# Supplementary material for: Disruption of KPC-producing Klebsiella pneumoniae membrane via induction of oxidative stress by cinnamon bark (Cinnamomum verum J. Presl) essential oil
Source: PLoS One. 2019 Apr 2;14(4):e0214326. doi: 10.1371/journal.pone.0214326 (PMC6445408; doi:10.1371/journal.pone.0214326)
Supplement: S1 Attachment — (ZIP) [file pone.0214326.s001.zip]

Archive with 25 entries (19 files):
- S1 Attachment/CBO Treated BR1/
- S1 Attachment/CBO Treated BR1/CBO1_120917_02_PeptideGroups.txt
- S1 Attachment/CBO Treated BR1/CBO1_120917_02_Proteins.txt
- S1 Attachment/CBO Treated BR1/CBO1_120917_02_PSMs.txt
- S1 Attachment/CBO Treated BR2/
- S1 Attachment/CBO Treated BR2/CBO2_050917_01_PeptideGroups.txt
- S1 Attachment/CBO Treated BR2/CBO2_050917_01_Proteins.txt
- S1 Attachment/CBO Treated BR2/CBO2_050917_01_PSMs.txt
- S1 Attachment/CBO Treated BR3/
- S1 Attachment/CBO Treated BR3/CBO3_070917_01_PeptideGroups.txt
- S1 Attachment/CBO Treated BR3/CBO3_070917_01_Proteins.txt
- S1 Attachment/CBO Treated BR3/CBO3_070917_01_PSMs.txt
- S1 Attachment/Control BR1/
- S1 Attachment/Control BR1/Control1_220917_01_PeptideGroups.txt
- S1 Attachment/Control BR1/Control1_220917_01_Proteins.txt
- S1 Attachment/Control BR1/Control1_220917_01_PSMs.txt
- S1 Attachment/Control BR2/
- S1 Attachment/Control BR2/Control2_220917_01_PeptideGroups.txt
- S1 Attachment/Control BR2/Control2_220917_01_Proteins.txt
- S1 Attachment/Control BR2/Control2_220917_01_PSMs.txt
- S1 Attachment/Control BR3/
- S1 Attachment/Control BR3/Control3_070917_01_PeptideGroups.txt
- S1 Attachment/Control BR3/Control3_070917_01_Proteins.txt
- S1 Attachment/Control BR3/Control3_070917_01_PSMs.txt
- S1 Attachment/Protein Profile (Control vs CBO treated KPC-KP).sps
