# Supplementary material for: Disruption of KPC-producing Klebsiella pneumoniae membrane via induction of oxidative stress by cinnamon bark (Cinnamomum verum J. Presl) essential oil
Source: PLoS One. 2019 Apr 2;14(4):e0214326. doi: 10.1371/journal.pone.0214326 (PMC6445408; doi:10.1371/journal.pone.0214326)
Supplement: S1 Attachment — (ZIP) [file pone.0214326.s001.zip › S1 Attachment/CBO Treated BR1/CBO1_120917_02_PeptideGroups.txt]

Confidence	Annotated Sequence	Modifications	Qvality PEP	Qvality q-value	# Protein Groups	# Proteins	# PSMs	Master Protein Accessions	Positions in Master Proteins	# Missed Cleavages	Theo. MH+ [Da]	Found in Sample: [S18] F18: Sample	Found in Sample: [S17] F17: Sample	Found in Sample: [S16] F16: Sample	Area: F18: Sample	Area: F17: Sample	Area: F16: Sample	XCorr Sequest HT	Confidence Sequest HT	Percolator q-Value Sequest HT	Percolator PEP Sequest HT
High	[R].FQAAMNDAHDTR.[H]		0.0069633	0	1	1	3	B5Y2Y3	B5Y2Y3 [157-168]	0	1376.60117288	Not Found	High	High		1.1e7	6.5e6	3.2550790309906	High	0	1.569E-05
High	[R].EEAVVWDILDEVIR.[E]		0.000102964	0	1	1	12	A6TGP1	A6TGP1 [404-417]	0	1685.87447723	High	High	High	1.7e7	6.2e7	7.8e7	4.88495922088623	High	0	1.054E-08
High	[R].ALVELLFNDPEVTK.[I]		8.51005E-05	0	1	1	16	P19650	P19650 [137-150]	0	1587.86284997	High	Not Found	Not Found				4.58180904388428	High	0	1.167E-07
High	[R].TTDVTGTIELPEGVEMVMPGDNIK.[M]	1xDeamidated [N22]	1.43039E-05	0	1	1	14	A6TEX7	A6TEX7 [335-358]	0	2547.22044743	High	High	High	4.3e6		7.6e7	6.24140787124634	High	0	7.479E-10
High	[R].TTDVTGTIELPEGVEMVMPGDNIK.[M]		1.96358E-08	0	1	1	110	A6TEX7	A6TEX7 [335-358]	0	2546.23643143	High	High	High	6.2e6	5.2e7	6.6e7	7.27040672302246	High	0	7.659E-16
High	[R].DANGIDPVSLIAFDK.[V]	1xDeamidated [N3]	5.37624E-05	0	1	1	29	A6TEX1	A6TEX1 [171-185]	0	1575.79007936	High	Not Found	High	3.8e6		6.0e7	5.2896580696106	High	0	5.851E-09
High	[R].DANGIDPVSLIAFDK.[V]		0.00854378	0	1	1	2	A6TEX1	A6TEX1 [171-185]	0	1574.80606336	High	Not Found	Not Found				2.79193091392517	High	0	2.29E-05
High	[K].GNVEYWVALIQPGK.[V]		4.31514E-05	0	1	1	24	A6TEW5	A6TEW5 [87-100]	0	1573.83730399	High	High	High		1.5e7		4.52146816253662	High	0	4.62E-09
High	[K].GDGEQVAGGETVANWDPHTMPVITEVSGFIR.[F]	2xDeamidated [Q5; N14]	0.000354398	0	1	1	2	A6TGP1	A6TGP1 [1006-1036]	0	3271.52119764	Not Found	Not Found	High				4.19212341308594	High	0	1.54E-05
High	[K].GDGEQVAGGETVANWDPHTMPVITEVSGFIR.[F]	1xDeamidated [N/Q]	1.39587E-05	0	1	1	17	A6TGP1	A6TGP1 [1006-1036]	0	3270.53718164	High	Not Found	High			4.3e6	5.62516117095947	High	0	1.518E-10
High	[K].GDGEQVAGGETVANWDPHTMPVITEVSGFIR.[F]		0.000272219	0	1	1	14	A6TGP1	A6TGP1 [1006-1036]	0	3269.55316564	High	High	High	1.8e7		8.0e6	4.9939923286438	High	0	3.798E-08
High	[K].SNFGANAILAVSLANAK.[A]		8.23537E-06	0	1	2	33	A6TD53	A6TD53 [104-120]	0	1660.90169506	High	Not Found	Not Found				5.30705070495605	High	0	3.144E-09
High	[R].YQDALIELAALR.[E]		0.018319	0	1	2	9	A6TFH4	A6TFH4 [634-645]	0	1375.75799109	High	High	Not Found	5.0e6			3.03710699081421	High	0	0.0001668
High	[R].FAAYFQQGNMESNGK.[Y]	1xDeamidated [N13]	3.49748E-05	0	1	2	4	A6TGT4	A6TGT4 [345-359]	0	1692.73224691	Not Found	High	Not Found		8.8e6		5.04117012023926	High	0	1.732E-08
High	[K].DITLAMDCAASEFYK.[D]	1xCarbamidomethyl [C8]	2.15621E-05	0	1	2	35	A6TD53	A6TD53 [240-254]	0	1734.77133439	High	Not Found	High			3.3e7	5.34565019607544	High	0	4.255E-09
High	[K].TVPMFNEALAELNK.[I]		0.000550096	0	1	2	50	A6T4X1	A6T4X1 [46-59]	0	1576.80395492	High	High	High		6.7e7	4.0e7	3.89689874649048	High	0	5.715E-07
High	[R].WDWQPEAVNEALNAR.[V]		0.0134951	0	1	2	3	A6TEI3	A6TEI3 [231-245]	0	1798.85072208	High	Not Found	Not Found				3.22466540336609	High	0	8.838E-05
High	[K].AAGAELVGMEDLAEQIK.[K]		6.24216E-07	0	1	1	66	A6TGN6	A6TGN6 [89-105]	0	1744.87857628	High	High	High	3.6e6	3.9e7	5.0e7	5.7823920249939	High	0	2.646E-09
High	[R].QLASVTVEDSR.[T]		0.00666454	0	1	1	2	B5Y1J9	B5Y1J9 [53-63]	0	1204.61680618	High	Not Found	Not Found				2.63246321678162	High	0	2.41E-05
High	[R].NVALEEQAVEAVLAK.[A]		6.51378E-06	0	1	2	49	A6T5H9	A6T5H9 [400-414]	0	1583.86391257	High	High	High		5.8e7	5.9e7	5.6967248916626	High	0	1.435E-08
High	[K].GIAAASLAAILEAR.[G]		0.00433944	0	1	2	6	A6TD54	A6TD54 [19-32]	0	1326.77397552	Not Found	High	High			7.9e6	3.42937731742859	High	0.001721	0.03658
High	[R].AVSLYLGAVAATVR.[E]		0.000180589	0	1	2	19	A6T4X1	A6T4X1 [209-222]	0	1390.80527564	High	High	High				4.18813419342041	High	0	1.764E-08
High	[R].DLLGATNPANALAGTLR.[A]		2.25625E-06	0	1	1	65	A6TCD7	A6TCD7 [88-104]	0	1667.90750869	High	High	High		2.3e7	7.3e7	5.31957912445068	High	0	1.499E-10
High	[R].EGLNVLQYFISTHGAR.[K]		0.000244478	0	1	1	4	A6TGP1	A6TGP1 [765-780]	0	1804.93405778	High	Not Found	High	2.2e7			3.96990871429443	High	0	3.102E-08
High	[R].ELSAEGFNFIGTGVSGGEEGALK.[G]	1xDeamidated [N8]	4.21101E-05	0	2	2	8	P00350; P41576	P00350 [114-136]; P41576 [114-136]	0	2270.08229782	High	Not Found	High			1.6e7	5.7271409034729	High	0	1.181E-09
High	[K].SNFGANAILAVSLANAK.[A]	1xDeamidated [N15]	0.00200697	0	1	2	2	A6TD53	A6TD53 [104-120]	0	1661.88571106	High	Not Found	Not Found				4.23237466812134	High	0	1.552E-06
High	[R].HYEIVFMVHPDQSEQVPGMIER.[Y]	1xDeamidated [Q]	1.51676E-05	0	1	2	13	A6THB1	A6THB1 [3-24]	0	2642.23776934	Not Found	High	High		5.1e6		5.29717111587524	High	0	1.778E-10
High	[K].EGVITVEDGTGLEDELDVVEGMQFDR.[G]		1.75862E-06	0	1	3	147	A6TH53	A6TH53 [172-197]	0	2852.31422383	High	High	High	8.2e6	4.1e7	3.3e7	6.60762310028076	High	0	1.994E-10
High	[K].FVNELLPVIDSLDR.[A]		0.0015722	0	1	2	35	A6TCM1	A6TCM1 [91-104]	0	1629.88464803	High	High	High		1.0e7	7.0e6	3.88278126716614	High	0	2.039E-05
High	[K].GMNTAVGDEGGYAPNLGSNAEALAVIAEAVK.[A]	2xDeamidated [N15; N]	5.46318E-06	0	1	2	7	A6TD53	A6TD53 [201-231]	0	2991.42517208	Not Found	High	High				6.83237648010254	High	0	2.652E-11
High	[K].GMNTAVGDEGGYAPNLGSNAEALAVIAEAVK.[A]	1xDeamidated [N]	4.25824E-06	0	1	2	83	A6TD53	A6TD53 [201-231]	0	2990.44115608	High	High	High		2.4e7	1.6e7	7.0487060546875	High	0	2.581E-11
High	[K].GMNTAVGDEGGYAPNLGSNAEALAVIAEAVK.[A]		1.24314E-06	0	1	2	72	A6TD53	A6TD53 [201-231]	0	2989.45714008	High	High	High		1.2e7	1.4e7	7.36162662506104	High	0	2.027E-10
High	[R].KVVADIAGVPAQINIAEVR.[K]		1.48946E-06	0	1	1	3	B5XNA0	B5XNA0 [89-107]	1	1963.13348576	High	High	Not Found				4.04775667190552	High	0	2.39E-12
High	[K].LKENLEALLVALK.[K]		0.00235783	0	2	2	2	B5XYF8; A6TGN6	B5XYF8 [185-197]; A6TGN6 [185-197]	1	1453.89884163	Not Found	Not Found	High				3.84404039382935	High	0	2.359E-06
High	[R].ALLNSMVIGVTEGFTK.[K]	1xDeamidated [N4]	0.000712653	0	1	2	16	A6TEV7	A6TEV7 [70-85]	0	1680.88768491	High	High	High	4.3e6	1.7e7		4.81006908416748	High	0	6.46E-05
High	[R].ALLNSMVIGVTEGFTK.[K]		1.38907E-05	0	1	2	122	A6TEV7	A6TEV7 [70-85]	0	1679.90366891	High	High	High	8.8e6	3.2e7	1.5e7	6.11098957061768	High	0	7.923E-10
High	[K].TAEDYLGEPVTEAVITVPAYFNDAQR.[Q]	1xDeamidated [Q/N]	0.00036494	0	1	2	17	A6T4F4	A6T4F4 [126-151]	0	2870.37305982	High	Not Found	High	3.9e6			5.47515678405762	High	0	6.493E-08
High	[R].HYEIVFMVHPDQSEQVPGMIER.[Y]		3.30288E-06	0	1	2	60	A6THB1	A6THB1 [3-24]	0	2641.25375334	Not Found	High	High		1.2e7	1.6e7	5.19057512283325	High	0	1.156E-09
High	[K].TAEDYLGEPVTEAVITVPAYFNDAQR.[Q]		2.42446E-05	0	1	2	23	A6T4F4	A6T4F4 [126-151]	0	2869.38904382	High	Not Found	High	5.5e6			5.80746221542358	High	0	4.223E-10
High	[K].AGDGNYGYNAATEEYGNMIDFGILDPTK.[V]		9.44268E-06	0	1	3	67	A6TH53	A6TH53 [471-498]	0	2996.32545723	High	High	High	4.5e6	1.4e7		6.52985095977783	High	0	4.701E-10
High	[K].FGVSAAAAVAVAAGPVEAAEEK.[T]		5.53205E-08	0	1	1	330	A6TGN9	A6TGN9 [31-52]	0	2015.04439592	High	High	High	9.2e6	3.8e7	8.4e7	7.17861366271973	High	0	1.81E-12
High	[R].LTPVSDVSVLTVGQALK.[V]		4.5757E-05	0	1	1	30	A6TB02	A6TB02 [170-186]	0	1726.99492668	High	Not Found	Not Found	5.6e6			4.84885358810425	High	0	1.375E-09
High	[R].LGIQAFEPVLIEGK.[A]		0.00045467	0	1	1	28	A6TGP1	A6TGP1 [432-445]	0	1513.86245611	High	Not Found	Not Found	7.3e6			4.42790031433105	High	0	2.917E-07
High	[K].GLPIPVVITVYADR.[S]		0.000144947	0	1	2	125	A6TGN5	A6TGN5 [52-65]	0	1512.87844054	High	High	High	4.9e6	6.8e6	3.8e7	3.89416408538818	High	0	1.818E-07
High	[R].EAAESLFENLFFSEDR.[Y]		0.000102462	0	1	2	6	A6TGP0	A6TGP0 [379-394]	0	1903.87084829	High	High	High			6.4e6	4.27733659744263	High	0	3.094E-06
High	[K].VALQDAGLSVSDINDVILVGGQTR.[M]	1xDeamidated [Q/N]	0.00782684	0	1	2	3	A6T4F4	A6T4F4 [322-345]	0	2441.28820817	High	Not Found	Not Found				5.36795139312744	High	0	1.95E-05
High	[K].VALQDAGLSVSDINDVILVGGQTR.[M]		5.41752E-07	0	1	2	52	A6T4F4	A6T4F4 [322-345]	0	2440.30419217	High	High	High	6.8e6			6.50407648086548	High	0	1.009E-10
High	[R].IFTEDGVSIPVTVIEVEANR.[V]	1xDeamidated [N19]	5.84185E-05	0	1	1	7	A6TEX2	A6TEX2 [14-33]	0	2189.13360517	High	High	High		1.1e7	1.1e7	4.19131660461426	High	0	7.768E-08
High	[R].IFTEDGVSIPVTVIEVEANR.[V]		2.77017E-06	0	1	1	89	A6TEX2	A6TEX2 [14-33]	0	2188.14958917	High	High	High	7.4e6	1.8e8	5.6e7	6.30130815505981	High	0	2.559E-10
High	[K].AGDGNYGYNAATEEYGNMIDFGILDPTK.[V]	1xDeamidated [N]	4.11507E-06	0	1	3	67	A6TH53	A6TH53 [471-498]	0	2997.30947323	High	High	High	9.2e6	5.5e7	1.3e7	6.09664487838745	High	0	7.595E-08
High	[K].EGVITVEDGTGLEDELDVVEGMQFDR.[G]	1xDeamidated [Q23]	7.07791E-06	0	1	3	35	A6TH53	A6TH53 [172-197]	0	2853.29823983	High	High	High			2.0e7	6.51308822631836	High	0	1.83E-08
High	[R].ELSAEGFNFIGTGVSGGEEGALK.[G]		3.76863E-06	0	2	2	18	P00350; P41576	P00350 [114-136]; P41576 [114-136]	0	2269.09828182	High	Not Found	High	6.5e6		3.0e7	6.08704853057861	High	0	1.089E-08
High	[R].HMVNELVANLR.[T]		0.0221241	0	1	1	11	Q7X222	Q7X222 [17-27]	0	1295.68886575	High	Not Found	Not Found	8.4e6			2.76427006721497	High	0.0002167	0.005565
High	[R].WELELNSAIPGDAR.[D]		4.89963E-05	0	1	1	21	Q9F663	Q9F663 [164-177]	0	1570.78599664	High	High	High			3.5e7	4.44332313537598	High	0	1.414E-08
High	[R].GLAQGTDVSFGTFGLK.[A]		1.51676E-05	0	1	1	52	A6TEW5	A6TEW5 [19-34]	0	1597.82204779	High	High	High		1.9e7	2.6e7	5.91674423217773	High	0	3.604E-10
High	[K].IIELAGHLDTYIPEPER.[A]		4.47146E-06	0	1	1	124	A6TEX7	A6TEX7 [189-205]	0	1966.02801763	High	High	High	3.4e7		5.6e7	5.36966228485107	High	0	4.543E-10
High	[R].SGETEDATIADLAVGTAAGQIK.[T]	1xDeamidated [Q20]	4.93725E-07	0	1	2	4	A6TD53	A6TD53 [372-393]	0	2119.04009867	High	High	High			2.2e7	6.44778919219971	High	0	3.076E-13
High	[R].SGETEDATIADLAVGTAAGQIK.[T]		6.15981E-08	0	1	2	90	A6TD53	A6TD53 [372-393]	0	2118.05608267	High	High	High	2.8e7	6.9e7	3.2e7	7.09364557266235	High	0	2.692E-13
High	[K].IQLVGDDLFVTNTK.[I]	1xDeamidated [N/Q]	0.000494042	0	1	2	10	A6TD53	A6TD53 [312-325]	0	1563.82646488	High	High	High				5.6572413444519	High	0	1.142E-07
High	[K].IQLVGDDLFVTNTK.[I]		9.90168E-05	0	1	2	54	A6TD53	A6TD53 [312-325]	0	1562.84244888	High	High	High		6.6e7	2.8e7	5.03940296173096	High	0	3.519E-08
High	[K].IAIDPLAGPMPYQGR.[E]		3.91343E-05	0	1	1	6	A6T6F6	A6T6F6 [147-161]	0	1598.83592378	Not Found	High	High				3.79086017608643	High	0	7.108E-07
High	[K].FIEQDPEGQYGLEAAFR.[S]		3.28224E-05	0	1	2	14	A6TGP0	A6TGP0 [38-54]	0	1969.92903187	High	High	High	2.9e6	3.6e7		5.8237133026123	High	0	8.714E-10
High	[R].AAPSYEELSSSQELLETGIK.[V]	1xDeamidated [Q12]	0.000213222	0	1	2	2	A6TG36	A6TG36 [113-132]	0	2153.04960073	High	Not Found	Not Found				5.58602333068848	High	0	2.393E-08
High	[K].AANIIGVQIEFAK.[V]		0.000123365	0	1	1	49	B5XNB2	B5XNB2 [97-109]	0	1373.77872655	High	High	High		1.3e7	3.7e7	4.68704462051392	High	0	7.694E-08
High	[R].AAPSYEELSSSQELLETGIK.[V]		7.72856E-06	0	1	2	39	A6TG36	A6TG36 [113-132]	0	2152.06558473	High	High	High	6.2e6	3.3e7	2.4e7	5.78604602813721	High	0	2.535E-09
High	[K].AVAAVNGPIAQAILGK.[D]	1xDeamidated [Q/N]	0.000118636	0	1	2	28	A6TD53	A6TD53 [67-82]	0	1493.86860454	High	High	High		6.8e7	6.9e7	4.80238199234009	High	0	6.216E-06
High	[K].AVAAVNGPIAQAILGK.[D]		2.83475E-05	0	1	2	16	A6TD53	A6TD53 [67-82]	0	1492.88458854	High	High	High			5.4e7	4.6131911277771	High	0	6.62E-06
High	[K].IELSSAQQTDVNLPYITADATGPK.[H]	1xDeamidated [N/Q]	5.62571E-06	0	1	2	18	A6T4F4	A6T4F4 [271-294]	0	2533.26680397	High	High	High	4.5e6		4.1e7	6.27990913391113	High	0	2.315E-10
High	[K].IELSSAQQTDVNLPYITADATGPK.[H]		7.20223E-08	0	1	2	50	A6T4F4	A6T4F4 [271-294]	0	2532.28278797	High	High	High	5.9e6	6.2e7	4.2e7	6.24206066131592	High	0	8.627E-15
High	[K].FTGEVSLTGQPFVMEPSK.[S]		1.49675E-06	0	1	1	52	A6T4X2	A6T4X2 [223-240]	0	1953.96264021	High	High	High		3.1e7		5.41571569442749	High	0	9.313E-09
High	[K].AEYTPHVDTGDYIIVLNAEK.[V]	1xDeamidated [N17]	0.00256185	0	1	1	2	B5XSS1	B5XSS1 [42-61]	0	2249.09721965	Not Found	High	Not Found		1.3e7		4.68938636779785	High	0	2.43E-06
High	[K].AEYTPHVDTGDYIIVLNAEK.[V]		1.25534E-06	0	1	1	76	B5XSS1	B5XSS1 [42-61]	0	2248.11320365	High	High	High	9.4e6	5.6e7	6.3e7	5.34305620193481	High	0	7.388E-10
High	[K].GVSFFNSVGGNVVAQVTGMGDNPSLSELIGPVK.[V]	1xDeamidated [N/Q]	3.78186E-05	0	1	1	5	A6TG37	A6TG37 [122-154]	0	3277.64091843	High	Not Found	Not Found	1.5e7			6.15745878219604	High	0	1.974E-08
High	[K].FVNILMVDGK.[K]		0.00466883	0	1	2	28	A6TEX9	A6TEX9 [26-35]	0	1135.61799231	High	Not Found	High				3.85485029220581	High	0	8.715E-06
High	[R].VTITIAADSIENAVK.[S]		2.87661E-05	0	1	2	30	A6T5H9	A6T5H9 [15-29]	0	1544.85301354	High	High	High		1.9e7		5.15340948104858	High	0	3.155E-09
High	[K].AVAAVNGPIAQAILGK.[D]	2xDeamidated [N6; Q11]	0.0154599	0	1	2	3	A6TD53	A6TD53 [67-82]	0	1494.85262054	Not Found	High	High				4.75379610061646	High	0	6.933E-05
High	[R].YTLAGTEVSALLGR.[M]		0.000122763	0	1	2	38	A6TG36	A6TG36 [248-261]	0	1450.79001944	High	High	High			4.7e7	4.67793989181519	High	0	1.797E-07
High	[R].LTGLEGEQLGIVSLR.[E]		1.11491E-05	0	1	1	29	P33318	P33318 [26-40]	0	1584.89554706	High	High	High		1.8e7	1.6e7	4.90124893188477	High	0	8.956E-08
High	[R].ELLSQYDFPGDDTPIVR.[G]		5.9654E-06	0	1	1	128	A6TEX7	A6TEX7 [156-172]	0	1964.95999762	High	High	High	4.2e6	6.0e7	6.1e7	5.5887598991394	High	0	4.826E-10
High	[R].FDLVLVAAR.[R]		0.0148712	0	1	1	8	B5XTE8	B5XTE8 [17-25]	0	1003.59349217	High	Not Found	Not Found				3.0497624874115	High	0	6.453E-05
High	[K].SVNDIKDDEQILDLGDVSAQK.[L]	1xDeamidated [N/Q]	0.0194151	0	1	1	4	B5XUB8	B5XUB8 [273-293]	1	2303.12489083	High	Not Found	Not Found	4.7e6			4.58198165893555	High	0.001122	0.02461
High	[K].SVNDIKDDEQILDLGDVSAQK.[L]		7.314E-05	0	1	1	41	B5XUB8	B5XUB8 [273-293]	1	2302.14087483	High	High	Not Found	7.4e6			5.16181898117065	High	0	7.824E-09
High	[K].GIDTVLAELR.[A]		0.00129955	0	1	1	23	A6TFM8	A6TFM8 [63-72]	0	1086.61534972	High	High	High		2.8e7		3.94988298416138	High	0	5.4E-06
High	[K].MGAEAIQALLR.[N]		0.00132518	0	1	1	11	A6TGP1	A6TGP1 [180-190]	0	1172.645604	High	Not Found	Not Found				2.91426038742065	High	0	4.456E-05
High	[K].LGPEEITADIPNVGEAALSK.[L]		8.15529E-06	0	1	2	36	A6TGP0	A6TGP0 [845-864]	0	2024.05462621	High	High	High	2.5e6	5.2e7		5.72323846817017	High	0	3.92E-10
High	[R].GIDQLLANASQLGK.[G]		5.19548E-05	0	1	1	25	P19650	P19650 [115-128]	0	1427.78526841	High	High	High		2.8e7	5.1e7	4.47939348220825	High	0	1.752E-09
High	[K].SILSELVR.[Q]		0.0191352	0	1	1	54	A6TEX1	A6TEX1 [107-114]	0	916.54620762	High	High	High		4.2e7	2.2e7	2.60698914527893	High	3.615E-05	0.0007226
High	[K].LTDAELPTTESLALTIDR.[V]		1.90161E-06	0	1	1	52	B5XZB2	B5XZB2 [143-160]	0	1959.02807712	High	High	High		3.4e7	4.1e7	5.76298999786377	High	0	3.751E-12
High	[K].IAEQVIIQYGGSVNAGNAAELFTQPDIDGALVGGASLK.[A]	2xDeamidated [Q/N]	0.000100971	0	1	1	12	Q7X222	Q7X222 [201-238]	0	3788.92289027	High	High	Not Found				6.35694980621338	High	0	2.507E-07
High	[R].LTGLEGEQLGIVSLR.[E]	1xDeamidated [Q8]	0.00028169	0	1	1	2	P33318	P33318 [26-40]	0	1585.87956306	Not Found	Not Found	High			1.1e7	4.84110879898071	High	0	1.75E-06
High	[K].IAEQVIIQYGGSVNAGNAAELFTQPDIDGALVGGASLK.[A]	1xDeamidated [Q/N]	7.00908E-06	0	1	1	63	Q7X222	Q7X222 [201-238]	0	3787.93887427	High	High	High	1.5e7	4.1e6		6.83572959899902	High	0	9.332E-06
High	[R].AGDNAPMAYIELVDR.[A]		7.00908E-06	0	1	1	49	A6TEU7	A6TEU7 [104-118]	0	1634.78428206	High	High	High		6.7e7	3.7e7	4.68436908721924	High	0	4.987E-08
High	[R].LDRWELELNSAIPGDAR.[D]		0.00326991	0	1	1	6	Q9F663	Q9F663 [161-177]	1	1954.99811448	High	Not Found	High	9.8e6		2.2e7	4.52662801742554	High	0	3.835E-06
High	[K].VAIANVLKEEGFIEDFK.[V]	1xDeamidated [N5]	0.0346316	0	1	2	2	A6TEV8	A6TEV8 [34-50]	1	1923.01097103	Not Found	High	Not Found				2.80210638046265	High	0.001122	0.02452
High	[K].VAIANVLKEEGFIEDFK.[V]		6.13435E-05	0	1	2	19	A6TEV8	A6TEV8 [34-50]	1	1922.02695503	High	High	High	6.9e7		1.9e7	4.92842435836792	High	0	2.378E-09
High	[K].LVIEMETNGTIDPEEAIR.[R]	1xDeamidated [N8]	4.64969E-06	0	1	1	37	A6TEU8	A6TEU8 [201-218]	0	2030.99506285	High	Not Found	High	2.5e6		1.7e7	5.37162494659424	High	0	1.976E-11
High	[K].LVIEMETNGTIDPEEAIR.[R]		0.000306084	0	1	1	5	A6TEU8	A6TEU8 [201-218]	0	2030.01104685	High	High	Not Found				4.05314159393311	High	0	4.709E-08
High	[K].VVADIAGVPAQINIAEVR.[K]		3.35165E-06	0	1	1	69	B5XNA0	B5XNA0 [90-107]	0	1835.0385228	High	High	High		3.7e7		4.90242147445679	High	0	1.639E-10
High	[R].LSDLAHVEGDVVDLNALK.[A]	1xDeamidated [N15]	4.58204E-06	0	1	1	2	B5XNB2	B5XNB2 [79-96]	0	1908.99129817	Not Found	Not Found	High				6.27412509918213	High	0	1.926E-11
High	[R].LSDLAHVEGDVVDLNALK.[A]		7.56286E-08	0	1	1	67	B5XNB2	B5XNB2 [79-96]	0	1908.00728217	High	High	High		2.2e7	2.3e7	5.93781328201294	High	0	1.429E-10
High	[R].ELLSQYDFPGDDTPIVR.[G]	1xDeamidated [Q5]	8.55173E-05	0	1	1	1	A6TEX7	A6TEX7 [156-172]	0	1965.94401362	Not Found	High	Not Found				5.22748804092407	High	0	4.393E-09
High	[R].AGDNAPMAYIELVDR.[A]	1xDeamidated [N4]	0.00703148	0	1	1	2	A6TEU7	A6TEU7 [104-118]	0	1635.76829806	Not Found	Not Found	High			2.1e7	4.0628662109375	High	0	1.596E-05
High	[R].HIYAQVIAPNGSEVLVAASTVEK.[A]		0.0158395	0	1	2	3	A6TEV6	A6TEV6 [34-56]	0	2396.28200025	High	Not Found	Not Found	4.4e6			4.01778364181519	High	0	7.242E-05
High	[R].HIYAQVIAPNGSEVLVAASTVEK.[A]	1xDeamidated [N10]	3.04802E-08	0	1	2	40	A6TEV6	A6TEV6 [34-56]	0	2397.26601625	High	Not Found	High				6.87628412246704	High	0	6.557E-12
High	[R].HIYAQVIAPNGSEVLVAASTVEK.[A]	2xDeamidated [Q5; N10]	3.82955E-07	0	1	2	7	A6TEV6	A6TEV6 [34-56]	0	2398.25003225	High	Not Found	Not Found	7.3e6			4.53447437286377	High	0	9.442E-07
High	[R].VYEALEVQNGNEVLVLEVQQQLGGGIVR.[T]	2xDeamidated [Q/N]	0.00901373	0	1	1	5	A6TG36	A6TG36 [26-53]	0	3055.59462066	High	Not Found	Not Found				3.78798127174377	High	0	2.53E-05
High	[R].VYEALEVQNGNEVLVLEVQQQLGGGIVR.[T]	1xDeamidated [N/Q]	0.00153428	0	1	1	5	A6TG36	A6TG36 [26-53]	0	3054.61060466	Not Found	Not Found	High			4.6e6	4.90506219863892	High	0	0.0002718
High	[R].VYEALEVQNGNEVLVLEVQQQLGGGIVR.[T]		0.0103797	0	1	1	1	A6TG36	A6TG36 [26-53]	0	3053.62658866	Not Found	Not Found	High				3.20338702201843	High	0	3.296E-05
High	[K].GNVVNLALGFSHPVDHQLPAGITAECPTQTEIVLK.[G]	2xDeamidated [Q/N]; 1xCarbamidomethyl [C26]	0.000272219	0	1	1	18	A6TEV7	A6TEV7 [100-134]	0	3727.89998719	Not Found	High	High		8.4e6		6.51445341110229	High	0	3.796E-08
High	[K].GNVVNLALGFSHPVDHQLPAGITAECPTQTEIVLK.[G]	1xDeamidated [N/Q]; 1xCarbamidomethyl [C26]	4.18735E-08	0	1	1	89	A6TEV7	A6TEV7 [100-134]	0	3726.91597119	High	High	High	3.9e8	4.3e7	1.2e7	7.46454286575317	High	0	3.131E-15
High	[K].GNVVNLALGFSHPVDHQLPAGITAECPTQTEIVLK.[G]	1xCarbamidomethyl [C26]	2.42781E-06	0	1	1	69	A6TEV7	A6TEV7 [100-134]	0	3725.93195519	High	High	High	1.3e9	1.2e7	1.6e7	6.73743963241577	High	0	1.192E-11
High	[K].IEGNYGYILEVNCQTDFVAK.[D]	1xDeamidated [N/Q]; 1xCarbamidomethyl [C13]	0.00259964	0	1	1	17	A6T4X2	A6T4X2 [66-85]	0	2334.09583975	High	Not Found	Not Found	2.5e6			4.38150072097778	High	0	9.894E-05
High	[K].IEGNYGYILEVNCQTDFVAK.[D]	1xCarbamidomethyl [C13]	4.02985E-05	0	1	1	38	A6T4X2	A6T4X2 [66-85]	0	2333.11182375	High	Not Found	Not Found	2.9e6			5.54856967926025	High	0	1.087E-09
High	[R].NQQIAGIGAALIEHWQR.[-]		2.79351E-05	0	1	8	12	P37323	P37323 [249-265]	0	1905.00895402	High	Not Found	High	9.4e7		8.1e6	4.47196340560913	High	0	5.515E-10
High	[K].ENLEALLVALKK.[A]		0.00409271	0	2	2	2	B5XYF8; A6TGN6	B5XYF8 [187-198]; A6TGN6 [187-198]	1	1340.8147777	High	Not Found	Not Found	2.1e7			2.948397397995	High	0	5.809E-06
High	[K].TGSITSVQAVYVPADDLTDPSPATTFAHLDATVVLSR.[Q]		7.06809E-05	0	1	2	16	A6TG36	A6TG36 [288-324]	0	3815.93378844	High	High	High	6.9e6	7.6e6	6.3e6	5.34987831115723	High	0	1.995E-08
High	[R].VVVGLLLGEVIR.[T]		0.000801293	0	1	2	43	A6T5H9	A6T5H9 [345-356]	0	1266.81438384	High	High	High	9.5e7	1.1e7		3.95801615715027	High	0	4.242E-07
High	[R].DFNEALVHQVVVAYAAGAR.[Q]		1.87394E-06	0	1	1	23	A6TEX1	A6TEX1 [22-40]	0	2030.04539903	High	Not Found	High			8.9e6	5.9235725402832	High	0	6.66E-10
High	[K].DAGSIAVGEVISAVDESVDATR.[C]		1.68064E-05	0	1	1	23	A6TCF2	A6TCF2 [70-91]	0	2161.0618963	High	High	High	8.7e6	1.0e7		5.80001974105835	High	0	2.152E-10
High	[K].AFTSEEFTHFLEELTK.[Q]		0.000222806	0	1	1	22	A6TD53	A6TD53 [267-282]	0	1928.9276349	High	High	High	2.4e7	1.6e8	2.2e8	4.60152387619019	High	0	8.359E-08
High	[K].AMLQDIATLTGGTVISEEIGMELEK.[A]	1xDeamidated [Q4]	3.99619E-06	0	1	3	17	A6TH53	A6TH53 [287-311]	0	2650.32016142	Not Found	High	High		1.2e7	7.4e6	6.94144773483276	High	0	9.948E-11
High	[K].AMLQDIATLTGGTVISEEIGMELEK.[A]		1.13293E-06	0	1	3	76	A6TH53	A6TH53 [287-311]	0	2649.33614542	High	High	High	2.0e8	6.3e6	1.6e7	6.95215749740601	High	0	1.925E-12
High	[K].INPIEDMPHDANGTPVDIVLNPLGVPSR.[M]	2xDeamidated [N12; N]	3.46826E-06	0	1	2	17	A6TGP0	A6TGP0 [1079-1106]	0	2982.48771283	High	High	High	5.6e6		4.3e6	6.68617010116577	High	0	1.145E-11
High	[K].INPIEDMPHDANGTPVDIVLNPLGVPSR.[M]	1xDeamidated [N]	1.6666E-06	0	1	2	50	A6TGP0	A6TGP0 [1079-1106]	0	2981.50369683	High	High	High	3.3e6		1.7e7	6.39303922653198	High	0	1.753E-09
High	[R].ALPAILAGTTDERPQDHSQATYVGR.[R]		0.00139832	0	1	1	2	A6TF98	A6TF98 [176-200]	0	2667.34851652	High	High	Not Found	2.1e6			3.27071714401245	High	9.72E-05	0.002515
High	[R].VGFFNPIANGAEEETRLDLDR.[I]	2xDeamidated [N5; N9]	0.00413283	0	1	1	4	A6TCL7	A6TCL7 [36-56]	1	2365.1306454	High	Not Found	Not Found				3.77646374702454	High	0	5.921E-06
High	[R].VGFFNPIANGAEEETRLDLDR.[I]	1xDeamidated [N]	0.000191493	0	1	1	21	A6TCL7	A6TCL7 [36-56]	1	2364.1466294	High	High	High		5.6e7		4.10898065567017	High	0	1.084E-07
High	[R].DFNEALVHQVVVAYAAGAR.[Q]	1xDeamidated [N/Q]	0.0060456	0	1	1	2	A6TEX1	A6TEX1 [22-40]	0	2031.02941503	High	Not Found	Not Found				4.19665241241455	High	0	1.201E-05
High	[R].VGFFNPIANGAEEETRLDLDR.[I]		0.00262514	0	1	1	8	A6TCL7	A6TCL7 [36-56]	1	2363.1626134	High	Not Found	High				2.97119045257568	High	0	2.546E-06
High	[K].TGSITSVQAVYVPADDLTDPSPATTFAHLDATVVLSR.[Q]	1xDeamidated [Q8]	2.2864E-05	0	1	2	27	A6TG36	A6TG36 [288-324]	0	3816.91780444	High	High	High	5.9e6	1.2e7	1.1e7	5.21763038635254	High	0	3.812E-10
High	[R].LADGEEFTVGQNISVELFADVK.[K]		1.77344E-05	0	1	1	47	A6TEX2	A6TEX2 [84-105]	0	2381.18709678	High	High	High	6.8e7	1.8e7	1.5e7	5.91741847991943	High	0	1.404E-09
High	[R].ALDILTVTPPDVFNHNLENVPR.[L]	1xDeamidated [N]	0.00628598	0	1	1	4	B5XZS6	B5XZS6 [179-200]	0	2475.28781431	High	Not Found	Not Found				4.2192554473877	High	0	1.295E-05
High	[K].DENITVVWVPGAYELPLAAGALAK.[T]	1xDeamidated [N3]	0.00540436	0	1	1	5	A6T5E8	A6T5E8 [46-69]	0	2498.31771746	High	High	Not Found		3.6e6		4.10216760635376	High	0	0.000377
High	[K].DENITVVWVPGAYELPLAAGALAK.[T]		0.00346711	0	1	1	23	A6T5E8	A6T5E8 [46-69]	0	2497.33370146	High	High	High	3.7e6		5.7e6	4.49854850769043	High	0	6.898E-05
High	[R].EVLEAGPSIPVEILGLSGVPAAGDEVTVVR.[D]		0.00208692	0	1	2	7	A6TEI7	A6TEI7 [622-651]	0	2973.61429266	High	Not Found	High				5.03131675720215	High	0	8.683E-05
High	[-].METTKPSFQDVLEFVR.[L]		0.000352671	0	1	1	2	B5XPI0	B5XPI0 [1-16]	0	1926.96297458	Not Found	Not Found	High			4.0e6	3.17783570289612	High	0	6.105E-08
High	[K].DQIIEAVSAMSVMDVVELISAMEEK.[F]		1.27388E-06	0	1	2	16	A6TGN9	A6TGN9 [6-30]	0	2737.33443084	High	High	High	6.9e7	2.8e8	2.9e8	6.37620782852173	High	0	5.919E-11
High	[K].NVHLSGGVGIGGVLEPLQANPTIIEDNCFIGAR.[S]	1xDeamidated [N/Q]; 1xCarbamidomethyl [C28]	1.17235E-06	0	1	1	53	B5Y1K5	B5Y1K5 [155-187]	0	3418.74236407	High	High	High	7.9e6	7.1e6	1.1e7	7.44203472137451	High	0	4.349E-12
High	[K].NVHLSGGVGIGGVLEPLQANPTIIEDNCFIGAR.[S]	1xCarbamidomethyl [C28]	3.1148E-06	0	1	1	15	B5Y1K5	B5Y1K5 [155-187]	0	3417.75834807	High	Not Found	High	9.5e7		3.2e6	7.24581718444824	High	0	9.358E-12
High	[R].QGPQIVVGTPGR.[L]		0.00495023	0	1	2	3	P33906	P33906 [124-135]	0	1208.6745959	Not Found	High	Not Found		4.6e6		3.51299381256104	High	0	0.0001739
High	[R].YYSVIYNLIDEVK.[A]		0.00640973	0	1	2	9	A6TEI7	A6TEI7 [773-785]	0	1618.83630088	High	Not Found	High			7.4e6	3.93898558616638	High	0	0.000139
High	[R].ILLSSMPGCAVTEVEIDGVLHEYSTK.[E]	1xCarbamidomethyl [C9]	1.2174E-05	0	1	1	48	A6TEU8	A6TEU8 [46-71]	0	2848.4107076	High	High	High	4.4e8	1.1e7	7.2e6	5.63167715072632	High	0	3.836E-09
High	[R].LTNGFEVTSYIGGEGHNLQEHSVILIR.[G]	2xDeamidated [N17; Q/N]	2.03343E-05	0	1	1	11	A6TEY0	A6TEY0 [57-83]	0	2985.49524104	Not Found	Not Found	High			1.1e7	4.62971544265747	High	0	3.057E-10
High	[R].LTNGFEVTSYIGGEGHNLQEHSVILIR.[G]		2.84864E-05	0	1	1	2	A6TEY0	A6TEY0 [57-83]	0	2983.52720904	Not Found	High	High		3.4e7		4.54703903198242	High	0	5.743E-10
High	[R].AAGDKPENGVFWESAGEGEYTVADITK.[A]	1xDeamidated [N8]	1.11645E-06	0	1	1	7	A6T5N6	A6T5N6 [143-169]	0	2842.30537418	High	Not Found	Not Found				7.05475091934204	High	0	1.398E-12
High	[R].AAGDKPENGVFWESAGEGEYTVADITK.[A]		0.000266951	0	1	1	1	A6T5N6	A6T5N6 [143-169]	0	2841.32135818	High	Not Found	Not Found				4.61737728118896	High	0	3.637E-08
High	[R].AANKFPAIIYGGEAAPVAIELDHDK.[L]	1xDeamidated [N3]	0.000214266	0	1	1	2	B5XP25	B5XP25 [22-46]	1	2611.34024375	Not Found	Not Found	High				3.48047876358032	High	0	2.436E-08
High	[R].AANKFPAIIYGGEAAPVAIELDHDK.[L]		4.7083E-08	0	1	1	4	B5XP25	B5XP25 [22-46]	1	2610.35622775	High	Not Found	Not Found	1.6e8			5.91352128982544	High	0	3.789E-10
High	[K].VMVTSHLGRPTEGEYNEEFSLLPVVNYLK.[D]	2xDeamidated [N16; N26]	0.0243684	0	1	1	4	B5XUB8	B5XUB8 [54-82]	0	3323.65042092	Not Found	High	High		4.2e6		4.04428815841675	High	6.735E-05	0.001486
High	[K].LDPYINVDPGTMSPIQHGEVFVTEDGAETDLDLGHYER.[F]	2xDeamidated [N6; Q16]	7.24288E-05	0	1	2	2	A6TD54	A6TD54 [41-78]	0	4231.92883964	High	Not Found	Not Found				5.02383327484131	High	0	3.227E-09
High	[K].LDPYINVDPGTMSPIQHGEVFVTEDGAETDLDLGHYER.[F]	1xDeamidated [Q16]	0.000643172	0	1	2	4	A6TD54	A6TD54 [41-78]	0	4230.94482364	High	Not Found	High	1.1e7		8.7e6	5.66256999969482	High	0	1.861E-07
High	[K].LDPYINVDPGTMSPIQHGEVFVTEDGAETDLDLGHYER.[F]		0.00529997	0	1	2	1	A6TD54	A6TD54 [41-78]	0	4229.96080764	High	Not Found	Not Found	1.1e7			4.3748574256897	High	0	9.413E-06
High	[R].LADGEEFTVGQNISVELFADVK.[K]	1xDeamidated [N/Q]	0.000256719	0	1	1	34	A6TEX2	A6TEX2 [84-105]	0	2382.17111278	High	High	High	2.4e7	1.3e7	3.9e6	4.98849678039551	High	0	1.322E-07
High	[R].LTNGFEVTSYIGGEGHNLQEHSVILIR.[G]	1xDeamidated [N/Q]	1.37746E-06	0	1	1	56	A6TEY0	A6TEY0 [57-83]	0	2984.51122504	High	High	High	1.4e8	1.4e7	1.4e7	5.25214719772339	High	0	4.098E-11
High	[K].IADQISDAVLDAILEQDPK.[A]	1xDeamidated [Q4]	0.0263242	0	1	2	3	A6TDV1	A6TDV1 [19-37]	0	2055.04920687	High	Not Found	Not Found	3.5e6			2.80631804466248	High	0	0.0001878
High	[K].IADQISDAVLDAILEQDPK.[A]		0.000238579	0	1	2	32	A6TDV1	A6TDV1 [19-37]	0	2054.06519087	High	Not Found	High			9.3e6	4.17643451690674	High	0	2.971E-08
High	[R].ASPSLLDGIVVEYYGTPTPLR.[Q]		1.22505E-06	0	1	1	15	B5Y1J9	B5Y1J9 [32-52]	0	2248.18597469	High	High	High				5.06096220016479	High	0	8.531E-09
High	[K].GNTGENLLALLEGR.[L]		9.66273E-05	0	1	1	92	B5XNB5	B5XNB5 [84-97]	0	1456.77543198	High	High	High	4.7e7	1.8e7	1.5e7	4.47368383407593	High	0	8.848E-09
High	[K].FADVACAGPLLAAELDALGK.[A]	1xCarbamidomethyl [C6]	1.28639E-06	0	1	1	129	B5XUB8	B5XUB8 [157-176]	0	2002.03138876	High	High	High	6.3e7	1.7e7	1.3e7	5.89646005630493	High	0	3.802E-08
High	[K].ANEIDVPAALIDSEIDVLR.[R]	1xDeamidated [N2]	5.70087E-05	0	1	2	14	A6T5H9	A6T5H9 [297-315]	0	2054.0651913	High	High	High		1.3e7		4.91780424118042	High	0	2.066E-09
High	[K].ANEIDVPAALIDSEIDVLR.[R]		1.63434E-06	0	1	2	129	A6T5H9	A6T5H9 [297-315]	0	2053.0811753	High	High	High	7.1e6	1.7e7	1.9e7	5.88102006912231	High	0	4.058E-11
High	[R].VGAGPFPTELFDETGEFLCK.[Q]	1xCarbamidomethyl [C19]	5.9654E-06	0	1	2	43	A6TH93	A6TH93 [274-293]	0	2214.04234728	High	High	High	2.5e6	3.0e7	1.1e7	5.13607883453369	High	0	1.829E-06
High	[K].NMITGAAQMDGAILVVAATDGPMPQTR.[E]	1xDeamidated [Q/N]	8.14396E-05	0	1	1	106	A6TEX7	A6TEX7 [91-117]	0	2730.32593232	High	High	High	5.5e6	9.3e6	1.3e7	6.25441741943359	High	0	6.498E-08
High	[K].NMITGAAQMDGAILVVAATDGPMPQTR.[E]		1.43739E-05	0	1	1	147	A6TEX7	A6TEX7 [91-117]	0	2729.34191632	High	High	High	8.4e6	1.9e7	1.5e7	6.84191179275513	High	0	2.549E-08
High	[R].SGAVDVIVVDSVAALTPK.[A]		0.00449016	0	1	2	2	A6TCW1	A6TCW1 [136-153]	0	1740.97419122	High	Not Found	Not Found				4.38649940490723	High	0	6.918E-06
High	[K].ELLSIGIQPDILICR.[S]	1xCarbamidomethyl [C14]	0.00299493	0	1	2	4	A6TD54	A6TD54 [197-211]	0	1739.97241746	High	Not Found	Not Found				3.39290070533752	High	0	3.252E-06
High	[K].LDLDTASTQLAEGVYEVVLR.[V]	1xDeamidated [Q9]	0.000597729	0	1	1	4	B5XTJ1	B5XTJ1 [42-61]	0	2193.12851977	Not Found	High	High		4.3e6		4.418212890625	High	0	3.056E-07
High	[K].GNTGENLLALLEGR.[L]	1xDeamidated [N6]	0.0145147	0	1	1	2	B5XNB5	B5XNB5 [84-97]	0	1457.75944798	Not Found	Not Found	High				3.97232580184937	High	0	6.159E-05
High	[K].LDLDTASTQLAEGVYEVVLR.[V]		1.54883E-06	0	1	1	41	B5XTJ1	B5XTJ1 [42-61]	0	2192.14450377	High	High	High	9.2e7	7.5e6	7.3e6	6.30296754837036	High	0	2.565E-12
High	[K].GDLGLVIACLPYA.[-]	1xCarbamidomethyl [C9]	0.000542093	0	1	1	37	B5XQC8	B5XQC8 [53-65]	0	1361.71334944	High	High	High			2.0e7	3.89655375480652	High	0	3.53E-06
High	[K].ATLKPEGQQALDQLYTQLSNMDPK.[D]	2xDeamidated [Q/N]	0.0143048	0	1	1	4	P24017	P24017 [226-249]	0	2691.318188	Not Found	High	High				4.28667783737183	High	0	0.0002131
High	[K].ATLKPEGQQALDQLYTQLSNMDPK.[D]	1xDeamidated [Q/N]	0.000114647	0	1	1	31	P24017	P24017 [226-249]	0	2690.334172	High	High	High		9.5e6		5.42576313018799	High	0	5.401E-07
High	[K].ATLKPEGQQALDQLYTQLSNMDPK.[D]		5.33134E-06	0	1	1	59	P24017	P24017 [226-249]	0	2689.350156	High	High	High	1.2e7	2.2e7	2.2e7	6.18939638137817	High	0	7.033E-10
High	[K].FTESVDVAVNLGIDAR.[K]	1xDeamidated [N10]	0.00460101	0	1	1	5	A6TGN6	A6TGN6 [38-53]	0	1706.85955583	Not Found	High	High		1.4e7	9.0e6	3.89251446723938	High	0	7.225E-06
High	[K].FTESVDVAVNLGIDAR.[K]		1.64812E-05	0	1	1	106	A6TGN6	A6TGN6 [38-53]	0	1705.87553983	High	High	High	3.8e6	9.0e6	1.7e7	5.57702970504761	High	0	8.94E-08
High	[K].AEFYSEVLTVVVDGK.[E]		3.48043E-05	0	1	1	78	A6TBR5	A6TBR5 [54-68]	0	1655.85267917	High	High	High		3.8e7	1.0e7	5.15865802764893	High	0	1.976E-07
High	[R].SDLSADINEHLIVELYSK.[-]	1xDeamidated [N8]	0.00121366	0	1	1	6	B5XNB5	B5XNB5 [189-206]	0	2047.02299215	Not Found	High	High		1.4e7		3.72534656524658	High	0	6.068E-07
High	[R].SDLSADINEHLIVELYSK.[-]		1.49469E-05	0	1	1	119	B5XNB5	B5XNB5 [189-206]	0	2046.03897615	High	High	High	8.3e7	1.8e7	1.3e7	4.63992595672607	High	0	4.433E-09
High	[K].QYDINEAIALLK.[E]		0.00245173	0	1	1	21	A6TGN6	A6TGN6 [20-31]	0	1390.75765672	High	High	Not Found		2.4e7		3.58862209320068	High	0	5.304E-06
High	[R].FGGEAVLAGSIIVR.[Q]		0.000136028	0	1	1	83	B5XSV6	B5XSV6 [26-39]	0	1388.78962558	High	High	High	1.1e7	1.6e7	2.4e7	4.23310852050781	High	0	4.796E-06
High	[K].TTLTLQVIAAAQR.[E]		0.0154599	0	1	2	6	A6TCW1	A6TCW1 [74-86]	0	1385.81108927	High	Not Found	Not Found				2.85311698913574	High	0	6.944E-05
High	[K].TAIESALTALESSLK.[G]		5.78504E-05	0	1	1	51	A6T4F4	A6T4F4 [563-577]	0	1533.83702911	High	High	High	9.8e7	8.7e6	1.1e7	5.09495210647583	High	0	5.457E-08
High	[K].EQEVYMGEIPLMTDNGTFVINGTER.[V]	1xDeamidated [N/Q]	0.0472585	0	1	2	2	A6TGP0	A6TGP0 [119-143]	0	2844.30663656	High	Not Found	Not Found	4.9e6			3.26371240615845	High	0.002341	0.04804
High	[K].EEGFIEDFKVEGDTKPELELTLK.[Y]		2.25314E-05	0	1	1	65	A6TEV8	A6TEV8 [42-64]	1	2666.34471947	High	High	High	2.3e8	1.2e7	2.0e7	5.26450300216675	High	0	6.353E-08
High	[K].KTAEDYLGEPVTEAVITVPAYFNDAQR.[Q]		0.000918732	0	1	2	6	A6T4F4	A6T4F4 [125-151]	1	2997.48400678	High	Not Found	High	1.1e7		4.8e6	5.1137547492981	High	6.735E-05	0.0009834
High	[R].GVLAVMPTIEEFPYTVR.[V]		0.00136459	0	1	1	7	A6TEI3	A6TEI3 [410-426]	0	1922.00919653	High	Not Found	High			2.3e6	3.90550780296326	High	0	7.547E-07
High	[K].ISYISTGGGAFLEFVEGK.[V]		3.31447E-05	0	1	1	27	B5XUB8	B5XUB8 [356-373]	0	1874.95345576	High	High	High		7.6e6	1.1e7	4.70243644714355	High	0	7.568E-10
High	[R].QVGVPYIIVFLNK.[C]	1xDeamidated [N12]	0.0454909	0	1	1	1	A6TEX7	A6TEX7 [125-137]	0	1490.86172831	Not Found	Not Found	High				2.75063920021057	High	0	0.0005257
High	[R].QVGVPYIIVFLNK.[C]		0.000866429	0	1	1	66	A6TEX7	A6TEX7 [125-137]	0	1489.87771231	High	High	High	6.4e8	1.1e7	2.4e7	3.80337858200073	High	0	3.92E-06
High	[K].EFFGSSQLSQFMDQNNPLSEITHK.[R]	2xDeamidated [Q/N]	0.0463665	0	1	2	3	A6TGP0	A6TGP0 [504-527]	0	2786.26140139	Not Found	High	Not Found				3.9250168800354	High	0	0.0005496
High	[K].EFFGSSQLSQFMDQNNPLSEITHK.[R]	1xDeamidated [Q/N]	0.000287249	0	1	2	33	A6TGP0	A6TGP0 [504-527]	0	2785.27738539	Not Found	High	High		6.6e6	8.1e6	5.01624917984009	High	0	4.683E-08
High	[K].EFFGSSQLSQFMDQNNPLSEITHK.[R]		2.87661E-05	0	1	2	13	A6TGP0	A6TGP0 [504-527]	0	2784.29336939	Not Found	High	High		1.4e7	1.6e7	5.29160690307617	High	0	1.058E-09
High	[K].NELSQYGILPEEWGGESQFVHVSAK.[A]	1xDeamidated [N/Q]	0.00438198	0	1	2	20	A6TEI7	A6TEI7 [518-542]	0	2805.33661481	High	Not Found	High			6.9e6	4.69833898544312	High	0	8.954E-05
High	[K].NELSQYGILPEEWGGESQFVHVSAK.[A]		0.000420485	0	1	2	4	A6TEI7	A6TEI7 [518-542]	0	2804.35259881	High	Not Found	Not Found				4.84195423126221	High	0	8.456E-08
High	[K].ENLEALLVALK.[K]		0.00476081	0	2	2	24	B5XYF8; A6TGN6	B5XYF8 [187-197]; A6TGN6 [187-197]	0	1212.71981474	High	Not Found	High	3.0e7		5.6e6	3.31145000457764	High	0	1.122E-05
High	[R].AATILAEQLEAFVDLR.[D]		5.07712E-06	0	1	1	122	A6TEU8	A6TEU8 [220-235]	0	1759.95887553	High	High	High	1.4e8	8.0e6	5.5e6	5.48940801620483	High	0	9.383E-11
High	[K].EANNLGIPVFAIVDTNSDPDGVDFVIPGNDDAIR.[A]	3xDeamidated [N4; N16; N29]	0.000192431	0	1	2	5	A6T4X1	A6T4X1 [175-208]	0	3572.69149386	High	High	High				6.42750930786133	High	0	7.224E-07
High	[K].EANNLGIPVFAIVDTNSDPDGVDFVIPGNDDAIR.[A]	2xDeamidated [N16; N]	6.02398E-06	0	1	2	24	A6T4X1	A6T4X1 [175-208]	0	3571.70747786	High	High	High		1.8e7		7.19848728179932	High	0	1.362E-10
High	[K].EANNLGIPVFAIVDTNSDPDGVDFVIPGNDDAIR.[A]	1xDeamidated [N]	6.9313E-05	0	1	2	97	A6T4X1	A6T4X1 [175-208]	0	3570.72346186	High	High	High	4.4e6	1.2e7	9.2e6	6.69201850891113	High	0	2.977E-09
High	[K].EANNLGIPVFAIVDTNSDPDGVDFVIPGNDDAIR.[A]		8.07598E-06	0	1	2	53	A6T4X1	A6T4X1 [175-208]	0	3569.73944586	High	High	High			2.0e7	6.66990041732788	High	0	6.436E-09
High	[R].TDSFLFHYNFPPYSVGETGMVGSPK.[R]	1xDeamidated [N9]	0.003254	0	1	2	1	A6TEI3	A6TEI3 [373-397]	0	2778.27559456	High	Not Found	Not Found				4.72759866714478	High	0	3.793E-06
High	[R].TDSFLFHYNFPPYSVGETGMVGSPK.[R]		9.66273E-05	0	1	2	14	A6TEI3	A6TEI3 [373-397]	0	2777.29157856	High	Not Found	Not Found	2.3e7			4.98142671585083	High	0	6.601E-07
High	[R].AIDKPFLLPIEDVFSISGR.[G]		4.69535E-06	0	1	1	171	A6TEX7	A6TEX7 [206-224]	0	2117.16411714	High	High	High	8.6e8	3.1e9	2.7e9	5.2614541053772	High	0	1.261E-09
High	[K].STAETIVYSALETLAQR.[S]	1xDeamidated [Q16]	0.000494042	0	1	1	5	A6TEX9	A6TEX9 [37-53]	0	1853.94909902	Not Found	High	High		7.3e6	7.0e6	4.49415254592896	High	0	0.0004836
High	[K].STAETIVYSALETLAQR.[S]		5.01705E-08	0	1	1	201	A6TEX9	A6TEX9 [37-53]	0	1852.96508302	High	High	High	3.2e8	1.3e7	1.0e7	5.75233602523804	High	0	2.82E-08
High	[K].ALIEEMASAYEDPSEVVEFYSK.[N]		1.54669E-05	0	1	1	74	A6T5H9	A6T5H9 [369-390]	0	2507.15341334	High	High	High	1.1e7	1.2e7	1.3e7	5.75673055648804	High	0	1.089E-09
High	[K].IGVPFVEGGVIK.[A]		0.000349242	0	1	1	46	B5XSV5	B5XSV5 [49-60]	0	1214.71433548	High	High	High			5.1e7	3.32993125915527	High	0	4.837E-07
High	[K].EAAIQVSNVAIFNAATGK.[A]	1xDeamidated [N]	3.70866E-05	0	1	1	8	A6TEW1	A6TEW1 [62-79]	0	1804.94395413	High	Not Found	High	5.3e6			6.00337743759155	High	0	3.572E-09
High	[K].EAAIQVSNVAIFNAATGK.[A]		8.46231E-08	0	1	1	79	A6TEW1	A6TEW1 [62-79]	0	1803.95993813	High	High	High	9.6e6	3.6e7	5.2e7	5.98809480667114	High	0	1.817E-10
High	[K].EAYELVAPILK.[Q]		0.00181138	0	1	1	20	P41576	P41576 [147-157]	0	1245.70891571	High	High	High		5.6e6	4.1e7	3.87528777122498	High	0	1.367E-05
High	[R].CDGQIINIGNPDNEASIK.[E]	1xCarbamidomethyl [C1]	0.00196816	0	1	1	2	A6TF98	A6TF98 [558-575]	0	1957.9283802	Not Found	Not Found	High				4.36648225784302	High	0	4.997E-06
High	[R].GFAVTPPELTK.[D]		0.00790344	0	1	1	12	B5XZB2	B5XZB2 [118-128]	0	1159.63575081	Not Found	High	High		6.2e6	1.0e7	3.05280876159668	High	0.0007538	0.01454
High	[R].FTTEEEIDYAIDLIR.[K]		0.000388869	0	1	1	29	A6TCF1	A6TCF1 [360-374]	0	1827.90108581	High	High	High	1.1e8	6.8e6	9.8e6	4.47457027435303	High	0	1.896E-07
High	[R].AAVEEGVVAGGGVALVR.[V]		1.27212E-05	0	1	3	34	A6TH53	A6TH53 [405-421]	0	1553.86458131	High	High	High	5.8e6	1.3e7	2.4e7	5.33414316177368	High	0	3.752E-10
High	[R].VLNQFDDAGIVTR.[H]		0.00200697	0	1	1	6	P45599	P45599 [58-70]	0	1447.75396829	Not Found	Not Found	High			6.7e6	3.1109824180603	High	0	2.031E-05
High	[K].LMDLTTLNDDDTNEK.[V]		0.0394168	0	1	1	2	B5Y277	B5Y277 [14-28]	0	1737.78473541	Not Found	Not Found	High				3.33486580848694	High	0	0.0006359
High	[R].QGTVTTPDGPAVYMVQTR.[Q]		0.00841991	0	1	1	2	P19650	P19650 [174-191]	0	1920.94838712	Not Found	Not Found	High				3.9847424030304	High	0	5.795E-05
High	[K].DGGYLYTTTDIACAK.[Y]	1xCarbamidomethyl [C13]	0.00464612	0	1	2	4	A6TB43	A6TB43 [308-322]	0	1648.75231351	Not Found	Not Found	High			9.7e6	4.09238290786743	High	0	1.243E-05
High	[K].GEVVLGDEFSPDGSR.[L]		0.0121861	0	1	1	2	A6TC99	A6TC99 [185-199]	0	1563.72854129	Not Found	Not Found	High			1.3e7	3.52878975868225	High	6.735E-05	0.00136
High	[R].LHSLLDEGSLVELGSELEPK.[D]		1.85316E-05	0	1	1	2	A6TC02	A6TC02 [61-80]	0	2165.13360474	High	Not Found	Not Found	1.6e7			4.83234977722168	High	0	2.579E-10
High	[R].FDGNACVILNNNSEQPIGTR.[I]	1xCarbamidomethyl [C6]	5.35745E-06	0	1	1	29	A6TEW2	A6TEW2 [79-98]	0	2219.05095485	High	High	High	3.3e6	7.7e6	1.8e7	6.0262131690979	High	0	3.289E-11
High	[K].DAQSALTVSETTFGR.[D]		3.29832E-05	0	1	1	60	A6TEX1	A6TEX1 [7-21]	0	1582.77074044	High	High	High	1.2e7	3.7e6	1.9e7	5.29465198516846	High	0	1.279E-07
High	[K].KLPADTPVAAQASTGDNAEIVENTVR.[Y]		6.27273E-07	0	1	1	7	B5XXK6	B5XXK6 [438-463]	1	2667.35841244	High	Not Found	High	7.3e6		1.2e7	6.45218515396118	High	0	2.265E-10
High	[R].GYLADVELAK.[I]		0.0125467	0	1	2	15	A6TG38	A6TG38 [454-463]	0	1078.5779016	Not Found	High	High		8.6e6	2.1e7	3.10497713088989	High	0	0.0006027
High	[R].SLEQYFGR.[E]		0.0403712	0	1	2	33	A6TEN8	A6TEN8 [34-41]	0	999.48942101	High	High	High				2.87398982048035	High	3.615E-05	0.0007413
High	[K].AAINEASDVAALDNVR.[V]		2.32016E-05	0	1	2	4	A6TAI3	A6TAI3 [13-28]	0	1628.82383862	Not Found	Not Found	High			1.6e7	4.88044118881226	High	0	7.919E-09
High	[R].FGQEDAAPVVAPAPAPAPEVATK.[H]	1xDeamidated [Q3]	0.000569232	0	1	1	2	P24017	P24017 [189-211]	0	2234.13393954	Not Found	Not Found	High			6.1e6	4.48995637893677	High	0	0.0002845
High	[R].FGQEDAAPVVAPAPAPAPEVATK.[H]		0.00102295	0	1	1	8	P24017	P24017 [189-211]	0	2233.14992354	Not Found	High	High		6.3e6	1.0e7	4.53393888473511	High	0	4.746E-06
High	[K].TEIIEESEGEVAGIK.[S]		0.00622501	0	1	1	2	B5XUF3	B5XUF3 [163-177]	0	1603.80612285	Not Found	Not Found	High			1.6e7	3.98859047889709	High	0	1.899E-05
High	[R].LLVDACYSPVER.[I]	1xCarbamidomethyl [C6]	0.0280265	0	1	1	2	A6TEU8	A6TEU8 [171-182]	0	1421.70932664	Not Found	Not Found	High				3.44663214683533	High	0	0.0002106
High	[R].VNAEYVEAFTK.[G]		0.00469166	0	1	2	6	A6TG38	A6TG38 [304-314]	0	1270.63139364	Not Found	High	High		6.6e6		3.83625221252441	High	0	7.625E-06
High	[K].GKGNVEYWVALIQPGK.[V]		0.00548399	0	1	1	3	A6TEW5	A6TEW5 [85-100]	1	1758.95373064	High	Not Found	High	2.3e7			3.46443486213684	High	0	9.993E-06
High	[R].SHDALTAVTSLSVDK.[T]		1.22336E-05	0	1	1	106	A6T7E9	A6T7E9 [18-32]	0	1543.79622693	High	High	High	9.0e6	2.4e7	2.2e7	5.45384836196899	High	0	1.564E-09
High	[K].EFADNLDSDFK.[V]		0.0107392	0	1	1	6	B5XNA0	B5XNA0 [28-38]	0	1300.56918726	Not Found	Not Found	High				3.44596028327942	High	0	3.515E-05
High	[R].FDGNACVILNNNSEQPIGTR.[I]	1xDeamidated [Q/N]; 1xCarbamidomethyl [C6]	2.57086E-05	0	1	1	65	A6TEW2	A6TEW2 [79-98]	0	2220.03497085	High	High	High	2.9e6	1.1e7	1.9e7	5.65658617019653	High	0	3.048E-09
High	[R].DGGAQHFADCISAIR.[E]	1xCarbamidomethyl [C10]	0.0409546	0	1	1	2	B5XZS6	B5XZS6 [143-157]	0	1617.74381456	Not Found	Not Found	High			8.3e6	3.084552526474	High	0	0.0004312
High	[K].GEVAALNVAALSEDQK.[A]		0.000180589	0	1	1	2	A6T6A3	A6T6A3 [684-699]	0	1614.83334068	Not Found	Not Found	High			5.7e6	4.52613687515259	High	0	1.769E-08
High	[R].YAIALNLER.[D]		0.029268	0	1	2	6	A6TG38	A6TG38 [60-68]	0	1062.5942204	Not Found	High	High		1.3e7		2.8139660358429	High	0.0002167	0.00463
High	[R].YGLPAPVGYACTTPR.[E]	1xCarbamidomethyl [C11]	0.000774358	0	1	1	4	A6T6F6	A6T6F6 [15-29]	0	1622.79953857	Not Found	High	High		3.9e6	1.2e7	2.93391919136047	High	0	2.638E-07
High	[K].LMEIAQQQHAQQQAGSADAQASNAKDDDVVDAEFEEVK.[D]	2xDeamidated [Q/N]	7.43231E-06	0	1	2	11	A6T4F4	A6T4F4 [598-635]	1	4116.85746557	High	Not Found	Not Found				6.94491481781006	High	0	4.75E-10
High	[K].LMEIAQQQHAQQQAGSADAQASNAKDDDVVDAEFEEVK.[D]	1xDeamidated [Q/N]	1.69587E-08	0	1	2	64	A6T4F4	A6T4F4 [598-635]	1	4115.87344957	High	High	High		2.1e7	2.7e7	8.44063949584961	High	0	1.694E-14
High	[K].LMEIAQQQHAQQQAGSADAQASNAKDDDVVDAEFEEVK.[D]		2.42265E-08	0	1	2	9	A6T4F4	A6T4F4 [598-635]	1	4114.88943357	High	High	Not Found		1.1e7		8.22993755340576	High	0	1.131E-15
High	[R].DICQCEALWTPAK.[I]	1xDeamidated [Q4]; 2xCarbamidomethyl [C3; C5]	0.0116645	0	1	2	2	A6TCC2	A6TCC2 [200-212]	0	1592.70834103	Not Found	Not Found	High				3.74474906921387	High	0	4.097E-05
High	[R].DICQCEALWTPAK.[I]	2xCarbamidomethyl [C3; C5]	0.0372152	0	1	2	1	A6TCC2	A6TCC2 [200-212]	0	1591.72432503	Not Found	Not Found	High			8.3e6	3.06699466705322	High	0	0.0003593
High	[K].VSQALDILTYTNKK.[A]		0.0236725	0	1	1	1	A6TEW7	A6TEW7 [29-42]	1	1593.88464803	Not Found	Not Found	High			6.1e6	2.07850933074951	High	0	0.0001538
High	[K].ITLNMGVGEAIADKK.[L]		6.96525E-05	0	1	2	31	A6TEW0	A6TEW0 [34-48]	1	1559.84615407	High	Not Found	High	8.1e6		6.0e6	4.20282077789307	High	0	3.416E-07
High	[R].FDGNACVILNNNSEQPIGTR.[I]	2xDeamidated [N/Q]; 1xCarbamidomethyl [C6]	0.000118058	0	1	1	14	A6TEW2	A6TEW2 [79-98]	0	2221.01898685	Not Found	Not Found	High				4.6157398223877	High	0	1.129E-06
High	[K].LLDNAAADLAAISGQKPLITK.[A]		1.55427E-05	0	1	1	2	A6TEW0	A6TEW0 [49-69]	0	2123.20704452	High	Not Found	Not Found	1.4e7			4.89977216720581	High	0	1.863E-10
High	[K].IGVLTSGGDAPGMNAAIR.[G]		0.000119217	0	1	1	10	A6TGB8	A6TGB8 [5-22]	0	1699.87957939	High	High	High		1.9e7		4.8804612159729	High	0	4.343E-08
High	[K].GYRPQFYFR.[T]		0.000785789	0	1	1	44	A6TEX7	A6TEX7 [326-334]	0	1233.61635283	High	High	High		2.4e7	1.5e7	3.85401964187622	High	0	3.457E-06
High	[K].FESEVYILSK.[D]		0.00109001	0	1	1	56	A6TEX7	A6TEX7 [305-314]	0	1214.63033104	High	High	High		4.7e7		3.93545866012573	High	0	8.029E-07
High	[R].NMINVALNHGTLQHPVK.[G]	1xDeamidated [N]	0.0013123	0	1	1	4	A6TEV5	A6TEV5 [70-86]	0	1886.99052721	Not Found	High	High		5.8e6		3.7834644317627	High	0	7.004E-07
High	[R].NMINVALNHGTLQHPVK.[G]		0.000276238	0	1	1	38	A6TEV5	A6TEV5 [70-86]	0	1886.00651121	High	High	High	1.6e8		1.3e7	4.28777360916138	High	0	5.624E-07
High	[K].GEILGGMAAVEQPEPAAQPK.[K]	1xDeamidated [Q]	3.6547E-05	0	1	1	15	B5XNA0	B5XNA0 [205-224]	0	1993.98991796	High	Not Found	High	2.9e6			6.48180341720581	High	0	9.046E-10
High	[K].GEILGGMAAVEQPEPAAQPK.[K]		8.57544E-07	0	1	1	34	B5XNA0	B5XNA0 [205-224]	0	1993.00590196	High	High	High	4.5e6	1.1e7	4.0e6	6.94811296463013	High	0	1.01E-12
High	[K].AVIAAVEELK.[A]		0.00129955	0	1	3	184	A6TH53	A6TH53 [123-132]	0	1042.61428712	High	High	High	3.0e7	2.7e6		3.26652002334595	High	0	2.893E-05
High	[R].SANIALVLYK.[D]		0.0147276	0	1	1	12	A6TEW9	A6TEW9 [88-97]	0	1091.64592161	High	Not Found	Not Found				3.09092307090759	High	0	0.0001788
High	[R].MIPGFEDGIK.[G]		0.0229962	0	1	2	20	A6T5H9	A6T5H9 [194-203]	0	1106.5550577	High	High	High	4.0e6		4.2e6	2.68182420730591	High	6.735E-05	0.001154
High	[-].MTTNYIFVTGGVVSSLGK.[G]		0.0351339	0	1	2	3	A6TD54	A6TD54 [1-18]	0	1873.97281101	High	Not Found	Not Found	1.5e6			2.69441699981689	High	0.003599	0.07159
High	[R].AEQINALESVTIASK.[A]	2xDeamidated [Q3; N5]	0.00527419	0	1	1	2	A6THB4	A6THB4 [69-83]	0	1575.81120911	Not Found	Not Found	High				4.11656379699707	High	0	9.351E-06
High	[R].AEQINALESVTIASK.[A]	1xDeamidated [N5]	0.00217004	0	1	1	4	A6THB4	A6THB4 [69-83]	0	1574.82719311	Not Found	Not Found	High			5.6e6	3.23082971572876	High	0	4.324E-06
High	[R].AEQINALESVTIASK.[A]		5.22816E-06	0	1	1	34	A6THB4	A6THB4 [69-83]	0	1573.84317711	High	High	High		1.7e7	1.3e7	5.61980962753296	High	0	7.775E-09
High	[K].GIANSILIK.[F]		0.0172006	0	1	2	43	A6TD53	A6TD53 [334-342]	0	928.58259314	High	High	High	2.1e6		6.9e6	3.05561566352844	High	0.0009067	0.02083
High	[K].VLESAIANAEHNDGADIDDLK.[V]	1xDeamidated [N]	0.000303108	0	1	1	23	A6TEW7	A6TEW7 [50-70]	0	2211.04116127	High	High	Not Found	5.7e6	8.2e6		4.93863153457642	High	0	5.147E-08
High	[K].VLESAIANAEHNDGADIDDLK.[V]		2.49472E-08	0	1	1	87	A6TEW7	A6TEW7 [50-70]	0	2210.05714527	High	High	High	3.1e6	2.6e7	2.5e7	6.38062763214111	High	0	4.875E-11
High	[R].NQIAELVGADPR.[E]	1xDeamidated [N/Q]	0.0409546	0	1	2	9	A6TCF1	A6TCF1 [56-67]	0	1283.65900576	Not Found	High	High			8.4e7	3.53819251060486	High	0	0.0004325
High	[R].NQIAELVGADPR.[E]		0.000472791	0	1	2	14	A6TCF1	A6TCF1 [56-67]	0	1282.67498976	High	High	High				4.286865234375	High	0	5.013E-07
High	[K].IANLEAQLAEAQK.[R]	1xDeamidated [Q/N]	0.0444189	0	1	2	7	A6TCM1	A6TCM1 [44-56]	0	1399.74273532	High	Not Found	Not Found	2.7e6			2.94933247566223	High	0	0.0005036
High	[K].IANLEAQLAEAQK.[R]		9.20198E-05	0	1	2	6	A6TCM1	A6TCM1 [44-56]	0	1398.75871932	Not Found	High	High		8.5e6	1.2e7	4.13456201553345	High	0	3.24E-06
High	[K].DTTTIIDGVGEESAIQGR.[V]	1xDeamidated [Q16]	0.000113532	0	1	3	2	A6TH53	A6TH53 [328-345]	0	1862.89779167	High	Not Found	Not Found				5.46638107299805	High	0	7.453E-09
High	[K].DTTTIIDGVGEESAIQGR.[V]		1.54883E-06	0	1	3	100	A6TH53	A6TH53 [328-345]	0	1861.91377567	High	High	High	1.7e7	1.2e8	1.2e7	6.00422954559326	High	0	1.978E-09
High	[R].VATEFSETATATLK.[S]		0.000612509	0	1	1	12	B5XUB8	B5XUB8 [259-272]	0	1468.75296518	Not Found	High	High		1.6e7	1.5e7	4.48369884490967	High	0	1.698E-07
High	[K].SVEELNAELLNLLR.[E]		9.90168E-05	0	1	1	52	B5XNA2	B5XNA2 [10-23]	0	1612.89046166	Not Found	High	High		1.1e7	8.9e6	4.74338436126709	High	0	1.054E-08
High	[R].HFVDAIIK.[E]		0.0263242	0	1	2	17	A6T5H9	A6T5H9 [74-81]	0	942.54072836	High	Not Found	High				3.03002166748047	High	6.735E-05	0.000859
High	[R].ADIDYNTSEAHTTYGVIGVK.[V]	1xDeamidated [N6]	0.00076683	0	1	1	6	B5XNA0	B5XNA0 [180-199]	0	2155.01896935	High	Not Found	High				4.68317747116089	High	0	2.596E-07
High	[R].ADIDYNTSEAHTTYGVIGVK.[V]		2.42781E-06	0	1	1	112	B5XNA0	B5XNA0 [180-199]	0	2154.03495335	High	High	High	9.3e6	7.7e6	3.1e7	5.33378934860229	High	0	8.041E-10
High	[R].ALSQPDLYEGDGELR.[V]	1xDeamidated [Q4]	0.00548399	0	1	1	1	A6T5N6	A6T5N6 [50-64]	0	1663.78097116	Not Found	High	Not Found				4.04955768585205	High	0	1.007E-05
High	[R].ALSQPDLYEGDGELR.[V]		1.50937E-05	0	1	1	14	A6T5N6	A6T5N6 [50-64]	0	1662.79695516	High	High	High		1.1e7	2.7e6	4.97074604034424	High	0	1.756E-08
High	[K].TILWNGPVGVFEFPNFR.[K]	1xDeamidated [N]	0.000146371	0	1	1	25	B5XUB8	B5XUB8 [303-319]	0	1994.01705954	High	High	High	7.3e7	1.0e7	5.5e6	4.98313474655151	High	0	2.249E-06
High	[K].TILWNGPVGVFEFPNFR.[K]		0.000946055	0	1	1	12	B5XUB8	B5XUB8 [303-319]	0	1993.03304354	Not Found	High	High			4.4e6	4.01180219650269	High	0.0001582	0.003612
High	[R].ILTEPNASITVQYK.[A]		0.000730273	0	1	2	2	B5XZ37	B5XZ37 [344-357]	0	1576.85809894	Not Found	High	Not Found		6.8e6		3.15792655944824	High	0	9.26E-07
High	[K].VYAGNEHNHAAQQPQVLDI.[-]	1xDeamidated [Q/N]	0.0080589	0	1	1	6	B5XSS1	B5XSS1 [124-142]	0	2105.00465677	Not Found	Not Found	High			2.0e7	4.51682424545288	High	0	4.586E-05
High	[K].VYAGNEHNHAAQQPQVLDI.[-]		0.000630727	0	1	1	63	B5XSS1	B5XSS1 [124-142]	0	2104.02064077	High	High	High		9.0e6	2.7e7	4.09642457962036	High	0	6.524E-06
High	[R].FTDMIDGQTITR.[Q]		0.00148272	0	1	1	4	A6TGP1	A6TGP1 [1037-1048]	0	1397.67294081	Not Found	Not Found	High			7.2e6	4.06904697418213	High	0	8.806E-07
High	[R].NAQPDTLDAVLAK.[L]		0.0264514	0	1	2	4	A6TEK8	A6TEK8 [253-265]	0	1355.71652017	Not Found	High	High				2.66136765480042	High	0.0005597	0.01164
High	[K].SVEELNAELLNLLR.[E]	1xDeamidated [N]	0.00127441	0	1	1	4	B5XNA2	B5XNA2 [10-23]	0	1613.87447766	Not Found	High	Not Found		5.7e6		3.90843462944031	High	0	7.59E-07
High	[R].FTVLISPHVNK.[D]		0.000892197	0	1	1	71	A6TEX3	A6TEX3 [49-59]	0	1254.72048348	High	High	High		3.3e7	1.2e7	3.61549162864685	High	0	6.197E-05
High	[R].YATATNLVFNR.[T]		0.0215957	0	1	1	1	A6T6C3	A6T6C3 [532-542]	0	1269.65861147	Not Found	Not Found	High				3.44715476036072	High	0	0.0001298
High	[R].LITIAVPR.[I]		0.0370372	0	1	2	36	A6TEW0	A6TEW0 [103-110]	0	882.57711388	High	High	High	2.7e6		2.5e7	2.55938029289246	High	0.0007714	0.01775
High	[K].AIMASDLGLNPSSAGSDIR.[V]		4.56599E-07	0	1	1	11	B5Y1J9	B5Y1J9 [81-99]	0	1874.92765166	Not Found	High	High		4.6e7	2.0e7	7.30072832107544	High	0	5.949E-12
High	[R].DWYVVDATGK.[T]		0.0057021	0	1	1	30	B5XSS1	B5XSS1 [14-23]	0	1153.55241511	High	High	High	4.4e6	4.9e6	1.0e7	3.76218700408936	High	0	2.088E-05
High	[R].ALTEETGTTIEIEDDGTVK.[I]		0.000508737	0	1	2	1	A6TEI3	A6TEI3 [578-596]	0	2021.97610103	Not Found	Not Found	High			5.1e7	3.39069080352783	High	0	1.212E-07
High	[R].FLDALAGESDPEAK.[R]		3.12574E-05	0	1	1	10	A6TCC2	A6TCC2 [294-307]	0	1462.706015	Not Found	High	High		1.7e7		4.83472871780396	High	0	1.543E-08
High	[R].KAELEGAALNAR.[L]		0.00403325	0	1	1	4	A6TAI3	A6TAI3 [75-86]	1	1242.68007516	Not Found	High	Not Found		3.6e6		3.51255202293396	High	0	7.787E-05
High	[K].VLPAVAMLEER.[A]		0.0030243	0	1	1	4	B5XUB8	B5XUB8 [374-384]	0	1227.67656975	High	Not Found	High				3.38016366958618	High	0	3.318E-06
High	[K].IYYITADSYAAAK.[S]		0.00279712	0	1	1	6	A6T5N6	A6T5N6 [430-442]	0	1449.72602223	Not Found	High	High		8.4e6	3.4e6	4.15746784210205	High	0	4.001E-05
High	[K].AMMDNLQTETVINR.[D]		0.000941445	0	1	1	8	A6TGP1	A6TGP1 [696-709]	0	1635.78290185	Not Found	High	High		5.9e6	1.6e7	4.1450366973877	High	0	2.902E-06
High	[R].IAQAAWQVNETTENIGAR.[R]		8.90498E-06	0	1	2	9	B5XZ37	B5XZ37 [377-394]	0	1971.98827805	Not Found	High	High		1.2e7	7.5e6	6.05297708511353	High	0	5.096E-10
High	[K].LVADSITSQLER.[R]		0.000278951	0	1	1	41	B5XNA0	B5XNA0 [115-126]	0	1331.71652017	High	High	High	1.4e7	4.0e6	7.6e6	4.80922698974609	High	0	1.584E-07
High	[-].MIQEQTMLNVADNSGAR.[R]		1.4822E-06	0	1	1	20	A6TEW2	A6TEW2 [1-17]	0	1877.88440667	High	High	High		3.3e7	1.3e7	6.7378978729248	High	0	5.834E-10
High	[R].LIQQFADAGIR.[K]		0.0468105	0	1	2	2	A6TEI7	A6TEI7 [20-30]	0	1231.67934693	Not Found	Not Found	High				2.07494139671326	High	0	0.0005553
High	[K].VAFTALVEK.[A]		0.00527419	0	1	1	81	B5XQC9	B5XQC9 [104-112]	0	977.56660871	High	High	High	3.5e6	9.4e6	6.7e6	3.04061102867126	High	0	2.183E-05
High	[K].VGEEVEIVGIK.[E]		0.000437243	0	1	1	61	A6TEX7	A6TEX7 [239-249]	0	1171.65688013	High	High	High	2.3e7			4.28340721130371	High	0	5.869E-06
High	[K].AGIALNDNFVK.[L]		0.00138473	0	1	1	53	P24164	P24164 [291-301]	0	1161.62624875	High	High	High	4.8e6	5.6e7	1.3e7	3.93138647079468	High	0	1.331E-06
High	[K].VINDNFGIVEGLMTTVHATTATQK.[T]	1xDeamidated [N/Q]	2.99541E-06	0	1	1	38	P24164	P24164 [155-178]	0	2561.29157899	High	High	High			1.6e7	6.22013187408447	High	0	1.387E-09
High	[K].VINDNFGIVEGLMTTVHATTATQK.[T]		3.49486E-08	0	1	1	83	P24164	P24164 [155-178]	0	2560.30756299	High	High	High	1.1e9	1.8e7	5.7e6	6.87773942947388	High	0	2.88E-14
High	[R].VLLLDNLSDYIKPGMSVEAIQGIIASMK.[S]		8.84926E-05	0	1	1	4	B5XPI0	B5XPI0 [42-69]	0	3018.62539147	High	Not Found	High	2.4e7		6.1e7	4.41869640350342	High	0	4.693E-09
High	[R].HDLAVEPPAPTVLQK.[L]		0.0301257	0	1	1	2	B5Y275	B5Y275 [231-245]	0	1614.8849824	Not Found	Not Found	High			2.2e7	3.3488302230835	High	0	0.0002431
High	[K].TGSLNLYVMDLGSGQIR.[Q]		0.00227861	0	1	1	18	B5XZC1	B5XZC1 [265-281]	0	1823.93200883	High	Not Found	Not Found				3.29567527770996	High	0	9.117E-06
High	[K].VMGQALPELVDQVVEVVQR.[H]	1xDeamidated [Q]	0.0131713	0	1	1	4	B5XZS3	B5XZS3 [19-37]	0	2110.12126644	Not Found	Not Found	High				4.64054679870605	High	0	5.123E-05
High	[K].VMGQALPELVDQVVEVVQR.[H]		0.00139832	0	1	1	3	B5XZS3	B5XZS3 [19-37]	0	2109.13725044	High	Not Found	High	2.3e7			3.34826493263245	High	0	7.928E-07
High	[R].EQIIFPEIDYDK.[V]		0.0010847	0	1	2	24	A6TEW0	A6TEW0 [134-145]	0	1509.74715155	High	High	High		7.4e7	4.8e7	3.61941409111023	High	0	4.913E-07
High	[R].NQILTEEQYLDALEEFGDEFDAK.[M]		0.000214266	0	1	1	21	A6TGP1	A6TGP1 [157-179]	0	2717.24646194	High	High	High			8.0e6	5.37061643600464	High	0	2.429E-08
High	[R].EIVFTSGATESDNLAIK.[G]		0.000390774	0	1	2	8	A6TCF1	A6TCF1 [68-84]	0	1794.91198484	High	High	Not Found	3.5e6			4.50545787811279	High	0	7.409E-08
High	[K].TEFDVILK.[A]		0.0143048	0	1	2	83	A6TGN9	A6TGN9 [53-60]	0	964.53497422	High	High	High	1.3e7	4.2e7	4.6e7	2.72140765190125	High	0	0.0001238
High	[K].ITTVQAAIDYINGHQA.[-]	1xDeamidated [Q/N]	1.71618E-06	0	1	1	199	B5XXH6	B5XXH6 [63-78]	0	1715.8598902	High	High	High	9.8e6	9.2e7	2.0e7	6.05368328094482	High	0	6.005E-09
High	[K].ITTVQAAIDYINGHQA.[-]		5.42903E-05	0	1	1	33	B5XXH6	B5XXH6 [63-78]	0	1714.8758742	High	Not Found	Not Found				5.65081262588501	High	0	2.088E-08
High	[K].SLGQFNLDGINPAPR.[G]		1.91764E-05	0	1	2	54	A6T4F4	A6T4F4 [453-467]	0	1598.82853016	High	High	High		2.5e7	3.4e7	4.91094303131104	High	0	3.598E-09
High	[R].EFNPSGIILSGGPESTTEENSPR.[A]		0.00175051	0	1	2	2	A6TCC2	A6TCC2 [48-70]	0	2418.14193743	Not Found	Not Found	High			9.2e6	4.25563859939575	High	0	1.199E-06
High	[K].ATLLGLGLR.[R]		0.0244863	0	1	1	28	A6TEV4	A6TEV4 [22-30]	0	913.58292751	High	Not Found	High				2.90775942802429	High	3.615E-05	0.000768
High	[K].DISFEAPNAPQVFQK.[D]		0.000159047	0	1	1	8	B5XTJ1	B5XTJ1 [20-34]	0	1690.84351148	Not Found	High	High			3.4e7	4.40728998184204	High	0	1.39E-08
High	[R].GLIDSNDLPLNVSR.[E]		0.000208076	0	1	1	30	A6T5N6	A6T5N6 [323-336]	0	1512.8016467	High	High	High		4.5e7	2.8e7	4.92171096801758	High	0	4.154E-08
High	[K].VDLMSFSGHK.[I]		0.0388548	0	1	2	2	A6TCF1	A6TCF1 [197-206]	0	1120.54555564	Not Found	High	Not Found		9.2e6		2.26239156723022	High	6.735E-05	0.0008248
High	[R].DRGEDALIVYDDLSK.[Q]		0.00149727	0	1	1	25	A6TG38	A6TG38 [251-265]	1	1708.83881994	High	Not Found	High			2.9e6	4.19593334197998	High	0	1.275E-06
High	[R].VGYINDQYVLNPTQEELK.[S]	1xDeamidated [N/Q]	6.89752E-05	0	1	2	8	A6TEI3	A6TEI3 [154-171]	0	2124.04954124	Not Found	Not Found	High			9.1e6	6.25757646560669	High	0	2.948E-09
High	[K].NALVPWSPISEK.[Y]		0.00190202	0	1	1	58	Q9F663	Q9F663 [99-110]	0	1340.72087734	High	High	High			1.2e7	2.94185042381287	High	0	0.0001368
High	[R].VGYINDQYVLNPTQEELK.[S]		2.99127E-05	0	1	2	27	A6TEI3	A6TEI3 [154-171]	0	2123.06552524	High	High	High	4.0e6	3.0e7	2.5e7	5.63598871231079	High	0	4.005E-08
High	[K].AIISDVNATDEDRWNAVLK.[L]	1xDeamidated [N]	0.0072754	0	1	1	13	B5XNA6	B5XNA6 [29-47]	1	2131.06658827	High	High	High	6.1e6	1.4e7	2.3e7	4.54896020889282	High	0.005923	0.1178
High	[K].AIISDVNATDEDRWNAVLK.[L]		3.23449E-05	0	1	1	49	B5XNA6	B5XNA6 [29-47]	1	2130.08257227	High	High	High		4.5e7	3.5e7	4.54551887512207	High	0	0.0003742
High	[R].SGLPQAALNYIQR.[I]		0.00191133	0	1	2	4	A6TH93	A6TH93 [390-402]	0	1430.77503812	Not Found	Not Found	High			2.0e7	3.64624238014221	High	0	4.604E-06
High	[K].ISELSEEQIDILR.[E]		3.00592E-05	0	1	1	70	B5XNB4	B5XNB4 [45-57]	0	1544.81662802	High	High	High		7.5e7	2.7e7	5.28718233108521	High	0	8.779E-09
High	[K].VLYEMDGVPEELAR.[E]		0.000112428	0	1	1	36	A6TEW5	A6TEW5 [101-114]	0	1620.79378412	High	Not Found	High			2.9e7	4.68496417999268	High	0	8.127E-08
High	[K].DLAVSSGSACTSASLEPSYVLR.[A]	1xCarbamidomethyl [C10]	2.53695E-06	0	1	2	6	A6TCF1	A6TCF1 [319-340]	0	2270.09690192	Not Found	High	High		1.7e7		5.75559186935425	High	0	2.229E-07
High	[K].LDLYITVK.[G]		0.0177941	0	1	2	44	A6TEN8	A6TEN8 [61-68]	0	964.57135974	High	High	High	5.1e6	2.0e7	1.3e7	2.95995330810547	High	0	9.337E-05
High	[R].VPTPNVSVVDLTVR.[L]		4.82834E-05	0	1	1	35	P24164	P24164 [227-240]	0	1495.84786865	High	High	High			5.8e7	3.85593485832214	High	0	5.798E-08
High	[K].QLAMHVAASKPEFVKPEDVSAEVVEK.[E]		0.000232821	0	1	1	4	A6T4X2	A6T4X2 [168-193]	0	2838.47060545	High	Not Found	Not Found	1.6e8			4.2531304359436	High	0	2.823E-08
High	[K].NVIGSIFSR.[F]		0.00460101	0	1	1	57	A6TCD7	A6TCD7 [18-26]	0	992.55235562	High	High	High		4.0e7		2.92652702331543	High	0	1.198E-05
High	[K].GLPLYAHIAELNGTPGK.[Y]	1xDeamidated [N12]	1.0827E-05	0	1	2	63	A6TD53	A6TD53 [127-143]	0	1751.93266124	High	High	High		3.6e7	1.1e7	5.22222471237183	High	0	4.597E-10
High	[K].TPEGQAPEEIITEQHDDVEAVEPEVSAEQVDPR.[D]	2xDeamidated [Q14; Q]	2.41598E-06	0	1	2	3	A6TCM1	A6TCM1 [8-40]	0	3645.65623	Not Found	High	Not Found				5.90450143814087	High	0	5.83E-12
High	[R].AASDEYNWDLNYGEIAK.[I]		8.4273E-05	0	1	1	23	P41576	P41576 [342-358]	0	1958.87666192	High	High	High	2.6e6	6.7e7	1.3e7	4.72960948944092	High	0	1.066E-07
High	[K].VGDIVIFNDGYGVK.[ST]		0.000118058	0	1	2	47	B5Y369	B5Y369 [61-74]	0	1495.77912041	High	High	High		1.8e8	7.0e7	4.47497463226318	High	0	4.442E-08
High	[R].SQDLASQAEESFVEAE.[-]		3.15643E-05	0	1	2	12	A6T4X1	A6T4X1 [226-241]	0	1739.76062913	High	High	High	1.3e7			5.72767162322998	High	0	6.898E-10
High	[K].FQYGQHTVTLETGMMAR.[Q]		0.0281618	0	1	2	1	A6TEI3	A6TEI3 [9-25]	0	1969.92587759	High	Not Found	Not Found				2.31740641593933	High	0	0.0002132
High	[K].YGIPQISTGDMLR.[A]		0.00160322	0	1	1	9	A6T5N7	A6T5N7 [24-36]	0	1450.73587542	High	High	High	5.3e6			3.28969788551331	High	0	1.702E-06
High	[K].GFLAAAVLAR.[S]		0.000946055	0	1	1	61	Q9F663	Q9F663 [73-82]	0	988.59382654	High	High	High		3.1e7	2.7e7	3.98420524597168	High	0	3.119E-05
High	[K].EQGLTPVLCIGETEAENEAGKTEEVCAR.[Q]	1xDeamidated [Q/N]; 2xCarbamidomethyl [C9; C26]	7.90869E-05	0	1	1	7	Q7X222	Q7X222 [118-145]	1	3091.41943489	High	High	High		2.4e7	1.4e7	4.00361490249634	High	0	2.069E-07
High	[K].EQGLTPVLCIGETEAENEAGKTEEVCAR.[Q]	2xCarbamidomethyl [C9; C26]	8.45066E-07	0	1	1	17	Q7X222	Q7X222 [118-145]	1	3090.43541889	High	High	High			1.5e7	5.1979341506958	High	0	1.107E-11
High	[K].IVQVIGAVVDVEFPQDAVPR.[V]	1xDeamidated [Q]	0.00676268	0	1	2	7	A6TG36	A6TG36 [6-25]	0	2152.1648458	High	Not Found	Not Found	7.9e6			4.22056722640991	High	6.735E-05	0.0008957
High	[K].IVQVIGAVVDVEFPQDAVPR.[V]		4.19048E-05	0	1	2	24	A6TG36	A6TG36 [6-25]	0	2151.1808298	High	Not Found	Not Found	5.9e6			5.43634176254272	High	0	1.627E-07
High	[R].FTGWYDVDLSEK.[G]		0.000695458	0	1	1	53	B5XZB2	B5XZB2 [22-33]	0	1459.67398665	High	High	High		2.7e7	2.9e7	4.12434196472168	High	0	2.387E-07
High	[R].VTIDFTGSVDGEEFEGGK.[A]		1.64812E-05	0	1	2	66	A6T5H9	A6T5H9 [164-181]	0	1886.86542852	High	High	High	1.1e7	2.6e7	3.1e7	5.1950216293335	High	0	1.219E-08
High	[R].AASDEYNWDLNYGEIAK.[I]	1xDeamidated [N7]	0.000402397	0	1	1	1	P41576	P41576 [342-358]	0	1959.86067792	High	Not Found	Not Found				4.96528768539429	High	0	7.823E-08
High	[R].EGEDDFLNDWR.[V]		0.0250844	0	1	1	8	A6T5N6	A6T5N6 [182-192]	0	1395.58114889	High	Not Found	High			3.4e7	3.04340577125549	High	0	0.0001711
High	[K].LQTLGLTQGTVVTLSAEGEDEQK.[A]	1xDeamidated [Q]	0.00015295	0	1	1	13	P16481	P16481 [50-72]	0	2418.22460482	High	Not Found	High	4.6e6		2.7e7	5.58507204055786	High	0	1.987E-08
High	[K].LQTLGLTQGTVVTLSAEGEDEQK.[A]		5.10199E-06	0	1	1	61	P16481	P16481 [50-72]	0	2417.24058882	High	High	High	8.0e6	6.5e7	4.5e7	5.96500110626221	High	0	3.409E-10
High	[R].AGLASLHAR.[V]		0.0448447	0	1	1	3	A6TGP1	A6TGP1 [539-547]	0	895.51082521	High	High	Not Found	5.0e6			2.84727215766907	High	6.735E-05	0.00112
High	[R].EQIIFPEIDYDKVDR.[V]	1xDeamidated [Q2]	0.00187437	0	1	2	3	A6TEW0	A6TEW0 [134-148]	1	1880.92763533	Not Found	Not Found	High				3.32883071899414	High	0	1.362E-06
High	[R].EQIIFPEIDYDKVDR.[V]		0.000154452	0	1	2	63	A6TEW0	A6TEW0 [134-148]	1	1879.94361933	High	High	High	7.2e6	4.9e7	1.1e8	4.41959047317505	High	0	1.38E-07
High	[K].TGTCGVYGTANDYAVVWPTGR.[A]	1xDeamidated [N11]; 1xCarbamidomethyl [C4]	2.26417E-05	0	1	1	11	Q9F663	Q9F663 [234-254]	0	2246.01825819	High	Not Found	High	7.5e6		1.5e7	5.55179262161255	High	0	3.747E-10
High	[K].TGTCGVYGTANDYAVVWPTGR.[A]	1xCarbamidomethyl [C4]	3.82955E-07	0	1	1	63	Q9F663	Q9F663 [234-254]	0	2245.03424219	High	High	High		3.9e7		6.23376274108887	High	0	1.043E-11
High	[K].VETDFAAEVAAMSK.[Q]		4.92363E-05	0	1	1	36	A6T4X2	A6T4X2 [268-281]	0	1468.69882116	High	High	High				5.15597105026245	High	0	3.856E-09
High	[R].TTPSIIAYTQDGETLVGQPAK.[R]	1xDeamidated [Q]	0.000176231	0	1	2	4	A6T4F4	A6T4F4 [35-55]	0	2191.11286971	High	Not Found	High	7.9e6			5.07499265670776	High	0	5.556E-08
High	[R].TTPSIIAYTQDGETLVGQPAK.[R]		4.49336E-06	0	1	2	55	A6T4F4	A6T4F4 [35-55]	0	2190.12885371	High	High	High	1.2e7	5.9e7	7.9e7	5.58604431152344	High	0	4.634E-08
High	[K].LQTLGLTQGTVVTLSAEGEDEQK.[A]	3xDeamidated [Q2; Q8; Q22]	0.012127	0	1	1	2	P16481	P16481 [50-72]	0	2420.19263682	Not Found	High	Not Found		1.0e8		5.19097805023193	High	0	5.04E-05
High	[K].TPEGQAPEEIITEQHDDVEAVEPEVSAEQVDPR.[D]	1xDeamidated [Q]	1.11491E-05	0	1	2	24	A6TCM1	A6TCM1 [8-40]	0	3644.672214	High	Not Found	High	3.9e6		3.0e7	5.82298755645752	High	0	8.424E-09
High	[K].TPEGQAPEEIITEQHDDVEAVEPEVSAEQVDPR.[D]		6.08313E-06	0	1	2	16	A6TCM1	A6TCM1 [8-40]	0	3643.688198	High	Not Found	High	4.4e6		1.7e7	5.7690224647522	High	0	1.741E-08
High	[K].AAVAGIAMGLVK.[E]		0.00235783	0	1	2	4	A6TEI3	A6TEI3 [459-470]	0	1100.6496268	Not Found	High	High		2.7e7		3.59893155097961	High	9.72E-05	0.002484
High	[K].GGGRPDMAQAGGTDASALPAALASVK.[G]	1xDeamidated [Q9]	7.27836E-05	0	1	1	2	A6TCV9	A6TCV9 [843-868]	0	2370.17179828	Not Found	Not Found	High				4.26229667663574	High	0	3.272E-09
High	[K].GGGRPDMAQAGGTDASALPAALASVK.[G]		3.61148E-07	0	1	1	4	A6TCV9	A6TCV9 [843-868]	0	2369.18778228	Not Found	High	High				5.44379234313965	High	0	1.714E-13
High	[R].WAVGCAQAAQEDILK.[A]	1xCarbamidomethyl [C5]	9.38359E-05	0	1	1	2	B5Y235	B5Y235 [687-701]	0	1659.81591686	Not Found	Not Found	High			2.0e7	5.04139709472656	High	0	5.227E-09
High	[K].AEAIHYIGDLVQR.[T]		0.000222806	0	1	1	10	A6TEU8	A6TEU8 [272-284]	0	1484.78560278	High	High	High		7.5e6	1.5e7	3.73284864425659	High	0	3.427E-08
High	[K].VTVELTPYDLSK.[G]		0.00112243	0	1	1	14	A6T6Y1	A6T6Y1 [53-64]	0	1364.73077326	Not Found	High	High		1.1e7		4.22359132766724	High	0	5.273E-07
High	[K].QIAAVAEDGEPCVTYIGADGAGHYVK.[M]	1xDeamidated [Q1]; 1xCarbamidomethyl [C12]	1.72221E-05	0	1	1	11	P41576	P41576 [158-183]	0	2692.25592201	High	Not Found	High			8.7e6	5.03235006332397	High	0	1.132E-07
High	[K].QIAAVAEDGEPCVTYIGADGAGHYVK.[M]	1xCarbamidomethyl [C12]	1.49469E-05	0	1	1	18	P41576	P41576 [158-183]	0	2691.27190601	High	High	High	6.4e6	1.4e7		6.28645324707031	High	0	1.157E-09
High	[K].YSPVEGATANELADQVPEEVKEER.[W]	1xDeamidated [N10]	0.0153851	0	1	2	3	A6T6T1	A6T6T1 [336-359]	1	2661.25261037	High	Not Found	High	2.4e6		1.2e7	2.55481719970703	High	0	6.877E-05
High	[R].RVVEPLITLAK.[T]		0.0118935	0	1	1	8	A6TEU7	A6TEU7 [46-56]	1	1238.78308372	High	Not Found	High			5.7e6	2.90557789802551	High	0	4.25E-05
High	[R].GLVAQVTDEEALAER.[L]		0.00119018	0	1	2	2	A6T9Y5	A6T9Y5 [18-32]	0	1600.81769062	Not Found	Not Found	High			7.1e6	4.53113985061646	High	0	5.855E-07
High	[R].VVEPLITLAK.[T]		0.014098	0	1	1	27	A6TEU7	A6TEU7 [47-56]	0	1082.68197276	High	High	High				2.60792255401611	High	0	0.0001184
High	[K].IVAADNGDAWLDVK.[G]		0.00131873	0	1	2	4	A6T4F4	A6T4F4 [93-106]	0	1486.75363392	High	Not Found	High				3.56094551086426	High	0	4.084E-06
High	[R].AQSVVDYLVAK.[G]		0.0129807	0	1	1	6	P24017	P24017 [276-286]	0	1192.6572145	Not Found	High	High				3.11578059196472	High	0.0001582	0.003872
High	[R].TAAGQPVLVGTISIEK.[S]	1xDeamidated [Q5]	0.0114957	0	2	2	2	B5Y1T9; A6T4P1	B5Y1T9 [446-461]; A6T4P1 [446-461]	0	1584.88431409	Not Found	Not Found	High				4.15670871734619	High	0	6.69E-05
High	[R].TAAGQPVLVGTISIEK.[S]		0.000176231	0	2	2	4	B5Y1T9; A6T4P1	B5Y1T9 [446-461]; A6T4P1 [446-461]	0	1583.90029809	Not Found	High	High		8.6e6	1.4e7	4.02660417556763	High	0	1.693E-08
High	[R].QGNALGWATAGGSGFR.[G]	1xDeamidated [Q/N]	0.0025246	0	1	1	3	A6TEV0	A6TEV0 [38-53]	0	1550.73463023	Not Found	High	Not Found		9.2e6		4.22302913665771	High	0	2.379E-06
High	[R].QGNALGWATAGGSGFR.[G]		4.12951E-05	0	1	1	32	A6TEV0	A6TEV0 [38-53]	0	1549.75061423	High	High	High		3.3e7	1.4e7	4.56148099899292	High	0	1.363E-09
High	[K].VTDYLQMGQEVPVK.[V]		8.26421E-05	0	1	2	8	A6TEI3	A6TEI3 [662-675]	0	1606.81451958	Not Found	High	High		5.7e6	1.1e7	4.80691146850586	High	0	2.315E-07
High	[R].APIVLAVYTR.[A]		0.000744682	0	1	1	70	Q9F663	Q9F663 [255-264]	0	1102.66190604	High	High	High	4.9e6	5.5e6	1.7e7	3.67305254936218	High	0	2.745E-07
High	[R].QAVTNPQNTLFAIK.[R]		6.19459E-05	0	1	2	18	A6T4F4	A6T4F4 [57-70]	0	1544.84311762	High	High	High		2.5e7		4.00503492355347	High	0	6.387E-08
High	[R].FLSQPFFVAEVFTGSPGK.[Y]		0.00619474	0	1	2	2	A6TG36	A6TG36 [400-417]	0	1958.00582571	Not Found	High	Not Found		1.4e7		3.19537162780762	High	0	0.0004594
High	[K].VLSESDFQVNQLLDILR.[A]		3.34702E-05	0	1	2	2	A6T5G0	A6T5G0 [50-66]	0	1989.06513138	High	Not Found	Not Found	3.2e7			4.2801399230957	High	0	7.736E-10
High	[K].ATIESAGSSDFLEGEQVEYSR.[V]		7.314E-05	0	1	1	4	A6TGP1	A6TGP1 [1264-1284]	0	2275.03607544	Not Found	Not Found	High			1.1e7	4.94698190689087	High	0	5.222E-07
High	[R].AYALQDQGYDTVEANHQLGFAADER.[D]		0.000215315	0	1	2	6	A6T7Y5	A6T7Y5 [104-128]	0	2782.27032571	High	Not Found	High	4.1e6		1.1e7	3.84196281433105	High	0	2.454E-08
High	[K].IGVMFGNPETTTGGNALK.[F]		0.000375796	0	1	2	4	A6TCW1	A6TCW1 [200-217]	0	1806.90545974	Not Found	High	High		7.8e6		4.32171678543091	High	0	6.9E-08
High	[R].IAVLEGDVLGSYQHGAR.[I]		1.35741E-06	0	1	1	68	A6T4X2	A6T4X2 [135-151]	0	1784.92897238	High	High	High	2.7e6	1.0e7	5.6e7	5.15657949447632	High	0	6.78E-10
High	[K].AEEAGVDLVEISPNAEPPVCR.[I]	1xDeamidated [N14]; 1xCarbamidomethyl [C20]	0.00706582	0	1	1	1	P33318	P33318 [46-66]	0	2253.07035326	Not Found	Not Found	High			8.1e6	4.73228311538696	High	0	1.608E-05
High	[K].AEEAGVDLVEISPNAEPPVCR.[I]	1xCarbamidomethyl [C20]	0.000173667	0	1	1	6	P33318	P33318 [46-66]	0	2252.08633726	Not Found	High	High		5.3e7		5.60809421539307	High	0	1.635E-08
High	[R].VFMQPASEGTGIIAGGAMR.[A]	1xDeamidated [Q4]	9.66273E-05	0	1	1	3	A6TEV5	A6TEV5 [94-112]	0	1893.91973002	Not Found	Not Found	High			2.3e7	5.26562118530273	High	0	2.551E-08
High	[R].VFMQPASEGTGIIAGGAMR.[A]		2.22648E-07	0	1	1	62	A6TEV5	A6TEV5 [94-112]	0	1892.93571402	High	High	High	1.0e7	8.1e7	1.3e7	6.47004508972168	High	0	2.434E-09
High	[R].DEIIDEDDLPIK.[M]		0.000905367	0	1	2	4	A6T6Z0	A6T6Z0 [248-259]	0	1414.6947816	Not Found	Not Found	High			1.6e7	3.4928822517395	High	0	3.513E-07
High	[K].VSQALDILTYTNK.[K]		0.000100479	0	1	1	49	A6TEW7	A6TEW7 [29-41]	0	1465.78968507	High	High	High		1.6e7	1.3e7	5.23926591873169	High	0	1.706E-08
High	[K].DVMPEVNAVLEK.[M]		0.0334869	0	1	2	4	A6TGT4	A6TGT4 [115-126]	0	1343.68752827	Not Found	Not Found	High			1.9e7	2.54764080047607	High	0	0.0002966
High	[K].TGGNLGTDGSVSYLFSK.[K]		2.16677E-05	0	1	1	4	A6TB33	A6TB33 [120-136]	0	1702.82825528	Not Found	Not Found	High			9.6e6	4.74616718292236	High	0	2.123E-07
High	[K].HSQVFSTAEDNQSAVTIHVLQGER.[K]	1xDeamidated [Q/N]	1.13691E-05	0	1	2	23	A6T4F4	A6T4F4 [422-445]	0	2654.28049694	High	Not Found	High	3.9e6			6.50434494018555	High	0	1.041E-10
High	[K].HSQVFSTAEDNQSAVTIHVLQGER.[K]		1.45042E-08	0	1	2	36	A6T4F4	A6T4F4 [422-445]	0	2653.29648094	High	High	Not Found		6.0e6		7.90494441986084	High	0	4.372E-16
High	[K].VPSEQLTLLVR.[E]		0.00610482	0	1	2	30	A6TDV1	A6TDV1 [321-331]	0	1254.7416128	High	High	High		2.8e7		3.19554138183594	High	0	0.0001187
High	[R].HIVGAIANEGDISSR.[Y]		0.000335856	0	1	2	8	P33906	P33906 [505-519]	0	1538.79214464	Not Found	High	Not Found		1.1e7		4.28803539276123	High	0	5.855E-08
High	[K].KRPFYQVVVTDSR.[N]		0.00167525	0	1	2	15	A6TCL7	A6TCL7 [13-25]	1	1594.87000108	High	High	High	2.5e6	2.7e7	9.8e6	4.16780614852905	High	0	3.328E-05
High	[K].AAAFEGELIPASQIDR.[L]		4.97886E-06	0	1	1	32	P0A297	P0A297 [110-125]	0	1687.86497517	High	High	High	1.6e6		8.8e7	5.06437253952026	High	0	8.953E-11
High	[K].ITLNMGVGEAIADK.[K]		0.000182362	0	1	2	25	A6TEW0	A6TEW0 [34-47]	0	1431.75119111	High	High	High	6.8e6	3.8e7	8.3e6	5.02412748336792	High	0	3.656E-08
High	[K].EGVQEDILEILLNLK.[G]		2.72609E-05	0	1	1	8	A6TEU8	A6TEU8 [72-86]	0	1725.96329219	Not Found	High	High		1.6e8	1.0e8	5.51399230957031	High	0	8.203E-08
High	[R].VTAEDVLKPGTADILVPR.[N]		2.41265E-05	0	1	1	15	A6TGP1	A6TGP1 [843-860]	0	1894.06440315	High	Not Found	Not Found				4.64554929733276	High	0	4.178E-08
High	[K].AHYVLMNVEAPQEAIDELETNFR.[F]	2xDeamidated [N7; N21]	0.000159047	0	1	1	1	A6THB1	A6THB1 [57-79]	0	2691.26067316	Not Found	High	Not Found				5.10352659225464	High	0	1.395E-08
High	[K].AHYVLMNVEAPQEAIDELETNFR.[F]	1xDeamidated [N/Q]	1.36406E-06	0	1	1	41	A6THB1	A6THB1 [57-79]	0	2690.27665716	Not Found	High	High		9.5e6	2.1e7	6.01078844070435	High	0	2.59E-10
High	[K].AHYVLMNVEAPQEAIDELETNFR.[F]		1.69587E-08	0	1	1	62	A6THB1	A6THB1 [57-79]	0	2689.29264116	High	High	High	4.0e8	1.9e7	9.3e6	6.76659536361694	High	0	2.049E-13
High	[K].CDMVDDEELLELVEMEVR.[E]	1xCarbamidomethyl [C1]	4.30006E-06	0	1	1	91	A6TEX7	A6TEX7 [138-155]	0	2223.98179714	High	High	High	6.6e8	1.0e7	1.1e7	6.48142766952515	High	0	2.283E-09
High	[R].VGMIEMDLASGR.[T]		0.00346711	0	1	8	2	P37323	P37323 [19-30]	0	1278.61806856	Not Found	Not Found	High			7.4e6	3.65459299087524	High	0	4.26E-06
High	[R].EISSCSNVWDFQAR.[R]	1xCarbamidomethyl [C5]	0.00224548	0	1	2	2	A6T6Z0	A6T6Z0 [355-368]	0	1698.75404485	Not Found	Not Found	High				3.27779912948608	High	0	1.898E-06
High	[R].AVAPLVPAADALVLDSTELNIEQVIEK.[A]	1xDeamidated [N/Q]	0.00385999	0	1	2	4	A6T702	A6T702 [189-215]	0	2819.52883219	Not Found	Not Found	High				4.04142618179321	High	0	5.216E-06
High	[R].GFEGGQMPLYR.[R]		0.00205657	0	1	1	48	B5XNB2	B5XNB2 [49-59]	0	1254.59356842	High	High	High	1.3e7		6.5e6	4.26936340332031	High	0	2.166E-06
High	[R].NQILTEEQYLDALEEFGDEFDAK.[M]	1xDeamidated [Q/N]	0.000627653	0	1	1	43	A6TGP1	A6TGP1 [157-179]	0	2718.23047794	High	High	High	4.3e6	7.3e6	7.5e6	6.01590967178345	High	0	6.707E-07
High	[K].DYLDGVEVAAGELVVLENVR.[F]	1xDeamidated [N18]	0.000177094	0	1	1	6	B5XUB8	B5XUB8 [94-113]	0	2161.10230505	Not Found	High	High		8.9e6		4.96587705612183	High	0	7.151E-05
High	[K].FSATFDDLMLVDFSK.[N]		0.00271639	0	1	2	2	A6TGT4	A6TGT4 [41-55]	0	1735.82474987	High	Not Found	Not Found				3.58011651039124	High	0	2.723E-06
High	[R].DLALIEINPLVITK.[Q]		0.00438198	0	1	1	4	A6T6F6	A6T6F6 [192-205]	0	1551.93562101	High	Not Found	Not Found				3.34193229675293	High	0	2.796E-05
High	[K].DVLLLDVTPLSLGIETMGGVMTALISK.[N]		0.000402397	0	1	1	2	A6T4F4	A6T4F4 [388-414]	0	2786.52936591	Not Found	High	Not Found		3.7e7		3.71024966239929	High	0	1.844E-05
High	[K].DMALEDVLIITGELDENLFLAAR.[N]		5.9654E-06	0	1	1	2	A6TEX1	A6TEX1 [140-162]	0	2561.31673068	Not Found	High	Not Found		7.6e7		5.61626243591309	High	0	3.124E-11
High	[R].SDIEIVAINDLLDAEYMAYMLK.[Y]	1xDeamidated [N9]	1.41648E-05	0	1	1	2	P24164	P24164 [19-40]	0	2531.22955563	Not Found	High	Not Found				5.7973165512085	High	0	1.563E-10
High	[K].FGVSAAAAVAVAAGPVEAAEEKTEFDVILK.[A]		0.000201081	0	1	1	2	A6TGN9	A6TGN9 [31-60]	1	2960.56152885	Not Found	High	Not Found		1.6e7		4.01656293869019	High	0	2.159E-08
High	[R].KGTEIVANAIADSEGFSIAGGGDTLAAIDLFGIADK.[I]	1xDeamidated [N8]	0.000665545	0	1	1	2	B5XUB8	B5XUB8 [320-355]	1	3508.76934944	Not Found	High	Not Found				5.87570953369141	High	0	1.995E-07
High	[K].IADQLIVGGGIANTFVAAQGHNVGK.[S]		9.22751E-07	0	1	1	18	B5XUB8	B5XUB8 [207-231]	0	2450.31503171	High	Not Found	Not Found				6.11275243759155	High	0	9.788E-13
High	[R].IIEVQGTAEGEPFTHEELLTLLALAR.[G]	1xDeamidated [Q5]	0.0112196	0	1	1	2	B5XTF9	B5XTF9 [197-222]	0	2851.50876547	Not Found	High	Not Found		3.2e6		3.29838395118713	High	0	3.814E-05
High	[K].DYIDEATGELICPANMELSLDLLAK.[L]	1xCarbamidomethyl [C12]	0.00165897	0	1	2	6	A6TGP0	A6TGP0 [300-324]	0	2794.35252402	High	Not Found	Not Found	5.5e6			3.32190155982971	High	0.0003016	0.007778
High	[R].GNPTVEAEVHLEGGFVGMAAAPSGASTGSR.[E]		1.42039E-07	0	1	2	18	A6TD53	A6TD53 [17-46]	0	2856.35809483	High	Not Found	Not Found				6.48531627655029	High	0	1.876E-11
High	[R].DAPYFGFEIPNAPGK.[Y]		0.0229962	0	1	2	4	A6TBK7	A6TBK7 [235-249]	0	1622.78493404	High	Not Found	Not Found	4.1e6			3.35284614562988	High	6.735E-05	0.000847
High	[R].ERQEQQEQEAAELQAVTAIAEGR.[R]		5.82144E-06	0	1	1	22	B5XTE8	B5XTE8 [68-90]	1	2584.25976105	High	Not Found	Not Found	8.5e6			6.24798059463501	High	0	9.65E-10
High	[K].TIAELVEQFNLPIEK.[T]		0.00457863	0	1	1	2	A6T4Z7	A6T4Z7 [262-276]	0	1743.95272753	Not Found	High	Not Found				3.05751132965088	High	0	7.18E-06
High	[K].TFEVLATNGDTHLGGEDFDTR.[L]	1xDeamidated [N8]	1.21908E-06	0	1	2	48	A6T4F4	A6T4F4 [215-235]	0	2296.03641024	High	Not Found	Not Found	7.0e6			5.32084083557129	High	0	1.375E-08
High	[K].QYPIVSIEDGLDESDWEGFAYQTK.[V]	1xDeamidated [Q]	0.00123157	0	1	1	5	A6TD53	A6TD53 [283-306]	0	2791.26211243	High	Not Found	Not Found	4.5e6			4.86314821243286	High	0	1.476E-06
High	[K].QYPIVSIEDGLDESDWEGFAYQTK.[V]		2.62159E-05	0	1	1	28	A6TD53	A6TD53 [283-306]	0	2790.27809643	High	High	Not Found	4.8e6			5.85876846313477	High	0	4.899E-10
High	[R].GLMAKPDGSIIETPITANFR.[E]		0.00607514	0	1	1	4	A6TGP1	A6TGP1 [745-764]	0	2131.12160038	High	Not Found	Not Found				4.22914457321167	High	0	5.269E-05
High	[R].VVSEITESNGSSSMASVCGASLALMDAGVPVK.[A]	1xDeamidated [N9]; 1xCarbamidomethyl [C18]	3.89436E-05	0	1	2	7	A6TEI3	A6TEI3 [427-458]	0	3154.49524207	High	Not Found	Not Found	8.0e6			5.8271918296814	High	0	1.02E-09
High	[R].VVSEITESNGSSSMASVCGASLALMDAGVPVK.[A]	1xCarbamidomethyl [C18]	0.0167075	0	1	2	1	A6TEI3	A6TEI3 [427-458]	0	3153.51122607	High	Not Found	Not Found				4.00947666168213	High	0	8.025E-05
High	[K].GDIIIDGGNTFFQDTIR.[R]	1xDeamidated [N/Q]	0.000600656	0	2	2	4	P00350; P41576	P00350 [94-110]; P41576 [94-110]	0	1882.91813327	High	High	Not Found	8.0e6			5.70138740539551	High	0	1.024E-06
High	[K].GDIIIDGGNTFFQDTIR.[R]		0.000112428	0	2	2	14	P00350; P41576	P00350 [94-110]; P41576 [94-110]	0	1881.93411727	High	High	Not Found	5.2e6			5.35863018035889	High	0	5.006E-08
High	[R].ERQEQQEQEAAELQAVTAIAEGR.[R]	1xDeamidated [Q]	0.0207761	0	1	1	11	B5XTE8	B5XTE8 [68-90]	1	2585.24377705	High	Not Found	Not Found				3.91090416908264	High	0	0.0002027
High	[K].GVLGYTEDDVVSTDFNGEVCTSVFDAK.[A]	1xDeamidated [N16]; 1xCarbamidomethyl [C20]	8.56363E-06	0	1	1	23	P24164	P24164 [264-290]	0	2925.29824014	High	High	Not Found	4.4e6			6.72287034988403	High	0	3.14E-09
High	[R].GNPTVEAEVHLEGGFVGMAAAPSGASTGSR.[E]	1xDeamidated [N2]	0.0069633	0	1	2	1	A6TD53	A6TD53 [17-46]	0	2857.34211083	High	Not Found	Not Found				3.81098461151123	High	0	1.558E-05
High	[K].MNTPHGDEITVFDLR.[F]		0.0296938	0	1	1	6	B5XVC4	B5XVC4 [25-39]	0	1744.83229484	High	Not Found	Not Found				3.43355822563171	High	0	0.0002834
High	[K].VTIEGWNGPVEVEQIK.[G]		0.0198908	0	1	2	6	A6TCB0	A6TCB0 [52-67]	0	1797.93814007	High	Not Found	Not Found	2.7e6			4.12219905853271	High	0	0.0001114
High	[R].YVESQVYQGVVENLASEQAAR.[M]		0.000993411	0	1	2	2	A6TG37	A6TG37 [223-243]	0	2340.14662897	High	Not Found	Not Found				4.34598112106323	High	0	4.175E-07
High	[K].LEQDFGGSIGVYAMDTGSGATVSYR.[A]	1xDeamidated [Q3]	0.000408338	0	1	1	10	Q9F663	Q9F663 [36-60]	0	2582.1715234	High	Not Found	Not Found	4.4e6			4.33399629592896	High	0	8.039E-08
High	[K].LEQDFGGSIGVYAMDTGSGATVSYR.[A]		3.80038E-05	0	1	1	23	Q9F663	Q9F663 [36-60]	0	2581.1875074	High	Not Found	Not Found	9.0e6			5.17748355865479	High	0	1.401E-07
High	[R].GSWQPDSEAIAQQITLLK.[D]	1xDeamidated [Q]	0.0082174	0	1	1	9	A6T7Z4	A6T7Z4 [324-341]	0	1986.01784726	High	Not Found	Not Found				3.56358027458191	High	6.735E-05	0.001552
High	[R].GSWQPDSEAIAQQITLLK.[D]		0.0296938	0	1	1	1	A6T7Z4	A6T7Z4 [324-341]	0	1985.03383126	High	Not Found	Not Found				2.02556180953979	High	0	0.0002348
High	[R].VFVINPGTPNAECGVSYCPPDAVEDTDTALK.[F]	1xDeamidated [N]; 2xCarbamidomethyl [C13; C18]	0.0057861	0	1	2	7	B5XTS2	B5XTS2 [27-57]	0	3337.52389991	High	Not Found	Not Found	4.6e6			5.63403177261353	High	0	1.912E-05
High	[R].VFVINPGTPNAECGVSYCPPDAVEDTDTALK.[F]	2xCarbamidomethyl [C13; C18]	0.00440341	0	1	2	6	B5XTS2	B5XTS2 [27-57]	0	3336.53988391	High	Not Found	Not Found	3.7e6			4.4184136390686	High	0	1.333E-05
High	[R].DALVADFPGLTR.[D]		0.0102792	0	1	1	6	A6TCD0	A6TCD0 [27-38]	0	1274.67392716	High	Not Found	Not Found				3.22836685180664	High	0.001122	0.02364
High	[R].GFGHTLGNALR.[R]		0.00155692	0	1	1	4	A6TEU8	A6TEU8 [34-44]	0	1142.6065164	High	Not Found	Not Found				3.34751081466675	High	0	9.677E-07
High	[K].AEVVAHGR.[G]		0.0159165	0	1	1	2	B5XSV5	B5XSV5 [61-68]	0	838.452976	High	Not Found	Not Found	2.4e6			2.41482782363892	High	0	7.299E-05
High	[K].SLTDAAQQVVAAVEGK.[-]		0.000111881	0	1	1	4	A6T6F6	A6T6F6 [373-388]	0	1586.83842608	High	Not Found	Not Found				5.09392642974854	High	0	1.937E-08
High	[K].GEAIGVIAAQSIGEPGTQLTMR.[T]	1xDeamidated [Q]	0.0118935	0	1	1	6	A6TGP1	A6TGP1 [912-933]	0	2200.1278083	High	Not Found	Not Found				4.71086883544922	High	0	0.0002664
High	[K].GEAIGVIAAQSIGEPGTQLTMR.[T]		0.000789637	0	1	1	17	A6TGP1	A6TGP1 [912-933]	0	2199.1437923	High	Not Found	Not Found	5.8e6			4.5922999382019	High	0	1.117E-05
High	[R].EPEIVDTANFLNALGAK.[I]		0.0113844	0	1	2	2	A6TEK8	A6TEK8 [188-204]	0	1801.93305467	High	Not Found	Not Found				3.26267075538635	High	0	3.913E-05
High	[K].TLPDAQFEVVHSLAK.[W]		0.0109501	0	1	2	1	A6TG48	A6TG48 [61-75]	0	1654.879897	High	Not Found	Not Found				2.88177847862244	High	0	3.624E-05
High	[K].SDTAPLDAECDCYTCR.[N]	3xCarbamidomethyl [C10; C12; C15]	0.0200842	0	1	1	2	A6T5D8	A6T5D8 [293-308]	0	1933.73608834	High	Not Found	Not Found	5.7e5			2.46563816070557	High	0	0.0006269
High	[R].FTGEEVALVLR.[M]		0.00309901	0	1	1	2	A6TEI9	A6TEI9 [94-104]	0	1233.68376359	High	Not Found	Not Found				2.88484692573547	High	0	3.47E-06
High	[R].TPNPDILCNK.[E]	1xCarbamidomethyl [C8]	0.0298371	0	1	2	6	A6T7K3	A6T7K3 [95-104]	0	1171.5775843	High	Not Found	Not Found	9.7e5			2.46589779853821	High	0	0.0002388
High	[K].AGEEFTIDVTFPEEYHAENLK.[G]	1xDeamidated [N19]	0.0141666	0	1	2	5	A6T5H9	A6T5H9 [207-227]	0	2440.1190772	High	Not Found	Not Found				3.53669214248657	High	0	5.869E-05
High	[K].AGEEFTIDVTFPEEYHAENLK.[G]		0.000159826	0	1	2	22	A6T5H9	A6T5H9 [207-227]	0	2439.1350612	High	Not Found	Not Found	7.7e6			4.64565801620483	High	0	4.015E-08
High	[R].VGLTNDELQK.[C]		0.0490926	0	1	1	2	A6TCF3	A6TCF3 [118-127]	0	1116.58952886	High	Not Found	Not Found				2.48920845985413	High	0	0.0006093
High	[R].AAATQEMTLVDTPNAK.[T]	1xDeamidated [Q/N]	0.0403712	0	1	2	4	A6T4Z7	A6T4Z7 [246-261]	0	1661.80507744	High	Not Found	Not Found	1.1e6			3.37270712852478	High	0.0001886	0.004619
High	[R].ELLLNNQDAKPDFVVDGNDAEETEQDF.[-]		0.000155969	0	1	1	5	A6TCW1	A6TCW1 [326-352]	0	3065.38580874	High	Not Found	Not Found	4.4e6			4.20157957077026	High	0	1.35E-08
High	[K].GVLGYTEDDVVSTDFNGEVCTSVFDAK.[A]	1xCarbamidomethyl [C20]	2.33475E-06	0	1	1	15	P24164	P24164 [264-290]	0	2924.31422414	High	Not Found	Not Found				6.56710481643677	High	0	5.468E-12
High	[R].IEELTGVPVDIISTGPDR.[T]		3.00592E-05	0	1	2	23	A6TH93	A6TH93 [403-420]	0	1911.0069478	High	High	Not Found	2.6e6	3.1e7		4.63402128219604	High	0	6.06E-08
High	[R].SVEENLALFEK.[M]		0.0277577	0	1	2	2	A6T6C3	A6T6C3 [150-160]	0	1278.65760836	Not Found	High	Not Found		5.3e6		2.82499241828918	High	0	0.0002084
High	[R].TPLIISGPAEDSSEMYR.[K]		0.0152365	0	2	2	1	B5Y1T9; A6T4P1	B5Y1T9 [221-237]; A6T4P1 [221-237]	0	1865.89495457	Not Found	High	Not Found		9.0e6		3.48945832252502	High	0	6.715E-05
High	[K].STLNLPETGFPMR.[G]		0.0227751	0	1	1	2	B5Y235	B5Y235 [6-18]	0	1462.73587542	Not Found	High	Not Found		1.7e7		3.01719760894775	High	0	0.0001426
High	[K].VIVEGINLVK.[K]		0.00407279	0	1	2	39	A6TEW1	A6TEW1 [34-43]	0	1083.67722173	High	High	Not Found				3.08025002479553	High	0	2.441E-05
High	[R].SVITVGPYLR.[L]		0.047034	0	1	1	2	A6TGP1	A6TGP1 [353-362]	0	1104.64117058	Not Found	High	Not Found				2.41896224021912	High	0	0.0005612
High	[R].KDVNPDEAVAIGAAVQGGVLTGDVK.[D]	1xDeamidated [N/Q]	0.0180547	0	1	2	4	A6T4F4	A6T4F4 [363-387]	1	2424.26165908	High	Not Found	Not Found				4.06879568099976	High	0	0.0003911
High	[R].KDVNPDEAVAIGAAVQGGVLTGDVK.[D]		7.55245E-07	0	1	2	40	A6T4F4	A6T4F4 [363-387]	1	2423.27764308	High	High	Not Found	6.4e6	3.5e7		7.34133625030518	High	0	2.185E-12
High	[R].WETELNEALPGDAR.[AD]		0.000337501	0	1	9	2	P37323	P37323 [140-153]	0	1600.76017578	Not Found	High	Not Found				4.0179877281189	High	0	8.285E-07
High	[R].SGTLPVHQIVGMGEAYR.[I]		6.63313E-05	0	1	2	29	A6TCF1	A6TCF1 [241-257]	0	1814.92177854	High	High	Not Found	5.6e6	2.8e7		4.73817920684814	High	0	5.011E-09
High	[R].AAVLLADSFK.[A]		0.0170346	0	1	2	2	A6T518	A6T518 [33-42]	0	1034.5880724	Not Found	High	Not Found		1.5e7		2.82280373573303	High	6.735E-05	0.0008813
High	[R].FKGDDIVDTVTLTR.[R]		0.00275646	0	1	2	12	A6TBQ0	A6TBQ0 [56-69]	1	1579.83261245	High	High	Not Found	6.5e6	7.5e6		3.7134063243866	High	0	2.78E-06
High	[K].AIVQLEDGVQISSGDTLAR.[I]	1xDeamidated [Q10]	0.000237416	0	1	1	2	A6TGP1	A6TGP1 [1105-1123]	0	1973.01857549	High	Not Found	Not Found				5.49187040328979	High	0	2.944E-08
High	[R].LGVTKPQAQTIVVDYSAPNVAK.[E]	1xDeamidated [Q/N]	0.00444657	0	1	2	4	A6TB43	A6TB43 [105-126]	0	2300.24963796	Not Found	High	Not Found				4.15040588378906	High	0	6.78E-06
High	[R].LEEVNAELEQPDVWNEPER.[A]		0.00269	0	1	1	1	B5XUF3	B5XUF3 [34-52]	0	2296.07279533	Not Found	High	Not Found				3.85308527946472	High	0	2.674E-06
High	[K].NFDEDSSNLVVGPINK.[Q]		0.000465913	0	1	1	2	A6TF98	A6TF98 [443-458]	0	1747.84971897	Not Found	High	Not Found				4.14598274230957	High	0	1.029E-07
High	[R].VVNFEGTPDLVGK.[F]		0.0048546	0	1	1	4	A6T6B5	A6T6B5 [409-421]	0	1374.7263566	Not Found	High	Not Found				3.76040101051331	High	0	0.0001656
High	[R].ISVVEVMGR.[Y]		0.0433714	0	1	1	1	A6TGB8	A6TGB8 [164-172]	0	989.54482741	Not Found	High	Not Found		4.8e6		1.91396796703339	High	0	0.0004812
High	[R].LTLCDVSAPAVEASR.[A]	1xCarbamidomethyl [C4]	0.00374863	0	1	2	1	A6THY6	A6THY6 [223-237]	0	1588.79993243	Not Found	High	Not Found				3.02163076400757	High	0	4.939E-06
High	[K].YIELPDAYK.[S]		0.0270968	0	1	2	3	A6TD54	A6TD54 [298-306]	0	1111.56700257	Not Found	High	Not Found				2.52598309516907	High	9.72E-05	0.00289
High	[K].VRENEPFDVALR.[R]		0.000866429	0	1	1	13	B5XU21	B5XU21 [6-17]	1	1444.75430266	High	High	Not Found	3.1e6	1.6e7		4.20076704025269	High	0	6.869E-07
High	[K].VDEAGFEAAMEEQR.[R]		0.000316732	0	1	1	1	A6TCV9	A6TCV9 [420-433]	0	1581.68496193	Not Found	High	Not Found		7.2e6		3.94740962982178	High	0	5.034E-08
High	[K].VEGDTKPELELTLK.[Y]		0.00311417	0	1	1	16	A6TEV8	A6TEV8 [51-64]	0	1571.85267917	High	High	Not Found		1.1e7		2.51731300354004	High	0	2.783E-05
High	[K].AIVQLEDGVQISSGDTLAR.[I]		5.64543E-05	0	1	1	6	A6TGP1	A6TGP1 [1105-1123]	0	1972.03455949	High	Not Found	Not Found	3.0e6			5.20831441879272	High	0	3.499E-08
High	[R].QTDELTGLSSLVVLDSAER.[T]		2.54586E-05	0	1	1	8	A6TGP1	A6TGP1 [1049-1067]	0	2033.03970438	High	Not Found	Not Found				5.32622909545898	High	0	1.764E-08
High	[K].VNANIGNSAVTSSIEEEVEK.[L]		0.00225647	0	1	2	1	A6TGQ1	A6TGQ1 [236-255]	0	2090.02478255	Not Found	High	Not Found				4.70178937911987	High	0	1.928E-06
High	[R].EADGQDFQLYPGELGK.[R]		0.00119018	0	1	2	2	A6TDX0	A6TDX0 [13-28]	0	1766.82316988	Not Found	High	Not Found				4.10456609725952	High	0	5.882E-07
High	[R].IAQFNVVSEAHNEGTIVSVSDGVIR.[I]	1xDeamidated [N/Q]	3.33071E-05	0	1	2	6	A6TG38	A6TG38 [16-40]	0	2642.34203458	High	High	Not Found				5.20168447494507	High	0	2.309E-09
High	[R].IAQFNVVSEAHNEGTIVSVSDGVIR.[I]		2.25625E-06	0	1	2	26	A6TG38	A6TG38 [16-40]	0	2641.35801858	High	High	Not Found				5.88351249694824	High	0	4.562E-11
High	[K].YGTPPHAGLAFGLDR.[L]		0.00180256	0	1	2	4	A6TB35	A6TB35 [523-537]	0	1571.79650181	High	Not Found	Not Found	5.3e6			3.00881934165955	High	0	1.269E-06
High	[K].YIFELNPAHQLVK.[R]		0.00741855	0	1	1	5	A6T5N6	A6T5N6 [566-578]	0	1571.85803945	High	Not Found	Not Found				2.47390747070313	High	0	3.345E-05
High	[K].LESLVEDLVNR.[S]		0.00141205	0	1	2	21	A6T4F4	A6T4F4 [305-315]	0	1286.69505648	High	High	Not Found	3.9e6			3.90654850006104	High	0	2.876E-06
High	[K].LPIYLDYSATTPVDPR.[V]		2.99127E-05	0	1	2	34	A6TCF1	A6TCF1 [3-18]	0	1820.9428911	High	High	Not Found	3.1e6	2.3e7		4.55923318862915	High	0	1.907E-09
High	[R].VPNGVSGTVIDVQVFTR.[D]	1xDeamidated [N3]	1.29723E-05	0	1	2	14	A6TGP0	A6TGP0 [920-936]	0	1788.94903953	High	Not Found	Not Found	9.5e6			3.81445670127869	High	0	2.095E-08
High	[K].LGLDTLGIETVER.[M]		0.0174525	0	1	2	6	A6TB43	A6TB43 [564-576]	0	1415.77403501	High	High	Not Found	5.6e6			3.10247206687927	High	0	0.0001785
High	[R].EAFPGDVFYLHSR.[L]		0.0038039	0	1	2	1	A6TG38	A6TG38 [284-296]	0	1537.74340363	Not Found	High	Not Found		1.1e7		2.51879596710205	High	0	5.065E-06
High	[R].LPIVEQTPLFK.[R]		0.0255732	0	1	1	2	B5XNL6	B5XNL6 [43-53]	0	1284.75620026	Not Found	High	Not Found		6.7e6		3.05255079269409	High	0	0.0001781
High	[K].VNANIGNSAVTSSIEEEVEK.[L]	1xDeamidated [N]	0.000606554	0	1	2	3	A6TGQ1	A6TGQ1 [236-255]	0	2091.00879855	Not Found	High	Not Found				4.72295999526978	High	0	1.679E-07
High	[R].GLAIDTALPSGEEFPR.[F]		0.0164662	0	1	1	7	B5XXK6	B5XXK6 [172-187]	0	1672.85407614	High	High	Not Found		1.5e7		3.94219446182251	High	0	0.0004037
High	[R].DLLPLVEGCTVSTK.[H]	1xCarbamidomethyl [C9]	0.00116715	0	1	2	10	B5XZ37	B5XZ37 [281-294]	0	1531.80362086	High	High	Not Found	3.3e6	1.8e7		3.3600492477417	High	0	5.628E-07
High	[R].IINEPTAAALAYGLDK.[E]	1xDeamidated [N3]	0.00067537	0	1	2	2	A6T4F4	A6T4F4 [168-183]	0	1660.87922869	Not Found	High	Not Found				4.3496470451355	High	0	2.042E-07
High	[R].IINEPTAAALAYGLDK.[E]		4.21101E-05	0	1	2	29	A6T4F4	A6T4F4 [168-183]	0	1659.89521269	High	High	Not Found				4.72687864303589	High	0	5.119E-08
High	[K].FVESVDVAVNLGIDAR.[K]	1xDeamidated [N10]	0.0106352	0	1	1	2	B5XYF8	B5XYF8 [38-53]	0	1704.88029129	High	Not Found	Not Found				2.88016700744629	High	0.002028	0.04397
High	[R].GLALLDEELSK.[L]		0.0317626	0	1	1	2	A6TCV9	A6TCV9 [374-384]	0	1187.65179473	Not Found	High	Not Found				3.03348565101624	High	0	0.0002682
High	[K].EQGLTPVLCIGETEAENEAGK.[T]	1xCarbamidomethyl [C9]	0.000712653	0	1	1	2	Q7X222	Q7X222 [118-138]	0	2245.06526743	Not Found	High	Not Found		1.0e7		3.55465269088745	High	0	2.264E-07
High	[K].TGDIVEYLVK.[A]		0.0477107	0	1	2	8	A6T4Z7	A6T4Z7 [559-568]	0	1136.61976638	High	High	Not Found				2.94570469856262	High	6.735E-05	0.001386
High	[K].GTPLADNDDVDAFDFIR.[T]		0.0181424	0	1	2	2	A6T6L5	A6T6L5 [229-245]	0	1880.86609726	High	Not Found	Not Found	4.8e6			2.51686501502991	High	6.735E-05	0.001192
High	[K].VMAGLGIAVVSTSK.[G]		0.000366727	0	1	2	11	A6TEV8	A6TEV8 [95-108]	0	1332.75554828	High	High	Not Found		4.1e6		3.78897404670715	High	0	1.267E-07
High	[K].KVSQALDILTYTNK.[K]		0.000853825	0	1	1	16	A6TEW7	A6TEW7 [28-41]	1	1593.88464803	High	High	Not Found	5.9e6			4.86365985870361	High	0	4.973E-07
High	[R].GMVNAVSFMVK.[V]		0.00858548	0	1	1	32	A6TEV4	A6TEV4 [46-56]	0	1182.60096204	High	High	Not Found	4.5e6	7.6e6		3.8900465965271	High	0	5.973E-05
High	[R].ELLLNNQDAKPDFVVDGNDAEETEQDF.[-]	1xDeamidated [Q/N]	0.00184711	0	1	1	5	A6TCW1	A6TCW1 [326-352]	0	3066.36982474	High	Not Found	Not Found	2.2e6			5.48102807998657	High	0	1.32E-06
High	[K].NATLEVAEALER.[N]		0.00309901	0	1	2	4	P33906	P33906 [256-267]	0	1315.68522005	High	Not Found	Not Found	5.0e6			3.54242753982544	High	0	0.000129
High	[R].AVQINSLSGFCLTK.[L]	1xCarbamidomethyl [C11]	0.00135794	0	1	2	2	A6TH93	A6TH93 [319-332]	0	1537.8042896	High	Not Found	Not Found				4.0695972442627	High	0	7.469E-07
High	[R].EVTTTPLAADNWEGIEPIYETMPGWSETTFGVK.[E]	1xDeamidated [N11]	0.0252057	0	1	2	6	A6TH93	A6TH93 [355-387]	0	3670.71453668	High	Not Found	Not Found	4.6e6			4.28805351257324	High	9.72E-05	0.00209
High	[K].YGLNIKPVILAADGSEPDLSEQALTEK.[G]	1xDeamidated [N/Q]	0.042348	0	1	1	3	A6T6A3	A6T6A3 [352-378]	0	2872.48261024	High	Not Found	Not Found	2.1e6			3.54263687133789	High	0	0.0004618
High	[K].YGLNIKPVILAADGSEPDLSEQALTEK.[G]		0.000941445	0	1	1	4	A6T6A3	A6T6A3 [352-378]	0	2871.49859424	High	Not Found	Not Found	4.9e6			4.18155717849731	High	0	3.777E-07
High	[K].ATGLDALFDATIK.[E]		0.00271639	0	1	1	2	B5Y275	B5Y275 [275-287]	0	1335.71545757	High	Not Found	Not Found				3.53388023376465	High	0	2.721E-06
High	[R].ISLVVNYDIPMDSESYVHR.[I]		0.000733848	0	1	2	7	P33906	P33906 [314-332]	0	2237.09069412	High	Not Found	Not Found	5.9e6			3.47549390792847	High	0	0.0001064
High	[R].YYGGCEYVDVVEQLAIDR.[A]	1xCarbamidomethyl [C5]	0.000283069	0	1	2	4	A6TCG5	A6TCG5 [64-81]	0	2148.99064607	High	Not Found	Not Found	8.8e6			4.0605206489563	High	0	2.351E-06
High	[R].AWYQDEGYGVDTIQAVLAR.[R]		0.022556	0	1	2	2	A6TFH4	A6TFH4 [534-552]	0	2155.04545852	High	Not Found	Not Found	2.6e6			4.02183866500854	High	0	0.00014
High	[K].LVAPLIDVMGSAGDELK.[Q]		0.00782684	0	1	1	6	A6TCV9	A6TCV9 [334-350]	0	1727.92479823	High	Not Found	Not Found	2.7e6			3.4337100982666	High	0	1.942E-05
High	[R].ADAGDIVAQQAVAIGADDAALTLHR.[K]		3.16079E-06	0	1	1	4	A6TF98	A6TF98 [139-163]	0	2462.26338999	High	Not Found	Not Found	6.5e6			5.05559349060059	High	0	9.656E-12
High	[R].VADEIEDIVGIDAHDAVR.[C]		0.000719649	0	1	2	5	A6TCI3	A6TCI3 [143-160]	0	1936.96106022	High	Not Found	Not Found				4.16731882095337	High	0	2.297E-07
High	[K].AEGFSFDFAYTSVLK.[R]		0.0226653	0	1	1	2	B5XZB2	B5XZB2 [47-61]	0	1681.81081439	High	Not Found	Not Found				3.05960965156555	High	0	0.0001424
High	[R].LDRWETELNEALPGDAR.[AD]		0.00276994	0	1	9	8	P37323	P37323 [137-153]	1	1984.97229362	High	Not Found	Not Found	9.6e6			4.52546072006226	High	0	0.0002788
High	[R].FTTIHIQELACVSR.[D]	1xCarbamidomethyl [C11]	0.000124576	0	1	2	22	A6TGP0	A6TGP0 [828-841]	0	1674.86320141	High	Not Found	Not Found	4.2e6			4.4329776763916	High	0	6.265E-08
High	[K].VLVLVAAPEGIAALEK.[A]		0.0417453	0	1	2	3	A6TCB0	A6TCB0 [156-171]	0	1592.9621701	High	Not Found	Not Found				3.84910345077515	High	0	0.0004499
High	[K].MPIITFIDTPGAYPGVGAEER.[G]		0.00275646	0	1	2	9	A6T4Y7	A6T4Y7 [155-175]	0	2234.11618061	High	Not Found	Not Found				4.72505283355713	High	0	0.0001705
High	[K].KVLESAIANAEHNDGADIDDLK.[V]	1xDeamidated [N]	0.0075645	0	1	1	3	A6TEW7	A6TEW7 [49-70]	1	2339.13612423	High	Not Found	Not Found	4.3e6			3.67288398742676	High	0	1.825E-05
High	[K].KVLESAIANAEHNDGADIDDLK.[V]		1.89234E-06	0	1	1	37	A6TEW7	A6TEW7 [49-70]	1	2338.15210823	High	Not Found	Not Found	1.0e7			5.42696571350098	High	0	3.722E-12
High	[R].YHDADVTAFGYEYGQLPGCPAGFK.[A]	1xCarbamidomethyl [C19]	0.0145147	0	1	2	2	A6T4W3	A6T4W3 [97-120]	0	2663.18711385	High	Not Found	Not Found				3.31547904014587	High	0.004562	0.0915
High	[R].EIAFFFAEGEVCPR.[T]	1xCarbamidomethyl [C12]	0.000932293	0	1	1	12	A6TCD7	A6TCD7 [128-141]	0	1671.78355414	High	Not Found	Not Found	7.5e6			4.20745372772217	High	0	0.0002048
High	[K].HIEVPVEYIAGK.[V]		0.000192431	0	1	2	19	A6TGP0	A6TGP0 [284-295]	0	1354.7365274	High	Not Found	Not Found				3.87549519538879	High	0	1.979E-08
High	[K].GIEVLLLSDR.[I]		0.0185871	0	1	1	6	A6T5N6	A6T5N6 [454-463]	0	1114.64664984	High	Not Found	Not Found				2.94407534599304	High	0	9.818E-05
High	[R].YVDYVLGIIK.[A]		0.0353029	0	1	2	16	A6TH93	A6TH93 [259-268]	0	1182.67688736	High	Not Found	Not Found				2.59950423240662	High	0	0.0003258
High	[R].LQAFEGVVIAIR.[N]		0.0137598	0	1	1	4	B5XVK6	B5XVK6 [40-51]	0	1315.77324729	High	Not Found	Not Found				3.23781657218933	High	6.735E-05	0.001665
High	[R].AESFQAVADATLAYHK.[K]		0.000357878	0	1	1	4	A6TFL4	A6TFL4 [240-255]	0	1721.84932511	High	Not Found	Not Found				4.56190729141235	High	0	3.166E-07
High	[K].KGEMNFDVVIASPDAMR.[V]		0.00096002	0	2	2	10	B5XYF8; A6TGN6	B5XYF8 [106-122]; A6TGN6 [106-122]	1	1879.90407953	High	Not Found	Not Found	6.7e6			4.46571159362793	High	0	1.689E-06
High	[K].NVLQPIGWDAFGLPAEGAAVK.[N]	1xDeamidated [Q/N]	0.0124253	0	1	2	4	A6T6A3	A6T6A3 [72-92]	0	2154.12298102	High	Not Found	Not Found				4.2146782875061	High	0	4.586E-05
High	[R].AISDVADQQSHLSFEEFLAVAAR.[Q]		3.21872E-05	0	1	2	2	A6T4W3	A6T4W3 [194-216]	0	2504.24159193	High	Not Found	Not Found	4.3e7			4.17182207107544	High	0	7.173E-10
High	[R].LLDVPFTMADATTLTEAGYVGEDVENIIQK.[L]		0.00896997	0	1	2	2	A6T5I1	A6T5I1 [135-164]	0	3253.6184512	High	Not Found	Not Found				4.11982727050781	High	0	2.497E-05
High	[R].GATIVGHWPTAGYHFEASK.[G]		0.00537807	0	1	1	3	O07026	O07026 [113-131]	0	2028.99263522	High	Not Found	Not Found				2.97217464447021	High	0	0.0002853
High	[R].AGLGMMEGVLEHVPSAR.[I]		0.0060456	0	1	2	2	A6TCB0	A6TCB0 [79-95]	0	1753.87238555	High	Not Found	Not Found				2.9258337020874	High	0	1.207E-05
High	[K].QVSDGVAHIHASFNNTIVTITDR.[Q]		0.00141896	0	1	1	10	A6TEV0	A6TEV0 [15-37]	0	2495.26372436	High	Not Found	Not Found	6.8e7			4.8508038520813	High	0	8.126E-07
High	[K].TAAFSLPLLNNIDPELR.[A]		0.0128552	0	1	1	8	P33906	P33906 [57-73]	0	1884.02253837	High	Not Found	Not Found				3.19156861305237	High	0	0.0001356
High	[R].RVTITIAADSIENAVK.[S]		0.00442494	0	1	2	3	A6T5H9	A6T5H9 [14-29]	1	1700.9541245	High	Not Found	Not Found				3.70780086517334	High	0	0.0005018
High	[K].GLTGYDSPYVPGWDCHGLPIELK.[V]	1xCarbamidomethyl [C15]	0.00993507	0	1	1	1	B5Y235	B5Y235 [83-105]	0	2574.2333358	High	Not Found	Not Found				3.3122136592865	High	0	3.02E-05
High	[R].LAAEQGIPVWAPEDVNHPLWIER.[I]		0.0073825	0	1	2	4	A6TF98	A6TF98 [48-70]	0	2640.35689649	High	Not Found	Not Found				3.89904713630676	High	0	1.748E-05
High	[R].APVVTIMGHVDHGK.[T]		0.000304592	0	1	2	12	A6TEI7	A6TEI7 [397-410]	0	1460.76784428	High	Not Found	Not Found				3.88689136505127	High	0	6.84E-08
High	[K].NVLQPIGWDAFGLPAEGAAVK.[N]		0.00362276	0	1	2	4	A6T6A3	A6T6A3 [72-92]	0	2153.13896502	High	Not Found	Not Found	4.5e6			4.61129236221313	High	0	0.0003308
High	[K].GVDLGEFPIMTFAEAER.[R]		0.00345023	0	1	1	11	A6TB35	A6TB35 [261-277]	0	1881.90512537	High	Not Found	Not Found				3.59070825576782	High	0	4.218E-06
High	[K].FPAIIYGGEAAPVAIELDHDK.[L]		2.61045E-09	0	1	1	17	B5XP25	B5XP25 [26-46]	0	2226.14410991	High	Not Found	Not Found				6.90143966674805	High	0	1.514E-16
High	[K].IDGQWVTHQWLK.[K]		0.0218056	0	1	1	7	B5Y1K5	B5Y1K5 [49-60]	0	1510.78012352	High	Not Found	Not Found	5.5e6			2.85655331611633	High	9.72E-05	0.001937
High	[K].AVEDSASPLVALLVR.[G]		0.000472791	0	1	1	10	A6T4Z7	A6T4Z7 [285-299]	0	1539.87408337	High	Not Found	Not Found	5.0e6			4.25360536575317	High	0	9.291E-05
High	[R].EAVNQVIALLDSGALR.[V]		4.92363E-05	0	1	1	20	B5Y1K5	B5Y1K5 [29-44]	0	1668.92790978	High	Not Found	Not Found	9.4e6			4.67373514175415	High	0	5.57E-09
High	[R].NVGEHEVNFQVHSEVFAK.[V]		1.82231E-07	0	1	1	38	A6THB4	A6THB4 [124-141]	0	2070.00392811	High	Not Found	Not Found	6.9e7			5.32056903839111	High	0	7.036E-13
High	[R].LINYLVDEFKK.[D]		0.00431832	0	1	2	24	A6T4F4	A6T4F4 [236-246]	1	1381.77257855	High	Not Found	Not Found	1.3e7			3.53654503822327	High	0	1.26E-05
High	[K].TIDGILVQLPLPAGIDNVK.[V]		0.0222313	0	1	1	2	A6T5R4	A6T5R4 [91-109]	0	1976.14265345	High	Not Found	Not Found				4.14874172210693	High	0	0.0001366
High	[R].DQGKDPATLEHVVPFK.[V]		0.000682001	0	1	2	1	A6TGT4	A6TGT4 [446-461]	1	1780.92282438	High	Not Found	Not Found				3.40056538581848	High	0	2.09E-07
High	[K].ANPELAPMVEGIELTLK.[S]		0.00299493	0	1	1	12	A6TCM1	A6TCM1 [112-128]	0	1824.97756204	High	Not Found	Not Found				3.88166046142578	High	0	3.246E-06
High	[R].ADPLEQGAGDQGLMFGYATNETDVLMPAPVTYAHR.[L]	1xDeamidated [Q/N]	0.00941731	0	1	2	14	A6TDV1	A6TDV1 [110-144]	0	3736.72578684	High	Not Found	Not Found	5.3e6			4.98557233810425	High	0	9.573E-05
High	[K].LEEIQECHLVSGDFDYLLK.[T]	1xCarbamidomethyl [C7]	0.0126692	0	1	1	1	P37424	P37424 [100-118]	0	2308.11657478	High	Not Found	Not Found	6.4e6			3.66681981086731	High	0	4.755E-05
High	[R].LSVPVICTVIGEGGSGGALAIGVGDK.[V]	1xCarbamidomethyl [C7]	0.0068289	0	1	2	7	A6T4Y7	A6T4Y7 [191-216]	0	2426.29593604	High	Not Found	Not Found	8.9e6			4.28493642807007	High	0	1.505E-05
High	[K].YLVDVILDEAANK.[G]		0.000398485	0	1	1	6	P41576	P41576 [248-260]	0	1462.77878604	High	Not Found	Not Found				4.69431781768799	High	0	8.777E-08
High	[K].YSDHIALPVEIEK.[R]		0.000730273	0	1	1	11	A6T5N6	A6T5N6 [200-212]	0	1513.78968507	High	Not Found	Not Found	1.1e7			4.06957483291626	High	0	8.865E-07
High	[R].GIEGTSLDVPEDIVHSGK.[T]		0.000801293	0	1	2	5	A6T5G0	A6T5G0 [73-90]	0	1852.9286975	High	Not Found	Not Found				3.42536115646362	High	0	2.819E-07
High	[R].FATTHTDSSAQTVSLEEYVSR.[M]		0.000491634	0	1	1	13	A6T5N6	A6T5N6 [402-422]	0	2329.09425902	High	Not Found	Not Found				4.55892992019653	High	0	8.273E-05
High	[R].MPSAVGYQPTLAEEMGVLQER.[I]	1xDeamidated [Q]	0.000370328	0	1	2	5	A6TG36	A6TG36 [262-282]	0	2307.09954463	High	Not Found	Not Found	3.5e6			4.6417236328125	High	0	6.718E-08
High	[R].MPSAVGYQPTLAEEMGVLQER.[I]		0.000120977	0	1	2	19	A6TG36	A6TG36 [262-282]	0	2306.11552863	High	Not Found	Not Found	4.1e6			4.71707820892334	High	0	3.319E-08
High	[K].GLNNPDLDAAVGEDLAQQLR.[D]		0.0500353	0	1	1	2	A6THZ0	A6THZ0 [209-228]	0	2109.05708578	High	Not Found	Not Found				3.5617413520813	High	0	0.0006356
High	[R].DSVGAVVMGPYADLAEGMK.[V]		0.000404368	0	1	2	20	A6TG38	A6TG38 [69-87]	0	1909.90341079	High	Not Found	Not Found	8.9e6			4.25419425964355	High	0	1.444E-06
High	[K].ASEGELLAQVEPEDLIK.[F]		0.0405648	0	1	2	7	A6T5I1	A6T5I1 [281-297]	0	1840.95384962	High	Not Found	Not Found	3.2e6			3.47515749931335	High	0	0.0004253
High	[K].VIDIWAAANDR.[V]		0.0207761	0	1	1	4	A6TGP1	A6TGP1 [682-692]	0	1243.64296141	High	Not Found	Not Found				2.86618423461914	High	0	0.0001205
High	[K].LSGEALQGSEGFGIDASILDR.[M]		0.00203659	0	1	1	3	A6T4X3	A6T4X3 [16-36]	0	2135.06150244	High	Not Found	Not Found	2.7e6			3.88708734512329	High	0	1.588E-06
High	[K].IIGIDLGTTNSCVAIMDGTTAR.[V]	1xDeamidated [N10]; 1xCarbamidomethyl [C12]	4.9546E-06	0	1	2	4	A6T4F4	A6T4F4 [4-25]	0	2280.12100863	High	Not Found	Not Found				6.53514671325684	High	0	2.213E-11
High	[K].EAVLVHEALVAR.[G]		0.0149436	0	1	2	2	A6TBN8	A6TBN8 [7-18]	0	1306.7477608	High	Not Found	Not Found				2.17221355438232	High	0	6.486E-05
High	[K].IIGIDLGTTNSCVAIMDGTTAR.[V]	1xCarbamidomethyl [C12]	8.31623E-06	0	1	2	18	A6T4F4	A6T4F4 [4-25]	0	2279.13699263	High	Not Found	Not Found	7.5e6			5.68581390380859	High	0	7.831E-10
High	[K].QGVDLNSIEWSHH.[-]		0.00786505	0	1	2	7	A6TCF1	A6TCF1 [392-404]	0	1521.70808071	High	Not Found	Not Found	5.9e6			3.45550441741943	High	0	0.0001787
High	[R].SVFPIQSYSGNSELQYVSYR.[L]	1xDeamidated [N/Q]	0.000563698	0	1	2	8	A6TGP0	A6TGP0 [55-74]	0	2325.10336765	High	Not Found	Not Found				4.60480976104736	High	0	1.464E-07
High	[R].SVFPIQSYSGNSELQYVSYR.[L]		0.00011634	0	1	2	22	A6TGP0	A6TGP0 [55-74]	0	2324.11935165	High	Not Found	Not Found	3.8e6			4.66824245452881	High	0	7.824E-09
High	[K].ADVQGSVEAISDSLLK.[L]		0.00423488	0	1	2	2	A6TEI7	A6TEI7 [701-716]	0	1631.84865637	High	Not Found	Not Found				4.00601482391357	High	0	6.219E-06
High	[K].DAEGNITTIFCTYDADTLSK.[D]	1xCarbamidomethyl [C11]	0.00177635	0	1	2	12	A6T6C3	A6T6C3 [427-446]	0	2235.01216925	High	Not Found	Not Found	5.0e6			3.95114302635193	High	0	1.618E-06
High	[R].IIFPSTSEVYGMCTDK.[N]	1xCarbamidomethyl [C13]	0.0248434	0	1	2	2	A6TF98	A6TF98 [427-442]	0	1847.85539832	High	Not Found	Not Found				2.89803719520569	High	0	0.0001682
High	[R].NGMASGAVIESFLDK.[G]	1xDeamidated [N1]	0.000950687	0	1	2	8	A6TEI7	A6TEI7 [568-582]	0	1539.73593534	High	Not Found	Not Found	3.3e6			4.21209049224854	High	0	2.128E-06
High	[R].GDVLADGPSTDLGELALGQNMR.[V]	1xDeamidated [N/Q]	0.00014999	0	1	2	10	A6TGP0	A6TGP0 [780-801]	0	2230.06560192	High	Not Found	Not Found				5.35128688812256	High	0	1.248E-08
High	[R].GDVLADGPSTDLGELALGQNMR.[V]		3.19183E-06	0	1	2	18	A6TGP0	A6TGP0 [780-801]	0	2229.08158592	High	Not Found	Not Found	4.4e6			5.23495292663574	High	0	9.827E-12
High	[R].TASITGACVALADALNK.[L]	1xCarbamidomethyl [C8]	0.0149436	0	1	1	2	B5XTF9	B5XTF9 [127-143]	0	1675.8683463	High	Not Found	Not Found				3.26371073722839	High	0	6.494E-05
High	[R].HDGEAEDVAVALNEQYQPR.[F]		0.00191133	0	1	2	2	A6TFH4	A6TFH4 [419-437]	0	2140.98940014	High	Not Found	Not Found				3.7459876537323	High	0	1.411E-06
High	[R].AASEAIAEVEVISANQLSDEQLAR.[I]		4.85871E-06	0	1	2	3	A6TG39	A6TG39 [101-124]	0	2514.26820051	High	Not Found	Not Found				5.6724214553833	High	0	2.145E-11
High	[R].ASLPTIELALK.[Q]		0.00914631	0	1	1	24	B5XUB8	B5XUB8 [39-49]	0	1155.69835105	High	Not Found	Not Found				2.91631174087524	High	0	3.932E-05
High	[K].VIPATILGIPSDR.[V]		0.0488597	0	1	2	8	A6TFH4	A6TFH4 [172-184]	0	1351.79437661	High	Not Found	Not Found				2.62898588180542	High	0.001495	0.03057
High	[R].TELAGVSGCAVAIAPPEMYLDLAK.[R]	1xCarbamidomethyl [C9]	0.00171665	0	1	1	13	Q7X222	Q7X222 [28-51]	0	2476.24620868	High	Not Found	Not Found	8.5e6			5.93129587173462	High	0	3.1E-06
High	[R].VVILSAGTGNPFFTTDSAACLR.[G]	1xDeamidated [N10]; 1xCarbamidomethyl [C20]	0.000122763	0	1	1	3	A6T4X3	A6T4X3 [131-152]	0	2298.14345867	High	Not Found	Not Found	3.0e6			5.12893533706665	High	0	7.258E-06
High	[R].LVDVAQDLVVTEDDCGTLEGITMTPVIEGGDVK.[E]	1xDeamidated [Q6]; 1xCarbamidomethyl [C15]	0.0381175	0	1	1	5	A6TGP1	A6TGP1 [800-832]	0	3489.68627332	High	Not Found	Not Found	2.9e6			4.41354846954346	High	0	0.0003792
High	[R].LVDVAQDLVVTEDDCGTLEGITMTPVIEGGDVK.[E]	1xCarbamidomethyl [C15]	0.00875429	0	1	1	4	A6TGP1	A6TGP1 [800-832]	0	3488.70225732	High	Not Found	Not Found	6.2e6			4.89636325836182	High	0	0.0003249
High	[R].FVAINFEPVVGEILEK.[V]		0.0349657	0	1	2	2	A6T5F6	A6T5F6 [239-254]	0	1803.98911305	High	Not Found	Not Found				3.73184514045715	High	0	0.0003209
High	[K].IALESVLLGDKE.[-]		0.0226653	0	1	1	1	B5Y274	B5Y274 [228-239]	1	1286.7202086	High	Not Found	Not Found				2.7733268737793	High	0	0.0001412
High	[K].LTIPEVELPNAELLSK.[R]		0.00581438	0	1	1	14	P33906	P33906 [366-381]	0	1765.99459231	High	Not Found	Not Found				3.07899475097656	High	0	1.121E-05
High	[K].LHGGEPANFLDVGGGATK.[E]		0.00455635	0	1	1	8	A6T6F6	A6T6F6 [278-295]	0	1739.87112317	High	Not Found	Not Found	6.3e6			3.02194571495056	High	0	1.003E-05
High	[R].IDDIDLNLEDFVQR.[V]		0.00139832	0	1	2	6	A6TBK7	A6TBK7 [368-381]	0	1704.84390534	High	Not Found	Not Found				3.72302079200745	High	0	7.923E-07
High	[R].DVAGYAAGLELFDR.[R]		0.0220174	0	1	1	1	B5Y275	B5Y275 [314-327]	0	1496.73798386	High	Not Found	Not Found				2.7886381149292	High	0	0.0001348
High	[R].VSDYDGYNQFLVHR.[S]		0.00335068	0	1	1	2	B5XZC1	B5XZC1 [184-197]	0	1712.8027093	High	Not Found	Not Found	4.2e6			3.03555297851563	High	0	4.025E-06
High	[K].DIGAQYIIIGHSER.[R]		0.00631669	0	1	1	8	Q7X222	Q7X222 [85-98]	0	1571.81763113	High	Not Found	Not Found				3.48955202102661	High	0	4.198E-05
High	[K].NGAVDYALVVGADVLAR.[T]		0.0448447	0	1	1	1	A6T7F1	A6T7F1 [128-144]	0	1702.91225972	High	Not Found	Not Found				2.73299717903137	High	0	0.0005156
High	[K].GPLENDGFSAVEAIAPGVIER.[Q]	1xDeamidated [N5]	0.00121366	0	1	2	4	A6TG38	A6TG38 [119-139]	0	2142.0713393	High	Not Found	Not Found				4.7899489402771	High	0	6.08E-07
High	[K].GPLENDGFSAVEAIAPGVIER.[Q]		1.80211E-06	0	1	2	32	A6TG38	A6TG38 [119-139]	0	2141.0873233	High	Not Found	Not Found	1.2e7			5.73741245269775	High	0	1.751E-11
High	[R].NMDLEQECEQLREELNETNSETK.[R]	1xDeamidated [Q/N]; 1xCarbamidomethyl [C8]	0.00634755	0	1	1	3	A6TGP1	A6TGP1 [191-213]	1	2840.21967223	High	Not Found	Not Found				4.3484206199646	High	0	1.32E-05
High	[R].NMDLEQECEQLREELNETNSETK.[R]	1xCarbamidomethyl [C8]	0.0038039	0	1	1	7	A6TGP1	A6TGP1 [191-213]	1	2839.23565623	High	Not Found	Not Found	8.6e6			3.81505823135376	High	9.72E-05	0.002229
High	[K].ILADIAVFDK.[V]		0.0147276	0	1	1	27	B5XQC9	B5XQC9 [94-103]	0	1104.62993718	High	Not Found	Not Found	3.7e6			2.87647676467896	High	0	8.282E-05
High	[R].AEADLAVALEENNIPFEYQLGEGAFYGPK.[I]		0.0255732	0	1	1	2	B5XQC6	B5XQC6 [437-465]	0	3155.52078616	High	Not Found	Not Found				3.42735743522644	High	6.735E-05	0.001457
High	[K].SLYEADLVDEAKR.[L]		0.00598695	0	1	1	8	B5XUB8	B5XUB8 [232-244]	1	1508.75911318	High	Not Found	Not Found	2.9e6			3.46028161048889	High	0	1.186E-05
High	[R].EGFEVTYLAPQSNGIIDLK.[E]	2xDeamidated [Q11; N13]	0.022339	0	1	1	2	A6TCF1	A6TCF1 [117-135]	0	2096.04339367	High	Not Found	Not Found				3.482097864151	High	0	0.0001377
High	[R].EGFEVTYLAPQSNGIIDLK.[E]	1xDeamidated [Q/N]	0.000153699	0	1	1	45	A6TCF1	A6TCF1 [117-135]	0	2095.05937767	High	Not Found	Not Found	1.1e6			5.44600772857666	High	0	2.208E-07
High	[R].EGFEVTYLAPQSNGIIDLK.[E]		0.0323793	0	1	1	2	A6TCF1	A6TCF1 [117-135]	0	2094.07536167	High	Not Found	Not Found				3.75760555267334	High	0	0.0002781
High	[K].VVADALGALR.[L]		0.0229962	0	1	2	2	A6TB35	A6TB35 [401-410]	0	984.58365574	Not Found	High	Not Found		6.8e6		2.01208519935608	High	0.0007714	0.01802
High	[K].TGVGVTDVLER.[L]		0.00261236	0	1	1	6	A6TCI3	A6TCI3 [165-175]	0	1145.61607795	High	High	Not Found	3.4e6	1.7e7		3.84699654579163	High	0	4.575E-05
High	[R].SVVSCDTDFGVCAHCYGR.[D]	3xCarbamidomethyl [C5; C12; C15]	6.19459E-05	0	1	1	2	A6TGP1	A6TGP1 [884-901]	0	2089.8524555	Not Found	High	Not Found		2.2e7		4.01088809967041	High	0	2.414E-09
High	[R].IPVIAGTGANATAEAISLTK.[R]	1xDeamidated [N10]	0.000103468	0	1	1	2	A6TCA1	A6TCA1 [71-90]	0	1899.04333375	Not Found	High	Not Found				4.74463176727295	High	0	4.188E-07
High	[K].WTSQSSLDLGEPLSLITESVFAR.[Y]	1xDeamidated [Q4]	0.000177094	0	1	1	12	P41576	P41576 [265-287]	0	2537.27697477	Not Found	High	High			5.1e6	4.69903373718262	High	0	2.235E-06
High	[K].WTSQSSLDLGEPLSLITESVFAR.[Y]		7.68022E-05	0	1	1	45	P41576	P41576 [265-287]	0	2536.29295877	High	High	High	6.6e7	6.2e6	1.4e7	5.59863233566284	High	0	2.262E-06
High	[R].FNNFINDSLLEGAIDALKR.[I]	1xDeamidated [N]	0.000125799	0	1	1	4	A6T5E8	A6T5E8 [22-40]	1	2151.10805919	Not Found	High	Not Found				4.92618322372437	High	0	9.038E-09
High	[R].FNNFINDSLLEGAIDALKR.[I]		1.17235E-06	0	1	1	30	A6T5E8	A6T5E8 [22-40]	1	2150.12404319	Not Found	High	High		9.5e6	1.1e7	4.99340915679932	High	0	4.342E-10
High	[R].EPIAECHMLLPQEFLGNVITLCVEK.[R]	1xDeamidated [Q/N]; 2xCarbamidomethyl [C6; C22]	0.00829782	0	1	1	5	A6TCI3	A6TCI3 [401-425]	0	2941.45079905	Not Found	High	High			6.4e6	4.38956594467163	High	0	0.0001056
High	[R].EPIAECHMLLPQEFLGNVITLCVEK.[R]	2xCarbamidomethyl [C6; C22]	0.000698863	0	1	1	4	A6TCI3	A6TCI3 [401-425]	0	2940.46678305	Not Found	High	High				4.06534147262573	High	0	2.179E-07
High	[K].ASNNSPVIFDVTHALQCR.[D]	1xCarbamidomethyl [C17]	0.00231223	0	1	1	2	A6TAN5	A6TAN5 [190-207]	0	2028.99198355	High	Not Found	Not Found				2.78488111495972	High	0	2.014E-06
High	[K].APILEALTDLGYEKPSPIQAECIPHLLDGR.[D]	1xDeamidated [Q19]; 1xCarbamidomethyl [C22]	8.91726E-07	0	1	1	10	P33906	P33906 [15-44]	0	3317.70860438	Not Found	High	High			7.2e6	5.15238618850708	High	0	1.231E-06
High	[K].APILEALTDLGYEKPSPIQAECIPHLLDGR.[D]	1xCarbamidomethyl [C22]	1.30081E-07	0	1	1	11	P33906	P33906 [15-44]	0	3316.72458838	High	High	High		1.4e7	1.1e7	5.42167329788208	High	0	1.622E-11
High	[K].LVPYYTVQEFVESLETPR.[R]	1xDeamidated [Q8]	0.000224994	0	1	1	8	P41576	P41576 [51-68]	0	2171.09067779	Not Found	High	High		4.6e6		4.43336057662964	High	0	2.664E-08
High	[R].ALNYTTEQILDLFFEK.[V]		2.38919E-05	0	1	2	24	A6TGP0	A6TGP0 [212-227]	0	1944.99532054	Not Found	High	High		1.7e7	2.2e6	5.47384786605835	High	0	7.453E-10
High	[K].LVPYYTVQEFVESLETPR.[R]		0.000319842	0	1	1	11	P41576	P41576 [51-68]	0	2170.10666179	High	High	High	2.0e7		4.2e6	4.0656533241272	High	0	1.26E-07
High	[K].VTDGVVTDEIHYLSAIEEGNYVIAQANSNLDENGHFVEDLVTCR.[S]	1xDeamidated [N/Q]; 1xCarbamidomethyl [C43]	0.0358147	0	1	2	6	A6TGP0	A6TGP0 [594-637]	0	4907.29522599	Not Found	Not Found	High			5.1e6	4.71783447265625	High	6.735E-05	0.001022
High	[R].EAAESLFENLFFSEDRYDLSAVGR.[M]	1xDeamidated [N9]	0.0186774	0	1	2	4	A6TGP0	A6TGP0 [379-402]	1	2766.28933026	Not Found	High	High		3.7e6	3.8e6	3.64845752716064	High	0	9.835E-05
High	[R].EAAESLFENLFFSEDRYDLSAVGR.[M]		0.046588	0	1	2	4	A6TGP0	A6TGP0 [379-402]	1	2765.30531426	Not Found	High	Not Found		6.9e6		3.36553406715393	High	0	0.0005582
High	[K].ATIDAHIPPQSLEEMWDIEGLQER.[L]	1xDeamidated [Q10]	0.0138268	0	2	2	1	B5Y1T9; A6T4P1	B5Y1T9 [686-709]; A6T4P1 [686-709]	0	2779.32433557	High	Not Found	Not Found	4.5e6			4.41417932510376	High	0	5.64E-05
High	[K].ATIDAHIPPQSLEEMWDIEGLQER.[L]		0.029268	0	2	2	2	B5Y1T9; A6T4P1	B5Y1T9 [686-709]; A6T4P1 [686-709]	0	2778.34031957	High	Not Found	Not Found	2.7e6			3.86629390716553	High	0	0.0002294
High	[R].GYLSPYFINKPDTGAVELESPFILLADK.[K]	1xDeamidated [N9]	7.68022E-05	0	1	3	12	A6TH53	A6TH53 [198-225]	0	3098.59724606	Not Found	High	High		5.9e6		6.09521961212158	High	0	3.603E-09
High	[R].GYLSPYFINKPDTGAVELESPFILLADK.[K]		2.08659E-06	0	1	3	22	A6TH53	A6TH53 [198-225]	0	3097.61323006	High	High	High	4.7e7	5.2e6	1.3e7	6.04456615447998	High	0	1E-09
High	[R].SALQYAASVAGLMITTECMVTDLPK.[SG]	1xDeamidated [Q4]; 1xCarbamidomethyl [C18]	0.00162688	0	1	3	25	A6TH53	A6TH53 [502-526]	0	2671.3027376	Not Found	High	High		5.9e6	6.7e7	4.1289963722229	High	0.0005597	0.01156
High	[R].SALQYAASVAGLMITTECMVTDLPK.[SG]	1xCarbamidomethyl [C18]	7.81521E-07	0	1	3	13	A6TH53	A6TH53 [502-526]	0	2670.3187216	Not Found	High	High		2.8e8	5.2e8	6.09545707702637	High	0	2.996E-11
High	[K].IITDVHEASQAQPVADVVDVIQLPAFLAR.[Q]	2xDeamidated [Q12; Q22]	4.92363E-05	0	1	1	2	A6TAN5	A6TAN5 [92-120]	0	3117.64665624	Not Found	High	Not Found		4.0e6		5.00017023086548	High	0	1.586E-09
High	[K].VTDGVVTDEIHYLSAIEEGNYVIAQANSNLDENGHFVEDLVTCR.[S]	2xDeamidated [N/Q]; 1xCarbamidomethyl [C43]	0.0020168	0	1	2	2	A6TGP0	A6TGP0 [594-637]	0	4908.27924199	Not Found	Not Found	High				5.22900438308716	High	9.72E-05	0.002035
High	[K].IITDVHEASQAQPVADVVDVIQLPAFLAR.[Q]	1xDeamidated [Q]	0.00188354	0	1	1	19	A6TAN5	A6TAN5 [92-120]	0	3116.66264024	Not Found	High	High		1.1e7	5.4e6	5.39814186096191	High	0	7.933E-05
High	[K].VAVTELAHIVDETLAANNLER.[S]		2.31205E-06	0	1	1	20	A6T7F1	A6T7F1 [215-235]	0	2278.20374995	Not Found	High	High		6.8e6	5.7e6	6.55764102935791	High	0	4.316E-10
High	[K].WDEVGVDVVAEATGIFLTDETAR.[K]		1.58494E-05	0	1	1	32	P24164	P24164 [79-101]	0	2493.2143741	High	High	High	7.3e7		7.1e7	5.92369222640991	High	0	4.79E-09
High	[K].GGLALSNEELAQTFTEWNEGELSSYLIDITK.[D]	1xDeamidated [N/Q]	7.91969E-06	0	1	1	6	P41576	P41576 [206-236]	0	3429.65840205	Not Found	High	High			9.0e7	7.65010023117065	High	0	5.322E-11
High	[K].GGLALSNEELAQTFTEWNEGELSSYLIDITK.[D]		1.43039E-05	0	1	1	2	P41576	P41576 [206-236]	0	3428.67438605	Not Found	High	Not Found		9.4e7		5.6484227180481	High	0	1.585E-10
High	[R].GEEVSRPCDDILFEIAQLAAQGVR.[E]	1xDeamidated [Q]; 1xCarbamidomethyl [C8]	4.85199E-05	0	1	2	3	A6T6B5	A6T6B5 [171-194]	0	2674.31410559	Not Found	High	Not Found		1.3e7		5.23335456848145	High	0	1.531E-09
High	[R].LFSVPNPGAADDFLAVINPESLVIK.[Q]	1xDeamidated [N]	0.00112792	0	1	1	7	A6T6C3	A6T6C3 [477-501]	0	2627.39669599	Not Found	High	High			5.3e6	4.42974901199341	High	0	4.202E-05
High	[R].LFSVPNPGAADDFLAVINPESLVIK.[Q]		0.00775098	0	1	1	4	A6T6C3	A6T6C3 [477-501]	0	2626.41267999	High	High	Not Found	3.4e7	1.8e6		4.29499101638794	High	0	1.907E-05
High	[K].RPQVLDVPYLLSIQLDSFQK.[F]	1xDeamidated [Q]	0.000123969	0	1	1	2	A6TGP0	A6TGP0 [18-37]	0	2360.28602348	Not Found	High	Not Found				4.87811994552612	High	0	8.773E-09
High	[K].RPQVLDVPYLLSIQLDSFQK.[F]		8.90498E-06	0	1	1	17	A6TGP0	A6TGP0 [18-37]	0	2359.30200748	High	High	High		4.9e7	7.9e7	5.22609710693359	High	0	6.606E-11
High	[K].VLPDVLEQFIHLR.[A]		0.000566458	0	1	2	1	A6TG39	A6TG39 [88-100]	0	1578.9002386	Not Found	Not Found	High			5.2e6	2.54583191871643	High	0	1.482E-07
High	[K].KGPFIDLHLLK.[K]		0.00174199	0	1	1	12	B5XN98	B5XN98 [7-17]	1	1280.77251906	Not Found	High	High		8.2e6	3.0e6	4.18231630325317	High	0	3.925E-05
High	[K].VAIANVLKEEGFIEDFKVEGDTKPELELTLK.[Y]	1xDeamidated [N5]	0.00462351	0	1	1	1	A6TEV8	A6TEV8 [34-64]	2	3475.84580891	Not Found	High	Not Found		2.8e7		4.26677513122559	High	0	7.308E-06
High	[K].VAVTELAHIVDETLAANNLER.[S]	1xDeamidated [N]	0.000339153	0	1	1	7	A6T7F1	A6T7F1 [215-235]	0	2279.18776595	Not Found	Not Found	High			5.1e6	5.14568853378296	High	0	5.709E-08
High	[K].VAIANVLKEEGFIEDFKVEGDTKPELELTLK.[Y]		4.25235E-05	0	1	1	13	A6TEV8	A6TEV8 [34-64]	2	3474.86179291	High	High	High	1.1e8	5.7e7	3.0e7	4.88762331008911	High	3.615E-05	0.000753
High	[K].YLDNMGEDEILELNIPTGVPLVYEFDENFKPIK.[H]	2xDeamidated [N14; N]	3.28224E-05	0	1	1	10	B5XZB2	B5XZB2 [194-226]	0	3856.87651697	Not Found	High	High		2.8e6	2.9e8	4.68445587158203	High	0	7.474E-10
High	[K].YLDNMGEDEILELNIPTGVPLVYEFDENFKPIK.[H]	1xDeamidated [N]	6.4415E-05	0	1	1	9	B5XZB2	B5XZB2 [194-226]	0	3855.89250097	Not Found	High	High			3.1e6	5.32854652404785	High	0	5.963E-06
High	[K].YLDNMGEDEILELNIPTGVPLVYEFDENFKPIK.[H]		2.73944E-05	0	1	1	9	B5XZB2	B5XZB2 [194-226]	0	3854.90848497	High	High	High	1.8e8	5.4e6		5.09942102432251	High	0	3.674E-06
High	[K].YEIISEAEAEVAEIQEQFQSGLVTAGER.[Y]	1xDeamidated [Q]	0.000217429	0	1	1	10	A6TGP1	A6TGP1 [651-678]	0	3097.48479493	Not Found	High	High		6.3e6		5.78245067596436	High	0	1.016E-07
High	[K].YEIISEAEAEVAEIQEQFQSGLVTAGER.[Y]		6.6008E-05	0	1	1	11	A6TGP1	A6TGP1 [651-678]	0	3096.50077893	Not Found	High	High		3.9e6	3.8e6	6.36678600311279	High	0	5.275E-09
High	[K].LGAMATINQVIDQETAQLVAEEMGHK.[V]	2xDeamidated [N/Q]	4.38492E-06	0	1	2	3	A6TEI7	A6TEI7 [345-370]	0	2799.35392154	Not Found	High	Not Found		2.6e6		5.99973821640015	High	0	1.764E-11
High	[K].LGAMATINQVIDQETAQLVAEEMGHK.[V]	1xDeamidated [N/Q]	5.85801E-07	0	1	2	21	A6TEI7	A6TEI7 [345-370]	0	2798.36990554	Not Found	High	High		6.7e6	4.4e6	6.44799089431763	High	0	4.228E-13
High	[K].LGAMATINQVIDQETAQLVAEEMGHK.[V]		1.5993E-08	0	1	2	14	A6TEI7	A6TEI7 [345-370]	0	2797.38588954	High	High	High	4.5e7	2.9e7	7.5e6	6.74213361740112	High	0	5.271E-16
High	[R].GFYAEHEGRPFFDGLVEFMTSGPIVVSVLEGENAVQR.[H]	1xDeamidated [N33]	0.00335068	0	1	1	4	A6TCD7	A6TCD7 [49-85]	0	4084.97494218	Not Found	Not Found	High			1.2e7	4.36393022537231	High	0	0.000251
High	[K].IGIIGAMEEEVTLLR.[D]		0.000246879	0	1	3	10	A6T4W3	A6T4W3 [3-17]	0	1643.90366891	Not Found	High	High		4.4e6	3.3e6	4.1896595954895	High	0	2.045E-07
High	[R].VAQTLDSIHGGQAYQQVCDELLACFDDPELTFSAR.[I]	1xDeamidated [Q]; 2xCarbamidomethyl [C18; C24]	0.0461461	0	1	2	5	A6TCV4	A6TCV4 [416-450]	0	3955.81130785	High	Not Found	Not Found				5.68643188476563	High	6.735E-05	0.0009216
High	[K].IITDVHEASQAQPVADVVDVIQLPAFLAR.[Q]		1.52419E-05	0	1	1	19	A6TAN5	A6TAN5 [92-120]	0	3115.67862424	High	High	High	6.2e7			5.61362552642822	High	0	5.505E-09
High	[R].SGDDQLVEIIEVPNHPWFVACQFHPEFTSTPR.[D]	2xDeamidated [Q5; Q/N]; 1xCarbamidomethyl [C21]	5.70087E-05	0	1	2	10	A6TD54	A6TD54 [492-523]	0	3754.74823762	Not Found	High	High		5.0e6	8.6e6	4.7292537689209	High	0	2.158E-06
High	[R].SGDDQLVEIIEVPNHPWFVACQFHPEFTSTPR.[D]	1xDeamidated [N14]; 1xCarbamidomethyl [C21]	9.61563E-05	0	1	2	4	A6TD54	A6TD54 [492-523]	0	3753.76422162	Not Found	High	High				5.75078248977661	High	0	5.48E-09
High	[K].AGAGTDSAIDSLKPYLDKGDIIIDGGNTFFQDTIR.[R]		3.60152E-05	0	1	1	9	P41576	P41576 [76-110]	1	3684.83915985	Not Found	High	High		3.7e6		6.42683601379395	High	0	8.806E-10
High	[R].AKLESLVEDLVNR.[S]		0.000223897	0	1	2	22	A6T4F4	A6T4F4 [303-315]	1	1485.82713319	Not Found	High	High			7.1e6	4.19426393508911	High	0	1.839E-07
High	[K].IGSFEAALLAYVDR.[D]		7.87014E-05	0	1	2	25	A6TG38	A6TG38 [464-477]	0	1524.8056695	High	High	High	8.2e7			5.19884061813354	High	0	8.052E-09
High	[K].EGDNFVVLSDILGDEDHLGDMDFK.[V]	1xDeamidated [N4]	0.00176769	0	1	2	7	A6TEI3	A6TEI3 [471-494]	0	2681.19231835	Not Found	High	High			7.2e6	3.74991321563721	High	0	1.218E-06
High	[K].EGDNFVVLSDILGDEDHLGDMDFK.[V]		1.73064E-05	0	1	2	29	A6TEI3	A6TEI3 [471-494]	0	2680.20830235	High	High	High	7.7e7	6.0e6	1.5e7	5.30703163146973	High	0	2.27E-10
High	[K].TAIESALTALESSLKGEDK.[A]		5.70087E-05	0	1	1	8	A6T4F4	A6T4F4 [563-581]	1	1963.02299172	High	High	High	6.3e7			5.04346084594727	High	0	3.409E-09
High	[R].MNIGQILETHLGMAAK.[G]		0.0038412	0	1	2	4	A6TGP0	A6TGP0 [1107-1122]	0	1726.89787204	Not Found	Not Found	High			5.6e6	3.78144097328186	High	0	5.185E-06
High	[R].GENDSGSTEVQVALLTAQINHLQGHFAEHK.[K]	2xDeamidated [Q/N]	1.92028E-06	0	1	2	28	A6TEI4	A6TEI4 [18-47]	0	3232.55052391	Not Found	High	High			4.8e7	6.26880121231079	High	0	6.387E-07
High	[R].GENDSGSTEVQVALLTAQINHLQGHFAEHK.[K]	1xDeamidated [Q/N]	4.24333E-07	0	1	2	30	A6TEI4	A6TEI4 [18-47]	0	3231.56650791	Not Found	High	High			1.1e7	5.93566560745239	High	0	2.316E-13
High	[R].GENDSGSTEVQVALLTAQINHLQGHFAEHK.[K]		2.17275E-07	0	1	2	32	A6TEI4	A6TEI4 [18-47]	0	3230.58249191	High	High	High	1.3e8	1.1e7	5.4e6	5.57670783996582	High	0	1.922E-11
High	[K].AGAGTDSAIDSLKPYLDKGDIIIDGGNTFFQDTIR.[R]	1xDeamidated [N/Q]	0.000472791	0	1	1	12	P41576	P41576 [76-110]	1	3685.82317585	High	High	High	6.0e7	1.4e7	4.1e6	7.2027530670166	High	0	1.35E-07
High	[K].LVALFGCGDQEDYAEYFCDALGTIR.[D]	2xCarbamidomethyl [C7; C18]	0.0057861	0	1	1	2	O07026	O07026 [82-106]	0	2883.29640646	Not Found	Not Found	High				4.89363527297974	High	0	1.109E-05
High	[R].LVTYQTDANGQPVNQILVEAATDIDKELYLGAVVDR.[S]		0.000716142	0	1	1	1	A6T6F6	A6T6F6 [81-116]	1	3932.0287514	Not Found	Not Found	High				5.49135637283325	High	0	2.273E-07
High	[K].DMGGLPDALFVIDADHEHIAIK.[E]		9.91548E-06	0	1	2	82	A6T4X1	A6T4X1 [153-174]	0	2377.18565708	High	High	High	1.1e8		1.3e7	5.76003551483154	High	0	1.585E-10
High	[K].YLTTGMTVAELSAAAVQYSDNAAANLLLK.[E]	1xDeamidated [N/Q]	1.41648E-05	0	1	1	31	Q9F663	Q9F663 [111-139]	0	3000.52342918	Not Found	High	High		9.0e7	3.2e6	6.8609414100647	High	0	1.56E-10
High	[K].YLTTGMTVAELSAAAVQYSDNAAANLLLK.[E]		3.81614E-08	0	1	1	15	Q9F663	Q9F663 [111-139]	0	2999.53941318	High	High	High	2.1e8	9.2e8	1.1e9	7.88376760482788	High	0	9.444E-13
High	[R].AAGELPAAPQVSVEEASANLAELLNAGLGGSDND.[-]	1xDeamidated [Q/N]	0.000597729	0	1	1	17	A6TGP1	A6TGP1 [1374-1407]	0	3251.55499963	High	High	High	4.3e6	1.1e7	3.6e6	6.2783579826355	High	0	1.631E-07
High	[R].AAGELPAAPQVSVEEASANLAELLNAGLGGSDND.[-]		0.00135133	0	1	1	7	A6TGP1	A6TGP1 [1374-1407]	0	3250.57098363	High	High	High	3.3e6	7.1e6	4.2e6	4.34368848800659	High	0	7.435E-07
High	[R].ALLAAFDFPFR.[K]		0.00720486	0	1	2	18	A6TEW0	A6TEW0 [168-178]	0	1267.68336973	High	High	High	3.4e7	5.3e6		3.65017986297607	High	0	0.0002322
High	[K].NIVDGNHQMEPGMPESFNVLLK.[E]		0.000450249	0	1	2	5	A6TGP0	A6TGP0 [1307-1328]	0	2469.1900905	High	Not Found	Not Found				4.46548080444336	High	0	9.664E-08
High	[R].SLAESFAANVTAELDNAGLAHGK.[V]	1xDeamidated [N]	0.00331814	0	1	2	5	A6TFH4	A6TFH4 [22-44]	0	2287.12008031	Not Found	High	High			6.4e6	3.7715311050415	High	0	3.933E-06
High	[R].SLAESFAANVTAELDNAGLAHGK.[V]		0.00211771	0	1	2	1	A6TFH4	A6TFH4 [22-44]	0	2286.13606431	Not Found	Not Found	High			7.3e6	3.46913242340088	High	0	1.711E-06
High	[R].LVTYQTDANGQPVNQILVEAATDIDKELYLGAVVDR.[S]	2xDeamidated [N/Q]	1.03612E-05	0	1	1	8	A6T6F6	A6T6F6 [81-116]	1	3933.9967834	Not Found	High	High		2.2e7	9.9e7	6.00133991241455	High	0	8.891E-11
High	[K].AGAGTDSAIDSLKPYLDKGDIIIDGGNTFFQDTIR.[R]	2xDeamidated [N27; Q31]	1.94595E-05	0	1	1	11	P41576	P41576 [76-110]	1	3686.80719185	Not Found	High	High			1.0e7	6.61462783813477	High	0	3.136E-10
High	[R].FNNFINDSLLEGAIDALK.[R]		0.000805217	0	1	1	6	A6T5E8	A6T5E8 [22-39]	0	1994.02293223	High	High	High	7.3e7			4.12653779983521	High	0	1.107E-06
High	[R].FNNFINDSLLEGAIDALK.[R]	1xDeamidated [N]	0.000183255	0	1	1	9	A6T5E8	A6T5E8 [22-39]	0	1995.00694823	Not Found	High	High				4.75600528717041	High	0	1.817E-08
High	[R].SGDDQLVEIIEVPNHPWFVACQFHPEFTSTPR.[D]	1xCarbamidomethyl [C21]	2.46026E-05	0	1	2	8	A6TD54	A6TD54 [492-523]	0	3752.78020562	Not Found	High	High			2.0e7	4.35845375061035	High	0	1.45E-05
High	[R].LLLSEACPLILDYHVALDVAR.[E]	1xCarbamidomethyl [C7]	3.67768E-06	0	1	2	23	A6TH93	A6TH93 [98-118]	0	2381.28972855	Not Found	High	High		9.1e6		4.23369216918945	High	0	4.071E-10
High	[K].IIGSGVGGITETDATLAAASNAILVGFNVR.[A]	1xDeamidated [N]	0.00092323	0	1	2	15	A6TEI7	A6TEI7 [726-755]	0	2888.53637716	Not Found	High	High		2.8e6	1.3e7	5.84786081314087	High	0	4.323E-07
High	[K].IIGSGVGGITETDATLAAASNAILVGFNVR.[A]		3.81899E-05	0	1	2	4	A6TEI7	A6TEI7 [726-755]	0	2887.55236116	Not Found	High	High			7.1e6	5.83096075057983	High	0	9.857E-10
High	[R].RVEIDPSLLEDDKEMLEDLVAAAFNDAAR.[R]		0.019228	0	1	2	2	A6T5N4	A6T5N4 [55-83]	2	3245.59944708	Not Found	Not Found	High				2.2724084854126	High	0	0.0001046
High	[K].AIQLHPLVCAAYNADFDGDQMAVHVPLTLEAQLEAR.[A]	2xDeamidated [Q3; N/Q]; 1xCarbamidomethyl [C9]	0.000726714	0	1	1	10	A6TGP1	A6TGP1 [446-481]	0	3978.93644896	Not Found	High	High			4.9e6	5.94112396240234	High	0	2.01E-06
High	[K].AIQLHPLVCAAYNADFDGDQMAVHVPLTLEAQLEAR.[A]	1xDeamidated [Q/N]; 1xCarbamidomethyl [C9]	2.83475E-05	0	1	1	17	A6TGP1	A6TGP1 [446-481]	0	3977.95243296	Not Found	High	High		8.4e6		5.59957265853882	High	0	1.056E-09
High	[R].DQVDYMDVSTQQVVSVGASLIPFLEHDDANR.[A]	2xDeamidated [Q2; Q/N]	5.95714E-05	0	1	2	2	A6TGP0	A6TGP0 [648-678]	0	3450.60057003	Not Found	High	Not Found		6.2e6		5.49650001525879	High	0	1.179E-06
High	[R].DQVDYMDVSTQQVVSVGASLIPFLEHDDANR.[A]	1xDeamidated [Q/N]	1.18223E-05	0	1	2	17	A6TGP0	A6TGP0 [648-678]	0	3449.61655403	Not Found	High	High		1.7e7		5.51845693588257	High	0	4.642E-08
High	[R].DQVDYMDVSTQQVVSVGASLIPFLEHDDANR.[A]		3.86183E-06	0	1	2	14	A6TGP0	A6TGP0 [648-678]	0	3448.63253803	High	High	High	8.0e7	1.1e7	1.5e7	5.73053550720215	High	0	1.857E-07
High	[K].AGKPLVIIAEDVEGEALATLVVNTMR.[G]	1xDeamidated [N23]	0.0490926	0	1	3	2	A6TH53	A6TH53 [243-268]	0	2710.46954328	Not Found	Not Found	High				2.59987640380859	High	0.000642	0.01272
High	[K].AGKPLVIIAEDVEGEALATLVVNTMR.[G]		1.82872E-06	0	1	3	4	A6TH53	A6TH53 [243-268]	0	2709.48552728	Not Found	High	High			8.4e7	5.63318252563477	High	0	3.488E-12
High	[K].DIIAILGMDELSEEDKLVVAR.[A]		1.31638E-05	0	1	2	22	A6TG36	A6TG36 [373-393]	1	2329.23193852	High	High	High	1.4e7	6.7e6	1.2e7	4.70799493789673	High	0	1.362E-10
High	[R].LKGNTGENLLALLEGR.[L]		0.000950687	0	1	1	32	B5XNB5	B5XNB5 [82-97]	1	1697.95445887	High	High	High	2.2e7	8.1e6		4.39417552947998	High	0	3.872E-07
High	[K].SGIGPVTAADITHDGDVEIVKPQHVICHLTDENAAISMR.[I]	2xDeamidated [Q23; N33]; 1xCarbamidomethyl [C27]	0.000183255	0	1	1	7	A6TEU8	A6TEU8 [105-143]	0	4169.02778298	Not Found	High	High		3.9e6	1.3e7	4.93479204177856	High	0	1.315E-05
High	[K].SGIGPVTAADITHDGDVEIVKPQHVICHLTDENAAISMR.[I]	1xDeamidated [N/Q]; 1xCarbamidomethyl [C27]	3.02064E-05	0	1	1	19	A6TEU8	A6TEU8 [105-143]	0	4168.04376698	Not Found	High	High		3.8e6	4.5e6	5.20679569244385	High	0	1.307E-09
High	[K].SGIGPVTAADITHDGDVEIVKPQHVICHLTDENAAISMR.[I]	1xCarbamidomethyl [C27]	0.00149727	0	1	1	2	A6TEU8	A6TEU8 [105-143]	0	4167.05975098	Not Found	Not Found	High				3.83921885490417	High	0	8.974E-07
High	[K].VQQAIDTITLLQMEIEELK.[E]		1.05657E-05	0	1	2	6	A6TFR0	A6TFR0 [15-33]	0	2215.18901114	High	Not Found	High	4.8e7		7.8e6	5.9718542098999	High	0	9.072E-11
High	[K].VQQAIDTITLLQMEIEELKEK.[N]		1.40958E-05	0	1	2	23	A6TFR0	A6TFR0 [15-35]	1	2472.32656711	High	High	High	1.9e8	4.4e6		5.20502376556396	High	0	1.29E-08
High	[K].EEKPEFDPILLRPVDDLELTVR.[S]		1.20556E-05	0	1	1	32	A6TEU8	A6TEU8 [244-265]	0	2623.39775816	High	High	High	5.8e7	1.4e7	2.5e7	4.18249607086182	High	0	1.763E-08
High	[R].ECAVQALYSWQLSHNDIADVEYQFLAEQDVK.[D]	1xDeamidated [N/Q]; 1xCarbamidomethyl [C2]	0.000420485	0	1	2	4	A6T5E9	A6T5E9 [11-41]	0	3670.70061827	Not Found	Not Found	High				5.66727209091187	High	0	8.448E-08
High	[K].GIMEGEYDHLPEQAFYMVGSIDEAVEK.[A]	1xDeamidated [Q13]	0.000100479	0	1	2	4	A6TG36	A6TG36 [430-456]	0	3058.36963066	Not Found	High	High		1.1e7		4.50847721099854	High	0	5.962E-09
High	[K].GIMEGEYDHLPEQAFYMVGSIDEAVEK.[A]		0.000114647	0	1	2	13	A6TG36	A6TG36 [430-456]	0	3057.38561466	High	High	High	5.4e7	1.8e7		4.99054622650146	High	0	3.614E-08
High	[R].NELNEAAETLANFLQDEANIHAIQR.[A]		8.97992E-05	0	1	2	2	A6T518	A6T518 [8-32]	0	2824.38602413	Not Found	Not Found	High				4.73918056488037	High	0	4.819E-09
High	[K].DYLDGVEVAAGELVVLENVR.[F]		1.6643E-05	0	1	1	23	B5XUB8	B5XUB8 [94-113]	0	2160.11828905	High	High	High	4.4e6	9.6e6	4.5e6	5.67337942123413	High	0	1.59E-09
High	[R].GTFPQLNLAPVNFDALFMNYLQQQAGEGAEQHQDA.[-]	2xDeamidated [Q/N]	0.00875429	0	1	1	4	B5XTJ1	B5XTJ1 [121-155]	0	3864.78099389	High	High	High	1.9e7			4.81099939346313	High	0	3.056E-05
High	[R].GGTAHFEYVAGGASNGLAHVAQDSEIPVAFGVLTTESIEQAIER.[A]	1xDeamidated [N/Q]	0.000224994	0	1	1	5	A6T5E8	A6T5E8 [85-128]	0	4500.19537595	Not Found	High	High			1.1e8	4.70219230651855	High	0	2.654E-08
High	[R].SKSEVNDDEYKEFYK.[H]		0.000741053	0	1	1	4	A6T5N6	A6T5N6 [237-251]	2	1880.85486386	Not Found	High	Not Found		5.3e6		3.8629789352417	High	0	2.428E-07
High	[K].YADYQQIQFNHDK.[A]		0.000185961	0	1	1	4	B5XXK6	B5XXK6 [56-68]	0	1669.76051015	Not Found	High	Not Found		3.9e6		3.72241806983948	High	0	1.87E-08
High	[K].LPQVASPLTFATEEEIR.[A]		0.0136268	0	1	2	2	A6T4Z7	A6T4Z7 [312-328]	0	1901.00146854	High	Not Found	Not Found				3.08693313598633	High	0	5.491E-05
High	[R].QIASLGIYPAVDPLDSTSR.[Q]		0.000640038	0	1	2	17	A6TG36	A6TG36 [325-343]	0	2003.04439592	High	Not Found	Not Found	3.2e6			4.89700174331665	High	0	3.008E-06
High	[K].SQAIEGLVK.[A]		0.0353029	0	1	2	7	A6T5H9	A6T5H9 [288-296]	0	944.54112222	High	Not Found	Not Found				2.31880950927734	High	0.000642	0.01257
High	[R].DALEAAGLK.[A]		0.0479384	0	1	1	2	A6TB33	A6TB33 [184-192]	0	887.48327301	Not Found	High	Not Found				2.37431931495667	High	9.72E-05	0.002674
High	[R].NMAGSLVR.[H]		0.0359869	0	1	1	6	A6TEU7	A6TEU7 [23-30]	0	847.44544779	High	Not Found	Not Found	1.1e7			2.40701746940613	High	3.615E-05	0.0006677
High	[R].FTEGSGNPLENEHVK.[A]		0.00276994	0	1	1	3	B5XSW5	B5XSW5 [378-392]	0	1657.78163947	High	High	Not Found				3.33564615249634	High	0	2.825E-06
High	[K].GEVDDIDHLGNR.[R]		0.00208692	0	1	2	8	A6TGP0	A6TGP0 [440-451]	0	1339.62368241	High	High	Not Found		9.8e6		3.6344165802002	High	0	6.338E-06
High	[K].HVMVSTGTSDADFEK.[T]		1.56188E-05	0	1	2	2	A6T4P6	A6T4P6 [98-112]	0	1623.73191211	Not Found	High	Not Found		3.4e6		4.26438426971436	High	0	1.816E-06
High	[R].IFSFTALTVVGDGNGR.[V]	1xDeamidated [N14]	3.17627E-06	0	1	1	25	A6TEV5	A6TEV5 [30-45]	0	1654.84351191	High	Not Found	Not Found	1.7e6			5.83975505828857	High	0	9.755E-12
High	[R].YDLSAVGR.[M]		0.0419453	0	1	2	6	A6TGP0	A6TGP0 [395-402]	0	880.45230726	Not Found	High	Not Found		6.8e6		2.51843309402466	High	0	0.0004525
High	[K].YSIVTNSNDSVTLR.[L]		0.000445872	0	1	1	2	P19650	P19650 [15-28]	0	1568.7914759	Not Found	High	Not Found				4.01630735397339	High	0	9.479E-08
High	[K].WLAQGTIYPDVIESAASATGK.[A]		1.80844E-05	0	1	2	19	A6TCC2	A6TCC2 [331-351]	0	2178.10772439	High	Not Found	Not Found	5.3e6			4.98469734191895	High	0	4.869E-06
High	[R].DVSGEGVQQALLK.[L]		0.00039461	0	1	2	4	A6T5I1	A6T5I1 [201-213]	0	1343.71652017	Not Found	High	Not Found		1.4e7		4.29877614974976	High	0	5.783E-06
High	[R].AFDQIDNAPEEK.[A]		0.00105338	0	1	1	6	A6TEX7	A6TEX7 [46-57]	0	1376.6328501	High	High	Not Found	9.6e5	2.7e6		3.78930950164795	High	0	4.682E-07
High	[K].SSALNTLTNQK.[NS]		0.0289875	0	1	2	2	A6TG68	A6TG68 [40-50]	0	1176.62189158	Not Found	High	Not Found		4.9e6		3.00853610038757	High	0	0.0002246
High	[R].TLVNPETDSPTNR.[H]		0.0170346	0	1	1	5	A6TBX4	A6TBX4 [133-145]	0	1443.70741197	High	High	Not Found	1.0e6			3.36827182769775	High	0	8.294E-05
High	[R].TFHIGGAASR.[A]		0.0107915	0	1	1	2	A6TGP1	A6TGP1 [934-943]	0	1016.5272035	Not Found	High	Not Found		3.6e6		2.87079977989197	High	0	0.0002637
High	[K].AVAEAYYASR.[E]		0.00350111	0	1	2	2	A6TFH5	A6TFH5 [282-291]	0	1100.53709942	Not Found	High	Not Found				3.49774098396301	High	0	4.354E-06
High	[K].LDINIDEEVHR.[L]		0.0317626	0	1	2	8	A6T4Y7	A6T4Y7 [32-42]	0	1352.68046902	High	Not Found	Not Found	6.0e6			2.24947094917297	High	6.735E-05	0.001027
High	[K].ETAAYGHFGR.[E]		0.0165462	0	1	2	2	A6TDV1	A6TDV1 [354-363]	0	1108.5170327	Not Found	High	Not Found				3.13190746307373	High	9.72E-05	0.00211
High	[K].YSIVTNSNDSVTLR.[L]	1xDeamidated [N]	0.0017335	0	1	1	4	P19650	P19650 [15-28]	0	1569.7754919	Not Found	High	Not Found		7.7e6		3.07030177116394	High	0	5.47E-06
High	[R].DPFGAASGGR.[R]		0.00724004	0	1	1	2	A6TAN5	A6TAN5 [208-217]	0	934.4377198	Not Found	High	Not Found				3.3619430065155	High	0	1.684E-05
High	[R].GDISEFAPR.[I]		0.0202796	0	1	2	9	A6TEI3	A6TEI3 [546-554]	0	991.48433561	High	High	Not Found				3.19600033760071	High	0	0.0001436
High	[R].GPAIAQAFDAEGKPSK.[A]		0.0100322	0	1	2	2	A6TFH4	A6TFH4 [74-89]	0	1586.81729676	Not Found	High	Not Found		8.0e6		3.75497603416443	High	0	3.099E-05
High	[R].IPVIAGTGANATAEAISLTK.[R]		0.00438198	0	1	1	12	A6TCA1	A6TCA1 [71-90]	0	1898.05931775	High	Not Found	Not Found	4.0e6			3.89599752426147	High	0	1.241E-05
High	[K].VSQALIAAGAPADCEPQVR.[Q]	1xCarbamidomethyl [C14]	0.00219133	0	1	2	6	A6TB43	A6TB43 [11-29]	0	1952.98583555	Not Found	High	Not Found		1.7e7		4.03033542633057	High	0	8.507E-05
High	[R].GADVALIGTADGVK.[T]		0.0069633	0	1	2	3	A6TDS5	A6TDS5 [202-215]	0	1286.69505648	Not Found	High	Not Found		6.4e6		3.55756735801697	High	0	1.559E-05
High	[R].ALMEYDESLR.[SG]		0.00290849	0	1	2	5	A6TEN8	A6TEN8 [86-95]	0	1226.57216422	Not Found	High	Not Found		5.4e6		3.15569567680359	High	0	2.617E-05
High	[K].ELAGWMCDVLDNINDDAVIER.[V]	1xDeamidated [N]; 1xCarbamidomethyl [C7]	0.00121366	0	1	1	4	A6TCG5	A6TCG5 [381-401]	0	2449.1010014	High	Not Found	Not Found				5.17832469940186	High	0	6.101E-07
High	[K].ELAGWMCDVLDNINDDAVIER.[V]	1xCarbamidomethyl [C7]	0.00164284	0	1	1	4	A6TCG5	A6TCG5 [381-401]	0	2448.1169854	High	Not Found	Not Found	1.2e7			4.27853059768677	High	0	1.065E-06
High	[R].DIADAVTAAGVK.[V]		0.0132354	0	1	2	5	A6THB4	A6THB4 [98-109]	0	1130.60517892	High	High	Not Found				3.18982076644897	High	0	5.185E-05
High	[R].VQGKDEVILTLNK.[S]		0.00941731	0	1	1	21	A6TEU8	A6TEU8 [92-104]	1	1456.83696962	High	High	Not Found		8.0e6		3.58430767059326	High	0	2.751E-05
High	[K].VLCTASIDEGVPR.[F]	1xCarbamidomethyl [C3]	0.00135133	0	1	1	4	B5XTF9	B5XTF9 [37-49]	0	1416.71514027	Not Found	High	Not Found		9.5e6		3.69476294517517	High	0	7.516E-07
High	[R].ECITSLVSR.[G]	1xCarbamidomethyl [C2]	0.0356433	0	1	1	3	B5XTJ1	B5XTJ1 [112-120]	0	1064.54047055	High	High	Not Found				2.53810358047485	High	0	0.0003331
High	[K].LIEGTVAAVPPQGGR.[K]		0.0032067	0	1	2	4	A6T5I1	A6T5I1 [214-228]	0	1464.8169029	High	High	Not Found		9.1e6		3.06409025192261	High	0	0.0001626
High	[K].DGSAVVLGYTDR.[I]		0.0030243	0	1	1	14	P24017	P24017 [250-261]	0	1252.61680618	High	High	Not Found	1.0e6			4.08639574050903	High	0	3.329E-06
High	[R].VAVTGAGQSPALDVTVHAIGK.[S]		0.000197189	0	1	1	3	A6TC43	A6TC43 [430-450]	0	1991.09201484	High	Not Found	Not Found	4.6e6			3.20377516746521	High	0	8.021E-08
High	[R].GANFDAYAGQDIVSNASCTTNCLAPLAK.[V]	1xDeamidated [N/Q]; 2xCarbamidomethyl [C18; C22]	0.000312124	0	1	1	21	P24164	P24164 [127-154]	0	2930.32949784	High	Not Found	Not Found	9.3e6			5.55401849746704	High	0	1.194E-07
High	[R].GANFDAYAGQDIVSNASCTTNCLAPLAK.[V]	2xCarbamidomethyl [C18; C22]	3.76342E-05	0	1	1	5	P24164	P24164 [127-154]	0	2929.34548184	High	High	Not Found				5.19998741149902	High	0	3.481E-08
High	[R].GPVATVLVR.[E]		0.0442075	0	1	2	2	A6TEI7	A6TEI7 [585-593]	0	911.56727745	Not Found	High	Not Found				2.97418451309204	High	0	0.0005016
High	[K].EPARPMVAIVGGSK.[V]		0.0202796	0	1	1	2	B5XUB8	B5XUB8 [180-193]	0	1411.77259531	Not Found	High	Not Found		6.3e6		2.30443429946899	High	0	0.0001155
High	[K].SQGLDDYICK.[R]	1xCarbamidomethyl [C9]	0.0319157	0	1	2	2	A6TD54	A6TD54 [253-262]	0	1198.54086441	Not Found	High	Not Found				2.91053676605225	High	0	0.0002692
High	[R].NGDSLTLRPEGTAGCVR.[A]	1xDeamidated [N1]; 1xCarbamidomethyl [C15]	0.0217004	0	1	1	2	B5XNL6	B5XNL6 [74-90]	0	1803.86538653	Not Found	High	Not Found		8.3e6		3.56685924530029	High	0	0.0001311
High	[K].ALASEIQTSVDR.[L]		0.00118438	0	1	2	8	A6TEI7	A6TEI7 [8-19]	0	1289.66956999	High	High	Not Found		4.8e6		4.20815658569336	High	0	5.809E-07
High	[K].TAPPQISAEVLKK.[M]		0.0336481	0	1	2	4	A6T4F4	A6T4F4 [110-122]	1	1381.80494127	High	High	Not Found				2.19877529144287	High	0	0.0002994
High	[R].AVLEVAGVR.[N]		0.00767584	0	1	1	4	A6TEV5	A6TEV5 [113-121]	0	913.54654199	Not Found	High	Not Found				3.30257606506348	High	0	1.868E-05
High	[R].VVVETPVGLNEK.[Q]		0.00135794	0	1	2	5	A6T4F5	A6T4F5 [326-337]	0	1283.72054297	High	High	Not Found				3.7099347114563	High	0	7.515E-07
High	[R].LVHGEEGLEAAK.[R]		0.0132354	0	1	2	2	A6T9Y5	A6T9Y5 [314-325]	0	1252.6531917	Not Found	High	Not Found				2.79316711425781	High	0	5.158E-05
High	[K].LDDPTGYGR.[I]		0.0394168	0	0	1	8			0	993.46360015	High	High	Not Found	8.1e5	2.4e6		2.78558754920959	High	0.0007959	0.01936
High	[R].IENGGLHPVTR.[T]	1xDeamidated [N3]	0.0131074	0	1	2	2	A6TAI3	A6TAI3 [101-111]	0	1193.62731178	Not Found	High	Not Found		5.3e6		2.76500844955444	High	0	5.084E-05
High	[K].NYFAQLNGQDVNDLYELVLAEVEQPLLDMVMQYTR.[G]	2xDeamidated [Q9; Q24]	0.0103797	0	1	2	2	B5XND7	B5XND7 [37-71]	0	4133.97222492	Not Found	Not Found	High			1.4e7	5.19612598419189	High	0	3.277E-05
High	[R].LPVVATLNELSEEALIQILK.[E]		0.00124975	0	1	2	2	A6T5I1	A6T5I1 [308-327]	0	2193.27406142	Not Found	Not Found	High				3.17568707466125	High	0	6.395E-07
High	[K].AGTGIDDLLDAILLQAEVLELK.[A]	1xDeamidated [Q15]	0.000354398	0	1	2	3	A6TEI7	A6TEI7 [543-564]	0	2311.26428491	Not Found	High	High			3.9e7	4.34605360031128	High	0	3.525E-06
High	[K].AGTGIDDLLDAILLQAEVLELK.[A]		1.17235E-06	0	1	2	3	A6TEI7	A6TEI7 [543-564]	0	2310.28026891	Not Found	High	High		5.3e7	5.4e7	4.88286447525024	High	0	1.531E-12
High	[R].FGEMEVWALEAYGAAYTLQEMLTVK.[S]	1xDeamidated [Q19]	0.00183811	0	1	2	3	A6TGP0	A6TGP0 [1270-1294]	0	2851.35688131	Not Found	High	High		4.0e7	6.4e7	3.81908130645752	High	0	1.31E-06
High	[K].FEQLTAYVDELSAPYLEDAEIDFVTDQLGSQLTLK.[A]		0.000563698	0	1	2	2	B5XTS2	B5XTS2 [58-92]	0	3961.94810102	Not Found	High	Not Found				5.20971965789795	High	0	1.464E-07
High	[R].AITQLILNLVEGSPIK.[L]		0.000825125	0	1	2	2	A6TF98	A6TF98 [511-526]	0	1709.02074754	Not Found	Not Found	High			2.7e7	3.99735021591187	High	0	2.963E-07
High	[R].GVTSLLEQALLPWVDEVNPQEEVDEDAEYWAK.[F]	2xDeamidated [Q8; Q/N]	0.000112979	0	1	1	3	A6TCD0	A6TCD0 [150-181]	0	3674.72721021	Not Found	Not Found	High				5.56197166442871	High	0	1.137E-08
High	[K].EPAILAEISGIISFGK.[E]		0.000640038	0	1	1	4	A6TGP1	A6TGP1 [1152-1167]	0	1644.92069918	Not Found	High	High		2.5e7	4.7e7	4.27940940856934	High	0	4.913E-07
High	[K].IDNEEVLIMSESDILAIVEA.[-]		7.03364E-05	0	1	1	3	B5Y369	B5Y369 [78-97]	0	2203.1050067	Not Found	High	High		3.1e7	3.4e7	4.99342918395996	High	0	3.075E-09
High	[R].LIMGLADGEVLVDDR.[L]		0.000373964	0	1	2	7	A6T748	A6T748 [139-153]	0	1615.83598327	High	Not Found	Not Found	3.0e6			3.83314990997314	High	0	6.874E-07
High	[R].AADTQDDAQFGEWVELLLDQALLAER.[G]	1xDeamidated [Q]	2.02631E-06	0	1	1	3	A6T5N6	A6T5N6 [580-605]	0	2918.40542254	Not Found	Not Found	High			3.3e7	6.78831720352173	High	0	4.224E-12
High	[R].VLAGGEGHDVVLVEIGGTVGDIESLPFLEAIR.[Q]		0.00263799	0	1	2	3	A6TD54	A6TD54 [127-158]	0	3261.73653294	High	Not Found	High			2.6e7	5.03976583480835	High	0	2.57E-06
High	[K].VVSIGDINVANDLPFVLFGGMNVLESR.[D]	1xDeamidated [N]	4.75809E-05	0	1	1	3	A6TAN5	A6TAN5 [5-31]	0	2876.48625594	Not Found	Not Found	High				5.45891284942627	High	0	1.486E-09
High	[K].SETIATLVAEDETLDANELGEILHAIEK.[N]	1xDeamidated [N17]	2.41265E-05	0	1	2	2	A6TEI3	A6TEI3 [275-302]	0	3025.50994705	Not Found	Not Found	High			4.0e7	5.49750709533691	High	0	4.214E-10
High	[K].SETIATLVAEDETLDANELGEILHAIEK.[N]		0.00146115	0	1	2	4	A6TEI3	A6TEI3 [275-302]	0	3024.52593105	Not Found	High	High		1.2e7	1.1e8	4.86299324035645	High	0	1.987E-06
High	[K].LDIATGEAVEFAEVLMIANGEEIK.[I]	1xDeamidated [N19]	8.678E-05	0	1	1	4	B5XSV5	B5XSV5 [25-48]	0	2563.28476225	Not Found	High	High			7.0e7	5.74747276306152	High	0	4.517E-09
High	[K].LDIATGEAVEFAEVLMIANGEEIK.[I]		4.06942E-05	0	1	1	4	B5XSV5	B5XSV5 [25-48]	0	2562.30074625	Not Found	High	High		2.9e7		5.74177694320679	High	0	1.106E-09
High	[K].ITAYADELLNDLDKLDHWPDTVK.[T]		0.0219113	0	1	2	1	A6T6A3	A6T6A3 [195-217]	1	2685.34063718	Not Found	Not Found	High				1.82394659519196	High	0	0.0001327
High	[R].DDTILVSIMHVNNEIGVVQDIATIGEMCR.[A]	1xCarbamidomethyl [C28]	0.000129542	0	1	2	2	A6TCF1	A6TCF1 [143-171]	0	3242.58539408	Not Found	Not Found	High				5.13302183151245	High	0	9.523E-09
High	[K].LAAISDWTAENVHHAIQATADELEVGMGK.[V]		0.000195272	0	1	1	2	A6TC43	A6TC43 [395-423]	0	3077.4996736	Not Found	Not Found	High			2.0e7	4.01141595840454	High	0	2.034E-08
High	[R].GGTAHFEYVAGGASNGLAHVAQDSEIPVAFGVLTTESIEQAIER.[A]	2xDeamidated [Q22; N/Q]	0.000111335	0	1	1	6	A6T5E8	A6T5E8 [85-128]	0	4501.17939195	High	High	High	2.9e7	1.0e8	4.4e7	6.18127202987671	High	0	9.25E-09
High	[R].AADTQDDAQFGEWVELLLDQALLAER.[G]		3.14539E-06	0	1	1	3	A6T5N6	A6T5N6 [580-605]	0	2917.42140654	High	High	Not Found	1.4e7	6.3e7		5.78868818283081	High	0	9.529E-12
High	[R].DNMAFSPEER.[V]		0.00888307	0	2	2	8	B5Y1T9; A6T4P1	B5Y1T9 [189-198]; A6T4P1 [189-198]	0	1195.50481295	High	High	Not Found		4.2e6		3.23010969161987	High	0	7.863E-05
High	[K].VTDGSGNAVQDGQGDLWVK.[R]		0.000138036	0	1	2	4	A6T6Y8	A6T6Y8 [45-63]	0	1945.92500907	Not Found	High	Not Found		2.5e7		5.11469745635986	High	0	1.296E-07
High	[R].IDEWMMSYLTEFDGK.[A]		0.000558217	0	1	1	12	A6T5N6	A6T5N6 [464-478]	0	1864.81319886	High	Not Found	Not Found	8.2e6			4.33831834793091	High	0	1.438E-07
High	[R].IQALAGWIAEQIGADVNHATR.[A]		9.79818E-08	0	1	1	2	A6TFH4	A6TFH4 [368-388]	0	2234.16763931	Not Found	High	Not Found				4.08000993728638	High	0	1.526E-14
High	[K].TTVNGQPALR.[E]	1xDeamidated [Q/N]	0.0277577	0	1	2	3	A6T6A3	A6T6A3 [476-485]	0	1057.56364894	High	High	Not Found				2.46684861183167	High	9.72E-05	0.00218
High	[R].VGAADDLASGR.[S]		0.0031601	0	1	2	2	A6TD24	A6TD24 [657-667]	0	1031.51161293	Not Found	High	Not Found		2.3e6		3.11931037902832	High	6.735E-05	0.0009566
High	[K].NILMIGPTGVGK.[T]		0.0132999	0	1	2	2	B5XZ37	B5XZ37 [52-63]	0	1199.68165515	Not Found	High	Not Found		1.1e7		3.2664315700531	High	6.735E-05	0.000995
High	[K].LDNPTGYGR.[I]	1xDeamidated [N3]	0.0394168	0	1	1	8	B5XZM7	B5XZM7 [133-141]	0	993.46360058	High	High	Not Found	8.1e5	2.4e6		2.78558754920959	High	0.0007959	0.01936
High	[R].AYHDETLPQESGK.[V]		0.0411509	0	1	2	2	A6TGQ1	A6TGQ1 [564-576]	0	1474.68086288	Not Found	High	Not Found		1.1e7		2.81280660629272	High	0	0.0004367
High	[R].VGATDYTILAAVQGSELELMR.[F]		0.0169522	0	1	1	2	B5Y235	B5Y235 [285-305]	0	2237.14820896	High	Not Found	Not Found				3.45130133628845	High	0	8.199E-05
High	[K].IPAGVDTGDR.[I]		0.00374863	0	1	2	10	A6T4F5	A6T4F5 [217-226]	0	1000.5057993	High	High	Not Found				3.09486865997314	High	0	4.931E-06
High	[R].VPGSIGQNQTPGK.[V]		0.00634755	0	1	1	3	A6TEX2	A6TEX2 [142-154]	0	1282.67498976	High	High	Not Found		2.0e6		3.34425163269043	High	0	0.0001794
High	[R].GDVVSDGPEAPHDILR.[L]		0.000726714	0	1	1	1	A6TGP1	A6TGP1 [1207-1222]	0	1676.82383862	Not Found	High	Not Found		7.7e6		3.37807655334473	High	0	2.348E-07
High	[R].GGTVQYVDASR.[I]		0.00767584	0	1	2	6	A6TGP0	A6TGP0 [721-731]	0	1152.56437674	High	Not Found	Not Found				3.6343629360199	High	0	1.873E-05
High	[K].HIIGQDAAK.[R]		0.0142355	0	1	2	2	B5XZ37	B5XZ37 [16-24]	0	952.5210555	High	Not Found	Not Found	3.3e6			2.65018653869629	High	0	5.938E-05
High	[R].QQPTAPEVR.[K]		0.0401785	0	1	2	3	A6TDS1	A6TDS1 [179-187]	0	1025.53743379	High	High	Not Found				2.20909380912781	High	0	0.0004183
High	[R].AIQVTTGAK.[K]		0.0477107	0	1	1	2	A6TEX2	A6TEX2 [47-55]	0	888.5149075	Not Found	High	Not Found				2.16048097610474	High	0	0.0005761
High	[K].TFTTQETMTNAHSAR.[D]		0.000477433	0	1	2	4	A6TGT4	A6TGT4 [209-223]	0	1695.77550823	Not Found	High	Not Found		4.8e6		3.68195247650146	High	0	1.07E-07
High	[R].IGSPAVTR.[R]		0.0505132	0	1	2	4	A6TCG5	A6TCG5 [364-371]	0	800.46247806	High	High	Not Found	6.4e6	2.4e7		2.27881264686584	High	0	0.0006436
High	[R].VNDDVTAQQATNAK.[L]		0.000130176	0	1	1	2	B5XV33	B5XV33 [32-45]	0	1474.7132256	Not Found	High	Not Found		1.2e6		4.52877235412598	High	0	9.619E-09
High	[K].CQDEAQIVER.[G]	1xCarbamidomethyl [C1]	0.00928082	0	1	1	6	A6TE31	A6TE31 [206-215]	0	1247.5684761	High	High	Not Found	1.5e6			2.8208475112915	High	0	0.0005887
High	[R].NGPQLAELVK.[L]	1xDeamidated [Q/N]	0.0392286	0	1	2	3	A6TC43	A6TC43 [336-345]	0	1069.58880106	Not Found	High	Not Found				2.82289385795593	High	9.72E-05	0.002913
High	[R].LGAQQCQLSDDSLVR.[Q]	1xCarbamidomethyl [C6]	1.64812E-05	0	1	1	20	A6TD54	A6TD54 [441-455]	0	1689.82245872	High	High	Not Found	1.5e6	6.3e6		5.14909029006958	High	0	1.089E-08
High	[R].AAEGSHIHLGAQNVDVNLSGAFTGETSAEMLK.[D]	1xDeamidated [N/Q]	0.000763093	0	1	1	7	Q7X222	Q7X222 [53-84]	0	3255.55864533	High	Not Found	Not Found	3.0e7			5.45248413085938	High	0	2.789E-06
High	[K].ASDFVLAMGQGR.[M]		0.00330198	0	1	2	2	A6T5H9	A6T5H9 [182-193]	0	1251.61503211	Not Found	High	Not Found		5.5e6		3.5310115814209	High	0	3.908E-06
High	[K].SLYEADLVDEAK.[R]		0.029981	0	1	1	2	B5XUB8	B5XUB8 [232-243]	0	1352.65800222	Not Found	High	Not Found				3.83836436271667	High	6.735E-05	0.000975
High	[R].FSLTCPEANLAEWEQVIYEEANPAGEVTIGMVGK.[Y]	1xDeamidated [Q/N]; 1xCarbamidomethyl [C5]	0.000136694	0	1	2	3	A6TD54	A6TD54 [264-297]	0	3753.76625496	Not Found	Not Found	High			1.3e7	5.04918098449707	High	0	1.049E-08
High	[R].QIASFPQHNGAPAFSPDGSK.[L]	1xDeamidated [Q/N]	0.0126078	0	1	1	5	B5XZC1	B5XZC1 [238-257]	0	2056.97229405	Not Found	Not Found	High			1.0e7	3.63298797607422	High	0	0.0003115
High	[K].DAQSALTVSETTFGR.[D]	1xDeamidated [Q3]	0.00413283	0	1	1	1	A6TEX1	A6TEX1 [7-21]	0	1583.75475644	Not Found	Not Found	High				4.34351968765259	High	0	5.901E-06
High	[R].LMTEHDLAMLYEWLNR.[S]		2.41265E-05	0	1	1	9	P19650	P19650 [29-44]	0	2034.9775788	Not Found	High	High		7.5e7	1.2e8	4.78011703491211	High	0	9.542E-07
High	[R].LALEGLGVNGQ.[-]	1xDeamidated [N9]	0.0177081	0	1	1	5	Q9F663	Q9F663 [283-293]	0	1071.5680656	High	High	High	8.6e6	6.7e6	1.0e7	3.12657761573792	High	0.003403	0.06704
High	[R].INPGNIGNEER.[I]		0.00786505	0	1	2	17	A6TCD4	A6TCD4 [107-117]	0	1212.59673946	High	High	High		5.7e6	3.2e6	2.93924784660339	High	0	3.71E-05
High	[K].LQELGATR.[L]		0.0446313	0	1	2	2	A6TEV6	A6TEV6 [18-25]	0	887.49450641	Not Found	High	Not Found		3.9e7		2.67652773857117	High	6.735E-05	0.0009779
High	[K].ANDVVSIR.[E]		0.0108441	0	1	1	34	B5XNB5	B5XNB5 [139-146]	0	873.47885635	High	High	High	3.0e7	3.6e7		3.27684760093689	High	0	5.061E-05
High	[R].AVAVDSGVTAVAK.[R]		0.000692069	0	1	2	10	A6TGP0	A6TGP0 [707-719]	0	1187.66302813	High	High	High	1.2e6			3.97466516494751	High	0	2.138E-07
High	[R].LGEAVGLSR.[D]		0.0263242	0	1	3	17	A6T9H1	A6T9H1 [100-108]	0	901.51015647	High	Not Found	High			7.5e6	2.54354643821716	High	0	0.0001886
High	[R].VTVQSLDVVR.[V]		0.00338354	0	1	1	51	A6TEX2	A6TEX2 [170-179]	0	1115.64189881	High	High	High		3.1e7	1.3e7	3.66541242599487	High	0	4.067E-06
High	[R].KGLADTALK.[T]		0.0274915	0	1	1	16	A6TGP1	A6TGP1 [781-789]	1	916.54620762	High	High	High				3.71142721176147	High	0	0.0002042
High	[K].LHVHDENNECGIGDK.[V]	1xCarbamidomethyl [C10]	1.41347E-07	0	1	1	67	A6TEW3	A6TEW3 [44-58]	0	1736.76567211	High	High	High	3.3e6	5.0e6	4.8e6	6.27337551116943	High	0	1.076E-12
High	[R].VIVSQLHR.[S]		0.0079808	0	1	2	36	A6TGP0	A6TGP0 [144-151]	0	951.57342545	High	High	High		4.7e6	2.8e6	2.34788203239441	High	0	0.0002882
High	[K].ASTISNVVR.[K]		0.0156107	0	1	2	22	A6TG38	A6TG38 [202-210]	0	946.53162016	High	High	High		1.5e7		3.13245248794556	High	0	7.022E-05
High	[K].FADYDEAR.[F]		0.0331667	0	1	1	12	B5Y1K5	B5Y1K5 [90-97]	0	986.421401	Not Found	High	High				2.39114379882813	High	6.735E-05	0.001104
High	[K].IIDDAVER.[I]		0.0243684	0	1	2	2	A6TCC2	A6TCC2 [213-220]	0	930.48908664	Not Found	Not Found	High				2.94147038459778	High	0	0.000163
High	[K].AATDNGGSLIK.[E]	1xDeamidated [N5]	0.0483969	0	1	2	4	A6TG37	A6TG37 [249-259]	0	1047.53168008	Not Found	High	High				2.94422459602356	High	0.0002167	0.004919
High	[R].NQGDHLLHSTR.[K]		0.00282456	0	1	2	30	A6T4F4	A6T4F4 [537-547]	0	1277.63452195	High	High	High	1.1e6	1.2e7		3.30341005325317	High	0	2.998E-05
High	[R].VLTEAAVAGK.[R]		0.0066971	0	1	1	25	A6TGP1	A6TGP1 [1331-1340]	0	958.55677228	High	High	High		2.4e6		2.83519005775452	High	0	9.079E-05
High	[K].SVGGEVIEQPR.[N]		0.00946325	0	1	2	10	A6TB00	A6TB00 [61-71]	0	1170.61132692	High	High	High		2.0e6		3.23186874389648	High	0	2.765E-05
High	[R].QSVDQPVQTGYK.[S]		0.000147088	0	1	2	20	A6TG38	A6TG38 [140-151]	0	1349.66956999	High	High	High	1.0e7	3.3e6		4.2753849029541	High	0	1.211E-08
High	[K].VVMTADAVK.[Q]		0.00478409	0	1	1	30	A6TEX1	A6TEX1 [186-194]	0	933.50737929	High	High	High		6.1e7		2.75100779533386	High	6.735E-05	0.001551
High	[R].EGNDFYHEMTDSNVIDK.[V]		0.00154179	0	1	2	2	A6TG36	A6TG36 [186-202]	0	2013.84946085	Not Found	High	Not Found		4.5e7		3.92428040504456	High	0	9.457E-07
High	[R].FDGTVEVK.[D]		0.0128552	0	1	1	31	P24164	P24164 [48-55]	0	894.45672392	High	High	High	2.3e7		2.6e7	2.77865219116211	High	0	8.66E-05
High	[R].TLNDAVEVK.[H]		0.0027835	0	1	2	37	A6TEV7	A6TEV7 [36-44]	0	988.53095142	High	High	High			5.8e6	3.39762401580811	High	0	2.17E-05
High	[K].EASVATATQLQGK.[A]		0.00163484	0	1	2	5	A6TGR3	A6TGR3 [246-258]	0	1303.68522005	Not Found	High	High			5.0e6	3.58260798454285	High	0	1.052E-06
High	[K].TVASNAVTINGEK.[Q]	1xDeamidated [N10]	0.00308392	0	1	1	8	A6T9Y5	A6T9Y5 [382-394]	0	1304.66923605	High	High	High				2.64740085601807	High	0	3.427E-06
High	[K].DGSEVSSHDSSTNGLINR.[Y]	1xDeamidated [N]	2.07642E-06	0	1	2	30	A6TGT4	A6TGT4 [526-543]	0	1875.831503	High	High	High	1.1e6	1.1e6		6.44351291656494	High	0	3.753E-10
High	[K].DGSEVSSHDSSTNGLINR.[Y]		1.33582E-05	0	1	2	4	A6TGT4	A6TGT4 [526-543]	0	1874.847487	High	Not Found	High				5.38305568695068	High	0	1.404E-10
High	[R].NDPLAMQR.[L]		0.0240179	0	1	2	34	A6T4F4	A6T4F4 [254-261]	0	944.46182608	High	High	High		7.8e6		2.96789813041687	High	0	0.0001818
High	[R].AAESAAWQEAR.[Y]		0.0461461	0	1	1	3	A6TD47	A6TD47 [106-116]	0	1189.55962571	Not Found	Not Found	High				2.20338821411133	High	0.0002167	0.004951
High	[K].AAECTTAYTNAVK.[E]	1xCarbamidomethyl [C4]	0.00543077	0	1	2	4	A6TE25	A6TE25 [61-73]	0	1399.65220566	Not Found	High	High		3.2e6		3.516197681427	High	0	3.529E-05
High	[K].AGVHFGHQTR.[Y]		0.00858548	0	1	2	8	A6T4X1	A6T4X1 [12-21]	0	1109.55990059	Not Found	High	High		3.8e6	3.8e6	3.48221683502197	High	0	2.316E-05
High	[R].ELAAFSQFASDLDDATR.[K]		1.19968E-05	0	1	2	15	A6TG38	A6TG38 [402-418]	0	1856.86609726	High	High	Not Found				5.4389009475708	High	0	1.169E-10
High	[R].EYAAEQIDGQR.[K]		0.00146115	0	1	1	16	B5Y235	B5Y235 [128-138]	0	1279.59131969	High	High	High		1.5e6		3.59805917739868	High	0	1.957E-05
High	[R].EHPVLLNR.[A]		0.0346316	0	1	1	4	A6TGP1	A6TGP1 [418-425]	0	977.55268999	Not Found	High	High		5.0e6		2.36431431770325	High	0	0.0003141
High	[R].LSASYVGENNER.[Q]		0.000741053	0	1	1	20	B5XQC6	B5XQC6 [493-504]	0	1338.62843344	High	High	High	9.2e5	9.3e6	3.5e6	4.17031764984131	High	0	5.023E-07
High	[R].GQVLAKPGTINPHTK.[F]		0.000932293	0	1	1	13	A6TEX7	A6TEX7 [290-304]	0	1560.88565114	High	High	High		8.2e6		3.75013470649719	High	0	1.741E-06
High	[R].VETGSGIGFGATVK.[A]		0.00155692	0	1	2	14	A6T5I1	A6T5I1 [262-275]	0	1322.69505648	High	High	High	2.6e6	5.2e6		3.50219750404358	High	0	2.964E-05
High	[-].MAENQYYGTGR.[R]		0.00184711	0	1	2	14	A6TEN8	A6TEN8 [1-11]	0	1289.55791113	High	High	Not Found	6.6e5	1.1e6		3.80375218391418	High	0	3.282E-06
High	[R].RIDVQQVEAK.[-]		0.0143744	0	1	1	2	A6TCD4	A6TCD4 [364-373]	1	1185.65861147	Not Found	Not Found	High			1.7e6	2.84736084938049	High	0	6.018E-05
High	[R].EIELEDKFENMGAQMVK.[E]	1xDeamidated [N/Q]	0.00502318	0	1	3	4	A6TH53	A6TH53 [59-75]	1	2011.9351052	Not Found	High	Not Found				4.15554141998291	High	0	0.0003727
High	[R].EIELEDKFENMGAQMVK.[E]		6.28605E-05	0	1	3	41	A6TH53	A6TH53 [59-75]	1	2010.9510892	High	High	High		2.5e7	5.3e7	6.04704236984253	High	0	3.054E-08
High	[K].DVADVHDIAK.[S]		0.00271639	0	1	1	39	O07026	O07026 [29-38]	0	1082.54766408	High	High	High		2.6e6		3.23139333724976	High	0	0.0004722
High	[R].IGHTVEREDTPAVR.[G]		0.00734663	0	1	1	8	A6TEV4	A6TEV4 [32-45]	1	1579.81869373	Not Found	High	High		6.8e6	4.1e6	2.48857593536377	High	0.000531	0.01075
High	[K].LGEQLDAAK.[S]		0.00666454	0	1	2	9	A6T6Z0	A6T6Z0 [78-86]	0	944.5047367	High	High	High		7.5e6		3.16119599342346	High	0	1.437E-05
High	[K].VPLFVQIGEVIK.[V]		0.000215315	0	1	1	65	A6TH65	A6TH65 [164-175]	0	1341.81404947	High	High	High	9.5e7	2.3e7	2.6e7	4.06026792526245	High	0	1.662E-06
High	[K].AGNVAADGVIK.[T]		0.000313653	0	1	1	36	A6T4X2	A6T4X2 [53-63]	0	1014.55783488	High	High	High	1.8e7		1.2e7	3.69331383705139	High	0	1.564E-06
High	[K].AGNTLPMR.[N]		0.0254502	0	1	1	28	A6TEW9	A6TEW9 [126-133]	0	859.44544779	High	High	High	9.6e6	5.7e7		3.14419507980347	High	0.0001582	0.003442
High	[K].LADVLAAAEAR.[A]		0.000204049	0	1	1	32	A6THB4	A6THB4 [58-68]	0	1099.61059869	High	High	High		4.4e7		5.04913854598999	High	0	3.319E-08
High	[K].YVLAGEGNK.[A]		0.0017335	0	1	2	24	A6TD53	A6TD53 [258-266]	0	950.49417204	High	High	High	1.4e7		2.8e7	2.88962244987488	High	0	2.842E-05
High	[R].EMLPVLEAVAK.[A]		0.0145853	0	1	3	30	A6TH53	A6TH53 [232-242]	0	1199.67042175	High	High	High				2.6480438709259	High	6.735E-05	0.0008483
High	[R].AAIEAAGGKIEE.[-]		0.0121861	0	1	1	5	B5XNB2	B5XNB2 [133-144]	1	1158.60009352	Not Found	High	High		7.1e6		3.89755964279175	High	0	4.427E-05
High	[K].AVVESIQR.[V]		0.0115517	0	1	2	31	A6TEV8	A6TEV8 [70-77]	0	901.51015647	High	High	High		3.5e7	7.6e7	2.77372074127197	High	0	0.0001918
High	[K].RGGTVQYVDASR.[I]		0.0066971	0	1	2	14	A6TGP0	A6TGP0 [720-731]	1	1308.6654877	High	High	High		6.0e6	9.1e6	3.84264135360718	High	0.0007959	0.01911
High	[R].ISDAAQAHFAK.[L]		0.0091019	0	1	2	10	B5XTS2	B5XTS2 [4-14]	0	1158.5901976	High	High	High		3.1e7		3.45848727226257	High	0	3.943E-05
High	[R].NAVIEAASR.[G]		0.0130439	0	1	2	6	A6T4V8	A6T4V8 [73-81]	0	930.50032004	Not Found	High	High		3.7e6		2.83835816383362	High	0	5.062E-05
High	[R].QGYPIGCK.[V]	1xCarbamidomethyl [C7]	0.0411509	0	1	2	23	A6TEW0	A6TEW0 [81-88]	0	922.44511373	High	High	High	1.1e7	1.7e7		2.63242411613464	High	6.735E-05	0.001015
High	[K].GAEAALTALEMINVLK.[A]		3.36341E-05	0	1	1	30	A6T5E8	A6T5E8 [137-152]	0	1643.90366891	Not Found	High	High		8.7e6	7.3e6	4.84585475921631	High	0	5.83E-09
High	[K].LADEVDESTKEAEK.[A]		0.00202667	0	1	1	11	A6T5N6	A6T5N6 [493-506]	1	1563.73843721	High	High	High	6.8e5	5.4e6		4.70578289031982	High	0	7.115E-06
High	[K].EEMESEMAR.[L]		0.0162283	0	1	2	8	A6TCF1	A6TCF1 [261-269]	0	1111.43943553	Not Found	High	High		8.0e6		2.80506730079651	High	0	7.586E-05
High	[K].HSEAVIAAAAR.[L]		0.000197189	0	1	1	92	Q9F663	Q9F663 [272-282]	0	1095.59053197	High	High	High		1.8e7	9.1e6	4.03174638748169	High	0	5.609E-07
High	[R].VDAGDEQLER.[K]		0.00112243	0	1	9	16	P37323	P37323 [59-68]	0	1131.52765685	High	High	High	8.9e6	9.3e6		3.99857330322266	High	0	1.145E-06
High	[R].NLDNDDIEYK.[Y]		0.0162283	0	1	2	16	A6T4Z7	A6T4Z7 [538-547]	0	1238.5535372	High	High	High	1.5e6	1.1e7	2.1e6	3.23999834060669	High	0	7.564E-05
High	[K].QIEEATSDYDREK.[L]		0.000892197	0	1	3	20	A6TH53	A6TH53 [352-364]	1	1583.71837049	High	High	High	1.7e6	6.3e6	5.6e6	3.99362754821777	High	0	3.441E-07
High	[R].IVIERPAK.[S]		0.0314586	0	1	1	28	B5XNA0	B5XNA0 [55-62]	0	925.58292751	High	High	High			2.7e6	2.20222163200378	High	0.001255	0.02705
High	[R].LGGAEIAR.[T]		0.0106871	0	1	1	24	B5XNA0	B5XNA0 [157-164]	0	786.446828	High	High	High		1.6e8	3.0e7	2.97708415985107	High	0	6.896E-05
High	[K].VLDAAVAGK.[I]		0.00692945	0	1	1	19	A6T4X2	A6T4X2 [96-104]	0	843.49344381	High	High	High				3.07469964027405	High	0	1.557E-05
High	[K].LIDSQDVETR.[G]		0.00124366	0	1	2	14	A6TD54	A6TD54 [327-336]	0	1175.59025709	High	High	High		3.5e6		3.86853885650635	High	0	2.052E-06
High	[K].GGGISGQAGAIR.[H]		0.000206053	0	1	2	50	A6TEN8	A6TEN8 [69-80]	0	1043.55923185	High	High	High	6.1e7	9.4e7	1.0e7	3.95264434814453	High	0	4.223E-07
High	[K].GQIEGAVSSSDASTEK.[L]		6.94093E-06	0	1	2	20	A6TDS5	A6TDS5 [44-59]	0	1565.72893515	High	High	High	7.5e5	5.4e6	6.3e6	5.44825077056885	High	0	1.616E-10
High	[R].TFEVTEDESKEK.[Y]		0.0068289	0	1	2	5	A6T6A3	A6T6A3 [23-34]	1	1441.66929511	Not Found	High	High		8.6e6		3.33199310302734	High	0	0.0001908
High	[R].LANELTDAADNK.[G]		0.000390774	0	1	2	47	A6TEX9	A6TEX9 [120-131]	0	1274.62228544	High	High	High				4.96652555465698	High	0	1.889E-07
High	[R].VGDGTQDNLSGCEK.[A]	1xCarbamidomethyl [C12]	1.86224E-05	0	1	2	12	A6TG48	A6TG48 [40-53]	0	1479.63801206	High	High	Not Found	4.9e6			4.72018432617188	High	0	2.594E-10
High	[R].AMEAPLR.[Q]		0.0403712	0	1	3	23	A6TH53	A6TH53 [446-452]	0	787.41308507	High	High	High				2.08858466148376	High	0.0002167	0.004721
High	[R].TMENQQPPIR.[I]		0.00440341	0	1	2	13	A6TAI3	A6TAI3 [177-186]	0	1213.59938205	High	High	High		7.1e6		3.19988083839417	High	0	4.304E-05
High	[R].SGALQEQVANK.[M]		0.00417335	0	1	2	2	A6TBK7	A6TBK7 [208-218]	0	1144.59567686	High	Not Found	Not Found				3.40974521636963	High	0	6.023E-06
High	[K].EAYEILTDAQK.[R]		0.0096963	0	1	2	2	A6T4F5	A6T4F5 [52-62]	0	1280.6368729	Not Found	Not Found	High			7.1e6	3.34810900688171	High	0	5.611E-05
High	[R].AIGEVTDVVEK.[E]		0.00451212	0	1	1	5	B5XNL6	B5XNL6 [55-65]	0	1159.62049461	High	High	Not Found				3.27780556678772	High	0	4.509E-05
High	[R].MGFGATR.[A]		0.0483969	0	1	1	15	B5XNB5	B5XNB5 [105-111]	0	739.35557023	High	Not Found	High			1.7e7	2.30797719955444	High	0	0.000592
High	[R].ENEPFDVALR.[R]		0.00794203	0	1	1	43	B5XU21	B5XU21 [8-17]	0	1189.58477783	High	High	High	2.8e6	9.1e6		3.08209848403931	High	0	0.0001059
High	[K].AESCGDCGTYLK.[I]	2xCarbamidomethyl [C4; C7]	0.00225647	0	1	1	2	B5XZH9	B5XZH9 [252-263]	0	1360.5507774	Not Found	Not Found	High			8.5e5	2.92150259017944	High	0	1.932E-06
High	[K].ANLTAQINK.[L]		0.00637856	0	1	1	39	B5Y237	B5Y237 [77-85]	0	972.54727022	High	High	High	6.2e7	3.9e6		3.36422657966614	High	0	1.328E-05
High	[R].IEDTDLER.[S]		0.0188592	0	1	2	4	A6TC43	A6TC43 [41-48]	0	990.47383044	Not Found	High	High				3.07160139083862	High	0	0.0001002
High	[K].FENMGAQMVK.[E]		0.0267077	0	1	3	15	A6TH53	A6TH53 [66-75]	0	1154.5332764	High	High	High	2.5e6	2.9e6	1.1e7	2.84758520126343	High	0.0002167	0.004703
High	[K].EGPAEDPSNQEAIAK.[L]		7.81521E-07	0	1	1	29	A6T5N6	A6T5N6 [384-398]	0	1555.72345589	High	High	High	2.7e7	2.5e6		4.72328233718872	High	0	1.112E-11
High	[K].QIEEATSDYDR.[E]		0.000359631	0	1	3	38	A6TH53	A6TH53 [352-362]	0	1326.58081452	High	High	High	4.4e6	4.9e7	6.5e6	3.37154245376587	High	0	6.322E-08
High	[R].FKDDVNEVR.[N]		0.0330078	0	1	2	19	A6TEI7	A6TEI7 [854-862]	1	1121.55856311	High	High	High		4.5e6	3.0e6	2.85994744300842	High	0.001569	0.03185
High	[K].VANLAAAQADR.[E]		0.00068534	0	1	2	5	A6TFH4	A6TFH4 [58-68]	0	1099.58544657	High	Not Found	High			3.7e6	4.03892946243286	High	0	6.235E-07
High	[R].EFYEKPTTER.[K]		0.0073825	0	1	1	27	B5XU21	B5XU21 [36-45]	0	1299.62155721	High	High	High	4.1e6			2.63187599182129	High	0	0.0004147
High	[R].LNTLSPAEGSK.[K]		0.00487833	0	1	1	44	B5XNB2	B5XNB2 [3-13]	0	1116.58952886	High	High	High	3.9e7			2.93968605995178	High	9.72E-05	0.002331
High	[R].ATIDGLENMK.[S]		0.00421427	0	1	1	15	A6TEV5	A6TEV5 [139-148]	0	1091.54013587	High	High	High		2.6e7	1.8e7	3.6382794380188	High	0	7.23E-05
High	[K].GPSIMPGGQK.[E]		0.022556	0	2	2	4	P00350; P41576	P00350 [137-146]; P41576 [137-146]	0	971.49787723	Not Found	High	High				2.93161606788635	High	0	0.0001406
High	[K].DDDVVDAEFEEVK.[D]		0.000489238	0	1	2	5	A6T4F4	A6T4F4 [623-635]	0	1509.65912431	Not Found	High	High		1.1e7		4.28829097747803	High	0	1.119E-07
High	[K].AQSVTLDYK.[A]		0.0172006	0	1	2	15	A6TCI3	A6TCI3 [56-64]	0	1024.53095142	High	High	High	1.5e6	5.6e6	3.3e6	2.89640712738037	High	0	0.000448
High	[K].IDSLTAVSR.[Q]		0.0115517	0	1	2	14	A6T4Y7	A6T4Y7 [19-27]	0	961.53128579	High	High	High		6.6e6		3.41324067115784	High	0	4.021E-05
High	[K].NGIIHTTIGK.[V]	1xDeamidated [N1]	0.00279712	0	2	2	75	B5XYF8; A6TGN6	B5XYF8 [168-177]; A6TGN6 [168-177]	0	1054.58913543	High	High	High	8.0e5	4.6e6	2.5e7	3.64427328109741	High	0	1.58E-05
High	[K].NGIIHTTIGK.[V]		0.00425559	0	2	2	49	B5XYF8; A6TGN6	B5XYF8 [168-177]; A6TGN6 [168-177]	0	1053.60511943	High	High	High		2.7e7	2.1e6	3.81231379508972	High	0	8.102E-06
High	[R].NVAGMENANSTEFVPDCK.[Y]	1xCarbamidomethyl [C17]	1.09868E-05	0	1	2	8	A6TD54	A6TD54 [392-409]	0	1982.85825175	High	High	High	1.9e6	1.2e7	1.2e7	5.09778499603271	High	0	9.736E-11
High	[R].FNDAVIR.[S]		0.0273593	0	1	2	35	A6THB1	A6THB1 [80-86]	0	834.446828	High	High	High				2.7392213344574	High	0.0001582	0.003562
High	[K].MAGSADVEIR.[V]		0.0102293	0	1	2	5	A6T518	A6T518 [152-161]	0	1048.50917012	Not Found	High	High		4.2e6	2.5e6	3.45345497131348	High	0	3.202E-05
High	[K].DPQQIISGNEK.[V]		0.0209781	0	1	2	2	A6TFH4	A6TFH4 [311-321]	0	1228.61680618	Not Found	Not Found	High				3.01224374771118	High	0	0.0001229
High	[R].MQAASGQLQQTHLLK.[Q]		2.04621E-06	0	1	1	45	B5XNA2	B5XNA2 [30-44]	0	1653.87410013	High	High	High	2.8e6	3.0e6	1.2e7	4.97375726699829	High	0	2.51E-10
High	[R].QLEELGQVEK.[A]		0.0185871	0	1	2	10	A6T5E9	A6T5E9 [73-82]	0	1172.61574358	High	High	High		1.9e6		3.27118039131165	High	0	9.75E-05
High	[R].QQDLVDYSPVSEK.[H]		0.0102792	0	1	10	13	P37323	P37323 [74-86]	0	1507.72747869	High	High	High		1.2e7		3.39307570457459	High	0	3.703E-05
High	[K].AICAETGIAENVK.[I]	1xCarbamidomethyl [C3]	0.000104484	0	1	1	48	B5XNB4	B5XNB4 [32-44]	0	1375.68859118	High	High	High	2.0e6	1.4e7	5.3e6	5.24755573272705	High	0	4.386E-07
High	[R].AVEAAGGEVCMTR.[A]	1xCarbamidomethyl [C10]	0.000350952	0	1	1	8	A6T710	A6T710 [57-69]	0	1350.61404607	High	High	High		3.3e6		4.46402215957642	High	0	6.079E-08
High	[R].GMGESNPVTGNTCDNVK.[A]	1xCarbamidomethyl [C13]	9.4557E-07	0	1	1	34	P24017	P24017 [297-313]	0	1779.76362316	High	High	High	3.1e7		2.2e6	5.56976222991943	High	0	6.865E-10
High	[K].VGDAVQADVDEAR.[R]		6.8639E-05	0	1	1	22	A6TCV9	A6TCV9 [544-556]	0	1344.6389981	High	High	High	1.8e6		3.1e6	5.11166429519653	High	0	2.897E-08
High	[R].QLALTGDEDR.[L]		0.0417453	0	1	1	5	A6TG48	A6TG48 [264-273]	0	1117.54839231	Not Found	High	High		2.8e6		2.7491443157196	High	0.001569	0.03199
High	[-].MQEQYRPEEIESK.[V]		0.0116645	0	1	2	11	A6T6A3	A6T6A3 [1-13]	0	1666.77411126	Not Found	High	High			2.7e6	3.48138236999512	High	0	5.566E-05
High	[K].SQPVLVQPGQTDK.[L]		0.00543077	0	1	2	4	A6TG08	A6TG08 [290-302]	0	1396.74306926	High	Not Found	High				3.47928905487061	High	0	0.0001285
High	[K].ADAFAVIVK.[A]		0.00348407	0	1	1	14	Q7X222	Q7X222 [239-247]	0	933.54039399	High	High	High	3.3e6	8.0e6	1.3e7	3.69615960121155	High	0	1.812E-05
High	[R].WLELGLTDEEK.[Q]		0.00512212	0	1	2	11	A6TGP0	A6TGP0 [997-1007]	0	1332.66817302	High	High	High			1.6e7	2.9836573600769	High	0	4.01E-05
High	[R].ALAGAEGAQEPYR.[Y]		0.0208769	0	1	1	2	B5XZ20	B5XZ20 [301-313]	0	1332.6542543	Not Found	Not Found	High			9.3e6	2.66520595550537	High	0	0.0001452
High	[K].LLANQEEGTQIR.[V]		0.000435113	0	1	2	15	B5XTS2	B5XTS2 [15-26]	0	1371.72266817	High	High	High	2.5e6	1.6e7	4.3e6	4.28100156784058	High	0	1.287E-07
High	[K].LMEIAQQQHAQQQAGSADAQASNAK.[D]	1xDeamidated [Q/N]	3.32363E-07	0	1	2	20	A6T4F4	A6T4F4 [598-622]	0	2625.23216655	High	Not Found	High				6.65609216690063	High	0	1.471E-13
High	[K].LENSLGGIK.[D]		0.0419453	0	1	2	5	A6T4X1	A6T4X1 [144-152]	0	930.52547216	Not Found	High	High				2.91147375106812	High	6.735E-05	0.00157
High	[R].NKDGIPAVVER.[L]		0.00387886	0	1	1	54	A6TEW9	A6TEW9 [70-80]	1	1197.65861147	High	High	High			9.2e6	4.10150527954102	High	6.735E-05	0.001571
High	[R].ALGPEPMATAYVQPSR.[R]		0.000426692	0	1	2	2	A6TFH5	A6TFH5 [48-63]	0	1687.84721667	Not Found	High	Not Found		7.0e6		2.91546988487244	High	0	7.594E-05
High	[K].SVDAAGGEAFEAR.[F]		0.000862207	0	1	1	4	A6T5R2	A6T5R2 [329-341]	0	1279.59131969	Not Found	High	High			4.9e6	4.64268636703491	High	0	1.152E-06
High	[R].YAAHAASDAVFEK.[L]		8.06477E-05	0	1	1	6	B5XZC1	B5XZC1 [143-155]	0	1379.65900533	Not Found	High	High			5.6e6	4.02393388748169	High	0	3.942E-09
High	[R].VAYENVEDAAR.[N]		0.00258698	0	1	2	4	A6T9W8	A6T9W8 [79-89]	0	1236.58550606	Not Found	High	High			2.6e6	3.43622732162476	High	0	2.477E-06
High	[K].AALELAEQR.[E]		0.0105836	0	1	1	42	B5XNB5	B5XNB5 [157-165]	0	1000.54218482	High	High	High		7.6e6	6.3e6	3.57176113128662	High	0	6.382E-05
High	[K].DAGYTAVISHR.[S]		0.000624595	0	1	2	70	A6TD53	A6TD53 [361-371]	0	1189.59601123	High	High	High	4.5e6	8.0e6		4.25643968582153	High	0	1.835E-06
High	[K].NPASPAYGQYTDASGK.[S]		0.00752775	0	1	2	3	A6TE25	A6TE25 [149-164]	0	1626.73944032	High	Not Found	High				3.18699336051941	High	0	1.813E-05
High	[K].SVDAMIPIGR.[G]		0.00955579	0	1	2	7	A6TG38	A6TG38 [152-161]	0	1058.5662911	High	Not Found	High				3.15700817108154	High	0	4.378E-05
High	[K].LGEFAPTR.[T]		0.0158395	0	1	1	36	B5XN98	B5XN98 [71-78]	0	890.47304272	High	High	High	7.6e6	8.1e6		2.99663829803467	High	0	0.0001568
High	[R].YSALIER.[L]		0.0150163	0	1	1	26	A6TEI4	A6TEI4 [78-84]	0	851.46214369	High	High	High				2.69608545303345	High	0	0.0004922
High	[K].LTVLDSLSK.[I]		0.0141666	0	1	1	18	B5XUB8	B5XUB8 [198-206]	0	975.57208797	High	High	High	2.6e6	4.9e6		2.32197594642639	High	0.0002449	0.005677
High	[-].SPQPLEQIK.[L]		0.0415462	0	1	1	11	P37323	P37323 [1-9]	0	1039.57823597	High	High	High				2.78041744232178	High	0.0007714	0.01604
High	[K].FRPGTDEGDYQVK.[L]		7.25294E-06	0	1	1	31	P33318	P33318 [98-110]	0	1511.71249737	High	High	High	1.1e6	8.4e6	5.2e7	5.23777198791504	High	0	5.803E-07
High	[K].DAAIMANCPDAQTR.[R]	1xCarbamidomethyl [C8]	0.000662302	0	1	3	10	A6T9H1	A6T9H1 [61-74]	0	1533.67843714	High	High	High	1.9e6	5.9e6	5.0e6	4.30007934570313	High	0	1.936E-06
High	[K].AAQGLIDAAR.[N]		0.0169522	0	1	1	8	A6T4J7	A6T4J7 [898-907]	0	985.54251919	Not Found	High	High				3.06873273849487	High	0	8.205E-05
High	[R].QDLDQLQAGAR.[V]		0.00165088	0	1	1	12	A6T5R2	A6T5R2 [158-168]	0	1214.61238952	High	High	High				3.68960952758789	High	0	4.821E-06
High	[K].DLETQSQDGTFDK.[L]		0.00034754	0	1	2	29	A6T4X1	A6T4X1 [116-128]	0	1483.65470765	High	High	High	2.8e6		1.3e7	4.98451852798462	High	0	7.303E-08
High	[K].LMEIAQQQHAQQQAGSADAQASNAK.[D]		1.82679E-09	0	1	2	35	A6T4F4	A6T4F4 [598-622]	0	2624.24815055	High	High	High	2.3e6	5.4e7	3.4e6	6.98623132705688	High	0	3.417E-12
High	[R].VFIKPGNGK.[I]	1xDeamidated [N7]	0.00455635	0	1	2	69	A6TEN8	A6TEN8 [19-27]	0	960.55129345	High	High	High	1.0e7	1.6e7	6.5e6	3.17998433113098	High	0	7.109E-06
High	[K].LVAAAESCIK.[A]	1xCarbamidomethyl [C8]	0.0132354	0	1	1	18	A6T4W3	A6T4W3 [125-134]	0	1061.56595704	High	High	High				3.34200859069824	High	0	5.179E-05
High	[R].REDFANETADDSEAGDSEE.[-]		1.24922E-06	0	1	2	40	A6THB1	A6THB1 [113-131]	1	2086.7955704	High	High	High	8.4e5	4.8e6	7.1e6	7.15346574783325	High	0	9.42E-12
High	[K].VAEETPHLIHK.[I]		0.031008	0	1	1	4	A6T6F6	A6T6F6 [136-146]	0	1273.68991159	High	High	High	2.3e6			2.12422871589661	High	0	0.000319
High	[R].GEIIAVGK.[G]		0.0301257	0	1	2	21	B5Y369	B5Y369 [38-45]	0	786.47198012	High	High	High				2.59434795379639	High	9.72E-05	0.002149
High	[R].IVDACVTSTEEQR.[R]	1xCarbamidomethyl [C5]	0.000386974	0	1	1	8	A6TB40	A6TB40 [272-284]	0	1507.7056977	High	High	High		3.9e6		3.89182043075562	High	0	7.286E-08
High	[K].EPMVAEGQVAR.[I]		0.0218056	0	1	1	9	Q48447	Q48447 [183-193]	0	1186.58848302	High	High	High		5.0e6		2.37023401260376	High	0	0.0001808
High	[R].GGAQGDLLCR.[V]	1xCarbamidomethyl [C9]	0.0221241	0	1	2	14	A6T4F5	A6T4F5 [316-325]	0	1046.50475377	High	High	High		4.2e6		3.38194155693054	High	0	0.0003293
High	[K].AKPGQDFFPLTVNYQER.[T]	1xDeamidated [Q/N]	0.00245173	0	1	2	3	A6TEI3	A6TEI3 [50-66]	0	2010.99196691	High	Not Found	Not Found				3.7132306098938	High	0	5.279E-05
High	[K].AKPGQDFFPLTVNYQER.[T]		0.000185055	0	1	2	10	A6TEI3	A6TEI3 [50-66]	0	2010.00795091	High	Not Found	Not Found				4.42864751815796	High	0	4.466E-06
High	[K].KVYAAIEAGDK.[A]		0.0125467	0	1	2	22	B5Y237	B5Y237 [34-44]	1	1164.62591438	High	High	High		5.7e6	2.1e6	3.00309753417969	High	6.735E-05	0.00181
High	[R].GDGTTGEDITSNVR.[T]		0.00036494	0	1	2	6	A6TC47	A6TC47 [137-150]	0	1421.65029099	High	High	High	6.8e5	4.9e6		4.1806058883667	High	0	6.516E-08
High	[R].AQLQEIAQTK.[A]		0.00169169	0	1	2	51	A6TGN5	A6TGN5 [104-113]	0	1129.62116335	High	High	High	2.9e6		3.9e7	4.01191663742065	High	0	2.392E-05
High	[R].EAFGLAAAK.[L]		0.0115517	0	1	1	28	A6TEW5	A6TEW5 [115-123]	0	877.47779375	High	High	High				2.67655110359192	High	6.735E-05	0.00154
High	[K].IQTDPSPSNLR.[A]		0.000536822	0	1	1	33	P19650	P19650 [151-161]	0	1227.63279061	High	High	High	4.7e6	7.9e6	1.9e6	3.27685046195984	High	0.0002729	0.007296
High	[K].VYAAIEAGDK.[A]		0.0015799	0	1	2	53	B5Y237	B5Y237 [35-44]	0	1036.53095142	High	High	High			2.1e6	3.6161003112793	High	0	1.073E-06
High	[R].VGFGYGK.[A]		0.0505132	0	1	1	39	A6TEV5	A6TEV5 [46-52]	0	727.37735153	High	High	High	1.6e7	3.2e6		2.01828050613403	High	0.0003294	0.008903
High	[R].LAFDEFDELAGDR.[A]		0.00590003	0	1	2	4	A6T4Y7	A6T4Y7 [81-93]	0	1497.68561391	High	Not Found	Not Found				2.93574357032776	High	0	1.148E-05
High	[K].SNVPALEACPQKR.[G]	1xCarbamidomethyl [C9]	0.00706582	0	1	1	36	A6TEY0	A6TEY0 [19-31]	1	1469.75292276	High	High	High	1.7e6	7.8e6	6.2e6	3.67284035682678	High	0	0.0001177
High	[R].TFEVTEDESK.[E]		0.0207761	0	1	2	11	A6T6A3	A6T6A3 [23-32]	0	1184.53173914	High	High	High				2.88034605979919	High	0	0.0001209
High	[K].HFAALSTNAK.[A]		0.0110035	0	1	2	13	A6TGT4	A6TGT4 [239-248]	0	1059.55816925	Not Found	High	High		5.7e6	6.5e6	3.22912240028381	High	6.735E-05	0.0013
High	[R].LMTEHDLAMLYEWLNR.[S]	1xDeamidated [N15]	0.003254	0	1	1	2	P19650	P19650 [29-44]	0	2035.9615948	Not Found	High	Not Found		2.8e6		4.14672756195068	High	0	3.79E-06
High	[K].VEGKDDVTGEELTTR.[K]		0.00419376	0	1	1	4	A6T5N7	A6T5N7 [142-156]	1	1648.80243442	Not Found	High	High		2.8e6	5.7e6	3.71991229057312	High	0	6.09E-06
High	[R].REDFANETADDSEAGDSEE.[-]	1xDeamidated [N6]	4.02985E-05	0	1	2	2	A6THB1	A6THB1 [113-131]	1	2087.7795864	Not Found	High	Not Found		1.7e6		5.1999135017395	High	0	1.093E-09
High	[R].ELPELTEEFIK.[R]		0.00257438	0	1	2	47	A6T5H9	A6T5H9 [244-254]	0	1347.70422417	High	High	High		2.9e7	4.0e7	3.29747748374939	High	0	1.522E-05
High	[R].ISDNTVITTSR.[D]		0.00193954	0	1	1	2	A6TDV7	A6TDV7 [99-109]	0	1206.63245624	Not Found	Not Found	High				3.55766630172729	High	0	1.446E-06
High	[R].EILQDSSVTR.[N]		0.00323815	0	1	1	18	A6T5N6	A6T5N6 [337-346]	0	1147.59534249	High	High	High		4.3e6	2.7e6	3.37348604202271	High	0	2.201E-05
High	[K].GDTAGTGGKPATLSTGAVVK.[V]		3.02482E-06	0	1	1	17	A6TH65	A6TH65 [144-163]	0	1787.94976733	High	High	High	8.2e5	1.3e7	4.7e6	4.68635988235474	High	0	8.906E-12
High	[R].IAYNVEAAR.[V]		0.0042764	0	1	1	22	A6TEU8	A6TEU8 [183-191]	0	1006.53162016	High	High	High				3.44878005981445	High	0	2.944E-05
High	[R].YAVVANDVR.[K]		0.0301257	0	1	2	3	A6T6Q6	A6T6Q6 [125-133]	0	1006.53162016	High	High	Not Found				2.58972454071045	High	0	0.0002427
High	[R].IMNVLGQPVDMK.[G]		0.00581438	0	1	2	9	A6TG36	A6TG36 [88-99]	0	1344.70140426	Not Found	High	High			3.2e7	4.44319629669189	High	0	1.115E-05
High	[K].AEIEGEIGDSHMGLAAR.[M]		0.00637856	0	1	2	2	A6TCW1	A6TCW1 [154-170]	0	1755.83302307	High	Not Found	Not Found	2.9e6			3.51557278633118	High	0	1.334E-05
High	[R].EGRPSEGETLIAR.[L]		0.00188354	0	1	2	11	A6TEI3	A6TEI3 [81-93]	0	1414.7284818	Not Found	High	High		3.5e6		4.14788150787354	High	0	1.371E-06
High	[K].TTCTGVEMFR.[K]	1xOxidation [M8]; 1xCarbamidomethyl [C3]	0.0136931	0	1	1	11	A6TEX7	A6TEX7 [254-263]	0	1217.52891994	High	High	High			3.6e6	3.1983163356781	High	0	5.534E-05
High	[K].TTCTGVEMFR.[K]	1xCarbamidomethyl [C3]	0.00350111	0	1	1	45	A6TEX7	A6TEX7 [254-263]	0	1201.53400494	High	High	High	5.4e6	3.0e7	6.0e6	3.52261590957642	High	0	1.277E-05
High	[K].DAMFTTSSENR.[E]		0.00734663	0	1	1	18	B5XQC6	B5XQC6 [315-325]	0	1258.5368413	High	High	High	1.6e6	2.7e6		3.1777195930481	High	0	4.629E-05
High	[R].IGSEAYNQQLSEK.[R]		6.04509E-05	0	1	1	40	P24017	P24017 [262-274]	0	1466.712163	High	High	High		4.4e6	4.5e6	5.07595682144165	High	0	5.28E-08
High	[R].EMAHQQIGMEVLNR.[V]		0.000813122	0	1	1	4	P33318	P33318 [134-147]	0	1655.79922065	Not Found	High	Not Found				4.52365732192993	High	0	2.885E-07
High	[R].SIGDTTFR.[L]		0.018319	0	1	1	33	Q9F663	Q9F663 [153-160]	0	896.44722186	High	High	High				2.3057267665863	High	0	0.0001109
High	[K].DDVTGEELTTR.[K]		0.000643172	0	1	1	23	A6T5N7	A6T5N7 [146-156]	0	1235.57500089	High	High	High	1.3e6	9.6e6		3.96446824073792	High	0	2.384E-06
High	[R].YILAPK.[G]		0.037394	0	1	1	54	A6TEW9	A6TEW9 [103-108]	0	704.43413814	High	High	High	5.8e6	3.3e6		1.85273826122284	High	0.0002449	0.006504
High	[K].DDKHSEAVIAAAAR.[L]		0.00351824	0	1	1	4	Q9F663	Q9F663 [269-282]	1	1453.73938083	Not Found	Not Found	High			5.1e6	3.90011310577393	High	0	0.0005845
High	[R].FNSLTPEQQR.[D]		0.0505132	0	1	1	4	A6TCJ1	A6TCJ1 [107-116]	0	1219.60657589	Not Found	High	High			3.1e6	2.79022431373596	High	0.0001582	0.00419
High	[K].LPIDLSQLK.[V]		0.019604	0	1	2	31	A6TCF1	A6TCF1 [188-196]	0	1026.61937252	High	Not Found	High	2.1e6		1.9e7	2.53315043449402	High	0	0.0002415
High	[K].VAEADMATMEK.[K]		0.0359869	0	1	2	9	A6T6A3	A6T6A3 [290-300]	0	1195.53333589	High	High	High				2.05961871147156	High	0	0.0003396
High	[K].SLEEAGAEVEVK.[-]		8.678E-05	0	1	2	134	A6TGN9	A6TGN9 [110-121]	0	1260.6317875	High	High	High	1.1e6	7.9e7	2.4e6	5.05451011657715	High	0	8.428E-08
High	[R].ITEYEKDDNGEFVAK.[T]		8.8926E-05	0	1	1	10	A6TGP1	A6TGP1 [552-566]	1	1757.82283551	Not Found	High	High			7.3e6	4.11072397232056	High	0	4.717E-09
High	[R].EVESSDYYGK.[G]		0.0132999	0	1	2	6	A6TF98	A6TF98 [602-611]	0	1176.50552442	High	High	High		1.9e7	6.1e6	2.57077884674072	High	9.72E-05	0.002876
High	[R].EVVEQEYR.[D]		0.0381175	0	1	2	12	A6TGT4	A6TGT4 [438-445]	0	1051.50546493	High	High	High		1.8e7		2.64357376098633	High	0	0.0003785
High	[R].LASQQSHIPAK.[A]		0.00640973	0	1	2	24	A6T704	A6T704 [10-20]	0	1179.64804681	High	High	High			8.1e6	3.13345170021057	High	0	5.854E-05
High	[K].HFSTTPAEK.[N]		0.00716985	0	1	2	12	A6TGT4	A6TGT4 [303-311]	0	1017.49998567	High	Not Found	High				2.96663761138916	High	0	1.647E-05
High	[R].SVDEAANSDIVDK.[L]		1.99407E-05	0	1	2	29	B5XZM0	B5XZM0 [139-151]	0	1362.63832936	High	High	High	4.6e6	1.2e6		4.62534427642822	High	0	4.873E-10
High	[R].EDFANETADDSEAGDSEE.[-]		2.19107E-06	0	1	2	19	A6THB1	A6THB1 [114-131]	0	1930.69445944	High	High	High	1.5e7	5.8e6	8.2e6	6.46083354949951	High	0	1.119E-11
High	[K].VKPGSLGHR.[E]		0.00444657	0	1	1	24	B5Y275	B5Y275 [373-381]	0	950.55302436	High	High	High	8.7e5	9.9e5		2.78608918190002	High	0	1.526E-05
High	[R].APVQEIDNETR.[K]		0.000563698	0	1	2	21	A6TBN8	A6TBN8 [26-36]	0	1271.62261981	High	High	High	1.0e6	9.5e6	5.5e6	3.41304850578308	High	0	1.456E-07
High	[R].ADKPLVGTGMER.[A]		0.0106352	0	1	2	11	A6TGP0	A6TGP0 [695-706]	0	1273.65689689	Not Found	High	High				2.67482256889343	High	0.0007959	0.01907
High	[R].LGGGDPASNPR.[L]		0.00110071	0	1	1	2	A6TB33	A6TB33 [38-48]	0	1040.5119473	Not Found	Not Found	High			9.2e6	3.50466251373291	High	0	5.061E-07
High	[K].CKIEQAPGQHGAR.[K]	1xCarbamidomethyl [C1]	0.000270893	0	1	1	13	B5XNB5	B5XNB5 [32-44]	1	1451.71720598	Not Found	High	High				4.65035676956177	High	0	1.477E-07
High	[R].GTAMNPVDHPHGGGEGR.[N]	1xOxidation [M4]	0.00504773	0	1	1	9	A6TEW9	A6TEW9 [222-238]	0	1704.75069088	High	High	High	5.8e5		4.9e5	2.41630220413208	High	0	8.633E-06
High	[R].EAAAAAGQQDEGVR.[R]		3.58397E-05	0	1	2	10	A6TB02	A6TB02 [123-136]	0	1372.6451461	High	High	High	2.2e7	4.4e7	3.3e7	4.91917610168457	High	0	1.475E-09
High	[R].KISNGEGVER.[V]	1xDeamidated [N4]	0.0421462	0	1	1	9	B5XVK6	B5XVK6 [63-72]	1	1089.55347814	High	Not Found	High	9.0e5		2.2e6	3.13279461860657	High	0.0003294	0.008804
High	[R].SATPEQELGK.[L]		0.0331667	0	1	1	2	B5XZ20	B5XZ20 [684-693]	0	1059.53167965	Not Found	High	High		7.6e6		2.22311520576477	High	0	0.0002901
High	[K].VMSTGQVYNADR.[L]		0.00112243	0	1	2	16	A6TCI3	A6TCI3 [225-236]	0	1340.626325	High	High	High		4.5e6	2.4e6	4.24418210983276	High	0	6.68E-07
High	[R].HGESQWNNENR.[F]		0.000322983	0	1	1	43	B5XZB2	B5XZB2 [11-21]	0	1370.5832146	High	High	High	4.6e6	1.0e6	1.9e6	4.1420578956604	High	0	1.676E-06
High	[K].DDERYPGHDPR.[Y]		0.00165897	0	1	1	14	B5XZB2	B5XZB2 [129-139]	1	1356.59271666	High	High	High			4.6e6	2.42792344093323	High	0.001569	0.03223
High	[K].IDKPEADPDR.[V]		0.000430882	0	1	2	16	A6TEI7	A6TEI7 [506-515]	0	1155.56404237	High	High	High	2.8e7			3.00101184844971	High	0	8.89E-08
High	[R].VIDQGTGETMGDMTK.[H]		0.000119801	0	1	2	8	A6TEK2	A6TEK2 [96-110]	0	1582.70873384	High	High	Not Found	2.2e6	8.0e6		3.88294219970703	High	0	1.231E-08
High	[R].GTAMNPVDHPHGGGEGR.[N]		1.78212E-05	0	1	1	84	A6TEW9	A6TEW9 [222-238]	0	1688.75577588	High	High	High	8.4e5	3.5e6		4.17949628829956	High	0	1.265E-09
High	[K].HAVTEASPMVK.[A]		0.000161395	0	1	2	72	A6THB1	A6THB1 [94-104]	0	1169.59831945	High	High	High	5.4e6	5.5e6	7.9e6	3.99628329277039	High	0	3.717E-08
High	[K].HAVTEASPMVK.[A]	1xOxidation [M9]	0.00464612	0	1	2	8	A6THB1	A6THB1 [94-104]	0	1185.59323445	Not Found	High	High			7.1e5	3.29325652122498	High	0	6.993E-05
High	[R].CVSNVAGNGEQR.[K]	1xDeamidated [Q/N]; 1xCarbamidomethyl [C1]	0.000748328	0	1	1	10	B5Y235	B5Y235 [924-935]	0	1291.56953913	High	High	High	4.4e6	9.7e6		3.85395383834839	High	0	3.659E-07
High	[R].AISHYQEQQQPR.[N]		0.0488597	0	1	1	2	P03029	P03029 [118-129]	0	1484.72406514	Not Found	Not Found	High				2.29145169258118	High	0	0.0006028
High	[-].METLAQHR.[H]		0.0411509	0	1	1	4	A6TEW7	A6TEW7 [1-8]	0	985.48837517	Not Found	High	High			1.1e6	2.42839407920837	High	6.735E-05	0.001731
High	[K].ADMDAETAPK.[L]		0.0181424	0	1	1	2	A6TB33	A6TB33 [206-215]	0	1048.4615512	Not Found	Not Found	High				2.9273099899292	High	0	9.335E-05
High	[K].VPMNIVAQR.[Y]		0.0276243	0	1	1	1	A6T5H9	A6T5H9 [49-57]	0	1027.57171087	Not Found	Not Found	High				2.57610654830933	High	0	0.0002059
High	[K].AASYEEIKK.[A]		0.0268368	0	1	1	29	P24164	P24164 [244-252]	1	1038.54660148	High	High	High	3.2e7	5.0e7	5.3e7	2.80658912658691	High	0	0.0001954
High	[R].GCGITVDQAER.[L]	1xCarbamidomethyl [C2]	0.000606554	0	1	2	22	A6TFH4	A6TFH4 [97-107]	0	1205.55791144	High	High	High		1.1e7		4.34152746200562	High	0	1.326E-06
High	[R].HLNSGGELR.[I]		0.0261975	0	1	2	6	A6THY6	A6THY6 [292-300]	0	982.50646804	Not Found	High	High				2.29164028167725	High	0.001676	0.03393
High	[K].ALSVPCSDSK.[A]	1xCarbamidomethyl [C6]	0.00644104	0	1	3	39	A6TH53	A6TH53 [133-142]	0	1063.50883606	High	High	High	3.9e7	9.3e7		2.74119019508362	High	0	3.664E-05
High	[R].ITSESGTAAGVR.[R]		0.000793503	0	1	1	10	A6TCV9	A6TCV9 [682-693]	0	1148.59059146	High	High	High	1.3e7	2.2e7		3.80180358886719	High	0	9.55E-06
High	[K].TGDKVELEGK.[Y]		0.0291275	0	1	2	12	A6T704	A6T704 [66-75]	1	1075.56297977	High	High	High	1.1e6	1.2e6	3.9e5	2.96051216125488	High	0	0.0002277
High	[K].QQQAQVEQVLK.[T]		0.000927751	0	1	1	16	A6TCV9	A6TCV9 [351-361]	0	1298.70628988	High	Not Found	High	1.7e6		1.5e7	3.66035556793213	High	0	3.685E-07
High	[K].SQVTFQYDDGK.[I]		0.00656782	0	1	2	18	A6TDV1	A6TDV1 [167-177]	0	1287.58517169	High	High	High	2.3e6	3.6e6	1.7e7	3.47553658485413	High	0	3.825E-05
High	[R].VDDALHATR.[A]		0.0057021	0	1	3	25	A6TH53	A6TH53 [396-404]	0	997.50613367	High	High	High	1.4e7	1.9e7	9.4e6	3.49276995658875	High	0	1.412E-05
High	[K].VGAATEVEMK.[E]	1xOxidation [M9]	0.022339	0	1	3	4	A6TH53	A6TH53 [381-390]	0	1050.51358718	Not Found	High	High		6.7e5		3.25148034095764	High	9.72E-05	0.002754
High	[K].VGAATEVEMK.[E]		0.00112792	0	1	3	30	A6TH53	A6TH53 [381-390]	0	1034.51867218	High	High	High	2.2e7			4.15826416015625	High	0	2.148E-06
High	[-].MQVILLDK.[V]		0.019228	0	1	2	19	A6THB4	A6THB4 [1-8]	0	959.55941487	High	High	High		9.4e6		2.62649297714233	High	0.0001886	0.004362
High	[K].VAQEQGVAVK.[T]		0.0179674	0	1	2	3	A6T9K7	A6T9K7 [529-538]	0	1028.57348494	Not Found	High	High				3.61400318145752	High	0	0.0004933
High	[K].VAEHAEICGR.[C]	1xCarbamidomethyl [C8]	0.00258698	0	1	1	14	B5Y235	B5Y235 [914-923]	0	1141.54186752	High	High	High	2.1e6		9.4e5	2.91285347938538	High	0	3.45E-05
High	[R].SGQAETLPDHQGR.[Y]		0.000459134	0	1	2	13	A6TCE7	A6TCE7 [38-50]	0	1395.66113053	Not Found	High	High		7.3e5	1.6e5	3.49861836433411	High	0	9.946E-08
High	[K].DSMSYAEQDIQAR.[M]		0.00160322	0	1	2	6	A6TCE7	A6TCE7 [515-527]	0	1513.65874721	High	High	Not Found	1.4e6	5.7e6		3.88313317298889	High	0	1.023E-06
High	[K].VSDDAPLMER.[V]		0.00619474	0	1	1	12	B5XTS2	B5XTS2 [101-110]	0	1132.53029944	High	High	High		6.3e6	2.8e7	3.49733901023865	High	0	1.257E-05
High	[R].TNELKADEER.[V]		0.0339729	0	1	2	4	A6T5H9	A6T5H9 [357-366]	1	1204.58042066	Not Found	Not Found	High				2.91210055351257	High	0	0.0003904
High	[R].RFQDEEVQR.[D]		0.0127309	0	1	2	9	A6T4F4	A6T4F4 [76-84]	1	1206.5861748	High	High	High	4.5e6	4.4e6		3.67091274261475	High	0	5.984E-05
High	[K].RPVTGNNR.[S]		0.0477107	0	1	2	3	A6TFM8	A6TFM8 [11-18]	0	913.49623775	High	Not Found	High	4.8e6			2.33528184890747	High	0	0.000576
High	[-].MNIIEANVATPDAR.[V]		4.08935E-05	0	1	1	2	A6T5E8	A6T5E8 [1-14]	0	1514.76315274	Not Found	High	Not Found				4.2525372505188	High	0	1.242E-08
High	[K].IFVDEGPSMK.[R]		0.0452745	0	1	1	4	A6TEW7	A6TEW7 [74-83]	0	1122.5499723	Not Found	Not Found	High			1.9e7	3.03045916557312	High	0	0.0005218
High	[K].TTAAACLMTEAPSFANPAALGELGIQVVEK.[E]	1xDeamidated [N/Q]; 1xCarbamidomethyl [C6]	0.0502737	0	1	2	3	A6TB35	A6TB35 [557-586]	0	3061.52204928	High	Not Found	Not Found				3.12004160881042	High	0	0.0006367
High	[K].SIGNTVSPQDVMNK.[L]		0.00259964	0	1	1	2	B5Y235	B5Y235 [606-619]	0	1489.73151825	Not Found	High	Not Found		5.1e6		3.42985105514526	High	6.735E-05	0.0009238
High	[R].GLDITITTTAK.[S]		0.00760144	0	1	2	6	A6TEW0	A6TEW0 [151-161]	0	1133.64123007	High	High	Not Found				3.4097363948822	High	0.0007714	0.01656
High	[R].DHTLFALTDGK.[V]		0.000705724	0	1	1	42	B5XSV6	B5XSV6 [56-66]	0	1217.61607795	High	High	Not Found				4.00230932235718	High	0	5.74E-07
High	[K].LMTEFNYNSVMQVPR.[V]	1xDeamidated [N/Q]	0.0105323	0	1	2	5	A6TEW0	A6TEW0 [16-30]	0	1829.85606718	High	Not Found	Not Found				3.47016859054565	High	0	3.392E-05
High	[K].LMTEFNYNSVMQVPR.[V]		6.66561E-05	0	1	2	26	A6TEW0	A6TEW0 [16-30]	0	1828.87205118	High	Not Found	Not Found	3.7e6			4.41855049133301	High	0	2.977E-09
High	[R].QDVLGDLMSR.[H]		0.0057861	0	1	2	22	A6T5H9	A6T5H9 [64-73]	0	1133.56193393	High	High	Not Found		2.0e7		3.10102534294128	High	0	4.833E-05
High	[K].TISALLGASPGASTAAPITLNVLK.[Q]	1xDeamidated [N21]	0.0366838	0	1	1	3	O32719	O32719 [11-34]	0	2267.28568911	High	Not Found	Not Found	3.8e6			3.5777587890625	High	0.001122	0.02374
High	[K].EYQVQLDIAMQSGKPK.[E]	1xDeamidated [Q]	0.0235584	0	1	1	2	A6T4X2	A6T4X2 [194-209]	0	1835.92077586	High	Not Found	Not Found				3.27624464035034	High	0	0.000152
High	[K].EYQVQLDIAMQSGKPK.[E]		8.07598E-06	0	1	1	36	A6T4X2	A6T4X2 [194-209]	0	1834.93675986	High	Not Found	Not Found	7.6e6			5.51833868026733	High	0	1.339E-09
High	[R].TFSIIKPNAVAK.[N]		0.0066971	0	1	1	24	A6TCD7	A6TCD7 [6-17]	0	1288.76234826	High	High	High		1.0e7	3.4e7	2.97231245040894	High	0	3.4E-05
High	[K].VPVNATPESAR.[I]		0.0246048	0	1	1	4	B5Y277	B5Y277 [173-183]	0	1140.60076226	High	Not Found	Not Found	9.8e5			3.20427012443542	High	0	0.0002547
High	[R].DNVVIYEGELESLR.[R]		0.000359631	0	1	2	4	A6TEI7	A6TEI7 [839-852]	0	1635.82244165	Not Found	High	Not Found		1.1e7		4.89801740646362	High	0	3.049E-05
High	[K].SLQEAVMEEIIKPILPTEWLNASTK.[F]	1xDeamidated [Q/N]	0.00572997	0	1	1	4	A6TDV1	A6TDV1 [198-222]	0	2841.49542363	Not Found	High	High			2.1e7	4.80401754379272	High	0	2.05E-05
High	[K].GDAPDLGAAGGMGGMGGMGGMM.[-]		1.92703E-05	0	1	2	2	A6TH53	A6TH53 [527-548]	0	1897.73695593	Not Found	Not Found	High				5.04900217056274	High	0	1.061E-07
High	[R].GEMPQTIGGGIGQSR.[L]		0.000297242	0	1	2	8	A6TG48	A6TG48 [285-299]	0	1487.72710159	High	High	Not Found		1.5e7		3.7770369052887	High	0	4.435E-08
High	[R].SHALNATK.[R]		0.0346316	0	1	2	2	A6TFM8	A6TFM8 [19-26]	0	841.45264163	Not Found	Not Found	High				2.93781471252441	High	0	0.0003151
High	[R].VTKPEAGHFAK.[A]		0.00016458	0	1	1	74	A6TEX2	A6TEX2 [60-70]	0	1184.64223318	High	High	High	4.5e6	2.4e6		3.6363525390625	High	0	4.08E-07
High	[K].QIADDYQQALR.[D]		0.00564677	0	2	2	12	P00350; P41576	P00350 [395-405]; P41576 [395-405]	0	1320.6542543	High	High	High	4.0e6	7.1e6		3.3841700553894	High	0	1.06E-05
High	[K].EKEISEDDDRR.[S]		0.0274915	0	1	1	3	B5Y1J9	B5Y1J9 [145-155]	2	1391.63972633	High	Not Found	High	6.9e5			2.89493060112	High	0	0.0002039
High	[R].EVCSGQTGHAEAVR.[V]	1xCarbamidomethyl [C3]	0.000283069	0	1	1	16	B5Y2Y3	B5Y2Y3 [85-98]	0	1500.68596535	High	High	High	1.0e7			4.02065420150757	High	0	4.057E-08
High	[K].VTINGAHNCR.[R]	1xDeamidated [N]; 1xCarbamidomethyl [C9]	0.00829782	0	1	2	12	A6T5N4	A6T5N4 [45-54]	0	1142.53711692	High	High	High	9.1e5	8.4e5	2.6e6	3.08808183670044	High	0	3.484E-05
High	[K].VTINGAHNCR.[R]	1xCarbamidomethyl [C9]	0.0274915	0	1	2	1	A6T5N4	A6T5N4 [45-54]	0	1141.55310092	Not Found	Not Found	High				2.06351828575134	High	0	0.0002037
High	[R].EMNIADYDAELWQAMEQEK.[V]		0.00067537	0	1	2	4	A6TCG5	A6TCG5 [5-23]	0	2314.00022407	High	Not Found	Not Found				4.35885429382324	High	0	4.553E-07
High	[K].ETNLQHSVAR.[F]		0.0500353	0	1	1	4	A6T510	A6T510 [231-240]	0	1154.5912602	Not Found	High	High		2.9e6	1.1e6	2.77929329872131	High	0	0.0006352
High	[K].VAEYGVDCLR.[I]	1xCarbamidomethyl [C8]	0.0264514	0	1	2	2	A6TCD4	A6TCD4 [97-106]	0	1181.56193424	Not Found	Not Found	High			4.0e6	2.56012320518494	High	0.0007714	0.01533
High	[R].DVHPTHYGR.[V]		0.0144444	0	1	2	16	A6TGP0	A6TGP0 [549-557]	0	1081.51736707	High	High	High	5.0e6	5.1e6	4.8e5	2.64368224143982	High	6.735E-05	0.001187
High	[R].EAAAAAGQQDEGVRR.[E]		0.00228976	0	1	2	16	A6TB02	A6TB02 [123-137]	1	1528.74625706	High	High	High	1.9e7	1.4e6	2.3e7	2.58232641220093	High	0	1.977E-06
High	[K].KASVEIDRK.[I]		0.0415462	0	1	1	7	B5XQC9	B5XQC9 [85-93]	2	1045.60003403	High	High	High	2.3e6			2.77591490745544	High	0.0009067	0.02076
High	[K].EHNADVTGFIR.[F]		0.00092323	0	1	1	56	A6T4X2	A6T4X2 [248-258]	0	1258.61747492	High	High	High			1.2e7	3.76494860649109	High	0	1.353E-05
High	[-].MQQLQNVIESAFER.[R]		0.00213849	0	1	2	7	B5Y1K5	B5Y1K5 [1-14]	0	1692.83738024	High	Not Found	Not Found	3.1e6			3.94948148727417	High	0	1.74E-06
High	[R].MPEEVEAMEQQR.[R]		0.000698863	0	2	2	4	B5Y1T9; A6T4P1	B5Y1T9 [833-844]; A6T4P1 [833-844]	0	1476.64573974	High	Not Found	High	1.2e6		1.6e7	3.71899223327637	High	0	2.185E-07
High	[K].SATPAQAQAVHK.[F]		0.0110035	0	1	1	6	Q7X222	Q7X222 [177-188]	0	1208.63821038	High	High	High	1.4e7	4.3e6		3.7965259552002	High	0	3.682E-05
High	[K].AVESGDKKPLR.[T]		0.00543077	0	1	1	15	B5XN98	B5XN98 [22-32]	1	1199.67426153	High	High	High	4.2e6			2.68792939186096	High	0	0.000357
High	[R].KQIEEATSDYDR.[E]		0.000292917	0	1	3	41	A6TH53	A6TH53 [351-362]	1	1454.67577748	High	High	High		1.5e7	7.1e6	4.56519365310669	High	0	3.435E-05
High	[K].IEQAPGQHGAR.[K]		0.0115517	0	1	1	12	B5XNB5	B5XNB5 [34-44]	0	1163.59159457	High	High	High	1.2e7	1.3e6		2.59752583503723	High	0	0.0001326
High	[-].MNTEATQDHQEANTTGAR.[L]	1xOxidation [M1]	0.00905771	0	1	2	2	A6TCD5	A6TCD5 [1-18]	0	1990.85192082	Not Found	Not Found	High			4.1e5	2.96212196350098	High	0	2.55E-05
High	[-].MNTEATQDHQEANTTGAR.[L]		2.16677E-05	0	1	2	16	A6TCD5	A6TCD5 [1-18]	0	1974.85700582	High	High	High	8.5e6	2.9e6	7.7e6	4.48413467407227	High	0	6.808E-09
High	[K].VTGATDLTNK.[S]		0.00786505	0	1	1	4	A6TCV9	A6TCV9 [270-279]	0	1019.53676505	High	High	Not Found	6.2e6	1.7e7		2.61410808563232	High	0	1.959E-05
High	[R].TQDATHGNSLSHR.[V]		1.36218E-05	0	1	1	42	A6TEX2	A6TEX2 [129-141]	0	1423.66727853	High	High	High	3.3e6			3.54947423934937	High	0	6.526E-07
High	[K].VVNPELHK.[G]		0.00837901	0	1	1	38	A6TEW9	A6TEW9 [19-26]	0	935.53089193	High	High	High	2.3e7	7.1e7	5.2e6	2.72164988517761	High	0	0.0001095
High	[R].EDLNENAPR.[A]		0.00634755	0	1	2	9	A6T6C3	A6T6C3 [334-342]	0	1057.49087747	High	High	High	7.9e6	1.9e7	7.6e6	3.16120862960815	High	0	9.947E-05
High	[K].EGDNVVGSETR.[V]		0.00176769	0	1	2	6	A6TCW1	A6TCW1 [234-244]	0	1162.53347048	Not Found	High	High		2.6e6	7.2e6	3.58795571327209	High	0	3.353E-06
High	[K].KAGNVAADGVIK.[T]		0.000263067	0	1	1	42	A6T4X2	A6T4X2 [52-63]	1	1142.65279784	High	High	High	3.9e6	2.5e7		4.3065505027771	High	0	7.399E-06
High	[R].AAAESSIQVK.[N]		0.000993411	0	1	1	12	A6TGP1	A6TGP1 [944-953]	0	1003.54185045	High	High	High	1.3e7	3.6e7		3.61107468605042	High	0	4.207E-07
High	[R].AGDMVIDGSVR.[G]		0.00121366	0	1	2	4	A6TG39	A6TG39 [155-165]	0	1119.54628387	Not Found	High	Not Found		7.7e6		3.76147317886353	High	0	0.0003761
High	[K].GETQLTPEEK.[L]		0.0137598	0	1	2	14	A6TGP0	A6TGP0 [891-900]	0	1131.55280897	High	High	High	1.2e7	7.8e7		3.43558120727539	High	0	0.0001804
High	[R].KQIEEATSDYDREK.[L]		1.75619E-05	0	1	3	9	A6TH53	A6TH53 [351-364]	2	1711.81333345	Not Found	High	High		1.3e6		5.4679799079895	High	0	2.331E-10
High	[K].MQALAQASQK.[L]		0.00107942	0	1	2	20	A6T4F4	A6T4F4 [588-597]	0	1075.55645467	High	High	High		4.2e6	1.5e7	3.75987982749939	High	0	3.042E-06
High	[R].HAPGDYSPSVKPSSK.[G]		2.1457E-05	0	1	1	19	B5XZS3	B5XZS3 [38-52]	0	1556.77034658	High	High	High		5.8e6	3.7e6	4.55814933776855	High	0	2.757E-09
High	[K].EEGFIEDFK.[V]		0.0319157	0	1	2	6	A6TEV8	A6TEV8 [42-50]	0	1113.50988159	Not Found	High	Not Found		1.2e7		2.6555163860321	High	0	0.0003989
High	[R].YANQGDDYPQR.[C]		0.00590003	0	1	1	4	B5Y0N2	B5Y0N2 [200-210]	0	1326.5709186	Not Found	High	High		1.4e6		2.81806540489197	High	0	0.0001747
High	[R].QVLGTHVAQK.[G]		0.00409271	0	1	1	6	A6TCV9	A6TCV9 [576-585]	0	1080.61601846	Not Found	High	High			5.4e6	2.90309309959412	High	0	5.843E-06
High	[R].DAGMVNSDEPAK.[Q]		0.000318283	0	1	2	10	A6T6A3	A6T6A3 [550-561]	0	1233.54159233	High	High	High	2.0e6			3.80037069320679	High	0	5.062E-08
High	[R].VDEAACGISR.[D]	1xCarbamidomethyl [C6]	0.00151937	0	1	2	6	A6TFA0	A6TFA0 [297-306]	0	1077.499334	Not Found	High	High		2.4e6		3.62317419052124	High	0	9.237E-07
High	[R].GALDCSGVK.[D]	1xCarbamidomethyl [C5]	0.0267077	0	1	1	4	A6TEY0	A6TEY0 [100-108]	0	906.43494293	Not Found	Not Found	High			1.9e7	2.89519906044006	High	0	0.0001933
High	[R].NDCAPLSER.[S]	1xCarbamidomethyl [C3]	0.0486277	0	1	2	6	A6TGQ1	A6TGQ1 [105-113]	0	1061.46803388	High	High	High	1.9e6	9.0e6		2.51176238059998	High	3.615E-05	0.0006766
High	[K].VLSGPQAQPAGDK.[A]		0.000132745	0	1	1	24	P00350	P00350 [302-314]	0	1267.66409073	High	High	High	7.7e6		7.8e6	4.04334735870361	High	0	6.979E-08
High	[K].LADEVDESTK.[E]		0.00317556	0	1	1	10	A6T5N6	A6T5N6 [493-502]	0	1106.52117448	High	High	High	9.6e6	4.1e7		3.32758808135986	High	0	1.16E-05
High	[R].LATLPTYEEAIAR.[L]		0.000627653	0	1	1	37	P0A297	P0A297 [126-138]	0	1447.77912041	High	Not Found	High	9.8e6			3.33159637451172	High	0	7.679E-06
High	[K].VNINGGTPQR.[I]	1xDeamidated [N/Q]	0.00274304	0	1	1	28	B5XZC1	B5XZC1 [317-326]	0	1056.54324785	High	High	High	5.7e6	7.6e6	7.3e6	3.22881245613098	High	0	2.755E-06
High	[K].VNINGGTPQR.[I]		0.0193213	0	1	1	2	B5XZC1	B5XZC1 [317-326]	0	1055.55923185	Not Found	High	Not Found		4.0e6		2.73538708686829	High	0	0.0001049
High	[R].GATVLPHGTGR.[S]		0.00592886	0	2	2	32	B5XYF8; A6TGN6	B5XYF8 [61-71]; A6TGN6 [61-71]	0	1065.57996731	High	High	High	7.0e6	8.9e7	3.8e7	3.13135647773743	High	0	0.0003656
High	[R].FQDEEVQR.[D]		0.0110035	0	1	2	24	A6T4F4	A6T4F4 [77-84]	0	1050.48506384	High	High	High	1.3e7		3.3e7	3.24275398254395	High	0	0.0001539
High	[R].HTLAQALHR.[F]		0.0294093	0	1	1	4	A6T726	A6T726 [142-150]	0	1046.58538708	Not Found	High	Not Found		3.3e6		2.82927536964417	High	0	0.0002565
High	[K].AAVTMPSSK.[L]		0.00455635	0	1	2	19	A6TEV8	A6TEV8 [23-31]	0	891.46042911	High	High	High	4.3e7	1.7e7	3.0e6	3.02406573295593	High	6.735E-05	0.0009011
High	[R].GAAQNIIPSSTGAAK.[A]		3.6547E-05	0	1	1	69	P24164	P24164 [193-207]	0	1385.73831823	High	High	High	3.2e6	2.4e6	5.6e6	4.54586315155029	High	0	9.101E-10
High	[R].ASPLVDDKQDQG.[-]		0.0407592	0	1	1	4	A6TH77	A6TH77 [309-320]	1	1272.60663538	Not Found	High	High			4.3e6	2.88721466064453	High	0	0.0004296
High	[K].QSPDINQGVDR.[A]		0.000589033	0	1	2	18	A6TDV1	A6TDV1 [99-109]	0	1228.59165406	High	High	High		1.8e6		3.43929648399353	High	0	2.26E-07
High	[K].EGISKDDAEALKK.[S]		0.00128691	0	1	1	101	A6TGN9	A6TGN9 [97-109]	2	1403.73764949	High	High	High		9.6e7	3.1e7	4.93037462234497	High	0	1.866E-06
High	[R].YADEVVR.[T]		0.0177081	0	1	2	17	A6TEV7	A6TEV7 [164-170]	0	851.42575817	High	High	High	1.7e7	1.9e8	2.9e7	2.92249655723572	High	0	0.0001113
High	[K].TANSGYLTR.[R]		0.0107915	0	1	1	9	A6TGP1	A6TGP1 [790-798]	0	982.49523464	High	High	High	6.6e6	2.1e7		2.80725693702698	High	0	0.0001053
High	[K].QVEEAGDKLPADDK.[T]		6.69826E-05	0	1	2	17	A6T4F4	A6T4F4 [549-562]	1	1514.73329232	High	Not Found	High	4.9e6		7.6e6	4.80573797225952	High	0	2.789E-09
High	[R].KLQELGATR.[L]		0.0123651	0	1	2	27	A6TEV6	A6TEV6 [17-25]	1	1015.58946937	High	High	High		1.4e7		3.13418793678284	High	0	4.567E-05
High	[K].QGNEFGATTGR.[R]		0.00217004	0	1	2	8	A6TH93	A6TH93 [294-304]	0	1137.52832559	High	Not Found	High				3.53680729866028	High	0	1.789E-06
High	[R].TPNTIHVEPK.[K]		0.00276994	0	1	1	4	A6TBG6	A6TBG6 [103-112]	0	1135.61059869	Not Found	High	High		3.3e6	2.3e6	2.92341661453247	High	0	8.256E-05
High	[K].ALEGDAEWEAK.[I]		0.000853825	0	1	1	56	A6TEX7	A6TEX7 [178-188]	0	1218.563708	High	High	High	2.6e6	1.8e8	2.3e7	4.122802734375	High	0	2.149E-06
High	[R].HHITADGFYR.[G]		0.0047146	0	1	1	6	A6T7E9	A6T7E9 [41-50]	0	1216.58578094	High	Not Found	Not Found	2.2e6			2.69840145111084	High	0	7.489E-05
High	[K].DNTPMFVR.[G]		0.0481671	0	1	1	25	P24164	P24164 [119-126]	0	979.46657711	High	High	High		7.3e6		2.39941143989563	High	0.001772	0.03825
High	[R].VMQAQGSQLTNK.[Y]		9.11251E-05	0	1	2	20	A6TCG5	A6TCG5 [43-54]	0	1304.66271052	High	High	High	3.6e6		1.3e7	4.89888048171997	High	0	3.912E-08
High	[R].DTVVDVQSK.[V]		0.00679571	0	1	1	4	B5XXK6	B5XXK6 [227-235]	0	990.51021596	Not Found	Not Found	High			4.4e6	2.79938864707947	High	3.615E-05	0.0007428
High	[R].INDNQVIDGAESR.[Y]	3xDeamidated [N2; N4; Q5]	0.0363337	0	1	1	6	B5Y1K5	B5Y1K5 [69-81]	0	1433.63905888	Not Found	High	High			7.3e6	2.69932532310486	High	0	0.0003457
High	[R].INDNQVIDGAESR.[Y]		0.000119801	0	1	1	22	B5Y1K5	B5Y1K5 [69-81]	0	1430.68701088	High	High	High		8.3e6	2.2e6	5.24006414413452	High	0	1.789E-08
High	[K].GDGCGQCAACNLR.[A]	3xCarbamidomethyl [C4; C7; C10]	0.00120186	0	1	2	4	A6T5I7	A6T5I7 [194-206]	0	1438.56202787	Not Found	High	High				3.38084173202515	High	0	5.976E-07
High	[K].TFTAKPETVK.[R]		0.00389783	0	1	1	40	B5XSS1	B5XSS1 [3-12]	0	1121.62010075	High	High	High				2.8581371307373	High	0	0.0001454
High	[K].AFLESMGSDQAK.[D]		0.001139	0	1	1	15	A6T5N6	A6T5N6 [104-115]	0	1283.59362791	High	High	High			6.3e6	3.78867268562317	High	0	2.731E-05
High	[R].VQALADAAR.[E]		0.00360513	0	1	2	16	A6TEV6	A6TEV6 [103-111]	0	914.50540544	High	High	High	1.7e7	5.0e7	3.5e7	3.06464815139771	High	0	5.4E-06
High	[R].APEVVEEQR.[S]		0.0249636	0	1	2	4	A6TCD6	A6TCD6 [83-91]	0	1056.53201402	High	Not Found	High	2.9e6		5.1e6	2.68823766708374	High	0	0.0004071
High	[R].SSYHADLQAK.[G]		0.029268	0	1	1	5	B5XZS6	B5XZS6 [307-316]	0	1119.54291305	Not Found	High	High		4.2e6		2.92821264266968	High	0	0.0002303
High	[K].LNDHKPSSIGQASR.[I]		0.00622501	0	1	1	2	A6TG45	A6TG45 [590-603]	0	1509.77682895	Not Found	Not Found	High			1.2e6	2.11610174179077	High	0	0.0004694
High	[K].EQAAAQESANLSSK.[A]		5.73673E-06	0	1	1	18	A6TCV9	A6TCV9 [751-764]	0	1433.68667651	High	High	High	3.9e6	5.1e6	4.6e6	4.92950439453125	High	0	1.082E-08
High	[K].MAGQLGNER.[V]		0.0038225	0	1	1	6	A6TEX2	A6TEX2 [161-169]	0	975.46763971	Not Found	High	High		9.1e6		3.14506840705872	High	0	1.071E-05
High	[K].KPETINYR.[T]		0.0224473	0	1	1	23	A6TGP1	A6TGP1 [40-47]	0	1020.54727022	High	High	High		7.0e6	2.5e6	2.8918833732605	High	3.615E-05	0.0007054
High	[R].LEGNNAELGAK.[K]	1xDeamidated [N]	0.0320695	0	1	1	8	A6T6F6	A6T6F6 [349-359]	0	1116.55314377	Not Found	High	High		3.2e6	3.9e6	2.65936183929443	High	0.0007714	0.01643
High	[R].LEGNNAELGAK.[K]		0.0051976	0	1	1	8	A6T6F6	A6T6F6 [349-359]	0	1115.56912777	High	High	High	3.0e6	3.2e7		3.29490041732788	High	0	8.977E-05
High	[K].QDVPSFRPGDTVEVK.[V]		0.0174525	0	1	1	27	B5XVK6	B5XVK6 [15-29]	0	1673.84932511	High	High	High			1.8e7	2.99445343017578	High	9.72E-05	0.002302
High	[R].IHSEEDERPIGR.[L]		0.000941445	0	1	1	51	A6TEU8	A6TEU8 [159-170]	0	1437.70808071	High	High	High	6.6e5	3.8e6		3.28136968612671	High	0	0.0003854
High	[K].FCSTAQQGFNR.[N]	1xCarbamidomethyl [C2]	0.0314586	0	1	2	7	A6TCD6	A6TCD6 [135-145]	0	1315.5847949	Not Found	High	High		1.6e6		2.56674814224243	High	0	0.0002625
High	[R].DVLGMAQTGSGK.[T]		0.00193954	0	1	2	22	P33906	P33906 [45-56]	0	1163.57249859	High	High	High	1.1e6	4.6e6	8.4e6	3.6945915222168	High	0	2.241E-06
High	[R].HVDTVCISSYDHDNQR.[E]	1xCarbamidomethyl [C6]	1.08419E-06	0	1	1	2	A6T532	A6T532 [54-69]	0	1945.84571324	Not Found	Not Found	High			1.1e7	5.7433614730835	High	0	1.324E-12
High	[R].VGFFNPIANGAEEETR.[L]	2xDeamidated [N5; N9]	0.000398485	0	1	1	3	A6TCL7	A6TCL7 [36-51]	0	1752.80752068	High	Not Found	Not Found	3.2e6			4.71709537506104	High	0	7.662E-08
High	[R].VGFFNPIANGAEEETR.[L]	1xDeamidated [N]	4.49336E-06	0	1	1	74	A6TCL7	A6TCL7 [36-51]	0	1751.82350468	High	High	High	6.4e6	6.4e6	2.5e7	6.15638303756714	High	0	1.251E-10
High	[R].VGFFNPIANGAEEETR.[L]		2.69958E-05	0	1	1	13	A6TCL7	A6TCL7 [36-51]	0	1750.83948868	High	Not Found	High	1.9e6			4.8212103843689	High	0	9.292E-09
High	[R].DHIGGNSYDAR.[D]		0.0405648	0	1	1	3	Q48485	Q48485 [36-46]	0	1204.53413922	Not Found	High	High		2.6e6		2.93174004554749	High	0	0.0004249
High	[R].VSGEGHITCGHCR.[N]	2xCarbamidomethyl [C9; C12]	0.00731093	0	1	2	8	A6TFL2	A6TFL2 [85-97]	0	1469.63724141	Not Found	High	High		1.1e6	8.4e5	2.77431535720825	High	0	1.711E-05
High	[R].AGENVGVLLR.[G]		0.000550096	0	1	1	152	A6TEX7	A6TEX7 [271-280]	0	1027.58946937	High	High	High	5.5e6	2.1e8	8.0e6	3.72120332717896	High	0	2.291E-06
High	[R].LSQPGGSEDPR.[L]		0.00590003	0	1	3	6	A6T716	A6T716 [663-673]	0	1142.54364128	High	Not Found	High	2.1e6			2.76925373077393	High	0	1.145E-05
High	[R].IEAQIHGGGHER.[G]		0.00522301	0	1	1	6	A6TCF1	A6TCF1 [226-237]	0	1303.65017201	Not Found	High	High				2.91886687278748	High	0	0.0006258
High	[R].KQVEEAGDKLPADDK.[T]		9.31812E-07	0	1	2	49	A6T4F4	A6T4F4 [548-562]	2	1642.82825528	High	High	High		9.3e7		5.64808225631714	High	0	2.138E-10
High	[R].NVVAGDPSPDGK.[G]		0.000896566	0	1	2	12	A6T4Z7	A6T4Z7 [389-400]	0	1155.56404237	High	High	High	5.1e6	1.7e7		3.3993968963623	High	0	6.702E-05
High	[R].EEMNNAGAIEVLMPVVQPSELWQESGR.[W]		0.00236937	0	1	2	1	A6T4Z7	A6T4Z7 [59-85]	0	3013.43938158	High	Not Found	Not Found				2.73587512969971	High	0	2.1E-06
High	[R].VTVQDAVEK.[I]		0.00625542	0	1	1	22	B5XTE8	B5XTE8 [4-12]	0	988.53095142	High	High	High			1.1e7	3.31137585639954	High	0	1.979E-05
High	[R].TVGAGVVAK.[V]		0.0075645	0	1	1	12	A6TEX7	A6TEX7 [383-391]	0	801.48287915	High	High	High	2.4e7	6.1e7	2.3e8	2.62935376167297	High	0	1.829E-05
High	[K].EGISKDDAEALK.[K]		0.00160322	0	1	1	20	A6TGN9	A6TGN9 [97-108]	1	1275.64268653	High	High	High		2.7e7		4.04983186721802	High	0	4.315E-06
High	[R].SACTYVGASR.[L]	1xCarbamidomethyl [C3]	0.00211771	0	1	2	6	A6T4P6	A6T4P6 [314-323]	0	1071.48876934	Not Found	High	High		8.5e6		3.78329920768738	High	0	1.717E-06
High	[R].VTAERDPANLK.[W]		0.0026769	0	1	1	38	P24164	P24164 [68-78]	1	1213.65352607	High	High	High	3.1e7	1.8e7	3.7e6	3.62248587608337	High	0	0.0001257
High	[K].KVVLTGPSK.[D]		0.00892641	0	1	1	45	P24164	P24164 [110-118]	1	928.58259314	High	High	High	1.8e7	3.6e7	6.3e6	2.86203813552856	High	0	7.401E-05
High	[K].INGQVITIK.[G]	1xDeamidated [Q/N]	0.00619474	0	1	1	61	A6TEV7	A6TEV7 [19-27]	0	986.58807283	High	High	High		3.4e6	8.9e6	3.50648760795593	High	0	0.000123
High	[K].TVEVMNTDAEGR.[L]		0.00387886	0	1	2	4	A6TCE4	A6TCE4 [270-281]	0	1321.60525517	Not Found	High	High		1.4e6		3.34817266464233	High	0	5.289E-06
High	[R].FLPNLHSHR.[F]		0.0136931	0	1	2	10	A6TFM8	A6TFM8 [29-37]	0	1120.60103714	Not Found	High	High		1.2e7	2.9e6	2.67445516586304	High	0	8.033E-05
High	[K].DGHLVVNGK.[K]	1xDeamidated [N7]	0.0154599	0	1	1	7	P24164	P24164 [56-64]	0	939.48942144	High	High	High	1.2e6			2.72174263000488	High	9.72E-05	0.002927
High	[K].ASSGLNEEEIQK.[M]	1xDeamidated [N6]	0.0096963	0	1	2	2	A6T4F4	A6T4F4 [503-514]	0	1305.6168661	Not Found	Not Found	High			5.1e6	3.15454411506653	High	0	0.0003487
High	[K].ASSGLNEEEIQK.[M]		0.000759375	0	1	2	28	A6T4F4	A6T4F4 [503-514]	0	1304.6328501	High	High	High	6.7e5			4.23013877868652	High	0	2.541E-07
High	[K].FHAGTNVGCGR.[D]	1xCarbamidomethyl [C9]	0.000583307	0	1	1	57	B5XSV6	B5XSV6 [45-55]	0	1175.53745086	High	High	High	4.6e6	2.4e6	9.1e5	3.46694350242615	High	0	2.176E-07
High	[R].VQSQPEINDSDK.[T]		0.0026769	0	1	2	6	A6T4X9	A6T4X9 [322-333]	0	1359.63866373	Not Found	Not Found	High			4.3e6	2.6093225479126	High	9.72E-05	0.002392
High	[K].ADGIGSQLPAAR.[G]		0.00148272	0	1	2	20	A6TGM5	A6TGM5 [112-123]	0	1155.61166129	High	High	High	2.4e6		1.5e6	3.36423134803772	High	0	8.823E-07
High	[K].SNVPALEACPQK.[R]	1xCarbamidomethyl [C9]	0.000381344	0	1	1	51	A6TEY0	A6TEY0 [19-30]	0	1313.6518118	High	High	High	1.0e6		2.7e6	4.11864852905273	High	0	8.419E-07
High	[R].ELISNASDAADK.[L]		0.000437243	0	1	1	33	A6T5N6	A6T5N6 [34-45]	0	1233.59573635	High	High	High	3.1e6		1.5e6	4.00327348709106	High	0	2.623E-07
High	[R].SGFQYHGR.[V]		0.0156866	0	1	2	37	A6TEV6	A6TEV6 [95-102]	0	951.44313957	High	High	High	9.3e6	2.0e7		3.20549774169922	High	0	0.0001251
High	[K].AIISDVNATDEDR.[W]	1xDeamidated [N7]	0.0159939	0	1	1	4	B5XNA6	B5XNA6 [29-41]	0	1419.65979348	High	Not Found	High	2.3e6			3.65796375274658	High	0	0.0002384
High	[K].AIISDVNATDEDR.[W]		4.71182E-05	0	1	1	41	B5XNA6	B5XNA6 [29-41]	0	1418.67577748	High	High	High	2.8e6	1.4e6	5.7e6	4.22570657730103	High	0	2.464E-07
High	[R].YGSDKPDLR.[N]		0.0366838	0	1	2	12	A6TB35	A6TB35 [279-287]	0	1050.52144936	High	High	High		3.2e6		2.43762373924255	High	0	0.0003516
High	[R].ITEYEKDDNGEFVAK.[T]	1xDeamidated [N9]	0.0346316	0	1	1	6	A6TGP1	A6TGP1 [552-566]	1	1758.80685151	High	High	High		8.4e6		3.72892761230469	High	9.72E-05	0.001987
High	[K].GPFIDLHLLK.[K]		0.0386692	0	1	1	1	B5XN98	B5XN98 [8-17]	0	1152.6775561	High	Not Found	Not Found	1.2e7			2.1373028755188	High	0	0.0003879
High	[K].LVSSAGTGHFYTTTK.[N]		3.42979E-05	0	1	1	41	B5XTG7	B5XTG7 [11-25]	0	1569.79074767	High	High	High		8.0e6	8.8e6	4.94794416427612	High	0	8.075E-10
High	[K].HPVSPWGLQTK.[G]		0.000402397	0	1	1	37	A6TEW9	A6TEW9 [243-253]	0	1249.66878227	High	High	High	3.3e6			3.87645816802979	High	0	2.284E-06
High	[R].DILGDDADSYEK.[V]		0.0106352	0	1	1	4	B5Y235	B5Y235 [515-526]	0	1340.58523118	Not Found	Not Found	High			8.7e6	2.40827608108521	High	0	3.458E-05
High	[R].LGIVKPWNSTWFANTK.[E]		0.000123969	0	1	1	17	B5XNA0	B5XNA0 [12-27]	0	1861.99592979	Not Found	Not Found	High			9.2e6	4.74148988723755	High	0	5.407E-08
High	[R].NELLDVSDVSETINSIR.[E]		4.97197E-05	0	2	2	10	B5Y1T9; A6T4P1	B5Y1T9 [664-680]; A6T4P1 [664-680]	0	1903.96072585	High	Not Found	Not Found	2.6e6			4.95496368408203	High	0	1.615E-09
High	[K].KIIGEQLGVK.[Q]		0.0114957	0	1	1	4	B5XXH6	B5XXH6 [10-19]	1	1084.6724707	Not Found	High	High				2.64739465713501	High	0	3.999E-05
High	[K].TPPAAVLLK.[K]		0.00749117	0	1	2	30	A6TGN5	A6TGN5 [73-81]	0	909.57677951	High	High	High		1.3e7		2.5156888961792	High	0	0.000345
High	[K].GTQAQFIMEK.[Y]		0.0448447	0	1	1	14	A6T5N7	A6T5N7 [14-23]	0	1152.57177036	High	Not Found	High			8.9e6	3.32124137878418	High	9.72E-05	0.003102
High	[K].MVVTLIHPIAMDDGLR.[F]		1.7648E-05	0	1	1	87	A6TEX7	A6TEX7 [359-374]	0	1780.94482222	High	High	High	9.5e8	6.2e7	5.6e7	4.89911937713623	High	0	1.811E-06
High	[R].SAGTYVQIVAR.[D]		0.00140517	0	1	1	37	A6TEW9	A6TEW9 [157-167]	0	1164.63714778	High	High	High	2.2e6		8.7e6	3.92247104644775	High	0	5.983E-05
High	[K].IVAQAQAEIDAER.[K]		0.000692069	0	1	2	6	B5XZM0	B5XZM0 [101-113]	0	1413.73323283	Not Found	Not Found	High			4.3e6	4.55561256408691	High	0	2.139E-07
High	[R].SGEQTTVTQESVAAHLR.[T]		7.61611E-06	0	1	1	16	B5XNL6	B5XNL6 [404-420]	0	1813.90387975	High	High	High	2.8e6	1.9e7	7.7e6	5.256920337677	High	0	1.599E-10
High	[R].SGEQTTVTQESVAAHLR.[T]	1xDeamidated [Q4]	0.000260509	0	1	1	3	B5XNL6	B5XNL6 [404-420]	0	1814.88789575	Not Found	High	High				4.93707895278931	High	0	3.577E-08
High	[K].VGTVTPNVAEAVK.[N]		0.000874935	0	2	2	36	B5XYF8; A6TGN6	B5XYF8 [142-154]; A6TGN6 [142-154]	0	1284.71579194	High	High	High	6.2e6	5.0e7	1.0e7	3.27088618278503	High	0	3.31E-07
High	[K].EQVQQALNAR.[K]		0.00813777	0	1	2	2	A6TAI3	A6TAI3 [65-74]	0	1156.60691026	High	Not Found	Not Found				2.79049944877625	High	0	8.185E-05
High	[R].DVATPEVADIR.[N]		0.0166266	0	1	2	10	A6T4Z7	A6T4Z7 [378-388]	0	1185.61099255	High	Not Found	High			1.6e7	3.26622629165649	High	0	0.000159
High	[K].HQKPVPALNQPGGIVEK.[E]	2xDeamidated [Q2; Q10]	0.0107915	0	1	2	5	A6TEW1	A6TEW1 [45-61]	0	1813.98067445	High	Not Found	Not Found				4.02606201171875	High	0	3.55E-05
High	[K].HQKPVPALNQPGGIVEK.[E]		3.80038E-05	0	1	2	32	A6TEW1	A6TEW1 [45-61]	0	1812.01264245	High	High	High		7.3e6		4.94067239761353	High	0	9.745E-10
High	[K].SVEEILGK.[-]		0.0167887	0	1	1	21	A6TEV5	A6TEV5 [160-167]	0	874.48802404	High	High	High				2.66761350631714	High	0	0.0001475
High	[K].ALTEANGDIELAIENMR.[K]	1xDeamidated [N]	1.69949E-06	0	1	1	55	A6T4X2	A6T4X2 [26-42]	0	1860.90076863	High	High	High		2.2e7	3.7e7	6.16452217102051	High	0	1.259E-10
High	[K].AIDEAKDEDTADIFTAASR.[D]		0.0172006	0	1	2	2	A6T6Q6	A6T6Q6 [135-153]	1	2038.95636868	Not Found	High	Not Found		5.6e6		4.06064605712891	High	0	8.434E-05
High	[K].ALTEANGDIELAIENMR.[K]		6.74041E-06	0	1	1	18	A6T4X2	A6T4X2 [26-42]	0	1859.91675263	High	Not Found	Not Found				5.81342267990112	High	0	1.606E-10
High	[R].FCVPNQEVMPER.[G]	1xCarbamidomethyl [C2]	0.00782684	0	1	1	9	B5XVC4	B5XVC4 [40-51]	0	1505.68754534	Not Found	High	High			1.7e7	3.03745031356812	High	0	4.721E-05
High	[R].ITWEGSQNQDADVSADGK.[T]		3.02899E-07	0	1	1	21	B5XZC1	B5XZC1 [327-344]	0	1920.85698906	High	High	High	1.5e6	2.1e7	1.3e6	5.68790006637573	High	0	1.243E-13
High	[R].ITWEGSQNQDADVSADGK.[T]	1xDeamidated [Q/N]	0.000165386	0	1	1	3	B5XZC1	B5XZC1 [327-344]	0	1921.84100506	High	Not Found	Not Found				5.25798273086548	High	0	5.305E-08
High	[R].VNSDVLTVSTVNSQDQVTQKPLR.[D]	3xDeamidated [Q14; N/Q]	0.00689577	0	1	2	5	B5XND7	B5XND7 [6-28]	0	2531.28351749	High	Not Found	Not Found				3.33233261108398	High	0	1.531E-05
High	[K].DLDLAQANATDQLKK.[A]		0.000974191	0	1	2	2	B5XZM0	B5XZM0 [53-67]	1	1643.85988977	Not Found	Not Found	High			4.6e6	4.60297060012817	High	0	4.044E-07
High	[K].GALSAVVADSR.[G]		0.0015722	0	1	1	8	P0A297	P0A297 [21-31]	0	1045.56364851	Not Found	High	High		3.0e7	7.3e6	4.29296636581421	High	0	3.813E-06
High	[K].AFNEMQPIVDR.[Q]		0.000983754	0	1	2	40	B5Y237	B5Y237 [50-60]	0	1319.64124683	High	High	High	3.9e6	1.4e7	1.8e7	4.33813285827637	High	0	1.872E-06
High	[R].YTGAITAAAGTIHR.[L]		4.71834E-06	0	1	2	107	A6THB1	A6THB1 [25-38]	0	1402.743738	High	High	High	5.8e6	3.0e7		4.27549457550049	High	0	1.191E-10
High	[K].ITVAVDATEEQVR.[E]		0.00139832	0	1	2	8	A6T6A3	A6T6A3 [814-826]	0	1430.74854852	High	Not Found	High	1.6e6		8.7e6	4.0513744354248	High	0	1.297E-06
High	[K].HQKPVPALNQPGGIVEK.[E]	1xDeamidated [Q2]	0.0474841	0	1	2	1	A6TEW1	A6TEW1 [45-61]	0	1812.99665845	Not Found	Not Found	High				4.44596004486084	High	0	0.0005752
High	[R].TGCDMLPETVGR.[L]	1xCarbamidomethyl [C3]	0.00285226	0	1	1	2	A6TCA1	A6TCA1 [139-150]	0	1335.60314704	Not Found	Not Found	High			1.1e7	3.03601741790771	High	0	2.975E-06
High	[-].MQLNSTEISELIK.[Q]		0.000609524	0	1	2	6	A6TG38	A6TG38 [1-13]	0	1505.78797049	Not Found	High	High		2.2e7		3.80611300468445	High	0	1.683E-07
High	[K].SSHGDVDYAQASAELAK.[A]		5.2465E-05	0	1	2	12	A6TG35	A6TG35 [108-124]	0	1748.80858242	Not Found	High	High		1.1e7	1.4e7	4.51345252990723	High	0	9.713E-09
High	[K].INPAGAPNYVPGEYK.[L]		0.000145657	0	1	2	52	A6T5H9	A6T5H9 [84-98]	0	1589.79583307	High	High	High	6.5e6	8.2e6	8.4e6	4.42948389053345	High	0	1.351E-08
High	[K].VAIANVLK.[E]		0.0213879	0	1	2	36	A6TEV8	A6TEV8 [34-41]	0	827.53491473	High	High	High				2.61011505126953	High	6.735E-05	0.001036
High	[K].ELQESFGGPTGENNSPR.[S]		8.94859E-06	0	1	2	12	A6T4F5	A6T4F5 [344-360]	0	1818.82529508	High	High	High		4.9e6		5.36718988418579	High	0	5.277E-10
High	[K].ELQESFGGPTGENNSPR.[S]	1xDeamidated [N]	0.00025924	0	1	2	4	A6T4F5	A6T4F5 [344-360]	0	1819.80931108	Not Found	Not Found	High			1.8e6	4.72851943969727	High	0	3.461E-08
High	[K].DVHIEGYTPPEKQ.[-]		0.0258212	0	1	2	4	A6TDX0	A6TDX0 [79-91]	1	1512.73289846	Not Found	High	High				3.54966306686401	High	0	0.0001804
High	[R].AAVPADWAVGDK.[T]		0.00247579	0	1	1	32	Q9F663	Q9F663 [222-233]	0	1199.60551329	High	High	High	6.5e6			3.33766484260559	High	0	4.295E-05
High	[K].VANLGSLGDQVNVK.[A]	2xDeamidated [N3; N12]	0.0392286	0	1	2	2	A6THB4	A6THB4 [9-22]	0	1415.73765035	High	Not Found	Not Found	5.3e5			3.90277576446533	High	0	0.0004016
High	[R].IAHWVGQGATVSDR.[V]		4.29411E-05	0	1	1	50	A6TCL7	A6TCL7 [57-70]	0	1496.76045066	High	High	High	7.1e5	7.2e6	1.4e7	3.99390840530396	High	0	2.594E-07
High	[R].LIDQSTAEIVETAK.[R]		2.26417E-05	0	1	1	96	A6TEX3	A6TEX3 [17-30]	0	1517.80572899	High	High	High	8.0e6	8.9e7	1.9e7	5.34657049179077	High	0	2.112E-09
High	[R].ILQSAVETYQR.[K]		0.00841991	0	2	2	6	B5Y1T9; A6T4P1	B5Y1T9 [739-749]; A6T4P1 [739-749]	0	1307.69539085	High	Not Found	High	1.1e6		6.4e6	3.37373781204224	High	0	7.317E-05
High	[K].DGEVIIVDEHTGR.[T]		0.00136459	0	2	2	9	B5Y1T9; A6T4P1	B5Y1T9 [330-342]; A6T4P1 [330-342]	0	1439.71249737	Not Found	High	High		2.0e6	6.1e6	4.04746961593628	High	0	2.486E-06
High	[R].ALEIEEMQLK.[Q]		0.037394	0	1	2	1	A6TGP0	A6TGP0 [945-954]	0	1203.62895083	Not Found	High	Not Found				3.40667414665222	High	0	0.0003632
High	[K].GETIARPQDEATVQMAER.[R]		0.000129542	0	1	1	8	A6T7Z4	A6T7Z4 [517-534]	0	2001.96582801	Not Found	High	High		5.9e6	4.9e6	5.13903474807739	High	0	9.5E-09
High	[K].APVVVPAGVDVK.[IV]		0.000284456	0	1	2	50	A6TEV7	A6TEV7 [7-18]	0	1150.68303536	High	High	High	1.9e6	4.0e7		3.84441137313843	High	0	2.651E-07
High	[R].NIPVGSTVHNVEMKPGK.[G]		0.000228316	0	1	1	45	A6TEW9	A6TEW9 [134-150]	0	1806.95307866	High	High	High	8.4e6		2.4e6	3.63677597045898	High	0	1.295E-07
High	[K].FNQIGSLTETLAAIK.[M]	1xDeamidated [N/Q]	0.00137127	0	1	2	4	A6TD53	A6TD53 [343-357]	0	1606.86866403	Not Found	High	Not Found				4.24987077713013	High	0	7.605E-07
High	[K].LFAAAGQAAPEVK.[Y]		8.06477E-05	0	1	1	22	A6T5N6	A6T5N6 [553-565]	0	1272.69466262	High	High	High	6.5e6	4.9e6	9.4e6	4.67584228515625	High	0	6.598E-08
High	[R].HYAHVDCPGHADYVK.[N]	1xCarbamidomethyl [C7]	2.48785E-06	0	1	1	104	A6TEX7	A6TEX7 [76-90]	0	1768.78601371	High	High	High	6.8e6	1.1e7	1.4e7	5.67104482650757	High	0	4.939E-11
High	[R].ALNAAGFR.[I]		0.021182	0	1	1	7	A6TEV0	A6TEV0 [99-106]	0	819.44716237	Not Found	High	Not Found				2.76070165634155	High	0	0.0001253
High	[K].TTLTAAITTVLAK.[T]		0.000110253	0	1	1	128	A6TEX7	A6TEX7 [26-38]	0	1303.78314321	High	High	High	4.2e7	7.2e7	7.1e7	4.68697214126587	High	0	9.937E-08
High	[K].CDGPSALPLDK.[L]	1xCarbamidomethyl [C1]	0.0235584	0	1	1	5	A6TAN5	A6TAN5 [249-259]	0	1172.56159987	High	Not Found	High			4.0e6	3.39809346199036	High	0	0.0001525
High	[R].ALLENTDMGAR.[D]		0.00905771	0	1	1	15	B5XZ36	B5XZ36 [136-146]	0	1190.58339762	High	High	High	2.8e6		9.3e6	3.16464686393738	High	0	8.278E-05
High	[K].NVEFFEAR.[R]		0.0184079	0	1	2	41	A6THB4	A6THB4 [43-50]	0	1011.48942101	High	High	High	6.4e6			2.66411781311035	High	0	0.0001641
High	[R].LAQMQQLSHQSDDEAAAEDLAAQTGER.[K]		9.65561E-08	0	1	1	7	B5Y1T9	B5Y1T9 [851-877]	0	2913.3279168	High	High	High	4.4e6		4.0e6	7.20811080932617	High	0	1.475E-14
High	[R].FEVGEGIEK.[V]		0.00220206	0	1	1	28	A6T4X2	A6T4X2 [259-267]	0	1007.50440233	High	High	High				2.83345341682434	High	0	4.892E-06
High	[R].GTLEDPNQFIR.[R]		0.00786505	0	1	1	14	A6T5N6	A6T5N6 [606-616]	0	1289.64844067	High	High	High	1.3e6	2.3e7		3.17067956924438	High	0.0007714	0.01677
High	[K].DLVESAPAALK.[E]		0.00238096	0	1	2	59	A6TGN9	A6TGN9 [86-96]	0	1113.61501535	High	High	High	3.6e7	1.1e7		3.44580364227295	High	0	1.81E-05
High	[K].GFTSEITVTSNGK.[S]	1xDeamidated [N11]	0.000396543	0	1	1	45	P16481	P16481 [28-40]	0	1341.65325162	High	High	High	2.3e6			4.80518674850464	High	0	2.747E-07
High	[K].FNQIGSLTETLAAIK.[M]		9.2148E-06	0	1	2	45	A6TD53	A6TD53 [343-357]	0	1605.88464803	High	High	High	8.1e6	4.0e7	4.8e7	5.35919284820557	High	0	7.022E-11
High	[R].TKPHVNVGTIGHVDHGK.[T]		5.22093E-05	0	1	1	128	A6TEX7	A6TEX7 [9-25]	0	1795.95619021	High	High	High	7.1e6	3.1e7	6.1e7	5.16151237487793	High	0	5.425E-09
High	[R].TKPHVNVGTIGHVDHGK.[T]	1xDeamidated [N6]	0.00111696	0	1	1	9	A6TEX7	A6TEX7 [9-25]	0	1796.94020621	High	High	Not Found		8.1e6		4.78114748001099	High	0	1.408E-05
High	[K].LTHIDFVR.[A]		0.00202667	0	2	2	24	B5XP25; A6TBR5	B5XP25 [86-93]; A6TBR5 [86-93]	0	1000.55744102	High	Not Found	High	5.4e6		1.8e7	3.18275213241577	High	0	1.132E-05
High	[R].LAQMQQLSHQSDDEAAAQDLAAQTGER.[K]		2.38411E-07	0	1	1	8	A6T4P1	A6T4P1 [851-877]	0	2912.34390123	High	High	High		1.2e7	6.9e6	6.44283246994019	High	0	7.948E-14
High	[R].LAQMQQLSHQSDDEAAAQDLAAQTGER.[K]	1xDeamidated [Q]	7.90283E-08	0	1	1	46	A6T4P1	A6T4P1 [851-877]	0	2913.32791723	High	High	High	4.4e6		4.0e6	7.30318737030029	High	0	5.501E-14
High	[R].VVPYWNETILPR.[L]		0.00141896	0	1	1	36	B5XZB2	B5XZB2 [161-172]	0	1486.80527564	High	High	High		7.2e7	2.7e7	3.19226717948914	High	0	1.224E-05
High	[R].VGLLTGDVAQK.[K]		0.0209781	0	1	2	4	A6TGG9	A6TGG9 [283-293]	0	1100.63099978	Not Found	High	High		8.9e6		3.22708225250244	High	0	0.0001225
High	[R].SGASVGIDDMVIPEK.[K]		0.000955342	0	1	1	2	A6TGP1	A6TGP1 [635-649]	0	1517.75158497	Not Found	High	Not Found				3.88570165634155	High	0	3.893E-07
High	[K].IVGIDAVVLSTQHAEDIDQK.[S]		1.75619E-05	0	1	2	17	A6TDV1	A6TDV1 [178-197]	0	2151.12918808	High	Not Found	Not Found	9.2e6			3.82265472412109	High	0	7.592E-09
High	[K].LTLGSALAAPQR.[Q]		6.10445E-05	0	1	1	76	Q9F663	Q9F663 [192-203]	0	1197.69499699	High	High	High	6.4e6		9.0e6	4.51429224014282	High	0	7.146E-09
High	[K].IVGIDAVVLSTQHAEDIDQK.[S]	1xDeamidated [Q12]	0.0308592	0	1	2	2	A6TDV1	A6TDV1 [178-197]	0	2152.11320408	High	Not Found	Not Found				3.2799084186554	High	0	0.0002526
High	[R].LVDIVEPTEK.[T]		0.00233492	0	1	1	35	A6TEX3	A6TEX3 [73-82]	0	1142.63033104	High	High	High		3.0e7		3.49250984191895	High	0	2.557E-06
High	[K].AADMTGADIEAMTR.[S]		1.50937E-05	0	1	2	28	A6TGN5	A6TGN5 [114-127]	0	1452.64573974	High	High	High			1.4e7	5.09399938583374	High	0	7.18E-08
High	[K].AAQVPVVVAVNK.[I]		0.00415304	0	1	2	19	A6TEI7	A6TEI7 [494-505]	0	1194.72048348	High	High	High				2.74578428268433	High	0	6.002E-06
High	[R].IAGINIPDHK.[H]		0.000209095	0	1	1	97	B5XNB4	B5XNB4 [4-13]	0	1077.60511943	High	High	High	2.5e6		2.2e6	3.45680356025696	High	0	8.763E-05
High	[K].VQQQLESSDLDQYR.[A]		7.56847E-05	0	1	2	13	P33906	P33906 [391-404]	0	1708.81366782	High	High	High	1.6e6		1.2e7	5.28465223312378	High	0	5.422E-08
High	[K].STPFAAQVAAER.[C]		0.000821104	0	1	1	35	A6TEV0	A6TEV0 [58-69]	0	1247.63787601	High	High	High		2.2e7	1.6e7	3.91094136238098	High	0	3.449E-06
High	[K].AIAQVGTISANSDETVGK.[L]		9.04892E-07	0	1	3	72	A6TH53	A6TH53 [143-160]	0	1760.90248278	High	High	High	4.8e6	1.2e8	2.5e7	5.84329414367676	High	0	1.584E-11
High	[K].QAIVAEVSEVAK.[G]	1xDeamidated [Q1]	0.0322241	0	1	2	1	P0A297	P0A297 [9-20]	0	1244.67325885	Not Found	High	Not Found				2.38434290885925	High	0	0.0002739
High	[K].VHIINLEK.[T]		0.0162283	0	1	2	59	A6T4X1	A6T4X1 [38-45]	0	965.57784211	High	High	High	5.1e6	1.1e7	1.0e7	2.92984199523926	High	6.735E-05	0.001123
High	[R].SVGEMAENQFR.[V]		0.00476081	0	1	2	16	A6TGP0	A6TGP0 [455-465]	0	1267.57356119	High	High	High			1.0e7	3.16564011573792	High	0	7.682E-06
High	[R].DEIEGSGILSK.[D]		0.00399408	0	1	2	14	A6TGP0	A6TGP0 [412-422]	0	1147.58410909	High	High	High	5.7e5	4.5e6	1.3e7	3.43631148338318	High	0	0.000104
High	[K].ADAAEVSMIPSTK.[A]		0.00340009	0	1	1	9	A6TB33	A6TB33 [193-205]	0	1319.65114275	High	High	High				3.30865001678467	High	0	1.176E-05
High	[K].FVVEGDLR.[R]		0.00782684	0	1	1	36	B5XNB4	B5XNB4 [63-70]	0	934.49925744	High	High	High	5.7e6			3.22324967384338	High	0	0.0002606
High	[R].VPAGSVVVSGNLPSK.[D]		1.72221E-05	0	1	1	25	B5Y1K5	B5Y1K5 [227-241]	0	1410.79510484	High	High	High	1.2e6	3.1e7	5.7e6	4.77242374420166	High	0	5.288E-10
High	[K].DAALSCDQFFVNHR.[W]	2xDeamidated [Q8; N12]; 1xCarbamidomethyl [C6]	0.0135608	0	1	1	7	A6T4X1	A6T4X1 [82-95]	0	1681.72749662	High	Not Found	Not Found				2.94265413284302	High	0	5.41E-05
High	[K].DAALSCDQFFVNHR.[W]	1xCarbamidomethyl [C6]	0.000156733	0	1	1	60	A6T4X1	A6T4X1 [82-95]	0	1679.75946462	High	High	High	5.7e6	2.6e7	2.9e7	4.51847696304321	High	0	1.36E-08
High	[R].RVVEGTQFECLK.[D]	1xCarbamidomethyl [C10]	0.00258698	0	1	1	47	P0A297	P0A297 [62-73]	1	1465.74677476	High	High	High		1.1e7	8.2e6	5.17968082427979	High	0	5.127E-05
High	[K].GIHPNYDEITATCSCGNVMK.[I]	2xCarbamidomethyl [C13; C15]	7.69089E-06	0	1	1	34	A6TGC6	A6TGC6 [4-23]	0	2266.98894856	High	High	High		1.3e7	1.5e7	6.76197338104248	High	0	1.094E-10
High	[R].RDDEVIVLTGK.[D]		0.00524854	0	1	2	39	A6TEW1	A6TEW1 [7-17]	1	1244.68449182	High	High	High	1.8e6	6.4e6		3.6549232006073	High	9.72E-05	0.002557
High	[R].ADYADSFTENGTHGSDSVESAAR.[E]	1xDeamidated [N10]	3.1191E-07	0	1	1	39	A6TCD7	A6TCD7 [105-127]	0	2387.98583112	High	High	High	1.8e6	3.2e7	2.6e7	5.71413087844849	High	0	1.406E-13
High	[R].VPLPPLTEER.[R]		0.0218056	0	1	1	23	B5Y1J9	B5Y1J9 [100-109]	0	1150.64664984	High	High	High	1.6e6	1.9e7	7.9e6	2.63719320297241	High	0.003276	0.06507
High	[K].AGVLAEVR.[R]		0.0091019	0	1	1	54	B5XU21	B5XU21 [26-33]	0	814.47812812	High	High	High	3.0e6			3.20446872711182	High	0	0.0003015
High	[K].GIHPNYDEITATCSCGNVMK.[I]	1xDeamidated [N]; 2xCarbamidomethyl [C13; C15]	0.000932293	0	1	1	10	A6TGC6	A6TGC6 [4-23]	0	2267.97296456	High	High	High		1.2e7	1.7e7	4.14352798461914	High	0	2.958E-06
High	[K].QAIVAEVSEVAK.[G]		0.00200697	0	1	2	48	P0A297	P0A297 [9-20]	0	1243.68924285	High	High	High	8.5e6			3.62158799171448	High	0	3.786E-06
High	[K].FGSELLAK.[F]		0.0165462	0	1	2	35	A6TEX9	A6TEX9 [18-25]	0	864.48254478	High	High	High			5.2e6	2.88557577133179	High	0	0.0005356
High	[R].STVGHDLNLDVCGK.[C]	1xCarbamidomethyl [C12]	4.71182E-05	0	1	2	87	A6TGC6	A6TGC6 [26-39]	0	1514.72676753	High	High	High	2.0e6	1.2e7	1.1e7	5.13613891601563	High	0	4.578E-08
High	[R].ADYADSFTENGTHGSDSVESAAR.[E]		2.07642E-06	0	1	1	19	A6TCD7	A6TCD7 [105-127]	0	2387.00181512	High	High	High	3.0e6	6.0e6	1.4e7	5.16448879241943	High	0	6.726E-11
High	[R].VAVDSEVTVR.[G]		0.00833832	0	1	1	2	A6T726	A6T726 [14-23]	0	1074.5789642	Not Found	High	Not Found				2.78611898422241	High	0	2.184E-05
High	[R].GIIYHVDATQSVGK.[L]		0.0167887	0	1	2	9	A6TCF1	A6TCF1 [174-187]	0	1487.78526841	Not Found	High	High		8.9e6	1.8e7	3.59838199615479	High	0	0.000367
High	[K].ADLGIAYDGDGDR.[V]		0.0224473	0	1	1	8	B5XSW5	B5XSW5 [234-246]	0	1337.59679895	High	High	High	2.2e6		4.8e6	3.4281222820282	High	0	0.0005019
High	[R].EGSSLVGSDAGELAGAGK.[A]		4.666E-05	0	1	3	3	A6T4H8	A6T4H8 [40-57]	0	1604.7762197	Not Found	Not Found	High			8.1e6	4.59517431259155	High	0	1.434E-09
High	[R].QIVSNAGEEPSVVANNVK.[A]		2.03904E-07	0	1	3	51	A6TH53	A6TH53 [453-470]	0	1854.95558096	High	High	High	7.3e6			6.2413649559021	High	0	2.726E-12
High	[R].AQYVLAEQVTR.[L]		0.0120097	0	1	2	9	A6T9Y5	A6T9Y5 [303-313]	0	1277.68482619	High	Not Found	High	2.2e6		1.6e7	3.66286301612854	High	0	4.302E-05
High	[R].QIVSNAGEEPSVVANNVK.[A]	1xDeamidated [N/Q]	8.53364E-07	0	1	3	84	A6TH53	A6TH53 [453-470]	0	1855.93959696	High	High	High	2.5e6	3.6e7	4.6e6	6.13800001144409	High	0	8.495E-13
High	[R].IVEIYGPESSGK.[T]		0.0110035	0	1	2	4	A6TCW1	A6TCW1 [62-73]	0	1278.65760836	High	Not Found	High	3.3e6		3.3e6	3.54609537124634	High	0	0.0002823
High	[K].QGYAEPSLAQAEAGK.[A]		3.0503E-05	0	1	2	15	A6T6C3	A6T6C3 [502-516]	0	1519.73871209	High	High	High		1.3e7	2.2e6	4.99220323562622	High	0	6.471E-10
High	[R].IAESPESVIAR.[T]		0.00215947	0	1	2	14	A6T6B5	A6T6B5 [450-460]	0	1171.63172801	High	High	High		6.5e6		3.51904439926147	High	0	1.777E-06
High	[K].IIGEQLGVK.[Q]		0.0072754	0	1	1	26	B5XXH6	B5XXH6 [11-19]	0	956.57750774	High	High	High			2.3e7	2.54368376731873	High	0	1.703E-05
High	[K].AGDQIQSGVDAAIK.[A]		7.80445E-06	0	1	1	48	A6TEW9	A6TEW9 [112-125]	0	1372.70668374	High	High	High	3.7e6		4.8e6	5.20290899276733	High	0	5.17E-11
High	[R].VVEGTQFECLK.[D]	1xCarbamidomethyl [C9]	0.00129321	0	1	1	35	P0A297	P0A297 [63-73]	0	1309.6456638	High	High	High	1.6e7		3.1e6	3.97057867050171	High	0	1.615E-06
High	[R].GITINTSHVEYDTPTR.[H]	1xDeamidated [N5]	0.000191493	0	1	1	5	A6TEX7	A6TEX7 [60-75]	0	1804.87118309	High	Not Found	High	2.3e6			4.65015029907227	High	0	5.052E-08
High	[R].VNSDVLTVSTVNSQDQVTQKPLR.[D]	1xDeamidated [N/Q]	4.10938E-05	0	1	2	19	B5XND7	B5XND7 [6-28]	0	2529.31548549	High	High	High		6.0e6		4.46444797515869	High	0	3.317E-08
High	[K].AGDQIQSGVDAAIK.[A]	1xDeamidated [Q]	0.0135608	0	1	1	4	A6TEW9	A6TEW9 [112-125]	0	1373.69069974	Not Found	Not Found	High				4.83199596405029	High	0	0.0002505
High	[R].EQLGLSQQAVAER.[L]	1xDeamidated [Q2]	0.0206759	0	1	2	13	A6TCD5	A6TCD5 [24-36]	0	1429.72814786	High	High	High	2.4e6	3.9e6		3.18429327011108	High	0.005075	0.1003
High	[R].GITINTSHVEYDTPTR.[H]		8.52189E-06	0	1	1	128	A6TEX7	A6TEX7 [60-75]	0	1803.88716709	High	High	High	9.1e6	9.3e6	2.3e7	5.43075656890869	High	0	1.583E-09
High	[-].MQGSVTEFLKPR.[L]		0.00039461	0	1	1	14	A6TEU8	A6TEU8 [1-12]	0	1392.73039616	High	Not Found	Not Found	8.0e6			3.9494309425354	High	0	1.424E-07
High	[R].VNSDVLTVSTVNSQDQVTQKPLR.[D]		1.53377E-06	0	1	2	38	B5XND7	B5XND7 [6-28]	0	2528.33146949	High	High	High		4.0e7	1.4e7	5.47894334793091	High	0	1.36E-09
High	[K].VGLFGGAGVGK.[T]		0.000555497	0	1	2	16	A6TG36	A6TG36 [146-156]	0	961.54654199	High	High	High				3.57190728187561	High	0	1.418E-07
High	[R].DGYADGWAQAGTAR.[A]		1.43039E-05	0	1	1	53	A6TEV7	A6TEV7 [56-69]	0	1438.63458144	High	High	High	6.5e6	1.5e7		5.78264999389648	High	0	7.627E-09
High	[K].DGGFQAFADK.[V]		0.00438198	0	1	1	35	A6T4X2	A6T4X2 [86-95]	0	1055.47925021	High	High	High		2.4e7	1.6e7	4.30887603759766	High	0	2.763E-05
High	[K].AYGSTNPINVVR.[A]		0.000240921	0	1	1	51	A6TEV5	A6TEV5 [127-138]	0	1290.68007516	High	High	High	7.2e6	1.9e7	5.5e7	4.13392782211304	High	0	7.678E-07
High	[K].LGADGNALFR.[Q]		0.0150893	0	1	1	3	A6T6F6	A6T6F6 [216-225]	0	1033.54251919	Not Found	High	High		6.4e6		3.38322401046753	High	0	6.603E-05
High	[K].VLQVQTENLQAER.[N]		0.00101797	0	1	2	22	A6T6Z0	A6T6Z0 [39-51]	0	1527.81254573	High	High	High	3.9e6	1.1e7	8.1e6	4.48627901077271	High	0	1.418E-06
High	[R].EELTEGGYNIGR.[V]		0.000230558	0	1	1	18	B5Y275	B5Y275 [199-210]	0	1337.63318447	High	High	High	1.3e6	8.1e6	1.3e7	4.28911876678467	High	0	2.279E-06
High	[K].LAGLTGQNEDQNVGIK.[V]		8.08712E-07	0	1	3	57	A6TH53	A6TH53 [426-441]	0	1656.85513874	High	High	High	2.8e6	4.2e7		5.16737270355225	High	0	1.201E-10
High	[K].LAGLTGQNEDQNVGIK.[V]	2xDeamidated [Q/N]	1.40271E-05	0	1	3	6	A6TH53	A6TH53 [426-441]	0	1658.82317074	Not Found	High	Not Found		1.5e7		5.11283826828003	High	0	1.538E-10
High	[R].LNAAQDPANTISSVK.[R]		0.00270316	0	1	1	4	A6TCE7	A6TCE7 [72-86]	0	1528.7965613	High	Not Found	High	2.9e6		8.7e6	4.45972633361816	High	0	2.683E-06
High	[R].MGSEVFHHLAK.[V]		0.0145853	0	1	2	8	A6TD53	A6TD53 [185-195]	0	1255.62520291	Not Found	High	High		5.7e6	1.7e7	2.99909448623657	High	0	0.0004876
High	[K].KNVEFFEAR.[R]		0.0258212	0	1	2	2	A6THB4	A6THB4 [42-50]	1	1139.58438397	Not Found	High	High		9.3e6	3.7e6	3.26411461830139	High	0	0.0001806
High	[K].IADIYANCGITK.[K]	1xCarbamidomethyl [C8]	0.00250008	0	1	1	6	B5Y275	B5Y275 [260-271]	0	1338.67221289	Not Found	High	High			8.1e6	4.18425798416138	High	0	2.638E-06
High	[K].QLLNEFPELK.[G]		0.0132999	0	1	1	2	B5XTS2	B5XTS2 [166-175]	0	1230.67286456	Not Found	Not Found	High				2.94721651077271	High	0	5.222E-05
High	[K].LAGLTGQNEDQNVGIK.[V]	1xDeamidated [N/Q]	0.00133819	0	1	3	13	A6TH53	A6TH53 [426-441]	0	1657.83915474	High	High	Not Found	2.1e6			3.70224452018738	High	0	7.277E-07
High	[R].EIEEGLINNQILDVR.[E]		2.49659E-05	0	1	1	12	B5XTE8	B5XTE8 [53-67]	0	1754.92830364	High	High	Not Found				4.85950613021851	High	0	8.313E-06
High	[K].HADNALTFGPR.[D]		0.000606554	0	1	2	46	A6TEV7	A6TEV7 [45-55]	0	1198.5963456	High	High	High	2.2e6		1.3e7	3.93040013313293	High	0	3.808E-07
High	[K].MTDLDLAGK.[R]		0.0215957	0	1	1	12	B5XUB8	B5XUB8 [6-14]	0	963.48155843	High	High	High		6.9e6		2.53414034843445	High	6.735E-05	0.001314
High	[R].IPTLEECDVCHGSGAK.[A]	2xCarbamidomethyl [C7; C10]	0.000665545	0	1	2	2	A6T4F5	A6T4F5 [139-154]	0	1772.79419536	Not Found	High	Not Found		1.2e7		3.22424674034119	High	0	5.24E-07
High	[K].SAGGIVLTGSAAAK.[S]		1.0463E-05	0	1	2	40	B5Y369	B5Y369 [21-34]	0	1202.67392716	High	High	High	1.3e6			5.19351720809937	High	0	4.706E-07
High	[R].NVVITDVNEYR.[L]		0.0147276	0	1	2	2	A6TFL2	A6TFL2 [190-200]	0	1321.67465539	Not Found	Not Found	High				3.63137674331665	High	0	6.332E-05
High	[K].QLLEYDDVANDQR.[R]		0.00512212	0	2	2	2	B5Y1T9; A6T4P1	B5Y1T9 [644-656]; A6T4P1 [644-656]	0	1578.73944032	Not Found	Not Found	High			9.0e6	4.11494159698486	High	0	8.839E-06
High	[R].DTTTPASMAATLR.[K]		0.00592886	0	1	9	7	P37323	P37323 [154-166]	0	1335.65729075	High	Not Found	High	5.1e6		7.8e6	3.32896113395691	High	0	1.556E-05
High	[K].DLEHPIEVPVGK.[A]		0.00172506	0	1	2	7	A6TG36	A6TG36 [71-82]	0	1332.71579194	Not Found	High	High				3.32365822792053	High	0	1.54E-05
High	[-].MQVSVETTQGLGR.[R]		0.00012157	0	1	2	25	A6T5H9	A6T5H9 [1-13]	0	1405.71038893	High	High	High	2.6e7	4.9e6		4.74302530288696	High	0	2.146E-08
High	[K].DEEGLEIIR.[H]		0.0333264	0	1	1	6	B5XQC6	B5XQC6 [64-72]	0	1073.54732971	Not Found	High	High		2.1e7	9.3e6	3.09188604354858	High	0	0.0002939
High	[-].MQVSVETTQGLGR.[R]	1xDeamidated [Q9]	0.037394	0	1	2	1	A6T5H9	A6T5H9 [1-13]	0	1406.69440493	High	Not Found	Not Found				3.92524862289429	High	0	0.0003654
High	[K].HYYLGNAEEIAAK.[A]		1.60834E-05	0	1	1	54	B5XZB2	B5XZB2 [227-239]	0	1478.7274192	High	High	High	5.7e6	1.8e7		5.10958337783813	High	0	1.978E-10
High	[R].IEEALGEQAPFNGR.[K]	1xDeamidated [N/Q]	2.54586E-05	0	1	2	38	A6TD53	A6TD53 [412-425]	0	1531.73871252	High	High	High	5.6e6	3.9e6	1.1e7	5.55473947525024	High	0	5.641E-10
High	[R].VFQTHSPVVDSIAVK.[R]	1xDeamidated [Q3]	0.000424613	0	1	1	9	B5XVK6	B5XVK6 [73-87]	0	1627.8689984	Not Found	High	High				3.86328625679016	High	0	8.621E-08
High	[K].VVLCGAVLAR.[V]	1xCarbamidomethyl [C4]	0.0163072	0	1	9	8	P37323	P37323 [49-58]	0	1057.61866136	Not Found	High	High		2.1e7		2.91166424751282	High	3.615E-05	0.0007346
High	[R].QHVPVFVSDEMVGHK.[L]		5.54385E-06	0	1	1	15	B5XN98	B5XN98 [56-70]	0	1708.84755104	High	High	High	7.9e7		1.5e7	5.40534973144531	High	0	2.18E-10
High	[R].IEEALGEQAPFNGR.[K]		0.000112428	0	1	2	5	A6TD53	A6TD53 [412-425]	0	1530.75469652	Not Found	Not Found	High			1.3e7	4.95109272003174	High	0	1.588E-08
High	[R].SQQQAGLLDTPIR.[Y]		0.000400436	0	1	1	37	Q9F663	Q9F663 [83-95]	0	1426.76486732	High	High	High	4.1e6	7.3e7	2.4e7	4.66858005523682	High	0	1.48E-07
High	[R].GVNVLADAVK.[V]		0.00215947	0	1	3	50	A6TH53	A6TH53 [19-28]	0	985.56767131	High	High	High	3.1e6	1.1e7	4.8e6	4.03165340423584	High	0	5.121E-06
High	[R].ELDKLENSLGGIK.[D]	1xDeamidated [N7]	0.0200842	0	1	2	6	A6T4X1	A6T4X1 [140-152]	1	1416.75805101	Not Found	Not Found	High			8.8e6	3.45607995986938	High	0	0.0001744
High	[R].NPEAMAASLK.[A]		0.0287097	0	1	2	2	A6T4Y7	A6T4Y7 [278-287]	0	1031.51900655	Not Found	Not Found	High				2.69349360466003	High	6.735E-05	0.001486
High	[R].ITHIPTGLVTQCQNDR.[S]	1xCarbamidomethyl [C12]	0.000759375	0	1	1	8	B5XUF3	B5XUF3 [263-278]	0	1852.93340611	High	High	Not Found	8.3e6			4.55812931060791	High	0	4.525E-06
High	[R].RADITPANVDTVTR.[E]		0.00036494	0	1	2	13	B5Y1K5	B5Y1K5 [15-28]	1	1528.8077947	Not Found	High	High		9.2e6	1.1e7	5.22362518310547	High	0	6.51E-08
High	[K].HLFTSESVSEGHPDK.[I]		1.18223E-05	0	1	2	39	A6TDV1	A6TDV1 [4-18]	0	1669.78163947	High	High	High	6.7e6	1.4e7	1.2e7	5.23947286605835	High	0	2.383E-08
High	[R].TIAMGSSDGLR.[R]		0.0166266	0	1	2	8	A6TG36	A6TG36 [54-64]	0	1107.54628387	High	High	High		1.3e7		2.93298554420471	High	9.72E-05	0.002095
High	[R].DYFGAHTYK.[R]		0.0351339	0	2	2	2	P00350; P41576	P00350 [446-454]; P41576 [446-454]	0	1101.49998567	Not Found	Not Found	High			4.6e6	1.94355237483978	High	0	0.0003239
High	[R].HGETQWNAER.[R]		0.0386692	0	1	2	2	A6TI09	A6TI09 [9-18]	0	1227.55012365	Not Found	High	Not Found				2.94324231147766	High	3.615E-05	0.0007208
High	[R].EKPTWLEVDAGK.[M]		0.000751992	0	1	1	58	B5XNB5	B5XNB5 [166-177]	0	1372.71070654	High	High	High		9.9e6	4.8e7	4.19421529769897	High	0	1.385E-05
High	[R].EGTDLFLK.[S]		0.0323793	0	1	1	27	B5XNB5	B5XNB5 [15-22]	0	922.48802404	High	High	High	6.3e6		8.2e6	2.74375009536743	High	6.735E-05	0.0009014
High	[K].EIMQVALNQAK.[G]		0.0051976	0	1	2	6	A6TEI3	A6TEI3 [517-527]	0	1244.66673332	Not Found	Not Found	High				3.67931365966797	High	0	0.0002878
High	[R].NGKGEVDDIDHLGNR.[R]	1xDeamidated [N1]	3.26625E-05	0	1	2	16	A6TGP0	A6TGP0 [437-451]	1	1639.76705244	High	High	High		1.1e7	2.3e6	4.44049024581909	High	0	1.19E-06
High	[K].SFGAPTITK.[D]		0.0167887	0	1	3	12	A6TH53	A6TH53 [43-51]	0	921.50400847	High	High	High	8.9e6	3.7e6		2.18855857849121	High	6.735E-05	0.001111
High	[K].EATFEEMIAR.[R]		0.00293702	0	1	1	30	B5XSS1	B5XSS1 [86-95]	0	1196.56159956	High	High	High	5.9e6	8.3e6	1.0e7	3.49928975105286	High	0	1.215E-05
High	[R].STGSYSLVTQQPLGGK.[A]		7.50529E-06	0	1	2	17	A6TGP0	A6TGP0 [1247-1262]	0	1622.83842608	High	High	High		1.4e7	1.6e7	5.62897443771362	High	0	4.802E-11
High	[R].GVEATFELNDANK.[T]		0.0014399	0	1	2	4	A6T5G0	A6T5G0 [34-46]	0	1407.67504925	Not Found	Not Found	High			6.9e6	4.74441242218018	High	0	8.37E-07
High	[K].EATEQTPSAAAPEAPAAEQGE.[-]		0.000131454	0	1	1	18	A6TEI3	A6TEI3 [691-711]	0	2054.91489776	High	High	High		2.5e6	5.4e6	5.07653617858887	High	0	3.513E-05
High	[R].ILENGTVQPLDVK.[V]		0.0272277	0	1	2	2	B5Y369	B5Y369 [48-60]	0	1425.79477047	High	Not Found	Not Found				2.61402726173401	High	6.735E-05	0.001008
High	[K].VSLVYGQMNEPPGNR.[L]		2.41265E-05	0	1	2	20	A6TG36	A6TG36 [203-217]	0	1660.81116552	High	High	High	2.2e6	6.3e6	1.9e7	4.59224605560303	High	0	1.198E-08
High	[K].TGEDIPITAR.[R]		0.00195857	0	1	1	12	A6TAI1	A6TAI1 [67-76]	0	1072.56331414	Not Found	High	High		1.2e7	4.4e6	3.34474110603333	High	0	0.0002503
High	[R].LKDLETQSQDGTFDK.[L]	1xDeamidated [Q]	0.000475106	0	1	2	4	A6T4X1	A6T4X1 [114-128]	1	1725.81775054	Not Found	Not Found	High			5.5e6	4.94753837585449	High	0	2.209E-06
High	[R].LKDLETQSQDGTFDK.[L]		2.13524E-05	0	1	2	76	A6T4X1	A6T4X1 [114-128]	1	1724.83373454	High	High	High	7.2e6	3.3e7	7.0e6	5.48013782501221	High	0	2.754E-08
High	[K].VGDIVVSDEAR.[Y]		0.00333437	0	1	2	17	A6T4W3	A6T4W3 [86-96]	0	1159.59534249	High	High	High		5.9e6	4.3e6	3.69392514228821	High	6.735E-05	0.0009883
High	[R].HYGALQGLNK.[A]		0.00103805	0	1	1	52	B5XZB2	B5XZB2 [91-100]	0	1100.58471834	High	High	High		5.9e6	5.2e6	3.97559070587158	High	0	6.089E-06
High	[K].RDWYVVDATGK.[T]		0.00888307	0	1	1	20	B5XSS1	B5XSS1 [13-23]	1	1309.65352607	High	High	High				3.40051651000977	High	0.0007714	0.01612
High	[R].VGGSTYQVPVEVRPVR.[R]		0.000600656	0	1	2	72	A6TEX9	A6TEX9 [80-95]	0	1742.95479324	High	High	High	1.0e7	7.3e6	1.3e7	4.16365480422974	High	0	3.454E-06
High	[R].TLEESSALAAANK.[R]		0.000883524	0	1	2	17	A6TFH4	A6TFH4 [572-584]	0	1304.66923562	High	High	High			3.6e6	4.25554704666138	High	0	3.359E-07
High	[R].EEVIDHLGTIAK.[S]		0.0125467	0	1	1	5	A6T5N6	A6T5N6 [88-99]	0	1324.71070654	High	Not Found	High	2.7e6			3.12704920768738	High	0	0.0001969
High	[K].TVNMMELIR.[N]		0.0344658	0	1	2	8	A6TG36	A6TG36 [157-165]	0	1106.56966192	High	Not Found	Not Found				2.41426587104797	High	0.0003016	0.008033
High	[K].TAPPQISAEVLK.[K]		0.0235584	0	1	2	12	A6T4F4	A6T4F4 [110-121]	0	1253.70997831	High	High	High	8.4e6	1.2e7		2.10948085784912	High	0	0.0002104
High	[R].GNIGYIGPVPER.[A]		0.0502737	0	1	2	4	A6TGM5	A6TGM5 [124-135]	0	1271.67426153	Not Found	High	High		5.2e6		3.33189868927002	High	0	0.0006393
High	[R].DQNEDIDREDFAQR.[F]		0.0060456	0	1	1	8	B5Y109	B5Y109 [261-274]	1	1750.76269484	Not Found	High	High		8.5e6	5.7e6	3.33502984046936	High	9.72E-05	0.002185
High	[K].GKPFAPLLEK.[N]		0.00172506	0	1	1	40	A6TEW9	A6TEW9 [27-36]	0	1099.65100701	High	High	High	1.7e6		1.4e7	3.36265182495117	High	0	0.0004249
High	[K].FTEVGYVGK.[E]		0.0368601	0	1	2	3	B5XZ37	B5XZ37 [86-94]	0	999.51457313	Not Found	High	High				2.61973190307617	High	0.0007714	0.01848
High	[K].NINPTQTSAWQALQK.[H]		0.0011061	0	1	2	8	A6TGT4	A6TGT4 [3-17]	0	1699.87620857	High	High	High		4.8e7		3.80820035934448	High	0	6.454E-06
High	[K].GEGMVLTGPK.[E]		0.0186774	0	1	1	12	A6TGP1	A6TGP1 [522-531]	0	988.51319292	High	High	High				2.65937924385071	High	0	0.0002122
High	[R].NGYNSAALNGDMNQALR.[E]	2xDeamidated [N/Q]	0.0368601	0	1	2	4	P33906	P33906 [268-284]	0	1810.80245204	High	Not Found	Not Found	1.2e6			3.31349802017212	High	0	0.0003548
High	[R].ILENGTVQPLDVK.[V]	1xDeamidated [N/Q]	0.000108648	0	1	2	45	B5Y369	B5Y369 [48-60]	0	1426.77878647	High	High	High	5.8e6	7.3e7	1.8e8	4.93253421783447	High	0	1.1E-07
High	[K].ATLEDLGQAK.[R]		0.00399408	0	1	3	28	A6TH53	A6TH53 [312-321]	0	1045.55241511	High	High	High		6.4e6		3.34974813461304	High	0	0.0001136
High	[R].ILENGTVQPLDVK.[V]	2xDeamidated [N4; Q8]	0.0068289	0	1	2	2	B5Y369	B5Y369 [48-60]	0	1427.76280247	High	Not Found	Not Found				3.82405805587769	High	0	0.0002169
High	[K].EVIYVDSPSK.[L]		0.0226653	0	1	2	4	A6TCI3	A6TCI3 [380-389]	0	1136.58338086	Not Found	High	High				2.67841005325317	High	0.0001582	0.003885
High	[R].DALNQAAEDLNQR.[L]		0.0139617	0	1	2	2	A6TDS2	A6TDS2 [25-37]	0	1457.69790991	Not Found	Not Found	High				3.10589838027954	High	0	9.653E-05
High	[R].IETLFTNDLDHGPYISETVR.[V]	1xDeamidated [N7]	0.0239022	0	1	2	2	A6TGP0	A6TGP0 [333-352]	0	2321.12958237	High	Not Found	Not Found				3.3389151096344	High	0	0.0001568
High	[K].VWVVEGSK.[K]		0.0285718	0	1	1	19	B5XVK6	B5XVK6 [30-37]	0	903.49344381	High	High	High	2.8e6			2.42575907707214	High	0	0.0002185
High	[R].FANPQQGSVIFDDQIR.[G]	1xDeamidated [Q]	0.000108648	0	1	1	18	A6TC43	A6TC43 [142-157]	0	1835.89225292	High	High	High	5.7e6		1.5e7	4.86008930206299	High	0	6.844E-09
High	[R].SQLNYSEENLK.[Q]		0.0157629	0	1	1	4	A6T5R2	A6T5R2 [300-310]	0	1324.6379355	Not Found	Not Found	High				3.38765525817871	High	0	0.0002106
High	[R].FANPQEGSVIFDDQIR.[G]		0.000108648	0	0	1	14			0	1835.89225249	High	High	High	5.7e6		1.5e7	4.86008930206299	High	0	6.844E-09
High	[R].ETGEVFYGR.[V]		0.029268	0	1	1	25	B5Y1K5	B5Y1K5 [218-226]	0	1057.49490027	High	High	High				2.64381146430969	High	9.72E-05	0.002274
High	[R].VAVFTQGANAEAAK.[A]		8.678E-05	0	1	1	41	A6TGN6	A6TGN6 [75-88]	0	1376.71685454	High	High	High		9.3e6	5.1e7	4.48443508148193	High	0	1.271E-08
High	[R].IETLFTNDLDHGPYISETVR.[V]		0.000603598	0	1	2	13	A6TGP0	A6TGP0 [333-352]	0	2320.14556637	High	Not Found	Not Found	4.7e6			4.96507263183594	High	0	2.138E-07
High	[R].VATVSLPR.[S]		0.0417453	0	1	1	41	P00761	P00761 [108-115]	0	842.50942824	High	High	High			5.4e6	2.19288730621338	High	0.0002449	0.005937
High	[R].ELDKLENSLGGIK.[D]		0.000662302	0	1	2	83	A6T4X1	A6T4X1 [140-152]	1	1415.77403501	High	High	High	7.3e6	3.7e7	3.8e7	3.78249168395996	High	0	2.531E-06
High	[K].IGENINIR.[R]		0.00775098	0	1	1	38	A6T4X2	A6T4X2 [126-133]	0	928.5210555	High	High	High	8.2e6		1.2e7	3.15972399711609	High	0	0.0003175
High	[R].LTTGCSVIVTGK.[V]	1xCarbamidomethyl [C5]	0.00177635	0	1	1	12	A6T726	A6T726 [68-79]	0	1235.66639926	High	High	High		3.4e6		3.84538865089417	High	0	1.229E-06
High	[R].IASLADSVSNAQEQR.[M]		0.000276238	0	1	3	2	A6T716	A6T716 [566-580]	0	1588.7925385	Not Found	Not Found	High				3.91760110855103	High	0	3.887E-08
High	[K].FEELVQTR.[N]		0.00478409	0	1	2	30	A6T4F4	A6T4F4 [529-536]	0	1021.53128579	High	High	High	4.2e6		1.1e7	3.40253400802612	High	0	6.225E-05
High	[R].IGVLVAAK.[G]		0.0474841	0	1	1	24	A6T4X2	A6T4X2 [152-159]	0	770.51345104	High	High	High				2.55335640907288	High	0	0.0006143
High	[R].TSHITVVVSDR.[-]		0.00405297	0	1	1	77	A6TEW7	A6TEW7 [100-110]	0	1213.65352607	High	High	High		6.0e6	2.2e7	3.30416774749756	High	3.615E-05	0.0007916
High	[R].IHGLAECMQGEMISLPGNR.[Y]	1xCarbamidomethyl [C7]	0.00096002	0	1	2	3	A6TG38	A6TG38 [41-59]	0	2112.99872519	High	Not Found	Not Found				3.81821751594543	High	0	3.941E-07
High	[K].CHPFFTGK.[Q]	1xCarbamidomethyl [C1]	0.0219113	0	1	2	4	A6TGC6	A6TGC6 [40-47]	0	993.46109816	High	Not Found	Not Found				2.73452806472778	High	6.735E-05	0.001216
High	[R].YAGVGDIIK.[I]		0.00358758	0	1	1	28	A6TEW2	A6TEW2 [32-40]	0	935.51965853	High	High	High	4.7e6	1.8e7		2.66862058639526	High	0	9.884E-06
High	[K].ANDAAGDGTTTATVLAQAIVNEGLK.[A]		3.2638E-08	0	1	3	87	A6TH53	A6TH53 [81-105]	0	2401.2205221	High	High	High		1.2e8	2.3e7	7.23342990875244	High	0	6.539E-13
High	[K].ANDAAGDGTTTATVLAQAIVNEGLK.[A]	1xDeamidated [N/Q]	3.16079E-06	0	1	3	12	A6TH53	A6TH53 [81-105]	0	2402.2045381	High	High	High			6.9e7	6.17967939376831	High	0	4.842E-09
High	[R].FSIPGSK.[-]		0.0317626	0	1	2	47	A6TGC6	A6TGC6 [64-70]	0	735.40356625	High	High	High	1.5e6	1.2e7		1.9993189573288	High	0.000359	0.009203
High	[K].IMIDLDGTENK.[S]		0.00335068	0	1	2	13	A6TD53	A6TD53 [93-103]	0	1248.614029	High	High	High		1.2e7		3.88914895057678	High	0	5.046E-06
High	[R].LVDIEQVSSTHAK.[V]		0.000272219	0	1	1	17	A6TEU8	A6TEU8 [13-25]	0	1426.75363392	High	High	High	3.2e6	7.8e6	5.5e6	4.31503248214722	High	0	5.62E-08
High	[R].LTDTPAIVTTDADEMSTQMAK.[L]		1.87136E-05	0	1	1	8	A6T5N6	A6T5N6 [532-552]	0	2239.04683988	Not Found	High	High		1.4e7	1.9e7	5.41591453552246	High	0	8.666E-09
High	[R].LTDTPAIVTTDADEMSTQMAK.[L]	1xDeamidated [Q18]	1.29723E-05	0	1	1	4	A6T5N6	A6T5N6 [532-552]	0	2240.03085588	Not Found	High	Not Found		6.8e7		5.512864112854	High	0	1.329E-10
High	[R].SESLPLDSNHVNTEEAR.[L]	1xDeamidated [N]	0.014098	0	1	2	4	A6TB35	A6TB35 [105-121]	0	1898.87263955	Not Found	Not Found	High			5.9e6	4.16874599456787	High	0	8.658E-05
High	[K].ITQGDDLAPGVLK.[I]		0.000424613	0	1	2	13	A6TGP0	A6TGP0 [1036-1048]	0	1326.7263566	High	High	High		1.0e7		3.98768734931946	High	0	2.327E-07
High	[R].ATLGEVGNAEHMLR.[V]		2.20953E-05	0	1	1	59	A6TEW9	A6TEW9 [190-203]	0	1497.74783705	High	High	High	6.4e6		6.1e6	4.82946634292603	High	0	4.159E-09
High	[R].ATLGEVGNAEHMLR.[V]	1xDeamidated [N8]	0.00207675	0	1	1	2	A6TEW9	A6TEW9 [190-203]	0	1498.73185305	Not Found	High	Not Found		1.4e7		2.41664171218872	High	0	1.651E-06
High	[R].QPLELVDMVEK.[L]		0.00319109	0	1	2	37	A6TEN8	A6TEN8 [50-60]	0	1300.68171464	High	Not Found	High			4.7e7	3.82722783088684	High	0	9.093E-06
High	[K].ELLQLGDLPTSGQITLFDGR.[T]		4.85199E-05	0	1	2	17	A6TGP0	A6TGP0 [1197-1216]	0	2173.14992354	High	High	High		1.6e7		5.29281187057495	High	0	7.06E-06
High	[K].ELLQLGDLPTSGQITLFDGR.[T]	1xDeamidated [Q13]	0.000468194	0	1	2	5	A6TGP0	A6TGP0 [1197-1216]	0	2174.13393954	High	Not Found	Not Found				5.63627767562866	High	0	1.033E-07
High	[K].FTGQVLPTAK.[K]		0.0202796	0	1	2	30	A6T748	A6T748 [114-123]	0	1061.59897143	High	High	High		1.5e7	1.5e7	2.55084800720215	High	0	0.0001396
High	[K].AEAQVIIEQANK.[R]		0.000298698	0	1	2	22	B5XZM0	B5XZM0 [70-81]	0	1313.70595551	High	High	High		6.7e6	6.7e6	4.66383647918701	High	0	1.658E-06
High	[K].VILSGEVTRPVTVR.[G]		0.00088785	0	1	1	41	B5XNB2	B5XNB2 [110-123]	0	1525.90605223	High	High	High	2.4e6	1.1e7	2.3e7	2.51512908935547	High	0	4.492E-06
High	[R].DGTIHQFSAVEQDDQR.[S]		7.1375E-05	0	1	2	11	A6T6Y8	A6T6Y8 [155-170]	0	1845.83619411	Not Found	High	High		9.8e6	1.2e7	4.46318626403809	High	0	2.551E-08
High	[R].SPGVFFDSDK.[G]		0.00305397	0	1	2	11	A6TGP0	A6TGP0 [152-161]	0	1098.51021596	Not Found	High	High				3.37968969345093	High	0	3.366E-06
High	[R].VAFQAVIK.[A]		0.0167075	0	1	1	49	B5XQC9	B5XQC9 [34-41]	0	875.53491473	High	High	High	4.7e6		3.3e6	2.98806118965149	High	0	0.0005523
High	[R].DGTIHQFSAVEQDDQR.[S]	1xDeamidated [Q15]	0.0368601	0	1	2	1	A6T6Y8	A6T6Y8 [155-170]	0	1846.82021011	Not Found	High	Not Found		1.2e7		4.28396415710449	High	0	0.0003556
High	[R].AYDLGADVR.[Q]		0.0130439	0	1	2	9	A6TGP0	A6TGP0 [1148-1156]	0	979.48433561	High	High	High		1.3e7		2.56432485580444	High	0	5.051E-05
High	[R].VVNTLGAPIDGK.[G]		0.00407279	0	1	2	35	A6TG38	A6TG38 [107-118]	0	1183.66811353	High	High	High	2.3e6	3.3e6	4.6e6	4.0741982460022	High	0	9.503E-06
High	[R].KFEELVQTR.[N]		0.0232195	0	1	2	32	A6T4F4	A6T4F4 [528-536]	1	1149.62624875	High	High	High	4.3e6	5.1e6		2.94848871231079	High	0	0.0001488
High	[R].FTAEGVQEIDYK.[D]		0.000199125	0	1	1	39	B5Y306	B5Y306 [13-24]	0	1399.67398665	High	High	High	8.4e6	3.9e6	1.3e7	4.85420513153076	High	0	5.601E-08
High	[K].NNTLVQEVQSAQHGR.[E]		4.42185E-05	0	1	2	8	A6TFR0	A6TFR0 [36-50]	0	1680.84122002	Not Found	High	High			6.5e6	4.81890153884888	High	0	1.294E-09
High	[R].DDEVIVLTGK.[D]		0.0405648	0	1	2	1	A6TEW1	A6TEW1 [8-17]	0	1088.58338086	Not Found	Not Found	High				3.6834614276886	High	0	0.0004243
High	[R].ITNITDVTPIPHNGCRPPK.[K]	1xDeamidated [N13]; 1xCarbamidomethyl [C15]	1.88973E-05	0	1	1	98	A6TEV0	A6TEV0 [107-125]	0	2131.096449	High	High	High	1.1e7	2.2e7	2.4e7	4.32581281661987	High	0	7.117E-09
High	[R].VFQTHSPVVDSIAVK.[R]		5.93632E-06	0	1	1	54	B5XVK6	B5XVK6 [73-87]	0	1626.8849824	High	High	High		9.9e6	2.3e7	5.28047943115234	High	0	1.735E-10
High	[K].VANLGSLGDQVNVK.[A]		1.06174E-05	0	1	2	87	A6THB4	A6THB4 [9-22]	0	1413.76961835	High	High	High	1.2e7	1.1e8	1.7e7	5.15655422210693	High	0	1.693E-08
High	[K].STDSAEGADVVDMNLTYLYNDGEFWHFMNNETFEQLSADAK.[A]	1xDeamidated [N/Q]	0.0226653	0	1	1	5	A6TH65	A6TH65 [58-98]	0	4676.00280859	Not Found	Not Found	High			4.2e6	3.90372252464294	High	0	0.0001416
High	[R].DGAYVTLR.[L]		0.0103293	0	1	1	33	A6TEW9	A6TEW9 [168-175]	0	894.46795732	High	High	High	3.1e6			3.03000545501709	High	0	0.000234
High	[R].FPLCSSFK.[G]	1xCarbamidomethyl [C4]	0.0201817	0	1	1	54	Q9F663	Q9F663 [65-72]	0	985.48116488	High	High	High	5.7e6	5.2e6	4.6e6	2.61432552337646	High	0	0.0003557
High	[K].NWSETSDSPEDSSDYHVTTSQHAR.[Q]	1xDeamidated [Q/N]	0.00263799	0	1	2	6	A6TEI7	A6TEI7 [218-241]	0	2737.12444969	Not Found	High	High				3.21984267234802	High	0	1.537E-05
High	[R].ITNITDVTPIPHNGCRPPK.[K]	2xDeamidated [N3; N13]; 1xCarbamidomethyl [C15]	0.00102796	0	1	1	9	A6TEV0	A6TEV0 [107-125]	0	2132.080465	High	High	High	5.3e6			3.67564582824707	High	0	6.416E-05
High	[K].STDSAEGADVVDMNLTYLYNDGEFWHFMNNETFEQLSADAK.[A]	2xDeamidated [N/Q]	0.00298034	0	1	1	26	A6TH65	A6TH65 [58-98]	0	4676.98682459	Not Found	High	High		6.4e6	5.0e6	5.4261646270752	High	0	0.0002259
High	[K].GAVPGATGSDLIVKPAVK.[A]		7.56847E-05	0	1	1	48	A6TEX2	A6TEX2 [191-208]	0	1679.96904633	High	High	High	1.1e6	1.1e7	9.2e6	4.80926990509033	High	0	1.156E-07
High	[R].VVAAAIEQNFDDR.[G]		0.00131873	0	1	2	4	A6T4Z7	A6T4Z7 [451-463]	0	1447.71758277	Not Found	High	High		2.5e7	1.0e7	4.13866376876831	High	0	4.482E-06
High	[K].NWSETSDSPEDSSDYHVTTSQHAR.[Q]		1.79962E-05	0	1	2	12	A6TEI7	A6TEI7 [218-241]	0	2736.14043369	Not Found	High	High		1.9e6	1.3e6	4.90124893188477	High	0	2.43E-10
High	[R].KGSALQQGFQKPAQAVNR.[D]		0.0122455	0	1	2	2	A6TEI7	A6TEI7 [297-314]	1	1928.04606777	Not Found	High	Not Found				3.76123070716858	High	0	4.487E-05
High	[R].SESLPLDSNHVNTEEAR.[L]		3.63689E-05	0	1	2	10	A6TB35	A6TB35 [105-121]	0	1897.88862355	Not Found	High	High		1.9e7	6.6e6	4.22516584396362	High	0	9.02E-10
High	[R].YLSLLPYTDR.[H]		0.0560698	0.000595374	1	1	16	B5Y306	B5Y306 [64-73]	0	1240.6572145	High	High	High		2.4e7	3.2e7	2.69145011901855	High	0.0001582	0.003736
High	[R].GDFVMFEGAQGTLLDIDHGTYPYVTSSNTTAGGVATGSGLGPR.[Y]	1xDeamidated [N28]	0.0512384	0.000595374	1	2	2	A6TH93	A6TH93 [216-258]	0	4318.02447091	High	Not Found	Not Found	7.7e6			3.08336758613586	High	3.615E-05	0.0006622
High	[K].FSVEAPK.[T]		0.0539842	0.000595374	1	1	23	A6TEX1	A6TEX1 [124-130]	0	777.41413091	High	High	Not Found		8.0e6		2.33247971534729	High	9.72E-05	0.002187
High	[K].YEIISEAEAEVAEIQEQFQSGLVTAGER.[Y]	2xDeamidated [Q17; Q]	0.0555412	0.000595374	1	1	3	A6TGP1	A6TGP1 [651-678]	0	3098.46881093	Not Found	High	Not Found				4.72372388839722	High	0.0001582	0.003669
High	[K].VANLGSLGDQVNVK.[A]	1xDeamidated [Q/N]	0.0547574	0.000595374	1	2	5	A6THB4	A6THB4 [9-22]	0	1414.75363435	High	Not Found	Not Found	6.4e6			2.56888794898987	High	6.735E-05	0.001164
High	[R].LAAEQGIPVWAPEDVNHPLWIER.[I]	1xDeamidated [Q/N]	0.0539842	0.000595374	1	2	6	A6TF98	A6TF98 [48-70]	0	2641.34091249	High	Not Found	Not Found				3.7842583656311	High	3.615E-05	0.0007322
High	[K].ISDVEVLK.[A]		0.0522209	0.000595374	1	1	17	A6T4X2	A6T4X2 [105-112]	0	902.51932416	High	High	High				2.37755370140076	High	0.0001886	0.004492
High	[R].QGLAAYESR.[F]		0.0527189	0.000595374	1	1	4	A6T742	A6T742 [249-257]	0	994.49523464	Not Found	High	High		1.5e6	1.7e6	3.21246767044067	High	3.615E-05	0.0007718
High	[R].QQFVDWLK.[G]		0.0537288	0.000595374	1	1	32	Q9F663	Q9F663 [204-211]	0	1063.55710665	High	Not Found	High			2.3e7	2.81043410301209	High	6.735E-05	0.001079
High	[R].GATGLGLK.[E]		0.0558049	0.000595374	1	2	9	A6TGN9	A6TGN9 [75-82]	0	716.43011534	High	High	High	1.3e7	1.8e7	1.2e7	2.80620336532593	High	0.0001886	0.004535
High	[K].INGQVITIK.[G]		0.0514823	0.000595374	1	1	22	A6TEV7	A6TEV7 [19-27]	0	985.60405683	High	High	High				2.93285083770752	High	3.615E-05	0.0007272
High	[R].SWSFGEVK.[K]		0.0560698	0.000595374	1	1	6	A6TGP1	A6TGP1 [32-39]	0	939.45705829	Not Found	High	High			1.2e7	2.59935069084167	High	3.615E-05	0.0007897
High	[K].IDNEEVLIMSESDILAIVEA.[-]	1xDeamidated [N3]	0.0542408	0.000595374	1	1	1	B5Y369	B5Y369 [78-97]	0	2204.0890227	Not Found	Not Found	High				4.02253246307373	High	3.615E-05	0.0007355
High	[R].GLHSAFTVR.[K]		0.0529697	0.000595374	1	1	11	B5XVK6	B5XVK6 [54-62]	0	987.53703993	High	High	Not Found	6.1e6	8.3e6		2.4219970703125	High	0.0007959	0.01974
High	[R].FSLTCPEANLAEWEQVIYEEANPAGEVTIGMVGK.[Y]	1xCarbamidomethyl [C5]	0.0532216	0.000595374	1	2	1	A6TD54	A6TD54 [264-297]	0	3752.78223896	Not Found	High	Not Found				3.07566809654236	High	3.615E-05	0.0007131
High	[R].GVTYSAPLR.[V]		0.0560698	0.000595374	1	2	30	A6TGP0	A6TGP0 [89-97]	0	963.52580653	High	High	High	3.4e6	2.1e7	4.7e6	2.69651365280151	High	6.735E-05	0.0008471
High	[K].SGLYEDGVR.[K]		0.0537288	0.000595374	1	2	5	A6TCD4	A6TCD4 [327-335]	0	995.47925021	Not Found	High	High		2.3e6		2.29666709899902	High	3.615E-05	0.0007278
High	[R].NGMECGIGVK.[N]	1xDeamidated [N1]; 1xCarbamidomethyl [C5]	0.0527189	0.000595374	1	2	4	A6TEI7	A6TEI7 [863-872]	0	1065.47034253	High	High	Not Found		5.7e6		2.45874738693237	High	0.0001886	0.004412
High	[R].NEPSGALHGLMR.[V]		0.0512384	0.000595374	1	1	3	B5XQC6	B5XQC6 [364-375]	0	1281.63683017	High	Not Found	Not Found	1.3e7			2.20265793800354	High	3.615E-05	0.0006601
High	[R].SNTPIVVDGK.[D]		0.0544985	0.000595374	1	2	2	A6TGT4	A6TGT4 [105-114]	0	1029.55750051	Not Found	High	Not Found		1.6e7		2.24147939682007	High	3.615E-05	0.0007454
High	[K].LHGVALQIGGSDQWGNITSGIDLTR.[R]		0.0522209	0.000595374	1	2	2	A6T9Y5	A6T9Y5 [193-217]	0	2608.34778829	High	Not Found	Not Found				2.47696208953857	High	3.615E-05	0.0006852
High	[R].EARPDIQISSDFIVGFPGETTEDFEK.[T]		0.0547574	0.000595374	1	1	2	A6T6B5	A6T6B5 [295-320]	0	2927.39452308	High	Not Found	Not Found				4.71704626083374	High	0.0001288	0.003151
High	[K].LVALFGCGDQEDYAEYFCDALGTIR.[D]	1xDeamidated [Q10]; 2xCarbamidomethyl [C7; C18]	0.0527189	0.000595374	1	1	1	O07026	O07026 [82-106]	0	2884.28042246	High	Not Found	Not Found	6.3e6			3.13518691062927	High	3.615E-05	0.000702
High	[R].AQQANILIR.[G]	1xDeamidated [Q/N]	0.0522209	0.000595374	1	2	10	A6TFM5	A6TFM5 [80-88]	0	1027.5894698	High	Not Found	Not Found				2.79303693771362	High	0.0001582	0.004111
High	[R].IILLGAPGAGK.[G]		0.0534746	0.000595374	1	1	2	A6T5N7	A6T5N7 [3-13]	0	1009.64044235	Not Found	High	Not Found				2.71225452423096	High	3.615E-05	0.0007194
High	[K].LTLGSALAAPQR.[Q]	1xDeamidated [Q11]	0.0514823	0.000595374	1	1	5	Q9F663	Q9F663 [192-203]	0	1198.67901299	High	Not Found	Not Found				1.99427437782288	High	3.615E-05	0.0006662
High	[R].RVGGSTYQVPVEVRPVR.[R]		0.0519736	0.000595374	1	2	4	A6TEX9	A6TEX9 [79-95]	1	1899.0559042	Not Found	High	Not Found				3.16392993927002	High	0.003103	0.06173
High	[R].GNYSMGVR.[E]		0.0529697	0.000595374	1	2	27	A6TEW0	A6TEW0 [126-133]	0	883.40906227	High	High	High			1.8e7	2.77835559844971	High	6.735E-05	0.00136
High	[R].LDILIATDVAAR.[G]		0.0532216	0.000595374	1	2	2	P33906	P33906 [296-307]	0	1270.7365274	High	Not Found	Not Found	4.8e6			2.45744013786316	High	3.615E-05	0.0007108
High	[R].GYVPASAR.[I]		0.0527189	0.000595374	1	1	6	A6TEU8	A6TEU8 [151-158]	0	820.43117794	Not Found	High	High		4.2e7	1.6e7	1.74167132377625	High	6.735E-05	0.001842
High	[R].ADLNVPVK.[D]		0.0566032	0.000595374	1	1	18	B5XUB8	B5XUB8 [20-27]	0	855.49344381	High	High	High				2.94262933731079	High	6.735E-05	0.00181
High	[R].KPRPQQPR.[R]		0.0529697	0.000595374	1	2	3	A6TB02	A6TB02 [140-147]	0	1006.59047248	Not Found	High	High		2.9e5		2.36236381530762	High	3.615E-05	0.0007033
High	[R].GIVYIDEIDK.[I]		0.0709686	0.00112313	1	2	2	A6T5I1	A6T5I1 [179-188]	0	1164.61468098	Not Found	Not Found	High			5.4e6	2.34681177139282	High	6.735E-05	0.001238
High	[R].KKEEAPAAPPAPSK.[E]		0.0709686	0.00112313	1	1	8	B5XNC0	B5XNC0 [105-118]	2	1420.77945478	Not Found	High	High		2.0e6		3.01815724372864	High	0.0007255	0.01448
High	[R].DTPASMAER.[N]		0.0686753	0.00112313	1	10	4	P37323	P37323 [240-248]	0	977.43567085	Not Found	High	High		1.2e7		1.92336940765381	High	0.0002167	0.004814
High	[R].VSEGQTVR.[L]		0.0664528	0.00112313	1	1	4	B5XSV5	B5XSV5 [14-21]	0	875.45812089	Not Found	High	High		4.4e5		2.26026916503906	High	0.0001288	0.003332
High	[R].ETIIVHEIPYQVNK.[A]		0.0649077	0.00112313	1	1	1	P14829	P14829 [257-270]	0	1682.91119712	High	Not Found	Not Found				2.68316006660461	High	6.735E-05	0.001042
High	[R].SAYPDPQPLIGR.[L]		0.0628022	0.00112313	1	2	4	A6TBK7	A6TBK7 [618-629]	0	1313.68482619	Not Found	High	Not Found		1.5e7		2.32162523269653	High	0.000642	0.01304
High	[K].EKEGAVDAEDR.[V]		0.0579582	0.00112313	1	1	4	A6T5H9	A6T5H9 [153-163]	1	1218.5596852	High	Not Found	High	4.8e6			2.90181016921997	High	0.0006968	0.01368
High	[K].KLPADTPVAAQASTGDNAEIVENTVR.[Y]	1xDeamidated [N23]	0.0790293	0.00112313	1	1	1	B5XXK6	B5XXK6 [438-463]	1	2668.34242844	High	Not Found	Not Found				4.15061235427856	High	6.735E-05	0.001527
High	[K].LNHLVDDK.[M]		0.0582329	0.00112313	1	2	8	A6TGP0	A6TGP0 [1235-1242]	0	953.50507107	High	High	High	8.9e5	9.4e6		2.37797522544861	High	0.002675	0.05355
High	[R].DVSIMPYK.[I]		0.06192	0.00112313	1	2	6	A6T4F4	A6T4F4 [85-92]	0	952.4808302	Not Found	High	High				2.32949709892273	High	0.0003016	0.007834
High	[K].QTAALPTSR.[D]		0.0571415	0.00112313	1	2	3	A6TG08	A6TG08 [197-205]	0	944.5159701	Not Found	High	High		8.2e6	1.7e6	2.55577707290649	High	6.735E-05	0.0008128
High	[R].EVPAAIQK.[A]		0.0863365	0.00112313	1	1	14	A6TEV5	A6TEV5 [55-62]	0	855.49344381	High	High	High	5.4e7	9.3e7	5.2e7	2.33403086662292	High	6.735E-05	0.001801
High	[K].KYDPVVR.[Q]		0.075423	0.00112313	1	1	38	B5XTG7	B5XTG7 [38-44]	1	876.49377818	High	High	High	1.2e7			2.52478170394897	High	6.735E-05	0.001387
High	[K].DLDAILIPGGFGYR.[G]		0.0709686	0.00112313	1	2	2	A6TD54	A6TD54 [343-356]	0	1506.79510484	High	Not Found	Not Found	4.7e6			3.34309363365173	High	6.735E-05	0.001231
High	[R].VACETYVK.[T]	1xCarbamidomethyl [C3]	0.0604761	0.00112313	1	2	7	A6TDV1	A6TDV1 [40-47]	0	969.47099408	High	High	High	4.3e6	2.8e6	3.8e6	2.58361577987671	High	6.735E-05	0.001242
High	[K].KHQKPVPALNQPGGIVEK.[E]	1xDeamidated [N/Q]	0.0646028	0.00112313	1	2	5	A6TEW1	A6TEW1 [44-61]	1	1941.09162141	Not Found	High	High				3.36023855209351	High	0.007056	0.1385
High	[K].IGAGPWVVK.[C]		0.0709686	0.00112313	1	1	8	A6T6F6	A6T6F6 [38-46]	0	926.54581376	High	High	High		4.7e6		3.02151560783386	High	0.0007714	0.01696
High	[K].KHQKPVPALNQPGGIVEK.[E]		0.0709686	0.00112313	1	2	7	A6TEW1	A6TEW1 [44-61]	1	1940.10760541	High	High	High		1.1e7	1.4e7	3.08523559570313	High	9.72E-05	0.002048
High	[K].EAQKPDTAAYR.[T]		0.0723118	0.00112313	1	2	8	A6TH77	A6TH77 [51-61]	0	1249.61714055	High	High	High	2.8e6	2.9e5	4.7e6	2.62754511833191	High	6.735E-05	0.001786
High	[R].LDNLNAAR.[I]		0.075423	0.00112313	1	2	2	A6TF98	A6TF98 [498-505]	0	886.47410532	Not Found	Not Found	High			3.6e6	2.14104247093201	High	6.735E-05	0.001391
High	[K].EAHPEIPTK.[S]		0.0596253	0.00112313	1	1	3	B5XZS6	B5XZS6 [223-231]	0	1021.53128579	Not Found	High	High		4.6e6		2.86127376556396	High	6.735E-05	0.0008848
High	[R].IYGTAWADK.[K]		0.0839626	0.00112313	1	1	6	B5XQC6	B5XQC6 [218-226]	0	1024.5098221	High	High	High	1.4e6	8.5e6		2.34133005142212	High	0.00798	0.158
High	[R].VIPEANKPR.[R]		0.066141	0.00112313	1	1	3	B5XT60	B5XT60 [124-132]	0	1023.59455477	Not Found	High	High		1.1e6		2.2715163230896	High	6.735E-05	0.001486
High	[R].FATTHTDSSAQTVSLEEYVSR.[M]	1xDeamidated [Q11]	0.0719737	0.00112313	1	1	1	A6T5N6	A6T5N6 [402-422]	0	2330.07827502	High	Not Found	Not Found				4.12520408630371	High	6.735E-05	0.00127
High	[R].GPIEFSNQELDDLIIR.[R]	2xDeamidated [N7; Q8]	0.0568717	0.00112313	1	2	4	A6TC43	A6TC43 [158-173]	0	1860.92255036	High	Not Found	Not Found				2.73920726776123	High	0.009425	0.1856
High	[K].GADEELVK.[Q]		0.0736791	0.00112313	1	1	4	A6T4X2	A6T4X2 [160-167]	0	860.43598846	High	High	High	4.5e6	4.9e6	2.2e7	2.42573142051697	High	0.0008517	0.02018
High	[R].EFGYAQVEVVNDSALVR.[G]		0.0568717	0.00112313	1	2	2	A6TCC2	A6TCC2 [107-123]	0	1895.94976733	High	Not Found	Not Found	3.3e6			3.19707679748535	High	6.735E-05	0.001627
High	[K].SIVVAIER.[M]		0.0764881	0.00112313	1	1	23	A6TEW3	A6TEW3 [20-27]	0	886.53564296	High	High	High		4.2e6		2.70374774932861	High	9.72E-05	0.002609
High	[K].IVDAQGNDVLIPGTDMPAQYFLPGK.[A]		0.0831851	0.00112313	1	1	2	A6TGP1	A6TGP1 [1080-1104]	0	2659.34361414	High	Not Found	Not Found	3.5e6			3.38257598876953	High	0.001337	0.02788
High	[R].TGDIGLFR.[I]		0.0855383	0.00112313	1	1	2	A6TCV9	A6TCV9 [674-681]	0	878.47304272	Not Found	High	Not Found		1.1e7		2.5187406539917	High	6.735E-05	0.001768
High	[K].NDWLDCAK.[K]	1xCarbamidomethyl [C6]	0.0871418	0.00112313	1	1	4	A6TGB8	A6TGB8 [310-317]	0	1021.44075656	Not Found	High	High				2.57196235656738	High	6.735E-05	0.001831
High	[K].TSLLDYIR.[S]		0.084747	0.00112313	1	2	4	A6TEI7	A6TEI7 [411-418]	0	980.54112222	High	Not Found	Not Found				2.08129739761353	High	0.002778	0.05424
High	[K].DLANDGYR.[A]		0.0670807	0.00112313	1	1	4	A6TEX2	A6TEX2 [39-46]	0	923.42173537	High	High	Not Found	1.3e7	2.6e7		2.56688261032104	High	6.735E-05	0.001486
High	[R].GPIPLPTR.[K]		0.07977	0.00112313	1	1	30	A6TEX3	A6TEX3 [38-45]	0	850.51451364	High	High	High		4.6e7	4.7e6	2.23127269744873	High	9.72E-05	0.002019
High	[K].TEQQLTAMK.[V]		0.0604761	0.00112313	1	2	8	A6TGE6	A6TGE6 [362-370]	0	1049.52957121	High	High	High				2.40269684791565	High	0.0001886	0.004455
High	[K].EASVATATQLQGK.[A]	1xDeamidated [Q]	0.0808933	0.00112313	1	2	4	A6TGR3	A6TGR3 [246-258]	0	1304.66923605	High	High	Not Found				2.51199388504028	High	6.735E-05	0.001589
High	[R].QWFTDVK.[I]		0.0593443	0.00112313	1	1	33	B5XSV5	B5XSV5 [91-97]	0	923.46214369	High	High	High	4.2e6	1.2e7	6.3e6	2.58279395103455	High	0.0005885	0.01186
High	[R].IYVHGSQADIR.[V]		0.0616286	0.00112313	1	2	2	A6TGQ1	A6TGQ1 [33-43]	0	1258.65386044	Not Found	High	Not Found		3.9e6		2.0774359703064	High	6.735E-05	0.0009382
High	[K].VWNMQDK.[A]		0.0736791	0.00112313	1	1	32	A6TBR5	A6TBR5 [47-53]	0	920.42946336	High	High	High	6.2e6	8.4e6		2.36566877365112	High	0.0005036	0.0104
High	[K].AVAAGMNPMDLK.[R]		0.0859365	0.00112313	1	3	16	A6TH53	A6TH53 [106-117]	0	1217.60169027	High	High	High				2.71827220916748	High	0.0003016	0.007874
High	[K].TVASNAVTINGEK.[Q]		0.0579582	0.00112313	1	1	3	A6T9Y5	A6T9Y5 [382-394]	0	1303.68522005	Not Found	High	High				2.73971605300903	High	0.001547	0.03156
High	[R].AQCLAHDLPDPLEPLEIDGALLPR.[Y]	1xDeamidated [Q2]; 1xCarbamidomethyl [C3]	0.0875471	0.00112313	1	2	2	A6TGV0	A6TGV0 [58-81]	0	2654.34942851	High	Not Found	High	6.6e7		3.8e6	2.57724261283875	High	9.72E-05	0.00288
High	[R].ITEETLAK.[L]		0.0625068	0.00112313	1	2	8	A6TGT4	A6TGT4 [58-65]	0	904.4985887	High	High	High	2.0e6	1.6e7		2.90103840827942	High	6.735E-05	0.001588
High	[R].VGLSPTPCLER.[V]	1xCarbamidomethyl [C8]	0.0709686	0.00112313	1	1	3	P37424	P37424 [38-48]	0	1228.63543351	High	High	Not Found		1.1e7		2.45469927787781	High	6.735E-05	0.001237
High	[R].FWVESEK.[R]		0.0757765	0.00112313	1	2	23	A6TFM8	A6TFM8 [38-44]	0	924.44615926	High	High	High	2.0e6	6.0e6		1.95635163784027	High	6.735E-05	0.001397
High	[R].VPGGASLTR.[K]		0.0839626	0.00112313	1	2	7	A6TB35	A6TB35 [323-331]	0	857.48394175	High	High	High		4.1e6		2.15563893318176	High	6.735E-05	0.001708
High	[R].WIVEAAR.[K]		0.0801428	0.00112313	1	2	14	A6TEX9	A6TEX9 [103-109]	0	844.46756346	High	High	High		1.4e6	1.2e7	2.36422324180603	High	9.72E-05	0.002637
High	[K].VVSGGTENHLFLLDLVDK.[N]		0.0689985	0.00112313	1	2	2	A6TCG5	A6TCG5 [309-326]	0	1956.04366769	Not Found	Not Found	High			6.3e6	2.31236863136292	High	6.735E-05	0.001168
High	[K].VVLTGPSK.[D]		0.07977	0.00112313	1	1	4	P24164	P24164 [111-118]	0	800.48763018	High	High	Not Found	3.3e7	3.3e6		2.35834407806396	High	0.0008242	0.01978
High	[R].LHQCGLPK.[K]	1xCarbamidomethyl [C4]	0.0786614	0.00112313	1	1	4	A6TGP1	A6TGP1 [363-370]	0	952.50329731	High	High	Not Found	5.0e5			2.15754771232605	High	6.735E-05	0.001508
High	[R].VIEIAVK.[G]		0.0616286	0.00112313	1	1	41	B5XSS1	B5XSS1 [100-106]	0	771.49746661	High	High	High	1.9e6		1.0e7	2.3398973941803	High	6.735E-05	0.001719
High	[R].LATELAR.[R]		0.0859365	0.00112313	1	1	6	B5XSS1	B5XSS1 [28-34]	0	773.45157903	Not Found	High	High		5.6e6		2.81886410713196	High	9.72E-05	0.002752
High	[K].DEVILTLNK.[S]		0.0576847	0.00112313	1	1	10	A6TEU8	A6TEU8 [96-104]	0	1044.59355166	High	High	High	1.2e6	2.6e7		2.77631020545959	High	0.0001886	0.004397
High	[R].ADLNVPVKDGK.[V]		0.0863365	0.00112313	1	1	6	B5XUB8	B5XUB8 [20-30]	1	1155.63681341	Not Found	High	High		3.1e6		2.77320837974548	High	9.72E-05	0.002081
High	[R].NFLVPQGK.[A]		0.066766	0.00112313	1	2	18	A6THB4	A6THB4 [28-35]	0	902.50942824	High	High	High				2.44706654548645	High	0.0007714	0.01725
High	[K].LNQLVTEK.[H]		0.063397	0.00112313	1	2	4	A6T6C3	A6T6C3 [274-281]	0	944.54112222	Not Found	High	High				2.69597578048706	High	9.72E-05	0.002077
High	[R].QDVLGDLMSR.[H]	1xDeamidated [Q1]	0.082799	0.00112313	1	2	2	A6T5H9	A6T5H9 [64-73]	0	1134.54594993	Not Found	Not Found	High			7.9e7	3.10866928100586	High	6.735E-05	0.001672
High	[R].ALGVGEVK.[F]		0.073335	0.00112313	1	2	12	A6T748	A6T748 [106-113]	0	772.45633006	Not Found	High	High				2.79933047294617	High	6.735E-05	0.00132
High	[K].VAEFFGK.[E]		0.058786	0.00112313	1	2	26	A6T4F4	A6T4F4 [353-359]	0	797.41921631	High	High	High	5.2e6			2.00738954544067	High	0.001073	0.02213
High	[R].GIGPAYEDK.[V]		0.082799	0.00112313	1	2	10	A6TH93	A6TH93 [133-141]	0	949.46253755	High	High	High				2.26194262504578	High	0.0002167	0.005212
High	[K].TTAAACLMTEAPSFANPAALGELGIQVVEK.[E]	1xCarbamidomethyl [C6]	0.084747	0.00112313	1	2	4	A6TB35	A6TB35 [557-586]	0	3060.53803328	High	Not Found	Not Found	2.8e6			3.38032364845276	High	0.0002167	0.005615
High	[K].YNQLIR.[I]		0.0604761	0.00112313	1	2	26	A6TD53	A6TD53 [406-411]	0	806.4519134	High	High	High	1.3e7	1.9e7	2.6e7	2.04703402519226	High	0.0009067	0.02071
High	[K].GGLGNLMK.[Q]		0.0693232	0.00112313	1	2	6	A6T5N4	A6T5N4 [6-13]	0	789.42873513	High	High	Not Found	2.0e6	5.6e6		2.65280914306641	High	6.735E-05	0.001256
High	[K].FLEGAAR.[Q]		0.0867383	0.00112313	1	1	10	B5XZL9	B5XZL9 [35-41]	0	763.40971425	High	High	High				2.03719234466553	High	0.000642	0.01274
High	[R].IVANAFLPYPQVLDETFGFHEVIAQTGR.[F]	1xDeamidated [Q25]	0.0779305	0.00112313	1	2	2	A6THY6	A6THY6 [301-328]	0	3133.59931177	Not Found	Not Found	High				3.88775300979614	High	9.72E-05	0.002498
High	[R].IVANAFLPYPQVLDETFGFHEVIAQTGR.[F]		0.0613385	0.00112313	1	2	2	A6THY6	A6THY6 [301-328]	0	3132.61529577	Not Found	Not Found	High				2.69489216804504	High	0.0004471	0.009618
High	[K].ANDVVSIR.[E]	1xDeamidated [N2]	0.0677142	0.00112313	1	1	4	B5XNB5	B5XNB5 [139-146]	0	874.46287235	Not Found	High	High				2.55095052719116	High	0.0001582	0.003852
High	[K].LEFYHQGMYFDTPVTINEVTATSVR.[K]		0.0713022	0.00112313	1	1	2	B5XXK6	B5XXK6 [80-104]	0	2918.40291981	High	Not Found	Not Found				3.75282859802246	High	6.735E-05	0.001249
High	[K].YDSTHGR.[F]		0.058786	0.00112313	1	1	4	P24164	P24164 [41-47]	0	835.36930593	High	Not Found	High	9.4e6			2.54331159591675	High	6.735E-05	0.0008587
High	[K].SVAEGQHAPVALVFGR.[E]		0.0740248	0.00112313	1	1	4	A6TCF3	A6TCF3 [100-115]	0	1637.87581471	High	Not Found	Not Found	5.0e6			2.39185047149658	High	0.001337	0.02787
High	[R].LPNGVLR.[N]	1xDeamidated [N3]	0.0867383	0.00112313	1	2	23	A6THB4	A6THB4 [117-123]	0	769.45666486	High	High	High				2.05374813079834	High	0.0008791	0.02053
High	[K].LHDYYKDEVVK.[K]		0.0824145	0.00112313	1	1	2	A6TEW0	A6TEW0 [4-14]	1	1408.71070654	Not Found	High	Not Found				3.04594087600708	High	9.72E-05	0.001917
High	[K].IQAIIEDIK.[T]		0.0790293	0.00112313	2	2	2	B5Y1T9; A6T4P1	B5Y1T9 [435-443]; A6T4P1 [435-443]	0	1042.61428712	Not Found	High	Not Found				2.79936075210571	High	0.0001886	0.004268
High	[K].SFDELDTSK.[-]		0.0709686	0.00112313	1	1	3	A6TAN5	A6TAN5 [276-284]	0	1041.47349607	Not Found	High	Not Found		3.3e6		2.51272225379944	High	6.735E-05	0.001237
High	[R].TQQEIPNAETMK.[S]		0.0686753	0.00112313	1	1	6	P52671	P52671 [249-260]	0	1389.66785541	Not Found	High	High		1.5e6	4.0e6	3.21447658538818	High	6.735E-05	0.00116
High	[K].VDFDADKLK.[E]		0.0622127	0.00112313	2	2	15	B5XYF8; A6TGN6	B5XYF8 [178-186]; A6TGN6 [178-186]	1	1050.54660148	Not Found	High	High				2.98015451431274	High	6.735E-05	0.001152
High	[K].IVDLLTER.[A]		0.0622127	0.00112313	1	2	3	A6TH93	A6TH93 [20-27]	0	958.55677228	Not Found	High	Not Found		1.1e7		2.44623851776123	High	6.735E-05	0.0009562
High	[R].FLLVTDVDTANR.[V]		0.0831851	0.00112313	1	1	7	B5XUE6	B5XUE6 [161-172]	0	1363.72160557	High	Not Found	Not Found				2.97280955314636	High	0.001122	0.0234
High	[R].TDAACATLGR.[Q]	1xCarbamidomethyl [C5]	0.0601912	0.00112313	1	1	2	A6TF99	A6TF99 [30-39]	0	1035.48876934	Not Found	High	Not Found				2.25632238388062	High	0.0002167	0.005584
High	[R].EHILLGR.[Q]		0.0801428	0.00112313	1	1	71	A6TEX7	A6TEX7 [118-124]	0	837.49411255	High	High	High			8.5e6	2.44603824615479	High	0.0002729	0.006793
High	[R].IAGLEVK.[R]		0.0761315	0.00112313	1	2	28	A6T4F4	A6T4F4 [160-166]	0	729.45051643	High	Not Found	High			9.1e6	2.3982400894165	High	6.735E-05	0.001412
High	[R].QIASLGIYPAVDPLDSTSR.[Q]	1xDeamidated [Q1]	0.0670807	0.00112313	1	2	6	A6TG36	A6TG36 [325-343]	0	2004.02841192	High	Not Found	Not Found	4.6e6			4.33743953704834	High	6.735E-05	0.001107
High	[K].ITLSTQPADGR.[W]		0.0579582	0.00112313	1	1	6	A6TCE4	A6TCE4 [7-17]	0	1158.61132692	Not Found	High	High				2.90508198738098	High	0.0003294	0.008302
High	[R].KVEADCR.[A]	1xCarbamidomethyl [C6]	0.0859365	0.00112313	1	1	2	A6TEW9	A6TEW9 [183-189]	1	877.41962724	High	Not Found	High	6.2e6			2.25793671607971	High	6.735E-05	0.00179
High	[K].IDLPAADPER.[V]		0.058786	0.00112313	1	2	7	A6TCI3	A6TCI3 [133-142]	0	1096.56331414	High	High	Not Found	1.1e6			2.52952885627747	High	6.735E-05	0.0008621
High	[R].NVEDLSDVALR.[Q]		0.0782952	0.00112313	1	2	4	A6TFK0	A6TFK0 [38-48]	0	1230.63245624	High	High	High		2.2e7	8.2e6	2.29842853546143	High	6.735E-05	0.00149
High	[K].EAQQLLALETPLPLPAYER.[I]		0.0786614	0.00112313	1	2	2	A6TFH5	A6TFH5 [229-247]	0	2152.16484537	High	Not Found	Not Found	7.9e6			3.79064679145813	High	6.735E-05	0.001505
High	[K].AMITAEIR.[L]		0.0604761	0.00112313	1	1	5	B5XNB2	B5XNB2 [71-78]	0	904.4920636	High	Not Found	High				2.39888906478882	High	9.72E-05	0.00223
High	[R].LTNGFEVTSYIGGEGHNLQEHSVILIR.[G]	3xDeamidated [N3; N17; Q19]	0.0750711	0.00112313	1	1	1	A6TEY0	A6TEY0 [57-83]	0	2986.47925704	Not Found	Not Found	High				2.15524339675903	High	6.735E-05	0.00138
High	[K].SELETLLAEIR.[D]		0.0696493	0.00112313	1	2	2	A6T6Z0	A6T6Z0 [87-97]	0	1273.69980751	High	Not Found	Not Found	1.7e7			2.32915711402893	High	0.001596	0.03343
High	[K].LDVLDGLK.[E]		0.0964783	0.00163819	1	2	2	A6TH93	A6TH93 [333-340]	0	872.5087595	Not Found	Not Found	High				2.25303268432617	High	9.72E-05	0.002253
High	[K].IDYDDMAK.[Q]		0.0947139	0.00163819	1	2	8	A6TCG5	A6TCG5 [153-160]	0	970.41862382	Not Found	High	High			1.2e7	1.97332739830017	High	0.0002729	0.007443
High	[R].YTCPQYQEGMLDSK.[A]	1xCarbamidomethyl [C3]	0.0887736	0.00163819	1	2	2	A6T6A3	A6T6A3 [503-516]	0	1719.73528324	High	Not Found	Not Found	1.0e6			2.23146176338196	High	9.72E-05	0.001898
High	[R].GQQSFIIEPGER.[I]		0.0947139	0.00163819	1	2	8	A6TFN1	A6TFN1 [105-116]	0	1360.68555442	High	Not Found	High	3.0e6			2.99256539344788	High	9.72E-05	0.002163
High	[R].ATPGVGFAMGLER.[L]		0.0947139	0.00163819	1	1	5	B5XNL6	B5XNL6 [299-311]	0	1305.66198229	High	High	Not Found				2.72585654258728	High	0.0002167	0.005554
High	[R].NVGEHEVDFQVHSEVFAK.[V]		0.0951521	0.00163819	0	1	2			0	2070.98794368	High	Not Found	Not Found				2.8806517124176	High	9.72E-05	0.002186
High	[K].VDSLALQEQLGFVAR.[A]	1xDeamidated [Q]	0.0955923	0.00163819	1	2	10	A6TC47	A6TC47 [291-305]	0	1646.87481203	High	Not Found	Not Found				3.35965490341187	High	0.009444	0.1868
High	[K].DDIIEVMK.[K]		0.104804	0.00163819	1	2	4	A6TGP0	A6TGP0 [423-430]	0	962.48630946	Not Found	Not Found	High			1.4e7	2.4166259765625	High	9.72E-05	0.002644
High	[R].VCPIETPEGPNIGLINSLSVYAQTNEYGFLETPYR.[K]	2xDeamidated [N/Q]; 1xCarbamidomethyl [C2]	0.110215	0.00163819	1	2	3	A6TGP0	A6TGP0 [558-592]	0	3943.89462691	High	Not Found	Not Found				3.66473007202148	High	0.001569	0.03284
High	[K].TVDALMR.[L]		0.111226	0.00163819	1	1	10	A6TEX3	A6TEX3 [83-89]	0	805.42364973	High	High	High			2.3e7	2.07536458969116	High	0.0002167	0.005335
High	[R].GEIPGLK.[K]		0.0912753	0.00163819	1	1	29	B5XNA6	B5XNA6 [91-97]	0	713.41921631	High	High	High			4.2e6	1.76523840427399	High	0.0003294	0.008626
High	[R].LDDVANFLPAR.[L]		0.0987269	0.00163819	1	1	13	A6TDC6	A6TDC6 [201-211]	0	1230.64771244	High	High	High	2.8e6	2.2e7	8.2e6	3.00362110137939	High	0.001676	0.03394
High	[R].FWVESEKR.[F]		0.088363	0.00163819	1	2	43	A6TFM8	A6TFM8 [38-45]	1	1080.54727022	High	High	High	5.8e6	5.7e6		2.98641800880432	High	0.0002167	0.005548
High	[K].AGLVDILGASGAENVQGEVQQK.[L]		0.110719	0.00163819	1	2	2	A6THE3	A6THE3 [43-64]	0	2183.13025068	High	Not Found	Not Found	2.1e6			3.32378602027893	High	9.72E-05	0.003116
High	[R].QHVPVFVSDEMVGHK.[L]	1xDeamidated [Q1]	0.0987269	0.00163819	1	1	1	B5XN98	B5XN98 [56-70]	0	1709.83156704	Not Found	Not Found	High				2.66296911239624	High	9.72E-05	0.002356
High	[K].AVEHLVK.[L]		0.106742	0.00163819	1	1	15	P16481	P16481 [73-79]	0	795.47231449	High	High	High	4.3e6		5.9e6	2.55497670173645	High	9.72E-05	0.002848
High	[R].LDQLTVIELDR.[D]		0.112759	0.00163819	1	2	13	A6T4I7	A6T4I7 [59-69]	0	1314.7263566	High	Not Found	Not Found				2.49584794044495	High	0.0006706	0.01333
High	[K].EDLLASGR.[G]		0.0912753	0.00163819	1	2	15	A6T748	A6T748 [11-18]	0	860.44722186	High	High	High				2.44427824020386	High	9.72E-05	0.00274
High	[R].DFNEALVHQVVVAYAAGAR.[Q]	2xDeamidated [N3; Q9]	0.0973719	0.00163819	1	1	1	A6TEX1	A6TEX1 [22-40]	0	2032.01343103	Not Found	High	Not Found				3.43666934967041	High	9.72E-05	0.00229
High	[R].YETLHADR.[V]		0.0982733	0.00163819	1	2	5	A6TB43	A6TB43 [325-332]	0	1004.47958458	High	Not Found	High	5.9e5			2.13853979110718	High	9.72E-05	0.002331
High	[R].TSDFIESR.[E]		0.101957	0.00163819	1	3	7	A6TFL4	A6TFL4 [124-131]	0	954.45270112	High	High	High				2.13523173332214	High	0.0002729	0.006905
High	[K].LAQNDYQAAR.[N]		0.111226	0.00163819	1	1	2	A6TEG6	A6TEG6 [110-119]	0	1149.56471111	Not Found	High	Not Found		1.8e6		1.92356991767883	High	9.72E-05	0.002973
High	[K].VGINELLR.[T]		0.0921238	0.00163819	1	1	12	B5Y1K5	B5Y1K5 [264-271]	0	913.54654199	High	Not Found	Not Found				2.21287536621094	High	9.72E-05	0.002897
High	[R].FEAAGFK.[I]		0.0879542	0.00163819	1	1	17	A6TCD7	A6TCD7 [27-33]	0	769.38791619	High	High	High			7.3e7	1.88588798046112	High	0.001362	0.0282
High	[K].EGLVHISQIADK.[R]		0.101957	0.00163819	1	2	4	A6TEI3	A6TEI3 [646-657]	0	1309.71104091	High	Not Found	High	2.1e6		7.2e6	2.93671989440918	High	9.72E-05	0.002488
High	[R].EGLSEEEAR.[Q]		0.101024	0.00163819	1	1	2	A6T9K7	A6T9K7 [321-329]	0	1019.46399401	Not Found	Not Found	High			1.4e6	2.43180179595947	High	0.0005885	0.01187
High	[K].SELVNVAK.[K]		0.088363	0.00163819	1	2	18	A6T5H9	A6T5H9 [30-37]	0	859.48835841	High	High	High	1.8e7			2.2963240146637	High	0.0001288	0.003138
High	[R].TVDATQPLDAVAR.[D]	1xDeamidated [Q6]	0.0916986	0.00163819	1	2	2	A6T7F8	A6T7F8 [186-198]	0	1357.69578514	Not Found	Not Found	High			1.0e7	2.16397023200989	High	9.72E-05	0.002029
High	[R].RGFEGGQMPLYR.[R]		0.0900163	0.00163819	1	1	6	B5XNB2	B5XNB2 [48-59]	1	1410.69467938	High	Not Found	Not Found	3.5e6			2.55765509605408	High	0.0002729	0.006828
High	[R].KLLDEGR.[A]		0.0973719	0.00163819	1	1	37	A6TEX7	A6TEX7 [264-270]	1	830.47304272	High	High	High	1.2e7	7.0e6		2.46242666244507	High	9.72E-05	0.002286
High	[K].ESDELIAK.[K]		0.0991825	0.00163819	1	1	2	Q7X222	Q7X222 [104-111]	0	904.46220318	Not Found	Not Found	High				2.49800872802734	High	9.72E-05	0.002366
High	[R].ILTLPGLR.[I]		0.0955923	0.00163819	1	1	6	A6TG09	A6TG09 [97-104]	0	882.57711388	High	Not Found	Not Found	2.1e6			2.15342736244202	High	0.001676	0.03428
High	[K].KGEDVEK.[L]		0.088363	0.00163819	1	1	2	B5XNA0	B5XNA0 [80-86]	1	804.40977374	High	Not Found	Not Found	4.2e6			3.17303586006165	High	9.72E-05	0.001888
High	[K].TGAVINVK.[K]		0.0982733	0.00163819	1	1	2	A6TAN5	A6TAN5 [131-138]	0	801.48287915	Not Found	High	Not Found				2.14012384414673	High	9.72E-05	0.002666
High	[R].EAGVYMR.[V]		0.113791	0.00163819	1	1	3	P0A297	P0A297 [47-53]	0	825.39234961	High	Not Found	High	4.1e6		1.3e7	2.37588596343994	High	9.72E-05	0.003107
High	[R].LEYDPNR.[S]		0.103847	0.00163819	1	1	12	A6TEW9	A6TEW9 [81-87]	0	906.4315718	High	High	High	3.5e6	2.0e7		2.26237654685974	High	0.0003016	0.008026
High	[R].EITLSIK.[R]		0.113791	0.00163819	1	1	31	B5XNB4	B5XNB4 [72-78]	0	803.48729581	High	High	Not Found	2.6e6			2.31950950622559	High	0.0003294	0.008756
High	[K].VTLEPLER.[G]		0.108714	0.00163819	1	1	18	A6TEU8	A6TEU8 [26-33]	0	956.54112222	High	High	High				2.27888369560242	High	0.004164	0.08481
High	[R].GPGLEEGMK.[I]		0.107232	0.00163819	1	1	15	A6TAN5	A6TAN5 [71-79]	0	917.43969365	High	High	High		6.9e6		2.60347533226013	High	0.0002729	0.006875
High	[K].DLSEELQILEAGLFSR.[I]		0.0908538	0.00163819	1	2	2	A6TGP0	A6TGP0 [959-974]	0	1819.94361933	High	Not Found	Not Found	8.7e6			2.48675155639648	High	0.0002449	0.006345
High	[R].AAMVTVAK.[A]		0.112759	0.00163819	1	2	2	A6TCM1	A6TCM1 [187-194]	0	790.44913622	Not Found	Not Found	High			8.0e6	2.49070119857788	High	9.72E-05	0.003052
High	[R].QLYGEPTITER.[H]		0.088363	0.00163819	1	2	2	A6TD54	A6TD54 [456-466]	0	1306.66375636	Not Found	High	Not Found				2.12377691268921	High	9.72E-05	0.001893
High	[K].VDEMVTVR.[D]		0.106742	0.00163819	1	2	2	A6TBN8	A6TBN8 [96-103]	0	948.4818928	Not Found	High	Not Found				2.55258321762085	High	0.004684	0.09416
High	[R].NVGEHEVNFQVHSEVFAK.[V]	1xDeamidated [N/Q]	0.0951521	0.00163819	1	1	3	A6THB4	A6THB4 [124-141]	0	2070.98794411	High	Not Found	Not Found				2.8806517124176	High	9.72E-05	0.002186
High	[R].QAEDDNDREVEGGR.[G]	1xDeamidated [N6]	0.106742	0.00163819	1	2	2	A6TEI7	A6TEI7 [242-255]	1	1590.66264691	Not Found	Not Found	High				2.24204969406128	High	0.0006968	0.01431
High	[K].RPVTGNNR.[S]	1xDeamidated [N6]	0.114832	0.00217359	1	2	2	A6TFM8	A6TFM8 [11-18]	0	914.48025375	High	Not Found	Not Found	1.6e6			1.94499397277832	High	0.0001288	0.00316
High	[R].GMLGFTGTYK.[G]		0.116941	0.00217359	1	2	2	B5Y274	B5Y274 [45-54]	0	1074.52884298	Not Found	High	Not Found		1.3e7		2.50831317901611	High	0.002876	0.05672
High	[K].ILEVLQEPDNHHVSAEDLYK.[R]		0.115883	0.00217359	1	1	2	P45599	P45599 [22-41]	0	2349.17211546	High	Not Found	Not Found	4.7e6			2.64729022979736	High	0.0001288	0.003213
High	[R].HNIDQLDK.[I]		0.118009	0.00217359	1	3	2	A6T9H2	A6T9H2 [162-169]	0	982.49523464	Not Found	High	Not Found				2.74490189552307	High	0.0001288	0.003343
High	[R].IASIQTVGGSGALK.[V]		0.114832	0.00217359	1	1	1	O85746	O85746 [96-109]	0	1301.74234103	Not Found	High	Not Found		3.2e7		3.18542432785034	High	0.0001288	0.003169
High	[R].DTPELVSFLHLPVQSGSDR.[V]		0.114832	0.00217359	1	2	2	A6T6B5	A6T6B5 [254-272]	0	2097.06110858	High	Not Found	Not Found				2.44003510475159	High	0.0001288	0.003158
High	[K].AIIPVHYAGAPADIDAIR.[A]		0.115883	0.00217359	1	2	2	A6TFA0	A6TFA0 [124-141]	0	1863.01230808	High	Not Found	Not Found				3.41949534416199	High	0.0001288	0.003217
High	[K].NIVDGNHQMEPGMPESFNVLLK.[E]	1xDeamidated [N]	0.114832	0.00217359	1	2	2	A6TGP0	A6TGP0 [1307-1328]	0	2470.1741065	High	Not Found	Not Found				3.61652374267578	High	0.0002167	0.005074
High	[K].KVDVTGTSK.[G]		0.131535	0.00267614	1	1	2	A6TEX2	A6TEX2 [106-114]	1	934.52038676	Not Found	High	High				2.21008014678955	High	0.0001582	0.004143
High	[K].EAMEPEFK.[V]		0.125736	0.00267614	1	2	18	A6TCG5	A6TCG5 [278-285]	0	980.43935928	High	High	High	2.4e6	7.8e6		2.58181715011597	High	0.005318	0.1067
High	[R].IFGPVTR.[E]		0.126305	0.00267614	1	1	13	A6TEW2	A6TEW2 [99-105]	0	789.46174983	High	High	High				2.08982610702515	High	0.0001582	0.003825
High	[K].ELITDFGVK.[K]		0.132723	0.00267614	1	2	4	B5Y274	B5Y274 [76-84]	0	1021.55643791	Not Found	High	High		1.4e7		2.11153936386108	High	0.0001582	0.00423
High	[K].AIAEQLK.[Y]		0.120717	0.00267614	1	1	7	A6TEV6	A6TEV6 [57-63]	0	772.45633006	High	High	High	1.8e7	1.3e7	6.1e7	2.360435962677	High	0.0001582	0.003715
High	[R].ITTEAFNQR.[R]		0.12237	0.00267614	1	2	2	A6T4I7	A6T4I7 [213-221]	0	1079.54799845	High	Not Found	Not Found				2.16645479202271	High	0.0001582	0.003578
High	[R].ELFEEQAK.[R]		0.127451	0.00267614	1	2	32	A6T5H9	A6T5H9 [335-342]	0	993.48875227	High	High	High	6.8e6			2.33198189735413	High	0.001122	0.02485
High	[K].FVINLK.[K]		0.132723	0.00267614	1	2	29	A6T5H9	A6T5H9 [233-238]	0	733.46068723	High	Not Found	High	2.6e6		1.5e7	1.73043656349182	High	0.003478	0.06858
High	[R].TVELVDDKNP.[-]		0.129187	0.00267614	1	2	4	A6TF98	A6TF98 [652-661]	1	1129.57354443	Not Found	High	Not Found		4.6e6		3.43520855903625	High	0.0001582	0.003989
High	[K].NIDIQSPSAR.[G]		0.132723	0.00267614	1	2	5	A6TBQ0	A6TBQ0 [24-33]	0	1100.56946214	High	High	High				2.47167348861694	High	0.001122	0.02346
High	[K].ETHELHPR.[T]		0.119627	0.00267614	1	1	3	B5Y235	B5Y235 [481-488]	0	1018.50646804	High	Not Found	High	4.4e5			2.27246165275574	High	0.0001582	0.003436
High	[R].FQPTLLLVTQGKAGVQAALR.[G]	1xDeamidated [Q10]	0.124605	0.00267614	1	1	2	P26420	P26420 [211-230]	1	2112.21755012	Not Found	High	Not Found		1.3e7		1.03565764427185	High	0.0001582	0.003728
High	[R].LPATDGQVK.[S]		0.122925	0.00267614	1	1	6	B5XZC1	B5XZC1 [414-422]	0	928.5098221	High	High	High	8.7e6	2.1e7		2.37917256355286	High	0.0002167	0.005567
High	[R].KDDQEETVR.[K]		0.124043	0.00267614	1	1	2	A6T5N7	A6T5N7 [157-165]	1	1119.52765685	High	Not Found	Not Found	3.2e5			1.58731627464294	High	0.0001582	0.003681
High	[K].FVNILMVDGK.[K]	1xDeamidated [N3]	0.125736	0.00267614	1	2	2	A6TEX9	A6TEX9 [26-35]	0	1136.60200831	Not Found	Not Found	High				3.22630262374878	High	0.0001582	0.00379
High	[R].VCQVTGK.[R]	1xCarbamidomethyl [C2]	0.126305	0.00267614	1	2	1	A6TFM8	A6TFM8 [4-10]	0	791.40799998	Not Found	High	Not Found		2.0e5		1.84527599811554	High	0.0001582	0.003825
High	[R].QPDLIPLLR.[T]		0.124605	0.00267614	1	1	4	B5XZL9	B5XZL9 [42-50]	0	1064.64625598	Not Found	Not Found	High				2.63351082801819	High	0.0001582	0.003699
High	[R].VLDVLIPPAK.[N]		0.131535	0.00267614	1	1	6	B5XZ37	B5XZ37 [131-140]	0	1064.6714081	Not Found	High	High			1.1e7	2.2214207649231	High	0.0007714	0.01691
High	[R].VVGQLGQVLGPR.[G]	1xDeamidated [Q]	0.123483	0.00267614	2	2	6	B5XYF8; A6TGN6	B5XYF8 [123-134]; A6TGN6 [123-134]	0	1223.71064748	High	Not Found	Not Found	4.4e7			2.74463486671448	High	0.0007714	0.01624
High	[R].QAEDDNDREVEGGR.[G]		0.128606	0.00267614	1	2	4	A6TEI7	A6TEI7 [242-255]	1	1589.67863091	High	Not Found	High	3.0e6			1.91857385635376	High	0.0001582	0.003951
High	[K].VVADIAGVPAQINIAEVR.[K]	1xDeamidated [N/Q]	0.126877	0.00267614	1	1	4	B5XNA0	B5XNA0 [90-107]	0	1836.0225388	High	Not Found	Not Found				3.4852192401886	High	0.0008517	0.02016
High	[R].TALAQYR.[E]		0.130944	0.00267614	1	2	19	A6TG38	A6TG38 [395-401]	0	822.446828	High	High	High	1.6e6	1.1e7		2.01299929618835	High	0.001122	0.02289
High	[K].YAEGYPGK.[R]		0.121266	0.00267614	1	2	2	A6TCG5	A6TCG5 [55-62]	0	884.41485914	Not Found	Not Found	High				2.4606397151947	High	0.0002729	0.006827
High	[R].SLSAQYEHTIVVTDNGCEILTLR.[K]	1xCarbamidomethyl [C17]	0.132723	0.00267614	1	1	5	P41392	P41392 [8-30]	0	2619.30829153	High	Not Found	Not Found	1.2e7			4.05150508880615	High	0.0001582	0.004195
High	[R].VIIAAHGNSLR.[A]		0.119627	0.00267614	1	1	2	B5XZB2	B5XZB2 [179-189]	0	1150.66911664	Not Found	High	Not Found		3.7e6		2.15202403068542	High	0.003127	0.06227
High	[R].DVLLFVDNIYR.[Y]		0.138192	0.00319791	1	2	2	A6TG36	A6TG36 [237-247]	0	1366.7365274	Not Found	Not Found	High				2.61208248138428	High	0.007415	0.1452
High	[R].AEGDGEGFIVIDDLVDTGGTAVAIR.[E]		0.138192	0.00319791	1	1	4	A6T532	A6T532 [77-101]	0	2490.23583779	High	Not Found	Not Found				3.20259261131287	High	0.001596	0.03319
High	[R].NIPVGSTVHNVEMKPGK.[G]	1xDeamidated [N10]	0.138812	0.00319791	1	1	1	A6TEW9	A6TEW9 [134-150]	0	1807.93709466	High	Not Found	Not Found				2.86981892585754	High	0.0001886	0.004601
High	[K].HADPESSYTAK.[L]		0.133921	0.00319791	1	1	2	O24714	O24714 [123-133]	0	1205.54330691	Not Found	Not Found	High				2.52120089530945	High	0.0001886	0.004287
High	[-].MLQNQEISK.[K]		0.135129	0.00319791	1	1	2	B5XRN3	B5XRN3 [1-9]	0	1090.5561203	High	Not Found	Not Found	6.5e5			2.63579940795898	High	0.0001886	0.004355
High	[-].MNLHEYQAK.[Q]		0.133921	0.00319791	1	1	2	A6T6F6	A6T6F6 [1-9]	0	1133.54080461	Not Found	High	High			1.3e7	2.2548201084137	High	0.0001886	0.004287
High	[K].KLADSGLNIIAAK.[S]		0.134524	0.00319791	1	1	1	A6T6F6	A6T6F6 [360-372]	1	1313.77872655	High	Not Found	Not Found				2.02651143074036	High	0.0001886	0.004313
High	[K].VYAAGEVFNVPGNSEFHLQVAEPTSYLCR.[Y]	1xCarbamidomethyl [C28]	0.149079	0.00369768	1	1	1	A6T5B6	A6T5B6 [64-92]	0	3254.55752312	High	Not Found	Not Found	2.7e6			2.73054671287537	High	0.0002167	0.005319
High	[K].ASNLVYTR.[N]		0.144507	0.00369768	1	1	5	A6T6Q6	A6T6Q6 [11-18]	0	923.49450641	High	High	Not Found				1.9874974489212	High	0.0003294	0.008682
High	[K].LLVSELTGVEPK.[M]		0.152424	0.00369768	1	1	2	A6TCV9	A6TCV9 [773-784]	0	1284.74094406	High	Not Found	Not Found	2.6e6			2.29805374145508	High	0.004263	0.08636
High	[R].QAAEQVEIQVK.[Y]	1xDeamidated [Q]	0.140688	0.00369768	1	1	2	A6TG45	A6TG45 [537-547]	0	1243.65285776	Not Found	Not Found	High				2.07602787017822	High	0.002622	0.05262
High	[K].SVGQLLK.[E]		0.148418	0.00369768	1	1	15	A6T4X2	A6T4X2 [241-247]	0	744.46141546	High	High	High		4.7e6		2.07406759262085	High	0.0002167	0.005255
High	[R].SQILDEAK.[A]		0.144507	0.00369768	1	2	2	B5XZM0	B5XZM0 [84-91]	0	903.47818761	Not Found	Not Found	High				2.0964298248291	High	0.0002167	0.004992
High	[R].NLLLVK.[G]		0.140688	0.00369768	1	1	37	A6TEX2	A6TEX2 [185-190]	0	699.47633729	High	High	High	1.4e6	1.1e7	1.8e7	1.93030405044556	High	0.0006706	0.0133
High	[K].WLAQGTIYPDVIESAASATGK.[A]	1xDeamidated [Q4]	0.143223	0.00369768	1	2	2	A6TCC2	A6TCC2 [331-351]	0	2179.09174039	High	Not Found	Not Found	3.4e6			3.34390449523926	High	0.0002167	0.004918
High	[R].GYTVSVFNR.[S]		0.14195	0.00369768	1	1	2	P41576	P41576 [26-34]	0	1042.53162016	Not Found	High	Not Found				2.49842596054077	High	0.0002167	0.004809
High	[R].RPDGSVIR.[F]		0.151078	0.00369768	1	1	13	A6TEW2	A6TEW2 [71-78]	0	899.50573981	High	High	High		4.5e6		3.00891542434692	High	0.0002167	0.005474
High	[K].LADSGLNIIAAK.[S]		0.144507	0.00369768	1	1	2	A6T6F6	A6T6F6 [361-372]	0	1185.68376359	Not Found	High	Not Found				2.59091567993164	High	0.0002167	0.005009
High	[K].GLNEHGYIIPGLGDAGDK.[I]		0.14776	0.00369768	1	2	3	A6TCB0	A6TCB0 [186-203]	0	1825.90790255	Not Found	Not Found	High				0.912040948867798	High	0.0002167	0.005236
High	[R].MMRPGEPPTR.[E]		0.150409	0.00369768	1	2	4	A6TGP0	A6TGP0 [369-378]	0	1171.57105889	High	High	Not Found				2.10811710357666	High	0.0002167	0.00543
High	[R].ELIIGDR.[Q]		0.15175	0.00369768	1	2	7	A6TG38	A6TG38 [165-171]	0	815.46214369	Not Found	High	High				2.00358939170837	High	0.0002167	0.005526
High	[K].HVEGWDDPR.[M]		0.142586	0.00369768	1	2	13	A6T6C3	A6T6C3 [282-290]	0	1110.49629724	High	High	High	5.3e5	5.6e6		2.68715190887451	High	0.001122	0.0245
High	[R].LKGNTGENLLALLEGR.[L]	1xDeamidated [N4]	0.163581	0.00418371	1	1	1	B5XNB5	B5XNB5 [82-97]	1	1698.93847487	Not Found	High	Not Found				3.30601811408997	High	0.0002449	0.006445
High	[K].FQYGQHTVTLETGMMAR.[Q]	1xDeamidated [Q5]	0.160726	0.00418371	1	2	1	A6TEI3	A6TEI3 [9-25]	0	1970.90989359	High	Not Found	Not Found	2.3e6			2.90866589546204	High	0.0002449	0.006212
High	[R].QDLAPEAAEAVLHGK.[W]	1xDeamidated [Q1]	0.162863	0.00418371	1	1	17	A6T5I9	A6T5I9 [81-95]	0	1549.7856627	High	High	High				2.60078549385071	High	0.0002449	0.0064
High	[R].EIVSELDK.[H]		0.154463	0.00418371	1	2	4	B5XZ37	B5XZ37 [8-15]	0	932.4935033	Not Found	High	High				2.23280215263367	High	0.0002449	0.005728
High	[R].AQNGDVTTTIPR.[W]	2xDeamidated [Q2; N3]	0.157915	0.00418371	1	2	1	A6TC15	A6TC15 [349-360]	0	1274.6222863	Not Found	High	Not Found				1.37583768367767	High	0.0002449	0.005968
High	[R].QTTFNDMIK.[I]		0.156526	0.00418371	1	2	2	B5Y274	B5Y274 [219-227]	0	1097.52957121	High	Not Found	Not Found				1.82563233375549	High	0.0006968	0.0137
High	[R].GVQSILQR.[Y]		0.162148	0.00418371	1	2	4	A6TG36	A6TG36 [360-367]	0	900.5261409	High	Not Found	High				2.82243871688843	High	0.001122	0.02454
High	[R].QAVPTLR.[A]		0.162148	0.00418371	1	2	1	A6TGP0	A6TGP0 [688-694]	0	784.46756346	Not Found	Not Found	High				2.00353980064392	High	0.0002449	0.006311
High	[R].VFIKPGNGK.[I]		0.165752	0.00418371	1	2	1	A6TEN8	A6TEN8 [19-27]	0	959.56727745	Not Found	High	Not Found		2.5e6		1.39694344997406	High	0.0002449	0.006599
High	[K].AAMSGMLSPELK.[Q]		0.162148	0.00418371	1	2	1	A6TEI7	A6TEI7 [786-797]	0	1234.61700596	Not Found	Not Found	High				2.62969350814819	High	0.0002449	0.006316
High	[R].IGVNAPK.[E]		0.163581	0.00418371	1	1	6	B5XVB9	B5XVB9 [32-38]	0	698.41955068	High	High	High	3.3e6	1.1e7		1.9852215051651	High	0.0002449	0.006433
High	[K].TFEVLATNGDTHLGGEDFDTR.[L]		0.162148	0.00418371	1	2	2	A6T4F4	A6T4F4 [215-235]	0	2295.05239424	High	Not Found	Not Found				3.14221596717834	High	0.0002449	0.006291
High	[K].DQGIDLR.[N]		0.155148	0.00418371	1	2	12	A6T4F4	A6T4F4 [247-253]	0	816.42100714	High	High	High				1.9873366355896	High	0.0002729	0.00756
High	[R].GEDIEPLR.[L]		0.160019	0.00418371	1	2	2	A6T6Z0	A6T6Z0 [65-72]	0	928.47343658	Not Found	High	Not Found				2.89224410057068	High	0.0002449	0.006115
High	[K].SLEFLNK.[Q]	1xDeamidated [N6]	0.162148	0.00418371	1	1	18	Q48452	Q48452 [269-275]	0	851.45091072	High	High	High			1.9e7	2.41331267356873	High	0.0007255	0.01441
High	[K].VAGTVNGQPK.[T]	2xDeamidated [N6; Q8]	0.155836	0.00418371	1	2	7	A6TEH3	A6TEH3 [63-72]	0	972.49965216	High	High	High				1.52398777008057	High	0.005297	0.1055
High	[-].MQVSVETTQGLGR.[R]	2xDeamidated [Q2; Q9]	0.154463	0.00418371	1	2	1	A6T5H9	A6T5H9 [1-13]	0	1407.67842093	High	Not Found	Not Found				2.91488575935364	High	0.0002449	0.005736
High	[R].VFELDFEENLK.[I]		0.169426	0.00464392	1	2	3	A6TF98	A6TF98 [405-415]	0	1382.68382308	High	Not Found	Not Found				2.2963559627533	High	0.0002729	0.006923
High	[R].THTALEYK.[A]		0.167948	0.00464392	1	2	2	A6T6B5	A6T6B5 [280-287]	0	962.49417204	Not Found	High	Not Found				2.07038569450378	High	0.0002729	0.006775
High	[R].RPEPYK.[G]		0.167948	0.00464392	1	2	4	A6TEV7	A6TEV7 [153-158]	0	789.42536431	Not Found	High	High				1.94481980800629	High	0.001122	0.02436
High	[K].DYECLCGK.[Y]	2xCarbamidomethyl [C4; C6]	0.175454	0.00464392	1	1	18	A6TGP1	A6TGP1 [67-74]	0	1044.4124932	High	High	High		1.3e7	8.8e6	2.51917719841003	High	0.0002729	0.007405
High	[R].FVIGGPMGDCGLTGR.[K]	1xCarbamidomethyl [C10]	0.17017	0.00464392	1	2	3	A6TDV1	A6TDV1 [231-245]	0	1536.72974449	High	Not Found	Not Found				2.74633097648621	High	0.0002729	0.006983
High	[K].GIGALYVR.[R]		0.169426	0.00464392	1	2	7	A6TCF1	A6TCF1 [212-219]	0	848.49886358	Not Found	High	High			1.5e7	2.16691589355469	High	0.0002729	0.006883
High	[R].VEIEVK.[G]		0.17469	0.00464392	1	1	8	P24017	P24017 [328-333]	0	716.41888194	High	High	High		3.3e6		2.09484434127808	High	0.003574	0.0714
High	[K].QIADDYQQALR.[D]	1xDeamidated [Q]	0.17699	0.00464392	2	2	3	P00350; P41576	P00350 [395-405]; P41576 [395-405]	0	1321.6382703	Not Found	High	Not Found		1.0e7		2.15135359764099	High	0.0002729	0.007532
High	[K].SHHNVGGLPK.[E]		0.17393	0.00464392	1	2	4	A6TCC2	A6TCC2 [357-366]	0	1045.55375259	High	High	High	1.2e6	2.2e6	3.9e6	2.20070099830627	High	0.0002729	0.007293
High	[K].LTGLEHEK.[L]		0.17469	0.00464392	1	1	1	P14829	P14829 [465-472]	0	926.49417204	Not Found	High	Not Found				1.56033504009247	High	0.0002729	0.007345
High	[R].HAFKPK.[L]		0.17017	0.00464392	2	2	7	B5XP25; A6TBR5	B5XP25 [80-85]; A6TBR5 [80-85]	0	727.42497045	High	Not Found	High	1.6e6			1.87236678600311	High	0.008787	0.1731
High	[R].SLDINPFSPIGVDAQQVR.[F]		0.17699	0.00464392	1	2	1	A6TCV4	A6TCV4 [331-348]	0	1956.01851557	High	Not Found	Not Found				2.26913261413574	High	0.0002729	0.007554
High	[K].ETDLAGAIK.[S]		0.168686	0.00464392	1	2	7	A6TGT4	A6TGT4 [72-80]	0	917.49383767	High	High	High				2.48765826225281	High	0.0002729	0.007285
High	[K].KTAEDYLGEPVTEAVITVPAYFNDAQR.[Q]	1xDeamidated [Q/N]	0.171665	0.00464392	1	2	2	A6T4F4	A6T4F4 [125-151]	1	2998.46802278	Not Found	Not Found	High				4.44837236404419	High	0.0002729	0.007082
High	[K].IDPTNLEQPQQAR.[Y]		0.175454	0.00464392	1	1	2	A6TEG6	A6TEG6 [125-137]	0	1509.76559555	High	Not Found	Not Found	4.9e5			1.98114240169525	High	0.0002729	0.007396
High	[K].VGIGPGSVCTTR.[V]	1xCarbamidomethyl [C9]	0.17469	0.00464392	1	2	2	A6T4P6	A6T4P6 [178-189]	0	1203.61503242	High	High	Not Found				2.08851957321167	High	0.0002729	0.007327
High	[K].HIEVIVR.[Q]		0.171665	0.00464392	1	1	6	A6TGP1	A6TGP1 [1252-1258]	0	865.52541267	High	Not Found	Not Found				1.97875070571899	High	0.006425	0.1287
High	[R].GDHELNEVK.[A]		0.17622	0.00464392	1	2	2	A6T4Z7	A6T4Z7 [300-308]	0	1040.5007139	Not Found	High	High		6.6e5	3.4e6	2.45912933349609	High	0.001697	0.03558
High	[K].AKPEQNFLGIEVHSPGVGACLASAEEEGVQNLR.[V]	1xCarbamidomethyl [C20]	0.172417	0.00464392	1	1	2	A6TDW8	A6TDW8 [84-116]	0	3506.73325544	High	Not Found	Not Found				2.76824259757996	High	0.0002729	0.007131
High	[R].IINEVNGISR.[V]	1xDeamidated [N6]	0.17017	0.00464392	1	2	2	A6TCC2	A6TCC2 [500-509]	0	1115.60551372	Not Found	High	Not Found				2.48899745941162	High	0.0002729	0.006974
High	[R].DDLVAEIK.[A]		0.169426	0.00464392	1	1	4	A6TGB8	A6TGB8 [200-207]	0	902.48293864	Not Found	Not Found	High			3.5e6	2.66411399841309	High	0.0006968	0.01411
High	[K].FGFTSR.[K]		0.168686	0.00464392	1	1	42	B5XNB2	B5XNB2 [64-69]	0	714.35695044	High	High	High	6.7e6	4.8e6	6.4e6	1.83309483528137	High	0.001442	0.02943
High	[K].NQLGSTIVVLATVADGK.[V]	1xDeamidated [Q/N]	0.177762	0.00464392	1	1	4	A6TCV9	A6TCV9 [795-811]	0	1686.92724147	High	Not Found	Not Found				3.38301062583923	High	0.001337	0.02802
High	[K].ANPELAPMVEGIELTLK.[S]	1xDeamidated [N2]	0.179316	0.00513905	1	1	2	A6TCM1	A6TCM1 [112-128]	0	1825.96157804	High	Not Found	Not Found				3.07963800430298	High	0.0003016	0.007776
High	[K].VQQAIDTITLLQMEIEELKEK.[N]	1xDeamidated [Q]	0.184847	0.00513905	1	2	6	A6TFR0	A6TFR0 [15-35]	1	2473.31058311	Not Found	High	High		5.5e6		2.61778903007507	High	0.0003294	0.008215
High	[K].YGQAIGHIGK.[V]		0.183252	0.00513905	1	1	1	A6TCV9	A6TCV9 [527-536]	0	1043.56325465	Not Found	High	Not Found				2.09683752059937	High	0.0003016	0.008074
High	[-].MIGLVGK.[K]		0.184048	0.00513905	1	1	2	A6TEX2	A6TEX2 [1-7]	0	717.43275793	Not Found	High	Not Found				1.63187110424042	High	0.0003016	0.00815
High	[R].VGQQFPLPTYATSGSAGLDLR.[A]		0.180097	0.00513905	1	2	3	A6TFN1	A6TFN1 [14-34]	0	2178.11895779	High	Not Found	Not Found	3.7e6			3.03169369697571	High	0.005341	0.1078
High	[K].AGDGNYGYNAATEEYGNMIDFGILDPTK.[V]	2xDeamidated [N9; N17]	0.178538	0.00513905	1	3	2	A6TH53	A6TH53 [471-498]	0	2998.29348923	High	Not Found	Not Found				2.51291871070862	High	0.0003016	0.0077
High	[R].VGDLFDK.[A]		0.180097	0.00513905	1	2	14	A6TH93	A6TH93 [149-155]	0	793.40904551	High	High	High			7.0e6	2.19049572944641	High	0.0003294	0.009033
High	[R].VPLIVGR.[N]		0.185649	0.0056302	1	2	2	A6T7Y5	A6T7Y5 [169-175]	0	753.49813535	Not Found	Not Found	High				1.85042190551758	High	0.0003294	0.008288
High	[K].TISALLGASPGASTAAPITLNVLK.[Q]		0.187263	0.0056302	1	1	2	O32719	O32719 [11-34]	0	2266.30167311	Not Found	High	Not Found		1.3e7		2.19111943244934	High	0.009898	0.1946
High	[R].KFISIVAE.[-]		0.188074	0.0056302	1	1	12	B5XSV6	B5XSV6 [78-85]	1	906.52949496	High	Not Found	Not Found	3.7e6			2.44428682327271	High	0.0003294	0.008542
High	[R].IAYVVQK.[N]		0.193006	0.0056302	1	1	5	B5XZC1	B5XZC1 [167-173]	0	820.49271558	Not Found	High	High				2.26298499107361	High	0.001468	0.03
High	[R].SFTFVTK.[T]		0.185649	0.0056302	1	2	24	A6TGN5	A6TGN5 [66-72]	0	829.44543103	High	High	High				2.02777314186096	High	0.001122	0.02314
High	[R].GFQSNTIGPK.[A]	1xDeamidated [Q3]	0.187263	0.0056302	1	2	1	A6T4X9	A6T4X9 [662-671]	0	1049.52620082	High	Not Found	Not Found				1.42124390602112	High	0.0003294	0.008459
High	[R].GLSLGMR.[L]		0.193839	0.0056302	1	1	8	A6TEU8	A6TEU8 [311-317]	0	733.40252041	High	Not Found	High			1.3e7	2.09658598899841	High	0.002028	0.04363
High	[R].FIVTNPNAK.[S]		0.198049	0.00608258	1	2	4	A6T4W0	A6T4W0 [95-103]	0	1003.55710665	Not Found	High	Not Found				2.75920677185059	High	0.001149	0.02515
High	[K].NINPTQTSAWQALQK.[H]	1xDeamidated [Q/N]	0.200613	0.00608258	1	2	4	A6TGT4	A6TGT4 [3-17]	0	1700.86022457	Not Found	High	Not Found				3.34119772911072	High	0.001202	0.02605
High	[K].QLELQQK.[H]	1xDeamidated [Q6]	0.201474	0.00608258	1	2	8	A6T739	A6T739 [201-207]	0	887.48327344	High	High	High		1.5e7	1.2e7	2.65339064598084	High	0.0004754	0.009866
High	[K].FINGLK.[K]	1xDeamidated [N3]	0.204949	0.00608258	1	1	50	B5XQC9	B5XQC9 [79-84]	0	692.39775305	High	High	High		7.5e6		1.78707313537598	High	0.005274	0.1042
High	[K].SVIEALK.[H]		0.195513	0.00608258	1	2	1	A6TD54	A6TD54 [307-313]	0	759.46108109	Not Found	High	Not Found				1.7359299659729	High	0.000359	0.00923
High	[K].VTRDAEMATLDLAFPHYGFAQHK.[G]		0.201474	0.00608258	1	2	1	A6T4Y5	A6T4Y5 [141-163]	1	2618.28201701	High	Not Found	Not Found				3.86584997177124	High	0.0004471	0.009824
High	[K].IPGGFFR.[R]		0.196355	0.00608258	1	2	3	A6TEI3	A6TEI3 [73-79]	0	793.43553511	Not Found	Not Found	High			1.2e7	1.74600267410278	High	0.0003884	0.009366
High	[R].GLMPNPK.[V]		0.204075	0.00608258	2	2	22	B5XYF8; A6TGN6	B5XYF8 [135-141]; A6TGN6 [135-141]	0	756.40727144	High	High	High		1.4e7		1.70363783836365	High	0.003403	0.06713
High	[K].SMLDVVR.[K]		0.200613	0.00608258	1	2	12	A6TCM1	A6TCM1 [129-135]	0	819.43929979	Not Found	High	High				1.67973637580872	High	0.0004471	0.009778
High	[K].ILFVGTK.[R]		0.204949	0.00608258	1	2	7	A6T4X1	A6T4X1 [67-73]	0	777.48690195	Not Found	High	High		2.4e6	4.9e6	2.09780931472778	High	0.001981	0.04096
High	[R].NGMECGIGVK.[N]	1xCarbamidomethyl [C5]	0.196355	0.00608258	1	2	4	A6TEI7	A6TEI7 [863-872]	0	1064.48632653	High	Not Found	High				1.75520324707031	High	0.003626	0.07168
High	[R].VENLLKNLMPWRK.[G]	1xOxidation [M9]; 2xDeamidated [N3; N7]	0.202338	0.00608258	1	1	1	B5XPZ5	B5XPZ5 [79-91]	2	1658.89343988	High	Not Found	Not Found				2.64785361289978	High	0.0004754	0.009924
High	[R].EQFNLR.[M]		0.197201	0.00608258	1	1	17	B5XNA2	B5XNA2 [24-29]	0	806.41552788	High	High	High		2.6e7	1.7e7	1.85369777679443	High	0.003276	0.06531
High	[K].AIVGGIAR.[L]		0.204949	0.00608258	1	2	3	A6T4Y7	A6T4Y7 [100-107]	0	756.47264886	Not Found	Not Found	High				1.92300760746002	High	0.007857	0.1561
High	[R].RIGHTVER.[E]		0.204949	0.00608258	1	1	6	A6TEV4	A6TEV4 [31-38]	1	967.54318793	Not Found	High	High		6.5e5		3.06954097747803	High	0.003127	0.06233
High	[K].LLIEEEAAK.[L]		0.199755	0.00608258	1	2	6	B5XZ37	B5XZ37 [224-232]	0	1015.56700257	High	Not Found	High	3.0e6		1.4e7	2.14861273765564	High	0.004263	0.08676
High	[R].GGLVPGALLAR.[E]		0.204075	0.00608258	1	1	6	A6T532	A6T532 [38-48]	0	1023.63094029	High	Not Found	High				2.1622748374939	High	0.002622	0.05211
High	[R].DGLFCAR.[I]	1xCarbamidomethyl [C5]	0.207589	0.0065633	1	1	6	A6TGP1	A6TGP1 [54-60]	0	838.38759889	Not Found	High	High				2.04083633422852	High	0.0005036	0.01047
High	[K].NPEGVAMGINPFVHGSAK.[H]	1xOxidation [M7]; 1xDeamidated [N10]	0.209365	0.0065633	1	1	2	A6TD44	A6TD44 [92-109]	0	1841.88505948	Not Found	High	Not Found				1.50436699390411	High	0.009145	0.1793
High	[R].NFLVPQGK.[A]	1xDeamidated [N1]	0.210258	0.0065633	1	2	3	A6THB4	A6THB4 [28-35]	0	903.49344424	High	Not Found	Not Found				2.42210507392883	High	0.003403	0.06708
High	[K].SDVLFNFNK.[A]		0.207589	0.0065633	1	1	2	P24017	P24017 [217-225]	0	1083.54693585	High	Not Found	Not Found				1.79695057868958	High	0.0005036	0.01052
High	[K].NMITGAAQMDGAILVVAATDGPMPQTR.[E]	1xOxidation [M9]; 1xDeamidated [Q8]	0.205826	0.0065633	1	1	1	A6TEX7	A6TEX7 [91-117]	0	2746.32084732	Not Found	High	Not Found		3.6e6		2.64476370811462	High	0.0005036	0.01034
High	[K].LQTLPR.[D]		0.205826	0.0065633	1	1	12	B5XNA6	B5XNA6 [48-53]	0	727.44609977	High	High	Not Found				1.97358751296997	High	0.001018	0.0217
High	[R].SLVLDIQSTGDEVINDK.[A]		0.206706	0.0065633	1	2	3	A6T7F8	A6T7F8 [52-68]	0	1845.94401319	High	Not Found	High				1.90807855129242	High	0.006085	0.1234
High	[K].DDAEALKK.[S]		0.218441	0.00704818	1	2	1	A6TGN9	A6TGN9 [102-109]	1	889.46253755	High	Not Found	Not Found	2.3e7			2.42857027053833	High	0.0005597	0.01166
High	[K].HPYLEER.[D]		0.212956	0.00704818	1	2	3	A6TG37	A6TG37 [65-71]	0	943.46320629	Not Found	High	High		2.4e6		1.9570906162262	High	0.0007714	0.01557
High	[R].FGIDDFQK.[G]		0.213862	0.00704818	1	2	2	A6TFL2	A6TFL2 [316-323]	0	969.46762295	Not Found	High	Not Found		7.1e6		2.00833296775818	High	0.005507	0.1118
High	[K].LAGGVAVIK.[V]		0.2166	0.00704818	1	2	1	A6TH53	A6TH53 [372-380]	0	827.53491473	Not Found	Not Found	High				1.94028186798096	High	0.000531	0.01145
High	[K].EVIAFLAER.[F]		0.215684	0.00704818	1	2	2	A6TB02	A6TB02 [12-20]	0	1047.58332137	High	Not Found	Not Found				1.68666505813599	High	0.001697	0.03629
High	[K].GILDSFK.[A]		0.221227	0.00799177	1	2	3	A6TG38	A6TG38 [502-508]	0	779.42978097	Not Found	Not Found	High			6.0e6	1.87159490585327	High	0.002952	0.0583
High	[K].DYIDEATGELICPANMELSLDLLAK.[L]	1xDeamidated [N15]; 1xCarbamidomethyl [C12]	0.227846	0.00799177	1	2	1	A6TGP0	A6TGP0 [300-324]	0	2795.33654002	High	Not Found	Not Found	6.0e6			2.79453778266907	High	0.000642	0.01271
High	[K].IVVEAAR.[R]		0.233649	0.00799177	1	1	1	P52671	P52671 [270-276]	0	757.45666443	Not Found	Not Found	High			6.8e5	1.88615787029266	High	0.0006968	0.01348
High	[R].TLNDAVEVK.[H]	1xDeamidated [N3]	0.232673	0.00799177	1	2	2	A6TEV7	A6TEV7 [36-44]	0	989.51496742	Not Found	High	Not Found		4.4e6		2.08128380775452	High	0.0006706	0.01334
High	[R].SLMMHAGVGTALGGVMTMVGEPQNLIIAK.[A]		0.225938	0.00799177	1	2	1	A6TAW7	A6TAW7 [201-229]	0	2926.50212211	Not Found	Not Found	High				2.12755513191223	High	0.000642	0.01253
High	[R].GEDHINNTPR.[Q]		0.22689	0.00799177	1	2	2	A6TC43	A6TC43 [200-209]	0	1152.53922462	Not Found	Not Found	High				2.39281487464905	High	0.0006968	0.01369
High	[K].NPDVQALLNDAPALGDYLDEESK.[A]	1xDeamidated [N/Q]	0.231701	0.00799177	1	1	4	B5XNL6	B5XNL6 [212-234]	0	2488.17256924	High	Not Found	Not Found				2.90585494041443	High	0.0007714	0.01658
High	[R].YQGGHNAGHTLVINGEK.[T]	1xDeamidated [N14]	0.231701	0.00799177	1	2	2	A6TH93	A6TH93 [34-50]	0	1795.8721862	Not Found	High	Not Found		4.1e6		1.57812249660492	High	0.000642	0.01316
High	[R].SGTVAQGFQLLDEAELK.[A]		0.225938	0.00799177	1	1	1	B5Y109	B5Y109 [182-198]	0	1805.92796927	High	Not Found	Not Found				2.70594120025635	High	0.000642	0.01253
High	[R].MPMVQK.[K]		0.230732	0.00799177	1	2	5	A6T4F4	A6T4F4 [346-351]	0	733.37352851	High	Not Found	High	6.6e6			2.17271304130554	High	0.000642	0.01307
High	[R].ESAEPESLVEPFLTR.[F]		0.224989	0.00799177	1	1	2	A6T7Z4	A6T7Z4 [71-85]	0	1703.84865637	High	Not Found	Not Found				2.30669713020325	High	0.003949	0.07749
High	[R].VALAGAQAYYGVEPDLTCLGK.[I]	1xCarbamidomethyl [C18]	0.22689	0.00799177	1	2	1	A6T4V8	A6T4V8 [245-265]	0	2196.10053086	High	Not Found	Not Found				2.79036474227905	High	0.000642	0.01262
High	[R].GGLILAK.[G]		0.227846	0.00799177	1	2	2	A6TCG5	A6TCG5 [236-242]	0	671.44503717	High	Not Found	Not Found				1.6612708568573	High	0.001772	0.03862
High	[R].LFINDYWQLAIK.[H]	1xDeamidated [Q8]	0.224044	0.00799177	1	1	1	A6TGQ0	A6TGQ0 [66-77]	0	1524.80969273	Not Found	High	Not Found				2.67581176757813	High	0.000642	0.01232
High	[R].KSDQNVR.[G]		0.237586	0.00845804	2	2	1	B5XYF8; A6TGN6	B5XYF8 [54-60]; A6TGN6 [54-60]	1	846.4428052	High	Not Found	Not Found	3.4e6			2.00847506523132	High	0.0006968	0.0139
High	[R].YLPAQPGK.[I]		0.234628	0.00845804	1	2	1	A6T7K3	A6T7K3 [213-220]	0	873.48287915	Not Found	Not Found	High				1.95216131210327	High	0.0006968	0.0136
High	[R].AQASTHGIGK.[F]		0.241577	0.00845804	1	1	3	B5XUB8	B5XUB8 [147-156]	0	969.51121907	High	Not Found	Not Found	1.5e6			1.56351792812347	High	0.0007255	0.01447
High	[R].VVILSAGTGNPFFTTDSAACLR.[G]	1xCarbamidomethyl [C20]	0.236596	0.00845804	1	1	2	A6T4X3	A6T4X3 [131-152]	0	2297.15944267	High	Not Found	Not Found				3.26932120323181	High	0.0006968	0.01383
High	[K].TALAIDAIINQR.[D]		0.234628	0.00845804	1	2	1	A6TG38	A6TG38 [176-187]	0	1298.7426754	High	Not Found	Not Found				2.16048789024353	High	0.0006968	0.01354
High	[K].LTGMAFR.[V]		0.234628	0.00845804	1	1	7	P24164	P24164 [220-226]	0	795.41817047	High	High	High		9.0e6		1.65704536437988	High	0.001676	0.0342
High	[-].MNLISIPAFQDNYIWVLSENNGR.[C]	1xOxidation [M1]; 1xDeamidated [N/Q]	0.239574	0.00845804	1	2	2	A6T510	A6T510 [1-23]	0	2711.31337745	High	Not Found	Not Found	7.6e6			3.15937042236328	High	0.0007959	0.01905
High	[K].ELLSIGIQPDILICR.[S]	1xDeamidated [Q8]; 1xCarbamidomethyl [C14]	0.245623	0.00929719	1	2	1	A6TD54	A6TD54 [197-211]	0	1740.95643346	Not Found	Not Found	High				2.84170246124268	High	0.0007714	0.01493
High	[R].THEQTTAAER.[Q]		0.246643	0.00929719	1	1	2	B5Y274	B5Y274 [209-218]	0	1143.53889025	High	Not Found	Not Found	2.4e5			1.08931934833527	High	0.0007714	0.01504
High	[K].IVDAQGNDVLIPGTDMPAQYFLPGK.[A]	1xDeamidated [Q19]	0.275504	0.00929719	1	1	1	A6TGP1	A6TGP1 [1080-1104]	0	2660.32763014	High	Not Found	Not Found	1.8e6			3.5977680683136	High	0.0007959	0.01915
High	[R].VCPIETPEGPNIGLINSLSVYAQTNEYGFLETPYR.[K]	1xDeamidated [N/Q]; 1xCarbamidomethyl [C2]	0.252836	0.00929719	1	2	3	A6TGP0	A6TGP0 [558-592]	0	3942.91061091	High	Not Found	Not Found				3.35764336585999	High	0.0007714	0.01593
High	[R].IAHWVGQGATVSDR.[V]	1xDeamidated [Q7]	0.275504	0.00929719	1	1	2	A6TCL7	A6TCL7 [57-70]	0	1497.74446666	High	Not Found	Not Found				3.48318648338318	High	0.004438	0.08988
High	[R].GLWEFR.[L]		0.267775	0.00929719	1	1	27	A6TEX2	A6TEX2 [78-83]	0	807.41479965	High	Not Found	Not Found				1.7086740732193	High	0.002901	0.0578
High	[K].MAIGPVVDNGFYYDVDLDHTLTQEDIDALEK.[R]		0.265599	0.00929719	1	1	1	B5XQC6	B5XQC6 [92-122]	0	3496.64645675	High	Not Found	Not Found	3.3e6			4.32947206497192	High	0.0007714	0.01775
High	[K].ALMATEGVNIEFTEDGIK.[R]	1xDeamidated [N9]	0.273278	0.00929719	1	2	3	B5XZ37	B5XZ37 [358-375]	0	1938.93648541	High	Not Found	Not Found				2.89973711967468	High	0.0007959	0.01884
High	[R].ITHIPTGLVTQCQNDR.[S]	2xDeamidated [Q11; N/Q]; 1xCarbamidomethyl [C12]	0.252836	0.00929719	1	1	4	B5XUF3	B5XUF3 [263-278]	0	1854.90143811	Not Found	Not Found	High				2.89270305633545	High	0.00805	0.1596
High	[-].MELVLK.[D]		0.272171	0.00929719	1	1	7	A6TEX1	A6TEX1 [1-6]	0	732.43242356	High	Not Found	High	3.6e6		1.8e7	2.12317276000977	High	0.002079	0.0449
High	[-].MVYSYTEK.[K]		0.249724	0.00929719	1	2	1	A6TGP0	A6TGP0 [1-8]	0	1020.4706594	High	Not Found	Not Found				1.87819790840149	High	0.0007714	0.01547
High	[R].NEPEQIAPQR.[I]		0.264516	0.00929719	1	2	3	A6TFY9	A6TFY9 [122-131]	0	1181.59092583	Not Found	Not Found	High				2.57814764976501	High	0.0008791	0.02061
High	[R].AVMCVDDPVIR.[E]	1xCarbamidomethyl [C4]	0.271066	0.00929719	1	2	7	A6T4N4	A6T4N4 [227-237]	0	1274.62315427	Not Found	High	High		1.7e7	3.8e6	1.9841285943985	High	0.0007714	0.01853
High	[R].IYNEISK.[E]		0.250758	0.00929719	1	2	3	A6TDX0	A6TDX0 [30-36]	0	866.46180932	Not Found	High	High			6.4e6	1.93683040142059	High	0.001569	0.03271
High	[R].VAGPLIR.[SA]		0.252836	0.00929719	1	10	1	P37323	P37323 [191-197]	0	725.46683523	Not Found	High	Not Found				1.83241200447083	High	0.0007714	0.01595
High	[K].IAAPFK.[Q]		0.275504	0.00929719	1	2	7	A6TCW1	A6TCW1 [252-257]	0	646.39227336	High	High	Not Found		3.1e6		1.8053605556488	High	0.0007959	0.01919
High	[R].LDNVVYR.[M]		0.267775	0.00929719	1	1	2	B5XNB5	B5XNB5 [98-104]	0	878.47304272	Not Found	High	Not Found				2.26391649246216	High	0.0007714	0.01796
High	[R].DALPGVK.[L]		0.248693	0.00929719	1	1	1	B5XNL6	B5XNL6 [353-359]	0	699.40356625	Not Found	High	Not Found		7.9e6		1.82249283790588	High	0.0007714	0.01536
High	[K].INAMLK.[Q]		0.252836	0.00929719	1	2	6	A6TGP0	A6TGP0 [1128-1133]	0	689.40145781	Not Found	High	High				2.05785489082336	High	0.0007714	0.01586
High	[K].IVSGNFSR.[G]		0.259154	0.00929719	1	2	2	A6T562	A6T562 [302-309]	0	879.46829169	Not Found	High	Not Found		5.1e6		2.15905094146729	High	0.0007714	0.01669
High	[R].EVNLLGQNVNAWR.[G]		0.248693	0.00929719	1	2	1	A6T6B5	A6T6B5 [195-207]	0	1512.79175078	Not Found	High	Not Found				2.45253396034241	High	0.0007714	0.0154
High	[K].TVDGPSHK.[D]		0.26022	0.00929719	1	1	3	P24164	P24164 [179-186]	0	840.42100714	High	Not Found	High	3.3e6			1.85420775413513	High	0.001569	0.03245
High	[K].LGNNPNFHR.[L]		0.255979	0.00929719	1	1	2	B5XW43	B5XW43 [124-132]	0	1068.5333515	Not Found	High	Not Found		2.9e6		2.33444237709045	High	0.0007714	0.01639
High	[K].SHVVVNGHTK.[I]	1xDeamidated [N6]	0.247666	0.00929719	1	2	5	A6T4Y3	A6T4Y3 [46-55]	0	1078.56398331	High	High	Not Found	3.7e5	3.2e5		2.5594494342804	High	0.0007714	0.01526
High	[K].ANLTAQINK.[L]	2xDeamidated [N8; N/Q]	0.26022	0.00929719	1	1	4	B5Y237	B5Y237 [77-85]	0	974.51530222	Not Found	High	High				1.99759304523468	High	0.004954	0.09895
High	[K].NLEVMVK.[G]		0.242583	0.00929719	1	1	8	A6TEV0	A6TEV0 [81-87]	0	832.45970088	High	High	High				2.19932556152344	High	0.0009908	0.0212
High	[R].QYLPNHNAGAYDDPR.[F]		0.249724	0.00929719	1	1	1	A6T4R6	A6T4R6 [119-133]	0	1730.78812184	Not Found	Not Found	High			3.1e6	2.03447198867798	High	0.0007714	0.01555
High	[R].LTQPEQLK.[A]		0.272171	0.00929719	1	2	2	A6T4E6	A6T4E6 [224-231]	0	956.54112222	Not Found	High	High				1.84954249858856	High	0.0007959	0.01858
High	[R].NMAGSLVR.[H]	1xDeamidated [N1]	0.244606	0.00929719	1	1	3	A6TEU7	A6TEU7 [23-30]	0	848.42946379	High	High	Not Found	2.0e6	9.7e6		1.87743556499481	High	0.0007714	0.01485
High	[K].TFTAKPETVKR.[D]		0.258092	0.00929719	1	1	1	B5XSS1	B5XSS1 [3-13]	1	1277.72121171	Not Found	Not Found	High				2.21951723098755	High	0.0007714	0.01664
High	[K].TALAIDAIINQR.[D]	2xDeamidated [N10; Q11]	0.283408	0.0097704	1	2	1	A6TG38	A6TG38 [176-187]	0	1300.7107074	Not Found	High	Not Found				2.16032433509827	High	0.0008517	0.02026
High	[R].RENEAAELKR.[K]		0.283408	0.0097704	1	2	3	A6TEI7	A6TEI7 [178-187]	2	1215.64402401	Not Found	Not Found	High				2.95939803123474	High	0.003452	0.06778
High	[K].LGGRPEYR.[Q]		0.282268	0.0097704	1	2	3	A6TDS5	A6TDS5 [150-157]	0	947.50573981	Not Found	High	High		5.4e6	2.1e6	1.69797110557556	High	0.0008517	0.02018
