# Supplementary material for: Disruption of KPC-producing Klebsiella pneumoniae membrane via induction of oxidative stress by cinnamon bark (Cinnamomum verum J. Presl) essential oil
Source: PLoS One. 2019 Apr 2;14(4):e0214326. doi: 10.1371/journal.pone.0214326 (PMC6445408; doi:10.1371/journal.pone.0214326)
Supplement: S1 Attachment — (ZIP) [file pone.0214326.s001.zip › S1 Attachment/CBO Treated BR1/CBO1_120917_02_Proteins.txt]

Protein FDR Confidence	Master	Accession	Description	Exp. q-value	Sum PEP Score	Coverage	# Peptides	# PSMs	# Unique Peptides	# Protein Groups	# AAs	MW [kDa]	calc. pI	Found in Sample: [S18] F18: Sample	Found in Sample: [S17] F17: Sample	Found in Sample: [S16] F16: Sample	Area: F18: Sample	Area: F17: Sample	Area: F16: Sample	emPAI	Score Sequest HT	# Peptides Sequest HT
High	IsMasterProtein	A6T4F4	Chaperone protein DnaK OS=Klebsiella pneumoniae subsp. pneumoniae (strain ATCC 700721 / MGH 78578) GN=dnaK PE=3 SV=1	0	520.47967016697	74.7648902821317	39	1152	39	1	638	69.066	4.97	High	High	High	8.0e7	7.7e7	6.0e7	61.355	3694.33608043194	39
High	IsMasterProtein	A6TH53	60 kDa chaperonin OS=Klebsiella pneumoniae subsp. pneumoniae (strain ATCC 700721 / MGH 78578) GN=groL PE=3 SV=1	0	470.015715504452	78.4671532846715	30	1527	30	1	548	57.09	4.94	High	High	High	1.2e8	2.0e8	3.0e8	64.793	5395.90688598156	30
High	IsMasterProtein	A6TGP0	DNA-directed RNA polymerase subunit beta OS=Klebsiella pneumoniae subsp. pneumoniae (strain ATCC 700721 / MGH 78578) GN=rpoB PE=3 SV=2	0	403.66447954986	55.0670640834575	49	728	49	1	1342	150.422	5.29	High	High	High	4.6e7	6.5e7	7.1e7	6.37	2153.18214082718	49
High	IsMasterProtein	A6TEX7	Elongation factor Tu OS=Klebsiella pneumoniae subsp. pneumoniae (strain ATCC 700721 / MGH 78578) GN=tufA PE=3 SV=1	0	340.554355463236	81.9796954314721	23	2113	23	1	394	43.219	5.45	High	High	High	9.0e8	1.7e9	1.5e9	63.223	6582.07676708698	23
High	IsMasterProtein	A6TGP1	DNA-directed RNA polymerase subunit beta' OS=Klebsiella pneumoniae subsp. pneumoniae (strain ATCC 700721 / MGH 78578) GN=rpoC PE=3 SV=1	0	324.263785148847	46.5529495380242	41	500	41	1	1407	155.165	6.87	High	High	High	2.0e7	4.9e7	6.3e7	3.309	1478.88814592361	41
High	IsMasterProtein	A6TD53	Enolase OS=Klebsiella pneumoniae subsp. pneumoniae (strain ATCC 700721 / MGH 78578) GN=eno PE=3 SV=1	0	295.885160823374	66.6666666666667	18	850	18	1	432	45.521	5.3	High	High	High	2.6e7	1.2e8	1.5e8	35.308	3067.18168985844	18
High	IsMasterProtein	A6TEI7	Translation initiation factor IF-2 OS=Klebsiella pneumoniae subsp. pneumoniae (strain ATCC 700721 / MGH 78578) GN=infB PE=3 SV=1	0	203.771425572263	40.625	23	237	23	1	896	98.016	6.02	High	High	High	3.7e7	4.1e7	3.4e7	2.769	631.618292808533	23
High	IsMasterProtein	A6T5N6	Chaperone protein HtpG OS=Klebsiella pneumoniae subsp. pneumoniae (strain ATCC 700721 / MGH 78578) GN=htpG PE=3 SV=1	0	203.268888011617	50.1602564102564	22	294	22	1	624	71.063	5.24	High	High	High	2.1e7	6.5e7	3.4e7	4.957	980.716408848763	22
High	IsMasterProtein	P41576	6-phosphogluconate dehydrogenase, decarboxylating OS=Klebsiella pneumoniae GN=gnd PE=3 SV=2	0	194.474450619898	50.4273504273504	14	262	9	1	468	51.296	5.2	High	High	High	6.3e7	8.1e7	6.5e7	6.943	1001.02564466	14
High	IsMasterProtein	A6T4X2	Elongation factor Ts OS=Klebsiella pneumoniae subsp. pneumoniae (strain ATCC 700721 / MGH 78578) GN=tsf PE=3 SV=1	0	191.919417632031	77.0318021201414	18	640	18	1	283	30.431	5.21	High	High	High	8.9e7	2.8e7	4.6e7	23.041	1961.2191516161	18
High	IsMasterProtein	A6TG36	ATP synthase subunit beta OS=Klebsiella pneumoniae subsp. pneumoniae (strain ATCC 700721 / MGH 78578) GN=atpD PE=3 SV=1	0	186.585454084897	71.9565217391304	19	328	19	1	460	50.179	5	High	High	High	3.4e7	3.9e7	4.0e7	16.783	1172.00058472157	19
High	IsMasterProtein	P24164	Glyceraldehyde-3-phosphate dehydrogenase (Fragment) OS=Klebsiella pneumoniae GN=gap PE=3 SV=2	0	181.211996924911	79.2079207920792	18	569	18	1	303	32.286	7.03	High	High	High	6.0e8	5.3e7	6.4e7	23.041	1571.94874429703	18
High	IsMasterProtein	Q9F663	Carbapenem-hydrolyzing beta-lactamase KPC OS=Klebsiella pneumoniae GN=bla PE=1 SV=2	0	181.176340256779	71.6723549488055	17	739	17	1	293	31.096	7.85	High	High	High	1.1e8	5.0e8	5.7e8	21.387	2132.41276717186	17
High	IsMasterProtein	A6TEU8	DNA-directed RNA polymerase subunit alpha OS=Klebsiella pneumoniae subsp. pneumoniae (strain ATCC 700721 / MGH 78578) GN=rpoA PE=3 SV=1	0	180.019577932269	77.2036474164134	18	463	18	1	329	36.443	5.06	High	High	High	2.9e8	1.0e8	6.3e7	17.233	1369.88475632668	18
High	IsMasterProtein	A6T5H9	Trigger factor OS=Klebsiella pneumoniae subsp. pneumoniae (strain ATCC 700721 / MGH 78578) GN=tig PE=3 SV=1	0	175.699950968391	60.8796296296296	22	719	22	1	432	48.083	4.89	High	High	High	6.1e7	4.3e7	6.9e7	14.317	2451.21838843822	22
High	IsMasterProtein	A6T4X1	30S ribosomal protein S2 OS=Klebsiella pneumoniae subsp. pneumoniae (strain ATCC 700721 / MGH 78578) GN=rpsB PE=3 SV=2	0	174.340372711683	69.2946058091286	13	686	13	1	241	26.683	7.14	High	High	High	6.0e7	5.2e7	3.9e7	72.564	1891.36167645454	13
High	IsMasterProtein	A6TEI3	Polyribonucleotide nucleotidyltransferase OS=Klebsiella pneumoniae subsp. pneumoniae (strain ATCC 700721 / MGH 78578) GN=pnp PE=3 SV=1	0	159.082024006595	43.7412095639944	18	189	18	1	711	76.798	5.17	High	High	High	5.0e7	2.9e7	7.9e7	3.732	609.326246976852	18
High	IsMasterProtein	A6TEW9	50S ribosomal protein L2 OS=Klebsiella pneumoniae subsp. pneumoniae (strain ATCC 700721 / MGH 78578) GN=rplB PE=3 SV=1	0	152.98127680177	58.2417582417582	15	599	15	1	273	29.816	10.93	High	High	High	1.6e7	6.4e7	1.2e7	25.367	1283.63644111156	15
High	IsMasterProtein	B5XUB8	Phosphoglycerate kinase OS=Klebsiella pneumoniae (strain 342) GN=pgk PE=3 SV=1	0	152.13854784234	74.4186046511628	19	400	19	1	387	41.066	5.29	High	High	High	6.8e7	1.6e7	1.4e7	11.115	1459.21311891079	19
High	IsMasterProtein	A6TG38	ATP synthase subunit alpha OS=Klebsiella pneumoniae subsp. pneumoniae (strain ATCC 700721 / MGH 78578) GN=atpA PE=3 SV=1	0	148.53331076086	51.0721247563353	20	305	20	1	513	55.135	6	High	High	High	4.7e7	1.8e7	1.4e7	5.898	1004.34008908272	20
High	IsMasterProtein	A6TEX2	50S ribosomal protein L3 OS=Klebsiella pneumoniae subsp. pneumoniae (strain ATCC 700721 / MGH 78578) GN=rplC PE=3 SV=1	0	145.15569359832	77.0334928229665	14	475	14	1	209	22.225	9.91	High	High	High	4.0e7	1.1e8	3.7e7	30.623	1180.56652736664	14
High	IsMasterProtein	A6THB1	30S ribosomal protein S6 OS=Klebsiella pneumoniae subsp. pneumoniae (strain ATCC 700721 / MGH 78578) GN=rpsF PE=3 SV=1	0	144.6426030486	73.2824427480916	7	460	7	1	131	15.107	5.38	High	High	High	2.1e8	2.5e7	1.8e7	176.828	1408.858248353	7
High	IsMasterProtein	A6TEV7	50S ribosomal protein L6 OS=Klebsiella pneumoniae subsp. pneumoniae (strain ATCC 700721 / MGH 78578) GN=rplF PE=3 SV=1	0	133.129053498316	67.2316384180791	9	606	9	1	177	18.832	9.7	High	High	High	6.7e8	1.2e8	2.2e7	37.312	1866.50465452671	9
High	IsMasterProtein	B5XNA0	30S ribosomal protein S3 OS=Klebsiella pneumoniae (strain 342) GN=rpsC PE=3 SV=1	0	123.953737038233	52.1551724137931	10	361	10	1	232	25.823	10.3	High	High	High	1.2e7	9.6e7	3.0e7	12.594	1114.18221652508	10
High	IsMasterProtein	A6TD54	CTP synthase OS=Klebsiella pneumoniae subsp. pneumoniae (strain ATCC 700721 / MGH 78578) GN=pyrG PE=3 SV=1	0	120.092537686074	50.8256880733945	15	102	15	1	545	60.125	5.86	High	High	High	7.9e6	9.0e6	2.3e7	2.831	342.835108876228	15
High	IsMasterProtein	A6TGN6	50S ribosomal protein L1 OS=Klebsiella pneumoniae subsp. pneumoniae (strain ATCC 700721 / MGH 78578) GN=rplA PE=3 SV=1	0	118.117348416348	67.0940170940171	15	513	4	1	234	24.729	9.64	High	High	High	3.7e6	3.2e7	5.1e7	26.384	1549.2993632555	15
High	IsMasterProtein	A6TCF1	Cysteine desulfurase IscS OS=Klebsiella pneumoniae subsp. pneumoniae (strain ATCC 700721 / MGH 78578) GN=iscS PE=3 SV=1	0	113.344854531715	54.950495049505	15	250	15	1	404	45.028	6.18	High	High	High	5.6e7	2.6e7	5.2e7	5.918	711.964614510536	15
High	IsMasterProtein	B5XZB2	2,3-bisphosphoglycerate-dependent phosphoglycerate mutase OS=Klebsiella pneumoniae (strain 342) GN=gpmA PE=3 SV=1	0	110.596394345997	62.8	11	348	11	1	250	28.301	5.9	High	High	High	9.3e7	5.3e7	1.7e8	10.548	1104.78017544746	11
High	IsMasterProtein	A6TGN9	50S ribosomal protein L7/L12 OS=Klebsiella pneumoniae subsp. pneumoniae (strain ATCC 700721 / MGH 78578) GN=rplL PE=3 SV=1	0	106.640369152206	81.8181818181818	10	755	10	1	121	12.334	4.65	High	High	High	5.2e7	1.9e8	1.9e8	73.989	2636.40162467957	10
High	IsMasterProtein	B5XNB5	30S ribosomal protein S4 OS=Klebsiella pneumoniae (strain 342) GN=rpsD PE=3 SV=1	0	103.270857492063	47.5728155339806	11	459	11	1	206	23.488	10.05	High	High	High	6.5e7	2.7e7	3.3e7	20.544	1200.76612758636	11
High	IsMasterProtein	A6THB4	50S ribosomal protein L9 OS=Klebsiella pneumoniae subsp. pneumoniae (strain ATCC 700721 / MGH 78578) GN=rplI PE=3 SV=1	0	100.161250290629	68.4563758389262	10	318	10	1	149	15.783	6.58	High	High	High	4.0e7	7.6e7	1.5e7	21.758	921.649279713631	10
High	IsMasterProtein	A6TEW7	50S ribosomal protein L22 OS=Klebsiella pneumoniae subsp. pneumoniae (strain ATCC 700721 / MGH 78578) GN=rplV PE=3 SV=1	0	99.1372828338932	60	8	301	8	1	110	12.189	10.18	High	High	High	7.9e6	2.1e7	2.3e7	99	1083.6164791584	8
High	IsMasterProtein	A6TGT4	Glucose-6-phosphate isomerase OS=Klebsiella pneumoniae subsp. pneumoniae (strain ATCC 700721 / MGH 78578) GN=pgi PE=3 SV=1	0	91.998765284099	29.143897996357	13	115	13	1	549	61.29	6.23	High	High	High	1.6e6	3.3e7	1.3e7	2.054	329.030359625816	13
High	IsMasterProtein	A6TEW0	50S ribosomal protein L5 OS=Klebsiella pneumoniae subsp. pneumoniae (strain ATCC 700721 / MGH 78578) GN=rplE PE=3 SV=1	0	91.5815124054011	68.7150837988827	12	291	12	1	179	20.289	9.48	High	High	High	2.4e7	6.1e7	8.0e7	19.309	706.774424672127	12
High	IsMasterProtein	A6TCV9	Alanine--tRNA ligase OS=Klebsiella pneumoniae subsp. pneumoniae (strain ATCC 700721 / MGH 78578) GN=alaS PE=3 SV=1	0	91.5744608435765	21.1428571428571	14	100	14	1	875	95.571	5.74	High	High	High	9.5e6	1.9e7	1.0e7	0.909	319.218930125237	14
High	IsMasterProtein	B5Y1K5	2,3,4,5-tetrahydropyridine-2,6-dicarboxylate N-succinyltransferase OS=Klebsiella pneumoniae (strain 342) GN=dapD PE=3 SV=1	0	90.3987906553174	51.8248175182482	10	217	10	1	274	29.813	5.54	High	High	High	5.2e7	2.0e7	1.1e7	6.499	712.70283973217	10
High	IsMasterProtein	A6T4P1	Protein translocase subunit SecA OS=Klebsiella pneumoniae subsp. pneumoniae (strain ATCC 700721 / MGH 78578) GN=secA PE=3 SV=1	0	90.029981347832	18.7569367369589	11	105	1	1	901	101.897	5.6	High	High	High	4.4e6	1.2e7	6.9e6	0.797	272.929085016251	11
High	IsMasterProtein	Q7X222	Triosephosphate isomerase OS=Klebsiella pneumoniae GN=tpiA PE=3 SV=1	0	87.848537913765	69.0196078431373	10	162	10	1	255	26.921	6.16	High	High	High	2.2e7	1.7e7	1.4e7	10.788	381.174959182739	10
High	IsMasterProtein	P33906	ATP-dependent RNA helicase DeaD OS=Klebsiella pneumoniae GN=deaD PE=3 SV=3	0	87.4229261185606	27.3716951788491	11	106	11	1	643	71.899	8.1	High	High	High	5.5e6	1.3e7	1.1e7	1.195	332.050622940063	11
High	IsMasterProtein	A6T6F6	Succinate--CoA ligase [ADP-forming] subunit beta OS=Klebsiella pneumoniae subsp. pneumoniae (strain ATCC 700721 / MGH 78578) GN=sucC PE=3 SV=1	0	84.6626297174565	45.6185567010309	13	71	13	1	388	41.477	5.52	High	High	High	4.6e6	2.7e7	5.6e7	2.914	176.851421833038	13
High	IsMasterProtein	A6T5E8	6,7-dimethyl-8-ribityllumazine synthase OS=Klebsiella pneumoniae subsp. pneumoniae (strain ATCC 700721 / MGH 78578) GN=ribH PE=3 SV=1	0	82.5413191829646	75	6	120	6	1	156	16.147	5.25	High	High	High	5.1e7	5.5e7	6.1e7	36.276	402.104733467102	6
High	IsMasterProtein	A6TEV8	30S ribosomal protein S8 OS=Klebsiella pneumoniae subsp. pneumoniae (strain ATCC 700721 / MGH 78578) GN=rpsH PE=3 SV=1	0	81.7857275361304	47.6923076923077	9	219	9	1	130	14.09	9.39	High	High	High	1.7e8	4.6e7	5.3e7	14.199	530.471600651741	9
High	IsMasterProtein	A6TEV5	30S ribosomal protein S5 OS=Klebsiella pneumoniae subsp. pneumoniae (strain ATCC 700721 / MGH 78578) GN=rpsE PE=3 SV=1	0	80.193400660361	63.4730538922156	9	276	9	1	167	17.636	10.27	High	High	High	1.1e8	8.7e7	5.3e7	6.197	816.311302542686	9
High	IsMasterProtein	A6TCD7	Nucleoside diphosphate kinase OS=Klebsiella pneumoniae subsp. pneumoniae (strain ATCC 700721 / MGH 78578) GN=ndk PE=3 SV=1	0	80.1045484771239	83.2167832167832	7	237	7	1	143	15.517	5.81	High	High	High	5.2e6	3.6e7	7.3e7	22.714	687.459353208542	7
High	IsMasterProtein	A6TEI4	30S ribosomal protein S15 OS=Klebsiella pneumoniae subsp. pneumoniae (strain ATCC 700721 / MGH 78578) GN=rpsO PE=3 SV=1	0	79.7269998578441	41.5730337078652	2	116	2	1	89	10.203	10.46	High	High	High	1.3e8	1.1e7	4.8e7	62.096	270.988399744034	2
High	IsMasterProtein	B5XYF8	50S ribosomal protein L1 OS=Klebsiella pneumoniae (strain 342) GN=rplA PE=3 SV=1	0	76.8918166943254	48.7179487179487	12	276	1	1	234	24.616	9.57	High	Not Found	Not Found				12.335	616.743771910667	12
High	IsMasterProtein	A6TEX1	50S ribosomal protein L4 OS=Klebsiella pneumoniae subsp. pneumoniae (strain ATCC 700721 / MGH 78578) GN=rplD PE=3 SV=1	0	76.8747238975542	50.7462686567164	8	234	8	1	201	22.1	9.73	High	High	High	7.7e6	6.9e7	4.1e7	11.115	702.661964535713	8
High	IsMasterProtein	B5Y1T9	Protein translocase subunit SecA OS=Klebsiella pneumoniae (strain 342) GN=secA PE=3 SV=1	0	76.7704729280425	18.7569367369589	11	58	1	1	901	101.895	5.57	High	High	High	4.4e6		4.0e6	0.723	208.594548463821	11
High	IsMasterProtein	A6TDV1	S-adenosylmethionine synthase OS=Klebsiella pneumoniae subsp. pneumoniae (strain ATCC 700721 / MGH 78578) GN=metK PE=3 SV=1	0	76.712139084554	46.875	11	189	11	1	384	41.881	5.26	High	High	High	8.0e6	2.1e7	1.9e7	3.489	496.276592135429	11
High	IsMasterProtein	B5XNB2	50S ribosomal protein L15 OS=Klebsiella pneumoniae (strain 342) GN=rplO PE=3 SV=1	0	75.6428851931322	65.2777777777778	9	309	9	1	144	15.125	11.15	High	High	High	2.6e7	1.7e7	3.0e7	14.849	801.253247022629	9
High	IsMasterProtein	A6T6A3	Leucine--tRNA ligase OS=Klebsiella pneumoniae subsp. pneumoniae (strain ATCC 700721 / MGH 78578) GN=leuS PE=3 SV=1	0	74.4523089771006	20	12	77	12	1	860	96.994	5.24	High	High	High	4.7e6	8.6e6	7.2e6	1.089	190.745452046394	12
High	IsMasterProtein	A6TH93	Adenylosuccinate synthetase OS=Klebsiella pneumoniae subsp. pneumoniae (strain ATCC 700721 / MGH 78578) GN=purA PE=3 SV=1	0	71.1777457092921	53.7037037037037	14	158	14	1	432	47.136	5.48	High	High	High	6.1e6	3.1e7	1.5e7	2.631	501.079949855804	14
High	IsMasterProtein	A6TEX9	30S ribosomal protein S7 OS=Klebsiella pneumoniae subsp. pneumoniae (strain ATCC 700721 / MGH 78578) GN=rpsG PE=3 SV=1	0	71.1017644580909	45.5128205128205	7	408	7	1	156	17.621	10.3	High	High	High	1.6e8	1.0e7	1.2e7	14.199	1384.27243936062	7
High	IsMasterProtein	B5XSS1	50S ribosomal protein L13 OS=Klebsiella pneumoniae (strain 342) GN=rplM PE=3 SV=1	0	70.9553369309512	59.1549295774648	9	315	9	1	142	16.1	9.7	High	High	High	7.6e6	3.3e7	4.5e7	34.938	857.552295923233	9
High	IsMasterProtein	P24017	Outer membrane protein A OS=Klebsiella pneumoniae GN=ompA PE=1 SV=2	0	70.6327639733794	33.4302325581395	8	208	8	1	344	37.038	6.05	High	High	High	2.1e7	1.4e7	1.6e7	2.162	674.194904327393	8
High	IsMasterProtein	A6TFH4	Glycine--tRNA ligase beta subunit OS=Klebsiella pneumoniae subsp. pneumoniae (strain ATCC 700721 / MGH 78578) GN=glyS PE=3 SV=1	0	70.2796917952359	24.5283018867925	11	77	11	1	689	76.284	5.58	High	High	High	3.8e6	9.6e6	5.5e6	0.848	219.558382749558	11
High	IsMasterProtein	A6TEV6	50S ribosomal protein L18 OS=Klebsiella pneumoniae subsp. pneumoniae (strain ATCC 700721 / MGH 78578) GN=rplR PE=3 SV=1	0	70.2702511184527	47.8632478632479	6	139	6	1	117	12.762	10.42	High	High	High	1.8e7	4.4e7	4.8e7	22.714	387.050661683083	6
High	IsMasterProtein	A6TEW2	50S ribosomal protein L14 OS=Klebsiella pneumoniae subsp. pneumoniae (strain ATCC 700721 / MGH 78578) GN=rplN PE=3 SV=1	0	68.4216351384862	49.5934959349594	5	182	5	1	123	13.546	10.42	High	High	High	4.0e6	2.5e7	1.6e7	18.307	414.845087409019	5
High	IsMasterProtein	A6TCL7	30S ribosomal protein S16 OS=Klebsiella pneumoniae subsp. pneumoniae (strain ATCC 700721 / MGH 78578) GN=rpsP PE=3 SV=1	0	68.2717767624725	58.5365853658537	4	190	4	1	82	9.085	10.83	High	High	High	4.5e6	4.1e7	1.9e7	315.228	632.456471920013	4
High	IsMasterProtein	A6TEV0	30S ribosomal protein S11 OS=Klebsiella pneumoniae subsp. pneumoniae (strain ATCC 700721 / MGH 78578) GN=rpsK PE=3 SV=1	0	65.849674837352	65.8914728682171	6	202	6	1	129	13.85	11.33	High	High	High	4.0e7	2.8e7	2.0e7	22.714	583.974467158318	6
High	IsMasterProtein	B5XZC1	Protein TolB OS=Klebsiella pneumoniae (strain 342) GN=tolB PE=3 SV=1	0	63.9558517734555	25.1162790697674	8	96	8	1	430	45.767	8.22	High	High	High	7.2e6	2.1e7	8.7e6	2.548	279.706918358803	8
High	IsMasterProtein	A6TCM1	Protein GrpE OS=Klebsiella pneumoniae subsp. pneumoniae (strain ATCC 700721 / MGH 78578) GN=grpE PE=3 SV=1	0	61.4470017281041	46.9387755102041	6	119	6	1	196	21.721	4.77	High	High	High	3.6e6	9.3e6	2.1e7	7.111	341.832626581192	6
High	IsMasterProtein	A6TEY0	30S ribosomal protein S12 OS=Klebsiella pneumoniae subsp. pneumoniae (strain ATCC 700721 / MGH 78578) GN=rpsL PE=3 SV=1	0	60.5872926999775	39.5161290322581	4	161	4	1	124	13.743	10.87	High	High	High	7.1e7	2.1e7	1.7e7	25.827	366.616901516914	4
High	IsMasterProtein	A6TF98	Bifunctional polymyxin resistance protein ArnA OS=Klebsiella pneumoniae subsp. pneumoniae (strain ATCC 700721 / MGH 78578) GN=arnA PE=3 SV=1	0	59.8223929210314	26.928895612708	11	39	11	1	661	73.998	6.33	High	High	High	4.3e6	1.2e7	1.6e7	1.11	109.510387897491	11
High	IsMasterProtein	A6TEW1	50S ribosomal protein L24 OS=Klebsiella pneumoniae subsp. pneumoniae (strain ATCC 700721 / MGH 78578) GN=rplX PE=3 SV=1	0	59.2060245862939	54.8076923076923	6	216	6	1	104	11.309	10.21	High	High	High	5.7e6	2.4e7	3.3e7	45.416	771.642401814461	6
High	IsMasterProtein	P00350	6-phosphogluconate dehydrogenase, decarboxylating OS=Escherichia coli (strain K12) GN=gnd PE=1 SV=2	0	57.1605763655945	17.7350427350427	6	89	1	1	468	51.449	5.15	High	High	High	7.7e6		7.8e6	0.951	298.594188690186	6
High	IsMasterProtein	P19650	Aminoglycoside N(6')-acetyltransferase type 1 OS=Klebsiella pneumoniae GN=aacA4 PE=3 SV=1	0	56.3938206020066	43.2835820895522	6	93	6	1	201	22.393	5	High	High	High	4.7e6	5.2e7	8.4e7	12.895	296.667062282562	6
High	IsMasterProtein	A6TGC6	50S ribosomal protein L31 OS=Klebsiella pneumoniae subsp. pneumoniae (strain ATCC 700721 / MGH 78578) GN=rpmE PE=3 SV=1	0	56.2055337050826	70	4	182	4	1	70	7.737	9.36	High	High	High	1.7e6	1.3e7	1.4e7	38.811	560.075353622437	4
High	IsMasterProtein	B5XP25	50S ribosomal protein L25 OS=Klebsiella pneumoniae (strain 342) GN=rplY PE=3 SV=1	0	55.9932117977037	41.4893617021277	4	54	2	1	94	10.63	9.31	High	Not Found	High	1.6e8			6.197	176.777499079704	4
High	IsMasterProtein	A6TAN5	2-dehydro-3-deoxyphosphooctonate aldolase OS=Klebsiella pneumoniae subsp. pneumoniae (strain ATCC 700721 / MGH 78578) GN=kdsA PE=3 SV=1	0	55.6230913285312	42.6056338028169	8	72	8	1	284	30.805	6.32	High	High	High	6.2e7	9.0e6	4.7e6	1.848	201.936771273613	8
High	IsMasterProtein	P37323	Beta-lactamase SHV-4 OS=Klebsiella pneumoniae GN=bla PE=1 SV=1	0	55.3367764190009	44.1509433962264	11	84	11	1	265	28.842	7.39	High	High	High	5.2e7	1.6e7	7.9e6	2.548	226.246620416641	11
High	IsMasterProtein	B5Y235	Isoleucine--tRNA ligase OS=Klebsiella pneumoniae (strain 342) GN=ileS PE=3 SV=1	0	54.8932064943838	14.818763326226	10	56	10	1	938	104.379	6.1	High	High	High	3.3e6	1.3e7	1.4e7	0.559	137.764673948288	10
High	IsMasterProtein	B5XVK6	50S ribosomal protein L19 OS=Klebsiella pneumoniae (strain 342) GN=rplS PE=3 SV=1	0	53.875161635448	60	6	133	6	1	115	13.125	10.62	High	High	High	4.5e6	9.1e6	2.0e7	22.714	354.086770296097	6
High	IsMasterProtein	P33318	Translation initiation factor IF-3 OS=Klebsiella pneumoniae GN=infC PE=3 SV=1	0	51.7127090678822	35	4	73	4	1	180	20.492	9.52	High	High	High	1.1e6	3.5e7	3.4e7	4.012	290.691874742508	4
High	IsMasterProtein	A6T4Z7	Proline--tRNA ligase OS=Klebsiella pneumoniae subsp. pneumoniae (strain ATCC 700721 / MGH 78578) GN=proS PE=3 SV=1	0	51.6291125828396	27.0979020979021	11	71	11	1	572	63.483	5.12	High	High	High	5.1e6	2.1e7	1.3e7	1.106	189.54795217514	11
High	IsMasterProtein	P0A297	50S ribosomal protein L10 OS=Salmonella typhimurium (strain LT2 / SGSC1412 / ATCC 700720) GN=rplJ PE=3 SV=2	0	51.1296008941503	43.030303030303	7	211	7	1	165	17.789	8.98	High	High	High	1.3e7	2.1e7	5.1e7	4.623	578.341547966003	7
High	IsMasterProtein	B5XTJ1	Protein-export protein SecB OS=Klebsiella pneumoniae (strain 342) GN=secB PE=3 SV=1	0	50.8166047477394	50.9677419354839	4	60	4	1	155	17.179	4.32	High	High	High	5.5e7	7.5e6	2.1e7	13.678	244.031633615494	4
High	IsMasterProtein	B5XSV5	50S ribosomal protein L21 OS=Klebsiella pneumoniae (strain 342) GN=rplU PE=3 SV=1	0	50.6484735858113	57.2815533980583	5	93	5	1	103	11.555	9.85	High	High	High	3.3e6	2.0e7	6.1e7	12.895	204.84584069252	5
High	IsMasterProtein	A6TB35	Aspartate--tRNA ligase OS=Klebsiella pneumoniae subsp. pneumoniae (strain ATCC 700721 / MGH 78578) GN=aspS PE=3 SV=1	0	50.1516953680796	17.9831932773109	7	57	7	1	595	66.373	5.55	High	High	High	4.0e6	1.3e7	6.6e6	0.855	114.47695183754	7
High	IsMasterProtein	A6TCG5	Serine hydroxymethyltransferase OS=Klebsiella pneumoniae subsp. pneumoniae (strain ATCC 700721 / MGH 78578) GN=glyA PE=3 SV=1	0	50.1318524837475	30.4556354916067	10	72	10	1	417	45.411	6.48	High	High	High	1.1e7	1.6e7	1.2e7	1.754	201.843377709389	10
High	IsMasterProtein	B5Y369	10 kDa chaperonin OS=Klebsiella pneumoniae (strain 342) GN=groS PE=3 SV=1	0	50.0896487376081	71.1340206185567	5	161	5	1	97	10.354	5.5	High	High	High	3.5e6	1.2e8	1.3e8	20.544	516.211483120918	5
High	IsMasterProtein	A6T6C3	Glutamine--tRNA ligase OS=Klebsiella pneumoniae subsp. pneumoniae (strain ATCC 700721 / MGH 78578) GN=glnS PE=3 SV=1	0	47.6559993190028	19.4594594594595	8	67	8	1	555	63.572	5.78	High	High	High	2.1e7	1.6e7	6.4e6	0.896	201.118378162384	8
High	IsMasterProtein	A6TCW1	Protein RecA OS=Klebsiella pneumoniae subsp. pneumoniae (strain ATCC 700721 / MGH 78578) GN=recA PE=3 SV=1	0	47.1663199403147	34.6590909090909	8	41	8	1	352	37.9	5.19	High	High	High	3.9e6	5.4e6	5.2e6	1.683	102.65988111496	8
High	IsMasterProtein	B5XXH6	Acyl carrier protein OS=Klebsiella pneumoniae (strain 342) GN=acpP PE=3 SV=1	0	46.8733677508084	33.3333333333333	3	262	3	1	78	8.634	4.06	High	High	High	9.8e6	9.2e7	2.2e7	30.623	809.545779466629	3
High	IsMasterProtein	A6TCC2	GMP synthase [glutamine-hydrolyzing] OS=Klebsiella pneumoniae subsp. pneumoniae (strain ATCC 700721 / MGH 78578) GN=guaA PE=3 SV=1	0	46.0105844715265	22.0952380952381	8	46	8	1	525	58.755	5.44	High	High	High	4.3e6	9.7e6	8.7e6	1.054	155.490506649017	8
High	IsMasterProtein	B5XNA2	50S ribosomal protein L29 OS=Klebsiella pneumoniae (strain 342) GN=rpmC PE=3 SV=1	0	45.4849723141078	55.5555555555556	3	118	3	1	63	7.239	10.27	High	High	High	2.8e6	1.8e7	1.5e7	30.623	299.113126635551	3
High	IsMasterProtein	A6TFR0	Cell division protein ZapB OS=Klebsiella pneumoniae subsp. pneumoniae (strain ATCC 700721 / MGH 78578) GN=zapB PE=3 SV=1	0	44.3014529548935	44.4444444444444	3	43	3	1	81	9.551	4.56	High	High	High	1.2e8	5.5e6	7.1e6	9	143.067760944366	3
High	IsMasterProtein	A6T4F5	Chaperone protein DnaJ OS=Klebsiella pneumoniae subsp. pneumoniae (strain ATCC 700721 / MGH 78578) GN=dnaJ PE=3 SV=1	0	44.1745088512213	20.159151193634	6	49	6	1	377	40.985	8	High	High	High		8.5e6	4.5e6	1.448	151.058473467827	6
High	IsMasterProtein	B5XNL6	Histidine--tRNA ligase OS=Klebsiella pneumoniae (strain 342) GN=hisS PE=3 SV=1	0	43.6094771266397	23.3490566037736	7	38	7	1	424	47.027	5.55	High	High	High	2.8e6	1.4e7	7.7e6	0.995	108.032335758209	7
High	IsMasterProtein	B5XZ37	ATP-dependent protease ATPase subunit HslU OS=Klebsiella pneumoniae (strain 342) GN=hslU PE=3 SV=1	0	43.3800290939862	27.2522522522523	10	47	10	1	444	49.681	5.47	High	High	High	3.3e6	1.5e7	1.2e7	1.154	133.971141934395	10
High	IsMasterProtein	A6TEN8	30S ribosomal protein S9 OS=Klebsiella pneumoniae subsp. pneumoniae (strain ATCC 700721 / MGH 78578) GN=rpsI PE=3 SV=1	0	42.860773950706	53.0769230769231	7	253	7	1	130	14.847	10.95	High	High	High	3.6e7	5.7e7	3.0e7	6.943	553.120416641235	7
High	IsMasterProtein	B5XN98	30S ribosomal protein S19 OS=Klebsiella pneumoniae (strain 342) GN=rpsS PE=3 SV=1	0	42.5075850201206	48.9130434782609	5	80	5	1	92	10.41	10.52	High	High	High	4.6e7	8.2e6	9.2e6	20.544	152.048513293266	5
High	IsMasterProtein	B5XNA6	30S ribosomal protein S14 OS=Klebsiella pneumoniae (strain 342) GN=rpsN PE=3 SV=1	0	41.640984170372	31.6831683168317	4	148	4	1	101	11.571	11.34	High	High	High	4.4e6	2.3e7	2.0e7	12.895	306.276928901672	4
High	IsMasterProtein	P16481	Phosphocarrier protein HPr OS=Klebsiella pneumoniae GN=ptsH PE=3 SV=1	0	40.847904270581	50.5882352941176	3	136	3	1	85	9.114	5.83	High	High	High	6.2e6	1.0e8	2.5e7	14.849	498.610222220421	3
High	IsMasterProtein	A6TCI3	Elongation factor 4 OS=Klebsiella pneumoniae subsp. pneumoniae (strain ATCC 700721 / MGH 78578) GN=lepA PE=3 SV=1	0	40.8228917344088	15.8597662771285	7	62	7	1	599	66.393	5.59	High	High	High	2.5e6	1.1e7	4.9e6	0.778	170.161654233933	7
High	IsMasterProtein	A6TH65	Elongation factor P OS=Klebsiella pneumoniae subsp. pneumoniae (strain ATCC 700721 / MGH 78578) GN=efp PE=3 SV=1	0	39.045773156777	38.8297872340425	3	113	3	1	188	20.59	5.02	High	High	High	4.8e7	1.8e7	1.5e7	2.981	328.342445373535	3
High	IsMasterProtein	B5XTS2	Fe/S biogenesis protein NfuA OS=Klebsiella pneumoniae (strain 342) GN=nfuA PE=3 SV=1	0	37.7821990031286	57.0680628272251	6	54	6	1	191	20.991	4.6	High	High	High	3.5e6	2.4e7	1.6e7	4.012	160.596035599709	6
High	IsMasterProtein	B5Y1J9	Ribosome-recycling factor OS=Klebsiella pneumoniae (strain 342) GN=frr PE=3 SV=1	0	36.7700250699334	38.9189189189189	5	54	5	1	185	20.618	6.89	High	High	High	1.1e6	3.2e7	1.4e7	1.276	186.099484205246	5
High	IsMasterProtein	B5XNB4	30S ribosomal protein S13 OS=Klebsiella pneumoniae (strain 342) GN=rpsM PE=3 SV=1	0	36.439850081678	43.2203389830509	5	282	5	1	118	13.202	10.76	High	High	High	4.1e6	4.4e7	1.6e7	6.197	749.448604941368	5
High	IsMasterProtein	A6TEW5	50S ribosomal protein L16 OS=Klebsiella pneumoniae subsp. pneumoniae (strain ATCC 700721 / MGH 78578) GN=rplP PE=3 SV=1	0	36.188568889252	40.4411764705882	5	143	5	1	136	15.24	11.05	High	High	High	2.3e7	1.7e7	2.8e7	4.179	481.892732620239	5
High	IsMasterProtein	B5XND7	DNA-binding protein Fis OS=Klebsiella pneumoniae (strain 342) GN=fis PE=3 SV=1	0	36.0574004640847	59.1836734693878	2	64	2	1	98	11.233	9.35	High	High	High		4.0e7	1.4e7	45.416	189.983093500137	2
High	IsMasterProtein	A6TC43	Glutamate--tRNA ligase OS=Klebsiella pneumoniae subsp. pneumoniae (strain ATCC 700721 / MGH 78578) GN=gltX PE=3 SV=1	0	35.9319674288727	23.3050847457627	7	36	7	1	472	53.57	6.01	High	High	High	5.2e6		1.8e7	0.743	85.5519038438797	7
High	IsMasterProtein	A6T5I1	ATP-dependent Clp protease ATP-binding subunit ClpX OS=Klebsiella pneumoniae subsp. pneumoniae (strain ATCC 700721 / MGH 78578) GN=clpX PE=3 SV=1	0	35.6454226113675	28.0660377358491	7	35	7	1	424	46.265	5.5	High	High	High	2.9e6	1.2e7	5.4e6	0.859	105.28953576088	7
High	IsMasterProtein	A6TGN5	50S ribosomal protein L11 OS=Klebsiella pneumoniae subsp. pneumoniae (strain ATCC 700721 / MGH 78578) GN=rplK PE=3 SV=1	0	35.3358453782497	38.0281690140845	5	258	5	1	142	14.866	9.63	High	High	High	3.9e6	9.8e6	3.8e7	2.511	653.550674915314	5
High	IsMasterProtein	B5XXK6	Glucans biosynthesis protein G OS=Klebsiella pneumoniae (strain 342) GN=mdoG PE=3 SV=1	0	34.7037282600412	17.4168297455969	5	25	5	1	511	57.785	8.28	High	High	High	7.3e6	9.3e6	8.4e6	0.61	92.2992284297943	5
High	IsMasterProtein	B5XTE8	DNA-directed RNA polymerase subunit omega OS=Klebsiella pneumoniae (strain 342) GN=rpoZ PE=3 SV=1	0	32.8726305710915	61.5384615384615	4	75	4	1	91	10.23	4.92	High	High	High	8.5e6		1.1e7	4.179	240.845277547836	4
High	IsMasterProtein	B5XZM0	ATP synthase subunit b OS=Klebsiella pneumoniae (strain 342) GN=atpF PE=3 SV=1	0	32.2438708376794	39.1025641025641	5	61	5	1	156	17.364	5.8	High	High	High	4.6e6	4.0e6	5.7e6	2.162	215.840965628624	5
High	IsMasterProtein	B5XSV6	50S ribosomal protein L27 OS=Klebsiella pneumoniae (strain 342) GN=rpmA PE=3 SV=1	0	31.6185767622622	51.7647058823529	4	194	4	1	85	9.118	10.77	High	High	High	7.9e6	9.2e6	1.2e7	14.849	553.013248562813	4
High	IsMasterProtein	A6TEX3	30S ribosomal protein S10 OS=Klebsiella pneumoniae subsp. pneumoniae (strain ATCC 700721 / MGH 78578) GN=rpsJ PE=3 SV=1	0	31.6024518069308	48.5436893203884	5	242	5	1	103	11.759	9.86	High	High	High	8.0e6	6.8e7	2.1e7	4.623	680.343013167381	5
High	IsMasterProtein	B5Y275	Phosphopentomutase OS=Klebsiella pneumoniae (strain 342) GN=deoB PE=3 SV=1	0	31.4054241536818	18.4275184275184	6	53	6	1	407	44.255	5.25	High	High	High	1.1e6	4.6e6	1.7e7	0.778	115.490594863892	6
High	IsMasterProtein	A6T4W3	5'-methylthioadenosine/S-adenosylhomocysteine nucleosidase OS=Klebsiella pneumoniae subsp. pneumoniae (strain ATCC 700721 / MGH 78578) GN=mtnN PE=1 SV=1	0	30.5410481818127	35.7758620689655	5	49	5	1	232	24.489	5.4	High	High	High	4.3e7	5.1e6	3.8e6	1.424	145.877086639404	5
High	IsMasterProtein	A6TFM8	50S ribosomal protein L28 OS=Klebsiella pneumoniae subsp. pneumoniae (strain ATCC 700721 / MGH 78578) GN=rpmB PE=3 SV=1	0	30.1664465836098	64.1025641025641	7	107	7	1	78	9.001	11.41	High	High	High	5.3e6	2.0e7	2.9e6	30.623	170.911837458611	7
High	IsMasterProtein	A6TB02	RNA chaperone ProQ OS=Klebsiella pneumoniae subsp. pneumoniae (strain ATCC 700721 / MGH 78578) GN=proQ PE=3 SV=1	0	29.5590454309579	21.7777777777778	5	61	5	1	225	24.959	9.8	High	High	High	2.1e7	2.3e7	2.8e7	1.154	154.519539952278	5
High	IsMasterProtein	A6TEW3	30S ribosomal protein S17 OS=Klebsiella pneumoniae subsp. pneumoniae (strain ATCC 700721 / MGH 78578) GN=rpsQ PE=3 SV=1	0	29.3630618227874	27.3809523809524	2	90	2	1	84	9.697	9.72	High	High	High	3.3e6	4.6e6	4.8e6	5.31	332.16594183445	2
High	IsMasterProtein	A6T6B5	tRNA-2-methylthio-N(6)-dimethylallyladenosine synthase OS=Klebsiella pneumoniae subsp. pneumoniae (strain ATCC 700721 / MGH 78578) GN=miaB PE=3 SV=2	0	29.2669515297973	24.0506329113924	7	28	7	1	474	53.517	5.45	High	High	High		9.9e6		0.61	79.6378633975983	7
High	IsMasterProtein	A6TEU7	50S ribosomal protein L17 OS=Klebsiella pneumoniae subsp. pneumoniae (strain ATCC 700721 / MGH 78578) GN=rplQ PE=3 SV=1	0	29.0752661405145	26.5625	4	95	4	1	128	14.437	11.05	High	High	High	1.1e7	3.8e7	2.1e7	4.623	292.743525147438	4
High	IsMasterProtein	A6T4Y7	Acetyl-coenzyme A carboxylase carboxyl transferase subunit alpha OS=Klebsiella pneumoniae subsp. pneumoniae (strain ATCC 700721 / MGH 78578) GN=accA PE=3 SV=1	0	28.9313863291692	30.7210031347962	7	47	7	1	319	35.289	5.66	High	High	High	7.4e6	6.6e6		1.154	125.528670430183	7
High	IsMasterProtein	A6TAI3	Phenylalanine--tRNA ligase alpha subunit OS=Klebsiella pneumoniae subsp. pneumoniae (strain ATCC 700721 / MGH 78578) GN=pheS PE=3 SV=1	0	28.8072086872142	18.0428134556575	5	25	5	1	327	36.776	5.78	High	High	High		6.2e6	1.6e7	0.688	75.3334114551544	5
High	IsMasterProtein	A6T6Z0	Serine--tRNA ligase OS=Klebsiella pneumoniae subsp. pneumoniae (strain ATCC 700721 / MGH 78578) GN=serS PE=3 SV=1	0	28.5154854264887	15.5813953488372	6	41	6	1	430	48.573	5.77	High	High	High	1.1e7	9.2e6	1.2e7	0.701	129.369879484177	6
High	IsMasterProtein	A6TB33	Probable transcriptional regulatory protein KPN78578_23430 OS=Klebsiella pneumoniae subsp. pneumoniae (strain ATCC 700721 / MGH 78578) GN=KPN78578_23430 PE=3 SV=1	0	28.4094122230244	24.390243902439	5	19	5	1	246	26.301	4.86	High	High	High			9.4e6	1.276	56.0910602807999	5
High	IsMasterProtein	A6T5N7	Adenylate kinase OS=Klebsiella pneumoniae subsp. pneumoniae (strain ATCC 700721 / MGH 78578) GN=adk PE=3 SV=1	0	26.8014419584673	27.1028037383178	6	54	6	1	214	23.533	6.04	High	High	High	3.3e6	6.2e6	7.3e6	1.371	152.115803480148	6
High	IsMasterProtein	A6T9Y5	Tyrosine--tRNA ligase OS=Klebsiella pneumoniae subsp. pneumoniae (strain ATCC 700721 / MGH 78578) GN=tyrS PE=3 SV=1	0	26.5925532293441	17.7570093457944	5	26	5	1	428	47.708	5.55	High	High	High	2.2e6		1.1e7	0.995	71.4759116172791	5
High	IsMasterProtein	A6T6Y8	Outer-membrane lipoprotein carrier protein OS=Klebsiella pneumoniae subsp. pneumoniae (strain ATCC 700721 / MGH 78578) GN=lolA PE=3 SV=1	0	26.5577479400045	17.2413793103448	2	16	2	1	203	22.544	7.43	Not Found	High	High		1.9e7	1.2e7	0.848	67.7118096351624	2
High	IsMasterProtein	B5XQC6	Threonine--tRNA ligase OS=Klebsiella pneumoniae (strain 342) GN=thrS PE=3 SV=1	0	26.3563275782959	17.601246105919	7	56	7	1	642	73.891	6.23	High	High	High	8.1e6	1.5e7	6.4e6	0.42	155.046136617661	7
High	IsMasterProtein	A6TG39	ATP synthase subunit delta OS=Klebsiella pneumoniae subsp. pneumoniae (strain ATCC 700721 / MGH 78578) GN=atpH PE=3 SV=1	0	26.2483794124007	27.1186440677966	3	8	3	1	177	19.518	5.05	High	High	High		7.7e6	5.2e6	1.31	28.9944269657135	3
High	IsMasterProtein	B5XU21	30S ribosomal protein S21 OS=Klebsiella pneumoniae (strain 342) GN=rpsU PE=3 SV=1	0	26.0167099581382	42.2535211267606	4	137	4	1	71	8.495	11.15	High	High	High	3.6e6	1.2e7		99	273.978778481483	4
High	IsMasterProtein	A6TG48	Aspartate--ammonia ligase OS=Klebsiella pneumoniae subsp. pneumoniae (strain ATCC 700721 / MGH 78578) GN=asnA PE=3 SV=1	0	24.7299322626076	16.3636363636364	4	26	4	1	330	36.789	5.8	High	High	High	4.9e6	9.0e6		0.551	84.5653166770935	4
High	IsMasterProtein	A6T7E9	50S ribosomal protein L32 OS=Klebsiella pneumoniae subsp. pneumoniae (strain ATCC 700721 / MGH 78578) GN=rpmF PE=3 SV=1	0	24.7268851193163	43.859649122807	2	112	2	1	57	6.426	11.36	High	High	High	5.6e6	2.4e7	2.2e7	9	448.287297487259	2
High	IsMasterProtein	A6TCE7	Chaperone protein HscA OS=Klebsiella pneumoniae subsp. pneumoniae (strain ATCC 700721 / MGH 78578) GN=hscA PE=3 SV=1	0	23.5711250347656	6.65584415584416	3	23	3	1	616	65.355	5.1	High	High	High	2.1e6	3.2e6	4.4e6	0.292	67.2211141586304	3
High	IsMasterProtein	B5Y237	30S ribosomal protein S20 OS=Klebsiella pneumoniae (strain 342) GN=rpsT PE=3 SV=1	0	23.3700315098541	35.632183908046	4	158	4	1	87	9.664	11.18	High	High	High	3.3e7	9.9e6	1.0e7	16.783	410.856245756149	4
High	IsMasterProtein	A6TB43	Arginine--tRNA ligase OS=Klebsiella pneumoniae subsp. pneumoniae (strain ATCC 700721 / MGH 78578) GN=argS PE=1 SV=1	0	22.7369186136667	13.3448873483536	5	25	5	1	577	64.202	5.62	High	High	High	3.1e6	1.7e7	9.7e6	0.343	60.0121821165085	5
High	IsMasterProtein	A6TGQ1	Phosphomethylpyrimidine synthase OS=Klebsiella pneumoniae subsp. pneumoniae (strain ATCC 700721 / MGH 78578) GN=thiC PE=3 SV=1	0	22.1004446509206	8.39936608557845	4	14	4	1	631	70.74	6.24	High	High	High	1.9e6	9.7e6		0.343	30.216805934906	4
High	IsMasterProtein	O07026	Flavodoxin OS=Klebsiella pneumoniae GN=fldA PE=2 SV=2	0	22.0597086128425	30.6818181818182	3	45	3	1	176	19.753	4.48	High	High	High	6.3e6	2.6e6		2.594	113.170493602753	3
High	IsMasterProtein	A6T7F1	3-oxoacyl-[acyl-carrier-protein] synthase 3 OS=Klebsiella pneumoniae subsp. pneumoniae (strain ATCC 700721 / MGH 78578) GN=fabH PE=3 SV=1	0	21.8003447726456	11.98738170347	2	28	2	1	317	33.401	5.08	High	High	High		6.8e6	5.7e6	0.54	113.136923074722	2
High	IsMasterProtein	A6T5G0	UPF0234 protein KPN78578_03700 OS=Klebsiella pneumoniae subsp. pneumoniae (strain ATCC 700721 / MGH 78578) GN=KPN78578_03700 PE=3 SV=1	0	21.7386630050602	29.4478527607362	3	11	3	1	163	18.342	5.76	High	Not Found	High	3.2e7		6.9e6	0.995	39.619621515274	3
High	IsMasterProtein	B5XZS3	UPF0250 protein KPK_3910 OS=Klebsiella pneumoniae (strain 342) GN=KPK_3910 PE=3 SV=1	0	20.822633520693	39.0804597701149	2	26	2	1	87	9.779	5.33	High	High	High	2.3e7	5.8e6	3.7e6	9	78.6300883293152	2
High	IsMasterProtein	A6TG37	ATP synthase gamma chain OS=Klebsiella pneumoniae subsp. pneumoniae (strain ATCC 700721 / MGH 78578) GN=atpG PE=3 SV=1	0	20.5745235461877	25.0871080139373	4	14	4	1	287	31.493	9.06	High	High	High	1.5e7	2.4e6		0.624	35.6466664075851	4
High	IsMasterProtein	A6TBR5	50S ribosomal protein L25 OS=Klebsiella pneumoniae subsp. pneumoniae (strain ATCC 700721 / MGH 78578) GN=rplY PE=3 SV=1	0	19.9197225644052	38.2978723404255	4	141	2	1	94	10.574	9.52	High	High	High	6.2e6	2.3e7	1.0e7	2.728	403.097485303879	4
High	IsMasterProtein	B5XTG7	50S ribosomal protein L33 OS=Klebsiella pneumoniae (strain 342) GN=rpmG PE=3 SV=1	0	19.1898310565127	40	2	79	2	1	55	6.402	10.17	High	High	High	1.2e7	8.0e6	8.8e6	9	213.534924983978	2
High	IsMasterProtein	A6TCA1	4-hydroxy-tetrahydrodipicolinate synthase OS=Klebsiella pneumoniae subsp. pneumoniae (strain ATCC 700721 / MGH 78578) GN=dapA PE=3 SV=1	0	18.9084280249932	10.958904109589	2	16	2	1	292	31.142	6.1	High	High	High	4.0e6		1.1e7	0.54	55.1277270317078	2
High	IsMasterProtein	B5XUF3	Peptide chain release factor 2 OS=Klebsiella pneumoniae (strain 342) GN=prfB PE=3 SV=1	0	18.863419361152	13.6986301369863	3	15	3	1	365	41.178	4.78	High	High	High	8.3e6		1.6e7	0.551	38.3254957199097	3
High	IsMasterProtein	B5XQC9	50S ribosomal protein L20 OS=Klebsiella pneumoniae (strain 342) GN=rplT PE=3 SV=1	0	18.6691321375945	35.5932203389831	5	214	5	1	118	13.489	11.47	High	High	High	4.2e6	8.4e6	5.0e6	2.162	357.641932010651	5
High	IsMasterProtein	B5Y2Y3	Peptide methionine sulfoxide reductase MsrA OS=Klebsiella pneumoniae (strain 342) GN=msrA PE=3 SV=1	0	18.6256291088268	12.3222748815166	2	19	2	1	211	23.165	6.35	High	High	High	1.0e7	1.1e7	6.5e6	0.874	30.6191515922546	2
High	IsMasterProtein	A6T7Z4	Exoribonuclease 2 OS=Klebsiella pneumoniae subsp. pneumoniae (strain ATCC 700721 / MGH 78578) GN=rnb PE=3 SV=1	0	18.2299526610845	7.91925465838509	3	20	3	1	644	72.306	5.62	High	High	High		5.9e6	4.9e6	0.245	57.3237462043762	3
High	IsMasterProtein	A6T532	Xanthine phosphoribosyltransferase OS=Klebsiella pneumoniae subsp. pneumoniae (strain ATCC 700721 / MGH 78578) GN=gpt PE=3 SV=1	0	18.1918246885881	34.2105263157895	3	12	3	1	152	16.924	5.85	High	Not Found	High			1.1e7	3.642	31.3559092283249	3
High	IsMasterProtein	A6TBK7	Methionine--tRNA ligase OS=Klebsiella pneumoniae subsp. pneumoniae (strain ATCC 700721 / MGH 78578) GN=metG PE=3 SV=1	0	18.1650225304345	7.68094534711965	4	16	4	1	677	76.104	5.53	High	High	Not Found	4.1e6	1.5e7		0.252	44.1583524942398	4
High	IsMasterProtein	A6TCD5	Cytoskeleton protein RodZ OS=Klebsiella pneumoniae subsp. pneumoniae (strain ATCC 700721 / MGH 78578) GN=rodZ PE=3 SV=1	0	17.9788072265881	9.36555891238671	2	31	2	1	331	35.18	6.57	High	High	High	5.4e6	3.4e6	7.7e6	0.778	80.149652838707	2
High	IsMasterProtein	A6T4P6	GMP reductase OS=Klebsiella pneumoniae subsp. pneumoniae (strain ATCC 700721 / MGH 78578) GN=guaC PE=3 SV=1	0	17.6256838942088	10.6628242074928	3	10	3	1	347	37.255	6.73	High	High	High		5.9e6		0.438	30.6799689531326	3
High	IsMasterProtein	A6T5N4	Nucleoid-associated protein KPN78578_04440 OS=Klebsiella pneumoniae subsp. pneumoniae (strain ATCC 700721 / MGH 78578) GN=KPN78578_04440 PE=3 SV=1	0	17.0698678213298	42.7272727272727	3	21	3	1	110	12.048	5.07	High	High	High	1.5e6	3.2e6	2.6e6	3.217	30.9776049852371	3
High	IsMasterProtein	B5XZS6	Lipoyl synthase OS=Klebsiella pneumoniae (strain 342) GN=lipA PE=3 SV=1	0	17.0542746270725	17.4454828660436	4	14	4	1	321	36.067	7.94	High	High	High		4.4e6	8.3e6	0.778	24.1707434654236	4
High	IsMasterProtein	A6T518	Phosphoheptose isomerase OS=Klebsiella pneumoniae subsp. pneumoniae (strain ATCC 700721 / MGH 78578) GN=gmhA PE=3 SV=1	0	16.8932768171532	23.3160621761658	3	9	3	1	193	20.859	6.2	Not Found	High	High		9.8e6	2.5e6	0.701	28.6630115509033	3
High	IsMasterProtein	A6TDS5	Ribose-5-phosphate isomerase A OS=Klebsiella pneumoniae subsp. pneumoniae (strain ATCC 700721 / MGH 78578) GN=rpiA PE=3 SV=1	0	16.8844986875462	17.351598173516	3	26	3	1	219	22.721	5.63	High	High	High	7.5e5	5.9e6	4.2e6	0.701	85.5551934242249	3
High	IsMasterProtein	A6T748	3-hydroxydecanoyl-[acyl-carrier-protein] dehydratase OS=Klebsiella pneumoniae subsp. pneumoniae (strain ATCC 700721 / MGH 78578) GN=fabA PE=3 SV=1	0	16.679382636854	23.8372093023256	4	64	4	1	172	19.072	6.02	High	High	High	3.0e6	1.5e7	1.5e7	1.783	125.156476616859	4
High	IsMasterProtein	A6T4X3	Uridylate kinase OS=Klebsiella pneumoniae subsp. pneumoniae (strain ATCC 700721 / MGH 78578) GN=pyrH PE=3 SV=1	0	16.6745263598568	17.8423236514523	2	8	2	1	241	25.939	7.39	High	Not Found	Not Found	2.8e6			0.778	25.4796171188354	2
High	IsMasterProtein	A6T5R2	Cysteine--tRNA ligase OS=Klebsiella pneumoniae subsp. pneumoniae (strain ATCC 700721 / MGH 78578) GN=cysS PE=3 SV=1	0	16.6023427541897	7.59219088937093	3	20	3	1	461	52.135	5.49	High	High	High			4.9e6	0.334	67.1625134944916	3
High	IsMasterProtein	A6TGB8	ATP-dependent 6-phosphofructokinase OS=Klebsiella pneumoniae subsp. pneumoniae (strain ATCC 700721 / MGH 78578) GN=pfkA PE=3 SV=1	0	16.3051246132155	13.4375	4	19	4	1	320	34.962	6.02	High	High	High		1.2e7	3.5e6	0.585	57.7288016080856	4
High	IsMasterProtein	A6T704	Integration host factor subunit beta OS=Klebsiella pneumoniae subsp. pneumoniae (strain ATCC 700721 / MGH 78578) GN=ihfB PE=3 SV=1	0	16.2374786290181	22.1052631578947	2	36	2	1	95	10.73	9.04	High	High	High	1.1e6	1.2e6	4.3e6	2.162	60.9429261684418	2
High	IsMasterProtein	A6TCD4	4-hydroxy-3-methylbut-2-en-1-yl diphosphate synthase (flavodoxin) OS=Klebsiella pneumoniae subsp. pneumoniae (strain ATCC 700721 / MGH 78578) GN=ispG PE=3 SV=1	0	15.7895963675047	10.7238605898123	4	26	4	1	373	40.701	6.71	High	High	High		4.0e6	3.6e6	0.445	52.774652838707	4
High	IsMasterProtein	B5XPI0	UPF0265 protein KPK_1722 OS=Klebsiella pneumoniae (strain 342) GN=KPK_1722 PE=3 SV=1	0	15.5428637775066	41.1214953271028	2	6	2	1	107	12.57	9.11	High	Not Found	High	2.4e7		3.3e7	0.931	20.0807881355286	2
High	IsMasterProtein	A6TFH5	Glycine--tRNA ligase alpha subunit OS=Klebsiella pneumoniae subsp. pneumoniae (strain ATCC 700721 / MGH 78578) GN=glyQ PE=3 SV=1	0	15.2443554395102	14.8514851485149	3	6	3	1	303	34.71	5.11	High	High	Not Found	7.9e6	7.0e6		0.638	18.4932065010071	3
High	IsMasterProtein	A6TEV4	50S ribosomal protein L30 OS=Klebsiella pneumoniae subsp. pneumoniae (strain ATCC 700721 / MGH 78578) GN=rpmD PE=3 SV=1	0	15.1763667266311	59.3220338983051	4	74	4	1	59	6.51	10.96	High	High	High	4.5e6	7.2e6	4.1e6	9	180.148318886757	4
High	IsMasterProtein	A6TCF2	HTH-type transcriptional regulator IscR OS=Klebsiella pneumoniae subsp. pneumoniae (strain ATCC 700721 / MGH 78578) GN=iscR PE=3 SV=1	0	15.0406120739785	13.4969325153374	1	23	1	1	163	17.54	7.34	High	High	High	8.7e6	1.0e7		0.585	96.8872773647308	1
High	IsMasterProtein	A6THY6	Ribosomal RNA small subunit methyltransferase C OS=Klebsiella pneumoniae subsp. pneumoniae (strain ATCC 700721 / MGH 78578) GN=rsmC PE=3 SV=1	0	14.895451283693	15.2046783625731	3	11	3	1	342	37.337	6.24	Not Found	High	High				0.624	23.9722927808762	3
High	IsMasterProtein	B5XTF9	Ribonuclease PH OS=Klebsiella pneumoniae (strain 342) GN=rph PE=3 SV=1	0	14.7364646823484	23.5294117647059	3	8	3	1	238	25.254	5.71	High	High	Not Found		6.3e6		0.701	24.9595265388489	3
High	IsMasterProtein	A6TCB0	Uracil phosphoribosyltransferase OS=Klebsiella pneumoniae subsp. pneumoniae (strain ATCC 700721 / MGH 78578) GN=upp PE=3 SV=1	0	14.4992919080207	32.2115384615385	4	14	4	1	208	22.551	5.82	High	Not Found	High	2.7e6			1.031	31.6591420173645	4
High	IsMasterProtein	A6T726	Asparagine--tRNA ligase OS=Klebsiella pneumoniae subsp. pneumoniae (strain ATCC 700721 / MGH 78578) GN=asnS PE=3 SV=1	0	14.2055203426249	6.65236051502146	3	18	3	1	466	52.462	5.29	High	High	High		3.4e6		0.269	51.5604755878448	3
High	IsMasterProtein	A6TBN8	GTP cyclohydrolase 1 OS=Klebsiella pneumoniae subsp. pneumoniae (strain ATCC 700721 / MGH 78578) GN=folE PE=3 SV=1	0	13.5860030212655	13.963963963964	3	25	3	1	222	24.949	7.62	High	High	High	1.0e6	9.5e6	5.5e6	0.585	70.1925656795502	3
High	IsMasterProtein	B5Y274	Purine nucleoside phosphorylase DeoD-type OS=Klebsiella pneumoniae (strain 342) GN=deoD PE=3 SV=1	0	12.7601359000948	20.9205020920502	5	11	5	1	239	25.928	5.86	High	High	High	2.4e5	1.4e7		0.968	19.1591733694077	5
High	IsMasterProtein	A6TCD0	GTPase Der OS=Klebsiella pneumoniae subsp. pneumoniae (strain ATCC 700721 / MGH 78578) GN=der PE=3 SV=1	0	12.6233497664937	8.94308943089431	2	9	2	1	492	55.189	6.13	High	Not Found	High				0.145	24.4877586364746	2
High	IsMasterProtein	A6T716	Chromosome partition protein MukB OS=Klebsiella pneumoniae subsp. pneumoniae (strain ATCC 700721 / MGH 78578) GN=mukB PE=3 SV=1	0	12.3515799726928	1.75438596491228	2	8	2	1	1482	169.451	5.39	High	Not Found	High	2.1e6			0.046	21.0181272029877	2
High	IsMasterProtein	A6TDX0	Probable Fe(2+)-trafficking protein OS=Klebsiella pneumoniae subsp. pneumoniae (strain ATCC 700721 / MGH 78578) GN=KPN78578_33300 PE=3 SV=1	0	11.7819498340549	39.5604395604396	3	9	3	1	91	10.912	6.29	Not Found	High	High			6.4e6	1.371	27.0512624979019	3
High	IsMasterProtein	A6T5E9	N utilization substance protein B homolog OS=Klebsiella pneumoniae subsp. pneumoniae (strain ATCC 700721 / MGH 78578) GN=nusB PE=3 SV=1	0	11.0842414791117	29.4964028776978	2	14	2	1	139	15.754	6.8	High	High	High		1.9e6		0.52	36.1831039190292	2
High	IsMasterProtein	A6TFL2	L-threonine 3-dehydrogenase OS=Klebsiella pneumoniae subsp. pneumoniae (strain ATCC 700721 / MGH 78578) GN=tdh PE=3 SV=1	0	10.9163789977402	9.3841642228739	3	12	3	1	341	37.203	6.24	Not Found	High	High		4.1e6	8.4e5	0.501	18.107192158699	3
High	IsMasterProtein	B5Y306	30S ribosomal protein S18 OS=Klebsiella pneumoniae (strain 342) GN=rpsR PE=3 SV=1	0	10.7806283249946	29.3333333333333	2	55	2	1	75	8.981	10.59	High	High	High	8.4e6	1.4e7	2.3e7	2.162	171.619634151459	2
High	IsMasterProtein	A6T9H1	Pyrroloquinoline-quinone synthase OS=Klebsiella pneumoniae subsp. pneumoniae (strain ATCC 700721 / MGH 78578) GN=pqqC PE=1 SV=1	0	10.4297716873192	9.16334661354582	2	27	2	1	251	29.011	6.99	High	High	High	1.9e6	5.9e6	6.3e6	0.274	61.1179863214493	2
High	IsMasterProtein	A6T6Q6	DNA protection during starvation protein OS=Klebsiella pneumoniae subsp. pneumoniae (strain ATCC 700721 / MGH 78578) GN=dps PE=3 SV=1	0	9.98905890112198	21.5568862275449	3	10	3	1	167	18.697	6.04	High	High	Not Found		5.6e6		0.701	20.7117085456848	3
High	IsMasterProtein	A6TC47	DNA ligase OS=Klebsiella pneumoniae subsp. pneumoniae (strain ATCC 700721 / MGH 78578) GN=ligA PE=3 SV=1	0	9.84162665067842	4.32190760059613	2	16	2	1	671	73.561	5.86	High	High	High	6.8e5	4.9e6		0.11	45.2949824333191	2
High	IsMasterProtein	A6TFL4	ADP-L-glycero-D-manno-heptose-6-epimerase OS=Klebsiella pneumoniae subsp. pneumoniae (strain ATCC 700721 / MGH 78578) GN=hldD PE=3 SV=1	0	9.80583434365944	7.74193548387097	2	11	2	1	310	34.917	4.93	High	High	High				0.259	26.3655952215195	2
High	IsMasterProtein	A6TE25	UPF0441 protein KPN78578_33850 OS=Klebsiella pneumoniae subsp. pneumoniae (strain ATCC 700721 / MGH 78578) GN=KPN78578_33850 PE=3 SV=1	0	9.74984465637014	13.0044843049327	2	7	2	1	223	23.365	9.09	High	High	High		3.2e6		0.425	20.3682863712311	2
High	IsMasterProtein	A6T7Y5	GTP cyclohydrolase-2 OS=Klebsiella pneumoniae subsp. pneumoniae (strain ATCC 700721 / MGH 78578) GN=ribA PE=3 SV=1	0	9.69167569920786	16	2	8	2	1	200	22.168	6.2	High	Not Found	High	4.1e6		1.1e7	0.425	18.6197419166565	2
High	IsMasterProtein	A6TC02	Acetyl-coenzyme A carboxylase carboxyl transferase subunit beta OS=Klebsiella pneumoniae subsp. pneumoniae (strain ATCC 700721 / MGH 78578) GN=accD PE=3 SV=1	0	9.58854865786206	6.5359477124183	1	2	1	1	306	33.414	7.31	High	Not Found	Not Found	1.6e7			0.116	8.12906098365784	1
High	IsMasterProtein	B5XSW5	Phosphoglucosamine mutase OS=Klebsiella pneumoniae (strain 342) GN=glmM PE=3 SV=1	0	9.40596674759045	6.29213483146067	2	11	2	1	445	47.875	6.06	High	High	High	2.2e6		4.8e6	0.179	26.137195110321	2
High	IsMasterProtein	A6TGM5	Xaa-Pro dipeptidase OS=Klebsiella pneumoniae subsp. pneumoniae (strain ATCC 700721 / MGH 78578) GN=pepQ PE=3 SV=1	0	9.2486790163394	5.4176072234763	2	24	2	1	443	50.123	6.19	High	High	High	2.4e6	5.2e6	1.5e6	0.212	67.1096894741058	2
High	IsMasterProtein	A6T4H8	4-hydroxy-tetrahydrodipicolinate reductase OS=Klebsiella pneumoniae subsp. pneumoniae (strain ATCC 700721 / MGH 78578) GN=dapB PE=3 SV=1	0	8.84345084866822	6.59340659340659	1	3	1	1	273	28.63	6.18	Not Found	Not Found	High			8.1e6	0.129	12.3367991447449	1
High	IsMasterProtein	A6TGR3	Bifunctional purine biosynthesis protein PurH OS=Klebsiella pneumoniae subsp. pneumoniae (strain ATCC 700721 / MGH 78578) GN=purH PE=3 SV=1	0	8.7768603629749	2.45746691871456	1	9	1	1	529	57.182	6	High	High	High			5.0e6	0.155	17.6319780349731	1
High	IsMasterProtein	A6TG35	ATP synthase epsilon chain OS=Klebsiella pneumoniae subsp. pneumoniae (strain ATCC 700721 / MGH 78578) GN=atpC PE=3 SV=1	0	8.75129126439908	12.2302158273381	1	12	1	1	139	15.055	6.28	Not Found	High	High		1.1e7	1.4e7	0.389	42.93861079216	1
High	IsMasterProtein	A6TFA0	UDP-4-amino-4-deoxy-L-arabinose--oxoglutarate aminotransferase OS=Klebsiella pneumoniae subsp. pneumoniae (strain ATCC 700721 / MGH 78578) GN=arnB PE=3 SV=2	0	8.52701799547517	7.38786279683377	2	8	2	1	379	41.294	6.62	High	High	High		2.4e6		0.259	22.7080471515656	2
High	IsMasterProtein	A6TCE4	Peptidase B OS=Klebsiella pneumoniae subsp. pneumoniae (strain ATCC 700721 / MGH 78578) GN=pepB PE=3 SV=1	0	8.35384909105222	5.37383177570093	2	10	2	1	428	46.19	5.86	Not Found	High	High		1.4e6		0.186	27.4350862503052	2
High	IsMasterProtein	B5XVC4	S-ribosylhomocysteine lyase OS=Klebsiella pneumoniae (strain 342) GN=luxS PE=3 SV=1	0	8.33949728090233	15.7894736842105	2	15	2	1	171	19.442	5.38	High	High	High			1.7e7	0.468	35.5859477519989	2
High	IsMasterProtein	P45599	Ferric uptake regulation protein OS=Klebsiella pneumoniae GN=fur PE=1 SV=2	0	8.30444197844876	21.2903225806452	2	8	2	1	155	17.768	6.68	High	Not Found	High	4.7e6		6.7e6	0.585	17.6464374065399	2
High	IsMasterProtein	A6TEK8	UDP-N-acetylglucosamine 1-carboxyvinyltransferase OS=Klebsiella pneumoniae subsp. pneumoniae (strain ATCC 700721 / MGH 78578) GN=murA PE=3 SV=1	0	8.13033953813552	7.15990453460621	2	6	2	1	419	44.557	5.88	High	High	High				0.194	12.9188706874847	2
High	IsMasterProtein	A6TG08	Membrane protein insertase YidC OS=Klebsiella pneumoniae subsp. pneumoniae (strain ATCC 700721 / MGH 78578) GN=yidC PE=3 SV=1	0	8.09556716804612	4.01459854014599	2	7	2	1	548	61.425	9.04	High	High	High		8.2e6	1.7e6	0.202	18.1082563400269	2
High	IsMasterProtein	A6TEK2	GTPase Obg OS=Klebsiella pneumoniae subsp. pneumoniae (strain ATCC 700721 / MGH 78578) GN=obg PE=3 SV=1	0	8.08539243222892	3.8265306122449	1	8	1	1	392	43.55	4.89	High	High	Not Found	2.2e6	8.0e6		0.11	23.9445530176163	1
High	IsMasterProtein	B5XV33	Cell division protein FtsB OS=Klebsiella pneumoniae (strain 342) GN=ftsB PE=3 SV=1	0	8.0168700752653	13.3333333333333	1	2	1	1	105	11.944	7.25	Not Found	High	Not Found		1.2e6		0.389	8.52655982971191	1
High	IsMasterProtein	A6TBQ0	Elongation factor P-like protein OS=Klebsiella pneumoniae subsp. pneumoniae (strain ATCC 700721 / MGH 78578) GN=KPN78578_25600 PE=3 SV=1	0	7.93229249672572	12.6315789473684	2	17	2	1	190	21.471	5.01	High	High	High	6.5e6	7.5e6		0.668	45.1807627677917	2
High	IsMasterProtein	A6T4X9	Outer membrane protein assembly factor BamA OS=Klebsiella pneumoniae subsp. pneumoniae (strain ATCC 700721 / MGH 78578) GN=bamA PE=3 SV=1	0	7.65206520441458	2.71940667490729	2	7	2	1	809	90.028	5.3	High	Not Found	High			4.3e6	0.094	14.5807229280472	2
High	IsMasterProtein	B5XZ20	Phosphoenolpyruvate carboxylase OS=Klebsiella pneumoniae (strain 342) GN=ppc PE=3 SV=1	0	7.45216169296727	2.60475651189128	2	4	2	1	883	98.865	6.14	Not Found	High	High		7.6e6	9.3e6	0.08	9.15600657463074	2
High	IsMasterProtein	A6TCD6	Dual-specificity RNA methyltransferase RlmN OS=Klebsiella pneumoniae subsp. pneumoniae (strain ATCC 700721 / MGH 78578) GN=rlmN PE=3 SV=1	0	7.35016637864546	5.15463917525773	2	11	2	1	388	43.348	6.99	High	High	High	2.9e6	1.6e6	5.1e6	0.202	18.9409729242325	2
High	IsMasterProtein	P37424	Leucine-responsive regulatory protein OS=Klebsiella pneumoniae GN=lrp PE=3 SV=3	0	7.23047977909745	18.2926829268293	2	4	2	1	164	18.861	8.78	High	High	Not Found	6.4e6	1.1e7		0.585	8.47892570495605	2
High	IsMasterProtein	A6TG45	tRNA uridine 5-carboxymethylaminomethyl modification enzyme MnmG OS=Klebsiella pneumoniae subsp. pneumoniae (strain ATCC 700721 / MGH 78578) GN=mnmG PE=3 SV=1	0	7.22431092741955	3.97456279809221	2	4	2	1	629	70.056	6.64	Not Found	Not Found	High			1.2e6	0.133	4.19212961196899	2
High	IsMasterProtein	A6T710	3-deoxy-manno-octulosonate cytidylyltransferase OS=Klebsiella pneumoniae subsp. pneumoniae (strain ATCC 700721 / MGH 78578) GN=kdsB PE=3 SV=1	0	7.21616785661556	5.24193548387097	1	8	1	1	248	27.316	5.38	High	High	High		3.3e6		0.145	25.5983672142029	1
High	IsMasterProtein	B5Y277	Deoxyribose-phosphate aldolase OS=Klebsiella pneumoniae (strain 342) GN=deoC PE=3 SV=1	0	7.17727129712977	10.03861003861	2	6	2	1	259	27.695	5.54	High	Not Found	High	9.8e5			0.259	17.2710690498352	2
High	IsMasterProtein	A6TB40	tRNA U34 carboxymethyltransferase OS=Klebsiella pneumoniae subsp. pneumoniae (strain ATCC 700721 / MGH 78578) GN=cmoB PE=3 SV=1	0	7.1375108330941	3.89221556886228	1	8	1	1	334	38.203	6.1	High	High	High		3.9e6		0.116	23.3245438337326	1
High	IsMasterProtein	B5XQC8	50S ribosomal protein L35 OS=Klebsiella pneumoniae (strain 342) GN=rpmI PE=3 SV=1	0	6.86742015234026	20	1	37	1	1	65	7.284	11.78	High	High	High			2.0e7	9	112.276542305946	1
High	IsMasterProtein	B5Y109	Recombination-associated protein RdgC OS=Klebsiella pneumoniae (strain 342) GN=rdgC PE=3 SV=1	0	6.823229745907	10.2310231023102	2	9	2	1	303	34.007	5.24	High	High	High		8.5e6	5.7e6	0.259	21.7953503131866	2
High	IsMasterProtein	A6T9K7	NAD-dependent malic enzyme OS=Klebsiella pneumoniae subsp. pneumoniae (strain ATCC 700721 / MGH 78578) GN=maeA PE=3 SV=1	0	6.64647169285145	3.36283185840708	2	5	2	1	565	62.732	5.49	Not Found	High	High			1.4e6	0.155	12.392972111702	2
High	IsMasterProtein	Q48485	UDP-galactopyranose mutase OS=Klebsiella pneumoniae GN=rfbD PE=1 SV=1	0	6.58681081902383	2.86458333333333	1	3	1	1	384	44.429	6.52	Not Found	High	High		2.6e6		0.212	7.903977394104	1
High	IsMasterProtein	A6T6Y1	Translation initiation factor IF-1 OS=Klebsiella pneumoniae subsp. pneumoniae (strain ATCC 700721 / MGH 78578) GN=infA PE=3 SV=1	0	6.27794222866854	16.6666666666667	1	14	1	1	72	8.244	9.25	Not Found	High	High		1.1e7		0.778	46.5321893692017	1
High	IsMasterProtein	A6TH77	Phosphatidylserine decarboxylase proenzyme OS=Klebsiella pneumoniae subsp. pneumoniae (strain ATCC 700721 / MGH 78578) GN=psd PE=3 SV=1	0	6.25938659756381	7.1875	2	12	2	1	320	35.472	6.43	High	High	High	2.8e6	2.9e5	4.5e6	0.274	16.2830638885498	2
High	IsMasterProtein	A6T5I7	7-cyano-7-deazaguanine synthase OS=Klebsiella pneumoniae subsp. pneumoniae (strain ATCC 700721 / MGH 78578) GN=queC PE=3 SV=1	0	6.22358941119266	5.5793991416309	1	4	1	1	233	25.646	5.6	Not Found	High	High				0.166	12.9868960380554	1
High	IsMasterProtein	A6T4V8	Glutamate-1-semialdehyde 2,1-aminomutase OS=Klebsiella pneumoniae subsp. pneumoniae (strain ATCC 700721 / MGH 78578) GN=hemL PE=3 SV=1	0	6.19461850426965	7.04225352112676	2	7	2	1	426	45.299	5.02	High	High	High		3.7e6		0.292	17.7224974632263	2
High	IsMasterProtein	A6TCF3	tRNA (cytidine/uridine-2'-O-)-methyltransferase TrmJ OS=Klebsiella pneumoniae subsp. pneumoniae (strain ATCC 700721 / MGH 78578) GN=trmJ PE=3 SV=1	0	6.08968755617494	10.655737704918	2	6	2	1	244	26.781	6.42	High	Not Found	Not Found	5.0e6			0.585	9.08198893070221	2
High	IsMasterProtein	A6TDV7	UPF0301 protein KPN78578_33170 OS=Klebsiella pneumoniae subsp. pneumoniae (strain ATCC 700721 / MGH 78578) GN=KPN78578_33170 PE=3 SV=1	0	5.83983170704149	5.88235294117647	1	2	1	1	187	20.79	5.11	Not Found	Not Found	High				0.233	6.95175004005432	1
High	IsMasterProtein	A6TAI1	Integration host factor subunit alpha OS=Klebsiella pneumoniae subsp. pneumoniae (strain ATCC 700721 / MGH 78578) GN=ihfA PE=3 SV=1	0	5.82885884897162	10.1010101010101	1	12	1	1	99	11.346	9.7	Not Found	High	High		1.2e7	4.4e6	0.334	32.0829726457596	1
High	IsMasterProtein	B5XZH9	Protein FdhE homolog OS=Klebsiella pneumoniae (strain 342) GN=fdhE PE=3 SV=1	0	5.71399287792053	3.88349514563107	1	2	1	1	309	34.603	5.67	Not Found	Not Found	High			8.5e5	0.136	5.7897675037384	1
High	IsMasterProtein	A6T9W8	Adenosine deaminase OS=Klebsiella pneumoniae subsp. pneumoniae (strain ATCC 700721 / MGH 78578) GN=add PE=3 SV=1	0	5.60607399341416	3.3033033033033	1	4	1	1	333	36.208	5.49	Not Found	High	High			2.6e6	0.105	11.6941165924072	1
High	IsMasterProtein	A6TBG6	Uridine kinase OS=Klebsiella pneumoniae subsp. pneumoniae (strain ATCC 700721 / MGH 78578) GN=udk PE=3 SV=1	0	5.54975089168064	4.69483568075117	1	4	1	1	213	24.405	7.24	Not Found	High	High		3.3e6	2.3e6	0.179	7.94837093353271	1
High	IsMasterProtein	O32719	Probable malate:quinone oxidoreductase (Fragment) OS=Klebsiella pneumoniae GN=mqo PE=3 SV=1	0	5.52592246998916	20.8695652173913	1	5	1	1	115	12.19	6.52	High	High	Not Found	3.8e6	1.3e7		1.154	12.2495138645172	1
High	IsMasterProtein	A6T7K3	tRNA-specific 2-thiouridylase MnmA OS=Klebsiella pneumoniae subsp. pneumoniae (strain ATCC 700721 / MGH 78578) GN=mnmA PE=3 SV=2	0	5.48842676917245	4.89130434782609	2	7	2	1	368	40.991	5.06	High	Not Found	High	9.7e5			0.245	14.294451713562	2
High	IsMasterProtein	A6TEI9	Ribosome maturation factor RimP OS=Klebsiella pneumoniae subsp. pneumoniae (strain ATCC 700721 / MGH 78578) GN=rimP PE=3 SV=2	0	5.45967052520913	7.33333333333333	1	2	1	1	150	16.719	4.7	High	Not Found	Not Found				0.334	5.51278471946716	1
High	IsMasterProtein	A6TD24	DNA mismatch repair protein MutS OS=Klebsiella pneumoniae subsp. pneumoniae (strain ATCC 700721 / MGH 78578) GN=mutS PE=3 SV=1	0	5.44225225835853	1.28956623681125	1	2	1	1	853	95.022	5.77	Not Found	High	Not Found		2.3e6		0.046	6.14067625999451	1
High	IsMasterProtein	A6TCV4	Glutamate--cysteine ligase OS=Klebsiella pneumoniae subsp. pneumoniae (strain ATCC 700721 / MGH 78578) GN=gshA PE=3 SV=1	0	5.38630396069332	10.2316602316602	2	6	2	1	518	58.064	5.52	High	Not Found	Not Found				0.212	11.4522252082825	2
High	IsMasterProtein	A6T702	Cytidylate kinase OS=Klebsiella pneumoniae subsp. pneumoniae (strain ATCC 700721 / MGH 78578) GN=cmk PE=3 SV=1	0	5.28266241727614	11.8942731277533	1	4	1	1	227	24.859	5.39	Not Found	Not Found	High				0.194	7.7492618560791	1
High	IsMasterProtein	B5XZL9	ATP synthase subunit c OS=Klebsiella pneumoniae (strain 342) GN=atpE PE=3 SV=1	0	5.17184428069953	20.253164556962	2	14	2	1	79	8.25	4.61	High	High	High				2.162	21.5448780059814	2
High	IsMasterProtein	P14829	DNA gyrase subunit A OS=Klebsiella oxytoca GN=gyrA PE=3 SV=1	0	5.11614048091022	2.51141552511416	2	2	2	1	876	97.095	5.1	High	High	Not Found				0.084	2.68316006660461	2
High	IsMasterProtein	A6T510	Hydroxyacylglutathione hydrolase OS=Klebsiella pneumoniae subsp. pneumoniae (strain ATCC 700721 / MGH 78578) GN=gloB PE=3 SV=1	0	5.04541327973391	13.1474103585657	2	6	2	1	251	28.54	6.06	High	High	High	7.6e6	2.9e6	1.1e6	0.425	8.0543360710144	2
High	IsMasterProtein	A6T4I7	Ribosomal RNA small subunit methyltransferase A OS=Klebsiella pneumoniae subsp. pneumoniae (strain ATCC 700721 / MGH 78578) GN=rsmA PE=3 SV=1	0	4.96092218269234	7.32600732600733	2	15	2	1	273	30.563	8.02	High	Not Found	Not Found				0.359	32.1275876760483	2
High	IsMasterProtein	B5Y0N2	Ferrochelatase OS=Klebsiella pneumoniae (strain 342) GN=hemH PE=3 SV=1	0	4.94119451332409	3.4375	1	4	1	1	320	35.693	6.73	Not Found	High	High		1.4e6		0.145	10.2031174898148	1
High	IsMasterProtein	P52671	Uridine phosphorylase OS=Klebsiella pneumoniae GN=udp PE=3 SV=1	0	4.80585211857378	6.81003584229391	2	7	2	1	279	30.255	7.05	Not Found	High	High		1.5e6	2.4e6	0.311	19.1888097524643	2
High	IsMasterProtein	A6TFN1	Deoxyuridine 5'-triphosphate nucleotidohydrolase OS=Klebsiella pneumoniae subsp. pneumoniae (strain ATCC 700721 / MGH 78578) GN=dut PE=3 SV=1	0	4.7725691582914	21.7105263157895	2	11	2	1	152	16.152	5.78	High	Not Found	High	3.4e6			0.931	29.0269508361816	2
High	IsMasterProtein	A6T7F8	Thymidylate kinase OS=Klebsiella pneumoniae subsp. pneumoniae (strain ATCC 700721 / MGH 78578) GN=tmk PE=3 SV=1	0	4.67652059945422	14.0845070422535	2	5	2	1	213	23.541	5.49	High	Not Found	High			1.0e7	0.389	9.76630580425262	2
High	IsMasterProtein	A6TEG6	Penicillin-binding protein activator LpoA OS=Klebsiella pneumoniae subsp. pneumoniae (strain ATCC 700721 / MGH 78578) GN=lpoA PE=3 SV=2	0	4.65780818830793	3.27635327635328	2	4	2	1	702	75.037	6.09	High	High	Not Found	4.9e5	1.8e6		0.15	5.54528093338013	2
High	IsMasterProtein	B5XZ36	ATP-dependent protease subunit HslV OS=Klebsiella pneumoniae (strain 342) GN=hslV PE=3 SV=1	0	4.59414160068236	6.25	1	15	1	1	176	18.988	6.39	High	High	High	2.8e6		9.3e6	0.334	36.5268753767014	1
High	IsMasterProtein	A6TE31	Bifunctional protein HldE OS=Klebsiella pneumoniae subsp. pneumoniae (strain ATCC 700721 / MGH 78578) GN=hldE PE=3 SV=1	0	4.57170318601712	2.09643605870021	1	6	1	1	477	51.12	5.21	High	High	Not Found	1.5e6			0.093	15.4048006534576	1
High	IsMasterProtein	A6TB00	Protease HtpX OS=Klebsiella pneumoniae subsp. pneumoniae (strain ATCC 700721 / MGH 78578) GN=htpX PE=3 SV=1	0	4.55830486435928	3.74149659863946	1	10	1	1	294	32.025	6.7	High	High	High		2.0e6		0.233	26.8623075485229	1
High	IsMasterProtein	A6TC99	Phosphoribosylaminoimidazole-succinocarboxamide synthase OS=Klebsiella pneumoniae subsp. pneumoniae (strain ATCC 700721 / MGH 78578) GN=purC PE=3 SV=1	0	4.3543812617573	6.32911392405063	1	2	1	1	237	26.861	5.35	Not Found	Not Found	High			1.3e7	0.155	6.98948884010315	1
High	IsMasterProtein	A6TDS2	Cell division protein ZapA OS=Klebsiella pneumoniae subsp. pneumoniae (strain ATCC 700721 / MGH 78578) GN=zapA PE=3 SV=1	0	4.24040769135403	11.9266055045872	1	2	1	1	109	12.558	5.58	Not Found	Not Found	High				0.389	6.03684139251709	1
High	IsMasterProtein	A6T6T1	Ribosomal protein S12 methylthiotransferase RimO OS=Klebsiella pneumoniae subsp. pneumoniae (strain ATCC 700721 / MGH 78578) GN=rimO PE=3 SV=1	0	4.16260097565798	5.4421768707483	1	3	1	1	441	49.536	5.71	High	Not Found	High	2.4e6		1.2e7	0.086	5.07130980491638	1
High	IsMasterProtein	A6T4J7	RNA polymerase-associated protein RapA OS=Klebsiella pneumoniae subsp. pneumoniae (strain ATCC 700721 / MGH 78578) GN=rapA PE=3 SV=1	0	4.08592141461089	1.03305785123967	1	8	1	1	968	109.547	5.24	Not Found	High	High				0.038	14.0964300632477	1
High	IsMasterProtein	A6TBX4	NADH-quinone oxidoreductase subunit A OS=Klebsiella pneumoniae subsp. pneumoniae (strain ATCC 700721 / MGH 78578) GN=nuoA PE=3 SV=2	0	4.081235968972	8.78378378378378	1	5	1	1	148	16.554	9.35	High	High	Not Found	1.0e6			0.468	12.1867069005966	1
High	IsMasterProtein	A6T6L5	Biotin synthase OS=Klebsiella pneumoniae subsp. pneumoniae (strain ATCC 700721 / MGH 78578) GN=bioB PE=3 SV=2	0	4.03007181057188	4.91329479768786	1	2	1	1	346	38.655	5.2	High	Not Found	Not Found	4.8e6			0.101	4.81377220153809	1
High	IsMasterProtein	A6T5D8	Queuine tRNA-ribosyltransferase OS=Klebsiella pneumoniae subsp. pneumoniae (strain ATCC 700721 / MGH 78578) GN=tgt PE=3 SV=1	0	3.94538694544311	4.26666666666667	1	2	1	1	375	42.54	6.48	High	Not Found	Not Found	5.7e5			0.101	4.35981070995331	1
High	IsMasterProtein	A6TGG9	ATP-dependent RNA helicase RhlB OS=Klebsiella pneumoniae subsp. pneumoniae (strain ATCC 700721 / MGH 78578) GN=rhlB PE=3 SV=1	0	3.91186391129945	2.61282660332542	1	4	1	1	421	47.078	7.27	Not Found	High	High		8.9e6		0.089	11.9473321437836	1
High	IsMasterProtein	Q48447	UTP--glucose-1-phosphate uridylyltransferase OS=Klebsiella pneumoniae GN=galF PE=3 SV=1	0	3.88140463477624	3.69127516778524	1	9	1	1	298	32.757	5.74	High	High	High		5.0e6		0.136	17.8848544359207	1
High	IsMasterProtein	A6T5R4	Bifunctional protein FolD OS=Klebsiella pneumoniae subsp. pneumoniae (strain ATCC 700721 / MGH 78578) GN=folD PE=3 SV=1	0	3.86454930065449	6.59722222222222	1	2	1	1	288	30.954	5.92	High	Not Found	Not Found				0.179	7.36848783493042	1
High	IsMasterProtein	A6TG68	Probable GTP-binding protein EngB OS=Klebsiella pneumoniae subsp. pneumoniae (strain ATCC 700721 / MGH 78578) GN=engB PE=3 SV=1	0	3.64859024807456	5.23809523809524	1	2	1	1	210	23.517	7.43	Not Found	High	Not Found		4.9e6		0.212	5.63510179519653	1
High	IsMasterProtein	A6T5F6	tRNA sulfurtransferase OS=Klebsiella pneumoniae subsp. pneumoniae (strain ATCC 700721 / MGH 78578) GN=thiI PE=3 SV=1	0.00253807106598985	3.4936302829045	3.3195020746888	1	2	1	1	482	54.683	6.34	High	Not Found	Not Found				0.08	7.36744523048401	1
High	IsMasterProtein	A6TI09	Probable phosphoglycerate mutase GpmB OS=Klebsiella pneumoniae subsp. pneumoniae (strain ATCC 700721 / MGH 78578) GN=gpmB PE=3 SV=1	0.00253807106598985	3.41296288225654	4.65116279069767	1	2	1	1	215	23.853	6.21	Not Found	High	Not Found				0.194	5.39487791061401	1
High	IsMasterProtein	B5XZM7	Bifunctional protein GlmU OS=Klebsiella pneumoniae (strain 342) GN=glmU PE=3 SV=1	0.00253807106598985	3.39555793373928	1.97368421052632	1	8	1	1	456	49.173	6.25	High	High	Not Found	8.1e5	2.4e6		0.105	18.0367460250854	1
High	IsMasterProtein	A6TDS1	UPF0149 protein KPN78578_32810 OS=Klebsiella pneumoniae subsp. pneumoniae (strain ATCC 700721 / MGH 78578) GN=KPN78578_32810 PE=3 SV=1	0.00253807106598985	3.37851213541937	4.6875	1	3	1	1	192	21.208	4.4	High	High	Not Found				0.468	3.94579923152924	1
High	IsMasterProtein	P00761	Trypsin OS=Sus scrofa PE=1 SV=1	0.00253807106598985	3.34930402023939	3.46320346320346	1	41	1	1	231	24.394	7.18	High	High	High			5.4e6	0.194	54.3020739555359	1
High	IsMasterProtein	A6TD47	Phosphoadenosine phosphosulfate reductase OS=Klebsiella pneumoniae subsp. pneumoniae (strain ATCC 700721 / MGH 78578) GN=cysH PE=3 SV=1	0.00253807106598985	3.26496029496628	4.50819672131148	1	3	1	1	244	27.797	6.15	Not Found	Not Found	High				0.166	6.26229870319366	1
High	IsMasterProtein	P03029	Nitrogen assimilation regulatory protein OS=Klebsiella pneumoniae GN=ntrC PE=1 SV=1	0.00253807106598985	3.21982675635741	2.55863539445629	1	2	1	1	469	52.311	6.49	Not Found	Not Found	High				0.089	2.29145169258118	1
High	IsMasterProtein	A6THZ0	Peptide chain release factor 3 OS=Klebsiella pneumoniae subsp. pneumoniae (strain ATCC 700721 / MGH 78578) GN=prfC PE=3 SV=1	0.00253807106598985	3.19681611146466	3.78071833648393	1	2	1	1	529	59.592	5.9	High	Not Found	Not Found				0.083	6.95695829391479	1
High	IsMasterProtein	A6TCJ1	Autonomous glycyl radical cofactor OS=Klebsiella pneumoniae subsp. pneumoniae (strain ATCC 700721 / MGH 78578) GN=grcA PE=3 SV=1	0.00253807106598985	3.19280333928905	7.8740157480315	1	4	1	1	127	14.234	5.02	Not Found	High	High			3.1e6	0.233	10.2577419281006	1
Medium	IsMasterProtein	A6TFM5	Phosphopantetheine adenylyltransferase OS=Klebsiella pneumoniae subsp. pneumoniae (strain ATCC 700721 / MGH 78578) GN=coaD PE=3 SV=1	0.0100755667506297	3.16310648362357	5.66037735849057	1	10	1	1	159	17.651	7.65	High	Not Found	Not Found				0.259	5.00673389434814	1
Medium	IsMasterProtein	A6T742	Ribosomal RNA large subunit methyltransferase K/L OS=Klebsiella pneumoniae subsp. pneumoniae (strain ATCC 700721 / MGH 78578) GN=rlmL PE=3 SV=1	0.0100755667506297	3.15434394001646	1.28388017118402	1	4	1	1	701	78.861	8.63	Not Found	High	High		1.5e6	1.7e6	0.049	12.3201789855957	1
Medium	IsMasterProtein	A6TF99	Undecaprenyl-phosphate 4-deoxy-4-formamido-L-arabinose transferase OS=Klebsiella pneumoniae subsp. pneumoniae (strain ATCC 700721 / MGH 78578) GN=arnC PE=3 SV=1	0.0123152709359606	3.04537162249273	3.05810397553517	1	2	1	1	327	36.67	7.46	Not Found	High	Not Found				0.136	4.47435617446899	1
Medium	IsMasterProtein	A6TGE6	Soluble pyridine nucleotide transhydrogenase OS=Klebsiella pneumoniae subsp. pneumoniae (strain ATCC 700721 / MGH 78578) GN=sthA PE=3 SV=1	0.0123152709359606	3.04339941178682	1.931330472103	1	8	1	1	466	51.5	6.55	High	High	High				0.093	12.3127903938293	1
Medium	IsMasterProtein	B5XT60	Small heat shock protein IbpA OS=Klebsiella pneumoniae (strain 342) GN=ibpA PE=3 SV=1	0.0123152709359606	2.96738123914928	6.56934306569343	1	3	1	1	137	15.696	5.54	Not Found	High	High		1.1e6		0.292	2.2715163230896	1
Medium	IsMasterProtein	B5XNC0	Large-conductance mechanosensitive channel OS=Klebsiella pneumoniae (strain 342) GN=mscL PE=3 SV=1	0.0123152709359606	2.90622821850127	10.2189781021898	1	8	1	1	137	15.054	7.25	Not Found	High	High		2.0e6		0.468	17.8536524772644	1
Medium	IsMasterProtein	A6TFK0	L-lactate dehydrogenase OS=Klebsiella pneumoniae subsp. pneumoniae (strain ATCC 700721 / MGH 78578) GN=lldD PE=3 SV=1	0.0123152709359606	2.82681373158773	2.79187817258883	1	4	1	1	394	42.981	6.89	High	High	High		2.2e7	8.2e6	0.105	8.66006970405579	1
Medium	IsMasterProtein	B5XUE6	tRNA-modifying protein YgfZ OS=Klebsiella pneumoniae (strain 342) GN=KPK_0772 PE=3 SV=1	0.0123152709359606	2.77340009479264	3.6697247706422	1	7	1	1	327	35.705	5.24	High	Not Found	Not Found				0.122	15.6959062814713	1
Medium	IsMasterProtein	A6TGV0	Glycerol-3-phosphate acyltransferase OS=Klebsiella pneumoniae subsp. pneumoniae (strain ATCC 700721 / MGH 78578) GN=plsB PE=3 SV=1	0.0193236714975845	2.73118809626022	2.97397769516729	1	2	1	1	807	91.234	8.63	High	Not Found	High	6.6e7		3.8e6	0.049	4.82433438301086	1
Medium	IsMasterProtein	A6TG09	tRNA modification GTPase MnmE OS=Klebsiella pneumoniae subsp. pneumoniae (strain ATCC 700721 / MGH 78578) GN=mnmE PE=3 SV=1	0.0193236714975845	2.65659140619614	1.76211453744493	1	6	1	1	454	49.07	5.12	High	Not Found	Not Found	2.1e6			0.089	9.77149569988251	1
Medium	IsMasterProtein	A6TDC6	Cobalamin biosynthesis protein CobD OS=Klebsiella pneumoniae subsp. pneumoniae (strain ATCC 700721 / MGH 78578) GN=cobD PE=3 SV=1	0.0193236714975845	2.63078414258986	3.44827586206897	1	13	1	1	319	35.08	9.28	High	High	High	2.8e6	2.2e7	8.2e6	0.145	28.4763307571411	1
Medium	IsMasterProtein	A6THE3	Fructose-1,6-bisphosphatase class 1 OS=Klebsiella pneumoniae subsp. pneumoniae (strain ATCC 700721 / MGH 78578) GN=fbp PE=3 SV=1	0.0193236714975845	2.53313237964589	6.62650602409639	1	2	1	1	332	36.724	5.97	High	Not Found	Not Found	2.1e6			0.145	6.24070954322815	1
Medium	IsMasterProtein	O85746	Tyrosine aminotransferase OS=Klebsiella pneumoniae GN=tyrB PE=1 SV=1	0.0239234449760766	2.4990777608097	3.5264483627204	1	1	1	1	397	43.404	6.46	Not Found	High	Not Found		3.2e7		0.093	3.18542432785034	1
Medium	IsMasterProtein	A6T9H2	Coenzyme PQQ synthesis protein E OS=Klebsiella pneumoniae subsp. pneumoniae (strain ATCC 700721 / MGH 78578) GN=pqqE PE=3 SV=1	0.0239234449760766	2.47586362340743	2.10526315789474	1	2	1	1	380	42.943	6.07	Not Found	High	Not Found				0.11	4.72247052192688	1
Medium	IsMasterProtein	P26420	Fructokinase OS=Klebsiella pneumoniae GN=scrK PE=1 SV=1	0.0261904761904762	2.42852409631806	6.51465798045603	1	2	1	1	307	32.324	5.08	Not Found	High	Not Found		1.3e7		0.155	0	1
Medium	IsMasterProtein	P41392	Methionine aminopeptidase (Fragment) OS=Klebsiella oxytoca GN=map PE=3 SV=1	0.0261904761904762	2.37726803483528	53.4883720930233	1	5	1	1	43	4.823	5.74	High	Not Found	Not Found	1.2e7			2.162	16.8871343135834	1
Medium	IsMasterProtein	O24714	Histidine biosynthesis bifunctional protein HisIE OS=Klebsiella pneumoniae GN=hisI PE=3 SV=1	0.0308056872037915	2.36784651648937	5.55555555555556	1	2	1	1	198	22.032	5.27	Not Found	Not Found	High				0.259	4.63475394248962	1
Medium	IsMasterProtein	B5XRN3	tRNA 2-thiocytidine biosynthesis protein TtcA OS=Klebsiella pneumoniae (strain 342) GN=ttcA PE=3 SV=1	0.0308056872037915	2.36101184065632	2.89389067524116	1	2	1	1	311	35.377	6.55	High	Not Found	Not Found	6.5e5			0.129	2.63579940795898	1
Medium	IsMasterProtein	A6T5B6	Pyrimidine/purine nucleoside phosphorylase OS=Klebsiella pneumoniae subsp. pneumoniae (strain ATCC 700721 / MGH 78578) GN=ppnP PE=3 SV=1	0.0354609929078014	2.27417000967942	30.8510638297872	1	1	1	1	94	10.172	4.5	High	Not Found	Not Found	2.7e6			0.778	2.73054671287537	1
Medium	IsMasterProtein	A6TEH3	UPF0306 protein KPN78578_35330 OS=Klebsiella pneumoniae subsp. pneumoniae (strain ATCC 700721 / MGH 78578) GN=KPN78578_35330 PE=3 SV=1	0.0372093023255814	2.23395913961861	6.80272108843537	1	7	1	1	147	16.914	9.36	High	High	High				0.259	0	1
Medium	IsMasterProtein	A6TC15	Chorismate synthase OS=Klebsiella pneumoniae subsp. pneumoniae (strain ATCC 700721 / MGH 78578) GN=aroC PE=3 SV=1	0.0372093023255814	2.22417118553539	3.32409972299169	1	1	1	1	361	38.984	6.38	Not Found	High	Not Found				0.116	0	1
Medium	IsMasterProtein	Q48452	Putative tyrosine-protein kinase in cps region OS=Klebsiella pneumoniae PE=1 SV=1	0.0372093023255814	2.19839051197268	0.969529085872576	1	18	1	1	722	80.351	7.9	High	High	High			1.9e7	0.047	33.4138482809067	1
Medium	IsMasterProtein	A6T5I9	HMP-PP phosphatase OS=Klebsiella pneumoniae subsp. pneumoniae (strain ATCC 700721 / MGH 78578) GN=cof PE=3 SV=1	0.0372093023255814	2.19443118245144	5.51470588235294	1	17	1	1	272	30.339	6.14	High	High	High				0.155	23.2394471168518	1
Medium	IsMasterProtein	B5XVB9	Carbon storage regulator homolog OS=Klebsiella pneumoniae (strain 342) GN=csrA PE=3 SV=1	0.0372093023255814	2.19158644859963	11.4754098360656	1	6	1	1	61	6.852	8.62	High	High	High	3.3e6	1.1e7		0.468	10.4498428106308	1
Medium	IsMasterProtein	A6TDW8	tRNA (guanine-N(7)-)-methyltransferase OS=Klebsiella pneumoniae subsp. pneumoniae (strain ATCC 700721 / MGH 78578) GN=trmB PE=3 SV=1	0.0417633410672854	2.14684956355216	13.8075313807531	1	2	1	1	239	26.996	7.68	High	Not Found	Not Found				0.292	2.76824259757996	1
Low	IsMasterProtein	A6T4W0	Iron-sulfur cluster insertion protein ErpA OS=Klebsiella pneumoniae subsp. pneumoniae (strain ATCC 700721 / MGH 78578) GN=erpA PE=3 SV=1	0.0501138952164009	2.02086153045319	7.89473684210526	1	4	1	1	114	12.143	4.41	Not Found	High	Not Found				0.468	10.4590494632721	1
Low	IsMasterProtein	A6T4Y5	Ribonuclease HII OS=Klebsiella pneumoniae subsp. pneumoniae (strain ATCC 700721 / MGH 78578) GN=rnhB PE=3 SV=1	0.0501138952164009	2.00771164620291	11.5577889447236	1	1	1	1	199	21.566	7.66	High	Not Found	Not Found				0.194	3.86584997177124	1
Low	IsMasterProtein	A6T739	Dihydroorotate dehydrogenase (quinone) OS=Klebsiella pneumoniae subsp. pneumoniae (strain ATCC 700721 / MGH 78578) GN=pyrD PE=3 SV=1	0.0501138952164009	2.00585888887388	2.08333333333333	1	8	1	1	336	36.739	8.13	High	High	High		1.5e7	1.2e7	0.093	17.9980752468109	1
Low	IsMasterProtein	B5XPZ5	tRNA U34 carboxymethyltransferase OS=Klebsiella pneumoniae (strain 342) GN=cmoB PE=3 SV=1	0.0501138952164009	2.00331324439983	3.89221556886228	1	1	1	1	334	38.132	5.95	High	Not Found	Not Found				0.116	2.64785361289978	1
Low	IsMasterProtein	A6TD44	Sulfate adenylyltransferase subunit 2 OS=Klebsiella pneumoniae subsp. pneumoniae (strain ATCC 700721 / MGH 78578) GN=cysD PE=3 SV=1	0.0501138952164009	1.97183558057553	5.96026490066225	1	2	1	1	302	35.192	7.02	Not Found	High	Not Found				0.166	0	1
Low	IsMasterProtein	A6TGQ0	Thiamine-phosphate synthase OS=Klebsiella pneumoniae subsp. pneumoniae (strain ATCC 700721 / MGH 78578) GN=thiE PE=3 SV=1	0.0565610859728507	1.90938929217159	5.68720379146919	1	1	1	1	211	23.001	5.58	Not Found	High	Not Found				0.233	2.67581176757813	1
Low	IsMasterProtein	A6TAW7	Na(+)/H(+) antiporter NhaB OS=Klebsiella pneumoniae subsp. pneumoniae (strain ATCC 700721 / MGH 78578) GN=nhaB PE=3 SV=2	0.0565610859728507	1.90204892900585	5.62015503875969	1	1	1	1	516	56.715	6.6	Not Found	Not Found	High				0.145	2.12755513191223	1
Low	IsMasterProtein	A6T4Y3	Acyl-[acyl-carrier-protein]--UDP-N-acetylglucosamine O-acyltransferase OS=Klebsiella pneumoniae subsp. pneumoniae (strain ATCC 700721 / MGH 78578) GN=lpxA PE=3 SV=1	0.0637362637362637	1.81930079870397	3.81679389312977	1	5	1	1	262	28.078	6.95	High	High	Not Found	3.7e5	3.2e5		0.259	7.16638350486755	1
Low	IsMasterProtein	A6T4R6	Polyamine aminopropyltransferase OS=Klebsiella pneumoniae subsp. pneumoniae (strain ATCC 700721 / MGH 78578) GN=speE PE=3 SV=1	0.0637362637362637	1.80826960663714	5.24475524475525	1	1	1	1	286	32.174	5.86	Not Found	Not Found	High			3.1e6	0.194	2.03447198867798	1
Low	IsMasterProtein	B5XW43	Peptidyl-tRNA hydrolase OS=Klebsiella pneumoniae (strain 342) GN=pth PE=3 SV=1	0.0637362637362637	1.7854210464295	4.63917525773196	1	2	1	1	194	21.087	9.16	Not Found	High	Not Found		2.9e6		0.194	2.33444237709045	1
Low	IsMasterProtein	A6T562	Glutamate 5-kinase OS=Klebsiella pneumoniae subsp. pneumoniae (strain ATCC 700721 / MGH 78578) GN=proB PE=3 SV=1	0.0637362637362637	1.77754366332075	2.17983651226158	1	2	1	1	367	39.093	6.7	Not Found	High	Not Found		5.1e6		0.101	4.15047717094421	1
Low	IsMasterProtein	A6TFY9	Small heat shock protein IbpB OS=Klebsiella pneumoniae subsp. pneumoniae (strain ATCC 700721 / MGH 78578) GN=ibpB PE=3 SV=1	0.0637362637362637	1.75473416054254	7.04225352112676	1	3	1	1	142	15.944	5.08	Not Found	Not Found	High				0.259	7.07679533958435	1
Low	IsMasterProtein	A6T4N4	UDP-N-acetylmuramate--L-alanine ligase OS=Klebsiella pneumoniae subsp. pneumoniae (strain ATCC 700721 / MGH 78578) GN=murC PE=3 SV=1	0.0637362637362637	1.7321245806811	2.24032586558045	1	7	1	1	491	53.458	6.33	Not Found	High	High		1.7e7	3.8e6	0.116	8.85910582542419	1
Low	IsMasterProtein	A6T4E6	UPF0246 protein KPN78578_00060 OS=Klebsiella pneumoniae subsp. pneumoniae (strain ATCC 700721 / MGH 78578) GN=KPN78578_00060 PE=3 SV=1	0.0637362637362637	1.73095429034238	3.11284046692607	1	2	1	1	257	29.528	6.96	Not Found	High	High				0.122	3.60854160785675	1
