# Supplementary material for: Disruption of KPC-producing Klebsiella pneumoniae membrane via induction of oxidative stress by cinnamon bark (Cinnamomum verum J. Presl) essential oil
Source: PLoS One. 2019 Apr 2;14(4):e0214326. doi: 10.1371/journal.pone.0214326 (PMC6445408; doi:10.1371/journal.pone.0214326)
Supplement: S1 Attachment — (ZIP) [file pone.0214326.s001.zip › S1 Attachment/CBO Treated BR1/CBO1_120917_02_PSMs.txt]

Confidence	Identifying Node	PSM Ambiguity	Annotated Sequence	Modifications	# Protein Groups	# Proteins	Master Protein Accessions	Protein Accessions	# Missed Cleavages	Charge	DeltaScore	DeltaCn	Rank	Search Engine Rank	m/z [Da]	MH+ [Da]	DeltaM [ppm]	Deltam/z [Da]	Activation Type	MS Order	Isolation Interference [%]	Ion Inject Time [ms]	RT [min]	First Scan	Spectrum File	Ions Matched	XCorr	Area	Apex RT [min]	Percolator q-Value	Percolator PEP
High	Sequest HT (A2)	Unambiguous	[K].IITDVHEASqAQPVADVVDVIQLPAFLAR.[Q]	Q10(Deamidated)	1	1	A6TAN5	A6TAN5	0	3	0.0943	0	1	2	1039.56213378906	3116.67184810719	2.954399705889	0.0030692890625601	HCD	MS2	66.32434	41.79	90.4241368730667	74177	CNB1_120917_03.raw	0/0	4.34572219848633	3109586.125	90.3526992797852	0	3.843E-05
High	Sequest HT (A2)	Unambiguous	[R].LADGEEFTVGQNISVELFADVK.[K]		1	1	A6TEX2	A6TEX2	0	3	0.6465	0	1	1	794.399841308594	2381.18497066578	-0.892879951192897	-0.000708704739584694	CID	MS2		33.1	80.8459164533333	66928	CNB1_120917_03.raw	0/0	4.46598625183105	6832226.75	80.9148025512695	0	4.482E-09
High	Sequest HT (A2)	Unambiguous	[R].LADGEEFTVGQNISVELFADVK.[K]		1	1	A6TEX2	A6TEX2	0	3	0.5319	0	1	1	794.399841308594	2381.18497066578	-0.892879951192897	-0.000708704739584694	HCD	MS2	14.62692	42.505	80.8441125402667	66926	CNB1_120917_03.raw	0/0	4.08224439620972	6832226.75	80.9148025512695	0	2.35E-06
High	Sequest HT (A2)	Unambiguous	[K].IQLVGDDLFVTNTK.[I]		1	2	A6TD53	B5XV19; A6TD53	0	2	0.632	0	1	1	781.924072265625	1562.84086790125	-1.01160468941155	-0.000790489375049219	HCD	MS2	18.33175	29.44	80.8431234173333	66814	CNB1_070917_02.raw	0/0	3.56350541114807			0	2.865E-06
High	Sequest HT (A2)	Unambiguous	[K].AAGAELVGMEDLAEQIK.[K]		1	1	A6TGN6	A6TGN6	0	2	0.7422	0	1	1	872.942749023438	1744.87822141688	-0.203374108324164	-0.000177431562292441	CID	MS2		26.725	80.8439423218667	66815	CNB1_070917_02.raw	0/0	5.7823920249939			0	2.646E-09
High	Sequest HT (A2)	Unambiguous	[K].FGVSAAAAVAVAAGPVEAAEEK.[T]		1	1	A6TGN9	A6TGN9	0	3	0.4925	0	1	1	672.351440429688	2015.03976802906	-2.29666946643824	-0.00154263031254231	CID	MS2		32.42928	80.8365546034667	66917	CNB1_120917_03.raw	0/0	4.01524019241333	3470168.5	80.8051681518555	0	2.751E-06
High	Sequest HT (A2)	Unambiguous	[K].FADVAcAGPLLAAELDALGK.[A]	C6(Carbamidomethyl)	1	1	B5XUB8	B5XUB8	0	2	0.7056	0	1	1	1001.51721191406	2002.02714719813	-2.11862905791444	-0.00212078093754187	CID	MS2		33.1	80.8354480456	66916	CNB1_120917_03.raw	0/0	4.10918664932251			0	6.979E-08
High	Sequest HT (A2)	Unambiguous	[K].FGVSAAAAVAVAAGPVEAAEEK.[T]		1	1	A6TGN9	A6TGN9	0	3	0.6287	0	1	1	672.351440429688	2015.03976802906	-2.29666946643824	-0.00154263031254231	HCD	MS2	64.70531	33.1	80.8345296082667	66915	CNB1_120917_03.raw	0/0	4.3851637840271	3470168.5	80.8051681518555	0	6.172E-06
High	Sequest HT (A2)	Unambiguous	[K].FADVAcAGPLLAAELDALGK.[A]	C6(Carbamidomethyl)	1	1	B5XUB8	B5XUB8	0	2	0.5211	0	1	1	1001.51721191406	2002.02714719813	-2.11862905791444	-0.00212078093754187	HCD	MS2	0	27.235	80.8339149488	66914	CNB1_120917_03.raw	0/0	4.02981519699097			0	2.606E-07
High	Sequest HT (A2)	Unambiguous	[R].ILLSSMPGcAVTEVEIDGVLHEYSTK.[E]	C9(Carbamidomethyl)	1	1	A6TEU8	A6TEU8	0	3	0.5724	0	1	1	950.140014648438	2848.40549068531	-1.83151772112557	-0.00173897156267107	HCD	MS2	16.62534	27.535	80.7846940069333	66889	CNB1_120917_03.raw	0/0	4.48712158203125			0	1.09E-07
High	Sequest HT (A2)	Unambiguous	[K].FGVSAAAAVAVAAGPVEAAEEK.[T]		1	1	A6TGN9	A6TGN9	0	2	0.7613	0	1	1	1008.02374267578	2015.04020872156	-2.07796832969367	-0.00209359921882424	CID	MS2		40.74	80.7760863874667	66879	CNB1_120917_03.raw	0/0	5.74158525466919	7961894.25	80.6430740356445	0	3.163E-09
High	Sequest HT (A2)	Unambiguous	[K].FGVSAAAAVAVAAGPVEAAEEK.[T]		1	1	A6TGN9	A6TGN9	0	2	0.63	0	1	1	1008.02374267578	2015.04020872156	-2.07796832969367	-0.00209359921882424	HCD	MS2	74.02081	33.1	80.7741048469333	66877	CNB1_120917_03.raw	0/0	5.46498107910156	7961894.25	80.6430740356445	0	3.242E-10
High	Sequest HT (A2)	Unambiguous	[K].STAETIVYSALETLAQR.[S]		1	1	A6TEX9	A6TEX9	0	2	0.6918	0	1	1	926.984619140625	1852.96196165125	-1.68452648063757	-0.00156068437502199	CID	MS2		30.475	80.7278174634667	66846	CNB1_120917_03.raw	0/0	3.04834914207459			0	6.474E-05
High	Sequest HT (A2)	Unambiguous	[K].STAETIVYSALETLAQR.[S]		1	1	A6TEX9	A6TEX9	0	2	0.6546	0	1	1	926.984619140625	1852.96196165125	-1.68452648063757	-0.00156068437502199	HCD	MS2	0	35.305	80.7205886245333	66844	CNB1_120917_03.raw	0/0	3.58996963500977			0	2.803E-06
High	Sequest HT (A2)	Unambiguous	[K].nVHLSGGVGIGGVLEPLQANPTIIEDNcFIGAR.[S]	N1(Deamidated); C28(Carbamidomethyl)	1	1	B5Y1K5	B5Y1K5	0	3	0.0821	0	1	1	1140.25500488281	3418.75046138844	2.36850794124386	0.0026991061461222	CID	MS2		40.5	80.6941671056	66822	CNB1_120917_03.raw	0/0	5.84808015823364	2776005.875	80.7276763916016	0	3.497E-08
High	Sequest HT (A2)	Unambiguous	[K].NVHLSGGVGIGGVLEPLQAnPTIIEDNcFIGAR.[S]	N20(Deamidated); C28(Carbamidomethyl)	1	1	B5Y1K5	B5Y1K5	0	3		0.0065	2	2	1140.25500488281	3418.75046138844	2.36850794124386	0.0026991061461222	HCD	MS2	59.62443	37.675	80.6915294144	66821	CNB1_120917_03.raw	0/0	4.57735919952393	2776005.875	80.7276763916016	0	1.323E-06
High	Sequest HT (A2)	Unambiguous	[K].NVHLSGGVGIGGVLEPLQANPTIIEDncFIGAR.[S]	N27(Deamidated); C28(Carbamidomethyl)	1	1	B5Y1K5	B5Y1K5	0	3	0.0065	0	1	1	1140.25500488281	3418.75046138844	2.36850794124386	0.0026991061461222	HCD	MS2	59.62443	37.675	80.6915294144	66821	CNB1_120917_03.raw	0/0	4.60939836502075	2776005.875	80.7276763916016	0	1.405E-08
High	Sequest HT (A2)	Unambiguous	[K].cDMVDDEELLELVEMEVR.[E]	C1(Carbamidomethyl)	1	1	A6TEX7	A6TEX7	0	2	0.8816	0	1	1	1112.49194335938	2223.97661008875	-2.3323263063486	-0.00259352562515502	CID	MS2		42.565	80.6866634109333	66816	CNB1_120917_03.raw	0/0	5.15423679351807			0	2.949E-08
High	Sequest HT (A2)	Unambiguous	[K].TGSITSVqAVYVPADDLTDPSPATTFAHLDATVVLSR.[Q]	Q8(Deamidated)	1	2	A6TG36	A6TG36; B5XZM4	0	3	0.4545	0	1	1	1272.98156738281	3816.93014888844	3.23414049498583	0.0041148161457906	HCD	MS2	0	21.535	80.8692257010667	66944	CNB1_120917_03.raw	0/0	2.97136783599854	12133048.875	80.7837982177734	0	0.0002149
High	Sequest HT (A2)	Unambiguous	[K].TGSITSVqAVYVPADDLTDPSPATTFAHLDATVVLSR.[Q]	Q8(Deamidated)	1	2	A6TG36	A6TG36; B5XZM4	0	3	0.5853	0	1	1	1272.98156738281	3816.93014888844	3.23414049498583	0.0041148161457906	CID	MS2		31.405	80.8709904949333	66946	CNB1_120917_03.raw	0/0	2.99202752113342	12133048.875	80.7837982177734	0	0.0002406
High	Sequest HT (A2)	Unambiguous	[K].GNVVNLALGFSHPVDHQLPAGITAEcPTQTEIVLK.[G]	C26(Carbamidomethyl)	1	1	A6TEV7	A6TEV7	0	4	0.6275	0	1	1	932.236450195313	3725.92397089125	-2.14289977537509	-0.00199607468745988	HCD	MS2	0	32.64267	80.8900706506667	66957	CNB1_120917_03.raw	0/0	4.08169221878052			0	1.493E-09
High	Sequest HT (A2)	Unambiguous	[K].VINDNFGIVEGLMTTVHATTATQK.[T]		1	1	P24164	P24164	0	3	0.5748	0	1	1	854.104431152344	2560.29874019703	-3.44598949638072	-0.00294093098985589	CID	MS2		22.47837	80.8909480530667	66958	CNB1_120917_03.raw	0/0	4.27510690689087			0	4.188E-12
High	Sequest HT (A2)	Unambiguous	[R].IAHWVGQGATVSDR.[V]		1	1	A6TCL7	A6TCL7	0	3	0.8079	0	1	1	499.591705322266	1496.7605627068	0.0748595388364107	3.7348932361662E-05	CID	MS2		41.13	80.8318095173333	66803	CNB1_070917_02.raw	0/0	2.28685307502747			0	3.27E-05
High	Sequest HT (A2)	Unambiguous	[K].cDMVDDEELLELVEMEVR.[E]	C1(Carbamidomethyl)	1	1	A6TEX7	A6TEX7	0	2	0.7973	0	1	1	1112.49206542969	2223.97685422938	-2.22254994697643	-0.00247145531265502	CID	MS2		35.905	81.065159348	67080	CNB1_120917_03.raw	0/0	4.38870000839233			0	8.786E-08
High	Sequest HT (A2)	Unambiguous	[K].cDMVDDEELLELVEMEVR.[E]	C1(Carbamidomethyl)	1	1	A6TEX7	A6TEX7	0	2	0.8269	0	1	1	1112.49206542969	2223.97685422938	-2.22254994697643	-0.00247145531265502	HCD	MS2	0	25.57	81.0633256362667	67078	CNB1_120917_03.raw	0/0	4.38641881942749			0	4.501E-09
High	Sequest HT (A2)	Unambiguous	[K].ATLLGLGLR.[R]		1	1	A6TEV4	A6TEV4	0	2	0.5035	0	1	1	457.294738769531	913.582200909063	-0.795331124947	-0.000363300468734451	HCD	MS2	73.10765	33.1	80.8335530384	66805	CNB1_070917_02.raw	0/0	2.88053941726685			0	0.0001909
High	Sequest HT (A2)	Unambiguous	[K].STAETIVYSALETLAQR.[S]		1	1	A6TEX9	A6TEX9	0	3	0.7468	0	1	1	618.324523925781	1852.95901851734	-3.27286396913017	-0.00202150088542415	CID	MS2		16.38359	81.0213651485333	67055	CNB1_120917_03.raw	0/0	3.8745219707489			0	5.23E-07
High	Sequest HT (A2)	Unambiguous	[K].STAETIVYSALETLAQR.[S]		1	1	A6TEX9	A6TEX9	0	3	0.7009	0	1	1	618.324523925781	1852.95901851734	-3.27286396913017	-0.00202150088542415	HCD	MS2	84.15255	22.11618	81.0196110813333	67053	CNB1_120917_03.raw	0/0	3.50605058670044			0	9.722E-08
High	Sequest HT (A2)	Unambiguous	[K].AnEIDVPAALIDSEIDVLR.[R]	N2(Deamidated)	1	2	A6T5H9	A6T5H9; B5Y0U3	0	2	0.6462	0	1	1	1027.54296875	2054.07866087	6.55751826050045	0.00673478500010405	CID	MS2		33.1	80.9973952296	67036	CNB1_120917_03.raw	0/0	4.55044221878052			0	1.276E-08
High	Sequest HT (A2)	Unambiguous	[K].ANEIDVPAALIDSEIDVLR.[R]		1	2	A6T5H9	A6T5H9; B5Y0U3	0	2	0.6163	0	1	1	1027.04248046875	2053.0776843075	-1.70036749729674	-0.00174549624989595	HCD	MS2	0	39.615	80.9956476970667	67034	CNB1_120917_03.raw	0/0	4.04465484619141			0	1.825E-08
High	Sequest HT (A2)	Unambiguous	[R].AIDKPFLLPIEDVFSISGR.[G]		1	1	A6TEX7	A6TEX7	0	3	0.7584	0	1	1	706.390930175781	2117.15823726734	-2.77723989781852	-0.00195995755211698	CID	MS2		33.1	80.6855608605333	66815	CNB1_120917_03.raw	0/0	4.18250703811646			0	3.623E-08
High	Sequest HT (A2)	Unambiguous	[R].FGGEAVLAGSIIVR.[Q]		1	1	B5XSV6	B5XSV6	0	2	0.7065	0	1	1	694.897583007813	1388.78788938563	-1.25014929755539	-0.000868097187435524	CID	MS2		16.045	80.9904433776	67028	CNB1_120917_03.raw	0/0	3.09770941734314	6299133.75	80.9810333251953	0	1.061E-05
High	Sequest HT (A2)	Unambiguous	[K].AFTSEEFTHFLEELTK.[Q]		1	1	A6TD53	A6TD53	0	3	0.4257	0	1	1	643.646301269531	1928.92435054859	-1.70268254077586	-0.00109478380212143	HCD	MS2	58.69888	21.9169	80.9849559221333	67022	CNB1_120917_03.raw	0/0	2.48704266548157	12924830.875	80.8977813720703	0	3.355E-05
High	Sequest HT (A2)	Unambiguous	[R].QVGVPYIIVFLNK.[C]		1	1	A6TEX7	A6TEX7	0	2	0.7824	0	1	1	745.440002441406	1489.87272825281	-3.34527937841945	-0.0024920285936787	CID	MS2		23.33921	80.9796856485333	67016	CNB1_120917_03.raw	0/0	2.15746188163757			0	0.0001465
High	Sequest HT (A2)	Unambiguous	[K].EANNLGIPVFAIVDTNSDPDGVDFVIPGnDDAIR.[A]	N29(Deamidated)	1	2	A6T4X1	A6T4X1; B5Y1K2	0	3	0.11	0	1	1	1190.91271972656	3570.72360591969	0.0403446779991284	4.80198960975583E-05	CID	MS2		30.43	80.9723634837333	67012	CNB1_120917_03.raw	0/0	5.17941188812256			0	4.417E-07
High	Sequest HT (A2)	Unambiguous	[K].EAnNLGIPVFAIVDTNSDPDGVDFVIPGNDDAIR.[A]	N3(Deamidated)	1	2	A6T4X1	A6T4X1; B5Y1K2	0	3	0.0356	0	1	1	1190.91271972656	3570.72360591969	0.0403446779991284	4.80198960975583E-05	HCD	MS2	26.07134	20.41	80.9705673269333	67010	CNB1_120917_03.raw	0/0	3.64710450172424			0	0.0004706
High	Sequest HT (A2)	Unambiguous	[R].SDLSADINEHLIVELYSK.[-]		1	1	B5XNB5	B5XNB5	0	3	0.4781	0	1	1	682.682556152344	2046.03311519703	-2.86453632461517	-0.0019536509895867	CID	MS2		27.46	80.9618846061333	67000	CNB1_120917_03.raw	0/0	3.20038342475891			0	9.405E-05
High	Sequest HT (A2)	Unambiguous	[R].SDLSADINEHLIVELYSK.[-]		1	1	B5XNB5	B5XNB5	0	3	0.4684	0	1	1	682.683349609375	2046.03549556813	-1.7011317553488	-0.0011601939583367	HCD	MS2	80.22575	16.96	80.9601115576	66998	CNB1_120917_03.raw	0/0	3.47546339035034			0	2.484E-07
High	Sequest HT (A2)	Unambiguous	[K].AAGAELVGMEDLAEQIK.[K]		1	1	A6TGN6	A6TGN6	0	2	0.6201	0	1	1	872.942749023438	1744.87822141688	-0.203374108324164	-0.000177431562292441	HCD	MS2	7.224993	0.2348073	80.8430471824	66813	CNB1_070917_02.raw	0/0	1.79369032382965			0	0.0003219
High	Sequest HT (A2)	Unambiguous	[K].GNVVNLALGFSHPVDHQLPAGITAEcPTQTEIVLK.[G]	C26(Carbamidomethyl)	1	1	A6TEV7	A6TEV7	0	4	0.6849	0	1	1	932.236450195313	3725.92397089125	-2.14289977537509	-0.00199607468745988	CID	MS2		41.29744	80.8920626344	66959	CNB1_120917_03.raw	0/0	3.83911180496216			0	2.81E-07
High	Sequest HT (A2)	Unambiguous	[R].FGGEAVLAGSIIVR.[Q]		1	1	B5XSV6	B5XSV6	0	2	0.3596	0	1	1	694.897583007813	1388.78788938563	-1.25014929755539	-0.000868097187435524	HCD	MS2	0	33.29257	80.9888978157333	67026	CNB1_120917_03.raw	0/0	3.17261552810669	6299133.75	80.9810333251953	0	5.479E-08
High	Sequest HT (A2)	Unambiguous	[K].NVHLSGGVGIGGVLEPLqANPTIIEDNcFIGAR.[S]	Q18(Deamidated); C28(Carbamidomethyl)	1	1	B5Y1K5	B5Y1K5	0	3	0.0469	0	1	1	1140.25476074219	3418.74972896656	2.15427071684884	0.0024549655211222	HCD	MS2	15.25446	32.815	81.0831042016	67101	CNB1_120917_03.raw	0/0	5.96652841567993	3962945.75	80.944450378418	0	3.157E-05
High	Sequest HT (A2)	Unambiguous	[K].cDMVDDEELLELVEMEVR.[E]	C1(Carbamidomethyl)	1	1	A6TEX7	A6TEX7	0	2	0.7126	0	1	1	1112.49194335938	2223.97661008875	-2.3323263063486	-0.00259352562515502	HCD	MS2	0	33.1	80.6846818674667	66814	CNB1_120917_03.raw	0/0	4.28499031066895			0	5.621E-09
High	Sequest HT (A2)	Unambiguous	[K].AFTSEEFTHFLEELTK.[Q]		1	1	A6TD53	A6TD53	0	3	0.2574	0	1	1	643.646240234375	1928.92416744313	-1.79760858436457	-0.00115581895837143	HCD	MS2	62.61037	24.10147	80.6252447453333	66769	CNB1_120917_03.raw	0/0	2.02035236358643			0	3.761E-05
High	Sequest HT (A2)	Unambiguous	[K].FVNILMVDGK.[K]		1	2	A6TEX9	A6TEX9; B5XN86	0	2	0.6465	0	1	1	568.312622070313	1135.61796751063	-0.0218377790855816	-1.23996874208387E-05	CID	MS2		33.1	80.8510232285333	66823	CNB1_070917_02.raw	0/0	3.3098361492157			0	2.171E-05
High	Sequest HT (A2)	Unambiguous	[K].EEGFIEDFKVEGDTKPELELTLK.[Y]		1	1	A6TEV8	A6TEV8	1	4	0.5934	0	1	1	667.339965820313	2666.33803339125	-2.50758227220692	-0.00167151968753387	HCD	MS2	14.39477	16.43938	80.3643625338667	66582	CNB1_120917_03.raw	0/0	3.04943752288818			0	5.413E-06
High	Sequest HT (A2)	Unambiguous	[K].cDMVDDEELLELVEMEVR.[E]	C1(Carbamidomethyl)	1	1	A6TEX7	A6TEX7	0	2	0.8853	0	1	1	1112.49096679688	2223.97465696375	-3.21053718132594	-0.00357008812515502	CID	MS2		32.095	80.3269159074667	66557	CNB1_120917_03.raw	0/0	5.23273801803589			0	1.039E-08
High	Sequest HT (A2)	Unambiguous	[R].AIDKPFLLPIEDVFSISGR.[G]		1	1	A6TEX7	A6TEX7	0	3	0.7506	0	1	1	706.391906738281	2117.16116695484	-1.39346077730442	-0.000983395052116975	CID	MS2		16.29402	80.2983966666667	66536	CNB1_120917_03.raw	0/0	4.37346315383911			0	8.451E-07
High	Sequest HT (A2)	Unambiguous	[K].AnEIDVPAALIDSEIDVLR.[R]	N2(Deamidated)	1	2	A6T5H9	A6T5H9; B5Y0U3	0	2	0.677	0	1	1	1027.544921875	2054.08256712	8.45923492292428	0.00868791000010405	CID	MS2		33.1	80.2630501736	66516	CNB1_120917_03.raw	0/0	4.83439493179321			0	1.296E-08
High	Sequest HT (A2)	Unambiguous	[K].ANEIDVPAALIDSEIDVLR.[R]		1	2	A6T5H9	A6T5H9; B5Y0U3	0	2	0.6154	0	1	1	1027.0419921875	2053.076707745	-2.1760245301256	-0.00223377749989595	HCD	MS2	16.51465	37.675	80.2613398466667	66514	CNB1_120917_03.raw	0/0	4.16021537780762			0	5.285E-08
High	Sequest HT (A2)	Unambiguous	[K].AFTSEEFTHFLEELTK.[Q]		1	1	A6TD53	A6TD53	0	3	0.267	0	1	1	643.646606445313	1928.92526607594	-1.22805232283227	-0.000789608020871431	HCD	MS2	48.84027	19.95985	80.2296910832	66490	CNB1_120917_03.raw	0/0	2.21240568161011	6482338.25	80.0887603759766	0	1.879E-06
High	Sequest HT (A2)	Unambiguous	[K].QIAAVAEDGEPcVTYIGADGAGHYVK.[M]	C12(Carbamidomethyl)	1	1	P41576	P41576	0	3	0.645	0	1	1	897.762817382813	2691.27389888844	0.74049687536999	0.00066429281239048	HCD	MS2	9.396524	40.71	80.8528918762667	66825	CNB1_070917_02.raw	0/0	6.14441394805908			0	4.154E-10
High	Sequest HT (A2)	Unambiguous	[R].SDLSADINEHLIVELYSK.[-]		1	1	B5XNB5	B5XNB5	0	3	0.41	0	1	1	682.682556152344	2046.03311519703	-2.86453632461517	-0.0019536509895867	HCD	MS2	0	30.29378	80.2246830632	66485	CNB1_120917_03.raw	0/0	3.38738465309143			0	2.769E-08
High	Sequest HT (A2)	Unambiguous	[K].STAETIVYSALETLAQR.[S]		1	1	A6TEX9	A6TEX9	0	3	0.709	0	1	1	618.3251953125	1852.9610326775	-2.18587092500476	-0.00135011416667415	CID	MS2		15.64428	80.2238102642667	66484	CNB1_120917_03.raw	0/0	4.09391689300537			0	1.65E-06
High	Sequest HT (A2)	Unambiguous	[R].QVGVPYIIVFLNK.[C]		1	1	A6TEX7	A6TEX7	0	2	0.8435	0	1	1	745.44091796875	1489.8745593075	-2.11628274844704	-0.0015765012499287	CID	MS2		17.83997	80.2227414258667	66483	CNB1_120917_03.raw	0/0	2.61615085601807			0	3.505E-05
High	Sequest HT (A2)	Unambiguous	[K].STAETIVYSALETLAQR.[S]		1	1	A6TEX9	A6TEX9	0	3	0.7127	0	1	1	618.325561523438	1852.96213131031	-1.59296562820908	-0.000983903229174151	HCD	MS2	0	19.89012	80.2219891976	66482	CNB1_120917_03.raw	0/0	4.48868560791016			0	5.364E-08
High	Sequest HT (A2)	Unambiguous	[K].EANnLGIPVFAIVDTnSDPDGVDFVIPGNDDAIR.[A]	N4(Deamidated); N16(Deamidated)	1	2	A6T4X1	A6T4X1; B5Y1K2	0	3		0.0057	2	2	1191.24719238281	3571.72702388844	5.47246059747416	0.00651534281276422	CID	MS2		30.49	80.21239444	66479	CNB1_120917_03.raw	0/0	5.22912359237671	17991803	80.2540893554688	0	3.749E-07
High	Sequest HT (A2)	Unambiguous	[K].EANNLGIPVFAIVDTnSDPDGVDFVIPGnDDAIR.[A]	N16(Deamidated); N29(Deamidated)	1	2	A6T4X1	A6T4X1; B5Y1K2	0	3	0.0057	0	1	1	1191.24719238281	3571.72702388844	5.47246059747416	0.00651534281276422	CID	MS2		30.49	80.21239444	66479	CNB1_120917_03.raw	0/0	5.26406764984131	17991803	80.2540893554688	0	8.737E-07
High	Sequest HT (A2)	Unambiguous	[K].EANNLGIPVFAIVDTNSDPDGVDFVIPGNDDAIR.[A]		1	2	A6T4X1	A6T4X1; B5Y1K2	0	3	0.4976	0	1	1	1190.58276367188	3569.73373775563	-1.59902549213425	-0.00190270145806911	HCD	MS2	13.45541	20.47	80.2105964512	66477	CNB1_120917_03.raw	0/0	4.17906618118286			0	4.024E-07
High	Sequest HT (A2)	Unambiguous	[K].STAETIVYSALETLAQR.[S]		1	1	A6TEX9	A6TEX9	0	2	0.6159	0	1	1	926.984680175781	1852.96208372156	-1.61864811432694	-0.00149964921877199	CID	MS2		40.365	80.2020737005333	66467	CNB1_120917_03.raw	0/0	4.79110050201416	12831370.6875	80.0316925048828	0	2.074E-07
High	Sequest HT (A2)	Unambiguous	[K].STAETIVYSALETLAQR.[S]		1	1	A6TEX9	A6TEX9	0	2	0.7381	0	1	1	926.983947753906	1852.96061887781	-2.40918851005451	-0.00223207109377199	HCD	MS2	17.37529	31.705	80.2000988637333	66465	CNB1_120917_03.raw	0/0	4.42665386199951	12831370.6875	80.0316925048828	0	1.494E-05
High	Sequest HT (A2)	Unambiguous	[K].FGVSAAAAVAVAAGPVEAAEEK.[T]		1	1	A6TGN9	A6TGN9	0	2	0.5205	0	1	1	1008.02386474609	2015.04045286219	-1.95680939865755	-0.00197152890632424	HCD	MS2	0	15.7	80.4100391165333	66620	CNB1_120917_03.raw	0/0	3.41600608825684			0	7.583E-06
High	Sequest HT (A2)	Unambiguous	[K].FGVSAAAAVAVAAGPVEAAEEK.[T]		1	1	A6TGN9	A6TGN9	0	2	0.8341	0	1	1	1008.02386474609	2015.04045286219	-1.95680939865755	-0.00197152890632424	CID	MS2		26.365	80.4117292864	66622	CNB1_120917_03.raw	0/0	4.28146314620972			0	4.932E-08
High	Sequest HT (A2)	Unambiguous	[R].LADGEEFTVGQNISVELFADVK.[K]		1	1	A6TEX2	A6TEX2	0	3	0.4011	0	1	1	794.399230957031	2381.18313961109	-1.66184711466194	-0.00131905630208469	HCD	MS2	0	35.23008	80.4124540589333	66623	CNB1_120917_03.raw	0/0	3.78704905509949	3883537.5	80.3442611694336	0	1.126E-05
High	Sequest HT (A2)	Unambiguous	[R].LADGEEFTVGQNISVELFADVK.[K]		1	1	A6TEX2	A6TEX2	0	3	0.5682	0	1	1	794.399230957031	2381.18313961109	-1.66184711466194	-0.00131905630208469	CID	MS2		30.22	80.4142413533333	66625	CNB1_120917_03.raw	0/0	3.58731269836426	3883537.5	80.3442611694336	0	9.342E-08
High	Sequest HT (A2)	Unambiguous	[K].STAETIVYSALETLAQR.[S]		1	1	A6TEX9	A6TEX9	0	3	0.5683	0	1	1	618.325927734375	1852.96322994313	-1.00006033141341	-0.000617692291674151	CID	MS2		21.81941	80.6201218928	66764	CNB1_120917_03.raw	0/0	3.6560492515564			0	2.158E-08
High	Sequest HT (A2)	Unambiguous	[K].ANEIDVPAALIDSEIDVLR.[R]		1	2	A6T5H9	A6T5H9; B5Y0U3	0	2	0.6295	0	1	1	1027.04138183594	2053.07548704188	-2.77059582116169	-0.00284412906239595	CID	MS2		31.09	80.6190202333333	66763	CNB1_120917_03.raw	0/0	4.48273277282715			0	1.326E-09
High	Sequest HT (A2)	Unambiguous	[K].STAETIVYSALETLAQR.[S]		1	1	A6TEX9	A6TEX9	0	3	0.6114	0	1	1	618.325378417969	1852.96158199391	-1.88941827660692	-0.00116700869792415	HCD	MS2	20.16726	19.13071	80.6180950456	66762	CNB1_120917_03.raw	0/0	4.03644371032715			0	4.867E-07
High	Sequest HT (A2)	Unambiguous	[K].ANEIDVPAALIDSEIDVLR.[R]		1	2	A6T5H9	A6T5H9; B5Y0U3	0	2	0.6281	0	1	1	1027.0400390625	2053.072801495	-4.07865266144107	-0.00418690249989595	HCD	MS2	8.409596	34.915	80.617349612	66761	CNB1_120917_03.raw	0/0	4.49031591415405			0	2.54E-06
High	Sequest HT (A2)	Unambiguous	[R].QVGVPYIIVFLNK.[C]		1	1	A6TEX7	A6TEX7	0	2	0.8445	0	1	1	745.441711425781	1489.87614622156	-1.05115233580428	-0.000783044218678697	CID	MS2		32.17878	80.6164661714667	66760	CNB1_120917_03.raw	0/0	2.38259267807007			0	1.91E-06
High	Sequest HT (A2)	Unambiguous	[R].QVGVPYIIVFLNK.[C]		1	1	A6TEX7	A6TEX7	0	2	0.7945	0	1	1	745.441711425781	1489.87614622156	-1.05115233580428	-0.000783044218678697	HCD	MS2	35.79691	20.60414	80.6147305178667	66758	CNB1_120917_03.raw	0/0	3.6514208316803			0	2.426E-06
High	Sequest HT (A2)	Unambiguous	[K].EANnLGIPVFAIVDTnSDPDGVDFVIPGNDDAIR.[A]	N4(Deamidated); N16(Deamidated)	1	2	A6T4X1	A6T4X1; B5Y1K2	0	3	0.0778	0	1	1	1191.24523925781	3571.72116451344	3.8319637101113	0.00456221781276422	CID	MS2		31.525	80.6022416968	66755	CNB1_120917_03.raw	0/0	5.91030550003052			0	5.105E-09
High	Sequest HT (A2)	Unambiguous	[K].EANNLGIPVFAIVDTNSDPDGVDFVIPGNDDAIR.[A]		1	2	A6T4X1	A6T4X1; B5Y1K2	0	3	0.562	0	1	1	1190.58093261719	3569.72824459156	-3.13783921952567	-0.00373375614556911	HCD	MS2	0	21.685	80.6004187648	66753	CNB1_120917_03.raw	0/0	4.68186712265015			0	2.005E-05
High	Sequest HT (A2)	Unambiguous	[K].IQLVGDDLFVTNTK.[I]		1	2	A6TD53	B5XV19; A6TD53	0	2	0.7913	0	1	1	781.926025390625	1562.84477415125	1.48784751243988	0.00116263562495078	CID	MS2		38.415	80.8449360005333	66816	CNB1_070917_02.raw	0/0	4.59635591506958			0	1.53E-07
High	Sequest HT (A2)	Unambiguous	[K].GDLGLVIAcLPYA.[-]	C9(Carbamidomethyl)	1	1	B5XQC8	B5XQC8	0	2	0.5316	0	1	1	681.360107421875	1361.71293821375	-0.301991788673821	-0.000205613125029203	CID	MS2		20.875	80.8473983256	66819	CNB1_070917_02.raw	0/0	3.48018145561218			0	8.875E-05
High	Sequest HT (A2)	Unambiguous	[K].FVNILMVDGK.[K]		1	2	A6TEX9	A6TEX9; B5XN86	0	2	0.5316	0	1	1	568.312622070313	1135.61796751063	-0.0218377790855816	-1.23996874208387E-05	HCD	MS2	5.395264	30.835	80.8496416493333	66821	CNB1_070917_02.raw	0/0	3.01366686820984			0	1.582E-05
High	Sequest HT (A2)	Unambiguous	[K].VInDNFGIVEGLMTTVHATTATQK.[T]	N3(Deamidated)	1	1	P24164	P24164	0	3		0.0162	2	2	854.438659667969	2561.30142574391	3.84444863138746	0.00328225130181078	CID	MS2		21.55	80.5152182090667	66693	CNB1_120917_03.raw	0/0	3.63835096359253			0	1.543E-08
High	Sequest HT (A2)	Unambiguous	[K].VINDnFGIVEGLMTTVHATTATQK.[T]	N5(Deamidated)	1	1	P24164	P24164	0	3	0.0162	0	1	1	854.438659667969	2561.30142574391	3.84444863138746	0.00328225130181078	CID	MS2		21.55	80.5152182090667	66693	CNB1_120917_03.raw	0/0	3.69633960723877			0	1.888E-08
High	Sequest HT (A2)	Unambiguous	[K].VINDNFGIVEGLMTTVHATTATQK.[T]		1	1	P24164	P24164	0	3	0.6083	0	1	1	854.105590820313	2560.30221920094	-2.08716684689125	-0.00178126302110589	HCD	MS2	0	18.06847	80.5136248061333	66691	CNB1_120917_03.raw	0/0	6.2325963973999			0	1.926E-12
High	Sequest HT (A2)	Unambiguous	[R].FGGEAVLAGSIIVR.[Q]		1	1	B5XSV6	B5XSV6	0	2	0.6775	0	1	1	694.897766113281	1388.78825559656	-0.986458576689685	-0.000684991718685524	CID	MS2		23.89	80.5084914946667	66685	CNB1_120917_03.raw	0/0	3.06739377975464			0	2.39E-05
High	Sequest HT (A2)	Unambiguous	[R].FGGEAVLAGSIIVR.[Q]		1	1	B5XSV6	B5XSV6	0	2	0.4938	0	1	1	694.897766113281	1388.78825559656	-0.986458576689685	-0.000684991718685524	HCD	MS2	0	41.07	80.5068729608	66683	CNB1_120917_03.raw	0/0	2.42642140388489			0	4.821E-07
High	Sequest HT (A2)	Unambiguous	[K].FADVAcAGPLLAAELDALGK.[A]	C6(Carbamidomethyl)	1	1	B5XUB8	B5XUB8	0	2	0.7714	0	1	1	1001.51800537109	2002.02873411219	-1.32597711878431	-0.00132732390629187	CID	MS2		40.41	80.4688309568	66660	CNB1_120917_03.raw	0/0	4.89934253692627			0	1.27E-08
High	Sequest HT (A2)	Unambiguous	[K].FADVAcAGPLLAAELDALGK.[A]	C6(Carbamidomethyl)	1	1	B5XUB8	B5XUB8	0	2	0.5746	0	1	1	1001.51806640625	2002.0288561825	-1.26500389269738	-0.00126628875004187	HCD	MS2	0	33.1	80.4668287178667	66658	CNB1_120917_03.raw	0/0	4.09413576126099			0	1.201E-08
High	Sequest HT (A2)	Unambiguous	[K].GNVVNLALGFSHPVDHQLPAGITAEcPTQTEIVLK.[G]	C26(Carbamidomethyl)	1	1	A6TEV7	A6TEV7	0	4	0.6314	0	1	1	932.235656738281	3725.92079706313	-2.99472105476777	-0.00278953171870988	CID	MS2		29.68	80.5278949405333	66700	CNB1_120917_03.raw	0/0	3.68594574928284			0	4.439E-05
High	Sequest HT (A2)	Unambiguous	[K].NVHLSGGVGIGGVLEPLQAnPTIIEDNcFIGAR.[S]	N20(Deamidated); C28(Carbamidomethyl)	1	1	B5Y1K5	B5Y1K5	0	3		0.0469	2	2	1140.25476074219	3418.74972896656	2.15427071684884	0.0024549655211222	HCD	MS2	15.25446	32.815	81.0831042016	67101	CNB1_120917_03.raw	0/0	5.68789291381836	3962945.75	80.944450378418	0	3.938E-05
High	Sequest HT (A2)	Unambiguous	[K].NVHLSGGVGIGGVLEPLQAnPTIIEDNcFIGAR.[S]	N20(Deamidated); C28(Carbamidomethyl)	1	1	B5Y1K5	B5Y1K5	0	3	0.0516	0	1	1	1140.25476074219	3418.74972896656	2.15427071684884	0.0024549655211222	CID	MS2		14.65	81.0847288877333	67103	CNB1_120917_03.raw	0/0	4.06628847122192	3962945.75	80.944450378418	0	2.73E-05
High	Sequest HT (A2)	Unambiguous	[R].AIDKPFLLPIEDVFSISGR.[G]		1	1	A6TEX7	A6TEX7	0	3	0.8063	0	1	1	706.391296386719	2117.15933590016	-2.25832272762573	-0.00159374661461698	HCD	MS2	0	27.92234	81.1069490882667	67122	CNB1_120917_03.raw	0/0	3.81604790687561	11834351.375	81.1825790405273	0	2.086E-09
High	Sequest HT (A2)	Unambiguous	[R].LADGEEFTVGQNISVELFADVK.[K]		1	1	A6TEX2	A6TEX2	0	3	0.4772	0	1	1	794.398986816406	2381.18240718922	-1.96943398004956	-0.00156319692708469	HCD	MS2	67.5457	40.95	81.833121736	67647	CNB1_120917_03.raw	0/0	5.25520658493042	6265451.625	81.7918395996094	0	3.918E-06
High	Sequest HT (A2)	Unambiguous	[K].ILADIAVFDK.[V]		1	1	B5XQC9	B5XQC9	0	2	0.4513	0	1	1	552.819091796875	1104.63090696375	0.877926369103625	0.000484891874975801	CID	MS2		33.1	80.8122642581333	66782	CNB1_070917_02.raw	0/0	2.2609384059906			0	0.0002674
High	Sequest HT (A2)	Unambiguous	[R].HYEIVFMVHPDQSEQVPGMIER.[Y]		1	2	A6THB1	A6THB1; B5Y307	0	3	0.3669	0	1	1	881.086059570313	2641.24362545094	-3.83450058488242	-0.00337596302066837	CID	MS2		20.41	81.7893735008	67613	CNB1_120917_03.raw	0/0	2.48446035385132	5083713.6875	81.7709579467773	0	0.0001287
High	Sequest HT (A2)	Unambiguous	[R].HYEIVFMVHPDQSEQVPGMIER.[Y]		1	2	A6THB1	A6THB1; B5Y307	0	3	0.5381	0	1	1	881.086059570313	2641.24362545094	-3.83450058488242	-0.00337596302066837	HCD	MS2	54.60649	42.48	81.7872130842667	67611	CNB1_120917_03.raw	0/0	3.80682420730591	5083713.6875	81.7709579467773	0	0.0001478
High	Sequest HT (A2)	Unambiguous	[R].SDLSADINEHLIVELYSK.[-]		1	1	B5XNB5	B5XNB5	0	3	0.4277	0	1	1	682.68212890625	2046.03183345875	-3.49098493883552	-0.0023808970833367	CID	MS2		29.20211	81.7616998269333	67593	CNB1_120917_03.raw	0/0	3.10913062095642			0	0.0001573
High	Sequest HT (A2)	Unambiguous	[R].SDLSADINEHLIVELYSK.[-]		1	1	B5XNB5	B5XNB5	0	3	0.423	0	1	1	682.68212890625	2046.03183345875	-3.49098493883552	-0.0023808970833367	HCD	MS2	33.63498	25.6106	81.7597142397333	67591	CNB1_120917_03.raw	0/0	3.05036449432373			0	7.694E-07
High	Sequest HT (A2)	Unambiguous	[K].NMITGAAQMDGAILVVAATDGPMPQTR.[E]		1	1	A6TEX7	A6TEX7	0	3	0.6309	0	1	1	910.451538085938	2729.34006099781	-0.679769059853588	-0.000618440729491946	HCD	MS2	14.75739	24.235	81.6941713061333	67551	CNB1_120917_03.raw	0/0	4.47166872024536	8217702.25	81.6101684570313	0	1.014E-06
High	Sequest HT (A2)	Unambiguous	[K].AnEIDVPAALIDSEIDVLR.[R]	N2(Deamidated)	1	2	A6T5H9	A6T5H9; B5Y0U3	0	2	0.5931	0	1	1	1027.54138183594	2054.07548704188	5.01237347228109	0.00514787093760405	CID	MS2		39.07	81.6755035778667	67542	CNB1_120917_03.raw	0/0	4.34555673599243			0	2.019E-08
High	Sequest HT (A2)	Unambiguous	[K].ANEIDVPAALIDSEIDVLR.[R]		1	2	A6T5H9	A6T5H9; B5Y0U3	0	2	0.522	0	1	1	1027.041015625	2053.07475462	-3.12733859578334	-0.00321033999989595	HCD	MS2	48.67827	29.05	81.6735540354667	67540	CNB1_120917_03.raw	0/0	3.414067029953			0	2.535E-07
High	Sequest HT (A2)	Unambiguous	[K].EANNLGIPVFAIVDTnSDPDGVDFVIPGnDDAIR.[A]	N16(Deamidated); N29(Deamidated)	1	2	A6T4X1	A6T4X1; B5Y1K2	0	3		0.0365	2	2	1191.24841308594	3571.73068599781	6.49777115207596	0.00773604593776422	CID	MS2		37.705	81.6428778992	67521	CNB1_120917_03.raw	0/0	5.54501247406006			0	1.707E-06
High	Sequest HT (A2)	Unambiguous	[K].EANnLGIPVFAIVDTnSDPDGVDFVIPGNDDAIR.[A]	N4(Deamidated); N16(Deamidated)	1	2	A6T4X1	A6T4X1; B5Y1K2	0	3	0.0365	0	1	1	1191.24841308594	3571.73068599781	6.49777115207596	0.00773604593776422	CID	MS2		37.705	81.6428778992	67521	CNB1_120917_03.raw	0/0	5.75610113143921			0	2.352E-07
High	Sequest HT (A2)	Unambiguous	[K].EANNLGIPVFAIVDTNSDPDGVDFVIPGNDDAIR.[A]		1	2	A6T4X1	A6T4X1; B5Y1K2	0	3	0.4724	0	1	1	1190.58374023438	3569.73666744313	-0.778324837525492	-0.000926138958069108	HCD	MS2	6.226802	27.55	81.6409633048	67519	CNB1_120917_03.raw	0/0	4.52557706832886			0	2.218E-07
High	Sequest HT (A2)	Unambiguous	[K].GNVVNLALGFSHPVDHQLPAGITAEcPTQTEIVLK.[G]	C26(Carbamidomethyl)	1	1	A6TEV7	A6TEV7	0	4	0.8082	0	1	1	932.236572265625	3725.9244591725	-2.01185034777622	-0.00187400437495988	CID	MS2		30.11388	81.6247454586667	67501	CNB1_120917_03.raw	0/0	4.38307189941406			0	4.374E-07
High	Sequest HT (A2)	Unambiguous	[K].VINDNFGIVEGLMTTVHATTATQK.[T]		1	1	P24164	P24164	0	3	0.6086	0	1	1	854.105346679688	2560.30148677906	-2.37323477309956	-0.00202540364610589	CID	MS2		23.37532	81.6236348426667	67500	CNB1_120917_03.raw	0/0	3.96172618865967			0	1.622E-11
High	Sequest HT (A2)	Unambiguous	[K].GNVVNLALGFSHPVDHQLPAGITAEcPTQTEIVLK.[G]	C26(Carbamidomethyl)	1	1	A6TEV7	A6TEV7	0	4	0.7425	0	1	1	932.236572265625	3725.9244591725	-2.01185034777622	-0.00187400437495988	HCD	MS2	4.74641	32.35424	81.6227555458667	67499	CNB1_120917_03.raw	0/0	4.66030931472778			0	1.676E-11
High	Sequest HT (A2)	Unambiguous	[K].FADVAcAGPLLAAELDALGK.[A]	C6(Carbamidomethyl)	1	1	B5XUB8	B5XUB8	0	2	0.7527	0	1	1	1001.51678466797	2002.02629270594	-2.54544164052297	-0.00254802703129187	CID	MS2		20.41	81.6068250208	67491	CNB1_120917_03.raw	0/0	4.5658016204834			0	1.633E-06
High	Sequest HT (A2)	Unambiguous	[K].FADVAcAGPLLAAELDALGK.[A]	C6(Carbamidomethyl)	1	1	B5XUB8	B5XUB8	0	2	0.6029	0	1	1	1001.51678466797	2002.02629270594	-2.54544164052297	-0.00254802703129187	HCD	MS2	0	36.505	81.6051314573333	67489	CNB1_120917_03.raw	0/0	4.07574462890625			0	1.758E-10
High	Sequest HT (A2)	Unambiguous	[R].LADGEEFTVGQNISVELFADVK.[K]		1	1	A6TEX2	A6TEX2	0	3	0.6923	0	1	1	794.398986816406	2381.18240718922	-1.96943398004956	-0.00156319692708469	CID	MS2		14.395	81.8349006573333	67649	CNB1_120917_03.raw	0/0	3.89850425720215	6265451.625	81.7918395996094	0	1.598E-05
High	Sequest HT (A2)	Unambiguous	[R].QVGVPYIIVFLNK.[C]		1	1	A6TEX7	A6TEX7	0	2	0.8459	0	1	1	745.440795898438	1489.87431516688	-2.28014896577669	-0.0016985715624287	CID	MS2		23.3526	81.9055371045333	67695	CNB1_120917_03.raw	0/0	2.66388964653015			0	7.502E-06
High	Sequest HT (A2)	Unambiguous	[R].FGGEAVLAGSIIVR.[Q]		1	1	B5XSV6	B5XSV6	0	2	0.6233	0	1	1	694.897766113281	1388.78825559656	-0.986458576689685	-0.000684991718685524	HCD	MS2	0	28.465	81.9124036872	67702	CNB1_120917_03.raw	0/0	3.00159502029419			0	2.576E-05
High	Sequest HT (A2)	Unambiguous	[R].FGGEAVLAGSIIVR.[Q]		1	1	B5XSV6	B5XSV6	0	2	0.7759	0	1	1	694.897766113281	1388.78825559656	-0.986458576689685	-0.000684991718685524	CID	MS2		30.40457	81.9141952253333	67704	CNB1_120917_03.raw	0/0	3.57262706756592			0	1.937E-05
High	Sequest HT (A2)	Unambiguous	[K].ANEIDVPAALIDSEIDVLR.[R]		1	2	A6T5H9	A6T5H9; B5Y0U3	0	2	0.6417	0	1	1	1027.04211425781	2053.07695188563	-2.05711027191839	-0.00211170718739595	CID	MS2		33.1	82.0650823536	67822	CNB1_120917_03.raw	0/0	4.2682409286499			0	2.567E-10
High	Sequest HT (A2)	Unambiguous	[K].ANEIDVPAALIDSEIDVLR.[R]		1	2	A6T5H9	A6T5H9; B5Y0U3	0	2	0.6738	0	1	1	1027.04211425781	2053.07695188563	-2.05711027191839	-0.00211170718739595	HCD	MS2	53.78054	29.245	82.0635117216	67820	CNB1_120917_03.raw	0/0	4.20399284362793			0	5.663E-07
High	Sequest HT (A2)	Unambiguous	[K].GNVVNLALGFSHPVDHqLPAGITAEcPTqTEIVLK.[G]	Q17(Deamidated); C26(Carbamidomethyl); Q29(Deamidated)	1	1	A6TEV7	A6TEV7	0	4	0.1237	0	1	1	932.736755371094	3727.92519159438	6.76101946451682	0.0063011010937909	CID	MS2		26.56491	82.0124074069333	67784	CNB1_120917_03.raw	0/0	5.98318481445313			0	7.51E-07
High	Sequest HT (A2)	Unambiguous	[K].GNVVNLALGFSHPVDHQLPAGITAEcPTQTEIVLK.[G]	C26(Carbamidomethyl)	1	1	A6TEV7	A6TEV7	0	4	0.6619	0	1	1	932.236206054688	3725.92299432875	-2.40499863057284	-0.00224021531245988	HCD	MS2	0	22.11093	82.0107828285333	67782	CNB1_120917_03.raw	0/0	5.65017318725586			0	1.581E-11
High	Sequest HT (A2)	Unambiguous	[K].EANNLGIPVFAIVDTNSDPDGVDFVIPGNDDAIR.[A]		1	2	A6T4X1	A6T4X1; B5Y1K2	0	3	0.6779	0	1	1	1190.580078125	3569.725681115	-3.85595229230833	-0.00458824833306911	CID	MS2		14.695	82.002100192	67772	CNB1_120917_03.raw	0/0	4.46583318710327			0	7.754E-06
High	Sequest HT (A2)	Unambiguous	[K].EANNLGIPVFAIVDTNSDPDGVDFVIPGNDDAIR.[A]		1	2	A6T4X1	A6T4X1; B5Y1K2	0	3	0.5822	0	1	1	1190.57983398438	3569.72494869313	-4.06112745596052	-0.00483238895806911	HCD	MS2	0	42.57	82.0002978498667	67770	CNB1_120917_03.raw	0/0	5.16997528076172			0	3.105E-07
High	Sequest HT (A2)	Unambiguous	[K].VINDNFGIVEGLMTTVHATTATQK.[T]		1	1	P24164	P24164	0	3	0.531	0	1	1	854.104858398438	2560.30002193531	-2.94537062551618	-0.00251368489610589	CID	MS2		33.1	81.9981935386667	67768	CNB1_120917_03.raw	0/0	3.71021461486816			0	7.525E-09
High	Sequest HT (A2)	Unambiguous	[K].ILADIAVFDK.[V]		1	1	B5XQC9	B5XQC9	0	2	0.3964	0	1	1	552.819091796875	1104.63090696375	0.877926369103625	0.000484891874975801	HCD	MS2	41.96845	26.605	80.8109688848	66780	CNB1_070917_02.raw	0/0	2.2194881439209			0	0.0004253
High	Sequest HT (A2)	Unambiguous	[R].LADGEEFTVGQNISVELFADVK.[K]		1	1	A6TEX2	A6TEX2	0	3	0.6289	0	1	1	794.399291992188	2381.18332271656	-1.58495039831503	-0.00125802114583469	CID	MS2		27.1	81.5959338410667	67479	CNB1_120917_03.raw	0/0	3.88091564178467	12651942.25	81.5707702636719	0	3.993E-09
High	Sequest HT (A2)	Unambiguous	[K].NMITGAAQMDGAILVVAATDGPMPQTR.[E]		1	1	A6TEX7	A6TEX7	0	3	0.6417	0	1	1	910.451354980469	2729.33951168141	-0.881032376466792	-0.000801546198241946	CID	MS2		34.24	81.9494001488	67735	CNB1_120917_03.raw	0/0	4.26724624633789			0	6.261E-05
High	Sequest HT (A2)	Unambiguous	[K].STAETIVYSALETLAQR.[S]		1	1	A6TEX9	A6TEX9	0	3	0.6748	0	1	1	618.325134277344	1852.96084957203	-2.28468847447071	-0.00141114932292415	HCD	MS2	10.61923	33.1	81.9340151946667	67726	CNB1_120917_03.raw	0/0	3.692143201828	5699685.625	81.9201812744141	0	4.55E-07
High	Sequest HT (A2)	Unambiguous	[K].FGVSAAAAVAVAAGPVEAAEEK.[T]		1	1	A6TGN9	A6TGN9	0	2	0.7682	0	1	1	1008.0224609375	2015.037645245	-3.35013710557298	-0.00337533750007424	CID	MS2		42.565	81.9216656717333	67712	CNB1_120917_03.raw	0/0	4.66019344329834	10457067.6875	82.0770111083984	0	4.53E-08
High	Sequest HT (A2)	Unambiguous	[R].AIDKPFLLPIEDVFSISGR.[G]		1	1	A6TEX7	A6TEX7	0	3	0.7705	0	1	1	706.391906738281	2117.16116695484	-1.39346077730442	-0.000983395052116975	CID	MS2		31.39951	81.920536472	67711	CNB1_120917_03.raw	0/0	3.66394543647766	8010893.5	81.9792175292969	0	1.323E-07
High	Sequest HT (A2)	Unambiguous	[K].FGVSAAAAVAVAAGPVEAAEEK.[T]		1	1	A6TGN9	A6TGN9	0	2	0.6259	0	1	1	1008.0224609375	2015.037645245	-3.35013710557298	-0.00337533750007424	HCD	MS2	0	33.1	81.9195740050667	67710	CNB1_120917_03.raw	0/0	5.31930351257324	10457067.6875	82.0770111083984	0	1.888E-08
High	Sequest HT (A2)	Unambiguous	[R].AIDKPFLLPIEDVFSISGR.[G]		1	1	A6TEX7	A6TEX7	0	3	0.6726	0	1	1	706.391906738281	2117.16116695484	-1.39346077730442	-0.000983395052116975	HCD	MS2	15.00114	40.965	81.9187243146667	67709	CNB1_120917_03.raw	0/0	3.35981106758118	8010893.5	81.9792175292969	0	1.286E-06
High	Sequest HT (A2)	Unambiguous	[K].NVHLSGGVGIGGVLEPLQANPTIIEDncFIGAR.[S]	N27(Deamidated); C28(Carbamidomethyl)	1	1	B5Y1K5	B5Y1K5	0	3	0.0572	0	1	1	1140.25512695313	3418.75082759938	2.47562655344136	0.0028211764586222	CID	MS2		38.92	81.9177888269333	67708	CNB1_120917_03.raw	0/0	6.28531122207642	5705976.5	81.8628768920898	0	7.201E-09
High	Sequest HT (A2)	Unambiguous	[K].nVHLSGGVGIGGVLEPLQANPTIIEDNcFIGAR.[S]	N1(Deamidated); C28(Carbamidomethyl)	1	1	B5Y1K5	B5Y1K5	0	3		0.027	2	2	1140.25512695313	3418.75082759938	2.47562655344136	0.0028211764586222	HCD	MS2	61.25134	28.885	81.9158512597333	67706	CNB1_120917_03.raw	0/0	5.04632711410522	5705976.5	81.8628768920898	0	7.71E-05
High	Sequest HT (A2)	Unambiguous	[K].NVHLSGGVGIGGVLEPLqANPTIIEDNcFIGAR.[S]	Q18(Deamidated); C28(Carbamidomethyl)	1	1	B5Y1K5	B5Y1K5	0	3	0.027	0	1	1	1140.25512695313	3418.75082759938	2.47562655344136	0.0028211764586222	HCD	MS2	61.25134	28.885	81.9158512597333	67706	CNB1_120917_03.raw	0/0	5.19030046463013	5705976.5	81.8628768920898	0	7.992E-06
High	Sequest HT (A2)	Unambiguous	[K].NMITGAAQMDGAILVVAATDGPMPQTR.[E]		1	1	A6TEX7	A6TEX7	0	3	0.6997	0	1	1	910.451354980469	2729.33951168141	-0.881032376466792	-0.000801546198241946	HCD	MS2	50.16125	24.835	81.9475560901333	67733	CNB1_120917_03.raw	0/0	5.85772180557251			0	1.739E-05
High	Sequest HT (A2)	Unambiguous	[K].STAETIVYSALETLAQR.[S]		1	1	A6TEX9	A6TEX9	0	3	0.6138	0	1	1	618.3251953125	1852.9610326775	-2.18587092500476	-0.00135011416667415	CID	MS2		15.715	81.5520525250667	67451	CNB1_120917_03.raw	0/0	3.34137344360352	6603529.1875	81.567268371582	0	8.246E-06
High	Sequest HT (A2)	Unambiguous	[K].STAETIVYSALETLAQR.[S]		1	1	A6TEX9	A6TEX9	0	3	0.6873	0	1	1	618.3251953125	1852.9610326775	-2.18587092500476	-0.00135011416667415	HCD	MS2	72.10827	24.00579	81.5503465794667	67449	CNB1_120917_03.raw	0/0	3.38568162918091	6603529.1875	81.567268371582	0	2.438E-06
High	Sequest HT (A2)	Unambiguous	[K].NVHLSGGVGIGGVLEPLQANPTIIEDncFIGAR.[S]	N27(Deamidated); C28(Carbamidomethyl)	1	1	B5Y1K5	B5Y1K5	0	3		0.0118	2	2	1140.25512695313	3418.75082759938	2.47562655344136	0.0028211764586222	CID	MS2		40.995	81.5456342866667	67444	CNB1_120917_03.raw	0/0	5.02692651748657	7092595.25	81.5568466186523	0	5.65E-07
High	Sequest HT (A2)	Unambiguous	[R].LTNGFEVTSYIGGEGHNLQEHSVILIR.[G]		1	1	A6TEY0	A6TEY0	0	4	0.4674	0	1	1	746.634643554688	2983.51674432875	-3.50749650201334	-0.00261617781234236	HCD	MS2	86.58046	26.88022	81.3186418229333	67275	CNB1_120917_03.raw	0/0	3.52796006202698	33673012	81.1862106323242	0	3.584E-08
High	Sequest HT (A2)	Unambiguous	[K].ANEIDVPAALIDSEIDVLR.[R]		1	2	A6T5H9	A6T5H9; B5Y0U3	0	2	0.5223	0	1	1	1027.04028320313	2053.07328977625	-3.84082414502664	-0.00394276187489595	CID	MS2		33.1	81.2800914098667	67249	CNB1_120917_03.raw	0/0	3.3745584487915			0	3.577E-07
High	Sequest HT (A2)	Unambiguous	[R].ILLSSMPGcAVTEVEIDGVLHEYSTK.[E]	C9(Carbamidomethyl)	1	1	A6TEU8	A6TEU8	0	3	0.571	0	1	1	950.141296386719	2848.40933590016	-0.481566734952692	-0.000457233281421073	CID	MS2		41.07	81.2622531216	67235	CNB1_120917_03.raw	0/0	3.30930805206299			0	0.0001622
High	Sequest HT (A2)	Unambiguous	[R].ILLSSMPGcAVTEVEIDGVLHEYSTK.[E]	C9(Carbamidomethyl)	1	1	A6TEU8	A6TEU8	0	3	0.6932	0	1	1	950.141296386719	2848.40933590016	-0.481566734952692	-0.000457233281421073	HCD	MS2	22.78326	33.1	81.2599921186667	67233	CNB1_120917_03.raw	0/0	5.41479158401489			0	1.174E-10
High	Sequest HT (A2)	Unambiguous	[K].GNVVNLALGFSHPVDHQLPAGITAEcPTQTEIVLK.[G]	C26(Carbamidomethyl)	1	1	A6TEV7	A6TEV7	0	4	0.6944	0	1	1	932.236206054688	3725.92299432875	-2.40499863057284	-0.00224021531245988	CID	MS2		33.08842	81.2581365512	67231	CNB1_120917_03.raw	0/0	3.73392033576965			0	1.981E-05
High	Sequest HT (A2)	Unambiguous	[K].VINDNFGIVEGLMTTVHATTATQK.[T]		1	1	P24164	P24164	0	3	0.7021	0	1	1	854.10595703125	2560.30331783375	-1.65806495757879	-0.00141505208360589	CID	MS2		23.52016	81.2570299109333	67230	CNB1_120917_03.raw	0/0	4.32937097549438			0	4.746E-14
High	Sequest HT (A2)	Unambiguous	[K].GNVVNLALGFSHPVDHQLPAGITAEcPTQTEIVLK.[G]	C26(Carbamidomethyl)	1	1	A6TEV7	A6TEV7	0	4	0.6627	0	1	1	932.235168457031	3725.91884393813	-3.51891876516326	-0.00327781296870988	HCD	MS2	0	23.52438	81.2561506218667	67229	CNB1_120917_03.raw	0/0	5.07486391067505			0	7.717E-11
High	Sequest HT (A2)	Unambiguous	[K].EANnLGIPVFAIVDTnSDPDGVDFVIPGnDDAIR.[A]	N4(Deamidated); N16(Deamidated); N29(Deamidated)	1	2	A6T4X1	A6T4X1; B5Y1K2	0	3	0.4168	0	1	1	1191.57897949219	3572.72238521656	8.64652226938215	0.0102971188544309	CID	MS2		28.75	81.2439555114667	67222	CNB1_120917_03.raw	0/0	6.42750930786133			0	7.224E-07
High	Sequest HT (A2)	Unambiguous	[R].EGFEVTYLAPqSNGIIDLK.[E]	Q11(Deamidated)	1	1	A6TCF1	A6TCF1	0	2		0.0375	2	2	1048.03271484375	2095.0581530575	-0.584524005822366	-0.00061230624993569	CID	MS2		42.045	80.8170371293333	66787	CNB1_070917_02.raw	0/0	4.10623264312744			0	0.0004781
High	Sequest HT (A2)	Unambiguous	[K].EANnLGIPVFAIVDTnSDPDGVDFVIPGnDDAIR.[A]	N4(Deamidated); N16(Deamidated); N29(Deamidated)	1	2	A6T4X1	A6T4X1; B5Y1K2	0	3	0.1643	0	1	1	1191.57897949219	3572.72238521656	8.64652226938215	0.0102971188544309	HCD	MS2	24.57097	18.46	81.2422054957333	67220	CNB1_120917_03.raw	0/0	4.99382829666138			0	0.000177
High	Sequest HT (A2)	Unambiguous	[K].FADVAcAGPLLAAELDALGK.[A]	C6(Carbamidomethyl)	1	1	B5XUB8	B5XUB8	0	2	0.7592	0	1	1	1001.51885986328	2002.03044309656	-0.472351953567246	-0.000472831718791866	HCD	MS2	0	29.725	81.21382336	67202	CNB1_120917_03.raw	0/0	4.60661697387695			0	1.914E-08
High	Sequest HT (A2)	Unambiguous	[R].LADGEEFTVGQNISVELFADVK.[K]		1	1	A6TEX2	A6TEX2	0	3	0.698	0	1	1	794.398681640625	2381.18149166188	-2.35391756178408	-0.00186837270833469	CID	MS2		32.70119	81.2090216149333	67197	CNB1_120917_03.raw	0/0	4.99663734436035			0	1.044E-09
High	Sequest HT (A2)	Unambiguous	[R].LADGEEFTVGQNISVELFADVK.[K]		1	1	A6TEX2	A6TEX2	0	3	0.443	0	1	1	794.398681640625	2381.18149166188	-2.35391756178408	-0.00186837270833469	HCD	MS2	0	30.46	81.2070881714667	67195	CNB1_120917_03.raw	0/0	3.94892907142639			0	7.568E-07
High	Sequest HT (A2)	Unambiguous	[K].EHNADVTGFIR.[F]		1	1	A6T4X2	A6T4X2	0	3	0.8098	0	1	1	420.210296630859	1258.61633663258	-0.904395055873944	-0.000379429140518065	CID	MS2		41.55	80.8207015784	66791	CNB1_070917_02.raw	0/0	3.04688215255737			0	6.045E-05
High	Sequest HT (A2)	Unambiguous	[K].VAIAnVLKEEGFIEDFK.[V]	N5(Deamidated)	1	2	A6TEV8	A6TEV8; B5XNA7	1	3	0.4444	0	1	1	641.679931640625	1923.02524166188	7.42098307813905	0.00475687729169646	HCD	MS2	64.44295	33.1	81.1302853594667	67138	CNB1_120917_03.raw	0/0	2.61292362213135			0	0.0003155
High	Sequest HT (A2)	Unambiguous	[R].IAHWVGQGATVSDR.[V]		1	1	A6TCL7	A6TCL7	0	3	0.5641	0	1	1	499.591705322266	1496.7605627068	0.0748595388364107	3.7348932361662E-05	HCD	MS2	19.25505	33.1	80.8299343850667	66801	CNB1_070917_02.raw	0/0	2.73470520973206			0	9.404E-07
High	Sequest HT (A2)	Unambiguous	[K].FGVSAAAAVAVAAGPVEAAEEK.[T]		1	1	A6TGN9	A6TGN9	0	2	0.7667	0	1	1	1008.02374267578	2015.04020872156	-2.07796832969367	-0.00209359921882424	CID	MS2		30.175	81.1235653	67131	CNB1_120917_03.raw	0/0	5.22731876373291	7971189.5	81.0903930664063	0	1.371E-08
High	Sequest HT (A2)	Unambiguous	[K].FGVSAAAAVAVAAGPVEAAEEK.[T]		1	1	A6TGN9	A6TGN9	0	2	0.6457	0	1	1	1008.02545166016	2015.04362669031	-0.381743295187932	-0.000384614843824238	HCD	MS2	18.05752	42.285	81.1217712605333	67129	CNB1_120917_03.raw	0/0	5.24764776229858	7971189.5	81.0903930664063	0	4.025E-09
High	Sequest HT (A2)	Unambiguous	[K].FADVAcAGPLLAAELDALGK.[A]	C6(Carbamidomethyl)	1	1	B5XUB8	B5XUB8	0	2	0.7601	0	1	1	1001.51885986328	2002.03044309656	-0.472351953567246	-0.000472831718791866	CID	MS2		33.1	81.2153964501333	67204	CNB1_120917_03.raw	0/0	4.45617008209229			0	3.154E-07
High	Sequest HT (A2)	Unambiguous	[K].GNVVNLALGFSHPVDHqLPAGITAEcPTqTEIVLK.[G]	Q17(Deamidated); C26(Carbamidomethyl); Q29(Deamidated)	1	1	A6TEV7	A6TEV7	0	4	0.1705	0	1	1	932.736755371094	3727.92519159438	6.76101946451682	0.0063011010937909	CID	MS2		22.855	80.1725267656	66449	CNB1_120917_03.raw	0/0	3.92849493026733			0	0.0001207
High	Sequest HT (A2)	Unambiguous	[R].EGFEVTYLAPQSnGIIDLK.[E]	N13(Deamidated)	1	1	A6TCF1	A6TCF1	0	2	0.0375	0	1	1	1048.03271484375	2095.0581530575	-0.584524005822366	-0.00061230624993569	CID	MS2		42.045	80.8170371293333	66787	CNB1_070917_02.raw	0/0	4.27233457565308			0	8.454E-05
High	Sequest HT (A2)	Unambiguous	[R].EGFEVTYLAPqSNGIIDLK.[E]	Q11(Deamidated)	1	1	A6TCF1	A6TCF1	0	2		0.0354	2	2	1048.03271484375	2095.0581530575	-0.584524005822366	-0.00061230624993569	HCD	MS2	0	33.1	80.8150269624	66785	CNB1_070917_02.raw	0/0	5.17807054519653			0	4.564E-05
High	Sequest HT (A2)	Unambiguous	[K].NVHLSGGVGIGGVLEPLQAnPTIIEDNcFIGAR.[S]	N20(Deamidated); C28(Carbamidomethyl)	1	1	B5Y1K5	B5Y1K5	0	3	0.0118	0	1	1	1140.25512695313	3418.75082759938	2.47562655344136	0.0028211764586222	CID	MS2		40.995	81.5456342866667	67444	CNB1_120917_03.raw	0/0	5.09349727630615	7092595.25	81.5568466186523	0	4.076E-06
High	Sequest HT (A2)	Unambiguous	[K].NVHLSGGVGIGGVLEPLqANPTIIEDNcFIGAR.[S]	Q18(Deamidated); C28(Carbamidomethyl)	1	1	B5Y1K5	B5Y1K5	0	3		0.0333	3	3	1140.25512695313	3418.75082759938	2.47562655344136	0.0028211764586222	HCD	MS2	0	33.1	81.5436153554667	67442	CNB1_120917_03.raw	0/0	4.93288946151733	7092595.25	81.5568466186523	0	8.911E-06
High	Sequest HT (A2)	Unambiguous	[K].NVHLSGGVGIGGVLEPLQAnPTIIEDNcFIGAR.[S]	N20(Deamidated); C28(Carbamidomethyl)	1	1	B5Y1K5	B5Y1K5	0	3		0.0255	2	2	1140.25512695313	3418.75082759938	2.47562655344136	0.0028211764586222	HCD	MS2	0	33.1	81.5436153554667	67442	CNB1_120917_03.raw	0/0	4.97462034225464	7092595.25	81.5568466186523	0	3.715E-06
High	Sequest HT (A2)	Unambiguous	[K].NVHLSGGVGIGGVLEPLQANPTIIEDncFIGAR.[S]	N27(Deamidated); C28(Carbamidomethyl)	1	1	B5Y1K5	B5Y1K5	0	3	0.0255	0	1	1	1140.25512695313	3418.75082759938	2.47562655344136	0.0028211764586222	HCD	MS2	0	33.1	81.5436153554667	67442	CNB1_120917_03.raw	0/0	5.10322952270508	7092595.25	81.5568466186523	0	4.139E-05
High	Sequest HT (A2)	Unambiguous	[R].AIDKPFLLPIEDVFSISGR.[G]		1	1	A6TEX7	A6TEX7	0	3	0.8365	0	1	1	706.391174316406	2117.15896968922	-2.43129511768999	-0.00171581692711698	CID	MS2		16.375	81.5375240898667	67435	CNB1_120917_03.raw	0/0	3.17632675170898	17818633.5	81.4570922851563	0	9.687E-07
High	Sequest HT (A2)	Unambiguous	[R].AIDKPFLLPIEDVFSISGR.[G]		1	1	A6TEX7	A6TEX7	0	3	0.706	0	1	1	706.391174316406	2117.15896968922	-2.43129511768999	-0.00171581692711698	HCD	MS2	0	35.04922	81.5358179538667	67433	CNB1_120917_03.raw	0/0	3.64229345321655	17818633.5	81.4570922851563	0	1.976E-07
High	Sequest HT (A2)	Unambiguous	[R].QVGVPYIIVFLNK.[C]		1	1	A6TEX7	A6TEX7	0	2	0.8605	0	1	1	745.4404296875	1489.873582745	-2.77174761776566	-0.0020647824999287	CID	MS2		27.52	81.5339282237333	67431	CNB1_120917_03.raw	0/0	2.14662337303162			0	1.1E-05
High	Sequest HT (A2)	Unambiguous	[K].cDMVDDEELLELVEMEVR.[E]	C1(Carbamidomethyl)	1	1	A6TEX7	A6TEX7	0	2	0.6861	0	1	1	1112.49499511719	2223.98271360438	0.412082677955597	0.000458232187344976	CID	MS2		41.025	81.5065798464	67413	CNB1_120917_03.raw	0/0	4.10633754730225	8966635.75	81.3144912719727	0	8.814E-08
High	Sequest HT (A2)	Unambiguous	[R].VVVGLLLGEVIR.[T]		1	2	A6T5H9	A6T5H9; B5Y0U3	0	2	1	0	1	1	633.909301757813	1266.81132688563	-2.41310361949272	-0.00152847718743487	HCD	MS2	58.02815	21.44842	81.3901783338667	67324	CNB1_120917_03.raw	0/0	2.67873382568359	4130926	81.4401931762695	0	3.772E-05
High	Sequest HT (A2)	Unambiguous	[K].cDMVDDEELLELVEMEVR.[E]	C1(Carbamidomethyl)	1	1	A6TEX7	A6TEX7	0	2	0.601	0	1	1	1112.49499511719	2223.98271360438	0.412082677955597	0.000458232187344976	HCD	MS2	62.09424	33.1	81.5042505784	67411	CNB1_120917_03.raw	0/0	4.11254358291626	8966635.75	81.3144912719727	0	6.454E-08
High	Sequest HT (A2)	Unambiguous	[K].FGVSAAAAVAVAAGPVEAAEEK.[T]		1	1	A6TGN9	A6TGN9	0	2	0.6459	0	1	1	1008.02264404297	2015.03801145594	-3.16839870901879	-0.00319223203132424	HCD	MS2	0	40.56	81.4989570624	67406	CNB1_120917_03.raw	0/0	5.13767671585083			0	9.985E-08
High	Sequest HT (A2)	Unambiguous	[R].FGGEAVLAGSIIVR.[Q]		1	1	B5XSV6	B5XSV6	0	2	0.68	0	1	1	694.897277832031	1388.78727903406	-1.68963383233156	-0.00117327296868552	CID	MS2		33.1	81.4702289242667	67387	CNB1_120917_03.raw	0/0	3.24596834182739	5464412.125	81.4557952880859	0	4.198E-05
High	Sequest HT (A2)	Unambiguous	[K].FGVSAAAAVAVAAGPVEAAEEK.[T]		1	1	A6TGN9	A6TGN9	0	3	0.6972	0	1	1	672.351806640625	2015.04086666188	-1.75145427677568	-0.00117641937504231	CID	MS2		21.685	81.4238788962667	67353	CNB1_120917_03.raw	0/0	2.50867557525635	3930079.25	81.3590545654297	0	0.0005714
High	Sequest HT (A2)	Unambiguous	[K].FGVSAAAAVAVAAGPVEAAEEK.[T]		1	1	A6TGN9	A6TGN9	0	3	0.601	0	1	1	672.351806640625	2015.04086666188	-1.75145427677568	-0.00117641937504231	HCD	MS2	0	26.03673	81.4220959357333	67351	CNB1_120917_03.raw	0/0	4.011794090271	3930079.25	81.3590545654297	0	3.409E-06
High	Sequest HT (A2)	Unambiguous	[R].SDLSADINEHLIVELYSK.[-]		1	1	B5XNB5	B5XNB5	0	3	0.6338	0	1	1	682.683166503906	2046.03494625172	-1.9696097328718	-0.0013432994270867	CID	MS2		17.49884	81.4098691877333	67338	CNB1_120917_03.raw	0/0	2.84318208694458			0	0.0005739
High	Sequest HT (A2)	Unambiguous	[R].SDLSADINEHLIVELYSK.[-]		1	1	B5XNB5	B5XNB5	0	3	0.3777	0	1	1	682.683166503906	2046.03494625172	-1.9696097328718	-0.0013432994270867	HCD	MS2	15.5169	28.25721	81.4078691618667	67336	CNB1_120917_03.raw	0/0	3.76153445243835			0	2.836E-07
High	Sequest HT (A2)	Unambiguous	[R].EGFEVTYLAPQSnGIIDLK.[E]	N13(Deamidated)	1	1	A6TCF1	A6TCF1	0	2	0.0354	0	1	1	1048.03271484375	2095.0581530575	-0.584524005822366	-0.00061230624993569	HCD	MS2	0	33.1	80.8150269624	66785	CNB1_070917_02.raw	0/0	5.36902093887329			0	1.688E-06
High	Sequest HT (A2)	Unambiguous	[R].VVVGLLLGEVIR.[T]		1	2	A6T5H9	A6T5H9; B5Y0U3	0	2	1	0	1	1	633.909301757813	1266.81132688563	-2.41310361949272	-0.00152847718743487	CID	MS2		18.2604	81.3917906725333	67326	CNB1_120917_03.raw	0/0	2.98259305953979	4130926	81.4401931762695	0	9.827E-05
High	Sequest HT (A2)	Unambiguous	[K].FGVSAAAAVAVAAGPVEAAEEK.[T]		1	1	A6TGN9	A6TGN9	0	2	0.7859	0	1	1	1008.02398681641	2015.04069700281	-1.83565046762142	-0.00184945859382424	CID	MS2		17.395	81.5007900589333	67408	CNB1_120917_03.raw	0/0	4.11198425292969			0	4.004E-07
High	Sequest HT (A2)	Unambiguous	[K].FGVSAAAAVAVAAGPVEAAEEK.[T]		1	1	A6TGN9	A6TGN9	0	3	0.5522	0	1	1	672.352233886719	2015.04214840016	-1.11536988883602	-0.000749173281292315	HCD	MS2	19.00117	25.81	82.0836212578667	67835	CNB1_120917_03.raw	0/0	3.93018245697021	4486720.875	82.1249694824219	0	1.252E-05
High	Sequest HT (A2)	Unambiguous	[K].GNVVNLALGFSHPVDHQLPAGITAEcPTQTEIVLK.[G]	C26(Carbamidomethyl)	1	1	A6TEV7	A6TEV7	0	4	0.7198	0	1	1	932.235412597656	3725.91982050063	-3.25681990996551	-0.00303367234370988	HCD	MS2	7.209425	38.61436	80.1707583274667	66447	CNB1_120917_03.raw	0/0	4.89190149307251			0	2.302E-10
High	Sequest HT (A2)	Unambiguous	[K].NMITGAAQMDGAILVVAATDGPMPQTR.[E]		1	1	A6TEX7	A6TEX7	0	3	0.6446	0	1	1	910.4521484375	2729.3418920525	-0.00889133780957673	-8.08916699194621E-06	CID	MS2		33.1	80.1485445978667	66432	CNB1_120917_03.raw	0/0	3.63378167152405			0	0.0003512
High	Sequest HT (A2)	Unambiguous	[R].TTDVTGTIELPEGVEMVMPGDNIK.[M]		1	1	A6TEX7	A6TEX7	0	2	0.7532	0	1	1	1273.62170410156	2546.23613157313	-0.117764741360422	-0.000149928437394919	CID	MS2		26.005	80.9399774882667	66916	CNB1_070917_02.raw	0/0	3.89377331733704			0	3.308E-08
High	Sequest HT (A2)	Unambiguous	[K].EANnLGIPVFAIVDTnSDPDGVDFVIPGNDDAIR.[A]	N4(Deamidated); N16(Deamidated)	1	2	A6T4X1	A6T4X1; B5Y1K2	0	3	0.0972	0	1	1	1191.24572753906	3571.72262935719	4.24208793195201	0.00505049906276422	CID	MS2		33.1	79.0892821069333	65616	CNB1_120917_03.raw	0/0	7.19848728179932			0	1.362E-10
High	Sequest HT (A2)	Unambiguous	[K].EANNLGIPVFAIVDTNSDPDGVDFVIPGNDDAIR.[A]		1	2	A6T4X1	A6T4X1; B5Y1K2	0	3	0.5286	0	1	1	1190.58044433594	3569.72677974781	-3.54818954683004	-0.00422203739556911	HCD	MS2	5.290848	40.425	79.0875178216	65614	CNB1_120917_03.raw	0/0	5.24135828018188			0	1.495E-07
High	Sequest HT (A2)	Unambiguous	[R].DLLGATNPANALAGTLR.[A]		1	1	A6TCD7	A6TCD7	0	2	0.8306	0	1	1	834.457092285156	1667.90690794031	-0.360181655494613	-0.00030037484384593	HCD	MS2	4.322322	35.46	80.9419234224	66918	CNB1_070917_02.raw	0/0	4.96496391296387			0	1.779E-10
High	Sequest HT (A2)	Unambiguous	[K].GAVPGATGSDLIVKPAVK.[A]		1	1	A6TEX2	A6TEX2	0	3	0.825	0	1	1	560.660949707031	1679.96829586109	-0.446715912968321	-0.000250156302096608	HCD	MS2	46.47421	19.21272	80.9426776776	66919	CNB1_070917_02.raw	0/0	4.40440082550049			0	5.614E-08
High	Sequest HT (A2)	Unambiguous	[K].STAETIVYSALETLAQR.[S]		1	1	A6TEX9	A6TEX9	0	2	0.6612	0	1	1	926.983154296875	1852.95903196375	-3.26560727209271	-0.00302552812502199	CID	MS2		32.26	79.0503734848	65583	CNB1_120917_03.raw	0/0	4.84035491943359			0	1.02E-07
High	Sequest HT (A2)	Unambiguous	[K].EEGFIEDFKVEGDTKPELELTLK.[Y]		1	1	A6TEV8	A6TEV8	1	3	0.4505	0	1	1	889.450500488281	2666.33694820484	-2.91457631102994	-0.00259042171880234	HCD	MS2	17.39123	33.16	79.0249977717333	65568	CNB1_120917_03.raw	0/0	3.64173984527588	5919492.375	78.8575897216797	0	3.193E-07
High	Sequest HT (A2)	Unambiguous	[K].NMITGAAQMDGAILVVAATDGPMPQTR.[E]		1	1	A6TEX7	A6TEX7	0	3	0.7338	0	1	1	910.451232910156	2729.33914547047	-1.01520792087559	-0.000923616510741946	CID	MS2		24.1755	79.0113297258667	65562	CNB1_120917_03.raw	0/0	3.07704710960388			0	4.654E-05
High	Sequest HT (A2)	Unambiguous	[R].DLLGATNPANALAGTLR.[A]		1	1	A6TCD7	A6TCD7	0	2	0.8368	0	1	1	834.457092285156	1667.90690794031	-0.360181655494613	-0.00030037484384593	CID	MS2		28.495	80.9435212725333	66920	CNB1_070917_02.raw	0/0	4.83887672424316			0	4.676E-11
High	Sequest HT (A2)	Unambiguous	[K].DAALScDQFFVNHR.[W]	C6(Carbamidomethyl)	1	1	A6T4X1	A6T4X1	0	2	0.6198	0	1	1	840.384033203125	1679.76078977625	0.788896432993835	0.000662578124963176	HCD	MS2	59.5912	32.44	80.9503707906667	66927	CNB1_070917_02.raw	0/0	2.62598085403442			0	4.54E-05
High	Sequest HT (A2)	Unambiguous	[K].GNVVNLALGFSHPVDHqLPAGITAEcPTqTEIVLK.[G]	Q17(Deamidated); C26(Carbamidomethyl); Q29(Deamidated)	1	1	A6TEV7	A6TEV7	0	4	0.1318	0	1	1	932.737426757813	3727.92787714125	7.48141080662047	0.0069724878125409	HCD	MS2	23.7249	22.705	78.982953324	65543	CNB1_120917_03.raw	0/0	4.78439903259277			0	1.23E-06
High	Sequest HT (A2)	Unambiguous	[K].DAALScDQFFVNHR.[W]	C6(Carbamidomethyl)	1	1	A6T4X1	A6T4X1	0	2	0.5646	0	1	1	840.384033203125	1679.76078977625	0.788896432993835	0.000662578124963176	CID	MS2		42.145	80.9523021709333	66929	CNB1_070917_02.raw	0/0	2.71121501922607			0	0.0001194
High	Sequest HT (A2)	Unambiguous	[K].FGVSAAAAVAVAAGPVEAAEEK.[T]		1	1	A6TGN9	A6TGN9	0	2	0.8125	0	1	1	1008.02288818359	2015.03849973719	-2.92608084694654	-0.00294809140632424	CID	MS2		31.39	78.9763808378667	65536	CNB1_120917_03.raw	0/0	4.31616306304932	16592932.5	79.0098648071289	0	1.707E-06
High	Sequest HT (A2)	Unambiguous	[R].TQDATHGNSLSHR.[V]		1	1	A6TEX2	A6TEX2	0	3	0.5127	0	1	1	475.227264404297	1423.66723995289	-0.0270969977762916	-1.28590363601688E-05	HCD	MS2	59.61472	37.575	80.9532981410667	66930	CNB1_070917_02.raw	0/0	2.35576224327087			0	0.0004232
High	Sequest HT (A2)	Unambiguous	[K].FGVSAAAAVAVAAGPVEAAEEK.[T]		1	1	A6TGN9	A6TGN9	0	2	0.5889	0	1	1	1008.02288818359	2015.03849973719	-2.92608084694654	-0.00294809140632424	HCD	MS2	38.20695	39.915	78.9746225069333	65534	CNB1_120917_03.raw	0/0	4.66791009902954	16592932.5	79.0098648071289	0	2.634E-09
High	Sequest HT (A2)	Unambiguous	[K].FADVAcAGPLLAAELDALGK.[A]	C6(Carbamidomethyl)	1	1	B5XUB8	B5XUB8	0	2	0.7775	0	1	1	1001.51708984375	2002.0269030575	-2.2405755100883	-0.00224285125004187	CID	MS2		24.91	78.9687915816	65528	CNB1_120917_03.raw	0/0	4.71911191940308			0	1.266E-08
High	Sequest HT (A2)	Unambiguous	[R].TQDATHGNSLSHR.[V]		1	1	A6TEX2	A6TEX2	0	3	0.7857	0	1	1	475.227264404297	1423.66723995289	-0.0270969977762916	-1.28590363601688E-05	CID	MS2		33.1	80.9548540229333	66932	CNB1_070917_02.raw	0/0	2.37962555885315			0	0.0003474
High	Sequest HT (A2)	Unambiguous	[R].ELDKLENSLGGIK.[D]		1	2	A6T4X1	A6T4X1; B5Y1K2	1	2	0.2536	0	1	1	708.392333984375	1415.77739133875	2.3706669757958	0.00167816437499368	CID	MS2		22.195	80.9314570848	66909	CNB1_070917_02.raw	0/0	2.76455235481262			0	0.0003636
High	Sequest HT (A2)	Unambiguous	[R].ELDKLENSLGGIK.[D]		1	2	A6T4X1	A6T4X1; B5Y1K2	1	2	0.2994	0	1	1	708.392333984375	1415.77739133875	2.3706669757958	0.00167816437499368	HCD	MS2	46.00441	31.54	80.929996848	66907	CNB1_070917_02.raw	0/0	3.1390278339386			0	8.956E-06
High	Sequest HT (A2)	Unambiguous	[K].STAETIVYSALETLAQR.[S]		1	1	A6TEX9	A6TEX9	0	3	0.7345	0	1	1	618.324401855469	1852.95865230641	-3.47049906806206	-0.00214357119792415	HCD	MS2	3.46258	11.36963	79.1102519864	65625	CNB1_120917_03.raw	0/0	5.31395959854126			0	2.655E-09
High	Sequest HT (A2)	Unambiguous	[K].STAETIVYSALETLAQR.[S]		1	1	A6TEX9	A6TEX9	0	3	0.6892	0	1	1	618.324951171875	1852.96030025563	-2.58114112286855	-0.00159425479167415	CID	MS2		11.50312	79.1120230733333	65627	CNB1_120917_03.raw	0/0	4.89219856262207			0	1.037E-10
High	Sequest HT (A2)	Unambiguous	[K].GNVVNLALGFSHPVDHQLPAGITAEcPTQTEIVLK.[G]	C26(Carbamidomethyl)	1	1	A6TEV7	A6TEV7	0	4	0.5422	0	1	1	932.236267089844	3725.92323846938	-2.3394739167734	-0.00217918015620988	CID	MS2		24.4	79.3469105962667	65820	CNB1_120917_03.raw	0/0	3.66897821426392			0	7.287E-05
High	Sequest HT (A2)	Unambiguous	[K].GAVPGATGSDLIVKPAVK.[A]		1	1	A6TEX2	A6TEX2	0	2	0.1946	0	1	1	840.487182617188	1679.96708860438	-1.1653343431167	-0.000978862812530679	HCD	MS2	56.50327	37.92	80.8933754730667	66868	CNB1_070917_02.raw	0/0	2.56527376174927			0	7.616E-06
High	Sequest HT (A2)	Unambiguous	[K].EEGFIEDFKVEGDTKPELELTLK.[Y]		1	1	A6TEV8	A6TEV8	1	4	0.1061	0	1	1	667.340759277344	2666.34120721938	-1.31725301664431	-0.000878062656283873	HCD	MS2	83.04035	15.99134	79.3269509770667	65803	CNB1_120917_03.raw	0/0	2.63742446899414			0	0.0005342
High	Sequest HT (A2)	Unambiguous	[K].VINDNFGIVEGLMTTVHATTATQK.[T]		1	1	P24164	P24164	0	3	0.6458	0	1	1	854.1044921875	2560.2989233025	-3.37447251482865	-0.00287989583360589	CID	MS2		29.0182	79.3212473818667	65797	CNB1_120917_03.raw	0/0	3.66585111618042			0	4.378E-10
High	Sequest HT (A2)	Unambiguous	[R].FGGEAVLAGSIIVR.[Q]		1	1	B5XSV6	B5XSV6	0	2	0.6121	0	1	1	694.897888183594	1388.78849973719	-0.810664762779216	-0.000562921406185524	CID	MS2		29.15246	79.2995814904	65779	CNB1_120917_03.raw	0/0	2.81305074691772			0	6.374E-05
High	Sequest HT (A2)	Unambiguous	[R].FGGEAVLAGSIIVR.[Q]		1	1	B5XSV6	B5XSV6	0	2	0.4813	0	1	1	694.897888183594	1388.78849973719	-0.810664762779216	-0.000562921406185524	HCD	MS2	0	28.69582	79.2976711218667	65777	CNB1_120917_03.raw	0/0	2.41343784332275			0	7.648E-06
High	Sequest HT (A2)	Unambiguous	[R].VVVGLLLGEVIR.[T]		1	2	A6T5H9	A6T5H9; B5Y0U3	0	2	1	0	1	1	633.909606933594	1266.81193723719	-1.9313033097663	-0.00122330140618487	CID	MS2		30.52776	79.2716595962667	65756	CNB1_120917_03.raw	0/0	3.24464750289917			0	0.0001174
High	Sequest HT (A2)	Unambiguous	[R].VVVGLLLGEVIR.[T]		1	2	A6T5H9	A6T5H9; B5Y0U3	0	2	1	0	1	1	633.909606933594	1266.81193723719	-1.9313033097663	-0.00122330140618487	HCD	MS2	45.83135	21.31936	79.2698244122667	65754	CNB1_120917_03.raw	0/0	2.86148929595947			0	2.184E-05
High	Sequest HT (A2)	Unambiguous	[K].VALQDAGLSVSDINDVILVGGQTR.[M]		1	2	A6T4F4	A6T4F4; B5Y242	0	2	0.7882	0	1	1	1220.65405273438	2440.30082883875	-1.37824262272244	-0.00168166562502847	HCD	MS2	0	4.503106	80.9778021842667	66949	CNB1_070917_02.raw	0/0	3.20537638664246			0	2.086E-05
High	Sequest HT (A2)	Unambiguous	[R].AIDKPFLLPIEDVFSISGR.[G]		1	1	A6TEX7	A6TEX7	0	3	0.905	0	1	1	706.39111328125	2117.15878658375	-2.51778131272212	-0.00177685208336698	CID	MS2		7.436336	79.2199766869333	65711	CNB1_120917_03.raw	0/0	4.84045934677124			0	4.045E-09
High	Sequest HT (A2)	Unambiguous	[K].ANEIDVPAALIDSEIDVLR.[R]		1	2	A6T5H9	A6T5H9; B5Y0U3	0	2	0.7178	0	1	1	1027.03979492188	2053.07231321375	-4.3164811778555	-0.00443104312489595	CID	MS2		35.475	79.1491468093333	65655	CNB1_120917_03.raw	0/0	4.50245904922485			0	3.573E-10
High	Sequest HT (A2)	Unambiguous	[K].ANEIDVPAALIDSEIDVLR.[R]		1	2	A6T5H9	A6T5H9; B5Y0U3	0	2	0.6379	0	1	1	1027.03979492188	2053.07231321375	-4.3164811778555	-0.00443104312489595	HCD	MS2	0	26.035	79.1472816786667	65653	CNB1_120917_03.raw	0/0	4.05726861953735			0	4.075E-07
High	Sequest HT (A2)	Unambiguous	[R].MPSAVGYQPTLAEEMGVLQER.[I]		1	2	A6TG36	A6TG36; B5XZM4	0	2	0.7159	0	1	1	1153.56237792969	2306.11747922938	0.845837665474084	0.000975299687524966	CID	MS2		40.5	80.8996377738667	66873	CNB1_070917_02.raw	0/0	4.3996958732605			0	1.104E-08
High	Sequest HT (A2)	Unambiguous	[R].ILLSSMPGcAVTEVEIDGVLHEYSTK.[E]	C9(Carbamidomethyl)	1	1	A6TEU8	A6TEU8	0	3	0.5633	0	1	1	950.138122558594	2848.39981441578	-3.82430251023791	-0.00363106140642107	HCD	MS2	71.43749	14.725	79.1348782746667	65646	CNB1_120917_03.raw	0/0	3.87343263626099	10959629.5	79.1289901733398	0	0.0003063
High	Sequest HT (A2)	Unambiguous	[R].NVALEEQAVEAVLAK.[A]		1	2	A6T5H9	A6T5H9; B5Y0U3	0	2	0.4092	0	1	1	792.435974121094	1583.86467161219	0.479234473248393	0.000379521093918811	HCD	MS2	54.19203	27.82	80.9028853157333	66876	CNB1_070917_02.raw	0/0	3.46801805496216			0	8.731E-08
High	Sequest HT (A2)	Unambiguous	[K].EEGFIEDFKVEGDTKPELELTLK.[Y]		1	1	A6TEV8	A6TEV8	1	4	0.185	0	1	1	667.338684082031	2666.33290643813	-4.43042183888497	-0.00295325796878387	HCD	MS2	15.10007	20.1206	79.1206205664	65636	CNB1_120917_03.raw	0/0	2.53754234313965			0	6.167E-06
High	Sequest HT (A2)	Unambiguous	[R].NVALEEQAVEAVLAK.[A]		1	2	A6T5H9	A6T5H9; B5Y0U3	0	2	0.6159	0	1	1	792.435974121094	1583.86467161219	0.479234473248393	0.000379521093918811	CID	MS2		37.02	80.9046709488	66878	CNB1_070917_02.raw	0/0	4.27120780944824			0	2.689E-07
High	Sequest HT (A2)	Unambiguous	[K].ATLKPEGQQALDQLYTQLSNMDPK.[D]		1	1	P24017	P24017	0	3	0.5174	0	1	1	897.11767578125	2689.33847408375	-4.34376915308314	-0.00389397208315737	HCD	MS2	0	30.75503	79.1128585330667	65628	CNB1_120917_03.raw	0/0	4.89201402664185	21931016	79.0990524291992	0	6.638E-10
High	Sequest HT (A2)	Unambiguous	[R].MPSAVGYQPTLAEEMGVLQER.[I]		1	2	A6TG36	A6TG36; B5XZM4	0	2	0.5784	0	1	1	1153.56237792969	2306.11747922938	0.845837665474084	0.000975299687524966	HCD	MS2	16.78395	39.405	80.8969878466667	66872	CNB1_070917_02.raw	0/0	4.71707820892334			0	3.319E-08
High	Sequest HT (A2)	Unambiguous	[K].FADVAcAGPLLAAELDALGK.[A]	C6(Carbamidomethyl)	1	1	B5XUB8	B5XUB8	0	2	0.7534	0	1	1	1001.51788330078	2002.02848997156	-1.44792357095817	-0.00144939421879187	HCD	MS2	58.91026	33.1	79.3499371445333	65823	CNB1_120917_03.raw	0/0	5.11086320877075			0	5.423E-08
High	Sequest HT (A2)	Unambiguous	[R].QVGVPYIIVFLNK.[C]		1	1	A6TEX7	A6TEX7	0	2	0.9022	0	1	1	745.442321777344	1489.87736692469	-0.231821249156004	-0.000172692656178697	CID	MS2		18.02606	78.9167021528	65491	CNB1_120917_03.raw	0/0	1.83753049373627			0	0.0001383
High	Sequest HT (A2)	Unambiguous	[R].DSVGAVVMGPYADLAEGMK.[V]		1	2	A6TG38	A6TG38; B5XZM2	0	2	0.5973	0	1	1	955.455505371094	1909.90373411219	0.169287193014546	0.000161661093670773	HCD	MS2	0	32.98	80.9817050274667	66954	CNB1_070917_02.raw	0/0	3.74702382087708	8891859.25	81.152214050293	0	2.249E-06
High	Sequest HT (A2)	Unambiguous	[R].SVFPIQSYSGNSELQYVSYR.[L]		1	2	A6TGP0	B5XYF5; A6TGP0	0	2	0.4114	0	1	1	1162.56335449219	2324.11943235438	0.0347247120475594	4.03521876251034E-05	HCD	MS2	76.00826	33.1	80.9895837304	66962	CNB1_070917_02.raw	0/0	2.98536968231201			0	9.33E-05
High	Sequest HT (A2)	Unambiguous	[K].GVLGYTEDDVVSTDFNGEVcTSVFDAK.[A]	C20(Carbamidomethyl)	1	1	P24164	P24164	0	3	0.7007	0	1	1	975.441772460938	2924.31076412281	-1.18318926162291	-0.00115333906253786	HCD	MS2	45.24263	14.77	80.9966585464	66970	CNB1_070917_02.raw	0/0	4.10769987106323			0	5.186E-05
High	Sequest HT (A2)	Unambiguous	[K].FGVSAAAAVAVAAGPVEAAEEK.[T]		1	1	A6TGN9	A6TGN9	0	2	0.7877	0	1	1	1008.02215576172	2015.03703489344	-3.65303443316329	-0.00368051328132424	CID	MS2		41.835	78.6220525866667	65285	CNB1_120917_03.raw	0/0	5.36649513244629			0	8.943E-10
High	Sequest HT (A2)	Unambiguous	[K].GVLGYTEDDVVSTDFnGEVcTSVFDAK.[A]	N16(Deamidated); C20(Carbamidomethyl)	1	1	P24164	P24164	0	3	0.8763	0	1	1	975.774780273438	2925.30978756031	3.94743351427884	0.00384914010412984	CID	MS2		25.57	80.9983396909333	66972	CNB1_070917_02.raw	0/0	5.66385459899902			0	1.101E-09
High	Sequest HT (A2)	Unambiguous	[K].GNVVnLALGFSHPVDHQLPAGITAEcPTQTEIVLK.[G]	N5(Deamidated); C26(Carbamidomethyl)	1	1	A6TEV7	A6TEV7	0	4		0.0061	2	2	932.486145019531	3726.92275018813	1.81892969349643	0.0016947495312909	CID	MS2		33.1	78.620944056	65284	CNB1_120917_03.raw	0/0	4.86701726913452			0	0.0005239
High	Sequest HT (A2)	Unambiguous	[K].GnVVNLALGFSHPVDHQLPAGITAEcPTQTEIVLK.[G]	N2(Deamidated); C26(Carbamidomethyl)	1	1	A6TEV7	A6TEV7	0	4	0.0061	0	1	1	932.486145019531	3726.92275018813	1.81892969349643	0.0016947495312909	CID	MS2		33.1	78.620944056	65284	CNB1_120917_03.raw	0/0	4.89935207366943			0	0.0003786
High	Sequest HT (A2)	Unambiguous	[K].FGVSAAAAVAVAAGPVEAAEEK.[T]		1	1	A6TGN9	A6TGN9	0	2	0.6419	0	1	1	1008.02215576172	2015.03703489344	-3.65303443316329	-0.00368051328132424	HCD	MS2	0	33.1	78.6200044706667	65283	CNB1_120917_03.raw	0/0	5.24691343307495			0	4.075E-10
High	Sequest HT (A2)	Unambiguous	[K].FADVAcAGPLLAAELDALGK.[A]	C6(Carbamidomethyl)	1	1	B5XUB8	B5XUB8	0	2	0.7833	0	1	1	1001.51623535156	2002.02519407313	-3.09420067530537	-0.00309734343754187	CID	MS2		33.1	78.6113633797333	65279	CNB1_120917_03.raw	0/0	5.02710103988647			0	1.221E-10
High	Sequest HT (A2)	Unambiguous	[K].FADVAcAGPLLAAELDALGK.[A]	C6(Carbamidomethyl)	1	1	B5XUB8	B5XUB8	0	2	0.6574	0	1	1	1001.51623535156	2002.02519407313	-3.09420067530537	-0.00309734343754187	HCD	MS2	0	38.125	78.6096383909333	65277	CNB1_120917_03.raw	0/0	3.97333717346191			0	1.654E-10
High	Sequest HT (A2)	Unambiguous	[K].VINDNFGIVEGLMTTVHATTATQK.[T]		1	1	P24164	P24164	0	3	0.5843	0	1	1	854.10498046875	2560.30038814625	-2.80233666241203	-0.00239161458360589	CID	MS2		17.065	78.6005720701333	65267	CNB1_120917_03.raw	0/0	2.67303967475891			0	4.143E-05
High	Sequest HT (A2)	Unambiguous	[K].EYQVQLDIAMQSGKPK.[E]		1	1	A6T4X2	A6T4X2	0	2	0.4988	0	1	1	917.970520019531	1834.93376340906	-1.63299956856169	-0.00149822546859468	HCD	MS2	40.26778	33.1	80.9999147053333	66974	CNB1_070917_02.raw	0/0	4.02768516540527			0	1.733E-08
High	Sequest HT (A2)	Unambiguous	[K].EYQVQLDIAMQSGKPK.[E]		1	1	A6T4X2	A6T4X2	0	2	0.4271	0	1	1	917.970520019531	1834.93376340906	-1.63299956856169	-0.00149822546859468	CID	MS2		41.505	81.0018940816	66976	CNB1_070917_02.raw	0/0	2.94931745529175			0	1.112E-06
High	Sequest HT (A2)	Unambiguous	[K].EEGFIEDFKVEGDTKPELELTLK.[Y]		1	1	A6TEV8	A6TEV8	1	3	0.3876	0	1	1	889.452453613281	2666.34280757984	-0.717045377683595	-0.000637296718802342	HCD	MS2	60.27922	37.215	78.5237588461333	65216	CNB1_120917_03.raw	0/0	4.85337781906128	8213871.875	78.4940948486328	0	2.739E-06
High	Sequest HT (A2)	Unambiguous	[R].AATILAEQLEAFVDLR.[D]		1	1	A6TEU8	A6TEU8	0	3	0.5774	0	1	1	587.325073242188	1759.96066646656	1.01760136974212	0.000596978854143041	CID	MS2		27.27805	78.5146010666667	65207	CNB1_120917_03.raw	0/0	2.65152668952942			0	8.865E-05
High	Sequest HT (A2)	Unambiguous	[R].AIDKPFLLPIEDVFSISGR.[G]		1	1	A6TEX7	A6TEX7	0	3	0.8918	0	1	1	706.391479492188	2117.15988521656	-1.99886414252934	-0.00141064114586698	CID	MS2		6.967393	78.5135570133333	65206	CNB1_120917_03.raw	0/0	4.9043288230896			0	1.201E-09
High	Sequest HT (A2)	Unambiguous	[R].VGFFnPIAnGAEEETR.[L]	N5(Deamidated); N9(Deamidated)	1	1	A6TCL7	A6TCL7	0	2	0.4338	0	1	1	876.91357421875	1752.8198718075	7.04648248831753	0.00617556374993145	HCD	MS2	48.39909	33.1	81.0037039333333	66978	CNB1_070917_02.raw	0/0	3.24644994735718			0	1.973E-06
High	Sequest HT (A2)	Unambiguous	[R].QVGVPYIIVFLNK.[C]		1	1	A6TEX7	A6TEX7	0	2	0.8902	0	1	1	745.441101074219	1489.87492551844	-1.87048342245256	-0.0013933957811787	CID	MS2		31.98293	78.4497600752	65167	CNB1_120917_03.raw	0/0	2.54689884185791			0	1.657E-05
High	Sequest HT (A2)	Unambiguous	[K].NMITGAAQMDGAILVVAATDGPMPQTR.[E]		1	1	A6TEX7	A6TEX7	0	3	0.5407	0	1	1	910.451843261719	2729.34097652516	-0.344330198831583	-0.000313264948241946	CID	MS2		26.32	78.6297465874667	65293	CNB1_120917_03.raw	0/0	3.07414221763611			0	3.286E-05
High	Sequest HT (A2)	Unambiguous	[K].STAETIVYSALETLAQR.[S]		1	1	A6TEX9	A6TEX9	0	2	0.6576	0	1	1	926.984558105469	1852.96183958094	-1.7504048469482	-0.00162171953127199	CID	MS2		33.1	78.677000064	65318	CNB1_120917_03.raw	0/0	5.1739182472229			0	5.375E-08
High	Sequest HT (A2)	Unambiguous	[K].EANnLGIPVFAIVDTNSDPDGVDFVIPGNDDAIR.[A]	N4(Deamidated)	1	2	A6T4X1	A6T4X1; B5Y1K2	0	3	0.0152	0	1	1	1190.91455078125	3570.72909908375	1.57873434081513	0.00187907458359756	HCD	MS2	26.57584	25.69	78.7152235128	65350	CNB1_120917_03.raw	0/0	4.61080360412598			0	0.0001937
High	Sequest HT (A2)	Unambiguous	[K].SNFGANAILAVSLAnAK.[A]	N15(Deamidated)	1	2	A6TD53	B5XV19; A6TD53	0	2	0.1182	0	1	1	831.447631835938	1661.88798704188	1.36951768679506	0.00113799093736433	CID	MS2		41.175	80.9877860466667	66960	CNB1_070917_02.raw	0/0	4.23237466812134			0	1.552E-06
High	Sequest HT (A2)	Unambiguous	[R].DSVGAVVMGPYADLAEGMK.[V]		1	2	A6TG38	A6TG38; B5XZM2	0	2	0.76	0	1	1	955.455505371094	1909.90373411219	0.169287193014546	0.000161661093670773	CID	MS2		41.475	80.9840384365333	66956	CNB1_070917_02.raw	0/0	4.25038003921509	8891859.25	81.152214050293	0	3.544E-06
High	Sequest HT (A2)	Unambiguous	[R].AIDKPFLLPIEDVFSISGR.[G]		1	1	A6TEX7	A6TEX7	0	3	0.8481	0	1	1	706.391052246094	2117.15860347828	-2.60426750775426	-0.00183788723961698	CID	MS2		5.807755	78.8687460933333	65458	CNB1_120917_03.raw	0/0	4.28006267547607			0	1.177E-08
High	Sequest HT (A2)	Unambiguous	[K].WLAQGTIYPDVIESAASATGK.[A]		1	2	A6TCC2	B5XNM4; A6TCC2	0	2	0.6763	0	1	1	1089.55554199219	2178.10380735438	-1.79836634409829	-0.00195851781268175	HCD	MS2	14.0286	40.545	80.9850215149333	66957	CNB1_070917_02.raw	0/0	4.14440536499023			0	8.294E-05
High	Sequest HT (A2)	Unambiguous	[K].AnEIDVPAALIDSEIDVLR.[R]	N2(Deamidated)	1	2	A6T5H9	A6T5H9; B5Y0U3	0	2	0.6118	0	1	1	1027.5419921875	2054.076707745	5.60665992928853	0.00575822250010405	CID	MS2		33.1	78.7839996088	65404	CNB1_120917_03.raw	0/0	4.5644907951355			0	4.769E-07
High	Sequest HT (A2)	Unambiguous	[K].ANEIDVPAALIDSEIDVLR.[R]		1	2	A6T5H9	A6T5H9; B5Y0U3	0	2	0.669	0	1	1	1027.041015625	2053.07475462	-3.12733859578334	-0.00321033999989595	HCD	MS2	0	31.45	78.7823937949333	65402	CNB1_120917_03.raw	0/0	4.256516456604			0	9.766E-08
High	Sequest HT (A2)	Unambiguous	[K].SNFGANAILAVSLAnAK.[A]	N15(Deamidated)	1	2	A6TD53	B5XV19; A6TD53	0	2	0.0969	0	1	1	831.447631835938	1661.88798704188	1.36951768679506	0.00113799093736433	HCD	MS2	0	33.1	80.9858610464	66958	CNB1_070917_02.raw	0/0	3.51076316833496			0	6.14E-05
High	Sequest HT (A2)	Unambiguous	[R].ILLSSMPGcAVTEVEIDGVLHEYSTK.[E]	C9(Carbamidomethyl)	1	1	A6TEU8	A6TEU8	0	3	0.6523	0	1	1	950.1396484375	2848.4043920525	-2.21721800288925	-0.00210518250017107	HCD	MS2	0	40.365	78.7751688845333	65394	CNB1_120917_03.raw	0/0	4.17368507385254	3665514	78.7389450073242	0	1.96E-06
High	Sequest HT (A2)	Unambiguous	[R].AATILAEQLEAFVDLR.[D]		1	1	A6TEU8	A6TEU8	0	2	0.7906	0	1	1	880.481140136719	1759.95500364344	-2.19998695221013	-0.0019359432812962	CID	MS2		41.97	78.7704401101333	65389	CNB1_120917_03.raw	0/0	3.82136464118958	7929775	78.7420654296875	0	6.752E-07
High	Sequest HT (A2)	Unambiguous	[K].VALQDAGLSVSDINDVILVGGQTR.[M]		1	2	A6T4F4	A6T4F4; B5Y242	0	2	0.6295	0	1	1	1220.65405273438	2440.30082883875	-1.37824262272244	-0.00168166562502847	CID	MS2		32.005	80.9788279776	66951	CNB1_070917_02.raw	0/0	4.7459192276001			0	6.75E-08
High	Sequest HT (A2)	Unambiguous	[K].ATLKPEGQQALDQLYTQLSNMDPK.[D]		1	1	P24017	P24017	0	3	0.6588	0	1	1	897.118774414063	2689.34176998219	-3.11823203581829	-0.00279533927065737	CID	MS2		29.665	78.7693855512	65388	CNB1_120917_03.raw	0/0	3.37269115447998	10373649.75	78.7141571044922	0	0.0001042
High	Sequest HT (A2)	Unambiguous	[K].STAETIVYSALETLAQR.[S]		1	1	A6TEX9	A6TEX9	0	3	0.8047	0	1	1	618.325256347656	1852.96121578297	-2.08705337553882	-0.00128907901042415	CID	MS2		14.48167	78.7495948405333	65371	CNB1_120917_03.raw	0/0	4.30259037017822			0	9.822E-11
High	Sequest HT (A2)	Unambiguous	[K].EEGFIEDFKVEGDTKPELELTLK.[Y]		1	1	A6TEV8	A6TEV8	1	4	0.3068	0	1	1	667.340209960938	2666.33900995375	-2.14132711664919	-0.00142737906253387	HCD	MS2	13.79556	12.25127	78.7487512645333	65370	CNB1_120917_03.raw	0/0	2.51451063156128	8427408.375	78.6543350219727	0	1.556E-07
High	Sequest HT (A2)	Unambiguous	[R].SDLSADINEHLIVELYSK.[-]		1	1	B5XNB5	B5XNB5	0	3	0.4118	0	1	1	682.683898925781	2046.03714351734	-0.895697822779769	-0.000610877552086701	CID	MS2		17.88541	78.7326247224	65365	CNB1_120917_03.raw	0/0	2.8878436088562			0	0.0005224
High	Sequest HT (A2)	Unambiguous	[K].EANNLGIPVFAIVDTNSDPDGVDFVIPGnDDAIR.[A]	N29(Deamidated)	1	2	A6T4X1	A6T4X1; B5Y1K2	0	3		0.0216	3	3	1190.91455078125	3570.72909908375	1.57873434081513	0.00187907458359756	CID	MS2		34.99	78.7171192973333	65352	CNB1_120917_03.raw	0/0	4.98093605041504			0	6.851E-07
High	Sequest HT (A2)	Unambiguous	[K].EAnNLGIPVFAIVDTNSDPDGVDFVIPGNDDAIR.[A]	N3(Deamidated)	1	2	A6T4X1	A6T4X1; B5Y1K2	0	3		0.0157	2	2	1190.91455078125	3570.72909908375	1.57873434081513	0.00187907458359756	CID	MS2		34.99	78.7171192973333	65352	CNB1_120917_03.raw	0/0	5.00656509399414			0	3.545E-06
High	Sequest HT (A2)	Unambiguous	[K].EANnLGIPVFAIVDTNSDPDGVDFVIPGNDDAIR.[A]	N4(Deamidated)	1	2	A6T4X1	A6T4X1; B5Y1K2	0	3	0.0157	0	1	1	1190.91455078125	3570.72909908375	1.57873434081513	0.00187907458359756	CID	MS2		34.99	78.7171192973333	65352	CNB1_120917_03.raw	0/0	5.09419107437134			0	3.253E-06
High	Sequest HT (A2)	Unambiguous	[K].EANNLGIPVFAIVDTnSDPDGVDFVIPGNDDAIR.[A]	N16(Deamidated)	1	2	A6T4X1	A6T4X1; B5Y1K2	0	3		0.0304	3	4	1190.91455078125	3570.72909908375	1.57873434081513	0.00187907458359756	HCD	MS2	26.57584	25.69	78.7152235128	65350	CNB1_120917_03.raw	0/0	4.46665954589844			0	0.000267
High	Sequest HT (A2)	Unambiguous	[K].EAnNLGIPVFAIVDTNSDPDGVDFVIPGNDDAIR.[A]	N3(Deamidated)	1	2	A6T4X1	A6T4X1; B5Y1K2	0	3		0.0304	3	3	1190.91455078125	3570.72909908375	1.57873434081513	0.00187907458359756	HCD	MS2	26.57584	25.69	78.7152235128	65350	CNB1_120917_03.raw	0/0	4.46735143661499			0	0.0002286
High	Sequest HT (A2)	Unambiguous	[R].AATILAEQLEAFVDLR.[D]		1	1	A6TEU8	A6TEU8	0	2	0.5762	0	1	1	880.481140136719	1759.95500364344	-2.19998695221013	-0.0019359432812962	HCD	MS2	0	33.1	78.76850646	65387	CNB1_120917_03.raw	0/0	3.61313366889954	7929775	78.7420654296875	0	1.117E-07
High	Sequest HT (A2)	Unambiguous	[K].FADVAcAGPLLAAELDALGK.[A]	C6(Carbamidomethyl)	1	1	B5XUB8	B5XUB8	0	2	0.792	0	1	1	1001.51788330078	2002.02848997156	-1.44792357095817	-0.00144939421879187	CID	MS2		41.25	79.3519480416	65825	CNB1_120917_03.raw	0/0	5.71667766571045			0	2.772E-09
High	Sequest HT (A2)	Unambiguous	[R].QVGVPYIIVFLNK.[C]		1	1	A6TEX7	A6TEX7	0	2	0.7314	0	1	1	745.440307617188	1489.87333860438	-2.93561383509532	-0.0021868528124287	CID	MS2		16.705	79.3626536010667	65829	CNB1_120917_03.raw	0/0	2.42215991020203			0	5.327E-05
High	Sequest HT (A2)	Unambiguous	[K].FTESVDVAVNLGIDAR.[K]		1	1	A6TGN6	A6TGN6	0	2	0.6434	0	1	1	853.443969726563	1705.88066282313	3.00314589539581	0.00256149656274829	CID	MS2		41.205	80.8923984602667	66867	CNB1_070917_02.raw	0/0	4.8815393447876			0	1.82E-08
High	Sequest HT (A2)	Unambiguous	[R].QVGVPYIIVFLNK.[C]		1	1	A6TEX7	A6TEX7	0	2	0.8108	0	1	1	745.440185546875	1489.87309446375	-3.09948005242497	-0.0023089231249287	CID	MS2		18.42722	79.8645925184	66218	CNB1_120917_03.raw	0/0	2.21714401245117			0	4.931E-05
High	Sequest HT (A2)	Unambiguous	[K].STAETIVYSALETLAQR.[S]		1	1	A6TEX9	A6TEX9	0	3	0.6703	0	1	1	618.324279785156	1852.95828609547	-3.66813416699395	-0.00226564151042415	CID	MS2		17.89881	79.8635360525333	66217	CNB1_120917_03.raw	0/0	4.57737684249878			0	4.627E-09
High	Sequest HT (A2)	Unambiguous	[R].QVGVPYIIVFLNK.[C]		1	1	A6TEX7	A6TEX7	0	2	0.8929	0	1	1	745.440185546875	1489.87309446375	-3.09948005242497	-0.0023089231249287	HCD	MS2	44.91726	16.46035	79.8626339797333	66216	CNB1_120917_03.raw	0/0	2.79544162750244			0	5.306E-06
High	Sequest HT (A2)	Selected	[K].AFTSEEFTHFLEELTK.[Q]		1	1	A6TD53	A6TD53	0	3		0.012	2	2	643.64599609375	1928.92343502125	-2.17731275871945	-0.00139995958337143	HCD	MS2	43.24216	27.535	79.8373122429333	66203	CNB1_120917_03.raw	0/0	1.65244054794312	8350511.5	79.8315963745117	0	0.0002975
High	Sequest HT (A2)	Unambiguous	[K].EANNLGIPVFAIVDTNSDPDGVDFVIPGNDDAIR.[A]		1	2	A6T4X1	A6T4X1; B5Y1K2	0	3	0.6806	0	1	1	1190.57971191406	3569.72458248219	-4.16371503778661	-0.00495445927056911	CID	MS2		28.465	79.8306436594667	66196	CNB1_120917_03.raw	0/0	4.7932333946228			0	5.466E-08
High	Sequest HT (A2)	Unambiguous	[K].STAETIVYSALETLAQR.[S]		1	1	A6TEX9	A6TEX9	0	2	0.6894	0	1	1	926.983703613281	1852.96013059656	-2.67270197529703	-0.00247621171877199	CID	MS2		24.73	79.8127633938667	66187	CNB1_120917_03.raw	0/0	4.69557189941406			0	4.892E-07
High	Sequest HT (A2)	Unambiguous	[K].STAETIVYSALETLAQR.[S]		1	1	A6TEX9	A6TEX9	0	2	0.6802	0	1	1	926.983703613281	1852.96013059656	-2.67270197529703	-0.00247621171877199	HCD	MS2	0	42.075	79.8109429733333	66185	CNB1_120917_03.raw	0/0	4.90707921981812			0	4.371E-08
High	Sequest HT (A2)	Unambiguous	[R].ELSAEGFNFIGTGVSGGEEGALK.[G]		2	2	P00350; P41576	P00350; P41576	0	2	0.5857	0	1	1	1135.05078125	2269.09428587	-1.76102993510905	-0.00199797499999477	HCD	MS2	19.65838	33.55	80.8674560501333	66841	CNB1_070917_02.raw	0/0	4.20391607284546			0	1.659E-06
High	Sequest HT (A2)	Unambiguous	[K].GnVVNLALGFSHPVDHQLPAGITAEcPTQTEIVLK.[G]	N2(Deamidated); C26(Carbamidomethyl)	1	1	A6TEV7	A6TEV7	0	4		0.0455	3	3	932.487060546875	3726.9264122975	2.80154089356347	0.0026102768750409	HCD	MS2	26.89244	42.73	79.802743084	66177	CNB1_120917_03.raw	0/0	4.6167631149292			0	1.23E-05
High	Sequest HT (A2)	Unambiguous	[K].GNVVNLALGFSHPVDHQLPAGITAEcPTqTEIVLK.[G]	C26(Carbamidomethyl); Q29(Deamidated)	1	1	A6TEV7	A6TEV7	0	4		0.031	2	2	932.487060546875	3726.9264122975	2.80154089356263	0.00261027687504012	HCD	MS2	26.89244	42.73	79.802743084	66177	CNB1_120917_03.raw	0/0	4.6929178237915			0	7.481E-06
High	Sequest HT (A2)	Unambiguous	[K].GNVVnLALGFSHPVDHQLPAGITAEcPTQTEIVLK.[G]	N5(Deamidated); C26(Carbamidomethyl)	1	1	A6TEV7	A6TEV7	0	4	0.031	0	1	1	932.487060546875	3726.9264122975	2.80154089356347	0.0026102768750409	HCD	MS2	26.89244	42.73	79.802743084	66177	CNB1_120917_03.raw	0/0	4.84316301345825			0	9.652E-06
High	Sequest HT (A2)	Unambiguous	[R].ELSAEGFNFIGTGVSGGEEGALK.[G]		2	2	P00350; P41576	P00350; P41576	0	2	0.5871	0	1	1	1135.05078125	2269.09428587	-1.76102993510905	-0.00199797499999477	CID	MS2		40.5	80.8700119309333	66842	CNB1_070917_02.raw	0/0	4.01844453811646			0	1.6E-05
High	Sequest HT (A2)	Unambiguous	[K].VINDNFGIVEGLMTTVHATTATQK.[T]		1	1	P24164	P24164	0	3	0.6096	0	1	1	854.104675292969	2560.29947261891	-3.15992157017241	-0.00269679036485589	CID	MS2		33.1	79.8006242333333	66175	CNB1_120917_03.raw	0/0	3.74156999588013			0	1.841E-08
High	Sequest HT (A2)	Unambiguous	[K].EEGFIEDFKVEGDTKPELELTLK.[Y]		1	1	A6TEV8	A6TEV8	1	4	0.3534	0	1	1	667.339904785156	2666.33778925063	-2.59914606109635	-0.00173255484378387	HCD	MS2	65.26679	24.82905	79.7997286309333	66174	CNB1_120917_03.raw	0/0	2.49097967147827			0	0.0001337
High	Sequest HT (A2)	Unambiguous	[K].NMITGAAQMDGAILVVAATDGPMPQTR.[E]		1	1	A6TEX7	A6TEX7	0	3	0.6477	0	1	1	910.450256347656	2729.33621578297	-2.08861227614601	-0.00190017901074195	CID	MS2		21.565	79.7846894109333	66168	CNB1_120917_03.raw	0/0	3.691246509552			0	0.0001079
High	Sequest HT (A2)	Unambiguous	[R].LADGEEFTVGQNISVELFADVK.[K]		1	1	A6TEX2	A6TEX2	0	3	0.7297	0	1	1	794.398315429688	2381.18039302906	-2.8152978598655	-0.00223458364583469	CID	MS2		35.45441	79.7818985082667	66165	CNB1_120917_03.raw	0/0	4.54945278167725			0	1.145E-08
High	Sequest HT (A2)	Unambiguous	[R].LADGEEFTVGQNISVELFADVK.[K]		1	1	A6TEX2	A6TEX2	0	3	0.4755	0	1	1	794.398315429688	2381.18039302906	-2.8152978598655	-0.00223458364583469	HCD	MS2	58.71688	33.1	79.7795752050667	66163	CNB1_120917_03.raw	0/0	4.28928136825562			0	2.687E-05
High	Sequest HT (A2)	Unambiguous	[R].SDLSADINEHLIVELYSK.[-]		1	1	B5XNB5	B5XNB5	0	3	0.3898	0	1	1	682.682556152344	2046.03311519703	-2.86453632461517	-0.0019536509895867	HCD	MS2	48.44095	15.29705	79.8655634109333	66219	CNB1_120917_03.raw	0/0	2.94573783874512	17831923.5	79.7742767333984	0	1.956E-06
High	Sequest HT (A2)	Unambiguous	[R].SDLSADINEHLIVELYSK.[-]		1	1	B5XNB5	B5XNB5	0	3	0.4719	0	1	1	682.682556152344	2046.03311519703	-2.86453632461517	-0.0019536509895867	CID	MS2		18.00525	79.8672924472	66221	CNB1_120917_03.raw	0/0	2.67145681381226	17831923.5	79.7742767333984	0	0.0002143
High	Sequest HT (A2)	Unambiguous	[K].ANEIDVPAALIDSEIDVLR.[R]		1	2	A6T5H9	A6T5H9; B5Y0U3	0	2	0.6014	0	1	1	1027.0400390625	2053.072801495	-4.07865266144107	-0.00418690249989595	HCD	MS2	0	26.035	79.8938326141333	66233	CNB1_120917_03.raw	0/0	4.34064912796021			0	2.717E-08
High	Sequest HT (A2)	Unambiguous	[K].ANEIDVPAALIDSEIDVLR.[R]		1	2	A6T5H9	A6T5H9; B5Y0U3	0	2	0.6545	0	1	1	1027.04174804688	2053.07621946375	-2.41385304654004	-0.00247791812489595	CID	MS2		35.475	79.8957226432	66235	CNB1_120917_03.raw	0/0	4.39559173583984			0	2.013E-10
High	Sequest HT (A2)	Unambiguous	[R].VVVGLLLGEVIR.[T]		1	2	A6T5H9	A6T5H9; B5Y0U3	0	2	1	0	1	1	633.909484863281	1266.81169309656	-2.12402343365687	-0.00134537171868487	CID	MS2		28.98511	80.1390680664	66421	CNB1_120917_03.raw	0/0	3.09844517707825	5843002.875	80.1517715454102	0	2.181E-06
High	Sequest HT (A2)	Unambiguous	[R].VVVGLLLGEVIR.[T]		1	2	A6T5H9	A6T5H9; B5Y0U3	0	2	1	0	1	1	633.909484863281	1266.81169309656	-2.12402343365687	-0.00134537171868487	HCD	MS2	41.69538	18.36998	80.1372282210667	66419	CNB1_120917_03.raw	0/0	2.62457418441772	5843002.875	80.1517715454102	0	0.0003363
High	Sequest HT (A2)	Unambiguous	[K].FADVAcAGPLLAAELDALGK.[A]	C6(Carbamidomethyl)	1	1	B5XUB8	B5XUB8	0	2	0.7785	0	1	1	1001.51666259766	2002.02604856531	-2.66738809269684	-0.00267009734379187	CID	MS2		33.1	80.0820622736	66370	CNB1_120917_03.raw	0/0	4.83150100708008			0	4.106E-08
High	Sequest HT (A2)	Unambiguous	[K].FADVAcAGPLLAAELDALGK.[A]	C6(Carbamidomethyl)	1	1	B5XUB8	B5XUB8	0	2	0.6906	0	1	1	1001.51666259766	2002.02604856531	-2.66738809269684	-0.00267009734379187	HCD	MS2	0	40.83	80.0802914453333	66368	CNB1_120917_03.raw	0/0	5.00658369064331			0	1.767E-09
High	Sequest HT (A2)	Unambiguous	[K].QIAAVAEDGEPcVTYIGADGAGHYVK.[M]	C12(Carbamidomethyl)	1	1	P41576	P41576	0	3	0.6899	0	1	1	897.762817382813	2691.27389888844	0.74049687536999	0.00066429281239048	CID	MS2		24.16	80.8546542909333	66827	CNB1_070917_02.raw	0/0	3.58106398582459			0	4.503E-05
High	Sequest HT (A2)	Unambiguous	[R].ILLSSMPGcAVTEVEIDGVLHEYSTK.[E]	C9(Carbamidomethyl)	1	1	A6TEU8	A6TEU8	0	3	0.6203	0	1	1	950.137756347656	2848.39871578297	-4.21000279200159	-0.00399727234392107	HCD	MS2	0	31.375	79.9738417336	66298	CNB1_120917_03.raw	0/0	4.03428983688354	6885881	79.9307556152344	0	1.284E-06
High	Sequest HT (A2)	Unambiguous	[K].cDMVDDEELLELVEMEVR.[E]	C1(Carbamidomethyl)	1	1	A6TEX7	A6TEX7	0	2	0.8694	0	1	1	1112.49206542969	2223.97685422938	-2.22254994697643	-0.00247145531265502	CID	MS2		39.97	79.9684400661333	66292	CNB1_120917_03.raw	0/0	4.43603134155273			0	3.395E-08
High	Sequest HT (A2)	Unambiguous	[K].cDMVDDEELLELVEMEVR.[E]	C1(Carbamidomethyl)	1	1	A6TEX7	A6TEX7	0	2	0.6895	0	1	1	1112.49206542969	2223.97685422938	-2.22254994697643	-0.00247145531265502	HCD	MS2	30.89398	29.005	79.9665210282667	66290	CNB1_120917_03.raw	0/0	4.38234710693359			0	9.166E-09
High	Sequest HT (A2)	Unambiguous	[K].GDGEQVAGGETVANWDPHTMPVITEVSGFIR.[F]		1	1	A6TGP1	A6TGP1	0	3	0.5928	0	1	1	1090.52087402344	3269.54806881031	-1.55887652810817	-0.00169894322910598	CID	MS2		33.1	79.7599407333333	66149	CNB1_120917_03.raw	0/0	3.33908319473267			0	0.0001727
High	Sequest HT (A2)	Unambiguous	[K].FGVSAAAAVAVAAGPVEAAEEK.[T]		1	1	A6TGN9	A6TGN9	0	2	0.6944	0	1	1	1008.02307128906	2015.03886594813	-2.74434245039236	-0.00276498593757424	CID	MS2		33.73	79.9617280269333	66284	CNB1_120917_03.raw	0/0	4.08792448043823			0	1.203E-09
High	Sequest HT (A2)	Unambiguous	[K].EQGLTPVLcIGETEAENEAGKTEEVcAR.[Q]	C9(Carbamidomethyl); C26(Carbamidomethyl)	1	1	Q7X222	Q7X222	1	3	0.7022	0	1	1	1030.81579589844	3090.43283443531	-0.836275261401857	-0.000861484895925931	HCD	MS2	0	33.67	80.8566541888	66829	CNB1_070917_02.raw	0/0	3.18530678749084			0	2.683E-05
High	Sequest HT (A2)	Unambiguous	[K].ATLKPEGQQALDQLYTqLSNMDPK.[D]	Q17(Deamidated)	1	1	P24017	P24017	0	3		0.0132	2	2	897.455505371094	2690.35196285328	6.61287860331199	0.00593028442725929	CID	MS2		33.115	79.9455163741333	66275	CNB1_120917_03.raw	0/0	3.00402736663818	7519230.75	79.8351211547852	0	0.0001808
High	Sequest HT (A2)	Unambiguous	[K].SLYEADLVDEAKR.[L]		1	1	B5XUB8	B5XUB8	1	3	0.5905	0	1	1	503.59130859375	1508.75937252125	0.17189042822795	8.64470833524441E-05	HCD	MS2	35.87606	33.1	80.8573813037333	66830	CNB1_070917_02.raw	0/0	3.37338161468506			0	2.12E-05
High	Sequest HT (A2)	Unambiguous	[K].ATLKPEGQQALDqLYTQLSNMDPK.[D]	Q13(Deamidated)	1	1	P24017	P24017	0	3	0.0599	0	1	1	897.455505371094	2690.35196285328	6.61287860331199	0.00593028442725929	HCD	MS2	18.53103	23.515	79.94364724	66273	CNB1_120917_03.raw	0/0	4.34089231491089	7519230.75	79.8351211547852	0	3.184E-06
High	Sequest HT (A2)	Unambiguous	[R].ILLSSMPGcAVTEVEIDGVLHEYSTK.[E]	C9(Carbamidomethyl)	1	1	A6TEU8	A6TEU8	0	3	0.7296	0	1	1	950.139099121094	2848.40274410328	-2.79576842553477	-0.00265449890642107	CID	MS2		37.215	79.9376139104	66267	CNB1_120917_03.raw	0/0	3.54965901374817	6885881	79.9307556152344	0	4.809E-05
High	Sequest HT (A2)	Unambiguous	[R].ILLSSMPGcAVTEVEIDGVLHEYSTK.[E]	C9(Carbamidomethyl)	1	1	A6TEU8	A6TEU8	0	3	0.6686	0	1	1	950.139099121094	2848.40274410328	-2.79576842553477	-0.00265449890642107	HCD	MS2	52.44962	28.045	79.9356432621333	66265	CNB1_120917_03.raw	0/0	5.10484790802002	6885881	79.9307556152344	0	1.026E-05
High	Sequest HT (A2)	Unambiguous	[R].AIDKPFLLPIEDVFSISGR.[G]		1	1	A6TEX7	A6TEX7	0	3	0.8728	0	1	1	706.391479492188	2117.15988521656	-1.99886414252934	-0.00141064114586698	CID	MS2		15.65909	79.9332393224	66262	CNB1_120917_03.raw	0/0	4.01200437545776			0	3.15E-08
High	Sequest HT (A2)	Unambiguous	[R].AIDKPFLLPIEDVFSISGR.[G]		1	1	A6TEX7	A6TEX7	0	3	0.7425	0	1	1	706.390930175781	2117.15823726734	-2.77723989781852	-0.00195995755211698	HCD	MS2	0	0.04234593	79.9322817954667	66260	CNB1_120917_03.raw	0/0	1.66567099094391			0	0.0003344
High	Sequest HT (A2)	Unambiguous	[K].FGVSAAAAVAVAAGPVEAAEEK.[T]		1	1	A6TGN9	A6TGN9	0	2	0.7112	0	1	1	1008.02307128906	2015.03886594813	-2.74434245039236	-0.00276498593757424	HCD	MS2	18.81797	24.235	79.9598943338667	66282	CNB1_120917_03.raw	0/0	5.01823759078979			0	4.005E-08
High	Sequest HT (A2)	Unambiguous	[K].GDGEQVAGGETVANWDPHTMPVITEVSGFIR.[F]		1	1	A6TGP1	A6TGP1	0	3	0.3854	0	1	1	1090.52087402344	3269.54806881031	-1.55887652810817	-0.00169894322910598	HCD	MS2	0	40.05	79.7581887053333	66147	CNB1_120917_03.raw	0/0	2.87653613090515			0	5.603E-06
High	Sequest HT (A2)	Unambiguous	[K].DYLDGVEVAAGELVVLENVR.[F]		1	1	B5XUB8	B5XUB8	0	2	0.6778	0	1	1	1080.55969238281	2160.11210813563	-2.86137773412483	-0.00309045718768175	CID	MS2		33.1	79.7561370834667	66145	CNB1_120917_03.raw	0/0	4.19225549697876	9514550.75	79.5013046264648	0	2.747E-07
High	Sequest HT (A2)	Unambiguous	[K].DYLDGVEVAAGELVVLENVR.[F]		1	1	B5XUB8	B5XUB8	0	2	0.6108	0	1	1	1080.55969238281	2160.11210813563	-2.86137773412483	-0.00309045718768175	HCD	MS2	71.96056	41.31	79.7543492258667	66143	CNB1_120917_03.raw	0/0	4.83022880554199	9514550.75	79.5013046264648	0	2.102E-10
High	Sequest HT (A2)	Unambiguous	[R].NELLDVSDVSETINSIR.[E]		2	2	B5Y1T9; A6T4P1	B5Y1T9; A6T4P1	0	2	0.6209	0	1	1	952.487609863281	1903.96794309656	3.79064886397927	0.00360862328125222	CID	MS2		38.44	80.8848384786667	66859	CNB1_070917_02.raw	0/0	4.21691417694092			0	3.309E-08
High	Sequest HT (A2)	Unambiguous	[K].LTDAELPTTESLALTIDR.[V]		1	1	B5XZB2	B5XZB2	0	2	0.4289	0	1	1	980.019653320313	1959.03203001063	2.01778150686488	0.0019764453127209	HCD	MS2	8.003729	42.135	80.8895966802667	66864	CNB1_070917_02.raw	0/0	4.00568723678589			0	7.285E-09
High	Sequest HT (A2)	Unambiguous	[R].ILLSSMPGcAVTEVEIDGVLHEYSTK.[E]	C9(Carbamidomethyl)	1	1	A6TEU8	A6TEU8	0	3	0.6171	0	1	1	950.136779785156	2848.39578609547	-5.23853687670473	-0.00497383484392107	HCD	MS2	0	24.235	79.5201114837333	65950	CNB1_120917_03.raw	0/0	4.43625354766846	10723837	79.5624084472656	0	7.515E-06
High	Sequest HT (A2)	Unambiguous	[K].ANEIDVPAALIDSEIDVLR.[R]		1	2	A6T5H9	A6T5H9; B5Y0U3	0	2	0.7391	0	1	1	1027.04248046875	2053.0776843075	-1.70036749729674	-0.00174549624989595	CID	MS2		35.475	79.5183701002667	65948	CNB1_120917_03.raw	0/0	4.59738731384277			0	2.147E-10
High	Sequest HT (A2)	Unambiguous	[K].ANEIDVPAALIDSEIDVLR.[R]		1	2	A6T5H9	A6T5H9; B5Y0U3	0	2	0.5968	0	1	1	1027.04248046875	2053.0776843075	-1.70036749729674	-0.00174549624989595	HCD	MS2	58.66934	26.035	79.5165176992	65946	CNB1_120917_03.raw	0/0	4.44237756729126			0	2.102E-09
High	Sequest HT (A2)	Unambiguous	[K].FTESVDVAVNLGIDAR.[K]		1	1	A6TGN6	A6TGN6	0	2	0.6031	0	1	1	853.443969726563	1705.88066282313	3.00314589539581	0.00256149656274829	HCD	MS2	31.08348	32.665	80.8904652978667	66865	CNB1_070917_02.raw	0/0	4.56370735168457			0	1.158E-06
High	Sequest HT (A2)	Unambiguous	[K].LTDAELPTTESLALTIDR.[V]		1	1	B5XZB2	B5XZB2	0	2	0.6595	0	1	1	980.019653320313	1959.03203001063	2.01778150686488	0.0019764453127209	CID	MS2		28.855	80.8913733461333	66866	CNB1_070917_02.raw	0/0	4.19545459747314			0	7.635E-10
High	Sequest HT (A2)	Unambiguous	[K].ATLKPEGQQALDQLYTqLSNMDPK.[D]	Q17(Deamidated)	1	1	P24017	P24017	0	3		0.0092	2	2	897.455749511719	2690.35269527516	6.88512057333296	0.00617442505225929	HCD	MS2	79.53928	33.1	79.4905752274667	65929	CNB1_120917_03.raw	0/0	5.38089561462402	9473052.375	79.4573974609375	0	1.652E-08
High	Sequest HT (A2)	Unambiguous	[R].AIDKPFLLPIEDVFSISGR.[G]		1	1	A6TEX7	A6TEX7	0	3	0.8556	0	1	1	706.391296386719	2117.15933590016	-2.25832272762573	-0.00159374661461698	CID	MS2		11.47742	79.5773820778667	65990	CNB1_120917_03.raw	0/0	4.56656217575073			0	2.26E-09
High	Sequest HT (A2)	Unambiguous	[K].ATLKPEGQQALDQLYTQLSnMDPK.[D]	N20(Deamidated)	1	1	P24017	P24017	0	3	0.0092	0	1	1	897.455749511719	2690.35269527516	6.88512057333296	0.00617442505225929	HCD	MS2	79.53928	33.1	79.4905752274667	65929	CNB1_120917_03.raw	0/0	5.42576313018799	9473052.375	79.4573974609375	0	5.401E-07
High	Sequest HT (A2)	Unambiguous	[K].STAETIVYSALETLAQR.[S]		1	1	A6TEX9	A6TEX9	0	3	0.6777	0	1	1	618.325134277344	1852.96084957203	-2.28468847447071	-0.00141114932292415	CID	MS2		12.28542	79.4876231682667	65926	CNB1_120917_03.raw	0/0	4.83605861663818			0	1.123E-09
High	Sequest HT (A2)	Unambiguous	[K].LDLDTASTQLAEGVYEVVLR.[V]		1	1	B5XTJ1	B5XTJ1	0	2	0.628	0	1	1	1096.57263183594	2192.13798704188	-2.97276393677497	-0.00325836406250346	CID	MS2		16.3	79.4719051682667	65915	CNB1_120917_03.raw	0/0	3.70837998390198	4871060.75	79.3563995361328	0	6.008E-06
High	Sequest HT (A2)	Unambiguous	[K].LDLDTASTQLAEGVYEVVLR.[V]		1	1	B5XTJ1	B5XTJ1	0	2	0.3376	0	1	1	1096.57263183594	2192.13798704188	-2.97276393677497	-0.00325836406250346	HCD	MS2	0	37.345	79.4702053290667	65913	CNB1_120917_03.raw	0/0	4.64595794677734	4871060.75	79.3563995361328	0	4.303E-08
High	Sequest HT (A2)	Unambiguous	[K].EANNLGIPVFAIVDTNSDPDGVDFVIPGNDDAIR.[A]		1	2	A6T4X1	A6T4X1; B5Y1K2	0	3	0.7188	0	1	1	1190.57897949219	3569.72238521656	-4.77924052874318	-0.00568688114556911	CID	MS2		18.355	79.4607765237333	65903	CNB1_120917_03.raw	0/0	4.72916650772095			0	1.269E-08
High	Sequest HT (A2)	Unambiguous	[R].AATILAEQLEAFVDLR.[D]		1	1	A6TEU8	A6TEU8	0	3	0.7148	0	1	1	587.325073242188	1759.96066646656	1.01760136974212	0.000596978854143041	CID	MS2		26.20476	79.4281988170667	65880	CNB1_120917_03.raw	0/0	2.97936773300171			0	3.337E-05
High	Sequest HT (A2)	Unambiguous	[K].STAETIVYSALETLAQR.[S]		1	1	A6TEX9	A6TEX9	0	2	0.7253	0	1	1	926.982971191406	1852.95866575281	-3.4632423710246	-0.00320863359377199	CID	MS2		33.1	79.4095056928	65867	CNB1_120917_03.raw	0/0	4.54817390441895			0	2.568E-06
High	Sequest HT (A2)	Unambiguous	[K].FGVSAAAAVAVAAGPVEAAEEK.[T]		1	1	A6TGN9	A6TGN9	0	2	0.5725	0	1	1	1008.0224609375	2015.037645245	-3.35013710557298	-0.00337533750007424	HCD	MS2	0	41.07	79.3786115296	65847	CNB1_120917_03.raw	0/0	5.24397420883179			0	1.604E-10
High	Sequest HT (A2)	Unambiguous	[K].NMITGAAQMDGAILVVAATDGPMPQTR.[E]		1	1	A6TEX7	A6TEX7	0	3	0.6537	0	1	1	910.451110839844	2729.33877925953	-1.1493834652844	-0.00104568682324195	CID	MS2		33.1	79.3765280637333	65845	CNB1_120917_03.raw	0/0	3.35479736328125			0	0.0006088
High	Sequest HT (A2)	Unambiguous	[R].SDLSADINEHLIVELYSK.[-]		1	1	B5XNB5	B5XNB5	0	3	0.3145	0	1	1	682.683166503906	2046.03494625172	-1.9696097328718	-0.0013432994270867	HCD	MS2	49.52084	16.04693	79.4897004293333	65928	CNB1_120917_03.raw	0/0	2.82647657394409			0	9.328E-06
High	Sequest HT (A2)	Unambiguous	[K].VINDNFGIVEGLMTTVHATTATQK.[T]		1	1	P24164	P24164	0	3	0.5874	0	1	1	854.10546875	2560.30185299	-2.23020080999541	-0.00190333333360589	CID	MS2		16.90541	80.1618629826667	66437	CNB1_120917_03.raw	0/0	3.4923574924469			0	6.159E-07
High	Sequest HT (A2)	Unambiguous	[K].FGVSAAAAVAVAAGPVEAAEEK.[T]		1	1	A6TGN9	A6TGN9	0	3	0.526	0	1	1	672.3515625	2015.04013424	-2.11493106988405	-0.00142056000004231	HCD	MS2	38.10452	22.83522	79.5793112928	65992	CNB1_120917_03.raw	0/0	3.84139251708984	10182514	79.5695190429688	0	1.262E-05
High	Sequest HT (A2)	Unambiguous	[K].LDLDTASTQLAEGVYEVVLR.[V]		1	1	B5XTJ1	B5XTJ1	0	3	0.3367	0	1	1	731.384887695313	2192.14010982594	-2.00440438799942	-0.00146464802082846	HCD	MS2	30.60318	26.38	79.5988207205333	66016	CNB1_120917_03.raw	0/0	3.00185322761536			0	1.484E-05
High	Sequest HT (A2)	Unambiguous	[R].ELPELTEEFIK.[R]		1	2	A6T5H9	A6T5H9; B5Y0U3	0	2	0.8136	0	1	1	674.356140136719	1347.70500364344	0.578371295185574	0.000389736718830136	HCD	MS2	4.723346	0.287014	80.873025188	66844	CNB1_070917_02.raw	0/0	1.1778302192688			0	0.0001561
High	Sequest HT (A2)	Unambiguous	[R].ELPELTEEFIK.[R]		1	2	A6T5H9	A6T5H9; B5Y0U3	0	2	0.7474	0	1	1	674.356140136719	1347.70500364344	0.578371295185574	0.000389736718830136	CID	MS2		18.16	80.8738158328	66846	CNB1_070917_02.raw	0/0	2.93311238288879			0	4.492E-06
High	Sequest HT (A2)	Unambiguous	[K].NVIGSIFSR.[F]		1	1	A6TCD7	A6TCD7	0	2	0.7791	0	1	1	496.780181884766	992.553087139531	0.737008508476487	0.00036575976560016	CID	MS2		33.085	80.8746535442667	66847	CNB1_070917_02.raw	0/0	2.48547029495239			0	4.2E-05
High	Sequest HT (A2)	Unambiguous	[R].VVVGLLLGEVIR.[T]		1	2	A6T5H9	A6T5H9; B5Y0U3	0	2	1	0	1	1	633.909912109375	1266.81254758875	-1.44950300003988	-0.000918125624934873	CID	MS2		19.18268	79.7427583210667	66130	CNB1_120917_03.raw	0/0	3.09100484848022			0	5.594E-07
High	Sequest HT (A2)	Unambiguous	[R].VVVGLLLGEVIR.[T]		1	2	A6T5H9	A6T5H9; B5Y0U3	0	2	1	0	1	1	633.909912109375	1266.81254758875	-1.44950300003988	-0.000918125624934873	HCD	MS2	59.59128	16.705	79.7412164258667	66128	CNB1_120917_03.raw	0/0	2.94725966453552			0	3.001E-05
High	Sequest HT (A2)	Unambiguous	[K].TGSITSVqAVYVPADDLTDPSPATTFAHLDATVVLSR.[Q]	Q8(Deamidated)	1	2	A6TG36	A6TG36; B5XZM4	0	3	0.7984	0	1	1	1272.98205566406	3816.93161373219	3.61791709826925	0.0046030973957906	CID	MS2		33.1	79.7348920738667	66121	CNB1_120917_03.raw	0/0	3.86789631843567	6458450.75	79.6807403564453	0	9.188E-07
High	Sequest HT (A2)	Unambiguous	[K].TGSITSVqAVYVPADDLTDPSPATTFAHLDATVVLSR.[Q]	Q8(Deamidated)	1	2	A6TG36	A6TG36; B5XZM4	0	3	0.5876	0	1	1	1272.98205566406	3816.93161373219	3.61791709826925	0.0046030973957906	HCD	MS2	11.11255	26.32	79.7333894978667	66119	CNB1_120917_03.raw	0/0	3.8756959438324	6458450.75	79.6807403564453	0	8.308E-05
High	Sequest HT (A2)	Unambiguous	[K].FADVAcAGPLLAAELDALGK.[A]	C6(Carbamidomethyl)	1	1	B5XUB8	B5XUB8	0	2	0.7857	0	1	1	1001.51745605469	2002.02763547938	-1.87473615356671	-0.00187664031254187	CID	MS2		15.64	79.7311502904	66117	CNB1_120917_03.raw	0/0	4.61677408218384			0	3.469E-06
High	Sequest HT (A2)	Unambiguous	[K].FGVSAAAAVAVAAGPVEAAEEK.[T]		1	1	A6TGN9	A6TGN9	0	3	0.5559	0	1	1	672.3515625	2015.04013424	-2.11493106988405	-0.00142056000004231	CID	MS2		24.20546	79.5809421002667	65994	CNB1_120917_03.raw	0/0	3.21624898910522	10182514	79.5695190429688	0	9.099E-05
High	Sequest HT (A2)	Unambiguous	[K].FADVAcAGPLLAAELDALGK.[A]	C6(Carbamidomethyl)	1	1	B5XUB8	B5XUB8	0	2	0.6553	0	1	1	1001.51745605469	2002.02763547938	-1.87473615356671	-0.00187664031254187	HCD	MS2	0	33.16	79.7294940269333	66115	CNB1_120917_03.raw	0/0	4.69528722763062			0	6.648E-08
High	Sequest HT (A2)	Unambiguous	[K].VINDNFGIVEGLMTTVHATTATqK.[T]	Q23(Deamidated)	1	1	P24164	P24164	0	3		0.0349	3	3	854.439086914063	2561.30270748219	4.3448751707803	0.00370949739556078	CID	MS2		37.705	79.7168031586667	66107	CNB1_120917_03.raw	0/0	3.59770846366882			0	3.495E-06
High	Sequest HT (A2)	Unambiguous	[K].VINDnFGIVEGLMTTVHATTATQK.[T]	N5(Deamidated)	1	1	P24164	P24164	0	3		0.0107	2	2	854.439086914063	2561.30270748219	4.3448751707803	0.00370949739556078	CID	MS2		37.705	79.7168031586667	66107	CNB1_120917_03.raw	0/0	3.69178462028503			0	2.674E-06
High	Sequest HT (A2)	Unambiguous	[K].VInDNFGIVEGLMTTVHATTATQK.[T]	N3(Deamidated)	1	1	P24164	P24164	0	3	0.0107	0	1	1	854.439086914063	2561.30270748219	4.3448751707803	0.00370949739556078	CID	MS2		37.705	79.7168031586667	66107	CNB1_120917_03.raw	0/0	3.7285041809082			0	1.784E-06
High	Sequest HT (A2)	Unambiguous	[K].VINDNFGIVEGLMTTVHATTATQK.[T]		1	1	P24164	P24164	0	3	0.6262	0	1	1	854.105285644531	2560.30130367359	-2.44475175465164	-0.00208643880235589	HCD	MS2	22.71987	23.17504	79.7148675765333	66105	CNB1_120917_03.raw	0/0	5.27328205108643			0	7.213E-13
High	Sequest HT (A2)	Unambiguous	[R].FGGEAVLAGSIIVR.[Q]		1	1	B5XSV6	B5XSV6	0	2	0.7267	0	1	1	694.896667480469	1388.78605833094	-2.5686029018839	-0.00178362453118552	CID	MS2		41.835	79.7018435810667	66091	CNB1_120917_03.raw	0/0	3.2224223613739	11552048	79.615966796875	0	2.535E-05
High	Sequest HT (A2)	Unambiguous	[K].GNVVNLALGFSHPVDHQLPAGITAEcPTQTEIVLK.[G]	C26(Carbamidomethyl)	1	1	A6TEV7	A6TEV7	0	4	0.7316	0	1	1	932.236022949219	3725.92226190688	-2.60157277197115	-0.00242332078120988	CID	MS2		24.1	79.7008912373333	66090	CNB1_120917_03.raw	0/0	5.02786827087402			0	2.986E-07
High	Sequest HT (A2)	Unambiguous	[R].FGGEAVLAGSIIVR.[Q]		1	1	B5XSV6	B5XSV6	0	2	0.5331	0	1	1	694.896667480469	1388.78605833094	-2.5686029018839	-0.00178362453118552	HCD	MS2	0	28.99808	79.700009992	66089	CNB1_120917_03.raw	0/0	2.57022476196289	11552048	79.615966796875	0	1.022E-05
High	Sequest HT (A2)	Unambiguous	[R].NELLDVSDVSETINSIR.[E]		2	2	B5Y1T9; A6T4P1	B5Y1T9; A6T4P1	0	2	0.5957	0	1	1	952.487609863281	1903.96794309656	3.79064886397927	0.00360862328125222	HCD	MS2	0	28.36	80.8829321493333	66857	CNB1_070917_02.raw	0/0	4.18337774276733			0	4.458E-06
High	Sequest HT (A2)	Unambiguous	[K].EEGFIEDFKVEGDTKPELELTLK.[Y]		1	1	A6TEV8	A6TEV8	1	4	0.3919	0	1	1	667.339721679688	2666.33705682875	-2.87383742776464	-0.00191566031253387	HCD	MS2	11.01548	17.48477	79.7177196498667	66108	CNB1_120917_03.raw	0/0	2.95564842224121			0	2.834E-06
High	Sequest HT (A2)	Unambiguous	[K].TGSITSVqAVYVPADDLTDPSPATTFAHLDATVVLSR.[Q]	Q8(Deamidated)	1	2	A6TG36	A6TG36; B5XZM4	0	3	0.4787	0	1	1	1272.98327636719	3816.93527584156	4.57735860647781	0.0058238005207906	CID	MS2		16.87	78.4310608165333	65152	CNB1_120917_03.raw	0/0	2.82244682312012	8228265.125	78.4184722900391	0	0.0001019
High	Sequest HT (A2)	Unambiguous	[K].FGVSAAAAVAVAAGPVEAAEEK.[T]		1	1	A6TGN9	A6TGN9	0	3	0.6172	0	1	1	672.352722167969	2015.04361324391	-0.388416302619278	-0.000260892031292315	CID	MS2		14.065	82.0851295890667	67837	CNB1_120917_03.raw	0/0	2.56224727630615	4486720.875	82.1249694824219	0	5.321E-05
High	Sequest HT (A2)	Unambiguous	[K].FADVAcAGPLLAAELDALGK.[A]	C6(Carbamidomethyl)	1	1	B5XUB8	B5XUB8	0	2	0.6748	0	1	1	1001.51892089844	2002.03056516688	-0.411378727480313	-0.000411796562541866	HCD	MS2	58.13898	28.105	82.0977870853333	67852	CNB1_120917_03.raw	0/0	4.89443635940552			0	4.125E-10
High	Sequest HT (A2)	Unambiguous	[R].FGGEAVLAGSIIVR.[Q]		1	1	B5XSV6	B5XSV6	0	2	0.7348	0	1	1	694.897033691406	1388.78679075281	-2.0412214601525	-0.00141741359368552	CID	MS2		35.28856	84.8093301917333	69908	CNB1_120917_03.raw	0/0	3.28458070755005	6669348.75	84.7085800170898	0	3.236E-05
High	Sequest HT (A2)	Unambiguous	[R].NMDLEQEcEQLREELNETNSETK.[R]	C8(Carbamidomethyl)	1	1	A6TGP1	A6TGP1	1	3	0.3819	0	1	1	947.08251953125	2839.23300533375	-0.933665454607505	-0.000883632083237273	HCD	MS2	0	33.1	80.662901984	66627	CNB1_070917_02.raw	0/0	2.88025689125061	2406565.6875	80.5712738037109	0	0.0001923
High	Sequest HT (A2)	Unambiguous	[R].FGGEAVLAGSIIVR.[Q]		1	1	B5XSV6	B5XSV6	0	2	0.6053	0	1	1	694.897033691406	1388.78679075281	-2.0412214601525	-0.00141741359368552	HCD	MS2	0	29.68	84.8075550245333	69906	CNB1_120917_03.raw	0/0	3.42061114311218	6669348.75	84.7085800170898	0	4.854E-06
High	Sequest HT (A2)	Unambiguous	[K].AMLqDIATLTGGTVISEEIGMELEK.[A]	Q4(Deamidated)	1	3	A6TH53	O66026; B5Y368; A6TH53	0	3	0.5039	0	1	1	884.115600585938	2650.33224849781	4.56061044554938	0.00402902593740739	CID	MS2		33.1	84.7808083864	69882	CNB1_120917_03.raw	0/0	3.8670711517334	11992642.5	84.6512451171875	0	1.049E-06
High	Sequest HT (A2)	Unambiguous	[K].EFFGSSQLSQFMDQNNPLSEITHK.[R]		1	2	A6TGP0	B5XYF5; A6TGP0	0	3	0.5755	0	1	1	928.766906738281	2784.28616695484	-2.58680900360445	-0.00240081171887141	CID	MS2		41.295	84.6873295872	69811	CNB1_120917_03.raw	0/0	2.77794599533081	13635862.5	84.5721969604492	0	6.612E-06
High	Sequest HT (A2)	Unambiguous	[K].EFFGSSQLSQFMDQNNPLSEITHK.[R]		1	2	A6TGP0	B5XYF5; A6TGP0	0	3	0.6576	0	1	1	928.766906738281	2784.28616695484	-2.58680900360445	-0.00240081171887141	HCD	MS2	21.22643	33.1	84.6852645677333	69809	CNB1_120917_03.raw	0/0	4.03213024139404	13635862.5	84.5721969604492	0	3.173E-07
High	Sequest HT (A2)	Unambiguous	[K].GNVVNLALGFSHPVDHQLPAGITAEcPTqTEIVLK.[G]	C26(Carbamidomethyl); Q29(Deamidated)	1	1	A6TEV7	A6TEV7	0	3	0.1812	0	1	1	1242.9755859375	3726.9122045525	-1.01065801562958	-0.00125554583328702	CID	MS2		15.055	84.6829231098667	69806	CNB1_120917_03.raw	0/0	3.09436655044556	4063650.25	84.5943450927734	0	0.0004517
High	Sequest HT (A2)	Unambiguous	[K].AVAAVNGPIAQAILGK.[D]		1	2	A6TD53	B5XV19; A6TD53	0	2	0.7793	0	1	1	746.946655273438	1492.88603391688	0.968177236371104	0.000722688437576835	HCD	MS2	61.73516	33.1	80.6700582730667	66635	CNB1_070917_02.raw	0/0	3.67461204528809			0	9.382E-08
High	Sequest HT (A2)	Unambiguous	[K].AVAAVNGPIAQAILGK.[D]		1	2	A6TD53	B5XV19; A6TD53	0	2	0.8758	0	1	1	746.946655273438	1492.88603391688	0.968177236371104	0.000722688437576835	CID	MS2		33.2652	80.6719564824	66637	CNB1_070917_02.raw	0/0	4.42611837387085			0	7.339E-06
High	Sequest HT (A2)	Unambiguous	[R].GMVNAVSFMVK.[V]		1	1	A6TEV4	A6TEV4	0	2	0.474	0	1	1	591.805358886719	1182.60344114344	2.0963144095807	0.00123955171875423	HCD	MS2	73.2204	42.465	80.6758208056	66640	CNB1_070917_02.raw	0/0	3.26995325088501			0	0.0005684
High	Sequest HT (A2)	Unambiguous	[K].AHYVLMNVEAPqEAIDELETNFR.[F]	Q12(Deamidated)	1	1	A6THB1	A6THB1	0	3		0.0112	2	2	897.431396484375	2690.27963619313	1.10733337310835	0.000993011041789208	CID	MS2		43.525	84.6767589930667	69799	CNB1_120917_03.raw	0/0	3.52637481689453	9117213.75	84.7191390991211	0	1.173E-07
High	Sequest HT (A2)	Unambiguous	[K].AHYVLMnVEAPQEAIDELETNFR.[F]	N7(Deamidated)	1	1	A6THB1	A6THB1	0	3	0.0112	0	1	1	897.431396484375	2690.27963619313	1.10733337310835	0.000993011041789208	CID	MS2		43.525	84.6767589930667	69799	CNB1_120917_03.raw	0/0	3.56758904457092	9117213.75	84.7191390991211	0	5.209E-07
High	Sequest HT (A2)	Unambiguous	[K].AHYVLMNVEAPQEAIDELETnFR.[F]	N21(Deamidated)	1	1	A6THB1	A6THB1	0	3	0.1488	0	1	1	897.431396484375	2690.27963619313	1.10733337310835	0.000993011041789208	HCD	MS2	77.44379	33.1	84.6746837469333	69797	CNB1_120917_03.raw	0/0	4.30092906951904	9117213.75	84.7191390991211	0	4.38E-07
High	Sequest HT (A2)	Unambiguous	[K].STAETIVYSALETLAQR.[S]		1	1	A6TEX9	A6TEX9	0	3	0.6313	0	1	1	618.324523925781	1852.95901851734	-3.27286396913017	-0.00202150088542415	CID	MS2		28.09	84.6528889912	69780	CNB1_120917_03.raw	0/0	3.39361429214478	7585633.875	84.6205902099609	0	4.712E-08
High	Sequest HT (A2)	Unambiguous	[K].STAETIVYSALETLAQR.[S]		1	1	A6TEX9	A6TEX9	0	3	0.6566	0	1	1	618.324523925781	1852.95901851734	-3.27286396913017	-0.00202150088542415	HCD	MS2	59.86568	17.695	84.6510475109333	69778	CNB1_120917_03.raw	0/0	3.95755505561829	7585633.875	84.6205902099609	0	3.652E-06
High	Sequest HT (A2)	Unambiguous	[K].EANnLGIPVFAIVDTNSDPDGVDFVIPGNDDAIR.[A]	N4(Deamidated)	1	2	A6T4X1	A6T4X1; B5Y1K2	0	3		0.0102	2	2	1190.91296386719	3570.72433834156	0.245463299707929	0.000292160521097558	CID	MS2		18.745	84.6485078509333	69775	CNB1_120917_03.raw	0/0	4.866295337677	12104488.5	84.7493286132813	0	1.892E-05
High	Sequest HT (A2)	Unambiguous	[K].EAnNLGIPVFAIVDTNSDPDGVDFVIPGNDDAIR.[A]	N3(Deamidated)	1	2	A6T4X1	A6T4X1; B5Y1K2	0	3	0.0102	0	1	1	1190.91296386719	3570.72433834156	0.245463299707929	0.000292160521097558	CID	MS2		18.745	84.6485078509333	69775	CNB1_120917_03.raw	0/0	4.91742849349976	12104488.5	84.7493286132813	0	3.037E-05
High	Sequest HT (A2)	Unambiguous	[K].AHYVLMNVEAPQEAIDELETNFR.[F]		1	1	A6THB1	A6THB1	0	3	0.5073	0	1	1	897.100708007813	2689.28757076344	-1.88540156788043	-0.00169013218737746	HCD	MS2	55.87421	22.27	84.8110071605333	69910	CNB1_120917_03.raw	0/0	3.40807723999023			0	4.712E-07
High	Sequest HT (A2)	Unambiguous	[K].AHYVLMNVEAPQEAIDELETNFR.[F]		1	1	A6THB1	A6THB1	0	3	0.6106	0	1	1	897.100708007813	2689.28757076344	-1.88540156788043	-0.00169013218737746	CID	MS2		32.035	84.812875928	69912	CNB1_120917_03.raw	0/0	4.16000032424927			0	5.387E-05
High	Sequest HT (A2)	Unambiguous	[R].nQILTEEQYLDALEEFGDEFDAK.[M]	N1(Deamidated)	1	1	A6TGP1	A6TGP1	0	2	0.0053	0	1	1	1359.62463378906	2718.24199094813	4.23547900673302	0.00575650406238837	HCD	MS2	33.1629	33.1	84.85421562	69949	CNB1_120917_03.raw	0/0	3.77359747886658	7264946.125	84.7496337890625	0	0.000224
High	Sequest HT (A2)	Unambiguous	[R].NqILTEEQYLDALEEFGDEFDAK.[M]	Q2(Deamidated)	1	1	A6TGP1	A6TGP1	0	2	0.0053	0	1	2	1359.62463378906	2718.24199094813	4.23547900673302	0.00575650406238837	HCD	MS2	33.1629	33.1	84.85421562	69949	CNB1_120917_03.raw	0/0	3.77359747886658	7264946.125	84.7496337890625	0	0.000224
High	Sequest HT (A2)	Unambiguous	[R].FTTEEEIDYAIDLIR.[K]		1	1	A6TCF1	A6TCF1	0	2	0.4278	0	1	1	914.452026367188	1827.89677610438	-2.3577345940765	-0.00215485281228212	HCD	MS2	14.69687	33.1	85.0366096784	70096	CNB1_120917_03.raw	0/0	3.9487419128418	6092393.25	85.0500793457031	0	3.187E-06
High	Sequest HT (A2)	Unambiguous	[K].FGVSAAAAVAVAAGPVEAAEEK.[T]		1	1	A6TGN9	A6TGN9	0	2	0.7252	0	1	1	1008.02331542969	2015.03935422938	-2.50202458832011	-0.00252084531257424	CID	MS2		32.515	85.0170814568	70080	CNB1_120917_03.raw	0/0	3.92723226547241			0	1.716E-08
High	Sequest HT (A2)	Unambiguous	[K].FGVSAAAAVAVAAGPVEAAEEK.[T]		1	1	A6TGN9	A6TGN9	0	2	0.6292	0	1	1	1008.02331542969	2015.03935422938	-2.50202458832011	-0.00252084531257424	HCD	MS2	0	40.915	85.0153107245333	70078	CNB1_120917_03.raw	0/0	5.06508922576904			0	3.866E-08
High	Sequest HT (A2)	Unambiguous	[K].TFEVLATnGDTHLGGEDFDTR.[L]	N8(Deamidated)	1	2	A6T4F4	A6T4F4; B5Y242	0	2	0.6824	0	1	1	1148.52453613281	2296.04179563563	2.34551839029689	0.00269269781250459	HCD	MS2	29.31166	29.185	80.6591939442667	66623	CNB1_070917_02.raw	0/0	4.24565553665161	7032310.375	80.8394546508789	0	9.272E-05
High	Sequest HT (A2)	Unambiguous	[R].LTPVSDVSVLTVGQALK.[V]		1	1	A6TB02	A6TB02	0	2	0.7346	0	1	1	864.001831054688	1726.99638547938	0.844703914614819	0.000729399687543264	CID	MS2		33.1	80.66004814	66624	CNB1_070917_02.raw	0/0	4.37481832504272			0	1.954E-08
High	Sequest HT (A2)	Unambiguous	[K].DMGGLPDALFVIDADHEHIAIK.[E]		1	2	A6T4X1	A6T4X1; B5Y1K2	0	3	0.4608	0	1	1	793.0634765625	2377.1758764275	-4.11438310273654	-0.00326021749985254	HCD	MS2	61.4753	28.3043	84.9372018856	70013	CNB1_120917_03.raw	0/0	2.92598080635071			0	1.566E-05
High	Sequest HT (A2)	Unambiguous	[K].FGVSAAAAVAVAAGPVEAAEEK.[T]		1	1	A6TGN9	A6TGN9	0	2	0.7317	0	1	1	1008.02416992188	2015.04106321375	-1.65391207106724	-0.00166635312507424	CID	MS2		42.57	84.9285312984	70004	CNB1_120917_03.raw	0/0	4.77483701705933	9123776.75	84.8871307373047	0	1.494E-07
High	Sequest HT (A2)	Unambiguous	[K].FGVSAAAAVAVAAGPVEAAEEK.[T]		1	1	A6TGN9	A6TGN9	0	2	0.6529	0	1	1	1008.02416992188	2015.04106321375	-1.65391207106724	-0.00166635312507424	HCD	MS2	87.81266	33.1	84.9265435458667	70002	CNB1_120917_03.raw	0/0	5.10449743270874	9123776.75	84.8871307373047	0	3.73E-08
High	Sequest HT (A2)	Unambiguous	[K].EAnNLGIPVFAIVDTNSDPDGVDFVIPGNDDAIR.[A]	N3(Deamidated)	1	2	A6T4X1	A6T4X1; B5Y1K2	0	3		0.0216	2	2	1190.91296386719	3570.72433834156	0.245463299707929	0.000292160521097558	HCD	MS2	0	38.925	84.6467121336	69773	CNB1_120917_03.raw	0/0	4.078293800354	12104488.5	84.7493286132813	0	0.0005644
High	Sequest HT (A2)	Unambiguous	[R].AAGELPAAPqVSVEEASANLAELLNAGLGGSDND.[-]	Q10(Deamidated)	1	1	A6TGP1	A6TGP1	0	3	0.1883	0	1	1	1084.52673339844	3251.56564693531	3.27452720729824	0.00354910177077169	CID	MS2		42.565	84.9053509978667	69985	CNB1_120917_03.raw	0/0	4.46170854568481	5920817.125	84.9457778930664	0	9.913E-05
High	Sequest HT (A2)	Unambiguous	[K].TFEVLATnGDTHLGGEDFDTR.[L]	N8(Deamidated)	1	2	A6T4F4	A6T4F4; B5Y242	0	2	0.7547	0	1	1	1148.52453613281	2296.04179563563	2.34551839029689	0.00269269781250459	CID	MS2		38.205	80.6611251856	66625	CNB1_070917_02.raw	0/0	4.28018426895142	7032310.375	80.8394546508789	0	2.154E-05
High	Sequest HT (A2)	Unambiguous	[R].AIDKPFLLPIEDVFSISGR.[G]		1	1	A6TEX7	A6TEX7	0	3	0.6905	0	1	1	706.391845703125	2117.16098384938	-1.47994697233655	-0.00104443020836698	HCD	MS2	63.16714	27.235	84.9027114549333	69982	CNB1_120917_03.raw	0/0	2.9422779083252	5654405.75	84.8547668457031	0	2.714E-05
High	Sequest HT (A2)	Unambiguous	[K].GNVVNLALGFSHPVDHQLPAGITAEcPTQTEIVLK.[G]	C26(Carbamidomethyl)	1	1	A6TEV7	A6TEV7	0	4	0.7285	0	1	1	932.235290527344	3725.91933221938	-3.38786933756439	-0.00315574265620988	CID	MS2		15.97	84.8945450634667	69972	CNB1_120917_03.raw	0/0	4.31292247772217			0	3.925E-08
High	Sequest HT (A2)	Unambiguous	[K].NMITGAAQMDGAILVVAATDGPMPQTR.[E]		1	1	A6TEX7	A6TEX7	0	3	0.7122	0	1	1	910.4521484375	2729.3418920525	-0.00889133780957673	-8.08916699194621E-06	CID	MS2		41.905	84.8764981213333	69960	CNB1_120917_03.raw	0/0	4.90228080749512	10566214.5	84.8345565795898	0	3.563E-08
High	Sequest HT (A2)	Unambiguous	[K].NMITGAAQMDGAILVVAATDGPMPQTR.[E]		1	1	A6TEX7	A6TEX7	0	3	0.6259	0	1	1	910.4521484375	2729.3418920525	-0.00889133780957673	-8.08916699194621E-06	HCD	MS2	73.36535	32.17	84.8741836736	69958	CNB1_120917_03.raw	0/0	5.47808408737183	10566214.5	84.8345565795898	0	2.428E-09
High	Sequest HT (A2)	Unambiguous	[K].FTESVDVAVnLGIDAR.[K]	N10(Deamidated)	1	1	A6TGN6	A6TGN6	0	2	0.4627	0	1	1	853.94140625	1706.87553587	9.36224655737766	0.00799002000024829	HCD	MS2	0	33.1	84.8704689226667	69954	CNB1_120917_03.raw	0/0	3.89251446723938			0	7.225E-06
High	Sequest HT (A2)	Unambiguous	[R].NQILTEEqYLDALEEFGDEFDAK.[M]	Q8(Deamidated)	1	1	A6TGP1	A6TGP1	0	2	0.0593	0	1	1	1359.62463378906	2718.24199094813	4.23547900673302	0.00575650406238837	CID	MS2		39.075	84.8561927981333	69951	CNB1_120917_03.raw	0/0	3.70725655555725	7264946.125	84.7496337890625	0	2.367E-06
High	Sequest HT (A2)	Unambiguous	[R].NQILTEEqYLDALEEFGDEFDAK.[M]	Q8(Deamidated)	1	1	A6TGP1	A6TGP1	0	2		0.0053	3	3	1359.62463378906	2718.24199094813	4.23547900673302	0.00575650406238837	HCD	MS2	33.1629	33.1	84.85421562	69949	CNB1_120917_03.raw	0/0	3.74907064437866	7264946.125	84.7496337890625	0	0.0005196
High	Sequest HT (A2)	Unambiguous	[R].AIDKPFLLPIEDVFSISGR.[G]		1	1	A6TEX7	A6TEX7	0	3	0.8319	0	1	1	706.391845703125	2117.16098384938	-1.47994697233655	-0.00104443020836698	CID	MS2		33.1	84.9042467621333	69984	CNB1_120917_03.raw	0/0	3.5104832649231	5654405.75	84.8547668457031	0	1.099E-05
High	Sequest HT (A2)	Unambiguous	[R].FTTEEEIDYAIDLIR.[K]		1	1	A6TCF1	A6TCF1	0	2	0.5134	0	1	1	914.452026367188	1827.89677610438	-2.3577345940765	-0.00215485281228212	CID	MS2		40.755	85.0385858677333	70098	CNB1_120917_03.raw	0/0	3.36833786964417	6092393.25	85.0500793457031	0	1.923E-06
High	Sequest HT (A2)	Unambiguous	[R].GMVNAVSFMVK.[V]		1	1	A6TEV4	A6TEV4	0	2	0.8055	0	1	1	591.805358886719	1182.60344114344	2.0963144095807	0.00123955171875423	CID	MS2		28.41	80.6781349981333	66641	CNB1_070917_02.raw	0/0	3.28972387313843			0	0.0005347
High	Sequest HT (A2)	Unambiguous	[K].FGVSAAAAVAVAAGPVEAAEEK.[T]		1	1	A6TGN9	A6TGN9	0	2	0.5626	0	1	1	1008.02325439453	2015.03923215906	-2.56260405383817	-0.00258188046882424	HCD	MS2	0	26.365	84.5920726378667	69730	CNB1_120917_03.raw	0/0	4.38907670974731			0	3E-06
High	Sequest HT (A2)	Unambiguous	[R].FATTHTDSSAQTVSLEEYVSR.[M]		1	1	A6T5N6	A6T5N6	0	3	0.5252	0	1	1	777.035888671875	2329.09311275563	-0.492150272695786	-0.000382088124903627	HCD	MS2	37.60676	42.67	80.6922261712	66655	CNB1_070917_02.raw	0/0	4.36087942123413			0	1.659E-07
High	Sequest HT (A2)	Unambiguous	[R].ILLSSMPGcAVTEVEIDGVLHEYSTK.[E]	C9(Carbamidomethyl)	1	1	A6TEU8	A6TEU8	0	3	0.7227	0	1	1	950.142395019531	2848.41263179859	0.675534110338345	0.000641399531078927	HCD	MS2	0	41.85	84.2637850869333	69479	CNB1_120917_03.raw	0/0	4.22163248062134			0	2.328E-06
High	Sequest HT (A2)	Unambiguous	[K].EANNLGIPVFAIVDTNSDPDGVDFVIPGnDDAIR.[A]	N29(Deamidated)	1	2	A6T4X1	A6T4X1; B5Y1K2	0	3		0.0429	3	3	1190.9140625	3570.72763424	1.16849709739753	0.00139079333359756	CID	MS2		41.1	84.2454568008	69469	CNB1_120917_03.raw	0/0	4.91263628005981			0	1.558E-05
High	Sequest HT (A2)	Unambiguous	[K].EANnLGIPVFAIVDTNSDPDGVDFVIPGNDDAIR.[A]	N4(Deamidated)	1	2	A6T4X1	A6T4X1; B5Y1K2	0	3		0.0273	2	2	1190.9140625	3570.72763424	1.16849709739753	0.00139079333359756	CID	MS2		41.1	84.2454568008	69469	CNB1_120917_03.raw	0/0	4.98528671264648			0	3.598E-07
High	Sequest HT (A2)	Unambiguous	[K].EANNLGIPVFAIVDTnSDPDGVDFVIPGNDDAIR.[A]	N16(Deamidated)	1	2	A6T4X1	A6T4X1; B5Y1K2	0	3	0.0273	0	1	1	1190.9140625	3570.72763424	1.16849709739753	0.00139079333359756	CID	MS2		41.1	84.2454568008	69469	CNB1_120917_03.raw	0/0	5.12513828277588			0	1.667E-07
High	Sequest HT (A2)	Unambiguous	[K].EANnLGIPVFAIVDTNSDPDGVDFVIPGNDDAIR.[A]	N4(Deamidated)	1	2	A6T4X1	A6T4X1; B5Y1K2	0	3		0.0222	2	2	1190.9140625	3570.72763424	1.16849709739753	0.00139079333359756	HCD	MS2	29.8167	33.1	84.2434441666667	69467	CNB1_120917_03.raw	0/0	3.97039246559143			0	0.0004104
High	Sequest HT (A2)	Unambiguous	[K].EAnNLGIPVFAIVDTNSDPDGVDFVIPGNDDAIR.[A]	N3(Deamidated)	1	2	A6T4X1	A6T4X1; B5Y1K2	0	3	0.0222	0	1	1	1190.9140625	3570.72763424	1.16849709739753	0.00139079333359756	HCD	MS2	29.8167	33.1	84.2434441666667	69467	CNB1_120917_03.raw	0/0	4.05582427978516			0	0.000214
High	Sequest HT (A2)	Unambiguous	[K].NMITGAAQMDGAILVVAATDGPMPQTR.[E]		1	1	A6TEX7	A6TEX7	0	3	0.7003	0	1	1	910.449401855469	2729.33365230641	-3.02784108700763	-0.00275467119824195	CID	MS2		31.45	84.2405442672	69464	CNB1_120917_03.raw	0/0	3.77477955818176			0	1.766E-07
High	Sequest HT (A2)	Unambiguous	[K].NMITGAAQMDGAILVVAATDGPMPQTR.[E]		1	1	A6TEX7	A6TEX7	0	3	0.7509	0	1	1	910.449401855469	2729.33365230641	-3.02784108700763	-0.00275467119824195	HCD	MS2	0	41.445	84.2387569888	69462	CNB1_120917_03.raw	0/0	5.82441139221191			0	8.777E-09
High	Sequest HT (A2)	Unambiguous	[K].GNVVNLALGFSHPVDHQLPAGITAEcPTqTEIVLK.[G]	C26(Carbamidomethyl); Q29(Deamidated)	1	1	A6TEV7	A6TEV7	0	3	0.0771	0	1	1	1242.98303222656	3726.93454341969	4.98327030477933	0.00619074322921298	CID	MS2		28.315	84.1836032378667	69425	CNB1_120917_03.raw	0/0	4.40933418273926	5920504.5	84.1855316162109	0	6.134E-06
High	Sequest HT (A2)	Unambiguous	[R].FATTHTDSSAQTVSLEEYVSR.[M]		1	1	A6T5N6	A6T5N6	0	3	0.6435	0	1	1	777.036193847656	2329.09402828297	-0.0990672790795368	-7.69123436536271E-05	CID	MS2		30.055	80.6940319341333	66657	CNB1_070917_02.raw	0/0	4.45759439468384			0	1.007E-06
High	Sequest HT (A2)	Unambiguous	[K].ALTEANGDIELAIENMR.[K]		1	1	A6T4X2	A6T4X2	0	2	0.7321	0	1	1	930.46240234375	1859.9175280575	0.416915165226275	0.000387713750114926	HCD	MS2	10.43708	38.955	80.696084028	66659	CNB1_070917_02.raw	0/0	4.89476156234741			0	3.933E-11
High	Sequest HT (A2)	Unambiguous	[K].LDLDTASTQLAEGVYEVVLR.[V]		1	1	B5XTJ1	B5XTJ1	0	3	0.6542	0	1	1	731.386657714844	2192.14541988453	0.417907911494474	0.000305371510421537	CID	MS2		33.1	84.1789240776	69420	CNB1_120917_03.raw	0/0	5.09095573425293			0	1.036E-06
High	Sequest HT (A2)	Unambiguous	[K].LDLDTASTQLAEGVYEVVLR.[V]		1	1	B5XTJ1	B5XTJ1	0	3	0.4457	0	1	1	731.386657714844	2192.14541988453	0.417907911494474	0.000305371510421537	HCD	MS2	53.72882	42.225	84.1771283557333	69418	CNB1_120917_03.raw	0/0	3.59357190132141			0	2.883E-05
High	Sequest HT (A2)	Unambiguous	[K].ALTEANGDIELAIENMR.[K]		1	1	A6T4X2	A6T4X2	0	2	0.8752	0	1	1	930.46240234375	1859.9175280575	0.416915165226275	0.000387713750114926	CID	MS2		26.41	80.6977860810667	66661	CNB1_070917_02.raw	0/0	5.12937116622925			0	8.661E-09
High	Sequest HT (A2)	Unambiguous	[R].HYEIVFMVHPDQSEQVPGMIER.[Y]		1	2	A6THB1	A6THB1; B5Y307	0	3	0.3836	0	1	1	881.0888671875	2641.2520483025	-0.645540966046529	-0.000568345833168375	HCD	MS2	0	33.1	84.1632184941333	69403	CNB1_120917_03.raw	0/0	3.05471777915955			0	0.0002408
High	Sequest HT (A2)	Unambiguous	[K].GNVVNLALGFSHPVDHQLPAGITAEcPTQTEIVLK.[G]	C26(Carbamidomethyl)	1	1	A6TEV7	A6TEV7	0	4	0.819	0	1	1	932.237976074219	3725.93007440688	-0.504781930389176	-0.000470195781209881	CID	MS2		19.54111	84.1440025754667	69380	CNB1_120917_03.raw	0/0	4.52845430374146			0	1.903E-05
High	Sequest HT (A2)	Unambiguous	[K].AMLqDIATLTGGTVISEEIGMELEK.[A]	Q4(Deamidated)	1	3	A6TH53	O66026; B5Y368; A6TH53	0	3	0.6038	0	1	1	884.115173339844	2650.33096675953	4.07699405085567	0.00360177984365739	HCD	MS2	47.21615	42.595	84.3656345957333	69550	CNB1_120917_03.raw	0/0	5.19542741775513			0	1.006E-06
High	Sequest HT (A2)	Unambiguous	[K].AMLqDIATLTGGTVISEEIGMELEK.[A]	Q4(Deamidated)	1	3	A6TH53	O66026; B5Y368; A6TH53	0	3	0.7156	0	1	1	884.115173339844	2650.33096675953	4.07699405085567	0.00360177984365739	CID	MS2		33.1	84.3678282642667	69552	CNB1_120917_03.raw	0/0	4.21723794937134			0	2.423E-07
High	Sequest HT (A2)	Unambiguous	[K].AMLQDIATLTGGTVISEEIGMELEK.[A]		1	3	A6TH53	O66026; B5Y368; A6TH53	0	3	0.5256	0	1	1	883.782287597656	2649.33230953297	-1.44786724710605	-0.00127862901050927	HCD	MS2	0	33.1	84.3854025608	69558	CNB1_120917_03.raw	0/0	4.49379110336304			0	4.958E-07
High	Sequest HT (A2)	Unambiguous	[K].AMLQDIATLTGGTVISEEIGMELEK.[A]		1	3	A6TH53	O66026; B5Y368; A6TH53	0	3	0.6049	0	1	1	883.782287597656	2649.33230953297	-1.44786724710605	-0.00127862901050927	CID	MS2		42.64	84.3874214730667	69560	CNB1_120917_03.raw	0/0	4.04808139801025			0	7.08E-09
High	Sequest HT (A2)	Unambiguous	[K].GNVVNLALGFSHPVDHQLPAGITAEcPTQTEIVLK.[G]	C26(Carbamidomethyl)	1	1	A6TEV7	A6TEV7	0	4	0.7081	0	1	1	932.2353515625	3725.91957636	-3.32234462376495	-0.00309470749995988	CID	MS2		16.42551	84.5353191072	69689	CNB1_120917_03.raw	0/0	3.70469546318054			0	3.283E-07
High	Sequest HT (A2)	Unambiguous	[K].NMITGAAQMDGAILVVAATDGPMPQTR.[E]		1	1	A6TEX7	A6TEX7	0	3	0.7288	0	1	1	910.452880859375	2729.34408931813	0.796161928643237	0.000724332708008054	CID	MS2		33.1	84.5115514133333	69668	CNB1_120917_03.raw	0/0	4.82502841949463			0	7.867E-06
High	Sequest HT (A2)	Unambiguous	[K].NMITGAAQMDGAILVVAATDGPMPQTR.[E]		1	1	A6TEX7	A6TEX7	0	3	0.5078	0	1	1	910.452880859375	2729.34408931813	0.796161928643237	0.000724332708008054	HCD	MS2	100	41.925	84.5097515234667	69666	CNB1_120917_03.raw	0/0	5.11533880233765			0	2.535E-06
High	Sequest HT (A2)	Unambiguous	[K].FGVSAAAAVAVAAGPVEAAEEK.[T]		1	1	A6TGN9	A6TGN9	0	3	0.6741	0	1	1	672.351806640625	2015.04086666188	-1.75145427677568	-0.00117641937504231	CID	MS2		31.55483	84.4975454504	69653	CNB1_120917_03.raw	0/0	3.13213610649109	5829943.25	84.4938583374023	0	2.234E-05
High	Sequest HT (A2)	Unambiguous	[K].FGVSAAAAVAVAAGPVEAAEEK.[T]		1	1	A6TGN9	A6TGN9	0	3	0.6445	0	1	1	672.351806640625	2015.04086666188	-1.75145427677568	-0.00117641937504231	HCD	MS2	16.11404	28.21	84.4953127232	69651	CNB1_120917_03.raw	0/0	4.67498159408569	5829943.25	84.4938583374023	0	2.171E-07
High	Sequest HT (A2)	Unambiguous	[K].VLESAIANAEHNDGADIDDLK.[V]		1	1	A6TEW7	A6TEW7	0	3	0.8574	0	1	1	737.357421875	2210.057712365	0.256597437591004	0.00018903166680199	HCD	MS2	0	33.1	80.6811408184	66644	CNB1_070917_02.raw	0/0	5.32557153701782			0	3.189E-12
High	Sequest HT (A2)	Unambiguous	[R].SDLSADINEHLIVELYSK.[-]		1	1	B5XNB5	B5XNB5	0	3	0.3032	0	1	1	682.684448242188	2046.03879146656	-0.090263890210742	-6.15611458367008E-05	HCD	MS2	70.42059	31.30017	84.4914375141333	69647	CNB1_120917_03.raw	0/0	3.43195152282715			0	4.174E-07
High	Sequest HT (A2)	Unambiguous	[K].EFFGSSQLSqFMDqNNPLSEITHK.[R]	Q10(Deamidated); Q14(Deamidated)	1	2	A6TGP0	B5XYF5; A6TGP0	0	3	0.17	0	1	1	929.433532714844	2786.28604488453	8.84464555931174	0.00821449817696192	CID	MS2		36.03	84.4117620114667	69588	CNB1_120917_03.raw	0/0	2.53361368179321			0	0.0006404
High	Sequest HT (A2)	Unambiguous	[K].FGVSAAAAVAVAAGPVEAAEEK.[T]		1	1	A6TGN9	A6TGN9	0	2	0.7228	0	1	1	1008.02325439453	2015.03923215906	-2.56260405383817	-0.00258188046882424	CID	MS2		35.76	84.5939959285333	69732	CNB1_120917_03.raw	0/0	3.02933645248413			0	1.35E-08
High	Sequest HT (A2)	Unambiguous	[K].EFFGSSQLSqFMDqNNPLSEITHK.[R]	Q10(Deamidated); Q14(Deamidated)	1	2	A6TGP0	B5XYF5; A6TGP0	0	3	0.0229	0	1	1	929.433532714844	2786.28604488453	8.84464555931174	0.00821449817696192	HCD	MS2	71.53074	26.665	84.4098475090667	69586	CNB1_120917_03.raw	0/0	3.9250168800354			0	0.0005496
High	Sequest HT (A2)	Unambiguous	[K].VLESAIANAEHNDGADIDDLK.[V]		1	1	A6TEW7	A6TEW7	0	3	0.9087	0	1	1	737.357421875	2210.057712365	0.256597437591004	0.00018903166680199	CID	MS2		30.5902	80.6831326936	66646	CNB1_070917_02.raw	0/0	4.82346153259277			0	3.905E-13
High	Sequest HT (A2)	Unambiguous	[R].NQILTEEqYLDALEEFGDEFDAK.[M]	Q8(Deamidated)	1	1	A6TGP1	A6TGP1	0	2	0.0639	0	1	1	1359.62414550781	2718.24101438563	3.87621495317856	0.00526822281238837	CID	MS2		37.275	84.4008294037333	69576	CNB1_120917_03.raw	0/0	3.9059853553772	3724677.5	84.313362121582	0	6.667E-05
High	Sequest HT (A2)	Unambiguous	[R].ADIDYNTSEAHTTYGVIGVK.[V]		1	1	B5XNA0	B5XNA0	0	3	0.6653	0	1	1	718.683532714844	2154.03604488453	0.506739470406198	0.000363844843832339	HCD	MS2	4.096691	32.32424	80.6841178773333	66647	CNB1_070917_02.raw	0/0	4.95618200302124			0	1.134E-09
High	Sequest HT (A2)	Unambiguous	[R].ELLSQYDFPGDDTPIVR.[G]		1	1	A6TEX7	A6TEX7	0	2	0.6803	0	1	1	982.983947753906	1964.96061887781	0.316168173160792	0.000310628906390775	HCD	MS2	15.20416	33.1	80.6849991504	66648	CNB1_070917_02.raw	0/0	4.41354703903198			0	7.885E-10
High	Sequest HT (A2)	Unambiguous	[R].ADIDYNTSEAHTTYGVIGVK.[V]		1	1	B5XNA0	B5XNA0	0	3	0.673	0	1	1	718.68359375	2154.03622799	0.591745272408264	0.000424880000082339	CID	MS2		32.25141	80.6859266733333	66649	CNB1_070917_02.raw	0/0	3.14751100540161			0	1.259E-07
High	Sequest HT (A2)	Unambiguous	[R].ELLSQYDFPGDDTPIVR.[G]		1	1	A6TEX7	A6TEX7	0	2	0.7314	0	1	1	982.984802246094	1964.96232786219	1.18589802876597	0.00116512109389078	CID	MS2		42.52	80.6874227541333	66650	CNB1_070917_02.raw	0/0	4.84301853179932			0	1.74E-09
High	Sequest HT (A2)	Unambiguous	[K].TAIESALTALESSLK.[G]		1	1	A6T4F4	A6T4F4	0	2	0.8232	0	1	1	767.419860839844	1533.83244504969	-2.988622797113	-0.00229203015612711	CID	MS2		16.375	84.3933920274667	69567	CNB1_120917_03.raw	0/0	5.09495210647583	6910625.5	84.4263305664063	0	5.457E-08
High	Sequest HT (A2)	Unambiguous	[K].TAIESALTALESSLK.[G]		1	1	A6T4F4	A6T4F4	0	2	0.3982	0	1	1	767.419860839844	1533.83244504969	-2.988622797113	-0.00229203015612711	HCD	MS2	55.8881	29.095	84.3919374821333	69565	CNB1_120917_03.raw	0/0	3.38745808601379	6910625.5	84.4263305664063	0	1.51E-06
High	Sequest HT (A2)	Unambiguous	[K].FGVSAAAAVAVAAGPVEAAEEK.[T]		1	1	A6TGN9	A6TGN9	0	2	0.8363	0	1	1	1008.02630615234	2015.04533567469	0.466369222064938	0.000469877343675762	CID	MS2		33.1	80.6820224989333	66645	CNB1_070917_02.raw	0/0	6.11364078521729			0	7.029E-12
High	Sequest HT (A2)	Unambiguous	[K].EFFGSSQLSqFMDQNNPLSEITHK.[R]	Q10(Deamidated)	1	2	A6TGP0	B5XYF5; A6TGP0	0	3	0.0578	0	1	1	929.101257324219	2785.28921871266	4.24852573677463	0.00394444088529526	HCD	MS2	70.28646	32.47	85.0828308610667	70138	CNB1_120917_03.raw	0/0	5.01624917984009	6561334.625	85.0421371459961	0	4.683E-08
High	Sequest HT (A2)	Unambiguous	[R].LADGEEFTVGQNISVELFADVK.[K]		1	1	A6TEX2	A6TEX2	0	3	0.5474	0	1	1	794.399169921875	2381.18295650563	-1.73874383100884	-0.00138009145833469	HCD	MS2	0	33.1	85.0835389597333	70139	CNB1_120917_03.raw	0/0	4.63662433624268			0	9.04E-09
High	Sequest HT (A2)	Unambiguous	[K].EFFGSSQLSQFMDqNNPLSEITHK.[R]	Q14(Deamidated)	1	2	A6TGP0	B5XYF5; A6TGP0	0	3	0.1023	0	1	1	929.101257324219	2785.28921871266	4.24852573677463	0.00394444088529526	CID	MS2		33.1	85.0844638861333	70140	CNB1_120917_03.raw	0/0	2.63565182685852	6561334.625	85.0421371459961	0	8.472E-05
High	Sequest HT (A2)	Unambiguous	[R].AAGELPAAPqVSVEEASANLAELLNAGLGGSDND.[-]	Q10(Deamidated)	1	1	A6TGP1	A6TGP1	0	3	0.0044	0	1	1	1084.52661132813	3251.56528072438	3.16190080622501	0.00342703145827169	HCD	MS2	59.30146	33.1	85.7488081549333	70667	CNB1_120917_03.raw	0/0	4.53693771362305	10662508.25	85.688591003418	0	0.0002134
High	Sequest HT (A2)	Unambiguous	[R].GENDSGSTEVQVALLTAQINHLQGHFAEHK.[K]		1	2	A6TEI4	A6TEI4; B5XSX7	0	4	0.4808	0	1	1	808.399719238281	3230.57704706313	-1.68540716389982	-0.00136121171885861	CID	MS2		29.38676	85.7459080597333	70664	CNB1_120917_03.raw	0/0	2.86575961112976	10804034.5	85.6735458374023	0	0.0005177
High	Sequest HT (A2)	Unambiguous	[K].NMITGAAQMDGAILVVAATDGPMPqTR.[E]	Q25(Deamidated)	1	1	A6TEX7	A6TEX7	0	3	0.0644	0	1	1	910.783630371094	2730.33633785328	3.81109564872807	0.00346851109342472	CID	MS2		40.5	85.715009756	70649	CNB1_120917_03.raw	0/0	4.97114896774292			0	6.321E-07
High	Sequest HT (A2)	Unambiguous	[K].NMITGAAQMDGAILVVAATDGPMPQTR.[E]		1	1	A6TEX7	A6TEX7	0	3	0.7002	0	1	1	910.4501953125	2729.3360326775	-2.15570004835041	-0.00196121416699195	HCD	MS2	11.19295	33.115	85.7121809162667	70648	CNB1_120917_03.raw	0/0	5.36796712875366			0	8.098E-07
High	Sequest HT (A2)	Unambiguous	[K].VLESAIANAEHNDGADIDDLK.[V]		1	1	A6TEW7	A6TEW7	0	2	0.8783	0	1	1	1105.53332519531	2210.05937376063	1.00834072555721	0.00111424531269222	HCD	MS2	0	30.595	80.6482656610667	66610	CNB1_070917_02.raw	0/0	5.67221450805664			0	1.208E-08
High	Sequest HT (A2)	Unambiguous	[K].LDLDTASTQLAEGVYEVVLR.[V]		1	1	B5XTJ1	B5XTJ1	0	2	0.5355	0	1	1	1096.57446289063	2192.14164915125	-1.30220373022746	-0.00142730937500346	HCD	MS2	17.65121	15.715	85.6876132466667	70621	CNB1_120917_03.raw	0/0	3.6644880771637	7540768.75	85.6808319091797	0	0.0001245
High	Sequest HT (A2)	Unambiguous	[K].DMGGLPDALFVIDADHEHIAIK.[E]		1	2	A6T4X1	A6T4X1; B5Y1K2	0	4	0.6491	0	1	1	595.05029296875	2377.179341985	-2.65654261404774	-0.00157877374988402	CID	MS2		18.15333	85.6787966992	70611	CNB1_120917_03.raw	0/0	2.27678203582764			0	0.000302
High	Sequest HT (A2)	Unambiguous	[K].DMGGLPDALFVIDADHEHIAIK.[E]		1	2	A6T4X1	A6T4X1; B5Y1K2	0	4	0.6472	0	1	1	595.050720214844	2377.18105096938	-1.93763184243421	-0.00115152765613402	HCD	MS2	16.72356	23.67776	85.6769465648	70609	CNB1_120917_03.raw	0/0	4.62277221679688			0	1.104E-10
High	Sequest HT (A2)	Unambiguous	[K].GNVVnLALGFSHPVDHQLPAGITAEcPTQTEIVLK.[G]	N5(Deamidated); C26(Carbamidomethyl)	1	1	A6TEV7	A6TEV7	0	4		0.0116	2	2	932.487060546875	3726.9264122975	2.80154089356347	0.0026102768750409	CID	MS2		41.34	85.6625182098667	70600	CNB1_120917_03.raw	0/0	5.13160610198975			0	2.479E-05
High	Sequest HT (A2)	Unambiguous	[K].GnVVNLALGFSHPVDHQLPAGITAEcPTQTEIVLK.[G]	N2(Deamidated); C26(Carbamidomethyl)	1	1	A6TEV7	A6TEV7	0	4	0.0116	0	1	1	932.487060546875	3726.9264122975	2.80154089356347	0.0026102768750409	CID	MS2		41.34	85.6625182098667	70600	CNB1_120917_03.raw	0/0	5.18914270401001			0	2.884E-05
High	Sequest HT (A2)	Unambiguous	[K].GNVVNLALGFSHPVDHQLPAGITAEcPTQTEIVLK.[G]	C26(Carbamidomethyl)	1	1	A6TEV7	A6TEV7	0	4	0.6816	0	1	1	932.236572265625	3725.9244591725	-2.01185034777622	-0.00187400437495988	HCD	MS2	0	33.1	85.6604847293333	70598	CNB1_120917_03.raw	0/0	5.36549997329712			0	6.006E-11
High	Sequest HT (A2)	Unambiguous	[R].GENDSGSTEVQVALLTAQINHLqGHFAEHK.[K]	Q23(Deamidated)	1	2	A6TEI4	A6TEI4; B5XSX7	0	5		0.0349	2	2	647.119750976563	3231.56964836281	0.971805099601107	0.000628090562417416	CID	MS2		21.595	85.6308779501333	70574	CNB1_120917_03.raw	0/0	4.15243530273438			0	7.058E-08
High	Sequest HT (A2)	Unambiguous	[R].GENDSGSTEVQVALLTAQInHLQGHFAEHK.[K]	N20(Deamidated)	1	2	A6TEI4	A6TEI4; B5XSX7	0	5	0.0349	0	1	1	647.119750976563	3231.56964836281	0.971805099601107	0.000628090562417416	CID	MS2		21.595	85.6308779501333	70574	CNB1_120917_03.raw	0/0	4.30026292800903			0	9.773E-08
High	Sequest HT (A2)	Unambiguous	[R].GENDSGSTEVQVALLTAqINHLQGHFAEHK.[K]	Q18(Deamidated)	1	2	A6TEI4	A6TEI4; B5XSX7	0	5		0.0481	3	3	647.119750976563	3231.56964836281	0.971805099601107	0.000628090562417416	HCD	MS2	16.60063	16.2446	85.6291276282667	70572	CNB1_120917_03.raw	0/0	5.33859443664551			0	1.471E-07
High	Sequest HT (A2)	Unambiguous	[R].GENDSGSTEVQVALLTAQInHLQGHFAEHK.[K]	N20(Deamidated)	1	2	A6TEI4	A6TEI4; B5XSX7	0	5		0.0125	2	2	647.119750976563	3231.56964836281	0.971805099601107	0.000628090562417416	HCD	MS2	16.60063	16.2446	85.6291276282667	70572	CNB1_120917_03.raw	0/0	5.53618001937866			0	2.123E-07
High	Sequest HT (A2)	Unambiguous	[R].GENDSGSTEVQVALLTAQINHLqGHFAEHK.[K]	Q23(Deamidated)	1	2	A6TEI4	A6TEI4; B5XSX7	0	5	0.0125	0	1	1	647.119750976563	3231.56964836281	0.971805099601107	0.000628090562417416	HCD	MS2	16.60063	16.2446	85.6291276282667	70572	CNB1_120917_03.raw	0/0	5.60735511779785			0	3.869E-08
High	Sequest HT (A2)	Unambiguous	[K].STAETIVYSALETLAqR.[S]	Q16(Deamidated)	1	1	A6TEX9	A6TEX9	0	3	0.5403	0	1	1	618.659362792969	1853.96353511891	7.78667489515137	0.00481203296874252	CID	MS2		33.1	85.6124784429333	70561	CNB1_120917_03.raw	0/0	2.97932934761047	7341520.125	85.5721435546875	0	0.0003383
High	Sequest HT (A2)	Unambiguous	[R].AAGELPAAPQVSVEEASAnLAELLNAGLGGSDND.[-]	N19(Deamidated)	1	1	A6TGP1	A6TGP1	0	3		0.0044	2	2	1084.52661132813	3251.56528072438	3.16190080622501	0.00342703145827169	HCD	MS2	59.30146	33.1	85.7488081549333	70667	CNB1_120917_03.raw	0/0	4.51883172988892	10662508.25	85.688591003418	0	8.12E-05
High	Sequest HT (A2)	Unambiguous	[R].AAGELPAAPqVSVEEASANLAELLNAGLGGSDND.[-]	Q10(Deamidated)	1	1	A6TGP1	A6TGP1	0	3	0.0525	0	1	1	1084.52661132813	3251.56528072438	3.16190080622501	0.00342703145827169	CID	MS2		41.97	85.7511017034667	70669	CNB1_120917_03.raw	0/0	6.2783579826355	10662508.25	85.688591003418	0	1.631E-07
High	Sequest HT (A2)	Unambiguous	[K].FTESVDVAVNLGIDAR.[K]		1	1	A6TGN6	A6TGN6	0	2	0.6141	0	1	1	853.440368652344	1705.87346067469	-1.21882005073513	-0.00103957765600171	HCD	MS2	0	41.205	85.7520911501333	70670	CNB1_120917_03.raw	0/0	4.69400930404663	5542029.5	85.8212280273438	0	2.426E-07
High	Sequest HT (A2)	Unambiguous	[K].FTESVDVAVNLGIDAR.[K]		1	1	A6TGN6	A6TGN6	0	2	0.6289	0	1	1	853.440368652344	1705.87346067469	-1.21882005073513	-0.00103957765600171	CID	MS2		33.1	85.7538287453333	70672	CNB1_120917_03.raw	0/0	3.18263745307922	5542029.5	85.8212280273438	0	2.312E-06
High	Sequest HT (A2)	Unambiguous	[K].GNVVNLALGFSHPVDHQLPAGITAEcPTQTEIVLK.[G]	C26(Carbamidomethyl)	1	1	A6TEV7	A6TEV7	0	4	0.5421	0	1	1	932.236267089844	3725.92323846938	-2.3394739167734	-0.00217918015620988	CID	MS2		33.1	86.0368209722667	70892	CNB1_120917_03.raw	0/0	2.96708726882935			0	3.105E-05
High	Sequest HT (A2)	Unambiguous	[K].DMGGLPDALFVIDADHEHIAIK.[E]		1	2	A6T4X1	A6T4X1; B5Y1K2	0	3	0.5978	0	1	1	793.064575195313	2377.17917232594	-2.72791232891045	-0.00216158468735254	HCD	MS2	30.86825	31.00901	86.035943388	70891	CNB1_120917_03.raw	0/0	3.58246898651123			0	5.754E-09
High	Sequest HT (A2)	Unambiguous	[R].GEnDSGSTEVQVALLTAQInHLQGHFAEHK.[K]	N3(Deamidated); N20(Deamidated)	1	2	A6TEI4	A6TEI4; B5XSX7	0	5	0.113	0	1	1	647.321105957031	3232.57642326516	8.01204960735152	0.00517987103116742	CID	MS2		13.94688	86.0251961328	70887	CNB1_120917_03.raw	0/0	3.45116472244263			0	3.2E-08
High	Sequest HT (A2)	Unambiguous	[R].GENDSGSTEVQVALLTAQINHLQGHFAEHK.[K]		1	2	A6TEI4	A6TEI4; B5XSX7	0	5	0.626	0	1	1	646.921142578125	3230.57660637063	-1.82181986999293	-0.00117710787508258	HCD	MS2	29.72375	12.52007	86.0236857778667	70885	CNB1_120917_03.raw	0/0	3.6903133392334			0	3.416E-09
High	Sequest HT (A2)	Unambiguous	[R].ASLPTIELALK.[Q]		1	1	B5XUB8	B5XUB8	0	2	0.646	0	1	1	578.352722167969	1155.69816770594	-0.15864352686863	-9.16720312034158E-05	HCD	MS2	0	33.1	80.6454504544	66607	CNB1_070917_02.raw	0/0	2.73714208602905			0	4.363E-05
High	Sequest HT (A2)	Unambiguous	[K].TFEVLATnGDTHLGGEDFDTR.[L]	N8(Deamidated)	1	2	A6T4F4	A6T4F4; B5Y242	0	3	0.7933	0	1	1	766.017639160156	2296.03836422047	0.851023293910421	0.000651326822926901	CID	MS2		20.605	80.6463757744	66608	CNB1_070917_02.raw	0/0	4.5041937828064			0	7.949E-10
High	Sequest HT (A2)	Unambiguous	[K].AHYVLMnVEAPQEAIDELETNFR.[F]	N7(Deamidated)	1	1	A6THB1	A6THB1	0	3		0.0141	2	2	897.434631347656	2690.28934078297	4.71461659356147	0.00422787432303921	CID	MS2		40.5	85.992353992	70859	CNB1_120917_03.raw	0/0	3.50367379188538			0	7.758E-07
High	Sequest HT (A2)	Unambiguous	[K].AHYVLMNVEAPqEAIDELETNFR.[F]	Q12(Deamidated)	1	1	A6THB1	A6THB1	0	3	0.0141	0	1	1	897.434631347656	2690.28934078297	4.71461659356147	0.00422787432303921	CID	MS2		40.5	85.992353992	70859	CNB1_120917_03.raw	0/0	3.5539174079895			0	1.001E-05
High	Sequest HT (A2)	Unambiguous	[K].STAETIVYSALETLAQR.[S]		1	1	A6TEX9	A6TEX9	0	3	0.6479	0	1	1	618.324951171875	1852.96030025563	-2.58114112286855	-0.00159425479167415	HCD	MS2	67.8309	28.42943	85.6108912992	70559	CNB1_120917_03.raw	0/0	4.26314401626587			0	7.107E-08
High	Sequest HT (A2)	Unambiguous	[K].AHYVLMNVEAPQEAIDELETNFR.[F]		1	1	A6THB1	A6THB1	0	3	0.6794	0	1	1	897.098693847656	2689.28152828297	-4.13226766800988	-0.00370429234362746	HCD	MS2	51.22693	34.09	85.9897748341333	70858	CNB1_120917_03.raw	0/0	5.48764848709106			0	2.234E-09
High	Sequest HT (A2)	Unambiguous	[K].cDMVDDEELLELVEMEVR.[E]	C1(Carbamidomethyl)	1	1	A6TEX7	A6TEX7	0	2	0.9696	0	1	1	1112.48986816406	2223.97245969813	-4.19852441567545	-0.00466872093765502	CID	MS2		33.1	85.8527974064	70747	CNB1_120917_03.raw	0/0	3.95020127296448	6371582.25	85.8369293212891	0	8.726E-08
High	Sequest HT (A2)	Unambiguous	[K].cDMVDDEELLELVEMEVR.[E]	C1(Carbamidomethyl)	1	1	A6TEX7	A6TEX7	0	2	0.8258	0	1	1	1112.48986816406	2223.97245969813	-4.19852441567545	-0.00466872093765502	HCD	MS2	0	41.22	85.850674652	70745	CNB1_120917_03.raw	0/0	4.19153547286987	6371582.25	85.8369293212891	0	1.585E-09
High	Sequest HT (A2)	Unambiguous	[K].DYLDGVEVAAGELVVLENVR.[F]		1	1	B5XUB8	B5XUB8	0	2	0.817	0	1	1	1080.56176757813	2160.11625852625	-0.940005813874436	-0.00101526187518175	CID	MS2		38.865	85.8497350461333	70744	CNB1_120917_03.raw	0/0	3.87740874290466	4734934.375	85.8250274658203	0	1.911E-08
High	Sequest HT (A2)	Unambiguous	[K].DYLDGVEVAAGELVVLENVR.[F]		1	1	B5XUB8	B5XUB8	0	2	0.6775	0	1	1	1080.56176757813	2160.11625852625	-0.940005813874436	-0.00101526187518175	HCD	MS2	0	33.1	85.8477558344	70742	CNB1_120917_03.raw	0/0	4.62465524673462	4734934.375	85.8250274658203	0	3.109E-08
High	Sequest HT (A2)	Unambiguous	[K].FGVSAAAAVAVAAGPVEAAEEK.[T]		1	1	A6TGN9	A6TGN9	0	2	0.7795	0	1	1	1008.02087402344	2015.03447141688	-4.92520320904259	-0.00496225156257424	CID	MS2		41.97	85.8108848557333	70716	CNB1_120917_03.raw	0/0	3.9005446434021			0	1.843E-06
High	Sequest HT (A2)	Unambiguous	[K].FGVSAAAAVAVAAGPVEAAEEK.[T]		1	1	A6TGN9	A6TGN9	0	2	0.585	0	1	1	1008.02087402344	2015.03447141688	-4.92520320904259	-0.00496225156257424	HCD	MS2	0	33.1	85.8089054410667	70714	CNB1_120917_03.raw	0/0	4.11785936355591			0	2.678E-09
High	Sequest HT (A2)	Unambiguous	[R].AIDKPFLLPIEDVFSISGR.[G]		1	1	A6TEX7	A6TEX7	0	3	0.7774	0	1	1	706.391967773438	2117.16135006031	-1.30697458227229	-0.000922359895866975	CID	MS2		35.775	85.7621949989333	70681	CNB1_120917_03.raw	0/0	3.18566465377808	4459230.5	85.7029113769531	0	3.205E-06
High	Sequest HT (A2)	Unambiguous	[R].AIDKPFLLPIEDVFSISGR.[G]		1	1	A6TEX7	A6TEX7	0	3	0.7986	0	1	1	706.391967773438	2117.16135006031	-1.30697458227229	-0.000922359895866975	HCD	MS2	46.94696	26.38	85.7602846877333	70679	CNB1_120917_03.raw	0/0	2.87550854682922	4459230.5	85.7029113769531	0	6.268E-06
High	Sequest HT (A2)	Unambiguous	[R].ASLPTIELALK.[Q]		1	1	B5XUB8	B5XUB8	0	2	0.4925	0	1	1	578.352722167969	1155.69816770594	-0.15864352686863	-9.16720312034158E-05	CID	MS2		42.525	80.6472635242667	66609	CNB1_070917_02.raw	0/0	1.9919399023056			0	0.0001734
High	Sequest HT (A2)	Unambiguous	[R].LADGEEFTVGQNISVELFADVK.[K]		1	1	A6TEX2	A6TEX2	0	2	0.7582	0	1	1	1191.09423828125	2381.1811999325	-2.47643182175803	-0.00294842375001281	CID	MS2		40.065	85.6066726216	70554	CNB1_120917_03.raw	0/0	3.64079260826111	4326087.9375	85.6286315917969	0	8.382E-06
High	Sequest HT (A2)	Unambiguous	[R].GIDQLLANASQLGK.[G]		1	1	P19650	P19650	0	2	0.6704	0	1	1	714.39697265625	1427.7866686825	0.980730457974777	0.00070013625008869	HCD	MS2	7.01043	33.1	80.6489359538667	66611	CNB1_070917_02.raw	0/0	3.61302828788757			0	8.213E-07
High	Sequest HT (A2)	Unambiguous	[K].AHYVLMNVEAPqEAIDELETNFR.[F]	Q12(Deamidated)	1	1	A6THB1	A6THB1	0	3	0.0544	0	1	1	897.434387207031	2690.28860836109	4.4423688033386	0.00398373369803921	HCD	MS2	56.18338	22.855	85.5761050816	70531	CNB1_120917_03.raw	0/0	3.85571694374084			0	2.152E-07
High	Sequest HT (A2)	Unambiguous	[K].AHYVLMNVEAPQEAIDELETNFR.[F]		1	1	A6THB1	A6THB1	0	3	0.6588	0	1	1	897.099487304688	2689.28390865406	-3.24713859826192	-0.00291083531237746	CID	MS2		26.665	85.2153669426667	70239	CNB1_120917_03.raw	0/0	4.22099447250366	9255927.75	85.1814804077148	0	3.195E-11
High	Sequest HT (A2)	Unambiguous	[K].AHYVLMNVEAPQEAIDELETNFR.[F]		1	1	A6THB1	A6THB1	0	3	0.715	0	1	1	897.099487304688	2689.28390865406	-3.24713859826192	-0.00291083531237746	HCD	MS2	26.42884	16.045	85.2136707096	70237	CNB1_120917_03.raw	0/0	4.14093112945557	9255927.75	85.1814804077148	0	4.247E-08
High	Sequest HT (A2)	Unambiguous	[K].DYLDGVEVAAGELVVLEnVR.[F]	N18(Deamidated)	1	1	B5XUB8	B5XUB8	0	2	0.8089	0	1	1	1081.060546875	2161.11381712	5.32694355687624	0.00575603499981825	CID	MS2		28.66	85.2060925349333	70234	CNB1_120917_03.raw	0/0	4.96587705612183	4094215.625	85.1970062255859	0	7.151E-05
High	Sequest HT (A2)	Unambiguous	[K].DYLDGVEVAAGELVVLEnVR.[F]	N18(Deamidated)	1	1	B5XUB8	B5XUB8	0	2	0.7046	0	1	1	1081.060546875	2161.11381712	5.32694355687624	0.00575603499981825	HCD	MS2	61.09238	18.355	85.2043588413333	70232	CNB1_120917_03.raw	0/0	4.73649740219116	4094215.625	85.1970062255859	0	1.709E-08
High	Sequest HT (A2)	Unambiguous	[K].LDLDTASTQLAEGVYEVVLR.[V]		1	1	B5XTJ1	B5XTJ1	0	2	0.7079	0	1	1	1096.57153320313	2192.13578977625	-3.97510006070348	-0.00435699687500346	CID	MS2		40.545	85.1602441090667	70198	CNB1_120917_03.raw	0/0	2.67482423782349	6774499.125	85.1620941162109	0	1.458E-05
High	Sequest HT (A2)	Unambiguous	[K].VLESAIANAEHNDGADIDDLK.[V]		1	1	A6TEW7	A6TEW7	0	2	0.8808	0	1	1	1105.53332519531	2210.05937376063	1.00834072555721	0.00111424531269222	CID	MS2		24.685	80.6498425178667	66612	CNB1_070917_02.raw	0/0	4.10856342315674			0	3.126E-08
High	Sequest HT (A2)	Unambiguous	[K].LDLDTASTQLAEGVYEVVLR.[V]		1	1	B5XTJ1	B5XTJ1	0	2	0.3447	0	1	1	1096.57153320313	2192.13578977625	-3.97510006070348	-0.00435699687500346	HCD	MS2	0	33.1	85.1582398741333	70196	CNB1_120917_03.raw	0/0	3.80353093147278	6774499.125	85.1620941162109	0	0.0001568
High	Sequest HT (A2)	Unambiguous	[R].GIDQLLANASQLGK.[G]		1	1	P19650	P19650	0	2	0.6842	0	1	1	714.39697265625	1427.7866686825	0.980730457974777	0.00070013625008869	CID	MS2		41.115	80.6508048552	66613	CNB1_070917_02.raw	0/0	3.98542237281799			0	8.635E-07
High	Sequest HT (A2)	Unambiguous	[R].EAAESLFENLFFSEDR.[Y]		1	2	A6TGP0	B5XYF5; A6TGP0	0	2	0.5682	0	1	1	952.438842773438	1903.87040891688	-0.230778850105861	-0.000219686562559218	HCD	MS2	67.31041	33.1	85.2371280213333	70256	CNB1_120917_03.raw	0/0	3.51741552352905			0	0.0002517
High	Sequest HT (A2)	Unambiguous	[K].TAIESALTALESSLK.[G]		1	1	A6T4F4	A6T4F4	0	2	0.8415	0	1	1	767.420776367188	1533.83427610438	-1.79484884802373	-0.00137650281237711	CID	MS2		41.715	85.15282758	70190	CNB1_120917_03.raw	0/0	4.47627305984497			0	2.128E-09
High	Sequest HT (A2)	Unambiguous	[R].NVALEEQAVEAVLAK.[A]		1	2	A6T5H9	A6T5H9; B5Y0U3	0	2	0.5326	0	1	1	792.435974121094	1583.86467161219	0.479234473248393	0.000379521093918811	HCD	MS2	55.07024	21.94	80.6525149885333	66615	CNB1_070917_02.raw	0/0	3.67976570129395			0	2.737E-09
High	Sequest HT (A2)	Unambiguous	[K].DMGGLPDALFVIDADHEHIAIK.[E]		1	2	A6T4X1	A6T4X1; B5Y1K2	0	4	0.7002	0	1	1	595.049499511719	2377.17616815688	-3.99166261847286	-0.00237223078113402	HCD	MS2	61.9771	13.71593	85.1113586298667	70158	CNB1_120917_03.raw	0/0	4.07249164581299			0	1.658E-07
High	Sequest HT (A2)	Unambiguous	[R].NVALEEQAVEAVLAK.[A]		1	2	A6T5H9	A6T5H9; B5Y0U3	0	2	0.6736	0	1	1	792.435974121094	1583.86467161219	0.479234473248393	0.000379521093918811	CID	MS2		31.75	80.6542379197333	66617	CNB1_070917_02.raw	0/0	3.86300039291382			0	5.004E-07
High	Sequest HT (A2)	Unambiguous	[K].LDLYITVK.[G]		1	2	A6TEN8	A6TEN8; B5XSS2	0	2	0.9835	0	1	1	482.789123535156	964.570970440313	-0.403598638381503	-0.000194649843706429	CID	MS2		33.1	80.6565045136	66620	CNB1_070917_02.raw	0/0	2.42785930633545			0	0.0002312
High	Sequest HT (A2)	Unambiguous	[R].LTPVSDVSVLTVGQALK.[V]		1	1	A6TB02	A6TB02	0	2	0.6213	0	1	1	864.001831054688	1726.99638547938	0.844703914614819	0.000729399687543264	HCD	MS2	11.10503	41.25	80.6583421976	66622	CNB1_070917_02.raw	0/0	3.74807739257813			0	9.997E-08
High	Sequest HT (A2)	Unambiguous	[R].LADGEEFTVGqNISVELFADVK.[K]	Q11(Deamidated)	1	1	A6TEX2	A6TEX2	0	2	0.0113	0	1	1	1191.59350585938	2382.17973508875	3.61951696236973	0.00431115437498719	HCD	MS2	0	33.1	85.1007610048	70146	CNB1_120917_03.raw	0/0	3.52854442596436	2746383.71875	85.177734375	0	2.167E-05
High	Sequest HT (A2)	Unambiguous	[R].LADGEEFTVGqNISVELFADVK.[K]	Q11(Deamidated)	1	1	A6TEX2	A6TEX2	0	3		0.0089	2	2	794.733276367188	2382.18527584156	5.94544257820656	0.00472102052083197	CID	MS2		41.85	85.0855724266667	70141	CNB1_120917_03.raw	0/0	4.45382690429688	6046859	85.0437622070313	0	4.18E-08
High	Sequest HT (A2)	Unambiguous	[R].LADGEEFTVGQnISVELFADVK.[K]	N12(Deamidated)	1	1	A6TEX2	A6TEX2	0	3	0.0089	0	1	1	794.733276367188	2382.18527584156	5.94544257820656	0.00472102052083197	CID	MS2		41.85	85.0855724266667	70141	CNB1_120917_03.raw	0/0	4.49321508407593	6046859	85.0437622070313	0	3.406E-08
High	Sequest HT (A2)	Unambiguous	[K].TAIESALTALESSLK.[G]		1	1	A6T4F4	A6T4F4	0	2	0.5227	0	1	1	767.420776367188	1533.83427610438	-1.79484884802373	-0.00137650281237711	HCD	MS2	0	33.1	85.1506943709333	70188	CNB1_120917_03.raw	0/0	3.30923771858215			0	3.392E-06
High	Sequest HT (A2)	Unambiguous	[R].GIEGTSLDVPEDIVHSGK.[T]		1	2	A6T5G0	A6T5G0; B5Y0W4	0	3	0.3032	0	1	1	618.31494140625	1852.93027095875	0.849173933349391	0.00052448625009068	HCD	MS2	40.9848	35.805	80.6997297813333	66663	CNB1_070917_02.raw	0/0	2.76947593688965			0	2.935E-06
High	Sequest HT (A2)	Unambiguous	[R].EAAESLFENLFFSEDR.[Y]		1	2	A6TGP0	B5XYF5; A6TGP0	0	2	0.7774	0	1	1	952.438842773438	1903.87040891688	-0.230778850105861	-0.000219686562559218	CID	MS2		42.54	85.2390884882667	70258	CNB1_120917_03.raw	0/0	3.00644588470459			0	1.973E-06
High	Sequest HT (A2)	Unambiguous	[K].NMITGAAQMDGAILVVAATDGPMPQTR.[E]		1	1	A6TEX7	A6TEX7	0	3	0.8064	0	1	1	910.449584960938	2729.33420162281	-2.82657777039443	-0.00257156572949195	CID	MS2		33.1	85.2418613338667	70261	CNB1_120917_03.raw	0/0	4.70021724700928			0	9.378E-08
High	Sequest HT (A2)	Unambiguous	[K].TAIESALTALESSLK.[G]		1	1	A6T4F4	A6T4F4	0	2	0.76	0	1	1	767.420532226563	1533.83378782313	-2.11318856778087	-0.00162064343737711	CID	MS2		29.47	85.5733593466667	70528	CNB1_120917_03.raw	0/0	3.25021648406982	5878575.75	85.4620819091797	0	1.339E-07
High	Sequest HT (A2)	Unambiguous	[K].TAIESALTALESSLK.[G]		1	1	A6T4F4	A6T4F4	0	2	0.5546	0	1	1	767.420532226563	1533.83378782313	-2.11318856778087	-0.00162064343737711	HCD	MS2	22.25823	28.465	85.5719179458667	70526	CNB1_120917_03.raw	0/0	3.48235034942627	5878575.75	85.4620819091797	0	1.529E-06
High	Sequest HT (A2)	Unambiguous	[R].FTTEEEIDYAIDLIR.[K]		1	1	A6TCF1	A6TCF1	0	2	0.6034	0	1	1	914.451721191406	1827.89616575281	-2.69164301354086	-0.00246002859353212	CID	MS2		36.825	85.5169349397333	70481	CNB1_120917_03.raw	0/0	4.1637167930603			0	2.772E-07
High	Sequest HT (A2)	Unambiguous	[R].FTTEEEIDYAIDLIR.[K]		1	1	A6TCF1	A6TCF1	0	2	0.4238	0	1	1	914.451721191406	1827.89616575281	-2.69164301354086	-0.00246002859353212	HCD	MS2	0	27.595	85.5150411184	70479	CNB1_120917_03.raw	0/0	3.87209391593933			0	7.316E-08
High	Sequest HT (A2)	Unambiguous	[K].cDMVDDEELLELVEMEVR.[E]	C1(Carbamidomethyl)	1	1	A6TEX7	A6TEX7	0	2	0.9504	0	1	1	1112.48950195313	2223.97172727625	-4.52785349379195	-0.00503493187515502	CID	MS2		42.67	85.4552835197333	70433	CNB1_120917_03.raw	0/0	4.02513408660889	6637281.5	85.4153518676758	0	5.845E-08
High	Sequest HT (A2)	Unambiguous	[R].SDLSADINEHLIVELYSK.[-]		1	1	B5XNB5	B5XNB5	0	3	0.5894	0	1	1	682.683227539063	2046.03512935719	-1.88011707369747	-0.0012822642708367	CID	MS2		33.1	85.4541794909333	70432	CNB1_120917_03.raw	0/0	3.02166438102722			0	9.385E-05
High	Sequest HT (A2)	Unambiguous	[K].cDMVDDEELLELVEMEVR.[E]	C1(Carbamidomethyl)	1	1	A6TEX7	A6TEX7	0	2	0.8082	0	1	1	1112.48950195313	2223.97172727625	-4.52785349379195	-0.00503493187515502	HCD	MS2	0	33.1	85.4532437725333	70431	CNB1_120917_03.raw	0/0	4.37604093551636	6637281.5	85.4153518676758	0	2.699E-09
High	Sequest HT (A2)	Unambiguous	[K].FGVSAAAAVAVAAGPVEAAEEK.[T]		1	1	A6TGN9	A6TGN9	0	2	0.7399	0	1	1	1008.02325439453	2015.03923215906	-2.56260405383817	-0.00258188046882424	CID	MS2		32.8	85.383894792	70376	CNB1_120917_03.raw	0/0	4.45946979522705			0	7.762E-10
High	Sequest HT (A2)	Unambiguous	[K].NMITGAAQMDGAILVVAATDGPMPQTR.[E]		1	1	A6TEX7	A6TEX7	0	3	0.7319	0	1	1	910.449584960938	2729.33420162281	-2.82657777039443	-0.00257156572949195	HCD	MS2	61.12062	40.47	85.2400907114667	70259	CNB1_120917_03.raw	0/0	5.93109846115112			0	7.296E-07
High	Sequest HT (A2)	Unambiguous	[K].FGVSAAAAVAVAAGPVEAAEEK.[T]		1	1	A6TGN9	A6TGN9	0	2	0.6943	0	1	1	1008.02325439453	2015.03923215906	-2.56260405383817	-0.00258188046882424	HCD	MS2	54.83732	22.15	85.382105072	70374	CNB1_120917_03.raw	0/0	4.71491432189941			0	1.334E-07
High	Sequest HT (A2)	Unambiguous	[K].FGVSAAAAVAVAAGPVEAAEEK.[T]		1	1	A6TGN9	A6TGN9	0	3	0.5291	0	1	1	672.351013183594	2015.03848629078	-2.93275385437789	-0.00196987640629231	HCD	MS2	55.87553	27.6702	85.3635728421333	70360	CNB1_120917_03.raw	0/0	3.27400994300842			0	0.000128
High	Sequest HT (A2)	Unambiguous	[R].GENDSGSTEVQVALLTAQINHLqGHFAEHK.[K]	Q23(Deamidated)	1	2	A6TEI4	A6TEI4; B5XSX7	0	4	0.0891	0	1	1	808.649780273438	3231.57729120375	3.33686270208921	0.00269582343739139	CID	MS2		33.1	85.3612064821333	70358	CNB1_120917_03.raw	0/0	4.04348611831665			0	6.443E-05
High	Sequest HT (A2)	Unambiguous	[R].GENDSGSTEVQVALLTAQINHLqGHFAEHK.[K]	Q23(Deamidated)	1	2	A6TEI4	A6TEI4; B5XSX7	0	4		0.0441	2	2	808.649780273438	3231.57729120375	3.33686270208921	0.00269582343739139	HCD	MS2	48.5407	26.92249	85.3595151032	70356	CNB1_120917_03.raw	0/0	4.98438119888306			0	1.937E-07
High	Sequest HT (A2)	Unambiguous	[R].GENDSGSTEVqVALLTAQINHLQGHFAEHK.[K]	Q11(Deamidated)	1	2	A6TEI4	A6TEI4; B5XSX7	0	4	0.0441	0	1	1	808.649780273438	3231.57729120375	3.33686270208921	0.00269582343739139	HCD	MS2	48.5407	26.92249	85.3595151032	70356	CNB1_120917_03.raw	0/0	5.21256160736084			0	1.925E-08
High	Sequest HT (A2)	Unambiguous	[K].FTESVDVAVNLGIDAR.[K]		1	1	A6TGN6	A6TGN6	0	2	0.7023	0	1	1	853.439392089844	1705.87150754969	-2.36375996832997	-0.00201614015600171	CID	MS2		33.1	85.3250493424	70328	CNB1_120917_03.raw	0/0	4.300461769104			0	8.343E-08
High	Sequest HT (A2)	Unambiguous	[K].FTESVDVAVNLGIDAR.[K]		1	1	A6TGN6	A6TGN6	0	2	0.5897	0	1	1	853.439392089844	1705.87150754969	-2.36375996832997	-0.00201614015600171	HCD	MS2	0	34.99	85.3234537829333	70326	CNB1_120917_03.raw	0/0	3.51055359840393			0	1.197E-06
High	Sequest HT (A2)	Unambiguous	[K].GNVVnLALGFSHPVDHQLPAGITAEcPTQTEIVLK.[G]	N5(Deamidated); C26(Carbamidomethyl)	1	1	A6TEV7	A6TEV7	0	4	0.0528	0	1	1	932.485778808594	3726.92128534438	1.42588521346962	0.0013285385937909	CID	MS2		22.56289	85.2747850568	70285	CNB1_120917_03.raw	0/0	5.49334955215454			0	1.964E-06
High	Sequest HT (A2)	Unambiguous	[K].GNVVNLALGFSHPVDHQLPAGITAEcPTQTEIVLK.[G]	C26(Carbamidomethyl)	1	1	A6TEV7	A6TEV7	0	4	0.6987	0	1	1	932.235473632813	3725.92006464125	-3.19129519616608	-0.00297263718745988	HCD	MS2	4.273095	27.83224	85.272432956	70283	CNB1_120917_03.raw	0/0	3.95078802108765			0	6.534E-10
High	Sequest HT (A2)	Unambiguous	[K].FGVSAAAAVAVAAGPVEAAEEK.[T]		1	1	A6TGN9	A6TGN9	0	3	0.7193	0	1	1	672.351013183594	2015.03848629078	-2.93275385437789	-0.00196987640629231	CID	MS2		22.285	85.3653475797333	70362	CNB1_120917_03.raw	0/0	2.84617948532104			0	1.615E-05
High	Sequest HT (A2)	Unambiguous	[K].EYQVQLDIAMQSGKPK.[E]		1	1	A6T4X2	A6T4X2	0	3	0.6312	0	1	1	612.316955566406	1834.93631343922	-0.243289464074987	-0.000148806926972611	HCD	MS2	27.77722	37.99	80.8075251690667	66776	CNB1_070917_02.raw	0/0	4.04377937316895			0	6.827E-09
High	Sequest HT (A2)	Unambiguous	[K].FGVSAAAAVAVAAGPVEAAEEK.[T]		1	1	A6TGN9	A6TGN9	0	2	0.6081	0	1	1	1008.02215576172	2015.03703489344	-3.65303443316329	-0.00368051328132424	HCD	MS2	0	33.1	84.1348279128	69372	CNB1_120917_03.raw	0/0	5.1843147277832			0	3.3E-08
High	Sequest HT (A2)	Unambiguous	[R].ITHIPTGLVTQcQNDR.[S]	C12(Carbamidomethyl)	1	1	B5XUF3	B5XUF3	0	3	0.4663	0	1	1	618.31494140625	1852.93027095875	-1.69199348412651	-0.00104505041655282	CID	MS2		33.1	80.7013753864	66665	CNB1_070917_02.raw	0/0	2.07991194725037			0	0.00046
High	Sequest HT (A2)	Unambiguous	[R].HYEIVFMVHPDQSEqVPGMIER.[Y]	Q15(Deamidated)	1	2	A6THB1	A6THB1; B5Y307	0	3		0.0192	2	2	881.421691894531	2642.25052242359	4.82662224506406	0.00425102786474829	HCD	MS2	43.10127	42.165	82.7653580376	68364	CNB1_120917_03.raw	0/0	4.08636045455933	5129371.375	82.7223815917969	0	0.0001587
High	Sequest HT (A2)	Unambiguous	[R].HYEIVFMVHPDqSEQVPGMIER.[Y]	Q12(Deamidated)	1	2	A6THB1	A6THB1; B5Y307	0	3	0.0192	0	1	1	881.421691894531	2642.25052242359	4.82662224506406	0.00425102786474829	HCD	MS2	43.10127	42.165	82.7653580376	68364	CNB1_120917_03.raw	0/0	4.17318105697632	5129371.375	82.7223815917969	0	1.012E-05
High	Sequest HT (A2)	Unambiguous	[K].NMITGAAQMDGAILVVAATDGPMPQTR.[E]		1	1	A6TEX7	A6TEX7	0	3	0.7399	0	1	1	910.450927734375	2729.33822994313	-1.3506467818976	-0.00122879229199195	CID	MS2		40.11	82.746881904	68352	CNB1_120917_03.raw	0/0	5.18798685073853	7908786.125	82.564697265625	0	1.128E-08
High	Sequest HT (A2)	Unambiguous	[K].NMITGAAQMDGAILVVAATDGPMPQTR.[E]		1	1	A6TEX7	A6TEX7	0	3	0.5754	0	1	1	910.450927734375	2729.33822994313	-1.3506467818976	-0.00122879229199195	HCD	MS2	77.28732	33.1	82.7448528944	68350	CNB1_120917_03.raw	0/0	5.03820276260376	7908786.125	82.564697265625	0	3.434E-08
High	Sequest HT (A2)	Unambiguous	[K].EANNLGIPVFAIVDTNSDPDGVDFVIPGNDDAIR.[A]		1	2	A6T4X1	A6T4X1; B5Y1K2	0	3	0.5872	0	1	1	1190.58032226563	3569.72641353688	-3.65077712865614	-0.00434410770806911	CID	MS2		17.035	82.7424532184	68347	CNB1_120917_03.raw	0/0	4.52936267852783			0	3.622E-07
High	Sequest HT (A2)	Unambiguous	[K].GnVVNLALGFSHPVDHQLPAGITAEcPTQTEIVLK.[G]	N2(Deamidated); C26(Carbamidomethyl)	1	1	A6TEV7	A6TEV7	0	4		0.0495	3	3	932.486511230469	3726.92421503188	2.21197417352325	0.0020609604687909	CID	MS2		21.57072	82.7268016117333	68339	CNB1_120917_03.raw	0/0	4.42292785644531			0	4.114E-05
High	Sequest HT (A2)	Unambiguous	[K].GNVVNLALGFSHPVDHqLPAGITAEcPTQTEIVLK.[G]	Q17(Deamidated); C26(Carbamidomethyl)	1	1	A6TEV7	A6TEV7	0	4		0.0086	2	2	932.486511230469	3726.92421503188	2.21197417352325	0.0020609604687909	CID	MS2		21.57072	82.7268016117333	68339	CNB1_120917_03.raw	0/0	4.60648632049561			0	2.618E-05
High	Sequest HT (A2)	Unambiguous	[K].GNVVnLALGFSHPVDHQLPAGITAEcPTQTEIVLK.[G]	N5(Deamidated); C26(Carbamidomethyl)	1	1	A6TEV7	A6TEV7	0	4	0.0086	0	1	1	932.486511230469	3726.92421503188	2.21197417352325	0.0020609604687909	CID	MS2		21.57072	82.7268016117333	68339	CNB1_120917_03.raw	0/0	4.64885473251343			0	2.495E-05
High	Sequest HT (A2)	Unambiguous	[K].GNVVNLALGFSHPVDHQLPAGITAEcPTQTEIVLK.[G]	C26(Carbamidomethyl)	1	1	A6TEV7	A6TEV7	0	4	0.7221	0	1	1	932.236206054688	3725.92299432875	-2.40499863057284	-0.00224021531245988	HCD	MS2	0	20.41546	82.7249370341333	68337	CNB1_120917_03.raw	0/0	4.92566442489624			0	4.359E-11
High	Sequest HT (A2)	Unambiguous	[K].VINDNFGIVEGLMTTVHATTATQK.[T]		1	1	P24164	P24164	0	3	0.6086	0	1	1	854.10595703125	2560.30331783375	-1.65806495757879	-0.00141505208360589	CID	MS2		20.93069	82.6979759112	68315	CNB1_120917_03.raw	0/0	3.72951650619507			0	4.796E-08
High	Sequest HT (A2)	Unambiguous	[R].ADIDYNTSEAHTTYGVIGVK.[V]		1	1	B5XNA0	B5XNA0	0	2	0.6725	0	1	1	1077.52111816406	2154.03495969813	0.00294708552227217	3.174062612743E-06	HCD	MS2	0	42.235	80.77351826	66741	CNB1_070917_02.raw	0/0	4.55117225646973			0	2.979E-09
High	Sequest HT (A2)	Unambiguous	[R].FGGEAVLAGSIIVR.[Q]		1	1	B5XSV6	B5XSV6	0	2	0.7768	0	1	1	694.896301269531	1388.78532590906	-3.09598434361531	-0.00214983546868552	CID	MS2		32.55536	82.6744162714667	68296	CNB1_120917_03.raw	0/0	3.45086765289307			0	6.217E-06
High	Sequest HT (A2)	Unambiguous	[R].ADIDYNTSEAHTTYGVIGVK.[V]		1	1	B5XNA0	B5XNA0	0	2	0.8272	0	1	1	1077.52111816406	2154.03495969813	0.00294708552227217	3.174062612743E-06	CID	MS2		28.045	80.775299244	66743	CNB1_070917_02.raw	0/0	3.52977633476257			0	2.415E-05
High	Sequest HT (A2)	Unambiguous	[R].RVVEGTQFEcLK.[D]	C10(Carbamidomethyl)	1	1	P0A297	P0A297	1	3	0.6099	0	1	1	489.254058837891	1465.74762325367	0.578881486605111	0.000282831223986572	HCD	MS2	57.32616	37.215	80.777293308	66745	CNB1_070917_02.raw	0/0	3.2313084602356			0	8.961E-05
High	Sequest HT (A2)	Unambiguous	[K].FGVSAAAAVAVAAGPVEAAEEK.[T]		1	1	A6TGN9	A6TGN9	0	2	0.7032	0	1	1	1008.02386474609	2015.04045286219	-1.95680939865755	-0.00197152890632424	CID	MS2		35.76	82.6469590021333	68272	CNB1_120917_03.raw	0/0	4.01263952255249			0	1.18E-06
High	Sequest HT (A2)	Unambiguous	[K].FGVSAAAAVAVAAGPVEAAEEK.[T]		1	1	A6TGN9	A6TGN9	0	2	0.4254	0	1	1	1008.02386474609	2015.04045286219	-1.95680939865755	-0.00197152890632424	HCD	MS2	0	26.365	82.6450155701333	68270	CNB1_120917_03.raw	0/0	3.62037825584412			0	5.281E-06
High	Sequest HT (A2)	Unambiguous	[R].LADGEEFTVGqNISVELFADVK.[K]	Q11(Deamidated)	1	1	A6TEX2	A6TEX2	0	3		0.0022	2	2	794.734069824219	2382.18765621266	6.9446869569918	0.00551447755208197	CID	MS2		34.225	82.6284894464	68263	CNB1_120917_03.raw	0/0	4.52273416519165	6737633.25	82.6678085327148	0	2.281E-07
High	Sequest HT (A2)	Unambiguous	[R].AGDNAPMAYIELVDR.[A]		1	1	A6TEU7	A6TEU7	0	2	0.6932	0	1	1	817.896057128906	1634.78483762781	0.339841665319273	0.000277783906426521	CID	MS2		34.63	80.7654896138667	66732	CNB1_070917_02.raw	0/0	4.2725305557251			0	1.683E-08
High	Sequest HT (A2)	Unambiguous	[R].AGDNAPMAYIELVDR.[A]		1	1	A6TEU7	A6TEU7	0	2	0.6472	0	1	1	817.896057128906	1634.78483762781	0.339841665319273	0.000277783906426521	HCD	MS2	19.76738	25.285	80.7637330250667	66730	CNB1_070917_02.raw	0/0	4.28412485122681			0	7.132E-09
High	Sequest HT (A2)	Unambiguous	[K].FGVSAAAAVAVAAGPVEAAEEK.[T]		1	1	A6TGN9	A6TGN9	0	3	0.4844	0	1	1	672.351623535156	2015.04031734547	-2.02406187160696	-0.00135952484379231	HCD	MS2	0	35.03152	82.7859720864	68379	CNB1_120917_03.raw	0/0	3.19602608680725	3480596.25	82.7517395019531	0	4.443E-07
High	Sequest HT (A2)	Unambiguous	[K].FGVSAAAAVAVAAGPVEAAEEK.[T]		1	1	A6TGN9	A6TGN9	0	3	0.822	0	1	1	672.351623535156	2015.04031734547	-2.02406187160696	-0.00135952484379231	CID	MS2		22.75	82.7877888296	68381	CNB1_120917_03.raw	0/0	2.6414647102356	3480596.25	82.7517395019531	0	0.0001727
High	Sequest HT (A2)	Unambiguous	[K].VINDNFGIVEGLMTTVHATTATQK.[T]		1	1	P24164	P24164	0	3	0.6543	0	1	1	854.105285644531	2560.30130367359	-2.44475175465164	-0.00208643880235589	CID	MS2		26.17682	83.0575600597333	68585	CNB1_120917_03.raw	0/0	3.75532841682434			0	1.507E-08
High	Sequest HT (A2)	Unambiguous	[R].HYEIVFMVHPDQSEQVPGMIER.[Y]		1	2	A6THB1	A6THB1; B5Y307	0	3	0.6086	0	1	1	881.0869140625	2641.2461889275	-2.86394765741063	-0.00252147083316837	CID	MS2		42.285	83.0406008261333	68575	CNB1_120917_03.raw	0/0	3.2745885848999			0	1.882E-05
High	Sequest HT (A2)	Unambiguous	[R].HYEIVFMVHPDQSEQVPGMIER.[Y]		1	2	A6THB1	A6THB1; B5Y307	0	3	0.4162	0	1	1	881.0869140625	2641.2461889275	-2.86394765741063	-0.00252147083316837	HCD	MS2	41.6836	33.1	83.0384297973333	68573	CNB1_120917_03.raw	0/0	3.33963489532471			0	5.84E-06
High	Sequest HT (A2)	Unambiguous	[K].FGVSAAAAVAVAAGPVEAAEEK.[T]		1	1	A6TGN9	A6TGN9	0	2	0.6243	0	1	1	1008.0224609375	2015.037645245	-3.35013710557298	-0.00337533750007424	HCD	MS2	0	33.1	83.0168223821333	68556	CNB1_120917_03.raw	0/0	5.19240665435791	6399334	83.0458145141602	0	5.731E-10
High	Sequest HT (A2)	Unambiguous	[R].ILLSSMPGcAVTEVEIDGVLHEYSTK.[E]	C9(Carbamidomethyl)	1	1	A6TEU8	A6TEU8	0	3	0.6571	0	1	1	950.137268066406	2848.39725093922	-4.72426983435316	-0.00448555359392107	HCD	MS2	47.69373	43.39	82.9517649578667	68508	CNB1_120917_03.raw	0/0	4.87401819229126			0	3.927E-09
High	Sequest HT (A2)	Unambiguous	[R].SDLSADINEHLIVELYSK.[-]		1	1	B5XNB5	B5XNB5	0	3	0.4264	0	1	1	682.682983398438	2046.03439693531	-2.23808771039481	-0.0015264048958367	CID	MS2		33.1	82.9424088576	68498	CNB1_120917_03.raw	0/0	2.65016579627991			0	0.0002916
High	Sequest HT (A2)	Unambiguous	[K].SVEELNAELLnLLR.[E]	N11(Deamidated)	1	1	B5XNA2	B5XNA2	0	2		0.0051	2	2	807.441711425781	1613.87614622156	1.033885587645	0.000834280781360386	HCD	MS2	0	17.62	82.9323638469333	68492	CNB1_120917_03.raw	0/0	3.88538551330566	5725467.75	82.9416046142578	0	6.676E-07
High	Sequest HT (A2)	Unambiguous	[K].SVEELnAELLNLLR.[E]	N6(Deamidated)	1	1	B5XNA2	B5XNA2	0	2	0.0051	0	1	1	807.441711425781	1613.87614622156	1.033885587645	0.000834280781360386	HCD	MS2	0	17.62	82.9323638469333	68492	CNB1_120917_03.raw	0/0	3.90843462944031	5725467.75	82.9416046142578	0	7.59E-07
High	Sequest HT (A2)	Unambiguous	[R].LADGEEFTVGQnISVELFADVK.[K]	N12(Deamidated)	1	1	A6TEX2	A6TEX2	0	3	0.0022	0	1	1	794.734069824219	2382.18765621266	6.9446869569918	0.00551447755208197	CID	MS2		34.225	82.6284894464	68263	CNB1_120917_03.raw	0/0	4.52699851989746	6737633.25	82.6678085327148	0	2.381E-07
High	Sequest HT (A2)	Unambiguous	[K].SVNDIKDDEQILDLGDVSAQK.[L]		1	1	B5XUB8	B5XUB8	1	2	0.719	0	1	1	1151.57409667969	2302.14091672938	0.0182001785598224	2.09496874958859E-05	CID	MS2		36.765	80.7594128773333	66727	CNB1_070917_02.raw	0/0	4.26663064956665	7426355.75	80.427116394043	0	2.066E-05
High	Sequest HT (A2)	Unambiguous	[R].AIDKPFLLPIEDVFSISGR.[G]		1	1	A6TEX7	A6TEX7	0	3	0.7411	0	1	1	706.391967773438	2117.16135006031	-1.30697458227229	-0.000922359895866975	HCD	MS2	43.30787	42.285	82.8845115850667	68450	CNB1_120917_03.raw	0/0	3.36038875579834	3904566.625	82.8555374145508	0	2.681E-06
High	Sequest HT (A2)	Unambiguous	[K].nVHLSGGVGIGGVLEPLQANPTIIEDNcFIGAR.[S]	N1(Deamidated); C28(Carbamidomethyl)	1	1	B5Y1K5	B5Y1K5	0	3	0.0606	0	1	1	1140.25390625	3418.74716549	1.4044404314663	0.0016004733336222	CID	MS2		33.1	82.8460713866667	68424	CNB1_120917_03.raw	0/0	5.77535247802734	3095274.875	82.8442764282227	0	1.209E-08
High	Sequest HT (A2)	Unambiguous	[K].NVHLSGGVGIGGVLEPLQAnPTIIEDNcFIGAR.[S]	N20(Deamidated); C28(Carbamidomethyl)	1	1	B5Y1K5	B5Y1K5	0	3	0.0645	0	1	1	1140.25390625	3418.74716549	1.4044404314663	0.0016004733336222	HCD	MS2	43.06948	32.95	82.8444548429333	68422	CNB1_120917_03.raw	0/0	5.43148803710938	3095274.875	82.8442764282227	0	4.357E-07
High	Sequest HT (A2)	Unambiguous	[K].EFFGSSQLSQFMDqNNPLSEITHK.[R]	Q14(Deamidated)	1	2	A6TGP0	B5XYF5; A6TGP0	0	3	0.0549	0	1	1	929.101501464844	2785.28995113453	4.51148765175009	0.00418858151029526	CID	MS2		39.69	82.8399757432	68417	CNB1_120917_03.raw	0/0	2.54508781433105	2789134	82.8090896606445	0	0.0001439
High	Sequest HT (A2)	Unambiguous	[K].EFFGSSQLSQFMDQnNPLSEITHK.[R]	N15(Deamidated)	1	2	A6TGP0	B5XYF5; A6TGP0	0	3		0.0047	2	2	929.101501464844	2785.28995113453	4.51148765175009	0.00418858151029526	HCD	MS2	73.50414	30.91	82.8377968925333	68415	CNB1_120917_03.raw	0/0	4.21176052093506	2789134	82.8090896606445	0	6.799E-06
High	Sequest HT (A2)	Unambiguous	[K].EFFGSSQLSQFMDqNNPLSEITHK.[R]	Q14(Deamidated)	1	2	A6TGP0	B5XYF5; A6TGP0	0	3	0.0047	0	1	1	929.101501464844	2785.28995113453	4.51148765175009	0.00418858151029526	HCD	MS2	73.50414	30.91	82.8377968925333	68415	CNB1_120917_03.raw	0/0	4.23418474197388	2789134	82.8090896606445	0	3.939E-06
High	Sequest HT (A2)	Unambiguous	[K].ANEIDVPAALIDSEIDVLR.[R]		1	2	A6T5H9	A6T5H9; B5Y0U3	0	2	0.7147	0	1	1	1027.04125976563	2053.07524290125	-2.8895100793689	-0.00296619937489595	CID	MS2		40.5	82.8258621504	68408	CNB1_120917_03.raw	0/0	3.18935656547546	4002864.75	82.7557220458984	0	3.695E-07
High	Sequest HT (A2)	Unambiguous	[K].ANEIDVPAALIDSEIDVLR.[R]		1	2	A6T5H9	A6T5H9; B5Y0U3	0	2	0.6773	0	1	1	1027.04125976563	2053.07524290125	-2.8895100793689	-0.00296619937489595	HCD	MS2	64.71861	41.01	82.8231558288	68407	CNB1_120917_03.raw	0/0	3.74647951126099	4002864.75	82.7557220458984	0	4.285E-07
High	Sequest HT (A2)	Unambiguous	[R].AIDKPFLLPIEDVFSISGR.[G]		1	1	A6TEX7	A6TEX7	0	3	0.7932	0	1	1	706.391967773438	2117.16135006031	-1.30697458227229	-0.000922359895866975	CID	MS2		29.56	82.8863093498667	68452	CNB1_120917_03.raw	0/0	3.82428550720215	3904566.625	82.8555374145508	0	1.488E-06
High	Sequest HT (A2)	Unambiguous	[K].GNVVNLALGFSHPVDHQLPAGITAEcPTQTEIVLK.[G]	C26(Carbamidomethyl)	1	1	A6TEV7	A6TEV7	0	4	0.8164	0	1	1	932.236389160156	3725.92372675063	-2.20842448917453	-0.00205710984370988	CID	MS2		23.70167	83.0798445938667	68600	CNB1_120917_03.raw	0/0	5.00937509536743			0	1.037E-09
High	Sequest HT (A2)	Unambiguous	[R].LADGEEFTVGQNISVELFADVK.[K]		1	1	A6TEX2	A6TEX2	0	3	0.534	0	1	1	794.399475097656	2381.18387203297	-1.35426024927432	-0.00107491567708469	HCD	MS2	0	23.215	82.6266746045333	68261	CNB1_120917_03.raw	0/0	4.2708101272583			0	3.861E-07
High	Sequest HT (A2)	Unambiguous	[K].FADVAcAGPLLAAELDALGK.[A]	C6(Carbamidomethyl)	1	1	B5XUB8	B5XUB8	0	2	0.5706	0	1	1	1001.51824951172	2002.02922239344	-1.08208421443658	-0.00108318328129187	HCD	MS2	0	25.81	82.5498927344	68205	CNB1_120917_03.raw	0/0	3.39785051345825	3373220.25	82.5087356567383	0	3.464E-10
High	Sequest HT (A2)	Unambiguous	[R].QVGVPYIIVFLNK.[C]		1	1	A6TEX7	A6TEX7	0	2	0.9549	0	1	1	745.440307617188	1489.87333860438	-2.93561383509532	-0.0021868528124287	HCD	MS2	31.10054	23.96261	82.3437265397333	68043	CNB1_120917_03.raw	0/0	3.54753971099854			0	5.785E-07
High	Sequest HT (A2)	Unambiguous	[K].LESLVEDLVNR.[S]		1	2	A6T4F4	A6T4F4; B5Y242	0	2	0.5937	0	1	1	643.851867675781	1286.69645872156	1.08980100258509	0.000701120781286591	HCD	MS2	58.77284	25.135	80.7922214322667	66762	CNB1_070917_02.raw	0/0	3.46904516220093			0	5.854E-05
High	Sequest HT (A2)	Unambiguous	[K].LESLVEDLVNR.[S]		1	2	A6T4F4	A6T4F4; B5Y242	0	2	0.5262	0	1	1	643.851867675781	1286.69645872156	1.08980100258509	0.000701120781286591	CID	MS2		35.515	80.7939195354667	66764	CNB1_070917_02.raw	0/0	3.81701350212097			0	1.316E-05
High	Sequest HT (A2)	Unambiguous	[R].LADGEEFTVGQNISVELFADVK.[K]		1	1	A6TEX2	A6TEX2	0	3	0.5617	0	1	1	794.3994140625	2381.1836889275	-1.43115696562123	-0.00113595083333469	CID	MS2		15.955	82.2662632792	67985	CNB1_120917_03.raw	0/0	4.12840938568115	7095139.75	82.2449493408203	0	2.945E-08
High	Sequest HT (A2)	Unambiguous	[R].GLAQGTDVSFGTFGLK.[A]		1	1	A6TEW5	A6TEW5	0	2	0.6424	0	1	1	799.415100097656	1597.82292356531	0.548105662681991	0.000437887656175917	HCD	MS2	11.40634	33.1	80.800652376	66769	CNB1_070917_02.raw	0/0	4.67192888259888			0	9.22E-10
High	Sequest HT (A2)	Unambiguous	[R].TTDVTGTIELPEGVEMVMPGDNIK.[M]		1	1	A6TEX7	A6TEX7	0	3	0.7715	0	1	1	849.417175292969	2546.23697261891	0.212544640317535	0.000180396302160564	CID	MS2		27.235	80.8015315896	66770	CNB1_070917_02.raw	0/0	6.04343748092651			0	6.705E-13
High	Sequest HT (A2)	Unambiguous	[R].ILLSSMPGcAVTEVEIDGVLHEYSTK.[E]	C9(Carbamidomethyl)	1	1	A6TEU8	A6TEU8	0	3	0.5345	0	1	1	950.141296386719	2848.40933590016	-0.481566734952692	-0.000457233281421073	CID	MS2		30.865	82.2073555002667	67937	CNB1_120917_03.raw	0/0	2.89760375022888			0	4.856E-05
High	Sequest HT (A2)	Unambiguous	[R].GLAQGTDVSFGTFGLK.[A]		1	1	A6TEW5	A6TEW5	0	2	0.7476	0	1	1	799.415100097656	1597.82292356531	0.548105662681991	0.000437887656175917	CID	MS2		42.18	80.8025421573333	66771	CNB1_070917_02.raw	0/0	5.19374322891235			0	6.837E-10
High	Sequest HT (A2)	Unambiguous	[R].SDLSADINEHLIVELYSK.[-]		1	1	B5XNB5	B5XNB5	0	3	0.584	0	1	1	682.683959960938	2046.03732662281	-0.806205163605433	-0.000549842395836701	HCD	MS2	13.66983	33.1	82.1879894170667	67927	CNB1_120917_03.raw	0/0	3.87165713310242			0	1.506E-07
High	Sequest HT (A2)	Unambiguous	[R].HYEIVFMVHPDQSEQVPGMIER.[Y]		1	2	A6THB1	A6THB1; B5Y307	0	3	0.6207	0	1	1	881.088073730469	2641.24966793141	-1.54676868441319	-0.00136180286441837	CID	MS2		32.035	82.1607638029333	67904	CNB1_120917_03.raw	0/0	2.90320944786072	7275635.5	82.0951080322266	0	6.566E-05
High	Sequest HT (A2)	Unambiguous	[R].VGGSTYQVPVEVRPVR.[R]		1	2	A6TEX9	A6TEX9; B5XN86	0	3	0.7904	0	1	1	581.656555175781	1742.95511226734	0.183038220604434	0.000106342447982873	HCD	MS2	8.985447	36.51	80.8035377890667	66772	CNB1_070917_02.raw	0/0	3.33604049682617			0	1.768E-07
High	Sequest HT (A2)	Unambiguous	[K].TAIESALTALESSLK.[G]		1	1	A6T4F4	A6T4F4	0	2	0.7725	0	1	1	767.420104980469	1533.83293333094	-2.67028307735586	-0.00204788953112711	CID	MS2		28.03	82.1355108714667	67883	CNB1_120917_03.raw	0/0	4.22278499603271	4284106.25	82.1227569580078	0	1.82E-06
High	Sequest HT (A2)	Unambiguous	[K].TAIESALTALESSLK.[G]		1	1	A6T4F4	A6T4F4	0	2	0.5043	0	1	1	767.420104980469	1533.83293333094	-2.67028307735586	-0.00204788953112711	HCD	MS2	68.42967	17.62	82.1338836234667	67881	CNB1_120917_03.raw	0/0	3.44779253005981	4284106.25	82.1227569580078	0	0.0005139
High	Sequest HT (A2)	Unambiguous	[K].DYLDGVEVAAGELVVLENVR.[F]		1	1	B5XUB8	B5XUB8	0	2	0.6392	0	1	1	1080.56298828125	2160.1186999325	0.190212962743444	0.00020544124981825	CID	MS2		33.1	82.1062827442667	67861	CNB1_120917_03.raw	0/0	3.88499879837036			0	0.0001564
High	Sequest HT (A2)	Unambiguous	[K].DYLDGVEVAAGELVVLENVR.[F]		1	1	B5XUB8	B5XUB8	0	2	0.6448	0	1	1	1080.56298828125	2160.1186999325	0.190212962743444	0.00020544124981825	HCD	MS2	0	40.92	82.1045161632	67859	CNB1_120917_03.raw	0/0	4.41854381561279			0	1.444E-05
High	Sequest HT (A2)	Unambiguous	[K].FADVAcAGPLLAAELDALGK.[A]	C6(Carbamidomethyl)	1	1	B5XUB8	B5XUB8	0	2	0.7183	0	1	1	1001.51892089844	2002.03056516688	-0.411378727480313	-0.000411796562541866	CID	MS2		37.26	82.0997311325333	67854	CNB1_120917_03.raw	0/0	4.64957332611084			0	5.322E-08
High	Sequest HT (A2)	Unambiguous	[R].VGGSTYQVPVEVRPVR.[R]		1	2	A6TEX9	A6TEX9; B5XN86	0	3	0.9169	0	1	1	581.656799316406	1742.95584468922	0.603256735646062	0.000350483072982873	CID	MS2		27.865	80.8051710338667	66774	CNB1_070917_02.raw	0/0	3.13235354423523			0	6.504E-06
High	Sequest HT (A2)	Unambiguous	[K].VINDNFGIVEGLMTTVHATTATQK.[T]		1	1	P24164	P24164	0	3	0.6132	0	1	1	854.105529785156	2560.30203609547	-2.15868382844333	-0.00184229817735589	CID	MS2		25.615	82.3446057805333	68044	CNB1_120917_03.raw	0/0	3.49208998680115			0	2.089E-08
High	Sequest HT (A2)	Unambiguous	[R].QVGVPYIIVFLNK.[C]		1	1	A6TEX7	A6TEX7	0	2	0.8018	0	1	1	745.440307617188	1489.87333860438	-2.93561383509532	-0.0021868528124287	CID	MS2		28.786	82.3455850765333	68045	CNB1_120917_03.raw	0/0	2.21746969223022			0	1.026E-05
High	Sequest HT (A2)	Unambiguous	[K].GNVVNLALGFSHPVDHQLPAGITAEcPTQTEIVLK.[G]	C26(Carbamidomethyl)	1	1	A6TEV7	A6TEV7	0	4	0.5579	0	1	1	932.236267089844	3725.92323846938	-2.3394739167734	-0.00217918015620988	CID	MS2		18.52712	82.3689007378667	68061	CNB1_120917_03.raw	0/0	3.36809706687927			0	1.893E-06
High	Sequest HT (A2)	Unambiguous	[K].EANNLGIPVFAIVDTNSDPDGVDFVIPGNDDAIR.[A]		1	2	A6T4X1	A6T4X1; B5Y1K2	0	3	0.6183	0	1	1	1190.58215332031	3569.73190670094	-2.11196340126472	-0.00251305302056911	HCD	MS2	37.47133	42.57	82.3709984189333	68063	CNB1_120917_03.raw	0/0	5.02897787094116			0	1.149E-08
High	Sequest HT (A2)	Unambiguous	[K].GNVVnLALGFSHPVDHQLPAGITAEcPTQTEIVLK.[G]	N5(Deamidated); C26(Carbamidomethyl)	1	1	A6TEV7	A6TEV7	0	3		0.0319	2	2	1242.97961425781	3726.92428951344	2.23195894459247	0.00277277447921402	CID	MS2		42.285	82.4969470906667	68160	CNB1_120917_03.raw	0/0	5.46955442428589			0	8.727E-05
High	Sequest HT (A2)	Unambiguous	[K].GnVVNLALGFSHPVDHQLPAGITAEcPTQTEIVLK.[G]	N2(Deamidated); C26(Carbamidomethyl)	1	1	A6TEV7	A6TEV7	0	3	0.0319	0	1	1	1242.97961425781	3726.92428951344	2.23195894459247	0.00277277447921402	CID	MS2		42.285	82.4969470906667	68160	CNB1_120917_03.raw	0/0	5.64801263809204			0	4.591E-05
High	Sequest HT (A2)	Unambiguous	[K].GNVVNLALGFSHPVDHQLPAGITAEcPTqTEIVLK.[G]	C26(Carbamidomethyl); Q29(Deamidated)	1	1	A6TEV7	A6TEV7	0	3	0.0888	0	1	1	1242.97961425781	3726.92428951344	2.23195894459164	0.00277277447921298	HCD	MS2	42.75072	33.1	82.4949368021333	68158	CNB1_120917_03.raw	0/0	3.49179220199585			0	6.463E-05
High	Sequest HT (A2)	Unambiguous	[K].VAIANVLKEEGFIEDFK.[V]		1	2	A6TEV8	A6TEV8; B5XNA7	1	3	0.5061	0	1	1	641.346252441406	1922.02420406422	-1.43128366330205	-0.00091698859372021	CID	MS2		28.03	82.4933223373333	68156	CNB1_120917_03.raw	0/0	2.46508073806763			0	0.0002307
High	Sequest HT (A2)	Unambiguous	[K].VAIANVLKEEGFIEDFK.[V]		1	2	A6TEV8	A6TEV8; B5XNA7	1	3	0.586	0	1	1	641.34619140625	1922.02402095875	-1.52655052117354	-0.00097802374997021	HCD	MS2	48.35526	17.62	82.4916051237333	68154	CNB1_120917_03.raw	0/0	3.42677736282349			0	1.794E-06
High	Sequest HT (A2)	Unambiguous	[K].STAETIVYSALETLAQR.[S]		1	1	A6TEX9	A6TEX9	0	3	0.5097	0	1	1	618.32568359375	1852.96249752125	-1.39533052927719	-0.000861832916674151	CID	MS2		37.575	82.4862934496	68148	CNB1_120917_03.raw	0/0	3.10404467582703	10838298.875	82.3812866210938	0	7.964E-07
High	Sequest HT (A2)	Unambiguous	[K].STAETIVYSALETLAQR.[S]		1	1	A6TEX9	A6TEX9	0	3	0.6639	0	1	1	618.325134277344	1852.96084957203	-2.28468847447071	-0.00141114932292415	HCD	MS2	25.95323	26.3956	82.484426508	68146	CNB1_120917_03.raw	0/0	3.65858721733093	10838298.875	82.3812866210938	0	2.732E-07
High	Sequest HT (A2)	Unambiguous	[K].ANEIDVPAALIDSEIDVLR.[R]		1	2	A6T5H9	A6T5H9; B5Y0U3	0	2	0.6083	0	1	1	1027.04296875	2053.07866087	-1.22471046446787	-0.00125721499989595	CID	MS2		42.435	82.4464514642667	68126	CNB1_120917_03.raw	0/0	2.40248847007751			0	6.265E-05
High	Sequest HT (A2)	Unambiguous	[K].FADVAcAGPLLAAELDALGK.[A]	C6(Carbamidomethyl)	1	1	B5XUB8	B5XUB8	0	2	0.7299	0	1	1	1001.51824951172	2002.02922239344	-1.08208421443658	-0.00108318328129187	CID	MS2		23.59	82.5513967192	68207	CNB1_120917_03.raw	0/0	3.73581695556641	3373220.25	82.5087356567383	0	0.0002566
High	Sequest HT (A2)	Unambiguous	[K].ANEIDVPAALIDSEIDVLR.[R]		1	2	A6T5H9	A6T5H9; B5Y0U3	0	2	0.6373	0	1	1	1027.04296875	2053.07866087	-1.22471046446787	-0.00125721499989595	HCD	MS2	63.53428	33.1	82.4442158784	68124	CNB1_120917_03.raw	0/0	3.85700583457947			0	3.293E-05
High	Sequest HT (A2)	Unambiguous	[R].VQGKDEVILTLNK.[S]		1	1	A6TEU8	A6TEU8	1	3	0.3766	0	1	1	486.284271240234	1456.8382604607	0.886057074554736	0.000430280234468228	HCD	MS2	33.92879	41.04	80.7913715402667	66761	CNB1_070917_02.raw	0/0	3.1600775718689			0	9.584E-05
High	Sequest HT (A2)	Unambiguous	[R].AIDKPFLLPIEDVFSISGR.[G]		1	1	A6TEX7	A6TEX7	0	3	0.6632	0	1	1	706.391418457031	2117.15970211109	-2.08535033756147	-0.00147167630211698	CID	MS2		23.92	82.3841517858667	68077	CNB1_120917_03.raw	0/0	3.88578367233276	7367390.125	82.4789733886719	0	1.072E-06
High	Sequest HT (A2)	Unambiguous	[R].AIDKPFLLPIEDVFSISGR.[G]		1	1	A6TEX7	A6TEX7	0	3	0.7821	0	1	1	706.391723632813	2117.16061763844	-1.65291936240081	-0.00116650052086698	HCD	MS2	33.79173	42.405	82.3823540109333	68075	CNB1_120917_03.raw	0/0	3.89585041999817	7367390.125	82.4789733886719	0	2.36E-08
High	Sequest HT (A2)	Unambiguous	[K].NMITGAAQMDGAILVVAATDGPMPQTR.[E]		1	1	A6TEX7	A6TEX7	0	3	0.7335	0	1	1	910.451416015625	2729.33969478688	-0.813944604262391	-0.000740511041991946	CID	MS2		33.1	82.3802581917333	68073	CNB1_120917_03.raw	0/0	5.58898115158081	7908786.125	82.564697265625	0	1.023E-07
High	Sequest HT (A2)	Unambiguous	[K].NMITGAAQMDGAILVVAATDGPMPQTR.[E]		1	1	A6TEX7	A6TEX7	0	3	0.6427	0	1	1	910.451416015625	2729.33969478688	-0.813944604262391	-0.000740511041991946	HCD	MS2	14.87169	27.505	82.3787147237333	68071	CNB1_120917_03.raw	0/0	5.85401773452759	7908786.125	82.564697265625	0	3.072E-09
High	Sequest HT (A2)	Unambiguous	[K].FGVSAAAAVAVAAGPVEAAEEK.[T]		1	1	A6TGN9	A6TGN9	0	2	0.7592	0	1	1	1008.02410888672	2015.04094114344	-1.7144915365853	-0.00172738828132424	CID	MS2		17.02	82.3769147986667	68069	CNB1_120917_03.raw	0/0	3.81982588768005	8996228.5	82.3401565551758	0	7.605E-05
High	Sequest HT (A2)	Unambiguous	[K].FGVSAAAAVAVAAGPVEAAEEK.[T]		1	1	A6TGN9	A6TGN9	0	2	0.631	0	1	1	1008.02410888672	2015.04094114344	-1.7144915365853	-0.00172738828132424	HCD	MS2	0	40.74	82.3751460285333	68067	CNB1_120917_03.raw	0/0	5.04482984542847	8996228.5	82.3401565551758	0	8.917E-11
High	Sequest HT (A2)	Unambiguous	[K].EANNLGIPVFAIVDTNSDPDGVDFVIPGNDDAIR.[A]		1	2	A6T4X1	A6T4X1; B5Y1K2	0	3	0.7282	0	1	1	1190.5791015625	3569.7227514275	-4.67665294691708	-0.00556481083306911	CID	MS2		33.1	82.3728033858667	68065	CNB1_120917_03.raw	0/0	5.85058641433716			0	2.075E-09
High	Sequest HT (A2)	Unambiguous	[R].LAFDEFDELAGDR.[A]		1	2	A6T4Y7	B5Y1I6; A6T4Y7	0	2	0.4184	0	1	1	749.346801757813	1497.68632688563	0.476051594787663	0.000356487812496198	CID	MS2		33.1	80.7894153786667	66759	CNB1_070917_02.raw	0/0	2.93574357032776			0	1.148E-05
High	Sequest HT (A2)	Unambiguous	[R].LADGEEFTVGQNISVELFADVK.[K]		1	1	A6TEX2	A6TEX2	0	3	0.5571	0	1	1	794.398132324219	2381.17984371266	-3.04598800890621	-0.00241768911458469	HCD	MS2	65.72008	33.1	83.0902045365333	68611	CNB1_120917_03.raw	0/0	4.90120220184326	18492298	82.9547958374023	0	3.546E-09
High	Sequest HT (A2)	Unambiguous	[R].LADGEEFTVGQNISVELFADVK.[K]		1	1	A6TEX2	A6TEX2	0	3	0.6321	0	1	1	794.398132324219	2381.17984371266	-3.04598800890621	-0.00241768911458469	CID	MS2		41.235	83.0922339856	68613	CNB1_120917_03.raw	0/0	5.29830312728882	18492298	82.9547958374023	0	3.666E-08
High	Sequest HT (A2)	Unambiguous	[K].NMITGAAQMDGAILVVAATDGPMPQTR.[E]		1	1	A6TEX7	A6TEX7	0	3	0.6763	0	1	1	910.448547363281	2729.33108882984	-3.96706989786925	-0.00360916338574195	HCD	MS2	14.12823	37.105	83.1252053061333	68644	CNB1_120917_03.raw	0/0	5.52675533294678			0	1.244E-09
High	Sequest HT (A2)	Unambiguous	[K].NMITGAAQMDGAILVVAATDGPMPQTR.[E]		1	1	A6TEX7	A6TEX7	0	3	0.8136	0	1	1	910.448852539063	2729.33200435719	-3.63163103684724	-0.00330398760449195	CID	MS2		27.85	83.8592799362667	69174	CNB1_120917_03.raw	0/0	4.56062841415405			0	1.941E-07
High	Sequest HT (A2)	Unambiguous	[K].NMITGAAQMDGAILVVAATDGPMPQTR.[E]		1	1	A6TEX7	A6TEX7	0	3	0.6565	0	1	1	910.448852539063	2729.33200435719	-3.63163103684724	-0.00330398760449195	HCD	MS2	67.40971	17.425	83.8575586642667	69172	CNB1_120917_03.raw	0/0	5.27461385726929			0	1.654E-08
High	Sequest HT (A2)	Unambiguous	[K].EANNLGIPVFAIVDTNSDPDGVDFVIPGNDDAIR.[A]		1	2	A6T4X1	A6T4X1; B5Y1K2	0	3	0.4245	0	1	1	1190.58068847656	3569.72751216969	-3.34301438317785	-0.00397789677056911	HCD	MS2	5.037451	40.665	83.8198396757333	69151	CNB1_120917_03.raw	0/0	4.56517791748047			0	5.371E-06
High	Sequest HT (A2)	Unambiguous	[K].GNVVNLALGFSHPVDHQLPAGITAEcPTQTEIVLK.[G]	C26(Carbamidomethyl)	1	1	A6TEV7	A6TEV7	0	4	0.789	0	1	1	932.235900878906	3725.92177362563	-2.73262219957002	-0.00254539109370988	CID	MS2		17.79026	83.7942325325333	69134	CNB1_120917_03.raw	0/0	4.16675901412964			0	1.832E-07
High	Sequest HT (A2)	Unambiguous	[R].HYEIVFMVHPDQSEQVPGMIER.[Y]		1	2	A6THB1	A6THB1; B5Y307	0	3	0.6315	0	1	1	881.088500976563	2641.25094966969	-1.0614922206773	-0.000934556770668375	CID	MS2		41.22	83.7702004618667	69118	CNB1_120917_03.raw	0/0	4.26051235198975	4281196.125	83.540885925293	0	6.053E-06
High	Sequest HT (A2)	Unambiguous	[K].VVADIAGVPAQINIAEVR.[K]		1	1	B5XNA0	B5XNA0	0	2	0.6253	0	1	1	918.02294921875	1835.0386218075	0.0539539080810954	4.95037498922102E-05	CID	MS2		41.28	80.7063002997333	66670	CNB1_070917_02.raw	0/0	4.66517210006714			0	0.0001282
High	Sequest HT (A2)	Unambiguous	[R].HYEIVFMVHPDQSEQVPGMIER.[Y]		1	2	A6THB1	A6THB1; B5Y307	0	3	0.6558	0	1	1	881.088500976563	2641.25094966969	-1.0614922206773	-0.000934556770668375	HCD	MS2	64.23456	33.1	83.7681752482667	69116	CNB1_120917_03.raw	0/0	3.68782615661621	4281196.125	83.540885925293	0	7.108E-07
High	Sequest HT (A2)	Unambiguous	[K].AHYVLMNVEAPqEAIDELETNFR.[F]	Q12(Deamidated)	1	1	A6THB1	A6THB1	0	3	0.0732	0	1	1	897.433654785156	2690.28641109547	3.62562543266996	0.00325131182303921	CID	MS2		41.52	83.7663254282667	69114	CNB1_120917_03.raw	0/0	3.14459753036499	5093428.25	83.8232421875	0	4.7E-06
High	Sequest HT (A2)	Unambiguous	[K].FGVSAAAAVAVAAGPVEAAEEK.[T]		1	1	A6TGN9	A6TGN9	0	2	0.8283	0	1	1	1008.02325439453	2015.03923215906	-2.56260405383817	-0.00258188046882424	CID	MS2		33.1	83.7652106557333	69113	CNB1_120917_03.raw	0/0	4.65662336349487			0	7.006E-09
High	Sequest HT (A2)	Unambiguous	[K].AHYVLMNVEAPQEAIDELETnFR.[F]	N21(Deamidated)	1	1	A6THB1	A6THB1	0	3	0.1762	0	1	1	897.433654785156	2690.28641109547	3.62562543266996	0.00325131182303921	HCD	MS2	64.4664	33.1	83.7642861288	69112	CNB1_120917_03.raw	0/0	4.70754384994507	5093428.25	83.8232421875	0	5.077E-07
High	Sequest HT (A2)	Unambiguous	[K].FGVSAAAAVAVAAGPVEAAEEK.[T]		1	1	A6TGN9	A6TGN9	0	2	0.6108	0	1	1	1008.02325439453	2015.03923215906	-2.56260405383817	-0.00258188046882424	HCD	MS2	0	41.085	83.7634318189333	69111	CNB1_120917_03.raw	0/0	5.186110496521			0	5.625E-12
High	Sequest HT (A2)	Unambiguous	[K].VINDNFGIVEGLMTTVHATTATQK.[T]		1	1	P24164	P24164	0	3	0.5668	0	1	1	854.105285644531	2560.30130367359	-2.44475175465164	-0.00208643880235589	CID	MS2		33.1	83.7571799448	69105	CNB1_120917_03.raw	0/0	3.37197756767273			0	7.677E-09
High	Sequest HT (A2)	Unambiguous	[K].ANDAAGDGTTTATVLAQAIVNEGLK.[A]		1	3	A6TH53	O66026; B5Y368; A6TH53	0	2	0.7166	0	1	1	1201.11291503906	2401.21855344813	-0.819854676540739	-0.000984325937224639	HCD	MS2	58.85497	36.865	80.7107939549333	66675	CNB1_070917_02.raw	0/0	4.86781644821167			0	3.87E-08
High	Sequest HT (A2)	Unambiguous	[K].ANDAAGDGTTTATVLAQAIVNEGLK.[A]		1	3	A6TH53	O66026; B5Y368; A6TH53	0	2	0.7587	0	1	1	1201.11291503906	2401.21855344813	-0.819854676540739	-0.000984325937224639	CID	MS2		30.385	80.7124665408	66677	CNB1_070917_02.raw	0/0	4.88846158981323			0	5.727E-07
High	Sequest HT (A2)	Unambiguous	[R].SDLSADINEHLIVELYSK.[-]		1	1	B5XNB5	B5XNB5	0	3	0.5392	0	1	1	682.684387207031	2046.03860836109	-0.179756549385078	-0.000122596302086701	CID	MS2		20.8186	83.7110195976	69073	CNB1_120917_03.raw	0/0	2.93119668960571			0	0.0002472
High	Sequest HT (A2)	Unambiguous	[R].SDLSADINEHLIVELYSK.[-]		1	1	B5XNB5	B5XNB5	0	3	0.3652	0	1	1	682.684387207031	2046.03860836109	-0.179756549385078	-0.000122596302086701	HCD	MS2	16.40191	26.605	83.7094883696	69071	CNB1_120917_03.raw	0/0	3.45099759101868			0	1.032E-07
High	Sequest HT (A2)	Unambiguous	[R].LADGEEFTVGQnISVELFADVK.[K]	N12(Deamidated)	1	1	A6TEX2	A6TEX2	0	3		0.0101	2	2	794.733703613281	2382.18655757984	6.48349724370631	0.00514826661458197	CID	MS2		34.62403	83.6736526330667	69052	CNB1_120917_03.raw	0/0	3.91136932373047	12864060.75	83.5939254760742	0	1.207E-06
High	Sequest HT (A2)	Unambiguous	[K].TAIESALTALESSLK.[G]		1	1	A6T4F4	A6T4F4	0	2	0.4839	0	1	1	767.419921875	1533.83256712	-2.90903786717372	-0.00223099499987711	HCD	MS2	0	24.235	83.9288223168	69221	CNB1_120917_03.raw	0/0	3.09757280349731	4744369.875	83.9836349487305	0	2.231E-06
High	Sequest HT (A2)	Unambiguous	[K].TAIESALTALESSLK.[G]		1	1	A6T4F4	A6T4F4	0	2	0.6891	0	1	1	767.419921875	1533.83256712	-2.90903786717372	-0.00223099499987711	CID	MS2		33.73	83.9305868466667	69223	CNB1_120917_03.raw	0/0	3.57464218139648	4744369.875	83.9836349487305	0	1.017E-06
High	Sequest HT (A2)	Unambiguous	[K].STAETIVYSALETLAQR.[S]		1	1	A6TEX9	A6TEX9	0	3	0.6488	0	1	1	618.324401855469	1852.95865230641	-3.47049906806206	-0.00214357119792415	HCD	MS2	51.16164	35.685	83.9314470805333	69224	CNB1_120917_03.raw	0/0	3.7333984375			0	8.653E-08
High	Sequest HT (A2)	Unambiguous	[K].STAETIVYSALETLAQR.[S]		1	1	A6TEX9	A6TEX9	0	3	0.6705	0	1	1	618.324401855469	1852.95865230641	-3.47049906806206	-0.00214357119792415	CID	MS2		28.225	83.9334180493333	69226	CNB1_120917_03.raw	0/0	3.52319407463074			0	2.15E-06
High	Sequest HT (A2)	Unambiguous	[R].SDLSADINEHLIVELYSK.[-]		1	1	B5XNB5	B5XNB5	0	3	0.5378	0	1	1	682.682556152344	2046.03311519703	-2.86453632461517	-0.0019536509895867	CID	MS2		35.50454	84.1049482189333	69347	CNB1_120917_03.raw	0/0	2.51456356048584			0	9.998E-05
High	Sequest HT (A2)	Unambiguous	[R].SDLSADINEHLIVELYSK.[-]		1	1	B5XNB5	B5XNB5	0	3	0.4877	0	1	1	682.682556152344	2046.03311519703	-2.86453632461517	-0.0019536509895867	HCD	MS2	57.00743	26.815	84.1030295869333	69345	CNB1_120917_03.raw	0/0	3.24330902099609			0	1.768E-06
High	Sequest HT (A2)	Unambiguous	[K].DYLDGVEVAAGELVVLENVR.[F]		1	1	B5XUB8	B5XUB8	0	2	0.749	0	1	1	1080.56140136719	2160.11552610438	-1.2790714468598	-0.00138147281268175	CID	MS2		41.925	84.1011878733333	69343	CNB1_120917_03.raw	0/0	4.90334939956665	9557179.875	84.0799865722656	0	1.902E-08
High	Sequest HT (A2)	Unambiguous	[K].DYLDGVEVAAGELVVLENVR.[F]		1	1	B5XUB8	B5XUB8	0	2	0.6714	0	1	1	1080.56140136719	2160.11552610438	-1.2790714468598	-0.00138147281268175	HCD	MS2	0	33.1	84.0989004970667	69341	CNB1_120917_03.raw	0/0	4.95910787582397	9557179.875	84.0799865722656	0	1.223E-08
High	Sequest HT (A2)	Unambiguous	[K].VINDNFGIVEGLMTTVHATTATQK.[T]		1	1	P24164	P24164	0	3	0.4367	0	1	1	854.10400390625	2560.29745845875	-3.94660836724527	-0.00336817708360589	CID	MS2		37.65138	84.0970280293333	69339	CNB1_120917_03.raw	0/0	3.15903806686401			0	6.833E-06
High	Sequest HT (A2)	Unambiguous	[K].VINDNFGIVEGLMTTVHATTATQK.[T]		1	1	P24164	P24164	0	3	0.5	0	1	1	854.10400390625	2560.29745845875	-3.94660836724527	-0.00336817708360589	HCD	MS2	17.09574	33.1	84.0950360562667	69337	CNB1_120917_03.raw	0/0	4.76100921630859			0	2.254E-11
High	Sequest HT (A2)	Unambiguous	[K].VALQDAGLSVSDINDVILVGGQTR.[M]		1	2	A6T4F4	A6T4F4; B5Y242	0	3	0.7316	0	1	1	814.106140136719	2440.30386715016	-0.1331882495749	-0.000108339947928471	CID	MS2		40.9	80.7024818496	66666	CNB1_070917_02.raw	0/0	4.87743902206421	6840000.375	80.7091064453125	0	5.216E-06
High	Sequest HT (A2)	Unambiguous	[K].VVADIAGVPAQINIAEVR.[K]		1	1	B5XNA0	B5XNA0	0	2	0.5959	0	1	1	918.02294921875	1835.0386218075	0.0539539080810954	4.95037498922102E-05	HCD	MS2	44.23678	33.1	80.7043252965333	66668	CNB1_070917_02.raw	0/0	3.86001491546631			0	0.0001047
High	Sequest HT (A2)	Unambiguous	[R].LADGEEFTVGqNISVELFADVK.[K]	Q11(Deamidated)	1	1	A6TEX2	A6TEX2	0	3	0.0101	0	1	1	794.733703613281	2382.18655757984	6.48349724370631	0.00514826661458197	CID	MS2		34.62403	83.6736526330667	69052	CNB1_120917_03.raw	0/0	3.94909262657166	12864060.75	83.5939254760742	0	1.133E-06
High	Sequest HT (A2)	Unambiguous	[R].NQILTEEQYLDALEEFGDEFDAK.[M]		1	1	A6TGP1	A6TGP1	0	2	0.7641	0	1	1	1359.12158203125	2717.2358874325	-3.89162619156508	-0.00528725375011163	CID	MS2		41.34	84.0025465202667	69278	CNB1_120917_03.raw	0/0	3.89853715896606			0	4.71E-05
High	Sequest HT (A2)	Unambiguous	[R].FTTEEEIDYAIDLIR.[K]		1	1	A6TCF1	A6TCF1	0	2	0.5394	0	1	1	914.450927734375	1827.89457883875	-3.55980490414819	-0.00325348562478212	CID	MS2		16.87	83.9978779077333	69273	CNB1_120917_03.raw	0/0	2.5427873134613	4445558.75	83.9729614257813	0	0.0005763
High	Sequest HT (A2)	Unambiguous	[R].FTTEEEIDYAIDLIR.[K]		1	1	A6TCF1	A6TCF1	0	2	0.3603	0	1	1	914.450927734375	1827.89457883875	-3.55980490414819	-0.00325348562478212	HCD	MS2	19.54341	42.565	83.9961111746667	69271	CNB1_120917_03.raw	0/0	2.71579313278198	4445558.75	83.9729614257813	0	1.31E-05
High	Sequest HT (A2)	Unambiguous	[R].AIDKPFLLPIEDVFSISGR.[G]		1	1	A6TEX7	A6TEX7	0	3	0.8448	0	1	1	706.390808105469	2117.15787105641	-2.95021228788278	-0.00208202786461698	CID	MS2		26.89	83.995377976	69270	CNB1_120917_03.raw	0/0	2.90132474899292	3228952.375	83.9935760498047	0	0.0001892
High	Sequest HT (A2)	Unambiguous	[R].AIDKPFLLPIEDVFSISGR.[G]		1	1	A6TEX7	A6TEX7	0	3	0.6186	0	1	1	706.390808105469	2117.15787105641	-2.95021228788278	-0.00208202786461698	HCD	MS2	0	16.3	83.9936903045333	69268	CNB1_120917_03.raw	0/0	2.91026949882507	3228952.375	83.9935760498047	0	1.728E-05
High	Sequest HT (A2)	Unambiguous	[K].AMLQDIATLTGGTVISEEIGMELEK.[A]		1	3	A6TH53	O66026; B5Y368; A6TH53	0	3	0.6965	0	1	1	883.781555175781	2649.33011226734	-2.27723185181976	-0.00201105088550927	CID	MS2		41.01	83.9637754013333	69248	CNB1_120917_03.raw	0/0	4.8089427947998			0	7.35E-09
High	Sequest HT (A2)	Unambiguous	[K].AMLQDIATLTGGTVISEEIGMELEK.[A]		1	3	A6TH53	O66026; B5Y368; A6TH53	0	3	0.6215	0	1	1	883.781555175781	2649.33011226734	-2.27723185181976	-0.00201105088550927	HCD	MS2	0	33.1	83.9617440389333	69246	CNB1_120917_03.raw	0/0	4.93670654296875			0	4.922E-08
High	Sequest HT (A2)	Unambiguous	[K].FGVSAAAAVAVAAGPVEAAEEK.[T]		1	1	A6TGN9	A6TGN9	0	3	0.7556	0	1	1	672.35107421875	2015.03866939625	-2.84188465610079	-0.00190884125004231	CID	MS2		28.6136	83.9371281664	69230	CNB1_120917_03.raw	0/0	3.10825753211975			0	4.424E-05
High	Sequest HT (A2)	Unambiguous	[K].FGVSAAAAVAVAAGPVEAAEEK.[T]		1	1	A6TGN9	A6TGN9	0	3	0.611	0	1	1	672.35107421875	2015.03866939625	-2.84188465610079	-0.00190884125004231	HCD	MS2	57.97803	31.27677	83.9354056802667	69228	CNB1_120917_03.raw	0/0	3.47301840782166			0	2.958E-06
High	Sequest HT (A2)	Unambiguous	[R].NQILTEEQYLDALEEFGDEFDAK.[M]		1	1	A6TGP1	A6TGP1	0	2	0.7378	0	1	1	1359.12158203125	2717.2358874325	-3.89162619156508	-0.00528725375011163	HCD	MS2	0	33.1	84.0005526757333	69276	CNB1_120917_03.raw	0/0	3.69523167610168			0	0.0002678
High	Sequest HT (A2)	Unambiguous	[R].LADGEEFTVGQNISVELFADVK.[K]		1	1	A6TEX2	A6TEX2	0	3	0.5083	0	1	1	794.39599609375	2381.17343502125	-5.73737308104786	-0.00455391958333469	HCD	MS2	0	26.56	83.6717272133333	69050	CNB1_120917_03.raw	0/0	4.21486616134644			0	5.018E-08
High	Sequest HT (A2)	Unambiguous	[R].ELDKLENSLGGIK.[D]		1	2	A6T4X1	A6T4X1; B5Y1K2	1	3	0.4704	0	1	1	472.596160888672	1415.77392940602	-0.0745909882189303	-3.52013281220328E-05	HCD	MS2	20.38635	22.51	80.7187769290667	66684	CNB1_070917_02.raw	0/0	2.86761569976807			0	1.173E-06
High	Sequest HT (A2)	Unambiguous	[R].ELDKLENSLGGIK.[D]		1	2	A6T4X1	A6T4X1; B5Y1K2	1	3	0.2526	0	1	1	472.596160888672	1415.77392940602	-0.0745909882189303	-3.52013281220328E-05	CID	MS2		33.13	80.7204372786667	66686	CNB1_070917_02.raw	0/0	1.94476711750031			0	2.306E-05
High	Sequest HT (A2)	Unambiguous	[K].EANNLGIPVFAIVDTNSDPDGVDFVIPGNDDAIR.[A]		1	2	A6T4X1	A6T4X1; B5Y1K2	0	3	0.7554	0	1	1	1190.57922363281	3569.72311763844	-4.57406536509099	-0.00544274052056911	CID	MS2		25.345	83.4650028832	68878	CNB1_120917_03.raw	0/0	5.5956335067749			0	5.367E-09
High	Sequest HT (A2)	Unambiguous	[K].GNVVNLALGFSHPVDHQLPAGITAEcPTQTEIVLK.[G]	C26(Carbamidomethyl)	1	1	A6TEV7	A6TEV7	0	4	0.6341	0	1	1	932.235290527344	3725.91933221938	-3.38786933756439	-0.00315574265620988	CID	MS2		13.23652	83.4228009205333	68844	CNB1_120917_03.raw	0/0	3.68645191192627			0	5.208E-06
High	Sequest HT (A2)	Unambiguous	[K].VInDNFGIVEGLMTTVHATTATQK.[T]	N3(Deamidated)	1	1	P24164	P24164	0	3		0.01	2	2	854.438171386719	2561.29996090016	3.27253258636706	0.00279397005181078	CID	MS2		31.87058	83.4122477538667	68839	CNB1_120917_03.raw	0/0	3.96539926528931			0	2.913E-09
High	Sequest HT (A2)	Unambiguous	[K].VINDnFGIVEGLMTTVHATTATQK.[T]	N5(Deamidated)	1	1	P24164	P24164	0	3	0.01	0	1	1	854.438171386719	2561.29996090016	3.27253258636706	0.00279397005181078	CID	MS2		31.87058	83.4122477538667	68839	CNB1_120917_03.raw	0/0	4.00960159301758			0	3.474E-09
High	Sequest HT (A2)	Unambiguous	[K].VINDNFGIVEGLMTTVHATTATQK.[T]		1	1	P24164	P24164	0	3	0.6776	0	1	1	854.104675292969	2560.29947261891	-3.15992157017241	-0.00269679036485589	HCD	MS2	0	24.56945	83.4105699248	68837	CNB1_120917_03.raw	0/0	5.77382183074951			0	1.003E-12
High	Sequest HT (A2)	Unambiguous	[R].AIDKPFLLPIEDVFSISGR.[G]		1	1	A6TEX7	A6TEX7	0	3	0.6994	0	1	1	706.392211914063	2117.16208248219	-0.961029802143762	-0.000678219270866975	CID	MS2		30.75434	83.3747445381333	68820	CNB1_120917_03.raw	0/0	3.35697197914124	5287968.625	83.3081207275391	0	3.883E-07
High	Sequest HT (A2)	Unambiguous	[R].AIDKPFLLPIEDVFSISGR.[G]		1	1	A6TEX7	A6TEX7	0	3	0.6098	0	1	1	706.392211914063	2117.16208248219	-0.961029802143762	-0.000678219270866975	HCD	MS2	60.61393	32.23	83.3727298754667	68818	CNB1_120917_03.raw	0/0	3.28458952903748	5287968.625	83.3081207275391	0	6.209E-07
High	Sequest HT (A2)	Unambiguous	[R].ILLSSMPGcAVTEVEIDGVLHEYSTK.[E]	C9(Carbamidomethyl)	1	1	A6TEU8	A6TEU8	0	3	0.5593	0	1	1	950.140197753906	2848.40604000172	-1.63866758024373	-0.00155586609392107	CID	MS2		33.1	83.3190990690667	68783	CNB1_120917_03.raw	0/0	2.95326900482178			0	5.648E-05
High	Sequest HT (A2)	Unambiguous	[K].NMITGAAQMDGAILVVAATDGPMPQTR.[E]		1	1	A6TEX7	A6TEX7	0	3	0.7559	0	1	1	910.450927734375	2729.33822994313	-1.3506467818976	-0.00122879229199195	HCD	MS2	60.9936	33.1	83.4927995216	68902	CNB1_120917_03.raw	0/0	5.97765684127808			0	3.622E-08
High	Sequest HT (A2)	Unambiguous	[K].FGVSAAAAVAVAAGPVEAAEEK.[T]		1	1	A6TGN9	A6TGN9	0	3	0.6847	0	1	1	672.3515625	2015.04013424	-2.11493106988405	-0.00142056000004231	CID	MS2		26.36477	83.1845381845333	68693	CNB1_120917_03.raw	0/0	3.33343386650085	5192884.25	83.1761245727539	0	1.307E-05
High	Sequest HT (A2)	Unambiguous	[K].TAIESALTALESSLK.[G]		1	1	A6T4F4	A6T4F4	0	2	0.7697	0	1	1	767.420837402344	1533.83439817469	-1.71526391808445	-0.00131546765612711	CID	MS2		25.15	83.1614557898667	68677	CNB1_120917_03.raw	0/0	3.30356502532959	3830968.375	83.1321334838867	0	6.544E-06
High	Sequest HT (A2)	Unambiguous	[K].TAIESALTALESSLK.[G]		1	1	A6T4F4	A6T4F4	0	2	0.3368	0	1	1	767.420837402344	1533.83439817469	-1.71526391808445	-0.00131546765612711	HCD	MS2	0	26.665	83.16003718	68675	CNB1_120917_03.raw	0/0	2.91397571563721	3830968.375	83.1321334838867	0	4.67E-06
High	Sequest HT (A2)	Unambiguous	[K].GNVVnLALGFSHPVDHQLPAGITAEcPTQTEIVLK.[G]	N5(Deamidated); C26(Carbamidomethyl)	1	1	A6TEV7	A6TEV7	0	3		0.0485	2	2	1242.97924804688	3726.92319088063	1.93717558457236	0.00240656354171402	CID	MS2		34.705	83.1429273216	68663	CNB1_120917_03.raw	0/0	5.4861626625061	3705298.125	83.0031051635742	0	3.221E-05
High	Sequest HT (A2)	Unambiguous	[K].GNVVNLALGFSHPVDHQLPAGITAEcPTqTEIVLK.[G]	C26(Carbamidomethyl); Q29(Deamidated)	1	1	A6TEV7	A6TEV7	0	3	0.0485	0	1	1	1242.97924804688	3726.92319088063	1.93717558457153	0.00240656354171298	CID	MS2		34.705	83.1429273216	68663	CNB1_120917_03.raw	0/0	5.76739835739136	3705298.125	83.0031051635742	0	1.843E-05
High	Sequest HT (A2)	Unambiguous	[K].GNVVnLALGFSHPVDHQLPAGITAEcPTQTEIVLK.[G]	N5(Deamidated); C26(Carbamidomethyl)	1	1	A6TEV7	A6TEV7	0	3	0.0987	0	1	1	1242.97924804688	3726.92319088063	1.93717558457236	0.00240656354171402	HCD	MS2	33.64388	24.25	83.1410816989333	68661	CNB1_120917_03.raw	0/0	3.74538850784302	3705298.125	83.0031051635742	0	0.0003907
High	Sequest HT (A2)	Unambiguous	[K].AMLQDIATLTGGTVISEEIGMELEK.[A]		1	3	A6TH53	O66026; B5Y368; A6TH53	0	3	0.6325	0	1	1	883.783142089844	2649.33487300953	-0.480275208273393	-0.000424136823009273	CID	MS2		41.43	83.1353737402667	68655	CNB1_120917_03.raw	0/0	3.50894045829773			0	0.0001257
High	Sequest HT (A2)	Unambiguous	[K].AMLQDIATLTGGTVISEEIGMELEK.[A]		1	3	A6TH53	O66026; B5Y368; A6TH53	0	3	0.4181	0	1	1	883.783142089844	2649.33487300953	-0.480275208273393	-0.000424136823009273	HCD	MS2	34.10147	33.1	83.1333381117333	68653	CNB1_120917_03.raw	0/0	4.09255933761597			0	2.106E-06
High	Sequest HT (A2)	Unambiguous	[K].NMITGAAQMDGAILVVAATDGPMPQTR.[E]		1	1	A6TEX7	A6TEX7	0	3	0.7913	0	1	1	910.448547363281	2729.33108882984	-3.96706989786925	-0.00360916338574195	CID	MS2		33.1	83.1269133432	68646	CNB1_120917_03.raw	0/0	4.84258651733398			0	3.95E-08
High	Sequest HT (A2)	Unambiguous	[K].FGVSAAAAVAVAAGPVEAAEEK.[T]		1	1	A6TGN9	A6TGN9	0	3	0.5581	0	1	1	672.3515625	2015.04013424	-2.11493106988405	-0.00142056000004231	HCD	MS2	62.50019	27.44791	83.1826466613333	68691	CNB1_120917_03.raw	0/0	3.96289420127869	5192884.25	83.1761245727539	0	2.795E-08
High	Sequest HT (A2)	Unambiguous	[K].VALQDAGLSVSDINDVILVGGQTR.[M]		1	2	A6T4F4	A6T4F4; B5Y242	0	3	0.5168	0	1	1	814.106140136719	2440.30386715016	-0.1331882495749	-0.000108339947928471	HCD	MS2	74.2178	31.075	80.7004941818667	66664	CNB1_070917_02.raw	0/0	3.57793855667114	6840000.375	80.7091064453125	0	3.229E-07
High	Sequest HT (A2)	Unambiguous	[K].NMITGAAQMDGAILVVAATDGPMPQTR.[E]		1	1	A6TEX7	A6TEX7	0	3	0.7269	0	1	1	910.450927734375	2729.33822994313	-1.3506467818976	-0.00122879229199195	CID	MS2		41.34	83.4947893530667	68904	CNB1_120917_03.raw	0/0	4.32176733016968			0	2.987E-09
High	Sequest HT (A2)	Unambiguous	[K].AHYVLMNVEAPQEAIDELETNFR.[F]		1	1	A6THB1	A6THB1	0	3	0.7335	0	1	1	897.101135253906	2689.28885250172	-1.40879360724691	-0.00126288609362746	CID	MS2		33.1	83.5017305384	68911	CNB1_120917_03.raw	0/0	4.09256362915039	2868772.125	83.458381652832	0	1.841E-06
High	Sequest HT (A2)	Unambiguous	[K].SVNDIKDDEQILDLGDVSAQK.[L]		1	1	B5XUB8	B5XUB8	1	3	0.5451	0	1	1	768.052001953125	2302.14145259938	0.250970468979649	0.000192589791671101	HCD	MS2	13.76074	29.41	80.7273493941333	66692	CNB1_070917_02.raw	0/0	4.5478343963623			0	1.459E-08
High	Sequest HT (A2)	Unambiguous	[K].DYLDGVEVAAGELVVLENVR.[F]		1	1	B5XUB8	B5XUB8	0	2	0.7894	0	1	1	1080.56298828125	2160.1186999325	0.190212962743444	0.00020544124981825	CID	MS2		41.13	83.6268564514667	69011	CNB1_120917_03.raw	0/0	4.70460987091064	6186362.375	83.6021423339844	0	1.277E-06
High	Sequest HT (A2)	Unambiguous	[K].DYLDGVEVAAGELVVLENVR.[F]		1	1	B5XUB8	B5XUB8	0	2	0.629	0	1	1	1080.56298828125	2160.1186999325	0.190212962743444	0.00020544124981825	HCD	MS2	57.61984	33.1	83.6248313781333	69009	CNB1_120917_03.raw	0/0	4.6910834312439	6186362.375	83.6021423339844	0	3.728E-08
High	Sequest HT (A2)	Unambiguous	[K].AMLQDIATLTGGTVISEEIGMELEK.[A]		1	3	A6TH53	O66026; B5Y368; A6TH53	0	3	0.642	0	1	1	883.77978515625	2649.32480220875	-4.28152964654456	-0.00378107041675927	CID	MS2		33.1	83.5843956122667	68982	CNB1_120917_03.raw	0/0	4.18676424026489			0	2.376E-06
High	Sequest HT (A2)	Unambiguous	[K].AMLQDIATLTGGTVISEEIGMELEK.[A]		1	3	A6TH53	O66026; B5Y368; A6TH53	0	3	0.4896	0	1	1	883.77978515625	2649.32480220875	-4.28152964654456	-0.00378107041675927	HCD	MS2	0	37.59	83.5823623085333	68980	CNB1_120917_03.raw	0/0	4.33405637741089			0	3.052E-05
High	Sequest HT (A2)	Unambiguous	[K].SVNDIKDDEQILDLGDVSAQK.[L]		1	1	B5XUB8	B5XUB8	1	3	0.6675	0	1	1	768.05126953125	2302.13925533375	-0.703474000089715	-0.000539832083328899	CID	MS2		33.1	80.7289244149333	66694	CNB1_070917_02.raw	0/0	4.20525598526001			0	9.813E-07
High	Sequest HT (A2)	Unambiguous	[K].AEFYSEVLTVVVDGK.[E]		1	1	A6TBR5	A6TBR5	0	2	0.4887	0	1	1	828.425170898438	1655.84306516688	-5.80607396178433	-0.00480700156253988	HCD	MS2	0	28.225	83.5571426197333	68958	CNB1_120917_03.raw	0/0	2.66268658638			0	0.0004872
High	Sequest HT (A2)	Unambiguous	[K].WLAQGTIYPDVIESAASATGK.[A]		1	2	A6TCC2	B5XNM4; A6TCC2	0	2	0.7004	0	1	1	1089.55749511719	2178.10771360438	-0.00495183284220572	-5.39281268174818E-06	HCD	MS2	0	28.105	80.7468964613333	66713	CNB1_070917_02.raw	0/0	4.64000654220581			0	2.471E-10
High	Sequest HT (A2)	Unambiguous	[K].AHYVLMNVEAPQEAIDELETNFR.[F]		1	1	A6THB1	A6THB1	0	3	0.5681	0	1	1	897.101135253906	2689.28885250172	-1.40879360724691	-0.00126288609362746	HCD	MS2	68.6655	41.955	83.4999368629333	68909	CNB1_120917_03.raw	0/0	3.89023685455322	2868772.125	83.458381652832	0	4.693E-08
High	Sequest HT (A2)	Unambiguous	[K].WLAQGTIYPDVIESAASATGK.[A]		1	2	A6TCC2	B5XNM4; A6TCC2	0	2	0.7568	0	1	1	1089.55749511719	2178.10771360438	-0.00495183284220572	-5.39281268174818E-06	CID	MS2		37.26	80.7488172322667	66715	CNB1_070917_02.raw	0/0	3.69984197616577			0	6.527E-05
High	Sequest HT (A2)	Unambiguous	[K].TAIESALTALESSLK.[G]		1	1	A6T4F4	A6T4F4	0	2	0.7892	0	1	1	767.421020507813	1533.83476438563	-1.47650912826659	-0.00113236218737711	CID	MS2		17.29	83.5472493736	68947	CNB1_120917_03.raw	0/0	3.88797354698181	4392839.75	83.5438232421875	0	7.684E-07
High	Sequest HT (A2)	Unambiguous	[K].TAIESALTALESSLK.[G]		1	1	A6T4F4	A6T4F4	0	2	0.4635	0	1	1	767.421020507813	1533.83476438563	-1.47650912826659	-0.00113236218737711	HCD	MS2	0	37.105	83.5456663877333	68945	CNB1_120917_03.raw	0/0	2.7358124256134	4392839.75	83.5438232421875	0	2.013E-05
High	Sequest HT (A2)	Unambiguous	[K].AMLqDIATLTGGTVISEEIGMELEK.[A]	Q4(Deamidated)	1	3	A6TH53	O66026; B5Y368; A6TH53	0	3	0.4708	0	1	1	884.116027832031	2650.33353023609	5.0442268402431	0.00445627203115739	CID	MS2		24.4	83.5347666109333	68938	CNB1_120917_03.raw	0/0	4.96549320220947	4372366.375	83.4849166870117	0	4.767E-07
High	Sequest HT (A2)	Unambiguous	[K].AMLqDIATLTGGTVISEEIGMELEK.[A]	Q4(Deamidated)	1	3	A6TH53	O66026; B5Y368; A6TH53	0	3	0.577	0	1	1	884.116027832031	2650.33353023609	5.0442268402431	0.00445627203115739	HCD	MS2	53.23593	37.08	83.5330603976	68936	CNB1_120917_03.raw	0/0	4.34990406036377	4372366.375	83.4849166870117	0	3.809E-06
High	Sequest HT (A2)	Unambiguous	[K].EFFGSSQLSQFMDQNNPLSEITHK.[R]		1	2	A6TGP0	B5XYF5; A6TGP0	0	3	0.768	0	1	1	928.767395019531	2784.28763179859	-2.06069930334649	-0.00191253046887141	CID	MS2		33.1	83.5272730304	68930	CNB1_120917_03.raw	0/0	1.80947017669678			0	7.826E-05
High	Sequest HT (A2)	Unambiguous	[K].EFFGSSQLSQFMDQNNPLSEITHK.[R]		1	2	A6TGP0	B5XYF5; A6TGP0	0	3	0.6659	0	1	1	928.767395019531	2784.28763179859	-2.06069930334649	-0.00191253046887141	HCD	MS2	74.4223	43.015	83.5254668322667	68928	CNB1_120917_03.raw	0/0	4.13446378707886			0	5.8E-10
High	Sequest HT (A2)	Unambiguous	[R].FGGEAVLAGSIIVR.[Q]		1	1	B5XSV6	B5XSV6	0	2	0.6945	0	1	1	694.896301269531	1388.78532590906	-3.09598434361531	-0.00214983546868552	CID	MS2		29.49419	83.5093388568	68918	CNB1_120917_03.raw	0/0	3.11055946350098			0	0.0002106
High	Sequest HT (A2)	Unambiguous	[R].FGGEAVLAGSIIVR.[Q]		1	1	B5XSV6	B5XSV6	0	2	0.4723	0	1	1	694.896301269531	1388.78532590906	-3.09598434361531	-0.00214983546868552	HCD	MS2	51.9461	31.975	83.5071282730667	68917	CNB1_120917_03.raw	0/0	2.7106511592865			0	1.144E-08
High	Sequest HT (A2)	Unambiguous	[K].SVNDIKDDEQILDLGDVSAQK.[L]		1	1	B5XUB8	B5XUB8	1	2	0.711	0	1	1	1151.57409667969	2302.14091672938	0.0182001785598224	2.09496874958859E-05	HCD	MS2	54.30536	27.52	80.7575086872	66725	CNB1_070917_02.raw	0/0	3.45530962944031	7426355.75	80.427116394043	0	1.929E-06
High	Sequest HT (A2)	Unambiguous	[K].TFEVLATnGDTHLGGEDFDTR.[L]	N8(Deamidated)	1	2	A6T4F4	A6T4F4; B5Y242	0	3	0.6958	0	1	1	766.017883300781	2296.03909664234	1.17001730974288	0.000895467447926901	HCD	MS2	13.08075	36.225	80.6441862586667	66606	CNB1_070917_02.raw	0/0	4.8020396232605			0	4.174E-09
High	Sequest HT (A2)	Unambiguous	[K].TGSITSVqAVYVPADDLTDPSPATTFAHLDATVVLSR.[Q]	Q8(Deamidated)	1	2	A6TG36	A6TG36; B5XZM4	0	3	0.4392	0	1	1	1272.98327636719	3816.93527584156	4.57735860647781	0.0058238005207906	HCD	MS2	66.92712	39.84	78.4293258549333	65150	CNB1_120917_03.raw	0/0	2.95962691307068	8228265.125	78.4184722900391	0	1.205E-05
High	Sequest HT (A2)	Unambiguous	[K].ANEIDVPAALIDSEIDVLR.[R]		1	2	A6T5H9	A6T5H9; B5Y0U3	0	2	0.6718	0	1	1	1027.04260253906	2053.07792844813	-1.58145323908952	-0.00162342593739595	HCD	MS2	15.46877	42.73	78.3917167069333	65123	CNB1_120917_03.raw	0/0	3.92632865905762			0	7.314E-08
High	Sequest HT (A2)	Unambiguous	[K].EGVITVEDGTGLEDELDVVEGMQFDR.[G]		1	3	A6TH53	O66026; B5Y368; A6TH53	0	2	0.7577	0	1	1	1426.65600585938	2852.30473508875	-3.32668160135462	-0.00474437062484867	HCD	MS2	0	33.1	71.7097603146667	60190	CNB1_120917_03.raw	0/0	4.21284484863281			0	1.155E-07
High	Sequest HT (A2)	Unambiguous	[K].ALIEEMASAYEDPSEVVEFYSK.[N]		1	1	A6T5H9	A6T5H9	0	2	0.888	0	1	1	1254.07995605469	2507.15263547938	-0.310256493016024	-0.000388930312738012	CID	MS2		41.565	71.6732393202667	60153	CNB1_120917_03.raw	0/0	4.90886783599854			0	3.72E-08
High	Sequest HT (A2)	Unambiguous	[K].GMNTAVGDEGGYAPNLGSNAEALAVIAEAVK.[A]		1	2	A6TD53	B5XV19; A6TD53	0	3	0.7232	0	1	1	997.155639648438	2989.45236568531	-1.59707748389859	-0.00159146489583388	CID	MS2		33.1	71.6721432296	60152	CNB1_120917_03.raw	0/0	5.96109104156494			0	1.213E-09
High	Sequest HT (A2)	Unambiguous	[K].ALIEEMASAYEDPSEVVEFYSK.[N]		1	1	A6T5H9	A6T5H9	0	2	0.7465	0	1	1	1254.07568359375	2507.1440905575	-3.7184730901873	-0.00466139125023801	HCD	MS2	0	33.1	71.6712100122667	60151	CNB1_120917_03.raw	0/0	4.92657566070557			0	4.259E-06
High	Sequest HT (A2)	Unambiguous	[K].GMNTAVGDEGGYAPNLGSNAEALAVIAEAVK.[A]		1	2	A6TD53	B5XV19; A6TD53	0	3	0.5135	0	1	1	997.155639648438	2989.45236568531	-1.59707748389859	-0.00159146489583388	HCD	MS2	0	42.835	71.6703289056	60150	CNB1_120917_03.raw	0/0	5.56776332855225			0	2.298E-10
High	Sequest HT (A2)	Unambiguous	[K].GMNTAVGDEGGYAPnLGSNAEALAVIAEAVK.[A]	N15(Deamidated)	1	2	A6TD53	B5XV19; A6TD53	0	3		0.0243	2	2	997.488159179688	2990.44992427906	2.9320754379906	0.00292273302083279	CID	MS2		42.625	71.6563732496	60138	CNB1_120917_03.raw	0/0	5.60682821273804			0	3.77E-09
High	Sequest HT (A2)	Unambiguous	[K].GMNTAVGDEGGYAPNLGSnAEALAVIAEAVK.[A]	N19(Deamidated)	1	2	A6TD53	B5XV19; A6TD53	0	3	0.0243	0	1	1	997.488159179688	2990.44992427906	2.9320754379906	0.00292273302083279	CID	MS2		42.625	71.6563732496	60138	CNB1_120917_03.raw	0/0	5.75001764297485			0	4.35E-10
High	Sequest HT (A2)	Unambiguous	[K].GMNTAVGDEGGYAPNLGSNAEALAVIAEAVK.[A]		1	2	A6TD53	B5XV19; A6TD53	0	3	0.6197	0	1	1	997.1533203125	2989.4454076775	-3.92459297800391	-0.00391080083333388	HCD	MS2	21.74911	33.1	71.6543148266667	60136	CNB1_120917_03.raw	0/0	4.97267580032349			0	3.265E-10
High	Sequest HT (A2)	Unambiguous	[K].FGVSAAAAVAVAAGPVEAAEEK.[T]		1	1	A6TGN9	A6TGN9	0	2	0.7784	0	1	1	1008.02545166016	2015.04362669031	-0.381743295187932	-0.000384614843824238	CID	MS2		33.1	71.6438944338667	60125	CNB1_120917_03.raw	0/0	3.79060339927673			0	9.091E-07
High	Sequest HT (A2)	Unambiguous	[K].FGVSAAAAVAVAAGPVEAAEEK.[T]		1	1	A6TGN9	A6TGN9	0	2	0.6886	0	1	1	1008.02404785156	2015.04081907313	-1.77507100210336	-0.00178842343757424	HCD	MS2	17.55437	37.38583	71.642157204	60123	CNB1_120917_03.raw	0/0	5.00867557525635			0	1.64E-08
High	Sequest HT (A2)	Unambiguous	[K].GNTGENLLALLEGR.[L]		1	1	B5XNB5	B5XNB5	0	2	0.2724	0	1	1	728.889587402344	1456.77189817469	-2.42577217791854	-0.00176690265618618	CID	MS2		33.1	71.6327217309333	60117	CNB1_120917_03.raw	0/0	3.00943613052368	18491176.5	71.5905227661133	0	7.279E-05
High	Sequest HT (A2)	Unambiguous	[K].GNTGENLLALLEGR.[L]		1	1	B5XNB5	B5XNB5	0	2	0.2252	0	1	1	728.889587402344	1456.77189817469	-2.42577217791854	-0.00176690265618618	HCD	MS2	62.78748	17.11174	71.6312118282667	60115	CNB1_120917_03.raw	0/0	2.62002205848694	18491176.5	71.5905227661133	0	4.262E-06
High	Sequest HT (A2)	Unambiguous	[K].GDLGLVIAcLPYA.[-]	C9(Carbamidomethyl)	1	1	B5XQC8	B5XQC8	0	2	0.7205	0	1	1	681.35888671875	1361.7104968075	-2.09488472829582	-0.0014263162500292	CID	MS2		16.40022	71.6302055949333	60114	CNB1_120917_03.raw	0/0	3.89655375480652			0	3.53E-06
High	Sequest HT (A2)	Unambiguous	[R].GLAQGTDVSFGTFGLK.[A]		1	1	A6TEW5	A6TEW5	0	2	0.6213	0	1	1	799.415283203125	1597.82328977625	0.777299481860114	0.000620993124925917	HCD	MS2	17.86224	28.825	81.1874025725333	67169	CNB1_070917_02.raw	0/0	4.03961992263794			0	4.185E-09
High	Sequest HT (A2)	Unambiguous	[R].FGGEAVLAGSIIVR.[Q]		1	1	B5XSV6	B5XSV6	0	2	0.7372	0	1	1	694.896667480469	1388.78605833094	-2.5686029018839	-0.00178362453118552	CID	MS2		24.895	71.5574190312	60062	CNB1_120917_03.raw	0/0	2.93068027496338	8231480	71.5188903808594	0	4.867E-06
High	Sequest HT (A2)	Unambiguous	[R].FGGEAVLAGSIIVR.[Q]		1	1	B5XSV6	B5XSV6	0	2	0.6095	0	1	1	694.896667480469	1388.78605833094	-2.5686029018839	-0.00178362453118552	HCD	MS2	0	28.53093	71.5557632565333	60060	CNB1_120917_03.raw	0/0	3.14855980873108	8231480	71.5188903808594	0	6.515E-07
High	Sequest HT (A2)	Unambiguous	[K].EGVITVEDGTGLEDELDVVEGMQFDR.[G]		1	3	A6TH53	O66026; B5Y368; A6TH53	0	3	0.6929	0	1	1	951.440002441406	2852.30545406422	-3.07461418789618	-0.0029232552603086	CID	MS2		41.91783	71.5471196010667	60051	CNB1_120917_03.raw	0/0	6.34827947616577			0	3.247E-12
High	Sequest HT (A2)	Unambiguous	[K].EGVITVEDGTGLEDELDVVEGMqFDR.[G]	Q23(Deamidated)	1	3	A6TH53	O66026; B5Y368; A6TH53	0	2	0.9314	0	1	1	1427.15661621094	2853.30595579188	2.70422550562481	0.00385798093765133	CID	MS2		42.585	71.7117584029333	60192	CNB1_120917_03.raw	0/0	4.80865478515625			0	1.229E-07
High	Sequest HT (A2)	Unambiguous	[R].TTDVTGTIELPEGVEMVMPGDNIK.[M]		1	1	A6TEX7	A6TEX7	0	3	0.7774	0	1	1	849.416870117188	2546.23605709156	-0.147016369983393	-0.000124779479089436	CID	MS2		18.55	81.1855689125333	67167	CNB1_070917_02.raw	0/0	6.65205478668213			0	8.564E-14
High	Sequest HT (A2)	Unambiguous	[K].ANDAAGDGTTTATVLAQAIVNEGLK.[A]		1	3	A6TH53	O66026; B5Y368; A6TH53	0	2	0.6549	0	1	1	1201.11437988281	2401.22148313563	0.400227974359574	0.000480517812775361	CID	MS2		39.18	81.1583852458667	67139	CNB1_070917_02.raw	0/0	4.51631164550781			0	3.995E-06
High	Sequest HT (A2)	Unambiguous	[K].NMITGAAQMDGAILVVAATDGPMPQTR.[E]		1	1	A6TEX7	A6TEX7	0	3	0.5247	0	1	1	910.455810546875	2729.35287838063	4.01637499445449	0.00365402020800805	HCD	MS2	0	36.97807	71.8936817749333	60329	CNB1_120917_03.raw	0/0	4.25187540054321	18982109.5	71.8609924316406	0	6.891E-07
High	Sequest HT (A2)	Unambiguous	[K].GNTGENLLALLEGR.[L]		1	1	B5XNB5	B5XNB5	0	2	0.4664	0	1	1	728.889770507813	1456.77226438563	-2.17438755853197	-0.00158379718743618	CID	MS2		19.39808	72.1508184824	60518	CNB1_120917_03.raw	0/0	2.67952060699463			0	2.534E-05
High	Sequest HT (A2)	Unambiguous	[K].GNTGENLLALLEGR.[L]		1	1	B5XNB5	B5XNB5	0	2	0.2989	0	1	1	728.889770507813	1456.77226438563	-2.17438755853197	-0.00158379718743618	HCD	MS2	0	27.21284	72.1489205645333	60516	CNB1_120917_03.raw	0/0	2.80525827407837			0	8.217E-06
High	Sequest HT (A2)	Unambiguous	[K].VINDNFGIVEGLMTTVHATTATQK.[T]		1	1	P24164	P24164	0	3	0.176	0	1	1	854.10595703125	2560.30331783375	-1.65806495757879	-0.00141505208360589	CID	MS2		24.0542	72.1061474645333	60482	CNB1_120917_03.raw	0/0	2.49906420707703			0	0.0001446
High	Sequest HT (A2)	Unambiguous	[K].VINDNFGIVEGLMTTVHATTATQK.[T]		1	1	P24164	P24164	0	3	0.6401	0	1	1	854.10595703125	2560.30331783375	-1.65806495757879	-0.00141505208360589	HCD	MS2	46.18042	22.1494	72.1043746221333	60480	CNB1_120917_03.raw	0/0	5.78458213806152			0	2.331E-10
High	Sequest HT (A2)	Unambiguous	[K].EGVITVEDGTGLEDELDVVEGMQFDR.[G]		1	3	A6TH53	O66026; B5Y368; A6TH53	0	2	0.7453	0	1	1	1426.65686035156	2852.30644407313	-2.72752448159478	-0.00388987843734867	CID	MS2		41.52	72.0996173608	60475	CNB1_120917_03.raw	0/0	4.74695873260498			0	2.08E-05
High	Sequest HT (A2)	Unambiguous	[K].FGVSAAAAVAVAAGPVEAAEEK.[T]		1	1	A6TGN9	A6TGN9	0	2	0.7738	0	1	1	1008.02313232422	2015.03898801844	-2.68376298487429	-0.00270395078132424	CID	MS2		33.1	72.0981811197333	60474	CNB1_120917_03.raw	0/0	3.6704638004303			0	5.357E-08
High	Sequest HT (A2)	Unambiguous	[K].EGVITVEDGTGLEDELDVVEGMQFDR.[G]		1	3	A6TH53	O66026; B5Y368; A6TH53	0	2	0.7206	0	1	1	1426.65686035156	2852.30644407313	-2.72752448159478	-0.00388987843734867	HCD	MS2	0	33.1	72.0972522392	60473	CNB1_120917_03.raw	0/0	4.75584840774536			0	2.042E-05
High	Sequest HT (A2)	Unambiguous	[K].FGVSAAAAVAVAAGPVEAAEEK.[T]		1	1	A6TGN9	A6TGN9	0	2	0.6376	0	1	1	1008.02313232422	2015.03898801844	-2.68376298487429	-0.00270395078132424	HCD	MS2	54.20104	40.32	72.0964104554667	60472	CNB1_120917_03.raw	0/0	4.24703931808472			0	4.122E-11
High	Sequest HT (A2)	Unambiguous	[K].EGVITVEDGTGLEDELDVVEGMQFDR.[G]		1	3	A6TH53	O66026; B5Y368; A6TH53	0	3	0.6102	0	1	1	951.440002441406	2852.30545406422	-3.07461418789618	-0.0029232552603086	HCD	MS2	0	31.86813	71.5451279408	60049	CNB1_120917_03.raw	0/0	6.44096040725708			0	6.271E-10
High	Sequest HT (A2)	Unambiguous	[K].GMNTAVGDEGGYAPNLGSnAEALAVIAEAVK.[A]	N19(Deamidated)	1	2	A6TD53	B5XV19; A6TD53	0	3		0.0211	2	2	997.490844726563	2990.45798091969	5.62620657266271	0.00560827989583279	CID	MS2		42.865	72.0386107824	60437	CNB1_120917_03.raw	0/0	4.64629316329956			0	2.041E-08
High	Sequest HT (A2)	Unambiguous	[K].GMNTAVGDEGGYAPNLGSNAEALAVIAEAVK.[A]		1	2	A6TD53	B5XV19; A6TD53	0	3	0.4931	0	1	1	997.153869628906	2989.44705562672	-3.37333930834739	-0.00336148442708388	HCD	MS2	0	33.1	72.0365838085333	60435	CNB1_120917_03.raw	0/0	5.09197998046875			0	2.873E-10
High	Sequest HT (A2)	Unambiguous	[K].ALIEEMASAYEDPSEVVEFYSK.[N]		1	1	A6T5H9	A6T5H9	0	2	0.8785	0	1	1	1254.07775878906	2507.14824094813	-2.06305360013268	-0.00258619593773801	CID	MS2		42.625	72.0235365994667	60421	CNB1_120917_03.raw	0/0	5.75673055648804			0	1.089E-09
High	Sequest HT (A2)	Unambiguous	[K].ALIEEMASAYEDPSEVVEFYSK.[N]		1	1	A6T5H9	A6T5H9	0	2	0.7992	0	1	1	1254.07775878906	2507.14824094813	-2.06305360013268	-0.00258619593773801	HCD	MS2	0	33.1	72.0215198317333	60419	CNB1_120917_03.raw	0/0	4.73391485214233			0	1.436E-07
High	Sequest HT (A2)	Unambiguous	[K].GDLGLVIAcLPYA.[-]	C9(Carbamidomethyl)	1	1	B5XQC8	B5XQC8	0	2	0.7606	0	1	1	681.358520507813	1361.70976438563	-2.63275261018242	-0.0017925271875292	CID	MS2		13.62239	72.0182849152	60416	CNB1_120917_03.raw	0/0	3.54904675483704			0	2.854E-06
High	Sequest HT (A2)	Unambiguous	[K].GDLGLVIAcLPYA.[-]	C9(Carbamidomethyl)	1	1	B5XQC8	B5XQC8	0	2	0.5517	0	1	1	681.358520507813	1361.70976438563	-2.63275261018242	-0.0017925271875292	HCD	MS2	68.5343	13.68526	72.0167702762667	60414	CNB1_120917_03.raw	0/0	2.90295386314392			0	0.0006237
High	Sequest HT (A2)	Unambiguous	[R].FGGEAVLAGSIIVR.[Q]		1	1	B5XSV6	B5XSV6	0	2	0.7994	0	1	1	694.896606445313	1388.78593626063	-2.65649980883914	-0.00184465968743552	CID	MS2		13.76231	71.9727157330667	60394	CNB1_120917_03.raw	0/0	3.23606324195862	15873357.5	72.0200576782227	0	1.575E-05
High	Sequest HT (A2)	Unambiguous	[R].FGGEAVLAGSIIVR.[Q]		1	1	B5XSV6	B5XSV6	0	2	0.5464	0	1	1	694.896606445313	1388.78593626063	-2.65649980883914	-0.00184465968743552	HCD	MS2	32.98382	20.2756	71.9710970578667	60392	CNB1_120917_03.raw	0/0	3.0243399143219	15873357.5	72.0200576782227	0	0.0002256
High	Sequest HT (A2)	Unambiguous	[K].NMITGAAQMDGAILVVAATDGPMPQTR.[E]		1	1	A6TEX7	A6TEX7	0	3	0.6156	0	1	1	910.455810546875	2729.35287838063	4.01637499445449	0.00365402020800805	CID	MS2		33.1	71.8954842936	60331	CNB1_120917_03.raw	0/0	4.63293981552124	18982109.5	71.8609924316406	0	3.326E-06
High	Sequest HT (A2)	Unambiguous	[K].GMNTAVGDEGGYAPnLGSNAEALAVIAEAVK.[A]	N15(Deamidated)	1	2	A6TD53	B5XV19; A6TD53	0	3	0.0211	0	1	1	997.490844726563	2990.45798091969	5.62620657266271	0.00560827989583279	CID	MS2		42.865	72.0386107824	60437	CNB1_120917_03.raw	0/0	4.74572896957397			0	4.905E-08
High	Sequest HT (A2)	Unambiguous	[K].EGVITVEDGTGLEDELDVVEGMQFDR.[G]		1	3	A6TH53	O66026; B5Y368; A6TH53	0	3	0.6315	0	1	1	951.442016601563	2852.31149654469	-0.9561658001739	-0.000909095104058603	HCD	MS2	0	33.1	72.1637180304	60532	CNB1_120917_03.raw	0/0	5.97074222564697			0	6.1E-09
High	Sequest HT (A2)	Unambiguous	[R].ALLNSMVIGVTEGFTK.[K]		1	2	A6TEV7	A6TEV7; B5XNA8	0	2	0.747	0	1	1	840.453125	1679.89897337	-2.79512455787201	-0.00234776999991482	CID	MS2		23.76208	71.5291912714667	60036	CNB1_120917_03.raw	0/0	4.22892332077026			0	6.868E-05
High	Sequest HT (A2)	Unambiguous	[R].VGGSTYQVPVEVRPVR.[R]		1	2	A6TEX9	A6TEX9; B5XN86	0	3	0.8778	0	1	1	581.656677246094	1742.95547847828	0.393147478125248	0.000228412760482873	HCD	MS2	24.40871	27.235	81.1880463517333	67170	CNB1_070917_02.raw	0/0	3.59751915931702			0	1.595E-06
High	Sequest HT (A2)	Unambiguous	[K].EGVITVEDGTGLEDELDVVEGMQFDR.[G]		1	3	A6TH53	O66026; B5Y368; A6TH53	0	3	0.7216	0	1	1	951.440002441406	2852.30545406422	-3.07461418789618	-0.0029232552603086	HCD	MS2	69.55322	27.35251	71.1724550570667	59734	CNB1_120917_03.raw	0/0	6.06817245483398			0	1.242E-09
High	Sequest HT (A2)	Unambiguous	[R].FGGEAVLAGSIIVR.[Q]		1	1	B5XSV6	B5XSV6	0	2	0.6084	0	1	1	694.897521972656	1388.78776731531	-1.33804620451062	-0.000929132343685524	CID	MS2		30.17953	71.1646531509333	59728	CNB1_120917_03.raw	0/0	3.0944721698761			0	1.916E-06
High	Sequest HT (A2)	Unambiguous	[R].FGGEAVLAGSIIVR.[Q]		1	1	B5XSV6	B5XSV6	0	2	0.6742	0	1	1	694.897521972656	1388.78776731531	-1.33804620451062	-0.000929132343685524	HCD	MS2	0	41.01	71.1622759208	59727	CNB1_120917_03.raw	0/0	3.10053420066834			0	1.768E-07
High	Sequest HT (A2)	Unambiguous	[R].ALLNSMVIGVTEGFTK.[K]		1	2	A6TEV7	A6TEV7; B5XNA8	0	2	0.8098	0	1	1	840.453735351563	1679.90019407313	-2.06847388879403	-0.00173741843741482	CID	MS2		25.15953	71.1535533693333	59718	CNB1_120917_03.raw	0/0	3.46566915512085			0	6.583E-06
High	Sequest HT (A2)	Unambiguous	[R].ALLNSMVIGVTEGFTK.[K]		1	2	A6TEV7	A6TEV7; B5XNA8	0	2	0.6442	0	1	1	840.453552246094	1679.89982786219	-2.28646908951743	-0.00192052390616482	HCD	MS2	0	27.56595	71.1512867218667	59716	CNB1_120917_03.raw	0/0	3.71120095252991			0	8.986E-08
High	Sequest HT (A2)	Unambiguous	[K].EGVITVEDGTGLEDELDVVEGMqFDR.[G]	Q23(Deamidated)	1	3	A6TH53	O66026; B5Y368; A6TH53	0	3	0.7865	0	1	1	951.775329589844	2853.31143550953	4.62471092133726	0.00439855984385806	HCD	MS2	30.53874	22.78358	71.0983286584	59669	CNB1_120917_03.raw	0/0	6.51308822631836			0	1.83E-08
High	Sequest HT (A2)	Unambiguous	[K].EGVITVEDGTGLEDELDVVEGMQFDR.[G]		1	3	A6TH53	O66026; B5Y368; A6TH53	0	2	0.7234	0	1	1	1426.65600585938	2852.30473508875	-3.32668160135462	-0.00474437062484867	CID	MS2		42.925	70.9569621528	59543	CNB1_120917_03.raw	0/0	5.17045927047729			0	1.536E-07
High	Sequest HT (A2)	Unambiguous	[K].EGVITVEDGTGLEDELDVVEGMQFDR.[G]		1	3	A6TH53	O66026; B5Y368; A6TH53	0	2	0.7901	0	1	1	1426.65600585938	2852.30473508875	-3.32668160135462	-0.00474437062484867	HCD	MS2	0	33.1	70.9549722301333	59541	CNB1_120917_03.raw	0/0	5.23722982406616			0	7.093E-09
High	Sequest HT (A2)	Unambiguous	[R].VGGSTYQVPVEVRPVR.[R]		1	2	A6TEX9	A6TEX9; B5XN86	0	3	0.8136	0	1	1	581.656677246094	1742.95547847828	0.393147478125248	0.000228412760482873	CID	MS2		36.51	81.1899979882667	67172	CNB1_070917_02.raw	0/0	3.53940582275391			0	2.63E-05
High	Sequest HT (A2)	Unambiguous	[K].FGVSAAAAVAVAAGPVEAAEEK.[T]		1	1	A6TGN9	A6TGN9	0	2	0.7565	0	1	1	1008.02355957031	2015.03984251063	-2.25970672624786	-0.00227670468757424	CID	MS2		29.38	70.8662927354667	59459	CNB1_120917_03.raw	0/0	4.60014152526855			0	4.65E-09
High	Sequest HT (A2)	Unambiguous	[K].FGVSAAAAVAVAAGPVEAAEEK.[T]		1	1	A6TGN9	A6TGN9	0	2	0.6681	0	1	1	1008.02465820313	2015.04203977625	-1.16927634692274	-0.00117807187507424	HCD	MS2	15.53417	42.67	70.8644887349333	59457	CNB1_120917_03.raw	0/0	4.78795099258423			0	4.215E-09
High	Sequest HT (A2)	Unambiguous	[K].EYQVQLDIAMQSGKPK.[E]		1	1	A6T4X2	A6T4X2	0	3	0.636	0	1	1	612.317321777344	1834.93741207203	0.35544114971675	0.000217404010527389	HCD	MS2	33.42286	34.97939	81.1914271850667	67173	CNB1_070917_02.raw	0/0	4.55577564239502			0	1.82E-09
High	Sequest HT (A2)	Unambiguous	[R].SDLSADINEHLIVELYSK.[-]		1	1	B5XNB5	B5XNB5	0	3	0.2593	0	1	1	682.682067871094	2046.03165035328	-3.58047759800986	-0.0024419322395867	HCD	MS2	71.64108	16.8159	70.8614866906667	59454	CNB1_120917_03.raw	0/0	2.70352864265442	7640247.75	70.8251037597656	0	1.124E-05
High	Sequest HT (A2)	Unambiguous	[K].GMNTAVGDEGGYAPnLGSnAEALAVIAEAVK.[A]	N15(Deamidated); N19(Deamidated)	1	2	A6TD53	B5XV19; A6TD53	0	3	0.1111	0	1	1	997.822387695313	2991.45260982594	9.17213179643746	0.00914591531249946	CID	MS2		33.1	70.8021041506667	59398	CNB1_120917_03.raw	0/0	5.75699996948242			0	5.496E-08
High	Sequest HT (A2)	Unambiguous	[K].GMNTAVGDEGGYAPNLGSNAEALAVIAEAVK.[A]		1	2	A6TD53	B5XV19; A6TD53	0	3	0.5754	0	1	1	997.154541015625	2989.44906978688	-2.69958482321163	-0.00269009770833388	HCD	MS2	7.769725	38.28	70.8003686397333	59396	CNB1_120917_03.raw	0/0	5.77031517028809			0	9.807E-12
High	Sequest HT (A2)	Unambiguous	[R].ALLNSMVIGVTEGFTK.[K]		1	2	A6TEV7	A6TEV7; B5XNA8	0	2	0.7982	0	1	1	840.453247070313	1679.89921751063	-2.64979442405642	-0.00222569968741482	CID	MS2		29.06985	70.7730676925333	59378	CNB1_120917_03.raw	0/0	4.35605478286743			0	1.386E-05
High	Sequest HT (A2)	Unambiguous	[R].ALLNSMVIGVTEGFTK.[K]		1	2	A6TEV7	A6TEV7; B5XNA8	0	2	0.6641	0	1	1	840.453247070313	1679.89921751063	-2.64979442405642	-0.00222569968741482	HCD	MS2	34.76869	36.225	70.7714476242667	59376	CNB1_120917_03.raw	0/0	3.90283179283142			0	2.129E-07
High	Sequest HT (A2)	Unambiguous	[K].EGVITVEDGTGLEDELDVVEGMQFDR.[G]		1	3	A6TH53	O66026; B5Y368; A6TH53	0	3	0.7471	0	1	1	951.440002441406	2852.30545406422	-3.07461418789618	-0.0029232552603086	CID	MS2		26.98114	71.1742547282667	59736	CNB1_120917_03.raw	0/0	6.01245403289795			0	3.001E-09
High	Sequest HT (A2)	Unambiguous	[K].GMNTAVGDEGGYAPNLGSnAEALAVIAEAVK.[A]	N19(Deamidated)	1	2	A6TD53	B5XV19; A6TD53	0	3	0.0033	0	1	1	997.490295410156	2990.45633297047	5.07513429511614	0.00505896348958279	HCD	MS2	21.15396	30.9859	71.1949806498667	59751	CNB1_120917_03.raw	0/0	6.04924440383911			0	3.797E-10
High	Sequest HT (A2)	Unambiguous	[K].GMNTAVGDEGGYAPnLGSNAEALAVIAEAVK.[A]	N15(Deamidated)	1	2	A6TD53	B5XV19; A6TD53	0	3		0.0033	2	2	997.490295410156	2990.45633297047	5.07513429511614	0.00505896348958279	HCD	MS2	21.15396	30.9859	71.1949806498667	59751	CNB1_120917_03.raw	0/0	6.02898073196411			0	1.852E-10
High	Sequest HT (A2)	Unambiguous	[K].GMnTAVGDEGGYAPnLGSNAEALAVIAEAVK.[A]	N3(Deamidated); N15(Deamidated)	1	2	A6TD53	B5XV19; A6TD53	0	3	0.0135	0	1	1	997.822448730469	2991.45279293141	9.23334190807889	0.00920695046874946	CID	MS2		38.79625	71.1970098456	59753	CNB1_120917_03.raw	0/0	5.92626285552979			0	1.065E-07
High	Sequest HT (A2)	Unambiguous	[K].AEFYSEVLTVVVDGK.[E]		1	1	A6TBR5	A6TBR5	0	2	0.4563	0	1	1	828.427673339844	1655.84807004969	-2.78353284115233	-0.00230456015628988	HCD	MS2	62.64796	18.78546	71.4208605877333	59950	CNB1_120917_03.raw	0/0	2.52114391326904			0	0.0001031
High	Sequest HT (A2)	Unambiguous	[R].GLAQGTDVSFGTFGLK.[A]		1	1	A6TEW5	A6TEW5	0	2	0.7402	0	1	1	799.415283203125	1597.82328977625	0.777299481860114	0.000620993124925917	CID	MS2		29.425	81.1889295133333	67171	CNB1_070917_02.raw	0/0	5.12383270263672			0	6.335E-10
High	Sequest HT (A2)	Unambiguous	[K].TIAELVEQFNLPIEK.[T]		1	1	A6T4Z7	A6T4Z7	0	2	0.6634	0	1	1	872.473083496094	1743.93889036219	-7.93437092301448	-0.00691858390621292	HCD	MS2	41.38079	42.91	71.3839143544	59925	CNB1_120917_03.raw	0/0	3.05751132965088			0	7.18E-06
High	Sequest HT (A2)	Unambiguous	[K].EGVITVEDGTGLEDELDVVEGMQFDR.[G]		1	3	A6TH53	O66026; B5Y368; A6TH53	0	2	0.7602	0	1	1	1426.6552734375	2852.303270245	-3.84024484686305	-0.00547679249984867	CID	MS2		33.1	71.3377076909333	59885	CNB1_120917_03.raw	0/0	4.87683916091919			0	4.849E-07
High	Sequest HT (A2)	Unambiguous	[K].EGVITVEDGTGLEDELDVVEGMQFDR.[G]		1	3	A6TH53	O66026; B5Y368; A6TH53	0	2	0.7478	0	1	1	1426.6552734375	2852.303270245	-3.84024484686305	-0.00547679249984867	HCD	MS2	0	41.535	71.3359455125333	59883	CNB1_120917_03.raw	0/0	5.67383527755737			0	1.004E-09
High	Sequest HT (A2)	Unambiguous	[K].FTESVDVAVNLGIDAR.[K]		1	1	A6TGN6	A6TGN6	0	2	0.5657	0	1	1	853.438293457031	1705.86931028406	-3.65181737562415	-0.00311477296850171	CID	MS2		33.1	71.3151088176	59864	CNB1_120917_03.raw	0/0	2.50713276863098			0	0.0002576
High	Sequest HT (A2)	Unambiguous	[K].FTESVDVAVNLGIDAR.[K]		1	1	A6TGN6	A6TGN6	0	2	0.4712	0	1	1	853.438293457031	1705.86931028406	-3.65181737562415	-0.00311477296850171	HCD	MS2	61.32264	27.13982	71.3133714450667	59862	CNB1_120917_03.raw	0/0	2.94806265830994			0	1.266E-05
High	Sequest HT (A2)	Unambiguous	[K].ALIEEMASAYEDPSEVVEFYSK.[N]		1	1	A6T5H9	A6T5H9	0	2	0.8941	0	1	1	1254.0771484375	2507.147020245	-2.54994168544286	-0.00319654750023801	CID	MS2		41.055	71.2829832202667	59832	CNB1_120917_03.raw	0/0	4.72122049331665	9125433.75	71.2666015625	0	3.427E-07
High	Sequest HT (A2)	Unambiguous	[R].ALLNSMVIGVTEGFTK.[K]		1	2	A6TEV7	A6TEV7; B5XNA8	0	2	0.6402	0	1	1	840.453125	1679.89897337	-2.79512455787201	-0.00234776999991482	HCD	MS2	64.56766	24.30716	71.5272330258667	60034	CNB1_120917_03.raw	0/0	3.77847623825073			0	1.296E-05
High	Sequest HT (A2)	Unambiguous	[K].ALIEEMASAYEDPSEVVEFYSK.[N]		1	1	A6T5H9	A6T5H9	0	2	0.8133	0	1	1	1254.0771484375	2507.147020245	-2.54994168544286	-0.00319654750023801	HCD	MS2	0	32.5	71.2809664274667	59830	CNB1_120917_03.raw	0/0	4.66077566146851	9125433.75	71.2666015625	0	2.461E-05
High	Sequest HT (A2)	Unambiguous	[K].GNTGENLLALLEGR.[L]		1	1	B5XNB5	B5XNB5	0	2	0.3312	0	1	1	728.889343261719	1456.77140989344	-2.76095167043397	-0.00201104328118618	HCD	MS2	65.87148	33.265	71.2655398325333	59817	CNB1_120917_03.raw	0/0	3.17368769645691			0	1.3E-05
High	Sequest HT (A2)	Unambiguous	[K].GDLGLVIAcLPYA.[-]	C9(Carbamidomethyl)	1	1	B5XQC8	B5XQC8	0	2	0.6987	0	1	1	681.358764648438	1361.71025266688	-2.27417402225802	-0.0015483865625292	CID	MS2		20.86358	71.2645920226667	59816	CNB1_120917_03.raw	0/0	3.01948857307434			0	1.883E-05
High	Sequest HT (A2)	Unambiguous	[K].GDLGLVIAcLPYA.[-]	C9(Carbamidomethyl)	1	1	B5XQC8	B5XQC8	0	2	0.5182	0	1	1	681.358764648438	1361.71025266688	-2.27417402225802	-0.0015483865625292	HCD	MS2	0	29.01011	71.2623800301333	59814	CNB1_120917_03.raw	0/0	3.03151845932007			0	0.0002163
High	Sequest HT (A2)	Unambiguous	[K].FGVSAAAAVAVAAGPVEAAEEK.[T]		1	1	A6TGN9	A6TGN9	0	2	0.8182	0	1	1	1008.02380371094	2015.04033079188	-2.01738886417561	-0.00203256406257424	CID	MS2		42.42	71.2513930570667	59805	CNB1_120917_03.raw	0/0	2.74629998207092			0	5.265E-07
High	Sequest HT (A2)	Unambiguous	[K].FGVSAAAAVAVAAGPVEAAEEK.[T]		1	1	A6TGN9	A6TGN9	0	2	0.7638	0	1	1	1008.02380371094	2015.04033079188	-2.01738886417561	-0.00203256406257424	HCD	MS2	43.54023	33.1	71.2493553136	59803	CNB1_120917_03.raw	0/0	3.81273770332336			0	1.933E-09
High	Sequest HT (A2)	Unambiguous	[K].GMNTAVGDEGGYAPNLGSnAEALAVIAEAVK.[A]	N19(Deamidated)	1	2	A6TD53	B5XV19; A6TD53	0	3	0.0595	0	1	1	997.487670898438	2990.44845943531	2.44223341350476	0.00243445177083279	CID	MS2		33.1	71.2463868576	59800	CNB1_120917_03.raw	0/0	5.71149110794067			0	4.54E-10
High	Sequest HT (A2)	Unambiguous	[K].GMNTAVGDEGGYAPNLGSnAEALAVIAEAVK.[A]	N19(Deamidated)	1	2	A6TD53	B5XV19; A6TD53	0	3	0.0738	0	1	1	997.487670898438	2990.44845943531	2.44223341350476	0.00243445177083279	HCD	MS2	0	42.375	71.2445765541333	59798	CNB1_120917_03.raw	0/0	6.49815082550049			0	1.672E-11
High	Sequest HT (A2)	Unambiguous	[K].GMNTAVGDEGGYAPnLGSnAEALAVIAEAVK.[A]	N15(Deamidated); N19(Deamidated)	1	2	A6TD53	B5XV19; A6TD53	0	3		0.0135	2	2	997.822448730469	2991.45279293141	9.23334190807889	0.00920695046874946	CID	MS2		38.79625	71.1970098456	59753	CNB1_120917_03.raw	0/0	5.84807205200195			0	4.572E-09
High	Sequest HT (A2)	Unambiguous	[K].GNTGENLLALLEGR.[L]		1	1	B5XNB5	B5XNB5	0	2	0.3634	0	1	1	728.889343261719	1456.77140989344	-2.76095167043397	-0.00201104328118618	CID	MS2		16.80807	71.267056652	59819	CNB1_120917_03.raw	0/0	3.22419095039368			0	5.625E-05
High	Sequest HT (A2)	Unambiguous	[K].EGVITVEDGTGLEDELDVVEGMqFDR.[G]	Q23(Deamidated)	1	3	A6TH53	O66026; B5Y368; A6TH53	0	3	0.7558	0	1	1	951.775756835938	2853.31271724781	5.07392378782204	0.00482580593760806	CID	MS2		31.81724	72.1657491754667	60534	CNB1_120917_03.raw	0/0	5.57206153869629			0	4.302E-11
High	Sequest HT (A2)	Unambiguous	[K].EGVITVEDGTGLEDELDVVEGMQFDR.[G]		1	3	A6TH53	O66026; B5Y368; A6TH53	0	3	0.6364	0	1	1	951.440368652344	2852.30655269703	-2.68944175376486	-0.0025570443228086	HCD	MS2	65.58649	33.1	72.2147593349333	60568	CNB1_120917_03.raw	0/0	5.17343950271606			0	1.178E-07
High	Sequest HT (A2)	Unambiguous	[K].EGVITVEDGTGLEDELDVVEGMQFDR.[G]		1	3	A6TH53	O66026; B5Y368; A6TH53	0	3	0.6896	0	1	1	951.440368652344	2852.30655269703	-2.68944175376486	-0.0025570443228086	CID	MS2		43	72.2167909885333	60570	CNB1_120917_03.raw	0/0	5.67452001571655			0	1.015E-09
High	Sequest HT (A2)	Unambiguous	[R].FLSQPFFVAEVFTGSPGK.[Y]		1	2	A6TG36	A6TG36; B5XZM4	0	2	0.4698	0	1	1	979.504211425781	1958.00114622156	-2.38992569695889	-0.00233974421882976	HCD	MS2	63.9269	41.505	73.4539100602667	61511	CNB1_120917_03.raw	0/0	2.81005716323853	14091994	73.4576950073242	0	1.256E-05
High	Sequest HT (A2)	Unambiguous	[K].FADVAcAGPLLAAELDALGK.[A]	C6(Carbamidomethyl)	1	1	B5XUB8	B5XUB8	0	2	0.7329	0	1	1	1001.51733398438	2002.02739133875	-1.99668260574057	-0.00199871062504187	CID	MS2		42.955	73.3330382048	61426	CNB1_120917_03.raw	0/0	5.69326400756836			0	7.301E-10
High	Sequest HT (A2)	Unambiguous	[K].FADVAcAGPLLAAELDALGK.[A]	C6(Carbamidomethyl)	1	1	B5XUB8	B5XUB8	0	2	0.7588	0	1	1	1001.51733398438	2002.02739133875	-1.99668260574057	-0.00199871062504187	HCD	MS2	0	33.1	73.3310109741333	61424	CNB1_120917_03.raw	0/0	4.56385612487793			0	2.429E-10
High	Sequest HT (A2)	Unambiguous	[K].VALQDAGLSVSDINDVILVGGQTR.[M]		1	2	A6T4F4	A6T4F4; B5Y242	0	3	0.7302	0	1	1	814.10595703125	2440.30331783375	-0.358289861092245	-0.000291445416678471	CID	MS2		41.145	81.1298800208	67110	CNB1_070917_02.raw	0/0	5.29522228240967			0	8.395E-08
High	Sequest HT (A2)	Unambiguous	[K].EGVITVEDGTGLEDELDVVEGMQFDR.[G]		1	3	A6TH53	O66026; B5Y368; A6TH53	0	2	0.8596	0	1	1	1426.65808105469	2852.30888547938	-1.87158573908073	-0.00266917531234867	CID	MS2		33.1	73.2753904498667	61383	CNB1_120917_03.raw	0/0	4.05918264389038	10297806.25	73.2157363891602	0	3.497E-06
High	Sequest HT (A2)	Unambiguous	[K].EGVITVEDGTGLEDELDVVEGMQFDR.[G]		1	3	A6TH53	O66026; B5Y368; A6TH53	0	2	0.803	0	1	1	1426.65808105469	2852.30888547938	-1.87158573908073	-0.00266917531234867	HCD	MS2	0	35.85	73.2737364792	61381	CNB1_120917_03.raw	0/0	4.05733203887939	10297806.25	73.2157363891602	0	5.49E-06
High	Sequest HT (A2)	Unambiguous	[K].GNTGENLLALLEGR.[L]		1	1	B5XNB5	B5XNB5	0	2	0.438	0	1	1	728.889404296875	1456.77153196375	-2.67715679730511	-0.00195000812493618	CID	MS2		19.01566	73.2718718970667	61379	CNB1_120917_03.raw	0/0	2.58308720588684			0	9.418E-05
High	Sequest HT (A2)	Unambiguous	[K].GNTGENLLALLEGR.[L]		1	1	B5XNB5	B5XNB5	0	2	0.4605	0	1	1	728.889404296875	1456.77153196375	-2.67715679730511	-0.00195000812493618	HCD	MS2	30.24868	14.2937	73.2702160877333	61377	CNB1_120917_03.raw	0/0	3.04377675056458			0	2.536E-06
High	Sequest HT (A2)	Unambiguous	[K].ANEIDVPAALIDSEIDVLR.[R]		1	2	A6T5H9	A6T5H9; B5Y0U3	0	2	0.6724	0	1	1	1027.04187011719	2053.07646360438	-2.29493878833282	-0.00235584781239595	CID	MS2		33.1	73.2605998298667	61367	CNB1_120917_03.raw	0/0	4.64362907409668	17264505.5	73.2817077636719	0	1.813E-09
High	Sequest HT (A2)	Unambiguous	[K].EGVITVEDGTGLEDELDVVEGMQFDR.[G]		1	3	A6TH53	O66026; B5Y368; A6TH53	0	3	0.7105	0	1	1	951.441162109375	2852.30893306813	-1.85490147981366	-0.0017635872915586	CID	MS2		26.89	73.1851109776	61318	CNB1_120917_03.raw	0/0	5.70335721969604	40968664.75	73.2325439453125	0	3.957E-09
High	Sequest HT (A2)	Unambiguous	[K].EGVITVEDGTGLEDELDVVEGMQFDR.[G]		1	3	A6TH53	O66026; B5Y368; A6TH53	0	3	0.5922	0	1	1	951.441162109375	2852.30893306813	-1.85490147981366	-0.0017635872915586	HCD	MS2	22.91485	42.54	73.1832325728	61316	CNB1_120917_03.raw	0/0	6.12848043441772	40968664.75	73.2325439453125	0	1.301E-09
High	Sequest HT (A2)	Unambiguous	[K].IEGNYGYILEVncQTDFVAK.[D]	N12(Deamidated); C13(Carbamidomethyl)	1	1	A6T4X2	A6T4X2	0	2		0.0203	2	2	1167.55944824219	2334.11161985438	6.76069255864474	0.00789005218748073	CID	MS2		39.15	81.1336757741333	67114	CNB1_070917_02.raw	0/0	3.36758184432983			0	0.00057
High	Sequest HT (A2)	Unambiguous	[K].GLPIPVVITVYADR.[S]		1	2	A6TGN5	B5XYF9; A6TGN5	0	2	0.8684	0	1	1	756.940795898438	1512.87431516688	-2.72683714311327	-0.00206268656233988	CID	MS2		33.1	73.1166765197333	61258	CNB1_120917_03.raw	0/0	2.275639295578			0	2.688E-06
High	Sequest HT (A2)	Unambiguous	[R].NMDLEQEcEqLREELNETNSETK.[R]	C8(Carbamidomethyl); Q10(Deamidated)	1	1	A6TGP1	A6TGP1	1	3	0.1114	0	1	1	947.417297363281	2840.23733882984	6.22015262297202	0.00588886661467939	CID	MS2		33.1	81.1363836293333	67117	CNB1_070917_02.raw	0/0	3.85925793647766			0	0.0001782
High	Sequest HT (A2)	Unambiguous	[K].GMNTAVGDEGGYAPNLGSNAEALAVIAEAVK.[A]		1	2	A6TD53	B5XV19; A6TD53	0	3	0.7372	0	1	1	997.15576171875	2989.45273189625	-1.47457666841936	-0.00146939458333388	CID	MS2		33.1	73.0293761610667	61186	CNB1_120917_03.raw	0/0	5.48181104660034			0	2.568E-07
High	Sequest HT (A2)	Unambiguous	[K].GMNTAVGDEGGYAPNLGSNAEALAVIAEAVK.[A]		1	2	A6TD53	B5XV19; A6TD53	0	3	0.6679	0	1	1	997.15576171875	2989.45273189625	-1.47457666841936	-0.00146939458333388	HCD	MS2	0	40.5	73.0275910490667	61184	CNB1_120917_03.raw	0/0	5.57162809371948			0	6.026E-11
High	Sequest HT (A2)	Unambiguous	[K].ALIEEMASAYEDPSEVVEFYSK.[N]		1	1	A6T5H9	A6T5H9	0	2	0.9044	0	1	1	1254.080078125	2507.15287962	-0.212878875953988	-0.000266860000238012	CID	MS2		41.925	73.0265975664	61183	CNB1_120917_03.raw	0/0	5.01850605010986			0	4.81E-07
High	Sequest HT (A2)	Unambiguous	[R].FLSQPFFVAEVFTGSPGK.[Y]		1	2	A6TG36	A6TG36; B5XZM4	0	2	0.5969	0	1	1	979.504211425781	1958.00114622156	-2.38992569695889	-0.00233974421882976	CID	MS2		33.1	73.4556868952	61513	CNB1_120917_03.raw	0/0	3.19537162780762	14091994	73.4576950073242	0	0.0004594
High	Sequest HT (A2)	Unambiguous	[K].GMNTAVGDEGGYAPnLGSNAEALAVIAEAVK.[A]	N15(Deamidated)	1	2	A6TD53	B5XV19; A6TD53	0	3	0.0493	0	1	1	997.489990234375	2990.45541744313	4.76898302981249	0.00475378770833279	HCD	MS2	45.22043	41.85	73.4577785146667	61515	CNB1_120917_03.raw	0/0	5.47670030593872	15540223.25	73.4764785766602	0	3.477E-07
High	Sequest HT (A2)	Unambiguous	[K].GMNTAVGDEGGYAPNLGSnAEALAVIAEAVK.[A]	N19(Deamidated)	1	2	A6TD53	B5XV19; A6TD53	0	3		0.0493	2	2	997.489990234375	2990.45541744313	4.76898302981249	0.00475378770833279	HCD	MS2	45.22043	41.85	73.4577785146667	61515	CNB1_120917_03.raw	0/0	5.20979118347168	15540223.25	73.4764785766602	0	2.065E-06
High	Sequest HT (A2)	Unambiguous	[K].GMNTAVGDEGGYAPnLGSNAEALAVIAEAVK.[A]	N15(Deamidated)	1	2	A6TD53	B5XV19; A6TD53	0	3	0.0156	0	1	1	997.489990234375	2990.45541744313	4.76898302981249	0.00475378770833279	CID	MS2		33.1	73.4595662282667	61517	CNB1_120917_03.raw	0/0	5.14310789108276	15540223.25	73.4764785766602	0	2.229E-06
High	Sequest HT (A2)	Unambiguous	[K].FADVAcAGPLLAAELDALGK.[A]	C6(Carbamidomethyl)	1	1	B5XUB8	B5XUB8	0	2	0.7225	0	1	1	1001.51739501953	2002.02751340906	-1.93570937965364	-0.00193767546879187	HCD	MS2	0	33.1	73.7132716786667	61707	CNB1_120917_03.raw	0/0	5.18747043609619			0	1.74E-11
High	Sequest HT (A2)	Unambiguous	[R].VGAGPFPTELFDETGEFLcK.[Q]	C19(Carbamidomethyl)	1	2	A6TH93	B5Y325; A6TH93	0	2	0.8053	0	1	1	1107.52490234375	2214.0425280575	0.081650425672604	9.03887500562917E-05	CID	MS2		41.1	73.6853770922667	61686	CNB1_120917_03.raw	0/0	4.16173076629639			0	3.006E-06
High	Sequest HT (A2)	Unambiguous	[R].VGAGPFPTELFDETGEFLcK.[Q]	C19(Carbamidomethyl)	1	2	A6TH93	B5Y325; A6TH93	0	2	0.7128	0	1	1	1107.52490234375	2214.0425280575	0.081650425672604	9.03887500562917E-05	HCD	MS2	0	33.1	73.6833542528	61684	CNB1_120917_03.raw	0/0	3.96891570091248			0	7.479E-06
High	Sequest HT (A2)	Unambiguous	[K].GnVVNLALGFSHPVDHQLPAGITAEcPTQTEIVLK.[G]	N2(Deamidated); C26(Carbamidomethyl)	1	1	A6TEV7	A6TEV7	0	4		0.0399	2	2	932.489074707031	3726.93446893813	4.96328553371094	0.0046244370312909	CID	MS2		34.72	73.6816251218667	61682	CNB1_120917_03.raw	0/0	4.08926486968994			0	0.0001304
High	Sequest HT (A2)	Unambiguous	[K].GNVVnLALGFSHPVDHQLPAGITAEcPTQTEIVLK.[G]	N5(Deamidated); C26(Carbamidomethyl)	1	1	A6TEV7	A6TEV7	0	4	0.0399	0	1	1	932.489074707031	3726.93446893813	4.96328553371094	0.0046244370312909	CID	MS2		34.72	73.6816251218667	61682	CNB1_120917_03.raw	0/0	4.26455402374268			0	0.0001055
High	Sequest HT (A2)	Unambiguous	[K].GNVVnLALGFSHPVDHQLPAGITAEcPTQTEIVLK.[G]	N5(Deamidated); C26(Carbamidomethyl)	1	1	A6TEV7	A6TEV7	0	4	0.1164	0	1	1	932.489074707031	3726.93446893813	4.96328553371094	0.0046244370312909	HCD	MS2	51.38302	24.265	73.6797627186667	61680	CNB1_120917_03.raw	0/0	2.92079949378967			0	0.0002026
High	Sequest HT (A2)	Unambiguous	[K].ALIEEMASAYEDPSEVVEFYSK.[N]		1	1	A6T5H9	A6T5H9	0	2	0.9061	0	1	1	1254.07934570313	2507.15141477625	-0.797144578326206	-0.000999281875238012	CID	MS2		33.1	73.6768502645333	61677	CNB1_120917_03.raw	0/0	4.79162836074829			0	5.421E-06
High	Sequest HT (A2)	Unambiguous	[K].ALIEEMASAYEDPSEVVEFYSK.[N]		1	1	A6T5H9	A6T5H9	0	2	0.8064	0	1	1	1254.07934570313	2507.15141477625	-0.797144578326206	-0.000999281875238012	HCD	MS2	56.30979	35.305	73.6751983048	61675	CNB1_120917_03.raw	0/0	4.08313274383545			0	1.688E-05
High	Sequest HT (A2)	Unambiguous	[K].NMITGAAQMDGAILVVAATDGPMPQTR.[E]		1	1	A6TEX7	A6TEX7	0	3	0.6482	0	1	1	910.457397460938	2729.35763912281	5.76065707176892	0.00524093427050805	CID	MS2		33.1	73.0255056690667	61182	CNB1_120917_03.raw	0/0	4.15213298797607	18065544.5	72.9625091552734	0	1.497E-05
High	Sequest HT (A2)	Unambiguous	[K].EGVITVEDGTGLEDELDVVEGMQFDR.[G]		1	3	A6TH53	O66026; B5Y368; A6TH53	0	2	0.7596	0	1	1	1426.66027832031	2852.31328001063	-0.33089600255543	-0.000471909687348671	CID	MS2		33.1	73.6693921472	61669	CNB1_120917_03.raw	0/0	4.1606969833374			0	4.961E-07
High	Sequest HT (A2)	Unambiguous	[K].FGVSAAAAVAVAAGPVEAAEEK.[T]		1	1	A6TGN9	A6TGN9	0	2	0.7613	0	1	1	1008.02227783203	2015.03727903406	-3.53187550212716	-0.00355844296882424	CID	MS2		41.745	73.6252673629333	61638	CNB1_120917_03.raw	0/0	4.86099815368652			0	1.475E-08
High	Sequest HT (A2)	Unambiguous	[K].EGVITVEDGTGLEDELDVVEGMQFDR.[G]		1	3	A6TH53	O66026; B5Y368; A6TH53	0	3	0.6137	0	1	1	951.438903808594	2852.30215816578	-4.23013149029016	-0.0040218880728086	CID	MS2		33.1	73.6239197448	61637	CNB1_120917_03.raw	0/0	5.09773254394531	15694294.5	73.536018371582	0	5.863E-10
High	Sequest HT (A2)	Unambiguous	[K].FGVSAAAAVAVAAGPVEAAEEK.[T]		1	1	A6TGN9	A6TGN9	0	2	0.6456	0	1	1	1008.02227783203	2015.03727903406	-3.53187550212716	-0.00355844296882424	HCD	MS2	0	33.1	73.6229859058667	61636	CNB1_120917_03.raw	0/0	5.53227519989014			0	4.983E-09
High	Sequest HT (A2)	Unambiguous	[K].EGVITVEDGTGLEDELDVVEGMQFDR.[G]		1	3	A6TH53	O66026; B5Y368; A6TH53	0	3	0.5566	0	1	1	951.438903808594	2852.30215816578	-4.23013149029016	-0.0040218880728086	HCD	MS2	0	42.315	73.6221151189333	61635	CNB1_120917_03.raw	0/0	5.48433876037598	15694294.5	73.536018371582	0	2.868E-06
High	Sequest HT (A2)	Unambiguous	[K].ANEIDVPAALIDSEIDVLR.[R]		1	2	A6T5H9	A6T5H9; B5Y0U3	0	2	0.6961	0	1	1	1027.0419921875	2053.076707745	-2.1760245301256	-0.00223377749989595	CID	MS2		33.1	73.6199635258667	61633	CNB1_120917_03.raw	0/0	4.63709115982056			0	1.724E-11
High	Sequest HT (A2)	Unambiguous	[K].GLPIPVVITVYADR.[S]		1	2	A6TGN5	B5XYF9; A6TGN5	0	2	0.7328	0	1	1	756.940551757813	1512.87382688563	-3.04958696683719	-0.00230682718733988	CID	MS2		23.74414	73.5022604101333	61547	CNB1_120917_03.raw	0/0	2.62451553344727			0	0.0003356
High	Sequest HT (A2)	Unambiguous	[K].GLPIPVVITVYADR.[S]		1	2	A6TGN5	B5XYF9; A6TGN5	0	2	0.7895	0	1	1	756.940551757813	1512.87382688563	-3.04958696683719	-0.00230682718733988	HCD	MS2	0	22.61041	73.4966748408	61545	CNB1_120917_03.raw	0/0	2.27936553955078			0	0.0004926
High	Sequest HT (A2)	Unambiguous	[K].GMNTAVGDEGGYAPNLGSnAEALAVIAEAVK.[A]	N19(Deamidated)	1	2	A6TD53	B5XV19; A6TD53	0	3		0.0156	2	2	997.489990234375	2990.45541744313	4.76898302981249	0.00475378770833279	CID	MS2		33.1	73.4595662282667	61517	CNB1_120917_03.raw	0/0	5.06241893768311	15540223.25	73.4764785766602	0	1.179E-07
High	Sequest HT (A2)	Unambiguous	[K].EGVITVEDGTGLEDELDVVEGMQFDR.[G]		1	3	A6TH53	O66026; B5Y368; A6TH53	0	2	0.7699	0	1	1	1426.66027832031	2852.31328001063	-0.33089600255543	-0.000471909687348671	HCD	MS2	0	40.72	73.6676574258667	61667	CNB1_120917_03.raw	0/0	4.65198564529419			0	3.662E-08
High	Sequest HT (A2)	Unambiguous	[K].ALIEEMASAYEDPSEVVEFYSK.[N]		1	1	A6T5H9	A6T5H9	0	2	0.7373	0	1	1	1254.080078125	2507.15287962	-0.212878875953988	-0.000266860000238012	HCD	MS2	0	33.1	73.0245640154667	61181	CNB1_120917_03.raw	0/0	4.14904594421387			0	1.205E-06
High	Sequest HT (A2)	Unambiguous	[K].NMITGAAQMDGAILVVAATDGPMPQTR.[E]		1	1	A6TEX7	A6TEX7	0	3	0.612	0	1	1	910.457397460938	2729.35763912281	5.76065707176892	0.00524093427050805	HCD	MS2	84.66764	42.865	73.0236828962667	61180	CNB1_120917_03.raw	0/0	4.50732088088989	18065544.5	72.9625091552734	0	1.541E-06
High	Sequest HT (A2)	Unambiguous	[K].FADVAcAGPLLAAELDALGK.[A]	C6(Carbamidomethyl)	1	1	B5XUB8	B5XUB8	0	2	0.8117	0	1	1	1001.51806640625	2002.0288561825	-1.26500389269738	-0.00126628875004187	CID	MS2		33.1	72.9712203021333	61134	CNB1_120917_03.raw	0/0	5.31460666656494			0	8.294E-08
High	Sequest HT (A2)	Unambiguous	[K].GMNTAVGDEGGYAPNLGSnAEALAVIAEAVK.[A]	N19(Deamidated)	1	2	A6TD53	B5XV19; A6TD53	0	3	0.0693	0	1	1	997.488891601563	2990.45212154469	3.66683847471936	0.00365515489583279	HCD	MS2	0	19.24	72.6364807394667	60869	CNB1_120917_03.raw	0/0	4.62403964996338	23528733	72.5939102172852	0	2.761E-10
High	Sequest HT (A2)	Unambiguous	[K].EGVITVEDGTGLEDELDVVEGMqFDR.[G]	Q23(Deamidated)	1	3	A6TH53	O66026; B5Y368; A6TH53	0	3	0.8646	0	1	1	951.775146484375	2853.31088619313	4.43219112141522	0.00421545437510806	CID	MS2		33.1	72.6019592802667	60851	CNB1_120917_03.raw	0/0	5.17138957977295			0	4.753E-11
High	Sequest HT (A2)	Unambiguous	[K].EGVITVEDGTGLEDELDVVEGMQFDR.[G]		1	3	A6TH53	O66026; B5Y368; A6TH53	0	3	0.6468	0	1	1	951.44091796875	2852.30820064625	-2.11168310256787	-0.0020077279165586	HCD	MS2	15.77274	39.09	72.6002094994667	60849	CNB1_120917_03.raw	0/0	4.86867713928223			0	1.117E-09
High	Sequest HT (A2)	Unambiguous	[K].FADVAcAGPLLAAELDALGK.[A]	C6(Carbamidomethyl)	1	1	B5XUB8	B5XUB8	0	2	0.7574	0	1	1	1001.51599121094	2002.02470579188	-3.3380935796531	-0.00334148406254187	CID	MS2		37.84	72.5920077768	60844	CNB1_120917_03.raw	0/0	5.06928014755249	10124934	72.5127258300781	0	2.515E-07
High	Sequest HT (A2)	Unambiguous	[K].FADVAcAGPLLAAELDALGK.[A]	C6(Carbamidomethyl)	1	1	B5XUB8	B5XUB8	0	2	0.6794	0	1	1	1001.51599121094	2002.02470579188	-3.3380935796531	-0.00334148406254187	HCD	MS2	72.69744	27.7	72.5900869874667	60842	CNB1_120917_03.raw	0/0	4.1753945350647	10124934	72.5127258300781	0	2.831E-07
High	Sequest HT (A2)	Unambiguous	[K].ALIEEMASAYEDPSEVVEFYSK.[N]		1	1	A6T5H9	A6T5H9	0	2	0.6778	0	1	1	1254.07434082031	2507.14140501063	-4.7896268778697	-0.00600416468773801	HCD	MS2	0	22.75	72.559023728	60819	CNB1_120917_03.raw	0/0	4.50199270248413			0	0.000118
High	Sequest HT (A2)	Unambiguous	[R].VGAGPFPTELFDETGEFLcK.[Q]	C19(Carbamidomethyl)	1	2	A6TH93	B5Y325; A6TH93	0	2	0.8821	0	1	1	1107.5224609375	2214.037645245	-2.12373309194559	-0.00235101749994371	CID	MS2		33.1	72.4890998346667	60767	CNB1_120917_03.raw	0/0	4.91991376876831	6565239.75	72.5244369506836	0	2.698E-08
High	Sequest HT (A2)	Unambiguous	[R].VGAGPFPTELFDETGEFLcK.[Q]	C19(Carbamidomethyl)	1	2	A6TH93	B5Y325; A6TH93	0	2	0.7642	0	1	1	1107.5224609375	2214.037645245	-2.12373309194559	-0.00235101749994371	HCD	MS2	0	36.075	72.4874143981333	60765	CNB1_120917_03.raw	0/0	4.7548975944519	6565239.75	72.5244369506836	0	3.146E-08
High	Sequest HT (A2)	Unambiguous	[K].GMNTAVGDEGGYAPNLGSnAEALAVIAEAVK.[A]	N19(Deamidated)	1	2	A6TD53	B5XV19; A6TD53	0	3	0.0272	0	1	1	997.488891601563	2990.45212154469	3.66683847471936	0.00365515489583279	CID	MS2		29.425	72.6382580592	60871	CNB1_120917_03.raw	0/0	5.89148044586182	23528733	72.5939102172852	0	5.842E-08
High	Sequest HT (A2)	Unambiguous	[K].FGVSAAAAVAVAAGPVEAAEEK.[T]		1	1	A6TGN9	A6TGN9	0	2	0.8938	0	1	1	1008.02398681641	2015.04069700281	-1.83565046762142	-0.00184945859382424	CID	MS2		26.725	72.4851227109333	60763	CNB1_120917_03.raw	0/0	3.39184284210205			0	3.749E-08
High	Sequest HT (A2)	Unambiguous	[K].EGVITVEDGTGLEDELDVVEGMQFDR.[G]		1	3	A6TH53	O66026; B5Y368; A6TH53	0	2	0.7443	0	1	1	1426.65991210938	2852.31254758875	-0.587677625309646	-0.000838120624848671	CID	MS2		43.36	72.4601781653333	60743	CNB1_120917_03.raw	0/0	4.85486650466919			0	1.334E-06
High	Sequest HT (A2)	Unambiguous	[K].EGVITVEDGTGLEDELDVVEGMQFDR.[G]		1	3	A6TH53	O66026; B5Y368; A6TH53	0	2	0.7753	0	1	1	1426.65991210938	2852.31254758875	-0.587677625309646	-0.000838120624848671	HCD	MS2	0	33.1	72.4579302669333	60741	CNB1_120917_03.raw	0/0	4.85078573226929			0	3.873E-08
High	Sequest HT (A2)	Unambiguous	[K].GDLGLVIAcLPYA.[-]	C9(Carbamidomethyl)	1	1	B5XQC8	B5XQC8	0	2	0.7014	0	1	1	681.358642578125	1361.71000852625	-2.45346331622022	-0.0016704568750292	CID	MS2		11.74443	72.4064019210667	60710	CNB1_120917_03.raw	0/0	2.88197684288025			0	1.801E-05
High	Sequest HT (A2)	Unambiguous	[K].GDLGLVIAcLPYA.[-]	C9(Carbamidomethyl)	1	1	B5XQC8	B5XQC8	0	2	0.5451	0	1	1	681.358642578125	1361.71000852625	-2.45346331622022	-0.0016704568750292	HCD	MS2	11.46982	13.18382	72.4047702565333	60708	CNB1_120917_03.raw	0/0	2.87758660316467			0	0.0003405
High	Sequest HT (A2)	Unambiguous	[K].GLPIPVVITVYADR.[S]		1	2	A6TGN5	B5XYF9; A6TGN5	0	2	0.7895	0	1	1	756.941162109375	1512.87504758875	-2.2427124075274	-0.00169647562483988	CID	MS2		16.21976	72.2613845936	60600	CNB1_120917_03.raw	0/0	3.03759789466858			0	0.0003476
High	Sequest HT (A2)	Unambiguous	[K].GLPIPVVITVYADR.[S]		1	2	A6TGN5	B5XYF9; A6TGN5	0	2	0.7082	0	1	1	756.941162109375	1512.87504758875	-2.2427124075274	-0.00169647562483988	HCD	MS2	25.53669	27.4405	72.2597035352	60598	CNB1_120917_03.raw	0/0	2.57271337509155			0	0.0001464
High	Sequest HT (A2)	Unambiguous	[R].ADIDYNTSEAHTTYGVIGVK.[V]		1	1	B5XNA0	B5XNA0	0	2	0.6943	0	1	1	1077.52233886719	2154.03740110438	1.13635777888315	0.00122387718761274	CID	MS2		35.635	81.1513104536	67131	CNB1_070917_02.raw	0/0	3.13527250289917			0	0.0001207
High	Sequest HT (A2)	Unambiguous	[K].ANDAAGDGTTTATVLAQAIVNEGLK.[A]		1	3	A6TH53	O66026; B5Y368; A6TH53	0	2	0.6911	0	1	1	1201.11437988281	2401.22148313563	0.400227974359574	0.000480517812775361	HCD	MS2	55.56703	30.325	81.1564329298667	67137	CNB1_070917_02.raw	0/0	4.49699974060059			0	2.072E-06
High	Sequest HT (A2)	Unambiguous	[K].FGVSAAAAVAVAAGPVEAAEEK.[T]		1	1	A6TGN9	A6TGN9	0	2	0.7251	0	1	1	1008.02398681641	2015.04069700281	-1.83565046762142	-0.00184945859382424	HCD	MS2	23.20303	35.305	72.4834502970667	60761	CNB1_120917_03.raw	0/0	4.62140607833862			0	1.213E-08
High	Sequest HT (A2)	Unambiguous	[R].ALLnSMVIGVTEGFTK.[K]	N4(Deamidated)	1	2	A6TEV7	A6TEV7; B5XNA8	0	2	0.4886	0	1	1	840.954650878906	1680.90202512781	8.53133611567758	0.00717010890633518	CID	MS2		42.895	70.7379652773333	59346	CNB1_120917_03.raw	0/0	4.81006908416748	17148786	70.7776794433594	0	6.46E-05
High	Sequest HT (A2)	Unambiguous	[K].GMNTAVGDEGGYAPnLGSNAEALAVIAEAVK.[A]	N15(Deamidated)	1	2	A6TD53	B5XV19; A6TD53	0	3		0.0272	2	2	997.488891601563	2990.45212154469	3.66683847471936	0.00365515489583279	CID	MS2		29.425	72.6382580592	60871	CNB1_120917_03.raw	0/0	5.72618246078491	23528733	72.5939102172852	0	6.653E-08
High	Sequest HT (A2)	Unambiguous	[K].AEFYSEVLTVVVDGK.[E]		1	1	A6TBR5	A6TBR5	0	2	0.6497	0	1	1	828.428161621094	1655.84904661219	-2.1937687200534	-0.00181627890628988	CID	MS2		14.1866	72.6687148528	60896	CNB1_120917_03.raw	0/0	3.14425277709961			0	7.524E-05
High	Sequest HT (A2)	Unambiguous	[K].FADVAcAGPLLAAELDALGK.[A]	C6(Carbamidomethyl)	1	1	B5XUB8	B5XUB8	0	2	0.6698	0	1	1	1001.51806640625	2002.0288561825	-1.26500389269738	-0.00126628875004187	HCD	MS2	0	42.27	72.9694249762667	61132	CNB1_120917_03.raw	0/0	4.23761129379272			0	3.921E-09
High	Sequest HT (A2)	Unambiguous	[K].EGVITVEDGTGLEDELDVVEGMqFDR.[G]	Q23(Deamidated)	1	3	A6TH53	O66026; B5Y368; A6TH53	0	2	0.8281	0	1	1	1427.16174316406	2853.31620969813	6.29792843750302	0.00898493406265133	CID	MS2		33.1	72.9012005221333	61090	CNB1_120917_03.raw	0/0	4.41780042648315			0	8.347E-06
High	Sequest HT (A2)	Unambiguous	[K].EGVITVEDGTGLEDELDVVEGMQFDR.[G]		1	3	A6TH53	O66026; B5Y368; A6TH53	0	2	0.8053	0	1	1	1426.66137695313	2852.31547727625	0.439448865707219	0.000626723125151329	HCD	MS2	0	250	72.8959612013333	61088	CNB1_120917_03.raw	0/0	5.29382085800171			0	5.507E-09
High	Sequest HT (A2)	Unambiguous	[R].AGDNAPMAYIELVDR.[A]		1	1	A6TEU7	A6TEU7	0	2	0.6667	0	1	1	817.895629882813	1634.78398313563	-0.182852488812947	-0.000149462187323479	HCD	MS2	11.54301	25.285	81.1419124738667	67121	CNB1_070917_02.raw	0/0	4.19627714157104			0	1.575E-09
High	Sequest HT (A2)	Unambiguous	[R].AGDNAPMAYIELVDR.[A]		1	1	A6TEU7	A6TEU7	0	2	0.636	0	1	1	817.895629882813	1634.78398313563	-0.182852488812947	-0.000149462187323479	CID	MS2		34.48285	81.1436711325333	67123	CNB1_070917_02.raw	0/0	4.67469787597656			0	2.839E-10
High	Sequest HT (A2)	Unambiguous	[K].ANEIDVPAALIDSEIDVLR.[R]		1	2	A6T5H9	A6T5H9; B5Y0U3	0	2	0.6087	0	1	1	1027.04431152344	2053.08134641688	0.0833463758115144	8.55584376040497E-05	CID	MS2		36.075	72.8843658866667	61079	CNB1_120917_03.raw	0/0	3.21789789199829			0	5.976E-05
High	Sequest HT (A2)	Unambiguous	[K].ANEIDVPAALIDSEIDVLR.[R]		1	2	A6T5H9	A6T5H9; B5Y0U3	0	2	0.6076	0	1	1	1027.04431152344	2053.08134641688	0.0833463758115144	8.55584376040497E-05	HCD	MS2	36.43972	26.725	72.8824514738667	61077	CNB1_120917_03.raw	0/0	3.44472026824951			0	0.0001464
High	Sequest HT (A2)	Unambiguous	[R].VGAGPFPTELFDETGEFLcK.[Q]	C19(Carbamidomethyl)	1	2	A6TH93	B5Y325; A6TH93	0	2	0.8372	0	1	1	1107.52490234375	2214.0425280575	0.081650425672604	9.03887500562917E-05	CID	MS2		41.97	72.8730686088	61067	CNB1_120917_03.raw	0/0	4.79266119003296	30287755.375	73.1305923461914	0	6.39E-07
High	Sequest HT (A2)	Unambiguous	[K].AEFYSEVLTVVVDGK.[E]		1	1	A6TBR5	A6TBR5	0	2	0.4244	0	1	1	828.428161621094	1655.84904661219	-2.1937687200534	-0.00181627890628988	HCD	MS2	0	11.52827	72.6667607621333	60894	CNB1_120917_03.raw	0/0	2.37752938270569			0	3.157E-05
High	Sequest HT (A2)	Unambiguous	[R].VGAGPFPTELFDETGEFLcK.[Q]	C19(Carbamidomethyl)	1	2	A6TH93	B5Y325; A6TH93	0	2	0.7635	0	1	1	1107.52490234375	2214.0425280575	0.081650425672604	9.03887500562917E-05	HCD	MS2	0	33.1	72.8710415949333	61065	CNB1_120917_03.raw	0/0	4.98609352111816	30287755.375	73.1305923461914	0	2.73E-07
High	Sequest HT (A2)	Unambiguous	[K].FGVSAAAAVAVAAGPVEAAEEK.[T]		1	1	A6TGN9	A6TGN9	0	2	0.6744	0	1	1	1008.02551269531	2015.04374876063	-0.32116382966987	-0.000323579687574238	HCD	MS2	14.16111	35.28	72.8666189536	61060	CNB1_120917_03.raw	0/0	4.32506656646729			0	2.112E-10
High	Sequest HT (A2)	Unambiguous	[K].GDLGLVIAcLPYA.[-]	C9(Carbamidomethyl)	1	1	B5XQC8	B5XQC8	0	2	0.7344	0	1	1	681.358276367188	1361.70927610438	-2.99133119810682	-0.0020366678125292	CID	MS2		30.53654	72.8308016698667	61028	CNB1_120917_03.raw	0/0	3.19585847854614			0	8.492E-06
High	Sequest HT (A2)	Unambiguous	[R].RVVEGTQFEcLK.[D]	C10(Carbamidomethyl)	1	1	P0A297	P0A297	1	3	0.6196	0	1	1	489.253814697266	1465.7468908318	0.0791895291591014	3.86905989865719E-05	HCD	MS2	21.39473	42.235	81.1485870672	67128	CNB1_070917_02.raw	0/0	3.97089552879334			0	0.0006541
High	Sequest HT (A2)	Unambiguous	[K].EGVITVEDGTGLEDELDVVEGMQFDR.[G]		1	3	A6TH53	O66026; B5Y368; A6TH53	0	3	0.5458	0	1	1	951.442138671875	2852.31186275563	-0.827774988796792	-0.000787024791558603	CID	MS2		33.1	72.7445552978667	60955	CNB1_120917_03.raw	0/0	5.01849174499512			0	8.247E-07
High	Sequest HT (A2)	Unambiguous	[K].EGVITVEDGTGLEDELDVVEGMQFDR.[G]		1	3	A6TH53	O66026; B5Y368; A6TH53	0	3	0.5367	0	1	1	951.442138671875	2852.31186275563	-0.827774988796792	-0.000787024791558603	HCD	MS2	19.66678	35.905	72.742870024	60953	CNB1_120917_03.raw	0/0	5.17665100097656			0	1.444E-05
High	Sequest HT (A2)	Unambiguous	[K].GLPIPVVITVYADR.[S]		1	2	A6TGN5	B5XYF9; A6TGN5	0	2	0.7744	0	1	1	756.940979003906	1512.87468137781	-2.48477477532033	-0.00187958109358988	CID	MS2		32.68225	72.6947012605333	60916	CNB1_120917_03.raw	0/0	2.96586990356445			0	1.249E-05
High	Sequest HT (A2)	Unambiguous	[R].ADIDYNTSEAHTTYGVIGVK.[V]		1	1	B5XNA0	B5XNA0	0	2	0.6193	0	1	1	1077.52233886719	2154.03740110438	1.13635777888315	0.00122387718761274	HCD	MS2	10.88139	25.27	81.1494558432	67129	CNB1_070917_02.raw	0/0	3.73292684555054			0	3.136E-06
High	Sequest HT (A2)	Unambiguous	[R].QVGVPYIIVFLNK.[C]		1	1	A6TEX7	A6TEX7	0	2	0.9208	0	1	1	745.440490722656	1489.87370481531	-2.68981450910083	-0.0020037473436787	CID	MS2		14.46748	72.6867139712	60908	CNB1_120917_03.raw	0/0	3.03486847877502			0	3.195E-06
High	Sequest HT (A2)	Unambiguous	[K].FGVSAAAAVAVAAGPVEAAEEK.[T]		1	1	A6TGN9	A6TGN9	0	2	0.6416	0	1	1	1008.02551269531	2015.04374876063	-0.32116382966987	-0.000323579687574238	CID	MS2		26.47	72.8682977416	61062	CNB1_120917_03.raw	0/0	4.52389097213745			0	1.371E-08
High	Sequest HT (A2)	Unambiguous	[K].FADVAcAGPLLAAELDALGK.[A]	C6(Carbamidomethyl)	1	1	B5XUB8	B5XUB8	0	2	0.7607	0	1	1	1001.51666259766	2002.02604856531	-2.66738809269684	-0.00267009734379187	CID	MS2		42.21	73.7153092349333	61709	CNB1_120917_03.raw	0/0	5.13591003417969			0	1.693E-09
High	Sequest HT (A2)	Unambiguous	[R].ALLnSMVIGVTEGFTK.[K]	N4(Deamidated)	1	2	A6TEV7	A6TEV7; B5XNA8	0	2	0.6053	0	1	1	840.954650878906	1680.90202512781	8.53133611567758	0.00717010890633518	HCD	MS2	0	20.156	70.7360379789333	59344	CNB1_120917_03.raw	0/0	4.18366289138794	17148786	70.7776794433594	0	6.265E-07
High	Sequest HT (A2)	Unambiguous	[K].EGVITVEDGTGLEDELDVVEGMQFDR.[G]		1	3	A6TH53	O66026; B5Y368; A6TH53	0	3	0.7331	0	1	1	951.440124511719	2852.30582027516	-2.94622337651908	-0.0028011849478086	HCD	MS2	35.27658	34.99	70.7221284090667	59332	CNB1_120917_03.raw	0/0	6.36756706237793	23140721.5	70.7962417602539	0	8.283E-10
High	Sequest HT (A2)	Unambiguous	[K].AGDGNYGYnAATEEYGNMIDFGILDPTK.[V]	N9(Deamidated)	1	3	A6TH53	O66026; B5Y368; A6TH53	0	3	0.0115	0	1	1	999.778442382813	2997.32077388844	3.77026748097323	0.00376688614577736	CID	MS2		33.83241	67.8375260301333	56938	CNB1_120917_03.raw	0/0	6.08660078048706	55291221	67.8061065673828	0	3.856E-11
High	Sequest HT (A2)	Unambiguous	[K].AGDGNYGYnAATEEYGNMIDFGILDPTK.[V]	N9(Deamidated)	1	3	A6TH53	O66026; B5Y368; A6TH53	0	3		0.0065	2	2	999.778442382813	2997.32077388844	3.77026748097323	0.00376688614577736	HCD	MS2	54.86315	26.99078	67.8354945482667	56936	CNB1_120917_03.raw	0/0	4.60732746124268	55291221	67.8061065673828	0	4.015E-09
High	Sequest HT (A2)	Unambiguous	[K].AGDGNYGYNAATEEYGnMIDFGILDPTK.[V]	N17(Deamidated)	1	3	A6TH53	O66026; B5Y368; A6TH53	0	3	0.0065	0	1	1	999.778442382813	2997.32077388844	3.77026748097323	0.00376688614577736	HCD	MS2	54.86315	26.99078	67.8354945482667	56936	CNB1_120917_03.raw	0/0	4.63874816894531	55291221	67.8061065673828	0	1.767E-08
High	Sequest HT (A2)	Unambiguous	[R].IFTEDGVSIPVTVIEVEAnR.[V]	N19(Deamidated)	1	1	A6TEX2	A6TEX2	0	2	0.5594	0	1	1	1095.07788085938	2189.14848508875	6.79717250457146	0.00743995937494746	CID	MS2		38.85	67.7264038122667	56849	CNB1_120917_03.raw	0/0	3.19803953170776	11157240.5	67.6699447631836	0	3.611E-06
High	Sequest HT (A2)	Unambiguous	[R].IFTEDGVSIPVTVIEVEAnR.[V]	N19(Deamidated)	1	1	A6TEX2	A6TEX2	0	2	0.4724	0	1	1	1095.07788085938	2189.14848508875	6.79717250457146	0.00743995937494746	HCD	MS2	36.37014	33.1	67.7167062392	56847	CNB1_120917_03.raw	0/0	3.97795295715332	11157240.5	67.6699447631836	0	2.545E-06
High	Sequest HT (A2)	Unambiguous	[K].GLPIPVVITVYADR.[S]		1	2	A6TGN5	B5XYF9; A6TGN5	0	2	0.7562	0	1	1	756.940795898438	1512.87431516688	-2.72683714311327	-0.00206268656233988	CID	MS2		9.110066	67.6640168253333	56807	CNB1_120917_03.raw	0/0	3.23840260505676			0	1.533E-06
High	Sequest HT (A2)	Unambiguous	[K].GLPIPVVITVYADR.[S]		1	2	A6TGN5	B5XYF9; A6TGN5	0	2	0.9763	0	1	1	756.940795898438	1512.87431516688	-2.72683714311327	-0.00206268656233988	HCD	MS2	0	9.659349	67.6620022442667	56805	CNB1_120917_03.raw	0/0	2.53125095367432			0	9.724E-06
High	Sequest HT (A2)	Unambiguous	[K].VPLFVQIGEVIK.[V]		1	1	A6TH65	A6TH65	0	2	0.7313	0	1	1	671.409057617188	1341.81083860438	-2.3929289055509	-0.00160543281242553	CID	MS2		33.76264	67.6046443877333	56761	CNB1_120917_03.raw	0/0	3.34809589385986	23117200.5	67.6695022583008	0	8.75E-07
High	Sequest HT (A2)	Unambiguous	[K].VPLFVQIGEVIK.[V]		1	1	A6TH65	A6TH65	0	2	0.5954	0	1	1	671.409057617188	1341.81083860438	-2.3929289055509	-0.00160543281242553	HCD	MS2	0	19.48826	67.6027006026667	56759	CNB1_120917_03.raw	0/0	3.46147465705872	23117200.5	67.6695022583008	0	5.613E-08
High	Sequest HT (A2)	Unambiguous	[K].AGDGNYGYnAATEEYGNMIDFGILDPTK.[V]	N9(Deamidated)	1	3	A6TH53	O66026; B5Y368; A6TH53	0	2		0.0323	2	2	1499.16198730469	2997.31669797938	2.410411550538	0.00361237468740527	CID	MS2		33.1	67.3818620738667	56575	CNB1_120917_03.raw	0/0	3.59061980247498			0	0.0003611
High	Sequest HT (A2)	Unambiguous	[K].AGDGNYGYNAATEEYGnMIDFGILDPTK.[V]	N17(Deamidated)	1	3	A6TH53	O66026; B5Y368; A6TH53	0	2	0.0323	0	1	1	1499.16198730469	2997.31669797938	2.410411550538	0.00361237468740527	CID	MS2		33.1	67.3818620738667	56575	CNB1_120917_03.raw	0/0	3.71274018287659			0	0.0001327
High	Sequest HT (A2)	Unambiguous	[K].AGDGnYGYNAATEEYGNMIDFGILDPTK.[V]	N5(Deamidated)	1	3	A6TH53	O66026; B5Y368; A6TH53	0	2		0.0289	3	3	1499.16198730469	2997.31669797938	2.410411550538	0.00361237468740527	HCD	MS2	61.87488	38.805	67.3801602701333	56573	CNB1_120917_03.raw	0/0	4.3697772026062			0	3.317E-07
High	Sequest HT (A2)	Unambiguous	[K].AGDGNYGYnAATEEYGNMIDFGILDPTK.[V]	N9(Deamidated)	1	3	A6TH53	O66026; B5Y368; A6TH53	0	2		0.0022	2	2	1499.16198730469	2997.31669797938	2.410411550538	0.00361237468740527	HCD	MS2	61.87488	38.805	67.3801602701333	56573	CNB1_120917_03.raw	0/0	4.49278116226196			0	1.129E-07
High	Sequest HT (A2)	Unambiguous	[K].AGDGNYGYNAATEEYGnMIDFGILDPTK.[V]	N17(Deamidated)	1	3	A6TH53	O66026; B5Y368; A6TH53	0	2	0.0022	0	1	1	1499.16198730469	2997.31669797938	2.410411550538	0.00361237468740527	HCD	MS2	61.87488	38.805	67.3801602701333	56573	CNB1_120917_03.raw	0/0	4.4989767074585			0	8.925E-07
High	Sequest HT (A2)	Unambiguous	[K].AGDGNYGYNAATEEYGNMIDFGILDPTK.[V]		1	3	A6TH53	O66026; B5Y368; A6TH53	0	3	0.815	0	1	1	999.443664550781	2996.31644039234	-3.00929848413519	-0.00300561255213931	CID	MS2		32.59	67.3649589013333	56556	CNB1_120917_03.raw	0/0	4.53739833831787			0	2.63E-09
High	Sequest HT (A2)	Unambiguous	[K].AGDGNYGYNAATEEYGNMIDFGILDPTK.[V]		1	3	A6TH53	O66026; B5Y368; A6TH53	0	3	0.8025	0	1	1	999.443664550781	2996.31644039234	-3.00929848413519	-0.00300561255213931	HCD	MS2	0	22.915	67.3631110010667	56554	CNB1_120917_03.raw	0/0	3.95097279548645			0	2.224E-07
High	Sequest HT (A2)	Unambiguous	[K].GLPIPVVITVYADR.[S]		1	2	A6TGN5	B5XYF9; A6TGN5	0	2	0.8426	0	1	1	756.940612792969	1512.87394895594	-2.96889951090621	-0.00224579203108988	CID	MS2		11.78537	67.3155508133333	56508	CNB1_120917_03.raw	0/0	3.2433488368988			0	1.496E-06
High	Sequest HT (A2)	Unambiguous	[K].AGDGNYGYNAATEEYGnMIDFGILDPTK.[V]	N17(Deamidated)	1	3	A6TH53	O66026; B5Y368; A6TH53	0	3		0.0115	2	2	999.778442382813	2997.32077388844	3.77026748097323	0.00376688614577736	CID	MS2		33.83241	67.8375260301333	56938	CNB1_120917_03.raw	0/0	6.02018547058105	55291221	67.8061065673828	0	1.571E-11
High	Sequest HT (A2)	Unambiguous	[K].AGDGnYGYNAATEEYGNMIDFGILDPTK.[V]	N5(Deamidated)	1	3	A6TH53	O66026; B5Y368; A6TH53	0	3		0.0164	3	3	999.778442382813	2997.32077388844	3.77026748097323	0.00376688614577736	CID	MS2		33.83241	67.8375260301333	56938	CNB1_120917_03.raw	0/0	5.98928546905518	55291221	67.8061065673828	0	3.642E-10
High	Sequest HT (A2)	Unambiguous	[K].AGDGNYGYNAATEEYGNMIDFGILDPTK.[V]		1	3	A6TH53	O66026; B5Y368; A6TH53	0	2	0.8503	0	1	1	1498.6630859375	2996.318895245	-2.19001076280138	-0.00328099250009473	HCD	MS2	63.76395	29.155	67.8936170512	56979	CNB1_120917_03.raw	0/0	4.60879039764404			0	4.916E-07
High	Sequest HT (A2)	Unambiguous	[K].AGDGNYGYNAATEEYGNMIDFGILDPTK.[V]		1	3	A6TH53	O66026; B5Y368; A6TH53	0	2	0.8495	0	1	1	1498.6630859375	2996.318895245	-2.19001076280138	-0.00328099250009473	CID	MS2		39.16	67.8955110312	56981	CNB1_120917_03.raw	0/0	4.11584377288818			0	2.384E-06
High	Sequest HT (A2)	Unambiguous	[K].VPLFVQIGEVIK.[V]		1	1	A6TH65	A6TH65	0	2	0.7512	0	1	1	671.408996582031	1341.81071653406	-2.48390299584919	-0.00166646796867553	CID	MS2		17.08399	68.3222237690667	57344	CNB1_120917_03.raw	0/0	4.06026792526245			0	1.662E-06
High	Sequest HT (A2)	Unambiguous	[K].VPLFVQIGEVIK.[V]		1	1	A6TH65	A6TH65	0	2	0.5977	0	1	1	671.408996582031	1341.81071653406	-2.48390299584919	-0.00166646796867553	HCD	MS2	57.0997	15.22057	68.3206488309333	57342	CNB1_120917_03.raw	0/0	3.47926831245422			0	1.229E-06
High	Sequest HT (A2)	Unambiguous	[K].AGDGnYGYNAATEEYGNMIDFGILDPTK.[V]	N5(Deamidated)	1	3	A6TH53	O66026; B5Y368; A6TH53	0	3		0.0475	3	3	999.778686523438	2997.32150631031	4.01462725814723	0.00401102677077736	CID	MS2		25.66	68.203820316	57253	CNB1_120917_03.raw	0/0	5.21356868743896			0	1.201E-09
High	Sequest HT (A2)	Unambiguous	[K].AGDGNYGYNAATEEYGnMIDFGILDPTK.[V]	N17(Deamidated)	1	3	A6TH53	O66026; B5Y368; A6TH53	0	3		0.0238	2	2	999.778686523438	2997.32150631031	4.01462725814723	0.00401102677077736	CID	MS2		25.66	68.203820316	57253	CNB1_120917_03.raw	0/0	5.3427414894104			0	8.199E-10
High	Sequest HT (A2)	Unambiguous	[K].AGDGNYGYnAATEEYGNMIDFGILDPTK.[V]	N9(Deamidated)	1	3	A6TH53	O66026; B5Y368; A6TH53	0	3	0.0238	0	1	1	999.778686523438	2997.32150631031	4.01462725814723	0.00401102677077736	CID	MS2		25.66	68.203820316	57253	CNB1_120917_03.raw	0/0	5.47466897964478			0	1.566E-10
High	Sequest HT (A2)	Unambiguous	[K].AGDGnYGYNAATEEYGNMIDFGILDPTK.[V]	N5(Deamidated)	1	3	A6TH53	O66026; B5Y368; A6TH53	0	3		0.0133	3	3	999.778686523438	2997.32150631031	4.01462725814723	0.00401102677077736	HCD	MS2	44.55486	40.86816	68.2020394128	57251	CNB1_120917_03.raw	0/0	4.44637012481689			0	6.993E-08
High	Sequest HT (A2)	Unambiguous	[K].AGDGNYGYnAATEEYGNMIDFGILDPTK.[V]	N9(Deamidated)	1	3	A6TH53	O66026; B5Y368; A6TH53	0	3		0.0089	2	2	999.778686523438	2997.32150631031	4.01462725814723	0.00401102677077736	HCD	MS2	44.55486	40.86816	68.2020394128	57251	CNB1_120917_03.raw	0/0	4.46924066543579			0	1.216E-08
High	Sequest HT (A2)	Unambiguous	[K].AGDGNYGYNAATEEYGnMIDFGILDPTK.[V]	N17(Deamidated)	1	3	A6TH53	O66026; B5Y368; A6TH53	0	3	0.0089	0	1	1	999.778686523438	2997.32150631031	4.01462725814723	0.00401102677077736	HCD	MS2	44.55486	40.86816	68.2020394128	57251	CNB1_120917_03.raw	0/0	4.51223087310791			0	2.679E-09
High	Sequest HT (A2)	Unambiguous	[K].GLPIPVVITVYADR.[S]		1	2	A6TGN5	B5XYF9; A6TGN5	0	2	0.957	0	1	1	756.940612792969	1512.87394895594	-2.96889951090621	-0.00224579203108988	HCD	MS2	0	9.801001	67.3137797418667	56506	CNB1_120917_03.raw	0/0	2.55756378173828			0	9.454E-06
High	Sequest HT (A2)	Unambiguous	[K].AGDGNYGYNAATEEYGNMIDFGILDPTK.[V]		1	3	A6TH53	O66026; B5Y368; A6TH53	0	2	0.8527	0	1	1	1498.66235351563	2996.31743040125	-2.67889081635677	-0.00401341437509473	CID	MS2		26.905	68.1081494677333	57173	CNB1_120917_03.raw	0/0	4.47836446762085			0	9.19E-06
High	Sequest HT (A2)	Unambiguous	[R].ALLNSMVIGVTEGFTK.[K]		1	2	A6TEV7	A6TEV7; B5XNA8	0	2	0.8055	0	1	1	840.452819824219	1679.89836301844	-3.158449892411	-0.00265294578116482	CID	MS2		14.83868	68.0761613256	57142	CNB1_120917_03.raw	0/0	4.37436819076538	31957798.25	68.0691680908203	0	4.812E-06
High	Sequest HT (A2)	Unambiguous	[R].ALLNSMVIGVTEGFTK.[K]		1	2	A6TEV7	A6TEV7; B5XNA8	0	2	0.6649	0	1	1	840.452819824219	1679.89836301844	-3.158449892411	-0.00265294578116482	HCD	MS2	25.88402	32.65835	68.0745511842667	57140	CNB1_120917_03.raw	0/0	3.7600679397583	31957798.25	68.0691680908203	0	2.303E-09
High	Sequest HT (A2)	Unambiguous	[K].GLPIPVVITVYADR.[S]		1	2	A6TGN5	B5XYF9; A6TGN5	0	2	0.9177	0	1	1	756.940368652344	1512.87346067469	-3.29164933463013	-0.00248993265608988	CID	MS2		7.758391	68.0131933933333	57090	CNB1_120917_03.raw	0/0	3.28108954429626			0	6.826E-06
High	Sequest HT (A2)	Unambiguous	[K].GLPIPVVITVYADR.[S]		1	2	A6TGN5	B5XYF9; A6TGN5	0	2	0.8798	0	1	1	756.940368652344	1512.87346067469	-3.29164933463013	-0.00248993265608988	HCD	MS2	0	11.43222	68.0114098330667	57088	CNB1_120917_03.raw	0/0	2.57549619674683			0	0.0001895
High	Sequest HT (A2)	Unambiguous	[K].AEFYSEVLTVVVDGK.[E]		1	1	A6TBR5	A6TBR5	0	2	0.5611	0	1	1	828.427551269531	1655.84782590906	-2.93097387142706	-0.00242663046878988	CID	MS2		17.63665	68.0020293648	57080	CNB1_120917_03.raw	0/0	3.19302225112915	13227772	68.0121994018555	0	4.291E-06
High	Sequest HT (A2)	Unambiguous	[K].AEFYSEVLTVVVDGK.[E]		1	1	A6TBR5	A6TBR5	0	2	0.5377	0	1	1	828.427551269531	1655.84782590906	-2.93097387142706	-0.00242663046878988	HCD	MS2	80.15421	20.50485	68.0003356786667	57078	CNB1_120917_03.raw	0/0	3.18262839317322	13227772	68.0121994018555	0	3.716E-06
High	Sequest HT (A2)	Unambiguous	[K].VPLFVQIGEVIK.[V]		1	1	A6TH65	A6TH65	0	2	0.6934	0	1	1	671.409118652344	1341.81096067469	-2.30195481525261	-0.00154439765617553	CID	MS2		16.6684	67.9624724944	57044	CNB1_120917_03.raw	0/0	3.4857382774353			0	8.194E-07
High	Sequest HT (A2)	Unambiguous	[K].VPLFVQIGEVIK.[V]		1	1	A6TH65	A6TH65	0	2	0.6096	0	1	1	671.409118652344	1341.81096067469	-2.30195481525261	-0.00154439765617553	HCD	MS2	57.75137	15.76421	67.9608936989333	57042	CNB1_120917_03.raw	0/0	3.73580646514893			0	4.509E-07
High	Sequest HT (A2)	Unambiguous	[K].AGDGNYGYNAATEEYGNMIDFGILDPTK.[V]		1	3	A6TH53	O66026; B5Y368; A6TH53	0	2	0.841	0	1	1	1498.66235351563	2996.31743040125	-2.67889081635677	-0.00401341437509473	HCD	MS2	0	41.86	68.1063914274667	57171	CNB1_120917_03.raw	0/0	4.15471601486206			0	6.502E-08
High	Sequest HT (A2)	Unambiguous	[K].AEFYSEVLTVVVDGK.[E]		1	1	A6TBR5	A6TBR5	0	2	0.5226	0	1	1	828.427612304688	1655.84794797938	-2.85725335628969	-0.00236559531253988	HCD	MS2	0	15.99073	68.3600533826667	57368	CNB1_120917_03.raw	0/0	2.87463068962097	38106512	68.3856887817383	0	2.986E-07
High	Sequest HT (A2)	Unambiguous	[K].VPLFVQIGEVIK.[V]		1	1	A6TH65	A6TH65	0	2	0.7225	0	1	1	671.408935546875	1341.81059446375	-2.57487708614748	-0.00172750312492553	CID	MS2		12.595	67.2287166773333	56454	CNB1_120917_03.raw	0/0	3.82336068153381	23182879	67.2255020141602	0	7.476E-07
High	Sequest HT (A2)	Unambiguous	[K].GLPIPVVITVYADR.[S]		1	2	A6TGN5	B5XYF9; A6TGN5	0	2	0.8612	0	1	1	756.94140625	1512.87553587	-1.91996258380348	-0.00145233499983988	CID	MS2		10.42745	66.9407832061333	56231	CNB1_120917_03.raw	0/0	3.89416408538818			0	1.818E-07
High	Sequest HT (A2)	Unambiguous	[K].GNVVNLALGFSHPVDHqLPAGITAEcPTQTEIVLK.[G]	Q17(Deamidated); C26(Carbamidomethyl)	1	1	A6TEV7	A6TEV7	0	4	0.0302	0	1	1	932.486328125	3726.92348261	2.01545193350984	0.0018778550000409	CID	MS2		27.75216	65.7795589298667	55332	CNB1_120917_03.raw	0/0	4.96713972091675	38086366	65.6451416015625	0	1.034E-05
High	Sequest HT (A2)	Unambiguous	[K].GNVVNLALGFSHPVDHqLPAGITAEcPTQTEIVLK.[G]	Q17(Deamidated); C26(Carbamidomethyl)	1	1	A6TEV7	A6TEV7	0	4	0.0585	0	1	1	932.486328125	3726.92348261	2.01545193350984	0.0018778550000409	HCD	MS2	69.97768	29.24101	65.7774813848	55330	CNB1_120917_03.raw	0/0	6.33478975296021	38086366	65.6451416015625	0	7.039E-12
High	Sequest HT (A2)	Unambiguous	[R].IFTEDGVSIPVTVIEVEANR.[V]		1	1	A6TEX2	A6TEX2	0	2	0.6569	0	1	1	1094.57702636719	2188.14677610438	-1.28559109442427	-0.00140653281255254	CID	MS2		13.525	65.6639406717333	55240	CNB1_120917_03.raw	0/0	3.40506482124329			0	2.819E-09
High	Sequest HT (A2)	Unambiguous	[R].IFTEDGVSIPVTVIEVEANR.[V]		1	1	A6TEX2	A6TEX2	0	2	0.6331	0	1	1	1094.57702636719	2188.14677610438	-1.28559109442427	-0.00140653281255254	HCD	MS2	0	34.26457	65.6622471933333	55238	CNB1_120917_03.raw	0/0	5.07478046417236			0	9.203E-11
High	Sequest HT (A2)	Unambiguous	[K].AnDAAGDGTTTATVLAQAIVNEGLK.[A]	N2(Deamidated)	1	3	A6TH53	O66026; B5Y368; A6TH53	0	3	0.0582	0	1	1	801.410400390625	2402.21664791188	5.04112438533248	0.00403660395852408	CID	MS2		14.41329	65.4656722466667	55077	CNB1_120917_03.raw	0/0	5.49724149703979			0	1.012E-08
High	Sequest HT (A2)	Unambiguous	[K].ANDAAGDGTTTATVLAQAIVNEGLK.[A]		1	3	A6TH53	O66026; B5Y368; A6TH53	0	3	0.6592	0	1	1	801.076782226563	2401.21579341969	-1.96928198322754	-0.00157622677064258	HCD	MS2	0	21.61	65.4638491890667	55075	CNB1_120917_03.raw	0/0	6.28236818313599	34282080	65.3818206787109	0	7.296E-10
High	Sequest HT (A2)	Unambiguous	[K].GNVVNLALGFSHPVDHqLPAGITAEcPTQTEIVLK.[G]	Q17(Deamidated); C26(Carbamidomethyl)	1	1	A6TEV7	A6TEV7	0	4		0.0294	2	2	932.484558105469	3726.91640253188	0.115736946713573	0.000107835468790896	CID	MS2		26.50373	65.3110434344	54964	CNB1_120917_03.raw	0/0	4.95542907714844	42891083	65.3019256591797	0	1.12E-07
High	Sequest HT (A2)	Unambiguous	[K].GNVVnLALGFSHPVDHQLPAGITAEcPTQTEIVLK.[G]	N5(Deamidated); C26(Carbamidomethyl)	1	1	A6TEV7	A6TEV7	0	4	0.0294	0	1	1	932.484558105469	3726.91640253188	0.115736946713573	0.000107835468790896	CID	MS2		26.50373	65.3110434344	54964	CNB1_120917_03.raw	0/0	5.11174631118774	42891083	65.3019256591797	0	4.6E-07
High	Sequest HT (A2)	Unambiguous	[K].GNVVnLALGFSHPVDHQLPAGITAEcPTQTEIVLK.[G]	N5(Deamidated); C26(Carbamidomethyl)	1	1	A6TEV7	A6TEV7	0	4		0.0352	2	2	932.484558105469	3726.91640253188	0.115736946713573	0.000107835468790896	HCD	MS2	0	25.84	65.3091479424	54962	CNB1_120917_03.raw	0/0	6.57947111129761	42891083	65.3019256591797	0	6.54E-10
High	Sequest HT (A2)	Unambiguous	[K].GNVVNLALGFSHPVDHqLPAGITAEcPTQTEIVLK.[G]	Q17(Deamidated); C26(Carbamidomethyl)	1	1	A6TEV7	A6TEV7	0	4	0.0352	0	1	1	932.484558105469	3726.91640253188	0.115736946713573	0.000107835468790896	HCD	MS2	0	25.84	65.3091479424	54962	CNB1_120917_03.raw	0/0	6.81630563735962	42891083	65.3019256591797	0	2.772E-12
High	Sequest HT (A2)	Unambiguous	[R].IFTEDGVSIPVTVIEVEANR.[V]		1	1	A6TEX2	A6TEX2	0	2	0.7221	0	1	1	1094.57556152344	2188.14384641688	-2.62447921912112	-0.00287137656255254	CID	MS2		26.065	65.2987130568	54951	CNB1_120917_03.raw	0/0	4.39214658737183			0	5.395E-11
High	Sequest HT (A2)	Unambiguous	[R].IFTEDGVSIPVTVIEVEANR.[V]		1	1	A6TEX2	A6TEX2	0	2	0.6968	0	1	1	1094.57556152344	2188.14384641688	-2.62447921912112	-0.00287137656255254	HCD	MS2	0	36.505	65.2970211429333	54949	CNB1_120917_03.raw	0/0	4.74969959259033			0	8.671E-11
High	Sequest HT (A2)	Unambiguous	[K].ANDAAGDGTTTATVLAQAIVNEGLK.[A]		1	3	A6TH53	O66026; B5Y368; A6TH53	0	3	0.739	0	1	1	801.077514648438	2401.21799068531	-1.0542199950523	-0.000843804895642582	CID	MS2		22.43866	65.0764704808	54762	CNB1_120917_03.raw	0/0	5.44231462478638	54074049	65.0322494506836	0	9.984E-11
High	Sequest HT (A2)	Unambiguous	[K].ANDAAGDGTTTATVLAQAIVNEGLK.[A]		1	3	A6TH53	O66026; B5Y368; A6TH53	0	3	0.6452	0	1	1	801.077514648438	2401.21799068531	-1.0542199950523	-0.000843804895642582	HCD	MS2	0	17.40005	65.074543092	54760	CNB1_120917_03.raw	0/0	5.43781471252441	54074049	65.0322494506836	0	1.01E-10
High	Sequest HT (A2)	Unambiguous	[K].ANDAAGDGTTTATVLAQAIVNEGLK.[A]		1	3	A6TH53	O66026; B5Y368; A6TH53	0	3	0.7517	0	1	1	801.075805664063	2401.21286373219	-3.18936463412785	-0.00255278927064258	CID	MS2		19.71523	65.0327949232	54731	CNB1_120917_03.raw	0/0	5.87938070297241	54074049	65.0322494506836	0	2.429E-10
High	Sequest HT (A2)	Unambiguous	[K].ANDAAGDGTTTATVLAQAIVNEGLK.[A]		1	3	A6TH53	O66026; B5Y368; A6TH53	0	3	0.7051	0	1	1	801.075805664063	2401.21286373219	-3.18936463412785	-0.00255278927064258	HCD	MS2	64.47597	16.13211	65.0310244397333	54729	CNB1_120917_03.raw	0/0	6.50846242904663	54074049	65.0322494506836	0	7.532E-11
High	Sequest HT (A2)	Unambiguous	[R].IFTEDGVSIPVTVIEVEANR.[V]		1	1	A6TEX2	A6TEX2	0	2	0.6316	0	1	1	1094.57678222656	2188.14628782313	-1.50873911520708	-0.00165067343755254	CID	MS2		37.33	64.9425403050667	54652	CNB1_120917_03.raw	0/0	3.80063486099243	182051292	65.0307693481445	0	7.444E-08
High	Sequest HT (A2)	Unambiguous	[K].GNVVnLALGFSHPVDHQLPAGITAEcPTQTEIVLK.[G]	N5(Deamidated); C26(Carbamidomethyl)	1	1	A6TEV7	A6TEV7	0	4		0.0302	2	2	932.486328125	3726.92348261	2.01545193350984	0.0018778550000409	CID	MS2		27.75216	65.7795589298667	55332	CNB1_120917_03.raw	0/0	4.82001876831055	38086366	65.6451416015625	0	4.197E-05
High	Sequest HT (A2)	Unambiguous	[K].GLPIPVVITVYADR.[S]		1	2	A6TGN5	B5XYF9; A6TGN5	0	2	0.6458	0	1	1	756.942138671875	1512.87700071375	-0.951713112631726	-0.000719913124839877	HCD	MS2	0	24.06657	65.8203942784	55371	CNB1_120917_03.raw	0/0	2.88279509544373			0	2.047E-06
High	Sequest HT (A2)	Unambiguous	[K].GLPIPVVITVYADR.[S]		1	2	A6TGN5	B5XYF9; A6TGN5	0	2	0.7507	0	1	1	756.942138671875	1512.87700071375	-0.951713112631726	-0.000719913124839877	CID	MS2		21.82885	65.8221087530667	55373	CNB1_120917_03.raw	0/0	3.76804518699646			0	1.176E-08
High	Sequest HT (A2)	Unambiguous	[K].ANDAAGDGTTTATVLAQAIVNEGLK.[A]		1	3	A6TH53	O66026; B5Y368; A6TH53	0	3	0.6351	0	1	1	801.076599121094	2401.21524410328	-2.19804748027134	-0.00175933223939258	HCD	MS2	64.52894	23.73957	65.9666109176	55473	CNB1_120917_03.raw	0/0	5.91750335693359			0	3.769E-10
High	Sequest HT (A2)	Unambiguous	[K].GLPIPVVITVYADR.[S]		1	2	A6TGN5	B5XYF9; A6TGN5	0	2	0.7484	0	1	1	756.941589355469	1512.87590208094	-1.67790021601054	-0.00126922953108988	HCD	MS2	0	8.226727	66.9389499850667	56229	CNB1_120917_03.raw	0/0	3.05991268157959			0	2.642E-06
High	Sequest HT (A2)	Unambiguous	[K].FGVSAAAAVAVAAGPVEAAEEK.[T]		1	1	A6TGN9	A6TGN9	0	2	0.7476	0	1	1	1008.02325439453	2015.03923215906	-2.56260405383817	-0.00258188046882424	CID	MS2		41.245	66.8940542810667	56197	CNB1_120917_03.raw	0/0	6.22462558746338	11818572.5	66.9494094848633	0	3.394E-13
High	Sequest HT (A2)	Unambiguous	[K].FGVSAAAAVAVAAGPVEAAEEK.[T]		1	1	A6TGN9	A6TGN9	0	2	0.6892	0	1	1	1008.02380371094	2015.04033079188	-2.01738886417561	-0.00203256406257424	HCD	MS2	7.264798	31.45	66.8920562224	56195	CNB1_120917_03.raw	0/0	6.49858903884888	11818572.5	66.9494094848633	0	6.977E-13
High	Sequest HT (A2)	Unambiguous	[K].ANDAAGDGTTTATVLAQAIVNEGLK.[A]		1	3	A6TH53	O66026; B5Y368; A6TH53	0	3	0.7273	0	1	1	801.078002929688	2401.21945552906	-0.444178669602145	-0.000355523645642582	CID	MS2		25.53926	66.8891397709333	56192	CNB1_120917_03.raw	0/0	6.49152851104736			0	3.002E-10
High	Sequest HT (A2)	Unambiguous	[K].ANDAAGDGTTTATVLAQAIVNEGLK.[A]		1	3	A6TH53	O66026; B5Y368; A6TH53	0	3	0.5405	0	1	1	801.076110839844	2401.21377925953	-2.8080888057215	-0.00224761348939258	HCD	MS2	0	41.4	66.8873524608	56190	CNB1_120917_03.raw	0/0	6.28696060180664			0	1.151E-09
High	Sequest HT (A2)	Unambiguous	[R].IFTEDGVSIPVTVIEVEANR.[V]		1	1	A6TEX2	A6TEX2	0	2	0.6675	0	1	1	1094.5751953125	2188.143113995	-2.95920125029533	-0.00323758750005254	CID	MS2		24.25	66.8746777602667	56176	CNB1_120917_03.raw	0/0	3.91409635543823			0	4.742E-05
High	Sequest HT (A2)	Unambiguous	[R].IFTEDGVSIPVTVIEVEANR.[V]		1	1	A6TEX2	A6TEX2	0	2	0.6152	0	1	1	1094.5751953125	2188.143113995	-2.95920125029533	-0.00323758750005254	HCD	MS2	0	36.21	66.8729908928	56174	CNB1_120917_03.raw	0/0	4.34162139892578			0	2.213E-07
High	Sequest HT (A2)	Unambiguous	[K].GLPIPVVITVYADR.[S]		1	2	A6TGN5	B5XYF9; A6TGN5	0	2	0.8792	0	1	1	756.941650390625	1512.87602415125	-1.59721276007956	-0.00120819437483988	CID	MS2		10.13021	66.573788852	55955	CNB1_120917_03.raw	0/0	3.31441473960876			0	3.133E-07
High	Sequest HT (A2)	Unambiguous	[K].VPLFVQIGEVIK.[V]		1	1	A6TH65	A6TH65	0	2	0.5744	0	1	1	671.408935546875	1341.81059446375	-2.57487708614748	-0.00172750312492553	HCD	MS2	0	38.12465	67.2270856114667	56452	CNB1_120917_03.raw	0/0	3.82874345779419	23182879	67.2255020141602	0	1.268E-07
High	Sequest HT (A2)	Unambiguous	[K].GLPIPVVITVYADR.[S]		1	2	A6TGN5	B5XYF9; A6TGN5	0	2	0.8179	0	1	1	756.941650390625	1512.87602415125	-1.59721276007956	-0.00120819437483988	HCD	MS2	0	8.164189	66.5721243957333	55953	CNB1_120917_03.raw	0/0	3.13279247283936			0	7.162E-07
High	Sequest HT (A2)	Unambiguous	[R].IFTEDGVSIPVTVIEVEANR.[V]		1	1	A6TEX2	A6TEX2	0	2	0.6069	0	1	1	1094.576171875	2188.14506712	-2.0666091671641	-0.00226102500005254	HCD	MS2	0	31.18	66.3977112778667	55823	CNB1_120917_03.raw	0/0	3.79443526268005			0	2.373E-09
High	Sequest HT (A2)	Unambiguous	[K].GLPIPVVITVYADR.[S]		1	2	A6TGN5	B5XYF9; A6TGN5	0	2	0.8078	0	1	1	756.942199707031	1512.87712278406	-0.871025656700746	-0.000658877968589877	CID	MS2		12.51302	66.207539836	55675	CNB1_120917_03.raw	0/0	3.59105730056763			0	1.301E-07
High	Sequest HT (A2)	Unambiguous	[K].GLPIPVVITVYADR.[S]		1	2	A6TGN5	B5XYF9; A6TGN5	0	2	0.6667	0	1	1	756.941650390625	1512.87602415125	-1.59721276007956	-0.00120819437483988	HCD	MS2	0	19.17347	66.2056821786667	55673	CNB1_120917_03.raw	0/0	3.0041823387146			0	2.145E-06
High	Sequest HT (A2)	Unambiguous	[K].ANDAAGDGTTTATVLAQAIVNEGLK.[A]		1	3	A6TH53	O66026; B5Y368; A6TH53	0	3	0.6525	0	1	1	801.07568359375	2401.21249752125	-3.34187496549039	-0.00267485958314258	CID	MS2		25.32668	66.1537006448	55629	CNB1_120917_03.raw	0/0	4.72087383270264	18116636.5	66.1339950561523	0	5.261E-08
High	Sequest HT (A2)	Unambiguous	[K].ANDAAGDGTTTATVLAQAIVNEGLK.[A]		1	3	A6TH53	O66026; B5Y368; A6TH53	0	3	0.6388	0	1	1	801.07568359375	2401.21249752125	-3.34187496549039	-0.00267485958314258	HCD	MS2	70.40562	39.65506	66.1518924389333	55627	CNB1_120917_03.raw	0/0	6.45172309875488	18116636.5	66.1339950561523	0	3.704E-09
High	Sequest HT (A2)	Unambiguous	[R].IFTEDGVSIPVTVIEVEANR.[V]		1	1	A6TEX2	A6TEX2	0	2	0.7074	0	1	1	1094.57495117188	2188.14262571375	-3.18234927107814	-0.00348172812505254	CID	MS2		15.955	66.0121943570667	55508	CNB1_120917_03.raw	0/0	4.75477361679077			0	3.271E-09
High	Sequest HT (A2)	Unambiguous	[R].IFTEDGVSIPVTVIEVEANR.[V]		1	1	A6TEX2	A6TEX2	0	2	0.6176	0	1	1	1094.57568359375	2188.1440905575	-2.51290520872972	-0.00274930625005254	HCD	MS2	0	37.215	66.0104861658667	55506	CNB1_120917_03.raw	0/0	4.5549898147583			0	7.03E-10
High	Sequest HT (A2)	Unambiguous	[K].ANDAAGDGTTTATVLAQAIVNEGLK.[A]		1	3	A6TH53	O66026; B5Y368; A6TH53	0	3	0.7408	0	1	1	801.076599121094	2401.21524410328	-2.19804748027134	-0.00175933223939258	CID	MS2		26.08	65.9683130672	55475	CNB1_120917_03.raw	0/0	6.52299451828003			0	1.238E-10
High	Sequest HT (A2)	Unambiguous	[R].IFTEDGVSIPVTVIEVEANR.[V]		1	1	A6TEX2	A6TEX2	0	2	0.5897	0	1	1	1094.576171875	2188.14506712	-2.0666091671641	-0.00226102500005254	CID	MS2		33.1	66.3993150717333	55825	CNB1_120917_03.raw	0/0	3.90015959739685			0	1.9E-09
High	Sequest HT (A2)	Unambiguous	[K].AEFYSEVLTVVVDGK.[E]		1	1	A6TBR5	A6TBR5	0	2	0.5875	0	1	1	828.427612304688	1655.84794797938	-2.85725335628969	-0.00236559531253988	CID	MS2		33.1	68.3616910965333	57370	CNB1_120917_03.raw	0/0	3.99923181533813	38106512	68.3856887817383	0	0.000137
High	Sequest HT (A2)	Unambiguous	[R].ALLNSMVIGVTEGFTK.[K]		1	2	A6TEV7	A6TEV7; B5XNA8	0	2	0.8316	0	1	1	840.45361328125	1679.8999499325	-2.21380402260963	-0.00185948874991482	CID	MS2		26.23	68.4274378064	57423	CNB1_120917_03.raw	0/0	4.86832571029663			0	5.887E-07
High	Sequest HT (A2)	Unambiguous	[K].IIGIDLGTTNScVAIMDGTTAR.[V]	C12(Carbamidomethyl)	1	2	A6T4F4	A6T4F4; B5Y242	0	2	0.7514	0	1	1	1140.07531738281	2279.14335813563	2.79294559527465	0.00318275281229674	CID	MS2		16.705	81.2073223965333	67191	CNB1_070917_02.raw	0/0	3.66145539283752	7515918.625	81.1250762939453	0	1.56E-06
High	Sequest HT (A2)	Unambiguous	[K].GNTGENLLALLEGR.[L]		1	1	B5XNB5	B5XNB5	0	2	0.4735	0	1	1	728.889343261719	1456.77140989344	-2.76095167043397	-0.00201104328118618	HCD	MS2	40.6069	33.71868	70.0577925130667	58767	CNB1_120917_03.raw	0/0	3.02313542366028			0	5.643E-06
High	Sequest HT (A2)	Unambiguous	[K].GMNTAVGDEGGYAPNLGSNAEALAVIAEAVK.[A]		1	2	A6TD53	B5XV19; A6TD53	0	3	0.6752	0	1	1	997.154418945313	2989.44870357594	-2.82208563869086	-0.00281216802083388	CID	MS2		20.395	69.9787582528	58703	CNB1_120917_03.raw	0/0	4.67783308029175			0	1.448E-07
High	Sequest HT (A2)	Unambiguous	[K].GMNTAVGDEGGYAPNLGSNAEALAVIAEAVK.[A]		1	2	A6TD53	B5XV19; A6TD53	0	3	0.5895	0	1	1	997.154418945313	2989.44870357594	-2.82208563869086	-0.00281216802083388	HCD	MS2	0	42.55	69.9769481925333	58701	CNB1_120917_03.raw	0/0	5.30761766433716			0	6.738E-10
High	Sequest HT (A2)	Unambiguous	[K].AGDGNYGYnAATEEYGNMIDFGILDPTK.[V]	N9(Deamidated)	1	3	A6TH53	O66026; B5Y368; A6TH53	0	3		0.0458	2	2	999.778015136719	2997.31949215016	3.34263787091873	0.00333964005202736	CID	MS2		33.1	69.9748521018667	58699	CNB1_120917_03.raw	0/0	3.74775171279907	17860419	69.9692916870117	0	2.802E-05
High	Sequest HT (A2)	Unambiguous	[K].AGDGnYGYNAATEEYGNMIDFGILDPTK.[V]	N5(Deamidated)	1	3	A6TH53	O66026; B5Y368; A6TH53	0	3	0.0458	0	1	1	999.778015136719	2997.31949215016	3.34263787091873	0.00333964005202736	CID	MS2		33.1	69.9748521018667	58699	CNB1_120917_03.raw	0/0	3.93353390693665	17860419	69.9692916870117	0	3.449E-05
High	Sequest HT (A2)	Unambiguous	[K].AGDGNYGYNAATEEYGnMIDFGILDPTK.[V]	N17(Deamidated)	1	3	A6TH53	O66026; B5Y368; A6TH53	0	3	0.0576	0	1	1	999.778015136719	2997.31949215016	3.34263787091873	0.00333964005202736	HCD	MS2	47.45584	37.575	69.9731315653333	58697	CNB1_120917_03.raw	0/0	5.37506341934204	17860419	69.9692916870117	0	5.972E-11
High	Sequest HT (A2)	Unambiguous	[R].ALLNSMVIGVTEGFTK.[K]		1	2	A6TEV7	A6TEV7; B5XNA8	0	2	0.8004	0	1	1	840.452575683594	1679.89787473719	-3.44911016004219	-0.00289708640616482	CID	MS2		35.28722	69.9721277114667	58696	CNB1_120917_03.raw	0/0	4.60889768600464			0	3.542E-06
High	Sequest HT (A2)	Unambiguous	[R].ALLNSMVIGVTEGFTK.[K]		1	2	A6TEV7	A6TEV7; B5XNA8	0	2	0.6281	0	1	1	840.452575683594	1679.89787473719	-3.44911016004219	-0.00289708640616482	HCD	MS2	32.39421	33.1	69.9701692493333	58694	CNB1_120917_03.raw	0/0	4.05615139007568			0	3.785E-08
High	Sequest HT (A2)	Unambiguous	[R].FGGEAVLAGSIIVR.[Q]		1	1	B5XSV6	B5XSV6	0	2	0.7295	0	1	1	694.897155761719	1388.78703489344	-1.86542764624203	-0.00129534328118552	CID	MS2		23.49018	69.8128136154667	58559	CNB1_120917_03.raw	0/0	3.28843379020691			0	1.203E-06
High	Sequest HT (A2)	Unambiguous	[R].FGGEAVLAGSIIVR.[Q]		1	1	B5XSV6	B5XSV6	0	2	0.4983	0	1	1	694.897155761719	1388.78703489344	-1.86542764624203	-0.00129534328118552	HCD	MS2	0	33.1	69.8109363461333	58557	CNB1_120917_03.raw	0/0	3.0286340713501			0	1.042E-08
High	Sequest HT (A2)	Unambiguous	[K].ELLQLGDLPTSGQITLFDGR.[T]		1	2	A6TGP0	B5XYF5; A6TGP0	0	2	0.7828	0	1	1	1087.07922363281	2173.15117063563	0.573865434603565	0.000623547812665493	CID	MS2		41.52	69.7980578672	58543	CNB1_120917_03.raw	0/0	4.6527738571167	15974142.5	69.8456497192383	0	3.528E-06
High	Sequest HT (A2)	Unambiguous	[K].FGVSAAAAVAVAAGPVEAAEEK.[T]		1	1	A6TGN9	A6TGN9	0	2	0.7788	0	1	1	1008.02490234375	2015.0425280575	-0.926958484850491	-0.000933931250074238	CID	MS2		33.1	69.7969557098667	58542	CNB1_120917_03.raw	0/0	4.52438116073608			0	3.591E-09
High	Sequest HT (A2)	Unambiguous	[K].ELLQLGDLPTSGQITLFDGR.[T]		1	2	A6TGP0	B5XYF5; A6TGP0	0	2	0.6779	0	1	1	1087.07922363281	2173.15117063563	0.573865434603565	0.000623547812665493	HCD	MS2	61.48561	33.1	69.7960286189333	58541	CNB1_120917_03.raw	0/0	5.06429529190063	15974142.5	69.8456497192383	0	5.952E-05
High	Sequest HT (A2)	Unambiguous	[K].FGVSAAAAVAVAAGPVEAAEEK.[T]		1	1	A6TGN9	A6TGN9	0	2	0.6443	0	1	1	1008.02490234375	2015.0425280575	-0.926958484850491	-0.000933931250074238	HCD	MS2	24.05096	43.09	69.7951502210667	58540	CNB1_120917_03.raw	0/0	5.05769109725952			0	7.054E-09
High	Sequest HT (A2)	Unambiguous	[K].VINDNFGIVEGLMTTVHATTATQK.[T]		1	1	P24164	P24164	0	3	0.5833	0	1	1	854.104675292969	2560.29947261891	-3.15992157017241	-0.00269679036485589	CID	MS2		30.895	69.6076722624	58381	CNB1_120917_03.raw	0/0	3.60189580917358			0	1.06E-07
High	Sequest HT (A2)	Unambiguous	[K].VINDNFGIVEGLMTTVHATTATQK.[T]		1	1	P24164	P24164	0	3	0.7006	0	1	1	854.104675292969	2560.29947261891	-3.15992157017241	-0.00269679036485589	HCD	MS2	0	23.96856	69.6059182757333	58379	CNB1_120917_03.raw	0/0	6.58022832870483			0	9.381E-13
High	Sequest HT (A2)	Unambiguous	[R].ALLNSMVIGVTEGFTK.[K]		1	2	A6TEV7	A6TEV7; B5XNA8	0	2	0.8503	0	1	1	840.453125	1679.89897337	-2.79512455787201	-0.00234776999991482	CID	MS2		19.28941	69.594077472	58370	CNB1_120917_03.raw	0/0	5.00871753692627			0	1.543E-06
High	Sequest HT (A2)	Unambiguous	[K].GNTGENLLALLEGR.[L]		1	1	B5XNB5	B5XNB5	0	2	0.331	0	1	1	728.889343261719	1456.77140989344	-2.76095167043397	-0.00201104328118618	CID	MS2		15.88263	70.0593131144	58769	CNB1_120917_03.raw	0/0	2.80981612205505			0	5.406E-05
High	Sequest HT (A2)	Unambiguous	[K].ILADIAVFDK.[V]		1	1	B5XQC9	B5XQC9	0	2	0.5259	0	1	1	552.818969726563	1104.63066282313	0.656910609180203	0.000362821562475801	CID	MS2		15.97	81.1965809688	67179	CNB1_070917_02.raw	0/0	2.51315522193909			0	0.0002157
High	Sequest HT (A2)	Unambiguous	[K].AGDGNYGYNAATEEYGNMIDFGILDPTK.[V]		1	3	A6TH53	O66026; B5Y368; A6TH53	0	2	0.8585	0	1	1	1498.65783691406	2996.30839719813	-5.69365114661505	-0.00853001593759473	HCD	MS2	0	250	70.0621568512	58772	CNB1_120917_03.raw	0/0	5.22540378570557	11701539.75	69.9723892211914	0	3.074E-07
High	Sequest HT (A2)	Unambiguous	[K].ILADIAVFDK.[V]		1	1	B5XQC9	B5XQC9	0	2	0.455	0	1	1	552.818969726563	1104.63066282313	0.656910609180203	0.000362821562475801	HCD	MS2	31.34644	37.96	81.1950958272	67177	CNB1_070917_02.raw	0/0	2.22331285476685			0	0.000298
High	Sequest HT (A2)	Unambiguous	[K].FTESVDVAVNLGIDAR.[K]		1	1	A6TGN6	A6TGN6	0	2	0.6955	0	1	1	853.438049316406	1705.86882200281	-3.93805235502286	-0.00335891359350171	CID	MS2		19.68853	70.6738094589333	59300	CNB1_120917_03.raw	0/0	3.57559323310852			0	1.444E-06
High	Sequest HT (A2)	Unambiguous	[K].FTESVDVAVNLGIDAR.[K]		1	1	A6TGN6	A6TGN6	0	2	0.6765	0	1	1	853.438049316406	1705.86882200281	-3.93805235502286	-0.00335891359350171	HCD	MS2	27.20899	28.76171	70.6721459042667	59298	CNB1_120917_03.raw	0/0	3.70604991912842			0	3.809E-06
High	Sequest HT (A2)	Unambiguous	[K].EGVITVEDGTGLEDELDVVEGMQFDR.[G]		1	3	A6TH53	O66026; B5Y368; A6TH53	0	2	0.6232	0	1	1	1426.65563964844	2852.30400266688	-3.58346322410884	-0.00511058156234867	CID	MS2		34.525	70.5663016261333	59208	CNB1_120917_03.raw	0/0	4.75065755844116			0	2.425E-05
High	Sequest HT (A2)	Unambiguous	[K].EGVITVEDGTGLEDELDVVEGMQFDR.[G]		1	3	A6TH53	O66026; B5Y368; A6TH53	0	2	0.6765	0	1	1	1426.65563964844	2852.30400266688	-3.58346322410884	-0.00511058156234867	HCD	MS2	0	25.15	70.5644413208	59206	CNB1_120917_03.raw	0/0	3.74445462226868			0	1.979E-05
High	Sequest HT (A2)	Unambiguous	[K].AGDGNYGYNAATEEYGnMIDFGILDPTK.[V]	N17(Deamidated)	1	3	A6TH53	O66026; B5Y368; A6TH53	0	3	0.1167	0	1	1	999.779602050781	2997.32425289234	4.93097642254973	0.00492655411452736	CID	MS2		33.1	70.4282074941333	59099	CNB1_120917_03.raw	0/0	4.9679069519043	14025706	70.5590515136719	0	8.278E-09
High	Sequest HT (A2)	Unambiguous	[K].AGDGNYGYnAATEEYGNMIDFGILDPTK.[V]	N9(Deamidated)	1	3	A6TH53	O66026; B5Y368; A6TH53	0	3		0.0238	3	3	999.779602050781	2997.32425289234	4.93097642254973	0.00492655411452736	HCD	MS2	52.23864	41.835	70.4264142517333	59097	CNB1_120917_03.raw	0/0	4.9262433052063	14025706	70.5590515136719	0	3.524E-08
High	Sequest HT (A2)	Unambiguous	[K].AGDGnYGYNAATEEYGNMIDFGILDPTK.[V]	N5(Deamidated)	1	3	A6TH53	O66026; B5Y368; A6TH53	0	3		0.0139	2	2	999.779602050781	2997.32425289234	4.93097642254973	0.00492655411452736	HCD	MS2	52.23864	41.835	70.4264142517333	59097	CNB1_120917_03.raw	0/0	4.97812366485596	14025706	70.5590515136719	0	8.002E-08
High	Sequest HT (A2)	Unambiguous	[K].AGDGNYGYNAATEEYGnMIDFGILDPTK.[V]	N17(Deamidated)	1	3	A6TH53	O66026; B5Y368; A6TH53	0	3	0.0139	0	1	1	999.779602050781	2997.32425289234	4.93097642254973	0.00492655411452736	HCD	MS2	52.23864	41.835	70.4264142517333	59097	CNB1_120917_03.raw	0/0	5.05497264862061	14025706	70.5590515136719	0	1.253E-08
High	Sequest HT (A2)	Unambiguous	[R].ALLNSMVIGVTEGFTK.[K]		1	2	A6TEV7	A6TEV7; B5XNA8	0	2	0.6885	0	1	1	840.453125	1679.89897337	-2.79512455787201	-0.00234776999991482	HCD	MS2	0	13.422	69.5920355698667	58368	CNB1_120917_03.raw	0/0	4.43199682235718			0	1.691E-08
High	Sequest HT (A2)	Unambiguous	[K].GMNTAVGDEGGYAPNLGSNAEALAVIAEAVK.[A]		1	2	A6TD53	B5XV19; A6TD53	0	3	0.7436	0	1	1	997.15478515625	2989.44980220875	-2.45458319225318	-0.00244595708333388	CID	MS2		33.61	70.3732018450667	59048	CNB1_120917_03.raw	0/0	5.89237308502197			0	6.725E-10
High	Sequest HT (A2)	Unambiguous	[K].GMNTAVGDEGGYAPNLGSNAEALAVIAEAVK.[A]		1	2	A6TD53	B5XV19; A6TD53	0	3	0.5934	0	1	1	997.15478515625	2989.44980220875	-2.45458319225318	-0.00244595708333388	HCD	MS2	0	24.1	70.3713267792	59046	CNB1_120917_03.raw	0/0	5.72518253326416			0	1.697E-12
High	Sequest HT (A2)	Unambiguous	[R].FGGEAVLAGSIIVR.[Q]		1	1	B5XSV6	B5XSV6	0	2	0.5	0	1	1	694.897338867188	1388.78740110438	-1.60173692537633	-0.00111223781243552	HCD	MS2	0	33.57495	70.3704477093333	59045	CNB1_120917_03.raw	0/0	3.06448411941528			0	5.659E-08
High	Sequest HT (A2)	Unambiguous	[R].ALLNSMVIGVTEGFTK.[K]		1	2	A6TEV7	A6TEV7; B5XNA8	0	2	0.8021	0	1	1	840.454162597656	1679.90104856531	-1.55981842043945	-0.00131017234366482	CID	MS2		22.29624	70.3646186642667	59039	CNB1_120917_03.raw	0/0	4.84597158432007			0	5.562E-06
High	Sequest HT (A2)	Unambiguous	[R].ALLNSMVIGVTEGFTK.[K]		1	2	A6TEV7	A6TEV7; B5XNA8	0	2	0.6372	0	1	1	840.454162597656	1679.90104856531	-1.55981842043945	-0.00131017234366482	HCD	MS2	39.92981	29.40407	70.3629021602667	59037	CNB1_120917_03.raw	0/0	4.19425821304321			0	9.27E-09
High	Sequest HT (A2)	Unambiguous	[K].QYPIVSIEDGLDESDWEGFAYQTK.[V]		1	1	A6TD53	A6TD53	0	2	0.8422	0	1	1	1395.63879394531	2790.27031126063	-2.79010518177344	-0.00389258468771914	CID	MS2		38.545	70.2255518557333	58913	CNB1_120917_03.raw	0/0	4.11981439590454			0	1.301E-05
High	Sequest HT (A2)	Unambiguous	[K].EYQVQLDIAMQSGKPK.[E]		1	1	A6T4X2	A6T4X2	0	3	0.1452	0	1	1	612.317993164063	1834.93942623219	1.45311394166827	0.000888790729277389	CID	MS2		27.835	81.1931272021333	67175	CNB1_070917_02.raw	0/0	1.2376903295517			0	0.0002694
High	Sequest HT (A2)	Unambiguous	[K].FTESVDVAVnLGIDAR.[K]	N10(Deamidated)	1	1	A6TGN6	A6TGN6	0	2	0.4924	0	1	1	853.940795898438	1706.87431516688	8.64707164985201	0.00737966843774829	CID	MS2		23.2903	70.1322725384	58830	CNB1_120917_03.raw	0/0	2.63594555854797	13527967.5	70.0941772460938	0	0.0005151
High	Sequest HT (A2)	Unambiguous	[K].FTESVDVAVnLGIDAR.[K]	N10(Deamidated)	1	1	A6TGN6	A6TGN6	0	2	0.4477	0	1	1	853.940795898438	1706.87431516688	8.64707164985201	0.00737966843774829	HCD	MS2	58.60497	27.49807	70.1303246074667	58828	CNB1_120917_03.raw	0/0	3.05533695220947	13527967.5	70.0941772460938	0	7.135E-05
High	Sequest HT (A2)	Unambiguous	[R].FGGEAVLAGSIIVR.[Q]		1	1	B5XSV6	B5XSV6	0	2	0.7467	0	1	1	694.897338867188	1388.78740110438	-1.60173692537633	-0.00111223781243552	CID	MS2		31.81329	70.3720932832	59047	CNB1_120917_03.raw	0/0	3.0010359287262			0	3.529E-05
High	Sequest HT (A2)	Unambiguous	[K].AGDGnYGYNAATEEYGNMIDFGILDPTK.[V]	N5(Deamidated)	1	3	A6TH53	O66026; B5Y368; A6TH53	0	3		0.0299	2	2	999.778442382813	2997.32077388844	3.77026748097323	0.00376688614577736	CID	MS2		41.355	69.5459917778667	58328	CNB1_120917_03.raw	0/0	4.53595590591431	17047844.5	69.6121520996094	0	7.482E-08
High	Sequest HT (A2)	Unambiguous	[K].AGDGNYGYnAATEEYGNMIDFGILDPTK.[V]	N9(Deamidated)	1	3	A6TH53	O66026; B5Y368; A6TH53	0	3	0.0299	0	1	1	999.778442382813	2997.32077388844	3.77026748097323	0.00376688614577736	CID	MS2		41.355	69.5459917778667	58328	CNB1_120917_03.raw	0/0	4.68248844146729	17047844.5	69.6121520996094	0	4.645E-09
High	Sequest HT (A2)	Unambiguous	[K].AGDGnYGYNAATEEYGNMIDFGILDPTK.[V]	N5(Deamidated)	1	3	A6TH53	O66026; B5Y368; A6TH53	0	3		0.0449	3	3	999.778442382813	2997.32077388844	3.77026748097323	0.00376688614577736	HCD	MS2	32.54669	32.845	69.5438354496	58326	CNB1_120917_03.raw	0/0	5.32049322128296	17047844.5	69.6121520996094	0	1.162E-08
High	Sequest HT (A2)	Unambiguous	[K].AGDGNYGYNAATEEYGNMIDFGILDPTK.[V]		1	3	A6TH53	O66026; B5Y368; A6TH53	0	2	0.7778	0	1	1	1498.65979003906	2996.31230344813	-4.38997100380066	-0.00657689093759473	HCD	MS2	0	37.12	68.8859765664	57801	CNB1_120917_03.raw	0/0	4.04524326324463	13712809.5	68.8451156616211	0	2.473E-05
High	Sequest HT (A2)	Unambiguous	[R].ALLNSMVIGVTEGFTK.[K]		1	2	A6TEV7	A6TEV7; B5XNA8	0	2	0.8257	0	1	1	840.453857421875	1679.90043821375	-1.92314375497844	-0.00161534812491482	CID	MS2		15.2957	68.810196468	57738	CNB1_120917_03.raw	0/0	5.2166895866394			0	2.066E-06
High	Sequest HT (A2)	Unambiguous	[K].AEFYSEVLTVVVDGK.[E]		1	1	A6TBR5	A6TBR5	0	2	0.6418	0	1	1	828.4287109375	1655.850145245	-1.5302840838171	-0.00126696250003988	CID	MS2		21.86526	68.7832351682667	57720	CNB1_120917_03.raw	0/0	4.0199990272522			0	1.315E-06
High	Sequest HT (A2)	Unambiguous	[K].AEFYSEVLTVVVDGK.[E]		1	1	A6TBR5	A6TBR5	0	2	0.5929	0	1	1	828.4287109375	1655.850145245	-1.5302840838171	-0.00126696250003988	HCD	MS2	36.45072	24.47613	68.7813120642667	57718	CNB1_120917_03.raw	0/0	3.12232851982117			0	4.07E-07
High	Sequest HT (A2)	Unambiguous	[K].VPLFVQIGEVIK.[V]		1	1	A6TH65	A6TH65	0	2	0.6373	0	1	1	671.409240722656	1341.81120481531	-2.12000663465602	-0.00142232734367553	CID	MS2		17.2358	68.7115234525333	57664	CNB1_120917_03.raw	0/0	3.97439551353455			0	2.638E-06
High	Sequest HT (A2)	Unambiguous	[K].VPLFVQIGEVIK.[V]		1	1	A6TH65	A6TH65	0	2	0.5676	0	1	1	671.409240722656	1341.81120481531	-2.12000663465602	-0.00142232734367553	HCD	MS2	58.10859	13.68516	68.7099632658667	57662	CNB1_120917_03.raw	0/0	3.77222418785095			0	5.158E-07
High	Sequest HT (A2)	Unambiguous	[R].EGFEVTYLAPqSNGIIDLK.[E]	Q11(Deamidated)	1	1	A6TCF1	A6TCF1	0	2		0.0227	2	2	1048.03283691406	2095.05839719813	-0.467992404092051	-0.00049023593743569	CID	MS2		39.345	81.2007333317333	67184	CNB1_070917_02.raw	0/0	5.17151260375977			0	2.138E-05
High	Sequest HT (A2)	Unambiguous	[R].IFTEDGVSIPVTVIEVEANR.[V]		1	1	A6TEX2	A6TEX2	0	2	0.741	0	1	1	1094.57873535156	2188.15019407313	0.276445051055384	0.000302451562447459	CID	MS2		33.1	68.6411972946667	57610	CNB1_120917_03.raw	0/0	3.04599666595459	16200914	68.6412353515625	0	6.165E-06
High	Sequest HT (A2)	Unambiguous	[R].EGFEVTYLAPQSnGIIDLK.[E]	N13(Deamidated)	1	1	A6TCF1	A6TCF1	0	2	0.0227	0	1	1	1048.03283691406	2095.05839719813	-0.467992404092051	-0.00049023593743569	CID	MS2		39.345	81.2007333317333	67184	CNB1_070917_02.raw	0/0	5.29072427749634			0	6.419E-07
High	Sequest HT (A2)	Unambiguous	[R].IFTEDGVSIPVTVIEVEANR.[V]		1	1	A6TEX2	A6TEX2	0	2	0.5973	0	1	1	1094.57873535156	2188.15019407313	0.276445051055384	0.000302451562447459	HCD	MS2	0	41.295	68.6394206272	57608	CNB1_120917_03.raw	0/0	3.64995527267456	16200914	68.6412353515625	0	3.659E-08
High	Sequest HT (A2)	Unambiguous	[K].AGDGNYGYNAATEEYGNMIDFGILDPTK.[V]		1	3	A6TH53	O66026; B5Y368; A6TH53	0	3	0.769	0	1	1	999.444702148438	2996.31955318531	-1.97042837032997	-0.00196801489588931	HCD	MS2	0	28.195	68.5713875936	57549	CNB1_120917_03.raw	0/0	5.5397834777832			0	5.544E-09
High	Sequest HT (A2)	Unambiguous	[K].FGVSAAAAVAVAAGPVEAAEEK.[T]		1	1	A6TGN9	A6TGN9	0	2	0.7428	0	1	1	1008.02172851563	2015.03618040125	-4.07709069178972	-0.00410775937507424	CID	MS2		37.705	68.5408016877333	57524	CNB1_120917_03.raw	0/0	5.55610847473145	37015577	68.3941497802734	0	1.207E-10
High	Sequest HT (A2)	Unambiguous	[K].FGVSAAAAVAVAAGPVEAAEEK.[T]		1	1	A6TGN9	A6TGN9	0	2	0.6867	0	1	1	1008.02172851563	2015.03618040125	-4.07709069178972	-0.00410775937507424	HCD	MS2	23.82629	27.55	68.5385622144	57522	CNB1_120917_03.raw	0/0	5.6459493637085	37015577	68.3941497802734	0	1.369E-12
High	Sequest HT (A2)	Unambiguous	[K].IIGIDLGTTNScVAIMDGTTAR.[V]	C12(Carbamidomethyl)	1	2	A6T4F4	A6T4F4; B5Y242	0	2	0.6643	0	1	1	1140.07531738281	2279.14335813563	2.79294559527465	0.00318275281229674	HCD	MS2	48.27585	41.67	81.2055600749333	67189	CNB1_070917_02.raw	0/0	4.1967248916626	7515918.625	81.1250762939453	0	2.402E-07
High	Sequest HT (A2)	Unambiguous	[K].AGDGNYGYnAATEEYGNMIDFGILDPTK.[V]	N9(Deamidated)	1	3	A6TH53	O66026; B5Y368; A6TH53	0	2		0.0368	2	2	1499.16320800781	2997.31913938563	3.22494414111799	0.00483307781240527	CID	MS2		43.93	68.4934121264	57484	CNB1_120917_03.raw	0/0	4.19453287124634	20854220	68.4750518798828	0	1.218E-05
High	Sequest HT (A2)	Unambiguous	[K].AGDGNYGYNAATEEYGnMIDFGILDPTK.[V]	N17(Deamidated)	1	3	A6TH53	O66026; B5Y368; A6TH53	0	2	0.0368	0	1	1	1499.16320800781	2997.31913938563	3.22494414111799	0.00483307781240527	CID	MS2		43.93	68.4934121264	57484	CNB1_120917_03.raw	0/0	4.35210704803467	20854220	68.4750518798828	0	2.996E-05
High	Sequest HT (A2)	Unambiguous	[K].AGDGNYGYNAATEEYGnMIDFGILDPTK.[V]	N17(Deamidated)	1	3	A6TH53	O66026; B5Y368; A6TH53	0	2		0.0123	2	2	1499.16320800781	2997.31913938563	3.22494414111799	0.00483307781240527	HCD	MS2	0	33.1	68.4914122632	57482	CNB1_120917_03.raw	0/0	4.81443786621094	20854220	68.4750518798828	0	4.83E-08
High	Sequest HT (A2)	Unambiguous	[K].AGDGNYGYnAATEEYGNMIDFGILDPTK.[V]	N9(Deamidated)	1	3	A6TH53	O66026; B5Y368; A6TH53	0	2	0.0123	0	1	1	1499.16320800781	2997.31913938563	3.22494414111799	0.00483307781240527	HCD	MS2	0	33.1	68.4914122632	57482	CNB1_120917_03.raw	0/0	4.87427377700806	20854220	68.4750518798828	0	1.281E-08
High	Sequest HT (A2)	Unambiguous	[K].AGDGNYGYNAATEEYGNMIDFGILDPTK.[V]		1	3	A6TH53	O66026; B5Y368; A6TH53	0	3	0.7948	0	1	1	999.444702148438	2996.31955318531	-1.97042837032997	-0.00196801489588931	CID	MS2		36.81618	68.5733401826667	57551	CNB1_120917_03.raw	0/0	5.35905838012695			0	6.562E-09
High	Sequest HT (A2)	Unambiguous	[K].EGVITVEDGTGLEDELDVVEGMqFDR.[G]	Q23(Deamidated)	1	3	A6TH53	O66026; B5Y368; A6TH53	0	3	0.7565	0	1	1	951.773254394531	2853.30520992359	2.44281985555407	0.00232336453135806	CID	MS2		40.5	70.7249908226667	59333	CNB1_120917_03.raw	0/0	5.78776693344116			0	1.557E-10
High	Sequest HT (A2)	Unambiguous	[R].EGFEVTYLAPqSNGIIDLK.[E]	Q11(Deamidated)	1	1	A6TCF1	A6TCF1	0	2		0.04	2	2	1048.03283691406	2095.05839719813	-0.467992404092051	-0.00049023593743569	HCD	MS2	0	30.52	81.1987665173333	67182	CNB1_070917_02.raw	0/0	4.31673526763916			0	7.788E-06
High	Sequest HT (A2)	Unambiguous	[K].FGVSAAAAVAVAAGPVEAAEEK.[T]		1	1	A6TGN9	A6TGN9	0	2	0.7103	0	1	1	1008.02288818359	2015.03849973719	-2.92608084694654	-0.00294809140632424	HCD	MS2	20.72091	42.495	68.9599608402667	57862	CNB1_120917_03.raw	0/0	5.04055261611938			0	4.322E-11
High	Sequest HT (A2)	Unambiguous	[K].AGDGNYGYnAATEEYGNMIDFGILDPTK.[V]	N9(Deamidated)	1	3	A6TH53	O66026; B5Y368; A6TH53	0	3		0.0233	2	2	999.778442382813	2997.32077388844	3.77026748097323	0.00376688614577736	HCD	MS2	32.54669	32.845	69.5438354496	58326	CNB1_120917_03.raw	0/0	5.44052696228027	17047844.5	69.6121520996094	0	2.306E-08
High	Sequest HT (A2)	Unambiguous	[K].AGDGNYGYNAATEEYGnMIDFGILDPTK.[V]	N17(Deamidated)	1	3	A6TH53	O66026; B5Y368; A6TH53	0	3	0.0233	0	1	1	999.778442382813	2997.32077388844	3.77026748097323	0.00376688614577736	HCD	MS2	32.54669	32.845	69.5438354496	58326	CNB1_120917_03.raw	0/0	5.56526803970337	17047844.5	69.6121520996094	0	3.99E-09
High	Sequest HT (A2)	Unambiguous	[R].FGGEAVLAGSIIVR.[Q]		1	1	B5XSV6	B5XSV6	0	2	0.7845	0	1	1	694.897094726563	1388.78691282313	-1.95332455319726	-0.00135637843743552	CID	MS2		19.40437	69.415178512	58238	CNB1_120917_03.raw	0/0	3.47654342651367			0	1.71E-05
High	Sequest HT (A2)	Unambiguous	[R].FGGEAVLAGSIIVR.[Q]		1	1	B5XSV6	B5XSV6	0	2	0.6629	0	1	1	694.897094726563	1388.78691282313	-1.95332455319726	-0.00135637843743552	HCD	MS2	0	41.22	69.41355148	58236	CNB1_120917_03.raw	0/0	3.5022439956665			0	2.419E-08
High	Sequest HT (A2)	Unambiguous	[K].FGVSAAAAVAVAAGPVEAAEEK.[T]		1	1	A6TGN9	A6TGN9	0	2	0.6938	0	1	1	1008.02282714844	2015.03837766688	-2.9866603124646	-0.00300912656257424	CID	MS2		42.48	69.2259888338667	58081	CNB1_120917_03.raw	0/0	4.79867839813232			0	1.353E-08
High	Sequest HT (A2)	Unambiguous	[K].FGVSAAAAVAVAAGPVEAAEEK.[T]		1	1	A6TGN9	A6TGN9	0	2	0.591	0	1	1	1008.02282714844	2015.03837766688	-2.9866603124646	-0.00300912656257424	HCD	MS2	0	33.1	69.2239679576	58079	CNB1_120917_03.raw	0/0	4.89100456237793			0	6.469E-09
High	Sequest HT (A2)	Unambiguous	[K].AEFYSEVLTVVVDGK.[E]		1	1	A6TBR5	A6TBR5	0	2	0.6523	0	1	1	828.428161621094	1655.84904661219	-2.1937687200534	-0.00181627890628988	CID	MS2		21.43573	69.1814449192	58041	CNB1_120917_03.raw	0/0	4.40402317047119			0	7.442E-05
High	Sequest HT (A2)	Unambiguous	[K].AEFYSEVLTVVVDGK.[E]		1	1	A6TBR5	A6TBR5	0	2	0.5199	0	1	1	828.428161621094	1655.84904661219	-2.1937687200534	-0.00181627890628988	HCD	MS2	34.83689	36.505	69.1798324536	58039	CNB1_120917_03.raw	0/0	3.02283382415771			0	3.895E-08
High	Sequest HT (A2)	Unambiguous	[R].EGFEVTYLAPQSnGIIDLK.[E]	N13(Deamidated)	1	1	A6TCF1	A6TCF1	0	2	0.04	0	1	1	1048.03283691406	2095.05839719813	-0.467992404092051	-0.00049023593743569	HCD	MS2	0	30.52	81.1987665173333	67182	CNB1_070917_02.raw	0/0	4.50072336196899			0	1.306E-08
High	Sequest HT (A2)	Unambiguous	[R].ALLNSMVIGVTEGFTK.[K]		1	2	A6TEV7	A6TEV7; B5XNA8	0	2	0.8389	0	1	1	840.453674316406	1679.90007200281	-2.14113895570183	-0.00179845359366482	CID	MS2		18.75282	69.1748871274667	58034	CNB1_120917_03.raw	0/0	5.70919370651245			0	1.388E-06
High	Sequest HT (A2)	Unambiguous	[K].VPLFVQIGEVIK.[V]		1	1	A6TH65	A6TH65	0	2	0.6848	0	1	1	671.408508300781	1341.80973997156	-3.21169571823552	-0.00215474921867553	CID	MS2		17.21924	69.1186184152	57983	CNB1_120917_03.raw	0/0	3.6832389831543			0	1.027E-06
High	Sequest HT (A2)	Unambiguous	[K].VPLFVQIGEVIK.[V]		1	1	A6TH65	A6TH65	0	2	0.5368	0	1	1	671.408508300781	1341.80973997156	-3.21169571823552	-0.00215474921867553	HCD	MS2	0	17.10367	69.1169896808	57981	CNB1_120917_03.raw	0/0	3.26218032836914			0	1.274E-06
High	Sequest HT (A2)	Unambiguous	[K].AGDGNYGYNAATEEYGnMIDFGILDPTK.[V]	N17(Deamidated)	1	3	A6TH53	O66026; B5Y368; A6TH53	0	3		0.0291	3	3	999.779052734375	2997.32260494313	4.38116692390823	0.00437723770827736	CID	MS2		41.04	68.9848641762667	57881	CNB1_120917_03.raw	0/0	4.67331552505493			0	6.329E-09
High	Sequest HT (A2)	Unambiguous	[K].AGDGNYGYnAATEEYGNMIDFGILDPTK.[V]	N9(Deamidated)	1	3	A6TH53	O66026; B5Y368; A6TH53	0	3		0.0083	2	2	999.779052734375	2997.32260494313	4.38116692390823	0.00437723770827736	CID	MS2		41.04	68.9848641762667	57881	CNB1_120917_03.raw	0/0	4.77497816085815			0	1.058E-08
High	Sequest HT (A2)	Unambiguous	[K].AGDGnYGYNAATEEYGNMIDFGILDPTK.[V]	N5(Deamidated)	1	3	A6TH53	O66026; B5Y368; A6TH53	0	3	0.0083	0	1	1	999.779052734375	2997.32260494313	4.38116692390823	0.00437723770827736	CID	MS2		41.04	68.9848641762667	57881	CNB1_120917_03.raw	0/0	4.81133270263672			0	3.702E-08
High	Sequest HT (A2)	Unambiguous	[R].ASPSLLDGIVVEYYGTPTPLR.[Q]		1	1	B5Y1J9	B5Y1J9	0	2	0.7987	0	1	1	1124.607421875	2248.20756712	9.60437892734053	0.0107962150000276	CID	MS2		33.1	68.9837555816	57880	CNB1_120917_03.raw	0/0	4.52388095855713			0	2.649E-07
High	Sequest HT (A2)	Unambiguous	[K].AGDGNYGYNAATEEYGNMIDFGILDPTK.[V]		1	3	A6TH53	O66026; B5Y368; A6TH53	0	3	0.7551	0	1	1	999.444213867188	2996.31808834156	-2.45930842388537	-0.00245629614588931	HCD	MS2	0	33.1	68.9828387784	57879	CNB1_120917_03.raw	0/0	4.858726978302	9747955.75	68.9543228149414	0	5.211E-10
High	Sequest HT (A2)	Unambiguous	[K].FGVSAAAAVAVAAGPVEAAEEK.[T]		1	1	A6TGN9	A6TGN9	0	2	0.8126	0	1	1	1008.02288818359	2015.03849973719	-2.92608084694654	-0.00294809140632424	CID	MS2		28.12	68.9617654413333	57864	CNB1_120917_03.raw	0/0	5.06758594512939			0	3.234E-11
High	Sequest HT (A2)	Unambiguous	[R].ALLNSMVIGVTEGFTK.[K]		1	2	A6TEV7	A6TEV7; B5XNA8	0	2	0.7143	0	1	1	840.453918457031	1679.90056028406	-1.85047868807064	-0.00155431296866482	HCD	MS2	0	22.66502	69.1729827653333	58032	CNB1_120917_03.raw	0/0	4.83430528640747			0	2.401E-08
High	Sequest HT (A2)	Unambiguous	[K].ANEIDVPAALIDSEIDVLR.[R]		1	2	A6T5H9	A6T5H9; B5Y0U3	0	2	0.7681	0	1	1	1027.04260253906	2053.07792844813	-1.58145323908952	-0.00162342593739595	CID	MS2		33.1	78.3935293885333	65125	CNB1_120917_03.raw	0/0	4.27132081985474			0	5.361E-10
High	Sequest HT (A2)	Unambiguous	[R].FGGEAVLAGSIIVR.[Q]		1	1	B5XSV6	B5XSV6	0	2	0.5848	0	1	1	694.897583007813	1388.78788938563	-1.25014929755539	-0.000868097187435524	HCD	MS2	50.10964	26.07121	73.7462927128	61734	CNB1_120917_03.raw	0/0	2.77012825012207			0	9.012E-05
High	Sequest HT (A2)	Unambiguous	[K].NMITGAAQMDGAILVVAATDGPMPQTR.[E]		1	1	A6TEX7	A6TEX7	0	3	0.4975	0	1	1	910.453430175781	2729.34573726734	1.39995187848285	0.00127364911425805	HCD	MS2	73.46716	33.31	73.8268001506667	61792	CNB1_120917_03.raw	0/0	3.9421215057373	15628934	73.859504699707	0	7.319E-06
High	Sequest HT (A2)	Unambiguous	[R].YTLAGTEVSALLGR.[M]		1	2	A6TG36	A6TG36; B5XZM4	0	2	0.6046	0	1	1	725.897888183594	1450.78849973719	-1.04750018406434	-0.000759851406201051	CID	MS2		23.155	81.0354567522667	67012	CNB1_070917_02.raw	0/0	3.48791289329529			0	1.275E-05
High	Sequest HT (A2)	Unambiguous	[K].VINDnFGIVEGLMTTVHATTATQK.[T]	N5(Deamidated)	1	1	P24164	P24164	0	3	0.0065	0	1	1	854.439453125	2561.303806115	4.7738122045456	0.00407570833306078	CID	MS2		24.37622	77.2367709936	64292	CNB1_120917_03.raw	0/0	3.0967333316803			0	0.0001021
High	Sequest HT (A2)	Unambiguous	[K].VINDnFGIVEGLMTTVHATTATQK.[T]	N5(Deamidated)	1	1	P24164	P24164	0	3		0.0241	2	2	854.439453125	2561.303806115	4.7738122045456	0.00407570833306078	HCD	MS2	0	22.705	77.234958304	64290	CNB1_120917_03.raw	0/0	6.07220411300659			0	4.936E-10
High	Sequest HT (A2)	Unambiguous	[K].VInDNFGIVEGLMTTVHATTATQK.[T]	N3(Deamidated)	1	1	P24164	P24164	0	3	0.0241	0	1	1	854.439453125	2561.303806115	4.7738122045456	0.00407570833306078	HCD	MS2	0	22.705	77.234958304	64290	CNB1_120917_03.raw	0/0	6.22013187408447			0	1.387E-09
High	Sequest HT (A2)	Unambiguous	[K].EANNLGIPVFAIVDTNSDPDGVDFVIPGNDDAIR.[A]		1	2	A6T4X1	A6T4X1; B5Y1K2	0	3	0.5367	0	1	1	1190.58056640625	3569.72714595875	-3.44560196500395	-0.00409996708306911	CID	MS2		41.25	77.2084205605333	64275	CNB1_120917_03.raw	0/0	3.95446038246155			0	9.89E-06
High	Sequest HT (A2)	Unambiguous	[K].EANNLGIPVFAIVDTNSDPDGVDFVIPGNDDAIR.[A]		1	2	A6T4X1	A6T4X1; B5Y1K2	0	3	0.5957	0	1	1	1190.58056640625	3569.72714595875	-3.44560196500395	-0.00409996708306911	HCD	MS2	60.08904	33.1	77.2061596325333	64273	CNB1_120917_03.raw	0/0	3.7586464881897			0	0.0004595
High	Sequest HT (A2)	Unambiguous	[K].FGVSAAAAVAVAAGPVEAAEEK.[T]		1	1	A6TGN9	A6TGN9	0	2	0.5467	0	1	1	1008.02593994141	2015.04460325281	0.102892428956565	0.000103666406175762	HCD	MS2	3.192848	0.2445951	81.0439967456	67019	CNB1_070917_02.raw	0/0	2.25386071205139			0	0.0001569
High	Sequest HT (A2)	Unambiguous	[K].VLESAIANAEHNDGADIDDLK.[V]		1	1	A6TEW7	A6TEW7	0	3	0.8606	0	1	1	737.357543945313	2210.05807857594	0.422299459497437	0.00031110197930199	HCD	MS2	0	33.1	81.0440731792	67020	CNB1_070917_02.raw	0/0	5.30677223205566			0	6.303E-12
High	Sequest HT (A2)	Unambiguous	[K].EANNLGIPVFAIVDTNSDPDGVDFVIPGnDDAIR.[A]	N29(Deamidated)	1	2	A6T4X1	A6T4X1; B5Y1K2	0	3		0.044	4	4	1190.91442871094	3570.72873287281	1.47617502996073	0.00175700427109756	CID	MS2		41.835	77.1549453584	64235	CNB1_120917_03.raw	0/0	4.55923652648926	11338472	77.2025985717773	0	1.868E-05
High	Sequest HT (A2)	Unambiguous	[K].EAnNLGIPVFAIVDTNSDPDGVDFVIPGNDDAIR.[A]	N3(Deamidated)	1	2	A6T4X1	A6T4X1; B5Y1K2	0	3		0.021	3	3	1190.91442871094	3570.72873287281	1.47617502996073	0.00175700427109756	CID	MS2		41.835	77.1549453584	64235	CNB1_120917_03.raw	0/0	4.66711330413818	11338472	77.2025985717773	0	4.469E-05
High	Sequest HT (A2)	Unambiguous	[K].EANNLGIPVFAIVDTnSDPDGVDFVIPGNDDAIR.[A]	N16(Deamidated)	1	2	A6T4X1	A6T4X1; B5Y1K2	0	3		0.0147	2	2	1190.91442871094	3570.72873287281	1.47617502996073	0.00175700427109756	CID	MS2		41.835	77.1549453584	64235	CNB1_120917_03.raw	0/0	4.69672870635986	11338472	77.2025985717773	0	8.08E-06
High	Sequest HT (A2)	Unambiguous	[K].EANnLGIPVFAIVDTNSDPDGVDFVIPGNDDAIR.[A]	N4(Deamidated)	1	2	A6T4X1	A6T4X1; B5Y1K2	0	3	0.0147	0	1	1	1190.91442871094	3570.72873287281	1.47617502996073	0.00175700427109756	CID	MS2		41.835	77.1549453584	64235	CNB1_120917_03.raw	0/0	4.76894235610962	11338472	77.2025985717773	0	4.038E-05
High	Sequest HT (A2)	Unambiguous	[K].FGVSAAAAVAVAAGPVEAAEEK.[T]		1	1	A6TGN9	A6TGN9	0	2	0.8339	0	1	1	1008.02661132813	2015.04594602625	0.769266549655249	0.000775053124925762	CID	MS2		33.1	81.0449521917333	67021	CNB1_070917_02.raw	0/0	6.3159236907959			0	2.191E-10
High	Sequest HT (A2)	Unambiguous	[K].VLESAIANAEHNDGADIDDLK.[V]		1	1	A6TEW7	A6TEW7	0	3	0.9347	0	1	1	737.357666015625	2210.05844478688	0.588001481403871	0.00043317229180199	CID	MS2		30.40709	81.0460589042667	67022	CNB1_070917_02.raw	0/0	4.44111156463623			0	1.662E-10
High	Sequest HT (A2)	Unambiguous	[K].ATLKPEGQQALDQLYTQLSNMDPK.[D]		1	1	P24017	P24017	0	3	0.5711	0	1	1	897.117370605469	2689.33755855641	-4.68419613010115	-0.00419914786440738	HCD	MS2	34.35587	33.1	77.1417313928	64221	CNB1_120917_03.raw	0/0	4.64374589920044	9693617	76.9691543579102	0	1.381E-08
High	Sequest HT (A2)	Unambiguous	[K].SVEELNAELLNLLR.[E]		1	1	B5XNA2	B5XNA2	0	2	0.4601	0	1	1	806.946533203125	1612.88578977625	-2.89659084781919	-0.00233594187488961	CID	MS2		16.25116	77.1390375805333	64218	CNB1_120917_03.raw	0/0	4.38722896575928			0	3.549E-08
High	Sequest HT (A2)	Unambiguous	[R].ADIDYNTSEAHTTYGVIGVK.[V]		1	1	B5XNA0	B5XNA0	0	3	0.6629	0	1	1	718.683715820313	2154.03659420094	0.761756876412397	0.000546950312582339	HCD	MS2	3.348961	42.43	81.0470459696	67023	CNB1_070917_02.raw	0/0	4.42091655731201			0	8.296E-09
High	Sequest HT (A2)	Unambiguous	[K].VInDNFGIVEGLMTTVHATTATQK.[T]	N3(Deamidated)	1	1	P24164	P24164	0	3		0.0484	3	3	854.439453125	2561.303806115	4.7738122045456	0.00407570833306078	CID	MS2		24.37622	77.2367709936	64292	CNB1_120917_03.raw	0/0	2.94853901863098			0	0.0001284
High	Sequest HT (A2)	Unambiguous	[R].QVGVPYIIVFLNK.[C]		1	1	A6TEX7	A6TEX7	0	2	0.9622	0	1	1	745.44140625	1489.87553587	-1.46081787912842	-0.0010882199999287	CID	MS2		29.19225	77.2820771856	64319	CNB1_120917_03.raw	0/0	2.37906050682068			0	0.0001189
High	Sequest HT (A2)	Unambiguous	[K].GNTGENLLALLEGR.[L]		1	1	B5XNB5	B5XNB5	0	2	0.5045	0	1	1	728.889526367188	1456.77177610438	-2.5095670510474	-0.00182793781243618	HCD	MS2	0	18.20289	77.2848251829333	64322	CNB1_120917_03.raw	0/0	3.36878061294556			0	1.301E-05
High	Sequest HT (A2)	Unambiguous	[K].GNTGENLLALLEGR.[L]		1	1	B5XNB5	B5XNB5	0	2	0.395	0	1	1	728.890502929688	1456.77372922938	-1.16884908098569	-0.000851375312436176	CID	MS2		26.70913	77.2866705221333	64324	CNB1_120917_03.raw	0/0	3.19444608688354			0	5.619E-05
High	Sequest HT (A2)	Unambiguous	[K].FGVSAAAAVAVAAGPVEAAEEK.[T]		1	1	A6TGN9	A6TGN9	0	2	0.6531	0	1	1	1008.02435302734	2015.04142942469	-1.47217367451305	-0.00148324765632424	CID	MS2		22.795	77.502443732	64487	CNB1_120917_03.raw	0/0	4.66864156723022			0	2.47E-07
High	Sequest HT (A2)	Unambiguous	[K].FGVSAAAAVAVAAGPVEAAEEK.[T]		1	1	A6TGN9	A6TGN9	0	2	0.6099	0	1	1	1008.02191162109	2015.03654661219	-3.89535229523554	-0.00392465390632424	HCD	MS2	9.858012	40.35	77.5006782474667	64485	CNB1_120917_03.raw	0/0	5.22921991348267			0	9.82E-09
High	Sequest HT (A2)	Unambiguous	[K].GMNTAVGDEGGYAPNLGSnAEALAVIAEAVK.[A]	N19(Deamidated)	1	2	A6TD53	B5XV19; A6TD53	0	3		0.0033	2	2	997.488830566406	2990.45193843922	3.60560822165863	0.00359411973958279	CID	MS2		36.135	77.4560987736	64458	CNB1_120917_03.raw	0/0	6.11486339569092	5606152.5	77.3665924072266	0	3.214E-08
High	Sequest HT (A2)	Unambiguous	[K].GMNTAVGDEGGYAPnLGSNAEALAVIAEAVK.[A]	N15(Deamidated)	1	2	A6TD53	B5XV19; A6TD53	0	3	0.0033	0	1	1	997.488830566406	2990.45193843922	3.60560822165863	0.00359411973958279	CID	MS2		36.135	77.4560987736	64458	CNB1_120917_03.raw	0/0	6.12721729278564	5606152.5	77.3665924072266	0	6.604E-09
High	Sequest HT (A2)	Unambiguous	[K].GMNTAVGDEGGYAPNLGSnAEALAVIAEAVK.[A]	N19(Deamidated)	1	2	A6TD53	B5XV19; A6TD53	0	3	0.0685	0	1	1	997.488830566406	2990.45193843922	3.60560822165863	0.00359411973958279	HCD	MS2	55.20195	26.8	77.4539221176	64456	CNB1_120917_03.raw	0/0	5.68556928634644	5606152.5	77.3665924072266	0	3.503E-07
High	Sequest HT (A2)	Unambiguous	[K].NMITGAAqMDGAILVVAATDGPMPQTR.[E]	Q8(Deamidated)	1	1	A6TEX7	A6TEX7	0	3		0.0365	3	3	910.78369140625	2730.33652095875	3.87815924233882	0.00352954624967472	CID	MS2		33.1	77.3934576714667	64408	CNB1_120917_03.raw	0/0	4.48782253265381			0	6.166E-05
High	Sequest HT (A2)	Unambiguous	[K].NMITGAAQMDGAILVVAATDGPMPqTR.[E]	Q25(Deamidated)	1	1	A6TEX7	A6TEX7	0	3		0.015	2	2	910.78369140625	2730.33652095875	3.87815924233882	0.00352954624967472	CID	MS2		33.1	77.3934576714667	64408	CNB1_120917_03.raw	0/0	4.58939075469971			0	0.0004117
High	Sequest HT (A2)	Unambiguous	[K].nMITGAAQMDGAILVVAATDGPMPQTR.[E]	N1(Deamidated)	1	1	A6TEX7	A6TEX7	0	3	0.015	0	1	1	910.78369140625	2730.33652095875	3.87815924233882	0.00352954624967472	CID	MS2		33.1	77.3934576714667	64408	CNB1_120917_03.raw	0/0	4.66187763214111			0	0.000111
High	Sequest HT (A2)	Unambiguous	[R].ALLNSMVIGVTEGFTK.[K]		1	2	A6TEV7	A6TEV7; B5XNA8	0	2	0.483	0	1	1	840.453796386719	1679.90031614344	-1.99580882188624	-0.00167638328116482	HCD	MS2	24.25291	26.32	77.112549456	64201	CNB1_120917_03.raw	0/0	2.64814424514771			0	4.297E-06
High	Sequest HT (A2)	Unambiguous	[K].NMITGAAQMDGAILVVAATDGPMPQTR.[E]		1	1	A6TEX7	A6TEX7	0	3	0.6256	0	1	1	910.448974609375	2729.33237056813	-3.49745549243844	-0.00318191729199195	HCD	MS2	75.32711	34.60909	77.3916392757333	64406	CNB1_120917_03.raw	0/0	4.45995855331421			0	2.558E-06
High	Sequest HT (A2)	Unambiguous	[K].FADVAcAGPLLAAELDALGK.[A]	C6(Carbamidomethyl)	1	1	B5XUB8	B5XUB8	0	2	0.688	0	1	1	1001.51635742188	2002.02543821375	-2.9722542231315	-0.00297527312504187	HCD	MS2	59.25806	33.1	77.3843269298667	64399	CNB1_120917_03.raw	0/0	4.68276882171631			0	1.584E-08
High	Sequest HT (A2)	Unambiguous	[K].AEFYSEVLTVVVDGK.[E]		1	1	A6TBR5	A6TBR5	0	2	0.6602	0	1	1	828.427124023438	1655.84697141688	-3.44701747738862	-0.00285387656253988	CID	MS2		32.02	77.3827145517333	64397	CNB1_120917_03.raw	0/0	3.58802676200867	16803300.75	77.2709884643555	0	0.0003109
High	Sequest HT (A2)	Unambiguous	[K].AEFYSEVLTVVVDGK.[E]		1	1	A6TBR5	A6TBR5	0	2	0.6588	0	1	1	828.427124023438	1655.84697141688	-3.44701747738862	-0.00285387656253988	HCD	MS2	70.5023	22.255	77.3810020197333	64395	CNB1_120917_03.raw	0/0	3.37370038032532	16803300.75	77.2709884643555	0	4.384E-07
High	Sequest HT (A2)	Unambiguous	[K].IITDVHEASQAQPVADVVDVIQLPAFLAR.[Q]		1	1	A6TAN5	A6TAN5	0	3	0.5562	0	1	1	1039.23010253906	3115.67575435719	-0.921110023990278	-0.000956627604106567	HCD	MS2	39.50747	32.05	77.3023514024	64341	CNB1_120917_03.raw	0/0	3.46711874008179			0	0.0005265
High	Sequest HT (A2)	Unambiguous	[K].STAETIVYSALETLAQR.[S]		1	1	A6TEX9	A6TEX9	0	3	0.5487	0	1	1	618.3251953125	1852.9610326775	-2.18587092500476	-0.00135011416667415	CID	MS2		18.42411	77.2932912816	64331	CNB1_120917_03.raw	0/0	2.77083826065063			0	0.0005255
High	Sequest HT (A2)	Unambiguous	[K].STAETIVYSALETLAQR.[S]		1	1	A6TEX9	A6TEX9	0	3	0.678	0	1	1	618.3251953125	1852.9610326775	-2.18587092500476	-0.00135011416667415	HCD	MS2	64.03518	21.79033	77.291647632	64329	CNB1_120917_03.raw	0/0	3.23460817337036			0	1.939E-06
High	Sequest HT (A2)	Unambiguous	[K].ISYISTGGGAFLEFVEGK.[V]		1	1	B5XUB8	B5XUB8	0	2	0.7785	0	1	1	937.977478027344	1874.94767942469	-3.08078864302343	-0.00288816765635147	CID	MS2		25.57	77.2897273026667	64327	CNB1_120917_03.raw	0/0	3.06517624855042			0	9.382E-05
High	Sequest HT (A2)	Unambiguous	[K].ISYISTGGGAFLEFVEGK.[V]		1	1	B5XUB8	B5XUB8	0	2	0.5163	0	1	1	937.977478027344	1874.94767942469	-3.08078864302343	-0.00288816765635147	HCD	MS2	68.48288	34.51	77.2880854410667	64325	CNB1_120917_03.raw	0/0	3.05662131309509			0	3.85E-06
High	Sequest HT (A2)	Unambiguous	[K].FADVAcAGPLLAAELDALGK.[A]	C6(Carbamidomethyl)	1	1	B5XUB8	B5XUB8	0	2	0.791	0	1	1	1001.51635742188	2002.02543821375	-2.9722542231315	-0.00297527312504187	CID	MS2		41.76	77.3863850408	64401	CNB1_120917_03.raw	0/0	5.36208057403564			0	4.138E-09
High	Sequest HT (A2)	Unambiguous	[K].EEGFIEDFKVEGDTKPELELTLK.[Y]		1	1	A6TEV8	A6TEV8	1	4	0.0562	0	1	1	667.340759277344	2666.34120721938	-1.31725301664431	-0.000878062656283873	HCD	MS2	0	16.70915	77.5360392296	64508	CNB1_120917_03.raw	0/0	2.49190330505371			0	5.343E-06
High	Sequest HT (A2)	Unambiguous	[K].FGVSAAAAVAVAAGPVEAAEEK.[T]		1	1	A6TGN9	A6TGN9	0	2	0.712	0	1	1	1008.02215576172	2015.03703489344	-3.65303443316329	-0.00368051328132424	CID	MS2		16.045	77.1032599626667	64191	CNB1_120917_03.raw	0/0	4.33665037155151			0	1.195E-06
High	Sequest HT (A2)	Unambiguous	[R].VVVGLLLGEVIR.[T]		1	2	A6T5H9	A6T5H9; B5Y0U3	0	2	1	0	1	1	633.909973144531	1266.81266965906	-1.35314293809459	-0.000857090468684873	CID	MS2		12.73392	77.0070559370667	64123	CNB1_120917_03.raw	0/0	3.42834162712097	8417409.75	76.9545745849609	0	9.093E-06
High	Sequest HT (A2)	Unambiguous	[K].GNVVNLALGFSHPVDHQLPAGITAEcPTQTEIVLK.[G]	C26(Carbamidomethyl)	1	1	A6TEV7	A6TEV7	0	4	0.6957	0	1	1	932.237976074219	3725.93007440688	-0.504781930389176	-0.000470195781209881	HCD	MS2	13.00338	39.495	76.7414049661333	63940	CNB1_120917_03.raw	0/0	4.59535121917725	11620683.5625	76.7030029296875	0	7.63E-09
High	Sequest HT (A2)	Unambiguous	[R].FTTEEEIDYAIDLIR.[K]		1	1	A6TCF1	A6TCF1	0	2	0.6986	0	1	1	914.454345703125	1827.90141477625	0.179969393852619	0.000164483125217885	CID	MS2		41.745	76.7404176749333	63939	CNB1_120917_03.raw	0/0	4.37718105316162			0	1.726E-07
High	Sequest HT (A2)	Unambiguous	[R].FTTEEEIDYAIDLIR.[K]		1	1	A6TCF1	A6TCF1	0	2	0.5449	0	1	1	914.454345703125	1827.90141477625	0.179969393852619	0.000164483125217885	HCD	MS2	21.42167	33.1	76.7384175032	63937	CNB1_120917_03.raw	0/0	3.00896263122559			0	1.373E-05
High	Sequest HT (A2)	Unambiguous	[R].ADIDYNTSEAHTTYGVIGVK.[V]		1	1	B5XNA0	B5XNA0	0	3	0.6237	0	1	1	718.683776855469	2154.03677730641	0.846762678414463	0.000607985468832339	CID	MS2		21.94	81.0488507208	67025	CNB1_070917_02.raw	0/0	2.78679490089417			0	6.979E-07
High	Sequest HT (A2)	Unambiguous	[R].RDDEVIVLTGK.[D]		1	2	A6TEW1	B5XNA4; A6TEW1	1	2	0.683	0	1	1	622.846313476563	1244.68535032313	0.689735535965316	0.000429251562536592	CID	MS2		42.52	81.0500901213333	67026	CNB1_070917_02.raw	0/0	3.05712628364563			0	0.0002618
High	Sequest HT (A2)	Unambiguous	[R].QVGVPYIIVFLNK.[C]		1	1	A6TEX7	A6TEX7	0	2	0.8203	0	1	1	745.442138671875	1489.87700071375	-0.477620575150487	-0.000355798124928697	CID	MS2		19.44274	76.7077462013333	63902	CNB1_120917_03.raw	0/0	2.16987538337708			0	0.0001642
High	Sequest HT (A2)	Unambiguous	[R].NVALEEQAVEAVLAK.[A]		1	2	A6T5H9	A6T5H9; B5Y0U3	0	2	0.5452	0	1	1	792.436157226563	1583.86503782313	0.710448111360635	0.000562626562668811	HCD	MS2	52.30255	31.75	81.0510937616	67027	CNB1_070917_02.raw	0/0	3.75965189933777			0	2.071E-09
High	Sequest HT (A2)	Unambiguous	[R].LTPVSDVSVLTVGQALK.[V]		1	1	A6TB02	A6TB02	0	2	0.6467	0	1	1	864.00146484375	1726.9956530575	0.420601988381591	0.000363188750043264	HCD	MS2	0	27.025	81.0517872205333	67028	CNB1_070917_02.raw	0/0	3.16962885856628			0	1.643E-08
High	Sequest HT (A2)	Unambiguous	[K].ATLKPEGQQALDQLYTQLSNMDPK.[D]		1	1	P24017	P24017	0	3	0.4084	0	1	1	897.116088867188	2689.33371334156	-6.1139894335768	-0.00548088614565738	HCD	MS2	30.03116	21.01519	76.6656770170667	63880	CNB1_120917_03.raw	0/0	3.81960391998291	10744343.5	76.5669860839844	0	1.037E-05
High	Sequest HT (A2)	Unambiguous	[R].NVALEEQAVEAVLAK.[A]		1	2	A6T5H9	A6T5H9; B5Y0U3	0	2	0.7222	0	1	1	792.436157226563	1583.86503782313	0.710448111360635	0.000562626562668811	CID	MS2		29.185	81.0526038762667	67029	CNB1_070917_02.raw	0/0	4.85554122924805			0	4.332E-08
High	Sequest HT (A2)	Unambiguous	[R].LTPVSDVSVLTVGQALK.[V]		1	1	A6TB02	A6TB02	0	2	0.6745	0	1	1	864.00146484375	1726.9956530575	0.420601988381591	0.000363188750043264	CID	MS2		36.33	81.0536374269333	67030	CNB1_070917_02.raw	0/0	3.83705973625183			0	5.248E-09
High	Sequest HT (A2)	Unambiguous	[K].AVAAVNGPIAQAILGK.[D]		1	2	A6TD53	B5XV19; A6TD53	0	2	0.8286	0	1	1	746.946655273438	1492.88603391688	0.968177236371104	0.000722688437576835	HCD	MS2	57.35379	33.94	81.06891584	67047	CNB1_070917_02.raw	0/0	3.85409331321716			0	6.698E-09
High	Sequest HT (A2)	Unambiguous	[K].InPIEDMPHDANGTPVDIVLNPLGVPSR.[M]	N2(Deamidated)	1	2	A6TGP0	B5XYF5; A6TGP0	0	3	0.0549	0	1	1	994.505493164063	2981.50192623219	-0.593860680096364	-0.000590199271036429	HCD	MS2	31.02608	40.36	76.5722540136	63812	CNB1_120917_03.raw	0/0	4.73808288574219			0	2.092E-06
High	Sequest HT (A2)	Unambiguous	[R].VVVGLLLGEVIR.[T]		1	2	A6T5H9	A6T5H9; B5Y0U3	0	2	1	0	1	1	633.908996582031	1266.81071653406	-2.89490392921915	-0.00183365296868487	CID	MS2		42.57	76.5469678229333	63796	CNB1_120917_03.raw	0/0	3.22713041305542	4270078.375	76.5073471069336	0	6.599E-05
High	Sequest HT (A2)	Unambiguous	[K].AVAAVNGPIAQAILGK.[D]		1	2	A6TD53	B5XV19; A6TD53	0	2	0.8472	0	1	1	746.946655273438	1492.88603391688	0.968177236371104	0.000722688437576835	CID	MS2		27.865	81.0704408741333	67049	CNB1_070917_02.raw	0/0	3.85785508155823			0	1.335E-05
High	Sequest HT (A2)	Unambiguous	[K].FADVAcAGPLLAAELDALGK.[A]	C6(Carbamidomethyl)	1	1	B5XUB8	B5XUB8	0	2	0.6618	0	1	1	1001.51702880859	2002.02678098719	-2.30154873617524	-0.00230388640629187	CID	MS2		42.775	76.5393239752	63788	CNB1_120917_03.raw	0/0	4.76003694534302	8177428.75	76.5115203857422	0	8.501E-07
High	Sequest HT (A2)	Unambiguous	[K].FADVAcAGPLLAAELDALGK.[A]	C6(Carbamidomethyl)	1	1	B5XUB8	B5XUB8	0	2	0.5608	0	1	1	1001.51702880859	2002.02678098719	-2.30154873617524	-0.00230388640629187	HCD	MS2	0	33.1	76.5365783306667	63786	CNB1_120917_03.raw	0/0	4.03271484375	8177428.75	76.5115203857422	0	2.056E-08
High	Sequest HT (A2)	Unambiguous	[R].VGAGPFPTELFDETGEFLcK.[Q]	C19(Carbamidomethyl)	1	2	A6TH93	B5Y325; A6TH93	0	2	0.5576	0	1	1	1107.52575683594	2214.04423704188	0.85353465683897	0.000944880937556292	HCD	MS2	0	33.1	76.7422297893333	63941	CNB1_120917_03.raw	0/0	2.77843928337097	5103000.5	76.8302536010742	0	0.0001154
High	Sequest HT (A2)	Unambiguous	[R].RDDEVIVLTGK.[D]		1	2	A6TEW1	B5XNA4; A6TEW1	1	2	0.4859	0	1	1	622.846313476563	1244.68535032313	0.689735535965316	0.000429251562536592	HCD	MS2	35.87303	33.1	81.0479230576	67024	CNB1_070917_02.raw	0/0	2.83965110778809			0	2.348E-05
High	Sequest HT (A2)	Unambiguous	[R].VGAGPFPTELFDETGEFLcK.[Q]	C19(Carbamidomethyl)	1	2	A6TH93	B5Y325; A6TH93	0	2	0.8987	0	1	1	1107.52575683594	2214.04423704188	0.85353465683897	0.000944880937556292	CID	MS2		41.835	76.7442634989333	63943	CNB1_120917_03.raw	0/0	3.94970393180847	5103000.5	76.8302536010742	0	4.179E-05
High	Sequest HT (A2)	Unambiguous	[K].SVEELNAELLNLLR.[E]		1	1	B5XNA2	B5XNA2	0	2	0.5	0	1	1	806.948181152344	1612.88908567469	-0.853117644990628	-0.000687992656139613	CID	MS2		20.86586	76.7533916949333	63947	CNB1_120917_03.raw	0/0	3.61542630195618			0	2.657E-07
High	Sequest HT (A2)	Unambiguous	[R].VVVGLLLGEVIR.[T]		1	2	A6T5H9	A6T5H9; B5Y0U3	0	2	1	0	1	1	633.909973144531	1266.81266965906	-1.35314293809459	-0.000857090468684873	HCD	MS2	57.80971	28.885	77.0052579952	64121	CNB1_120917_03.raw	0/0	2.80191779136658	8417409.75	76.9545745849609	0	2.135E-05
High	Sequest HT (A2)	Unambiguous	[K].ALIEEMASAYEDPSEVVEFYSK.[N]		1	1	A6T5H9	A6T5H9	0	2	0.8661	0	1	1	1254.07568359375	2507.1440905575	-3.7184730901873	-0.00466139125023801	CID	MS2		41.965	76.9721177744	64098	CNB1_120917_03.raw	0/0	4.78136587142944	4352471.625	76.9486083984375	0	3.798E-06
High	Sequest HT (A2)	Unambiguous	[K].ALIEEMASAYEDPSEVVEFYSK.[N]		1	1	A6T5H9	A6T5H9	0	2	0.7937	0	1	1	1254.07568359375	2507.1440905575	-3.7184730901873	-0.00466139125023801	HCD	MS2	64.68081	32.245	76.9701237229333	64096	CNB1_120917_03.raw	0/0	4.46133375167847	4352471.625	76.9486083984375	0	3.73E-08
High	Sequest HT (A2)	Unambiguous	[K].FADVAcAGPLLAAELDALGK.[A]	C6(Carbamidomethyl)	1	1	B5XUB8	B5XUB8	0	2	0.8194	0	1	1	1001.51605224609	2002.02482786219	-3.27712035356617	-0.00328044890629187	CID	MS2		31.51	76.941394572	64071	CNB1_120917_03.raw	0/0	5.04497718811035	16819385	77.1944351196289	0	1.456E-07
High	Sequest HT (A2)	Unambiguous	[K].FADVAcAGPLLAAELDALGK.[A]	C6(Carbamidomethyl)	1	1	B5XUB8	B5XUB8	0	2	0.6547	0	1	1	1001.51605224609	2002.02482786219	-3.27712035356617	-0.00328044890629187	HCD	MS2	0	21.67	76.9392630850667	64069	CNB1_120917_03.raw	0/0	4.16594791412354	16819385	77.1944351196289	0	2.235E-07
High	Sequest HT (A2)	Unambiguous	[K].GMNTAVGDEGGYAPnLGSNAEALAVIAEAVK.[A]	N15(Deamidated)	1	2	A6TD53	B5XV19; A6TD53	0	3		0.0304	2	2	997.488403320313	2990.45065670094	3.17699645023352	0.00316687364583279	CID	MS2		32.545	76.8909235344	64035	CNB1_120917_03.raw	0/0	4.78889322280884			0	2.785E-10
High	Sequest HT (A2)	Unambiguous	[K].GMNTAVGDEGGYAPNLGSnAEALAVIAEAVK.[A]	N19(Deamidated)	1	2	A6TD53	B5XV19; A6TD53	0	3	0.0304	0	1	1	997.488403320313	2990.45065670094	3.17699645023352	0.00316687364583279	CID	MS2		32.545	76.8909235344	64035	CNB1_120917_03.raw	0/0	4.93663549423218			0	7.854E-11
High	Sequest HT (A2)	Unambiguous	[K].GMNTAVGDEGGYAPNLGSnAEALAVIAEAVK.[A]	N19(Deamidated)	1	2	A6TD53	B5XV19; A6TD53	0	3	0.086	0	1	1	997.488403320313	2990.45065670094	3.17699645023352	0.00316687364583279	HCD	MS2	0	22.855	76.8891152130667	64033	CNB1_120917_03.raw	0/0	6.16022491455078			0	1.536E-07
High	Sequest HT (A2)	Unambiguous	[K].FGVSAAAAVAVAAGPVEAAEEK.[T]		1	1	A6TGN9	A6TGN9	0	2	0.5556	0	1	1	1008.02215576172	2015.03703489344	-3.65303443316329	-0.00368051328132424	HCD	MS2	86.01752	25.525	77.1017519413333	64189	CNB1_120917_03.raw	0/0	3.59882187843323			0	7.045E-08
High	Sequest HT (A2)	Unambiguous	[K].ANEIDVPAALIDSEIDVLR.[R]		1	2	A6T5H9	A6T5H9; B5Y0U3	0	2	0.5777	0	1	1	1027.04431152344	2053.08134641688	0.0833463758115144	8.55584376040497E-05	CID	MS2		33.1	76.8582997749333	64017	CNB1_120917_03.raw	0/0	3.66959404945374			0	4.02E-06
High	Sequest HT (A2)	Unambiguous	[K].AEFYSEVLTVVVDGK.[E]		1	1	A6TBR5	A6TBR5	0	2	0.6931	0	1	1	828.426818847656	1655.84636106531	-3.81562005307545	-0.00315905234378988	CID	MS2		23.50427	76.833986124	63998	CNB1_120917_03.raw	0/0	3.90794849395752	13468522	76.7925415039063	0	4.441E-05
High	Sequest HT (A2)	Unambiguous	[K].AEFYSEVLTVVVDGK.[E]		1	1	A6TBR5	A6TBR5	0	2	0.6111	0	1	1	828.426818847656	1655.84636106531	-3.81562005307545	-0.00315905234378988	HCD	MS2	78.56353	33.115	76.8324198546667	63996	CNB1_120917_03.raw	0/0	3.24420404434204	13468522	76.7925415039063	0	6.49E-07
High	Sequest HT (A2)	Unambiguous	[K].ANEIDVPAALIDSEIDVLR.[R]		1	2	A6T5H9	A6T5H9; B5Y0U3	0	2	0.6526	0	1	1	1027.04260253906	2053.07792844813	-1.58145323908952	-0.00162342593739595	CID	MS2		23.515	76.8299889408	63994	CNB1_120917_03.raw	0/0	4.25923156738281			0	1.526E-09
High	Sequest HT (A2)	Unambiguous	[K].ANEIDVPAALIDSEIDVLR.[R]		1	2	A6T5H9	A6T5H9; B5Y0U3	0	2	0.6651	0	1	1	1027.04260253906	2053.07792844813	-1.58145323908952	-0.00162342593739595	HCD	MS2	0	34.495	76.8283200456	63992	CNB1_120917_03.raw	0/0	4.32603168487549			0	1.952E-08
High	Sequest HT (A2)	Unambiguous	[K].GNTGENLLALLEGR.[L]		1	1	B5XNB5	B5XNB5	0	2	0.4314	0	1	1	728.889587402344	1456.77189817469	-2.42577217791854	-0.00176690265618618	CID	MS2		16.3727	76.8273158312	63991	CNB1_120917_03.raw	0/0	2.98961973190308	16213884.5	77.0384216308594	0	0.0002598
High	Sequest HT (A2)	Unambiguous	[K].GNTGENLLALLEGR.[L]		1	1	B5XNB5	B5XNB5	0	2	0.3469	0	1	1	728.889587402344	1456.77189817469	-2.42577217791854	-0.00176690265618618	HCD	MS2	0	17.37192	76.8254636229333	63989	CNB1_120917_03.raw	0/0	2.94021010398865	16213884.5	77.0384216308594	0	2.419E-05
High	Sequest HT (A2)	Unambiguous	[K].FGVSAAAAVAVAAGPVEAAEEK.[T]		1	1	A6TGN9	A6TGN9	0	2	0.7525	0	1	1	1008.02416992188	2015.04106321375	-1.65391207106724	-0.00166635312507424	CID	MS2		42.48	76.7998566845333	63976	CNB1_120917_03.raw	0/0	4.93302345275879			0	5.347E-09
High	Sequest HT (A2)	Unambiguous	[K].FGVSAAAAVAVAAGPVEAAEEK.[T]		1	1	A6TGN9	A6TGN9	0	2	0.6321	0	1	1	1008.02416992188	2015.04106321375	-1.65391207106724	-0.00166635312507424	HCD	MS2	62.06879	33.1	76.7978772274667	63974	CNB1_120917_03.raw	0/0	5.11442279815674			0	1.769E-10
High	Sequest HT (A2)	Unambiguous	[K].ANEIDVPAALIDSEIDVLR.[R]		1	2	A6T5H9	A6T5H9; B5Y0U3	0	2	0.5015	0	1	1	1027.04431152344	2053.08134641688	0.0833463758115144	8.55584376040497E-05	HCD	MS2	0	42.505	76.8564978136	64015	CNB1_120917_03.raw	0/0	3.36517691612244			0	4.264E-05
High	Sequest HT (A2)	Unambiguous	[K].SVEELNAELLNLLR.[E]		1	1	B5XNA2	B5XNA2	0	2	0.4451	0	1	1	806.945251464844	1612.88322629969	-4.48595889446363	-0.00361768015613961	CID	MS2		32.47667	77.5460406810667	64513	CNB1_120917_03.raw	0/0	3.55333590507507			0	9.607E-07
High	Sequest HT (A2)	Unambiguous	[K].EEGFIEDFKVEGDTKPELELTLK.[Y]		1	1	A6TEV8	A6TEV8	1	3	0.6036	0	1	1	889.450805664063	2666.33786373219	-2.57121210269457	-0.00228524593755234	HCD	MS2	64.64401	31.525	77.5520677202667	64519	CNB1_120917_03.raw	0/0	4.44413757324219	3325433.875	77.543815612793	0	0.0005397
High	Sequest HT (A2)	Unambiguous	[K].ATLKPEGQQALDQLYTQLSNMDPK.[D]		1	1	P24017	P24017	0	3	0.5035	0	1	1	897.118041992188	2689.33957271656	-3.93525678066152	-0.00352776114565737	HCD	MS2	16.36582	27.775	77.5774876298667	64538	CNB1_120917_03.raw	0/0	4.24785614013672			0	1.211E-06
High	Sequest HT (A2)	Unambiguous	[R].AIDKPFLLPIEDVFSISGR.[G]		1	1	A6TEX7	A6TEX7	0	3	0.799	0	1	1	706.390625	2117.15732174	-3.20967087297917	-0.00226513333336698	CID	MS2		8.687604	78.1506521496	64946	CNB1_120917_03.raw	0/0	4.18135643005371			0	2.074E-09
High	Sequest HT (A2)	Unambiguous	[R].DAnGIDPVSLIAFDK.[V]	N3(Deamidated)	1	1	A6TEX1	A6TEX1	0	2	0.6746	0	1	1	788.398681640625	1575.79008665125	0.00462704395983922	3.64562498433862E-06	HCD	MS2	13.7826	24.955	81.0130702226667	66987	CNB1_070917_02.raw	0/0	4.60529136657715			0	1.986E-09
High	Sequest HT (A2)	Unambiguous	[K].IAEQVIIqYGGSVNAGNAAELFTqPDIDGALVGGASLK.[A]	Q8(Deamidated); Q24(Deamidated)	1	1	Q7X222	Q7X222	0	3	0.12	0	1	1	1263.65356445313	3788.94614009938	6.13626353662743	0.0077499431248856	CID	MS2		40.5	78.1428132501333	64942	CNB1_120917_03.raw	0/0	5.75333261489868			0	4.374E-06
High	Sequest HT (A2)	Unambiguous	[R].DAnGIDPVSLIAFDK.[V]	N3(Deamidated)	1	1	A6TEX1	A6TEX1	0	2	0.6823	0	1	1	788.398681640625	1575.79008665125	0.00462704395983922	3.64562498433862E-06	CID	MS2		32.86332	81.014856756	66989	CNB1_070917_02.raw	0/0	5.12945222854614			0	6.244E-09
High	Sequest HT (A2)	Unambiguous	[K].TFEVLATnGDTHLGGEDFDTR.[L]	N8(Deamidated)	1	2	A6T4F4	A6T4F4; B5Y242	0	3	0.7582	0	1	1	766.017333984375	2296.03744869313	0.452280774119847	0.000346151041676901	HCD	MS2	0	36.225	81.0157223909333	66990	CNB1_070917_02.raw	0/0	4.87569999694824			0	5.521E-09
High	Sequest HT (A2)	Unambiguous	[R].ILLSSMPGcAVTEVEIDGVLHEYSTK.[E]	C9(Carbamidomethyl)	1	1	A6TEU8	A6TEU8	0	3	0.6527	0	1	1	950.14013671875	2848.40585689625	-1.70295096053767	-0.00161690125017107	HCD	MS2	17.36794	32.335	78.1177976688	64925	CNB1_120917_03.raw	0/0	4.28767013549805			0	8.793E-06
High	Sequest HT (A2)	Unambiguous	[R].ASLPTIELALK.[Q]		1	1	B5XUB8	B5XUB8	0	2	0.6035	0	1	1	578.353210449219	1155.69914426844	0.686354217666311	0.000396609218796584	HCD	MS2	0	33.1	81.0169556834667	66991	CNB1_070917_02.raw	0/0	2.27109527587891			0	0.0001627
High	Sequest HT (A2)	Unambiguous	[K].TFEVLATnGDTHLGGEDFDTR.[L]	N8(Deamidated)	1	2	A6T4F4	A6T4F4; B5Y242	0	3	0.6958	0	1	1	766.017333984375	2296.03744869313	0.452280774119847	0.000346151041676901	CID	MS2		20.605	81.0178806144	66992	CNB1_070917_02.raw	0/0	4.23879146575928			0	5.032E-11
High	Sequest HT (A2)	Unambiguous	[R].GIDQLLANASQLGK.[G]		1	1	P19650	P19650	0	2	0.609	0	1	1	714.396423339844	1427.78557004969	0.211264042535815	0.00015081984383869	HCD	MS2	6.172977	30.595	81.0197700024	66994	CNB1_070917_02.raw	0/0	3.99498391151428			0	1.736E-07
High	Sequest HT (A2)	Unambiguous	[K].GNVVNLALGFSHPVDHqLPAGITAEcPTQTEIVLK.[G]	Q17(Deamidated); C26(Carbamidomethyl)	1	1	A6TEV7	A6TEV7	0	4		0.0255	2	2	932.485595703125	3726.9205529225	1.22936297345621	0.0011454331250409	HCD	MS2	29.30235	30.46	78.0232221370667	64851	CNB1_120917_03.raw	0/0	4.58098363876343			0	3.215E-07
High	Sequest HT (A2)	Unambiguous	[K].GNVVnLALGFSHPVDHQLPAGITAEcPTQTEIVLK.[G]	N5(Deamidated); C26(Carbamidomethyl)	1	1	A6TEV7	A6TEV7	0	4	0.0255	0	1	1	932.485595703125	3726.9205529225	1.22936297345621	0.0011454331250409	HCD	MS2	29.30235	30.46	78.0232221370667	64851	CNB1_120917_03.raw	0/0	4.70041799545288			0	2.166E-05
High	Sequest HT (A2)	Unambiguous	[K].ANEIDVPAALIDSEIDVLR.[R]		1	2	A6T5H9	A6T5H9; B5Y0U3	0	2	0.6512	0	1	1	1027.04052734375	2053.0737780575	-3.6029956286122	-0.00369862124989595	CID	MS2		42.73	78.0213557904	64849	CNB1_120917_03.raw	0/0	4.95936489105225			0	6.698E-08
High	Sequest HT (A2)	Unambiguous	[K].ANEIDVPAALIDSEIDVLR.[R]		1	2	A6T5H9	A6T5H9; B5Y0U3	0	2	0.5608	0	1	1	1027.04272460938	2053.07817258875	-1.4625389808823	-0.00150135562489595	HCD	MS2	14.05948	33.1	78.0192577010667	64847	CNB1_120917_03.raw	0/0	4.03251028060913			0	1.043E-06
High	Sequest HT (A2)	Unambiguous	[K].EEGFIEDFKVEGDTKPELELTLK.[Y]		1	1	A6TEV8	A6TEV8	1	4	0.4399	0	1	1	667.339660644531	2666.33681268813	-2.96540121665407	-0.00197669546878387	HCD	MS2	67.8634	26.213	78.0184475626667	64846	CNB1_120917_03.raw	0/0	2.91191983222961			0	1.383E-06
High	Sequest HT (A2)	Unambiguous	[R].GIDQLLANASQLGK.[G]		1	1	P19650	P19650	0	2	0.7268	0	1	1	714.396423339844	1427.78557004969	0.211264042535815	0.00015081984383869	CID	MS2		33.1	81.0212157896	66996	CNB1_070917_02.raw	0/0	4.10073947906494			0	2.342E-07
High	Sequest HT (A2)	Unambiguous	[K].STAETIVYSALETLAQR.[S]		1	1	A6TEX9	A6TEX9	0	3	0.6418	0	1	1	618.3251953125	1852.9610326775	-2.18587092500476	-0.00135011416667415	CID	MS2		14.19622	78.0125434248	64840	CNB1_120917_03.raw	0/0	4.01507568359375			0	2.755E-07
High	Sequest HT (A2)	Unambiguous	[K].VLESAIANAEHNDGADIDDLK.[V]		1	1	A6TEW7	A6TEW7	0	2	0.8933	0	1	1	1105.53295898438	2210.05864133875	0.676936681744338	0.000748034375192219	HCD	MS2	0	34.78	81.0266551304	67002	CNB1_070917_02.raw	0/0	5.24977970123291			0	1.099E-09
High	Sequest HT (A2)	Unambiguous	[K].FADVAcAGPLLAAELDALGK.[A]	C6(Carbamidomethyl)	1	1	B5XUB8	B5XUB8	0	2	0.5689	0	1	1	1001.51599121094	2002.02470579188	-3.3380935796531	-0.00334148406254187	HCD	MS2	0	40.92	78.18728802	64975	CNB1_120917_03.raw	0/0	3.98810935020447			0	2.621E-10
High	Sequest HT (A2)	Unambiguous	[K].FADVAcAGPLLAAELDALGK.[A]	C6(Carbamidomethyl)	1	1	B5XUB8	B5XUB8	0	2	0.7809	0	1	1	1001.51599121094	2002.02470579188	-3.3380935796531	-0.00334148406254187	CID	MS2		33.1	78.1891232797333	64977	CNB1_120917_03.raw	0/0	4.6986608505249			0	6.011E-08
High	Sequest HT (A2)	Unambiguous	[K].NALVPWSPISEK.[Y]		1	1	Q9F663	Q9F663	0	2	0.7621	0	1	1	670.864624023438	1340.72197141688	0.816036278486315	0.00054703843761672	CID	MS2		31.36	81.0115434194667	66985	CNB1_070917_02.raw	0/0	2.0583860874176			0	7.381E-06
High	Sequest HT (A2)	Unambiguous	[K].FGVSAAAAVAVAAGPVEAAEEK.[T]		1	1	A6TGN9	A6TGN9	0	2	0.6274	0	1	1	1008.02313232422	2015.03898801844	-2.68376298487429	-0.00270395078132424	CID	MS2		25.585	78.2345089413333	65005	CNB1_120917_03.raw	0/0	4.24365520477295			0	1.341E-07
High	Sequest HT (A2)	Unambiguous	[R].VGFFnPIAnGAEEETR.[L]	N5(Deamidated); N9(Deamidated)	1	1	A6TCL7	A6TCL7	0	2	0.4852	0	1	1	876.91357421875	1752.8198718075	7.04648248831753	0.00617556374993145	CID	MS2		39.645	81.0056290866667	66980	CNB1_070917_02.raw	0/0	4.71709537506104			0	7.662E-08
High	Sequest HT (A2)	Unambiguous	[K].STAETIVYSALETLAQR.[S]		1	1	A6TEX9	A6TEX9	0	3	0.6872	0	1	1	618.3251953125	1852.9610326775	-2.18587092500476	-0.00135011416667415	CID	MS2		11.89229	78.3896376373333	65121	CNB1_120917_03.raw	0/0	3.89866805076599			0	2.378E-09
High	Sequest HT (A2)	Unambiguous	[K].EEGFIEDFKVEGDTKPELELTLK.[Y]		1	1	A6TEV8	A6TEV8	1	4	0.1069	0	1	1	667.340942382813	2666.34193964125	-1.04256164997602	-0.000694957187533873	HCD	MS2	31.39076	23.66286	78.3887936424	65120	CNB1_120917_03.raw	0/0	2.61758089065552	11749217.5	78.2467193603516	0	1.262E-05
High	Sequest HT (A2)	Unambiguous	[K].ATLKPEGQQALDQLYTQLSNMDPK.[D]		1	1	P24017	P24017	0	3	0.47	0	1	1	897.118103027344	2689.33975582203	-3.86717138525792	-0.00346672598940737	CID	MS2		32.44	78.3743693309333	65116	CNB1_120917_03.raw	0/0	2.99561500549316	20116855.125	78.2981414794922	0	5.821E-08
High	Sequest HT (A2)	Unambiguous	[K].ATLKPEGQQALDQLYTQLSNMDPK.[D]		1	1	P24017	P24017	0	3	0.5497	0	1	1	897.118103027344	2689.33975582203	-3.86717138525792	-0.00346672598940737	HCD	MS2	55.91776	32.65912	78.3725657936	65114	CNB1_120917_03.raw	0/0	4.53042078018188	20116855.125	78.2981414794922	0	1.231E-06
High	Sequest HT (A2)	Unambiguous	[K].NALVPWSPISEK.[Y]		1	1	Q9F663	Q9F663	0	2	0.8449	0	1	1	670.864624023438	1340.72197141688	0.816036278486315	0.00054703843761672	HCD	MS2	37.10843	21.49	81.0099226282667	66983	CNB1_070917_02.raw	0/0	2.45210146903992			0	9.664E-05
High	Sequest HT (A2)	Unambiguous	[K].EANNLGIPVFAIVDTNSDPDGVDFVIPGNDDAIR.[A]		1	2	A6T4X1	A6T4X1; B5Y1K2	0	3	0.7758	0	1	1	1190.58117675781	3569.72897701344	-2.93266405587348	-0.00348961552056911	CID	MS2		33.1	78.3356443586667	65081	CNB1_120917_03.raw	0/0	5.13467979431152			0	5.5E-11
High	Sequest HT (A2)	Unambiguous	[K].STAETIVYSALETLAQR.[S]		1	1	A6TEX9	A6TEX9	0	2	0.7034	0	1	1	926.983459472656	1852.95964231531	-2.93621544053956	-0.00272035234377199	CID	MS2		28.015	78.3169719426667	65068	CNB1_120917_03.raw	0/0	4.44896793365479	8640345.1875	78.2262802124023	0	3.015E-07
High	Sequest HT (A2)	Unambiguous	[K].EEGFIEDFKVEGDTKPELELTLK.[Y]		1	1	A6TEV8	A6TEV8	1	3	0.4897	0	1	1	889.450378417969	2666.33658199391	-3.05192199436408	-0.00271249203130234	HCD	MS2	66.25651	39.99	77.9917069418667	64827	CNB1_120917_03.raw	0/0	4.34539651870728			0	5.402E-05
High	Sequest HT (A2)	Unambiguous	[K].STAETIVYSALETLAQR.[S]		1	1	A6TEX9	A6TEX9	0	2	0.6005	0	1	1	926.983459472656	1852.95964231531	-2.93621544053956	-0.00272035234377199	HCD	MS2	0	40.33	78.3152409394667	65066	CNB1_120917_03.raw	0/0	4.43169212341309	8640345.1875	78.2262802124023	0	3.878E-08
High	Sequest HT (A2)	Unambiguous	[K].SVEELNAELLNLLR.[E]		1	1	B5XNA2	B5XNA2	0	2	0.5058	0	1	1	806.946472167969	1612.88566770594	-2.97227504051655	-0.00239697703113961	HCD	MS2	0	23.71212	78.285183616	65042	CNB1_120917_03.raw	0/0	3.42374563217163	10971220	78.3881988525391	0	2.188E-06
High	Sequest HT (A2)	Unambiguous	[K].IGVPFVEGGVIK.[A]		1	1	B5XSV5	B5XSV5	0	2	0.4874	0	1	1	607.861267089844	1214.71525754969	0.759083564377268	0.000461034843738162	CID	MS2		20.26615	81.0106080650667	66984	CNB1_070917_02.raw	0/0	1.98815369606018			0	4.565E-05
High	Sequest HT (A2)	Unambiguous	[K].nMITGAAQMDGAILVVAATDGPMPQTR.[E]	N1(Deamidated)	1	1	A6TEX7	A6TEX7	0	3	0.0286	0	1	1	910.787719726563	2730.34860591969	8.3043564206483	0.00755786656217472	CID	MS2		27.56302	78.2620122088	65027	CNB1_120917_03.raw	0/0	3.83775401115417			0	0.0002779
High	Sequest HT (A2)	Unambiguous	[K].GNVVNLALGFSHPVDHQLPAGITAEcPTQTEIVLK.[G]	C26(Carbamidomethyl)	1	1	A6TEV7	A6TEV7	0	4	0.5466	0	1	1	932.235656738281	3725.92079706313	-2.99472105476777	-0.00278953171870988	CID	MS2		33.1	78.2568121653333	65022	CNB1_120917_03.raw	0/0	4.07903528213501			0	3.018E-06
High	Sequest HT (A2)	Unambiguous	[K].GNVVNLALGFSHPVDHQLPAGITAEcPTQTEIVLK.[G]	C26(Carbamidomethyl)	1	1	A6TEV7	A6TEV7	0	4	0.7338	0	1	1	932.235656738281	3725.92079706313	-2.99472105476777	-0.00278953171870988	HCD	MS2	0	37.705	78.2550769941333	65020	CNB1_120917_03.raw	0/0	5.26499176025391			0	1.177E-07
High	Sequest HT (A2)	Unambiguous	[K].VInDNFGIVEGLMTTVHATTATQK.[T]	N3(Deamidated)	1	1	P24164	P24164	0	3		0.0353	2	2	854.440490722656	2561.30691890797	5.98913380021393	0.00511330598931078	CID	MS2		39.255	78.2398318450667	65010	CNB1_120917_03.raw	0/0	3.00891423225403			0	3.959E-05
High	Sequest HT (A2)	Unambiguous	[K].VINDnFGIVEGLMTTVHATTATQK.[T]	N5(Deamidated)	1	1	P24164	P24164	0	3	0.0353	0	1	1	854.440490722656	2561.30691890797	5.98913380021393	0.00511330598931078	CID	MS2		39.255	78.2398318450667	65010	CNB1_120917_03.raw	0/0	3.1215398311615			0	3.79E-05
High	Sequest HT (A2)	Unambiguous	[K].VINDNFGIVEGLMTTVHATTATQK.[T]		1	1	P24164	P24164	0	3	0.5847	0	1	1	854.104431152344	2560.29874019703	-3.44598949638072	-0.00294093098985589	HCD	MS2	18.98772	28.283	78.2372984061333	65008	CNB1_120917_03.raw	0/0	6.01980209350586			0	1.301E-12
High	Sequest HT (A2)	Unambiguous	[K].SVEELNAELLNLLR.[E]		1	1	B5XNA2	B5XNA2	0	2	0.3925	0	1	1	806.946472167969	1612.88566770594	-2.97227504051655	-0.00239697703113961	CID	MS2		25.73165	78.2870195933333	65044	CNB1_120917_03.raw	0/0	3.72399950027466	10971220	78.3881988525391	0	5.469E-07
High	Sequest HT (A2)	Unambiguous	[K].AEFYSEVLTVVVDGK.[E]		1	1	A6TBR5	A6TBR5	0	2	0.6106	0	1	1	828.426879882813	1655.84648313563	-3.74189953793808	-0.00309801718753988	CID	MS2		33.1	77.9897319373333	64825	CNB1_120917_03.raw	0/0	3.56620717048645			0	0.000328
High	Sequest HT (A2)	Unambiguous	[K].EANNLGIPVFAIVDTNSDPDGVDFVIPGNDDAIR.[A]		1	2	A6T4X1	A6T4X1; B5Y1K2	0	3	0.7394	0	1	1	1190.58227539063	3569.73227291188	-2.00937581943863	-0.00239098270806911	CID	MS2		42.48	77.9666501469333	64815	CNB1_120917_03.raw	0/0	5.40621995925903			0	9.597E-10
High	Sequest HT (A2)	Unambiguous	[K].EANNLGIPVFAIVDTNSDPDGVDFVIPGNDDAIR.[A]		1	2	A6T4X1	A6T4X1; B5Y1K2	0	3	0.5363	0	1	1	1190.58227539063	3569.73227291188	-2.00937581943863	-0.00239098270806911	HCD	MS2	0	33.1	77.9646766968	64813	CNB1_120917_03.raw	0/0	4.67646408081055			0	7.231E-08
High	Sequest HT (A2)	Unambiguous	[R].QVGVPYIIVFLNK.[C]		1	1	A6TEX7	A6TEX7	0	2	0.7708	0	1	1	745.440124511719	1489.87297239344	-3.1814131610898	-0.0023699582811787	CID	MS2		16.3	77.7058442013333	64634	CNB1_120917_03.raw	0/0	2.3969886302948			0	8.74E-05
High	Sequest HT (A2)	Unambiguous	[K].ALIEEMASAYEDPSEVVEFYSK.[N]		1	1	A6T5H9	A6T5H9	0	2	0.9205	0	1	1	1254.0771484375	2507.147020245	-2.54994168544286	-0.00319654750023801	CID	MS2		29.35	77.6872407752	64621	CNB1_120917_03.raw	0/0	4.15444040298462			0	1.648E-05
High	Sequest HT (A2)	Unambiguous	[K].ALIEEMASAYEDPSEVVEFYSK.[N]		1	1	A6T5H9	A6T5H9	0	2	0.8216	0	1	1	1254.0771484375	2507.147020245	-2.54994168544286	-0.00319654750023801	HCD	MS2	32.63449	35.64	77.6855411365333	64619	CNB1_120917_03.raw	0/0	4.25519561767578			0	6.708E-05
High	Sequest HT (A2)	Unambiguous	[K].STAETIVYSALETLAQR.[S]		1	1	A6TEX9	A6TEX9	0	3	0.7147	0	1	1	618.324340820313	1852.95846920094	-3.56931661752801	-0.00220460635417415	CID	MS2		20.40444	77.6596544784	64597	CNB1_120917_03.raw	0/0	3.89120531082153			0	1.49E-06
High	Sequest HT (A2)	Unambiguous	[K].GnVVNLALGFSHPVDHQLPAGITAEcPTQTEIVLK.[G]	N2(Deamidated); C26(Carbamidomethyl)	1	1	A6TEV7	A6TEV7	0	4	0.0612	0	1	1	932.486450195313	3726.92397089125	2.14646676018544	0.0019999253125409	CID	MS2		41.445	77.6501029970667	64593	CNB1_120917_03.raw	0/0	4.41072845458984	15963464.5	77.7154159545898	0	0.0004022
High	Sequest HT (A2)	Unambiguous	[K].AnEIDVPAALIDSEIDVLR.[R]	N2(Deamidated)	1	2	A6T5H9	A6T5H9; B5Y0U3	0	2	0.5931	0	1	1	1027.54138183594	2054.07548704188	5.01237347228109	0.00514787093760405	CID	MS2		33.1	77.6490008490667	64592	CNB1_120917_03.raw	0/0	4.34744358062744			0	1.192E-08
High	Sequest HT (A2)	Unambiguous	[K].GNVVnLALGFSHPVDHQLPAGITAEcPTQTEIVLK.[G]	N5(Deamidated); C26(Carbamidomethyl)	1	1	A6TEV7	A6TEV7	0	4	0.0804	0	1	1	932.486450195313	3726.92397089125	2.14646676018544	0.0019999253125409	HCD	MS2	21.76747	33.1	77.6480801565333	64591	CNB1_120917_03.raw	0/0	4.59976577758789	15963464.5	77.7154159545898	0	3.167E-06
High	Sequest HT (A2)	Unambiguous	[K].ANEIDVPAALIDSEIDVLR.[R]		1	2	A6T5H9	A6T5H9; B5Y0U3	0	2	0.7123	0	1	1	1027.041015625	2053.07475462	-3.12733859578334	-0.00321033999989595	HCD	MS2	0	40.68	77.6472385168	64590	CNB1_120917_03.raw	0/0	4.23795938491821			0	6.86E-08
High	Sequest HT (A2)	Unambiguous	[R].AIDKPFLLPIEDVFSISGR.[G]		1	1	A6TEX7	A6TEX7	0	3	0.8383	0	1	1	706.391479492188	2117.15988521656	-1.99886414252934	-0.00141064114586698	HCD	MS2	33.07306	0.03752195	77.7390104146667	64659	CNB1_120917_03.raw	0/0	1.67084777355194			0	0.0002864
High	Sequest HT (A2)	Unambiguous	[K].VInDNFGIVEGLMTTVHATTATQK.[T]	N3(Deamidated)	1	1	P24164	P24164	0	3		0.0033	2	2	854.439514160156	2561.30398922047	4.84530171017315	0.00413674348931078	CID	MS2		29.57862	77.6158168888	64575	CNB1_120917_03.raw	0/0	2.99736213684082			0	0.0002594
High	Sequest HT (A2)	Unambiguous	[K].VINDNFGIVEGLMTTVHATTATQK.[T]		1	1	P24164	P24164	0	3	0.5319	0	1	1	854.105346679688	2560.30148677906	-2.37323477309956	-0.00202540364610589	HCD	MS2	26.6179	22.24353	77.6141004210667	64573	CNB1_120917_03.raw	0/0	6.74599838256836			0	6.438E-13
High	Sequest HT (A2)	Unambiguous	[K].GAEAALTALEMINVLK.[A]		1	1	A6T5E8	A6T5E8	0	2	0.7763	0	1	1	822.451782226563	1643.89628782313	-4.48997530369348	-0.0036905434375285	CID	MS2		33.1	77.6049487912	64563	CNB1_120917_03.raw	0/0	3.79895830154419	8667489.25	77.5551376342773	0	1.424E-05
High	Sequest HT (A2)	Unambiguous	[K].GAEAALTALEMINVLK.[A]		1	1	A6T5E8	A6T5E8	0	2	0.5644	0	1	1	822.451782226563	1643.89628782313	-4.48997530369348	-0.0036905434375285	HCD	MS2	31.53773	32.54335	77.6033925442667	64561	CNB1_120917_03.raw	0/0	3.88436460494995	8667489.25	77.5551376342773	0	3.761E-06
High	Sequest HT (A2)	Unambiguous	[K].EANNLGIPVFAIVDTnSDPDGVDFVIPGNDDAIR.[A]	N16(Deamidated)	1	2	A6T4X1	A6T4X1; B5Y1K2	0	3		0.0362	3	3	1190.9169921875	3570.7364233025	3.62992055790314	0.00432048083359756	CID	MS2		31.42	77.5916785202667	64553	CNB1_120917_03.raw	0/0	4.53088331222534			0	5.492E-08
High	Sequest HT (A2)	Unambiguous	[K].EANnLGIPVFAIVDTNSDPDGVDFVIPGNDDAIR.[A]	N4(Deamidated)	1	2	A6T4X1	A6T4X1; B5Y1K2	0	3		0.017	2	2	1190.9169921875	3570.7364233025	3.62992055790314	0.00432048083359756	CID	MS2		31.42	77.5916785202667	64553	CNB1_120917_03.raw	0/0	4.62103128433228			0	1.523E-08
High	Sequest HT (A2)	Unambiguous	[K].EANNLGIPVFAIVDTNSDPDGVDFVIPGnDDAIR.[A]	N29(Deamidated)	1	2	A6T4X1	A6T4X1; B5Y1K2	0	3	0.017	0	1	1	1190.9169921875	3570.7364233025	3.62992055790314	0.00432048083359756	CID	MS2		31.42	77.5916785202667	64553	CNB1_120917_03.raw	0/0	4.70378828048706			0	6.293E-06
High	Sequest HT (A2)	Unambiguous	[K].EANNLGIPVFAIVDTNSDPDGVDFVIPGNDDAIR.[A]		1	2	A6T4X1	A6T4X1; B5Y1K2	0	3	0.4677	0	1	1	1190.58215332031	3569.73190670094	-2.11196340126472	-0.00251305302056911	HCD	MS2	0	21.55	77.5898659752	64551	CNB1_120917_03.raw	0/0	3.098299741745			0	5.882E-06
High	Sequest HT (A2)	Unambiguous	[K].ATLKPEGQQALDQLYTQLSNMDPK.[D]		1	1	P24017	P24017	0	3	0.3561	0	1	1	897.118041992188	2689.33957271656	-3.93525678066152	-0.00352776114565737	CID	MS2		31.33	77.5790435952	64540	CNB1_120917_03.raw	0/0	2.6434051990509			0	2.404E-05
High	Sequest HT (A2)	Unambiguous	[K].VINDnFGIVEGLMTTVHATTATQK.[T]	N5(Deamidated)	1	1	P24164	P24164	0	3	0.0033	0	1	1	854.439514160156	2561.30398922047	4.84530171017315	0.00413674348931078	CID	MS2		29.57862	77.6158168888	64575	CNB1_120917_03.raw	0/0	3.00557279586792			0	0.0003961
High	Sequest HT (A2)	Unambiguous	[K].NMITGAAQMDGAILVVAATDGPMPQTR.[E]		1	1	A6TEX7	A6TEX7	0	3	0.7668	0	1	1	910.449890136719	2729.33511715016	-2.49113890937242	-0.00226638994824195	CID	MS2		33.1	76.5335307925333	63783	CNB1_120917_03.raw	0/0	4.46084117889404			0	4.892E-08
High	Sequest HT (A2)	Unambiguous	[R].AIDKPFLLPIEDVFSISGR.[G]		1	1	A6TEX7	A6TEX7	0	3	0.8207	0	1	1	706.391174316406	2117.15896968922	-2.43129511768999	-0.00171581692711698	CID	MS2		10.34816	77.7399594917333	64661	CNB1_120917_03.raw	0/0	3.56624817848206			0	2.647E-08
High	Sequest HT (A2)	Unambiguous	[R].VVVGLLLGEVIR.[T]		1	2	A6T5H9	A6T5H9; B5Y0U3	0	2	1	0	1	1	633.9091796875	1266.811082745	-2.60582374338329	-0.00165054749993487	CID	MS2		20.16336	77.7481593696	64670	CNB1_120917_03.raw	0/0	3.2538423538208			0	1.305E-05
High	Sequest HT (A2)	Unambiguous	[K].VLESAIANAEHNDGADIDDLK.[V]		1	1	A6TEW7	A6TEW7	0	2	0.8789	0	1	1	1105.53295898438	2210.05864133875	0.676936681744338	0.000748034375192219	CID	MS2		26.755	81.0283072514667	67004	CNB1_070917_02.raw	0/0	4.12706565856934			0	1.959E-07
High	Sequest HT (A2)	Unambiguous	[R].YTLAGTEVSALLGR.[M]		1	2	A6TG36	A6TG36; B5XZM4	0	2	0.4607	0	1	1	725.897888183594	1450.78849973719	-1.04750018406434	-0.000759851406201051	HCD	MS2	43.61822	35.22	81.0339197984	67010	CNB1_070917_02.raw	0/0	2.66643977165222			0	8.437E-06
High	Sequest HT (A2)	Unambiguous	[R].EEVIDHLGTIAK.[S]		1	1	A6T5N6	A6T5N6	0	3	0.6349	0	1	1	442.241729736328	1324.71063594898	-0.0532878728011701	-2.35303385428172E-05	HCD	MS2	34.7337	25.03	81.0346735765333	67011	CNB1_070917_02.raw	0/0	2.51982164382935	2710709.5625	80.9509353637695	0	4.709E-05
High	Sequest HT (A2)	Unambiguous	[K].ATLKPEGQQALDQLYTQLSNMDPK.[D]		1	1	P24017	P24017	0	3	0.6564	0	1	1	897.120178222656	2689.34598140797	-1.55226794153544	-0.00139153067690737	HCD	MS2	0	33.60759	77.9530398229333	64807	CNB1_120917_03.raw	0/0	5.17805480957031			0	1.168E-09
High	Sequest HT (A2)	Unambiguous	[K].STAETIVYSALETLAQR.[S]		1	1	A6TEX9	A6TEX9	0	2	0.6539	0	1	1	926.982971191406	1852.95866575281	-3.4632423710246	-0.00320863359377199	CID	MS2		33.1	77.9437632826667	64797	CNB1_120917_03.raw	0/0	3.92939972877502	6067904.75	77.8994140625	0	7.981E-05
High	Sequest HT (A2)	Unambiguous	[K].STAETIVYSALETLAQR.[S]		1	1	A6TEX9	A6TEX9	0	2	0.5936	0	1	1	926.982971191406	1852.95866575281	-3.4632423710246	-0.00320863359377199	HCD	MS2	59.11929	37.17	77.9420904010667	64795	CNB1_120917_03.raw	0/0	3.73582553863525	6067904.75	77.8994140625	0	5.957E-06
High	Sequest HT (A2)	Unambiguous	[K].SVEELNAELLNLLR.[E]		1	1	B5XNA2	B5XNA2	0	2	0.2964	0	1	1	806.947265625	1612.88725462	-1.98838053545094	-0.00160351999988961	CID	MS2		27.55	77.8894215826667	64763	CNB1_120917_03.raw	0/0	3.0749523639679			0	1.532E-07
High	Sequest HT (A2)	Unambiguous	[K].FGVSAAAAVAVAAGPVEAAEEK.[T]		1	1	A6TGN9	A6TGN9	0	2	0.819	0	1	1	1008.02301025391	2015.03874387781	-2.80492191591042	-0.00282602109382424	CID	MS2		25.585	77.8731099432	64750	CNB1_120917_03.raw	0/0	4.19963884353638	15732405.5	77.8123397827148	0	6.624E-12
High	Sequest HT (A2)	Unambiguous	[R].VVVGLLLGEVIR.[T]		1	2	A6T5H9	A6T5H9; B5Y0U3	0	2	1	0	1	1	633.9091796875	1266.811082745	-2.60582374338329	-0.00165054749993487	HCD	MS2	68.2838	16.375	77.7466321165333	64668	CNB1_120917_03.raw	0/0	2.6781919002533			0	0.0004581
High	Sequest HT (A2)	Unambiguous	[K].VINDNFGIVEGLMTTVHATTATQK.[T]		1	1	P24164	P24164	0	3	0.4551	0	1	1	854.104064941406	2560.29764156422	-3.87509138569319	-0.00330714192735589	CID	MS2		22.195	77.8582355938667	64743	CNB1_120917_03.raw	0/0	3.45050740242004			0	1.373E-06
High	Sequest HT (A2)	Unambiguous	[K].GMNTAVGDEGGYAPNLGSNAEALAVIAEAVK.[A]		1	2	A6TD53	B5XV19; A6TD53	0	3	0.6926	0	1	1	997.154724121094	2989.44961910328	-2.51583359999279	-0.00250699223958388	CID	MS2		33.1	77.8469465221333	64731	CNB1_120917_03.raw	0/0	5.6551718711853	5995331.75	77.8332595825195	0	5.221E-07
High	Sequest HT (A2)	Unambiguous	[K].GMNTAVGDEGGYAPNLGSNAEALAVIAEAVK.[A]		1	2	A6TD53	B5XV19; A6TD53	0	3	0.4375	0	1	1	997.154724121094	2989.44961910328	-2.51583359999279	-0.00250699223958388	HCD	MS2	0	34.495	77.8452821112	64729	CNB1_120917_03.raw	0/0	4.31981229782104	5995331.75	77.8332595825195	0	6.16E-07
High	Sequest HT (A2)	Unambiguous	[K].GNTGENLLALLEGR.[L]		1	1	B5XNB5	B5XNB5	0	2	0.554	0	1	1	728.888977050781	1456.77067747156	-3.26372090920711	-0.00237725421868618	CID	MS2		23.17435	77.8445717205333	64728	CNB1_120917_03.raw	0/0	3.61199998855591	11181131.125	77.9104309082031	0	3.158E-06
High	Sequest HT (A2)	Unambiguous	[K].GNTGENLLALLEGR.[L]		1	1	B5XNB5	B5XNB5	0	2	0.5853	0	1	1	728.888977050781	1456.77067747156	-3.26372090920711	-0.00237725421868618	HCD	MS2	29.74866	14.725	77.8430319477333	64726	CNB1_120917_03.raw	0/0	3.40413856506348	11181131.125	77.9104309082031	0	1.788E-06
High	Sequest HT (A2)	Unambiguous	[K].FADVAcAGPLLAAELDALGK.[A]	C6(Carbamidomethyl)	1	1	B5XUB8	B5XUB8	0	2	0.7966	0	1	1	1001.51647949219	2002.02568235438	-2.85030777095763	-0.00285320281254187	CID	MS2		39.975	77.7956779576	64702	CNB1_120917_03.raw	0/0	4.7730278968811			0	2.221E-09
High	Sequest HT (A2)	Unambiguous	[K].FADVAcAGPLLAAELDALGK.[A]	C6(Carbamidomethyl)	1	1	B5XUB8	B5XUB8	0	2	0.6255	0	1	1	1001.51647949219	2002.02568235438	-2.85030777095763	-0.00285320281254187	HCD	MS2	0	33.1	77.7936509197333	64700	CNB1_120917_03.raw	0/0	4.69818305969238			0	6.152E-08
High	Sequest HT (A2)	Unambiguous	[R].SDLSADINEHLIVELYSK.[-]		1	1	B5XNB5	B5XNB5	0	3	0.3613	0	1	1	682.682495117188	2046.03293209156	-2.9540289837895	-0.0020146861458367	CID	MS2		12.81722	77.7542505154667	64677	CNB1_120917_03.raw	0/0	2.37527680397034			0	0.0004766
High	Sequest HT (A2)	Unambiguous	[R].SDLSADINEHLIVELYSK.[-]		1	1	B5XNB5	B5XNB5	0	3	0.5603	0	1	1	682.682495117188	2046.03293209156	-2.9540289837895	-0.0020146861458367	HCD	MS2	19.27289	18.92421	77.7523923346667	64675	CNB1_120917_03.raw	0/0	3.07221722602844			0	3.755E-06
High	Sequest HT (A2)	Unambiguous	[K].VINDNFGIVEGLMTTVHATTATQK.[T]		1	1	P24164	P24164	0	3	0.5695	0	1	1	854.104064941406	2560.29764156422	-3.87509138569319	-0.00330714192735589	HCD	MS2	38.69602	23.70467	77.85644198	64741	CNB1_120917_03.raw	0/0	5.97277736663818			0	6.395E-12
High	Sequest HT (A2)	Unambiguous	[R].FGGEAVLAGSIIVR.[Q]		1	1	B5XSV6	B5XSV6	0	2	0.7259	0	1	1	694.897583007813	1388.78788938563	-1.25014929755539	-0.000868097187435524	CID	MS2		26.28612	73.7481476736	61736	CNB1_120917_03.raw	0/0	3.20617246627808			0	0.000247
High	Sequest HT (A2)	Unambiguous	[K].AnEIDVPAALIDSEIDVLR.[R]	N2(Deamidated)	1	2	A6T5H9	A6T5H9; B5Y0U3	0	2	0.5078	0	1	1	1027.54248046875	2054.0776843075	6.08208909489449	0.00624650375010405	CID	MS2		24.955	76.47164606	63749	CNB1_120917_03.raw	0/0	3.83527445793152	13285187	76.5741500854492	0	1.894E-06
High	Sequest HT (A2)	Unambiguous	[K].GMNTAVGDEGGYAPNLGSnAEALAVIAEAVK.[A]	N19(Deamidated)	1	2	A6TD53	B5XV19; A6TD53	0	3		0.0215	2	2	997.488647460938	2990.45138912281	3.42191746247644	0.00341101427083279	CID	MS2		21.13	76.4577589114667	63732	CNB1_120917_03.raw	0/0	6.82197999954224			0	3.276E-10
High	Sequest HT (A2)	Unambiguous	[K].FADVAcAGPLLAAELDALGK.[A]	C6(Carbamidomethyl)	1	1	B5XUB8	B5XUB8	0	2	0.6802	0	1	1	1001.517578125	2002.02787962	-1.75278970139284	-0.00175457000004187	HCD	MS2	0	40.95	74.8603906402667	62553	CNB1_120917_03.raw	0/0	4.1896505355835			0	1.301E-10
High	Sequest HT (A2)	Unambiguous	[K].NMITGAAQMDGAILVVAATDGPMPQTR.[E]		1	1	A6TEX7	A6TEX7	0	3	0.5708	0	1	1	910.455078125	2729.350681115	3.21132172800168	0.00292159833300805	CID	MS2		33.1	74.8214985842667	62520	CNB1_120917_03.raw	0/0	4.23568391799927			0	6.509E-07
High	Sequest HT (A2)	Unambiguous	[K].NMITGAAQMDGAILVVAATDGPMPQTR.[E]		1	1	A6TEX7	A6TEX7	0	3	0.6534	0	1	1	910.455078125	2729.350681115	3.21132172800168	0.00292159833300805	HCD	MS2	0	31.5427	74.8196300498667	62518	CNB1_120917_03.raw	0/0	4.75642347335815			0	3.467E-06
High	Sequest HT (A2)	Unambiguous	[K].FGVSAAAAVAVAAGPVEAAEEK.[T]		1	1	A6TGN9	A6TGN9	0	2	0.6949	0	1	1	1008.02410888672	2015.04094114344	-1.7144915365853	-0.00172738828132424	CID	MS2		37.575	74.8187094056	62517	CNB1_120917_03.raw	0/0	4.95191383361816			0	3.287E-10
High	Sequest HT (A2)	Unambiguous	[R].ALLNSMVIGVTEGFTK.[K]		1	2	A6TEV7	A6TEV7; B5XNA8	0	2	0.7364	0	1	1	840.453735351563	1679.90019407313	-2.06847388879403	-0.00173741843741482	CID	MS2		33.1	74.8176092066667	62516	CNB1_120917_03.raw	0/0	3.48793315887451			0	2.106E-05
High	Sequest HT (A2)	Unambiguous	[K].FGVSAAAAVAVAAGPVEAAEEK.[T]		1	1	A6TGN9	A6TGN9	0	2	0.6974	0	1	1	1008.02410888672	2015.04094114344	-1.7144915365853	-0.00172738828132424	HCD	MS2	15.55111	28.465	74.8167504429333	62515	CNB1_120917_03.raw	0/0	5.08860874176025			0	1.19E-11
High	Sequest HT (A2)	Unambiguous	[R].ALLNSMVIGVTEGFTK.[K]		1	2	A6TEV7	A6TEV7; B5XNA8	0	2	0.5327	0	1	1	840.453735351563	1679.90019407313	-2.06847388879403	-0.00173741843741482	HCD	MS2	0	42.48	74.8158737544	62514	CNB1_120917_03.raw	0/0	3.36258387565613			0	1.448E-07
High	Sequest HT (A2)	Unambiguous	[K].TAIESALTALESSLK.[G]		1	1	A6T4F4	A6T4F4	0	2	0.7712	0	1	1	767.421630859375	1533.83598508875	-0.680659828873743	-0.000522010624877112	CID	MS2		19.54	74.7621198610667	62481	CNB1_120917_03.raw	0/0	4.23747539520264			0	5.493E-07
High	Sequest HT (A2)	Unambiguous	[K].TAIESALTALESSLK.[G]		1	1	A6T4F4	A6T4F4	0	2	0.5748	0	1	1	767.420776367188	1533.83427610438	-1.79484884802373	-0.00137650281237711	HCD	MS2	0	25.435	74.7607222458667	62479	CNB1_120917_03.raw	0/0	4.28006935119629			0	5.025E-06
High	Sequest HT (A2)	Unambiguous	[K].EGVITVEDGTGLEDELDVVEGMQFDR.[G]		1	3	A6TH53	O66026; B5Y368; A6TH53	0	3	0.735	0	1	1	951.441162109375	2852.30893306813	-1.85490147981366	-0.0017635872915586	CID	MS2		14.62	74.7589678818667	62477	CNB1_120917_03.raw	0/0	4.67679262161255	7547493	74.7139511108398	0	7.105E-08
High	Sequest HT (A2)	Unambiguous	[K].EGVITVEDGTGLEDELDVVEGMQFDR.[G]		1	3	A6TH53	O66026; B5Y368; A6TH53	0	3	0.6052	0	1	1	951.441162109375	2852.30893306813	-1.85490147981366	-0.0017635872915586	HCD	MS2	0	42.09	74.7571618818667	62475	CNB1_120917_03.raw	0/0	5.03892517089844	7547493	74.7139511108398	0	5.279E-08
High	Sequest HT (A2)	Unambiguous	[K].AHYVLMnVEAPQEAIDELETnFR.[F]	N7(Deamidated); N21(Deamidated)	1	1	A6THB1	A6THB1	0	3	0.0745	0	1	1	897.7666015625	2691.2852514275	9.13262239718627	0.00819275583345588	CID	MS2		18.85082	74.7045742986667	62439	CNB1_120917_03.raw	0/0	5.10352659225464			0	1.395E-08
High	Sequest HT (A2)	Unambiguous	[K].AHYVLMNVEAPQEAIDELETnFR.[F]	N21(Deamidated)	1	1	A6THB1	A6THB1	0	3	0.0907	0	1	1	897.436645507813	2690.29538326344	6.96066086290021	0.00624203447928921	HCD	MS2	64.29749	16.74952	74.7028059736	62437	CNB1_120917_03.raw	0/0	5.40215826034546			0	1.486E-09
High	Sequest HT (A2)	Unambiguous	[K].AEFYSEVLTVVVDGK.[E]		1	1	A6TBR5	A6TBR5	0	2	0.6369	0	1	1	828.426025390625	1655.84477415125	-4.77398674986121	-0.00395250937503988	HCD	MS2	59.73956	29.275	74.6660032597333	62405	CNB1_120917_03.raw	0/0	3.35730504989624			0	1.82E-05
High	Sequest HT (A2)	Unambiguous	[K].ALIEEMASAYEDPSEVVEFYSK.[N]		1	1	A6T5H9	A6T5H9	0	2	0.8337	0	1	1	1254.07666015625	2507.1460436825	-2.93945215369101	-0.00368482875023801	CID	MS2		33.1	74.5804525896	62342	CNB1_120917_03.raw	0/0	4.20882320404053	10330305	74.5070190429688	0	6.016E-05
High	Sequest HT (A2)	Unambiguous	[K].ALIEEMASAYEDPSEVVEFYSK.[N]		1	1	A6T5H9	A6T5H9	0	2	0.7922	0	1	1	1254.07666015625	2507.1460436825	-2.93945215369101	-0.00368482875023801	HCD	MS2	0	39.795	74.5787195658667	62340	CNB1_120917_03.raw	0/0	4.62264919281006	10330305	74.5070190429688	0	1.836E-06
High	Sequest HT (A2)	Unambiguous	[K].EGVITVEDGTGLEDELDVVEGMQFDR.[G]		1	3	A6TH53	O66026; B5Y368; A6TH53	0	2	0.7301	0	1	1	1426.65417480469	2852.30107297938	-4.6105897151257	-0.00657542531234867	CID	MS2		42.075	74.5777260693333	62339	CNB1_120917_03.raw	0/0	4.52255010604858			0	2.346E-06
High	Sequest HT (A2)	Unambiguous	[K].FADVAcAGPLLAAELDALGK.[A]	C6(Carbamidomethyl)	1	1	B5XUB8	B5XUB8	0	2	0.7834	0	1	1	1001.517578125	2002.02787962	-1.75278970139284	-0.00175457000004187	CID	MS2		33.1	74.8622302816	62555	CNB1_120917_03.raw	0/0	4.71271181106567			0	6.634E-09
High	Sequest HT (A2)	Unambiguous	[K].GMNTAVGDEGGYAPNLGSNAEALAVIAEAVK.[A]		1	2	A6TD53	B5XV19; A6TD53	0	3	0.7303	0	1	1	997.156982421875	2989.45639400563	-0.24956851362708	-0.000248691458333875	HCD	MS2	58.37449	42	74.8793357408	62569	CNB1_120917_03.raw	0/0	5.45038604736328			0	7.171E-08
High	Sequest HT (A2)	Unambiguous	[K].GMNTAVGDEGGYAPNLGSNAEALAVIAEAVK.[A]		1	2	A6TD53	B5XV19; A6TD53	0	3	0.7975	0	1	1	997.156982421875	2989.45639400563	-0.24956851362708	-0.000248691458333875	CID	MS2		33.1	74.8811916762667	62571	CNB1_120917_03.raw	0/0	4.84253692626953			0	3.348E-08
High	Sequest HT (A2)	Unambiguous	[K].GMNTAVGDEGGYAPNLGSnAEALAVIAEAVK.[A]	N19(Deamidated)	1	2	A6TD53	B5XV19; A6TD53	0	3	0.123	0	1	1	997.490661621094	2990.45743160328	5.44251581348052	0.00542517442708279	HCD	MS2	67.1656	33.1	74.9023470304	62583	CNB1_120917_03.raw	0/0	5.12069749832153			0	7.105E-09
High	Sequest HT (A2)	Unambiguous	[K].GNTGENLLALLEGR.[L]		1	1	B5XNB5	B5XNB5	0	2	0.5692	0	1	1	728.889526367188	1456.77177610438	-2.5095670510474	-0.00182793781243618	HCD	MS2	25.18691	26.40292	75.2836494808	62864	CNB1_120917_03.raw	0/0	3.17563962936401			0	5.354E-07
High	Sequest HT (A2)	Unambiguous	[K].FGVSAAAAVAVAAGPVEAAEEK.[T]		1	1	A6TGN9	A6TGN9	0	2	0.6255	0	1	1	1008.02264404297	2015.03801145594	-3.16839870901879	-0.00319223203132424	HCD	MS2	0	33.1	75.2581941042667	62850	CNB1_120917_03.raw	0/0	4.61571598052979			0	1.182E-09
High	Sequest HT (A2)	Unambiguous	[K].FADVAcAGPLLAAELDALGK.[A]	C6(Carbamidomethyl)	1	1	B5XUB8	B5XUB8	0	2	0.7985	0	1	1	1001.51623535156	2002.02519407313	-3.09420067530537	-0.00309734343754187	CID	MS2		33.1	75.2552464085333	62847	CNB1_120917_03.raw	0/0	4.06860399246216			0	3.478E-07
High	Sequest HT (A2)	Unambiguous	[K].FADVAcAGPLLAAELDALGK.[A]	C6(Carbamidomethyl)	1	1	B5XUB8	B5XUB8	0	2	0.6009	0	1	1	1001.51623535156	2002.02519407313	-3.09420067530537	-0.00309734343754187	HCD	MS2	0	42.285	75.2533881674667	62845	CNB1_120917_03.raw	0/0	4.2614164352417			0	2.965E-09
High	Sequest HT (A2)	Unambiguous	[K].NMITGAAQMDGAILVVAATDGPMPQTR.[E]		1	1	A6TEX7	A6TEX7	0	3	0.6756	0	1	1	910.453918457031	2729.34720211109	1.93665405611806	0.00176193036425805	CID	MS2		30.05981	75.2393575501333	62831	CNB1_120917_03.raw	0/0	4.84050607681274			0	5.247E-07
High	Sequest HT (A2)	Unambiguous	[K].TAIESALTALESSLK.[G]		1	1	A6T4F4	A6T4F4	0	2	0.6989	0	1	1	767.418334960938	1533.82939329188	-4.97824604559512	-0.00381790906237711	CID	MS2		22.16188	75.2110629986667	62812	CNB1_120917_03.raw	0/0	4.44669437408447			0	5.443E-07
High	Sequest HT (A2)	Unambiguous	[K].TAIESALTALESSLK.[G]		1	1	A6T4F4	A6T4F4	0	2	0.5465	0	1	1	767.418334960938	1533.82939329188	-4.97824604559512	-0.00381790906237711	HCD	MS2	58.6145	22.68356	75.2093904738667	62810	CNB1_120917_03.raw	0/0	3.5528552532196			0	1.657E-06
High	Sequest HT (A2)	Unambiguous	[K].EGVITVEDGTGLEDELDVVEGMqFDR.[G]	Q23(Deamidated)	1	3	A6TH53	O66026; B5Y368; A6TH53	0	3	0.8563	0	1	1	951.774291992188	2853.30832271656	3.53376538844566	0.00336096218760806	CID	MS2		33.1	75.1371950944	62760	CNB1_120917_03.raw	0/0	5.35892772674561			0	6.604E-06
High	Sequest HT (A2)	Unambiguous	[K].EGVITVEDGTGLEDELDVVEGMQFDR.[G]		1	3	A6TH53	O66026; B5Y368; A6TH53	0	2	0.7428	0	1	1	1426.65417480469	2852.30107297938	-4.6105897151257	-0.00657542531234867	HCD	MS2	0	33.1	74.5757280389333	62337	CNB1_120917_03.raw	0/0	3.81388783454895			0	5.527E-06
High	Sequest HT (A2)	Unambiguous	[K].EGVITVEDGTGLEDELDVVEGMqFDR.[G]	Q23(Deamidated)	1	3	A6TH53	O66026; B5Y368; A6TH53	0	3	0.7633	0	1	1	951.774291992188	2853.30832271656	3.53376538844566	0.00336096218760806	HCD	MS2	52.45439	39.315	75.1354454450667	62758	CNB1_120917_03.raw	0/0	5.27872848510742			0	3.634E-06
High	Sequest HT (A2)	Unambiguous	[K].AEFYSEVLTVVVDGK.[E]		1	1	A6TBR5	A6TBR5	0	2	0.5418	0	1	1	828.427307128906	1655.84733762781	-3.22585593197652	-0.00267077109378988	HCD	MS2	64.19122	21.42511	75.0778917354667	62722	CNB1_120917_03.raw	0/0	2.75179648399353			0	9.09E-07
High	Sequest HT (A2)	Unambiguous	[K].EGVITVEDGTGLEDELDVVEGMqFDR.[G]	Q23(Deamidated)	1	3	A6TH53	O66026; B5Y368; A6TH53	0	2	0.9178	0	1	1	1427.15759277344	2853.30790891688	3.38874034979209	0.00483454343765133	CID	MS2		20.68	74.9871828970667	62647	CNB1_120917_03.raw	0/0	4.25822973251343			0	8.826E-08
High	Sequest HT (A2)	Unambiguous	[K].EGVITVEDGTGLEDELDVVEGMqFDR.[G]	Q23(Deamidated)	1	3	A6TH53	O66026; B5Y368; A6TH53	0	2	0.7444	0	1	1	1427.15759277344	2853.30790891688	3.38874034979209	0.00483454343765133	HCD	MS2	0	42.345	74.9853812544	62645	CNB1_120917_03.raw	0/0	4.4551248550415			0	9.802E-06
High	Sequest HT (A2)	Unambiguous	[K].ANDAAGDGTTTATVLAQAIVNEGLK.[A]		1	3	A6TH53	O66026; B5Y368; A6TH53	0	2	0.7479	0	1	1	1201.11437988281	2401.22148313563	0.400227974359574	0.000480517812775361	CID	MS2		38.955	81.0976356514667	67077	CNB1_070917_02.raw	0/0	4.71919679641724			0	1.592E-07
High	Sequest HT (A2)	Unambiguous	[R].GIEGTSLDVPEDIVHSGK.[T]		1	2	A6T5G0	A6T5G0; B5Y0W4	0	3	0.4461	0	1	1	618.314819335938	1852.92990474781	0.651534953504081	0.00040241593759068	HCD	MS2	55.89514	32.14	81.1029894458667	67083	CNB1_070917_02.raw	0/0	3.42536115646362			0	2.819E-07
High	Sequest HT (A2)	Unambiguous	[K].ANEIDVPAALIDSEIDVLR.[R]		1	2	A6T5H9	A6T5H9; B5Y0U3	0	2	0.6593	0	1	1	1027.03955078125	2053.0718249325	-4.55430969426993	-0.00467518374989595	CID	MS2		42.7	74.9247109066667	62598	CNB1_120917_03.raw	0/0	4.95723915100098			0	1.427E-10
High	Sequest HT (A2)	Unambiguous	[K].ANEIDVPAALIDSEIDVLR.[R]		1	2	A6T5H9	A6T5H9; B5Y0U3	0	2	0.7192	0	1	1	1027.03955078125	2053.0718249325	-4.55430969426993	-0.00467518374989595	HCD	MS2	27.68652	33.1	74.9227211424	62596	CNB1_120917_03.raw	0/0	4.37689399719238			0	3.226E-07
High	Sequest HT (A2)	Unambiguous	[K].GMNTAVGDEGGYAPNLGSnAEALAVIAEAVK.[A]	N19(Deamidated)	1	2	A6TD53	B5XV19; A6TD53	0	3	0.0823	0	1	1	997.490661621094	2990.45743160328	5.44251581348052	0.00542517442708279	CID	MS2		42.82	74.9053659133333	62585	CNB1_120917_03.raw	0/0	6.5601224899292			0	1.037E-07
High	Sequest HT (A2)	Unambiguous	[K].AEFYSEVLTVVVDGK.[E]		1	1	A6TBR5	A6TBR5	0	2	0.5027	0	1	1	828.427307128906	1655.84733762781	-3.22585593197652	-0.00267077109378988	CID	MS2		23.43814	75.0801394592	62723	CNB1_120917_03.raw	0/0	3.6753261089325			0	5.079E-06
High	Sequest HT (A2)	Unambiguous	[K].GNTGENLLALLEGR.[L]		1	1	B5XNB5	B5XNB5	0	2	0.5128	0	1	1	728.889526367188	1456.77177610438	-2.5095670510474	-0.00182793781243618	CID	MS2		20.59262	75.2852033298667	62866	CNB1_120917_03.raw	0/0	3.12083554267883			0	1.011E-05
High	Sequest HT (A2)	Unambiguous	[K].DAGSIAVGEVISAVDESVDATR.[C]		1	1	A6TCF2	A6TCF2	0	2	0.7638	0	1	1	1081.0322265625	2161.057176495	-2.18402120190572	-0.0023599025000749	CID	MS2		42.655	74.5738718072	62335	CNB1_120917_03.raw	0/0	5.80001974105835	10017695.5	74.6461791992188	0	2.152E-10
High	Sequest HT (A2)	Unambiguous	[K].ANEIDVPAALIDSEIDVLR.[R]		1	2	A6T5H9	A6T5H9; B5Y0U3	0	2	0.6092	0	1	1	1027.04174804688	2053.07621946375	-2.41385304654004	-0.00247791812489595	CID	MS2		42.7	74.5659601810667	62327	CNB1_120917_03.raw	0/0	4.12026596069336			0	2.498E-09
High	Sequest HT (A2)	Unambiguous	[K].FADVAcAGPLLAAELDALGK.[A]	C6(Carbamidomethyl)	1	1	B5XUB8	B5XUB8	0	2	0.7108	0	1	1	1001.51684570313	2002.02641477625	-2.48446841443604	-0.00248699187504187	HCD	MS2	51.99696	33.1	74.0995009282667	61999	CNB1_120917_03.raw	0/0	4.45698118209839			0	2.946E-11
High	Sequest HT (A2)	Unambiguous	[R].ELDKLENSLGGIK.[D]		1	2	A6T4X1	A6T4X1; B5Y1K2	1	3	0.5178	0	1	1	472.596435546875	1415.77475338063	0.507404859281677	0.000239456875002967	HCD	MS2	14.82969	42.57	81.1198511861333	67099	CNB1_070917_02.raw	0/0	3.64921641349792			0	3.67E-06
High	Sequest HT (A2)	Unambiguous	[K].FGVSAAAAVAVAAGPVEAAEEK.[T]		1	1	A6TGN9	A6TGN9	0	2	0.7294	0	1	1	1008.02368164063	2015.04008665125	-2.13854779521173	-0.00215463437507424	CID	MS2		41.745	74.0274788274667	61943	CNB1_120917_03.raw	0/0	4.35775089263916			0	2.246E-09
High	Sequest HT (A2)	Unambiguous	[K].EGVITVEDGTGLEDELDVVEGMQFDR.[G]		1	3	A6TH53	O66026; B5Y368; A6TH53	0	3	0.71	0	1	1	951.441711425781	2852.31058101734	-1.27714282861667	-0.0012142708853086	CID	MS2		33.1	74.026083568	61942	CNB1_120917_03.raw	0/0	5.99527597427368			0	7.883E-10
High	Sequest HT (A2)	Unambiguous	[K].FGVSAAAAVAVAAGPVEAAEEK.[T]		1	1	A6TGN9	A6TGN9	0	2	0.6758	0	1	1	1008.02368164063	2015.04008665125	-2.13854779521173	-0.00215463437507424	HCD	MS2	0	33.1	74.0251539949333	61941	CNB1_120917_03.raw	0/0	5.48596668243408			0	2.155E-11
High	Sequest HT (A2)	Unambiguous	[K].EGVITVEDGTGLEDELDVVEGMQFDR.[G]		1	3	A6TH53	O66026; B5Y368; A6TH53	0	3	0.6082	0	1	1	951.440795898438	2852.30783443531	-2.24007391394498	-0.0021297982290586	HCD	MS2	17.40547	42.57	74.024275036	61940	CNB1_120917_03.raw	0/0	5.35911083221436			0	5.473E-08
High	Sequest HT (A2)	Unambiguous	[K].ANEIDVPAALIDSEIDVLR.[R]		1	2	A6T5H9	A6T5H9; B5Y0U3	0	2	0.6509	0	1	1	1027.04211425781	2053.07695188563	-2.05711027191839	-0.00211170718739595	CID	MS2		33.1	74.0221832058667	61938	CNB1_120917_03.raw	0/0	5.49572038650513			0	4.957E-12
High	Sequest HT (A2)	Unambiguous	[K].TAIESALTALESSLK.[G]		1	1	A6T4F4	A6T4F4	0	2	0.7309	0	1	1	767.420532226563	1533.83378782313	-2.11318856778087	-0.00162064343737711	CID	MS2		33.1	73.9945822784	61917	CNB1_120917_03.raw	0/0	3.7856228351593	8660859	73.9475860595703	0	5.644E-08
High	Sequest HT (A2)	Unambiguous	[K].TAIESALTALESSLK.[G]		1	1	A6T4F4	A6T4F4	0	2	0.4179	0	1	1	767.420532226563	1533.83378782313	-2.11318856778087	-0.00162064343737711	HCD	MS2	0	31.26824	73.9929054181333	61915	CNB1_120917_03.raw	0/0	2.67734169960022	8660859	73.9475860595703	0	1.266E-07
High	Sequest HT (A2)	Unambiguous	[K].GMNTAVGDEGGYAPNLGSNAEALAVIAEAVK.[A]		1	2	A6TD53	B5XV19; A6TD53	0	3	0.7438	0	1	1	997.154357910156	2989.44852047047	-2.88333604643048	-0.00287320317708388	CID	MS2		25.585	73.9283142784	61859	CNB1_120917_03.raw	0/0	5.2331690788269	11785918	73.8939208984375	0	3.76E-06
High	Sequest HT (A2)	Unambiguous	[K].GMNTAVGDEGGYAPNLGSNAEALAVIAEAVK.[A]		1	2	A6TD53	B5XV19; A6TD53	0	3	0.5644	0	1	1	997.154357910156	2989.44852047047	-2.88333604643048	-0.00287320317708388	HCD	MS2	59.1198	40.83	73.9265370277333	61857	CNB1_120917_03.raw	0/0	4.88938665390015	11785918	73.8939208984375	0	5.537E-08
High	Sequest HT (A2)	Unambiguous	[K].AHYVLMnVEAPQEAIDELETNFR.[F]	N7(Deamidated)	1	1	A6THB1	A6THB1	0	3		0.0344	3	3	897.434387207031	2690.28860836109	4.4423688033386	0.00398373369803921	CID	MS2		21.91199	73.9087653568	61847	CNB1_120917_03.raw	0/0	3.92927384376526	5959676	73.8561248779297	0	3.033E-08
High	Sequest HT (A2)	Unambiguous	[K].AHYVLMNVEAPqEAIDELETNFR.[F]	Q12(Deamidated)	1	1	A6THB1	A6THB1	0	3		0.0246	2	2	897.434387207031	2690.28860836109	4.4423688033386	0.00398373369803921	CID	MS2		21.91199	73.9087653568	61847	CNB1_120917_03.raw	0/0	3.97370839118958	5959676	73.8561248779297	0	8.521E-07
High	Sequest HT (A2)	Unambiguous	[K].AHYVLMNVEAPQEAIDELETnFR.[F]	N21(Deamidated)	1	1	A6THB1	A6THB1	0	3	0.0246	0	1	1	897.434387207031	2690.28860836109	4.4423688033386	0.00398373369803921	CID	MS2		21.91199	73.9087653568	61847	CNB1_120917_03.raw	0/0	4.06769037246704	5959676	73.8561248779297	0	6.242E-05
High	Sequest HT (A2)	Unambiguous	[K].AHYVLMNVEAPQEAIDELETnFR.[F]	N21(Deamidated)	1	1	A6THB1	A6THB1	0	3	0.094	0	1	1	897.434387207031	2690.28860836109	4.4423688033386	0.00398373369803921	HCD	MS2	73.70263	21.49296	73.9060758986667	61846	CNB1_120917_03.raw	0/0	5.00011396408081	5959676	73.8561248779297	0	2.342E-06
High	Sequest HT (A2)	Unambiguous	[K].VALQDAGLSVSDINDVILVGGQTR.[M]		1	2	A6T4F4	A6T4F4; B5Y242	0	3	0.5976	0	1	1	814.10595703125	2440.30331783375	-0.358289861092245	-0.000291445416678471	HCD	MS2	7.149283	33.1	81.1278652562667	67108	CNB1_070917_02.raw	0/0	4.9679160118103			0	2.006E-08
High	Sequest HT (A2)	Unambiguous	[K].NMITGAAQMDGAILVVAATDGPMPQTR.[E]		1	1	A6TEX7	A6TEX7	0	3	0.6606	0	1	1	910.453430175781	2729.34573726734	1.39995187848285	0.00127364911425805	CID	MS2		22.765	73.8284498922667	61794	CNB1_120917_03.raw	0/0	3.85883378982544	15628934	73.859504699707	0	0.0001053
High	Sequest HT (A2)	Unambiguous	[K].FADVAcAGPLLAAELDALGK.[A]	C6(Carbamidomethyl)	1	1	B5XUB8	B5XUB8	0	2	0.7652	0	1	1	1001.51684570313	2002.02641477625	-2.48446841443604	-0.00248699187504187	CID	MS2		39.945	74.1015010384	62001	CNB1_120917_03.raw	0/0	5.11051893234253			0	3.045E-09
High	Sequest HT (A2)	Unambiguous	[K].AEFYSEVLTVVVDGK.[E]		1	1	A6TBR5	A6TBR5	0	2	0.5401	0	1	1	828.427001953125	1655.84672727625	-3.59445850766335	-0.00297594687503988	HCD	MS2	35.64802	17.19859	74.1325116754667	62026	CNB1_120917_03.raw	0/0	2.86915731430054			0	2.849E-06
High	Sequest HT (A2)	Unambiguous	[K].AEFYSEVLTVVVDGK.[E]		1	1	A6TBR5	A6TBR5	0	2	0.6156	0	1	1	828.427001953125	1655.84672727625	-3.59445850766335	-0.00297594687503988	CID	MS2		29.10173	74.1344241498667	62028	CNB1_120917_03.raw	0/0	4.24333477020264			0	0.000179
High	Sequest HT (A2)	Unambiguous	[K].EGVITVEDGTGLEDELDVVEGMQFDR.[G]		1	3	A6TH53	O66026; B5Y368; A6TH53	0	2	0.7946	0	1	1	1426.65698242188	2852.30668821375	-2.64193060734338	-0.00376780812484867	HCD	MS2	0	33.1	74.1545298528	62039	CNB1_120917_03.raw	0/0	4.43317842483521			0	8.672E-07
High	Sequest HT (A2)	Unambiguous	[K].ANEIDVPAALIDSEIDVLR.[R]		1	2	A6T5H9	A6T5H9; B5Y0U3	0	2	0.6479	0	1	1	1027.04174804688	2053.07621946375	-2.41385304654004	-0.00247791812489595	HCD	MS2	0	33.1	74.5639784618667	62325	CNB1_120917_03.raw	0/0	4.25547552108765			0	7.178E-06
High	Sequest HT (A2)	Unambiguous	[K].FADVAcAGPLLAAELDALGK.[A]	C6(Carbamidomethyl)	1	1	B5XUB8	B5XUB8	0	2	0.735	0	1	1	1001.51751708984	2002.02775754969	-1.81376292747977	-0.00181560515629187	CID	MS2		30.865	74.4743970096	62267	CNB1_120917_03.raw	0/0	4.82946348190308			0	7.092E-08
High	Sequest HT (A2)	Unambiguous	[K].FADVAcAGPLLAAELDALGK.[A]	C6(Carbamidomethyl)	1	1	B5XUB8	B5XUB8	0	2	0.6347	0	1	1	1001.51751708984	2002.02775754969	-1.81376292747977	-0.00181560515629187	HCD	MS2	0	36.505	74.4727009928	62265	CNB1_120917_03.raw	0/0	4.79391717910767			0	5.822E-12
High	Sequest HT (A2)	Unambiguous	[K].FGVSAAAAVAVAAGPVEAAEEK.[T]		1	1	A6TGN9	A6TGN9	0	2	0.7966	0	1	1	1008.02435302734	2015.04142942469	-1.47217367451305	-0.00148324765632424	CID	MS2		42.015	74.4171619069333	62224	CNB1_120917_03.raw	0/0	5.30551719665527			0	1.588E-09
High	Sequest HT (A2)	Unambiguous	[K].FGVSAAAAVAVAAGPVEAAEEK.[T]		1	1	A6TGN9	A6TGN9	0	2	0.685	0	1	1	1008.02435302734	2015.04142942469	-1.47217367451305	-0.00148324765632424	HCD	MS2	23.57191	33.1	74.415134848	62222	CNB1_120917_03.raw	0/0	5.46427917480469			0	3.073E-12
High	Sequest HT (A2)	Unambiguous	[K].EGVITVEDGTGLEDELDVVEGMQFDR.[G]		1	3	A6TH53	O66026; B5Y368; A6TH53	0	3	0.6498	0	1	1	951.44091796875	2852.30820064625	-2.11168310256787	-0.0020077279165586	CID	MS2		30.535	74.3935860634667	62211	CNB1_120917_03.raw	0/0	6.31254100799561			0	2.269E-09
High	Sequest HT (A2)	Unambiguous	[K].EGVITVEDGTGLEDELDVVEGMQFDR.[G]		1	3	A6TH53	O66026; B5Y368; A6TH53	0	3	0.6125	0	1	1	951.44091796875	2852.30820064625	-2.11168310256787	-0.0020077279165586	HCD	MS2	0	20.53	74.3917797877333	62209	CNB1_120917_03.raw	0/0	4.80409336090088			0	1.375E-06
High	Sequest HT (A2)	Unambiguous	[K].ANEIDVPAALIDSEIDVLR.[R]		1	2	A6T5H9	A6T5H9; B5Y0U3	0	2	0.7322	0	1	1	1027.04113769531	2053.07499876063	-3.00842433757612	-0.00308826968739595	CID	MS2		33.1	74.3846027776	62202	CNB1_120917_03.raw	0/0	5.34415864944458			0	1.056E-10
High	Sequest HT (A2)	Unambiguous	[K].DAGSIAVGEVISAVDESVDATR.[C]		1	1	A6TCF2	A6TCF2	0	2	0.7739	0	1	1	1081.0322265625	2161.057176495	-2.18402120190572	-0.0023599025000749	HCD	MS2	0	33.1	74.5718655648	62333	CNB1_120917_03.raw	0/0	4.29181098937988	10017695.5	74.6461791992188	0	5.908E-08
High	Sequest HT (A2)	Unambiguous	[K].SVNDIKDDEQILDLGDVSAQK.[L]		1	1	B5XUB8	B5XUB8	1	3	0.6182	0	1	1	768.052307128906	2302.14236812672	0.648655664425217	0.000497765572921101	HCD	MS2	9.734799	29.41	81.1156159728	67095	CNB1_070917_02.raw	0/0	5.16181898117065			0	7.824E-09
High	Sequest HT (A2)	Unambiguous	[K].GMNTAVGDEGGYAPNLGSNAEALAVIAEAVK.[A]		1	2	A6TD53	B5XV19; A6TD53	0	3	0.6938	0	1	1	997.155029296875	2989.45053463063	-2.20958156129472	-0.00220181645833388	CID	MS2		33.1	74.3622309704	62185	CNB1_120917_03.raw	0/0	5.02544641494751			0	1.008E-07
High	Sequest HT (A2)	Unambiguous	[K].GMNTAVGDEGGYAPNLGSNAEALAVIAEAVK.[A]		1	2	A6TD53	B5XV19; A6TD53	0	3	0.5292	0	1	1	997.155029296875	2989.45053463063	-2.20958156129472	-0.00220181645833388	HCD	MS2	25.70173	35.905	74.3605414786667	62183	CNB1_120917_03.raw	0/0	5.14441442489624			0	1.641E-09
High	Sequest HT (A2)	Unambiguous	[K].NMITGAAQMDGAILVVAATDGPMPQTR.[E]		1	1	A6TEX7	A6TEX7	0	3	0.6123	0	1	1	910.452209472656	2729.34207515797	0.0581964343948244	5.29459892580538E-05	CID	MS2		25.41318	74.3583653538667	62181	CNB1_120917_03.raw	0/0	4.05328321456909	9042176.75	74.222785949707	0	8.453E-05
High	Sequest HT (A2)	Unambiguous	[K].NMITGAAQMDGAILVVAATDGPMPQTR.[E]		1	1	A6TEX7	A6TEX7	0	3	0.4469	0	1	1	910.452209472656	2729.34207515797	0.0581964343948244	5.29459892580538E-05	HCD	MS2	26.85183	29.59918	74.3565858781333	62179	CNB1_120917_03.raw	0/0	3.5808699131012	9042176.75	74.222785949707	0	1.084E-05
High	Sequest HT (A2)	Unambiguous	[R].ALLNSMVIGVTEGFTK.[K]		1	2	A6TEV7	A6TEV7; B5XNA8	0	2	0.7514	0	1	1	840.453857421875	1679.90043821375	-1.92314375497844	-0.00161534812491482	CID	MS2		42.135	74.2389549248	62098	CNB1_120917_03.raw	0/0	3.65752339363098	7967133.375	74.2127838134766	0	3.727E-05
High	Sequest HT (A2)	Unambiguous	[R].ALLNSMVIGVTEGFTK.[K]		1	2	A6TEV7	A6TEV7; B5XNA8	0	2	0.6034	0	1	1	840.453857421875	1679.90043821375	-1.92314375497844	-0.00161534812491482	HCD	MS2	67.6627	27.50916	74.2369592789333	62096	CNB1_120917_03.raw	0/0	4.10676288604736	7967133.375	74.2127838134766	0	6.145E-08
High	Sequest HT (A2)	Unambiguous	[K].AHYVLMNVEAPQEAIDELETNFR.[F]		1	1	A6THB1	A6THB1	0	3	0.5363	0	1	1	897.100708007813	2689.28757076344	-1.88540156788043	-0.00169013218737746	CID	MS2		21.58896	74.2064065626667	62072	CNB1_120917_03.raw	0/0	4.54572439193726	19315397	74.0930633544922	0	1.687E-07
High	Sequest HT (A2)	Unambiguous	[K].EGVITVEDGTGLEDELDVVEGMQFDR.[G]		1	3	A6TH53	O66026; B5Y368; A6TH53	0	2	0.7149	0	1	1	1426.65698242188	2852.30668821375	-2.64193060734338	-0.00376780812484867	CID	MS2		40.035	74.1565339496	62041	CNB1_120917_03.raw	0/0	4.90522050857544			0	2.053E-06
High	Sequest HT (A2)	Unambiguous	[K].SVNDIKDDEQILDLGDVSAQK.[L]		1	1	B5XUB8	B5XUB8	1	3	0.7348	0	1	1	768.051696777344	2302.14053707203	-0.146714726465919	-0.000112585989578899	CID	MS2		33.1	81.1171909450667	67097	CNB1_070917_02.raw	0/0	4.60185670852661			0	3.299E-09
High	Sequest HT (A2)	Unambiguous	[K].ANEIDVPAALIDSEIDVLR.[R]		1	2	A6T5H9	A6T5H9; B5Y0U3	0	2	0.6057	0	1	1	1027.04284667969	2053.07841672938	-1.34362472267509	-0.00137928531239595	HCD	MS2	31.4642	33.1	75.3114814936	62880	CNB1_120917_03.raw	0/0	3.87903618812561			0	2.246E-09
High	Sequest HT (A2)	Unambiguous	[K].ANEIDVPAALIDSEIDVLR.[R]		1	2	A6T5H9	A6T5H9; B5Y0U3	0	2	0.7286	0	1	1	1027.04016113281	2053.07304563563	-3.95973840323385	-0.00406483218739595	CID	MS2		41.97	75.3135084136	62882	CNB1_120917_03.raw	0/0	5.49338102340698			0	1.043E-10
High	Sequest HT (A2)	Unambiguous	[K].ALIEEMASAYEDPSEVVEFYSK.[N]		1	1	A6T5H9	A6T5H9	0	2	0.7894	0	1	1	1254.07568359375	2507.1440905575	-3.7184730901873	-0.00466139125023801	HCD	MS2	59.50793	33.1	75.3300889581333	62900	CNB1_120917_03.raw	0/0	4.89428234100342	12297276.75	75.2759628295898	0	3.27E-05
High	Sequest HT (A2)	Unambiguous	[K].ANEIDVPAALIDSEIDVLR.[R]		1	2	A6T5H9	A6T5H9; B5Y0U3	0	2	0.5827	0	1	1	1027.04040527344	2053.07353391688	-3.72190988681942	-0.00382069156239595	CID	MS2		33.1	76.0891710821333	63479	CNB1_120917_03.raw	0/0	3.81093239784241			0	1.36E-09
High	Sequest HT (A2)	Unambiguous	[K].ANEIDVPAALIDSEIDVLR.[R]		1	2	A6T5H9	A6T5H9; B5Y0U3	0	2	0.6023	0	1	1	1027.04040527344	2053.07353391688	-3.72190988681942	-0.00382069156239595	HCD	MS2	62.92739	38.32	76.087452268	63477	CNB1_120917_03.raw	0/0	4.34560060501099			0	2.331E-06
High	Sequest HT (A2)	Unambiguous	[K].GMNTAVGDEGGYAPNLGSNAEALAVIAEAVK.[A]		1	2	A6TD53	B5XV19; A6TD53	0	3	0.7599	0	1	1	997.152221679688	2989.44211177906	-5.02710031731696	-0.00500943364583388	CID	MS2		33.1	76.0706822912	63466	CNB1_120917_03.raw	0/0	4.28686809539795	9671391.5	76.04052734375	0	6.176E-07
High	Sequest HT (A2)	Unambiguous	[K].GMNTAVGDEGGYAPNLGSNAEALAVIAEAVK.[A]		1	2	A6TD53	B5XV19; A6TD53	0	3	0.5099	0	1	1	997.152221679688	2989.44211177906	-5.02710031731696	-0.00500943364583388	HCD	MS2	75.13578	41.52	76.0688925061333	63464	CNB1_120917_03.raw	0/0	5.56526565551758	9671391.5	76.04052734375	0	1.01E-08
High	Sequest HT (A2)	Unambiguous	[K].FGVSAAAAVAVAAGPVEAAEEK.[T]		1	1	A6TGN9	A6TGN9	0	2	0.7555	0	1	1	1008.02404785156	2015.04081907313	-1.77507100210336	-0.00178842343757424	CID	MS2		35.92	76.068005224	63463	CNB1_120917_03.raw	0/0	6.33582067489624	11541731	76.0890579223633	0	1.433E-11
High	Sequest HT (A2)	Unambiguous	[K].FGVSAAAAVAVAAGPVEAAEEK.[T]		1	1	A6TGN9	A6TGN9	0	2	0.6636	0	1	1	1008.02355957031	2015.03984251063	-2.25970672624786	-0.00227670468757424	HCD	MS2	28.76307	25.585	76.0661611954667	63461	CNB1_120917_03.raw	0/0	5.47046327590942	11541731	76.0890579223633	0	4.845E-09
High	Sequest HT (A2)	Unambiguous	[K].GNTGENLLALLEGR.[L]		1	1	B5XNB5	B5XNB5	0	2	0.5114	0	1	1	728.889099121094	1456.77092161219	-3.0961311629494	-0.00225518390618618	CID	MS2		24.58625	76.0182822418667	63423	CNB1_120917_03.raw	0/0	3.06917834281921			0	2.225E-05
High	Sequest HT (A2)	Unambiguous	[K].GNTGENLLALLEGR.[L]		1	1	B5XNB5	B5XNB5	0	2	0.4576	0	1	1	728.889099121094	1456.77092161219	-3.0961311629494	-0.00225518390618618	HCD	MS2	0	29.9072	76.0164361104	63421	CNB1_120917_03.raw	0/0	2.9481213092804			0	1.842E-06
High	Sequest HT (A2)	Unambiguous	[K].SVEELNAELLNLLR.[E]		1	1	B5XNA2	B5XNA2	0	2	0.4737	0	1	1	806.946044921875	1612.88481321375	-3.50206438939803	-0.00282422312488961	CID	MS2		17.23174	75.9882874757333	63401	CNB1_120917_03.raw	0/0	3.98934626579285			0	2.078E-06
High	Sequest HT (A2)	Unambiguous	[R].GMVNAVSFMVK.[V]		1	1	A6TEV4	A6TEV4	0	2	0.5281	0	1	1	591.804748535156	1182.60222044031	1.0640954581482	0.000629200156254228	HCD	MS2	20.29519	39.9	81.0917589842667	67070	CNB1_070917_02.raw	0/0	3.20405268669128			0	5.074E-05
High	Sequest HT (A2)	Unambiguous	[K].VINDnFGIVEGLMTTVHATTATQK.[T]	N5(Deamidated)	1	1	P24164	P24164	0	3	0.0795	0	1	2	854.440612792969	2561.30728511891	6.13211281146903	0.00523537630181078	CID	MS2		23.64188	75.9745131085333	63396	CNB1_120917_03.raw	0/0	3.26708197593689			0	8.542E-05
High	Sequest HT (A2)	Unambiguous	[K].VInDNFGIVEGLMTTVHATTATQK.[T]	N3(Deamidated)	1	1	P24164	P24164	0	3	0.0795	0	1	1	854.440612792969	2561.30728511891	6.13211281146903	0.00523537630181078	CID	MS2		23.64188	75.9745131085333	63396	CNB1_120917_03.raw	0/0	3.26736092567444			0	8.424E-05
High	Sequest HT (A2)	Unambiguous	[K].VINDNFGIVEGLMTTVHATTATQK.[T]		1	1	P24164	P24164	0	3	0.5378	0	1	1	854.105773925781	2560.30276851734	-1.87261590223502	-0.00159815755235589	HCD	MS2	21.06151	37.49652	75.9727093453333	63394	CNB1_120917_03.raw	0/0	5.55992650985718			0	1.855E-12
High	Sequest HT (A2)	Unambiguous	[R].QVGVPYIIVFLNK.[C]		1	1	A6TEX7	A6TEX7	0	2	0.7628	0	1	1	745.440795898438	1489.87431516688	-2.28014896577669	-0.0016985715624287	CID	MS2		21.95668	75.9526994146667	63376	CNB1_120917_03.raw	0/0	2.52570271492004			0	5.532E-06
High	Sequest HT (A2)	Unambiguous	[K].GNVVNLALGFSHPVDHqLPAGITAEcPTqTEIVLK.[G]	Q17(Deamidated); C26(Carbamidomethyl); Q29(Deamidated)	1	1	A6TEV7	A6TEV7	0	4	0.1527	0	1	1	932.736145019531	3727.92275018813	6.10611824442258	0.0056907495312909	HCD	MS2	18.96667	43.09	75.9142639741333	63348	CNB1_120917_03.raw	0/0	4.52029657363892			0	3.915E-05
High	Sequest HT (A2)	Unambiguous	[K].GMNTAVGDEGGYAPnLGSNAEALAVIAEAVK.[A]	N15(Deamidated)	1	2	A6TD53	B5XV19; A6TD53	0	3		0.0066	2	2	997.488220214844	2990.45010738453	2.99330569105133	0.00298376817708279	CID	MS2		33.1	75.9121824981333	63346	CNB1_120917_03.raw	0/0	6.02526569366455			0	3.954E-09
High	Sequest HT (A2)	Unambiguous	[K].GMNTAVGDEGGYAPNLGSnAEALAVIAEAVK.[A]	N19(Deamidated)	1	2	A6TD53	B5XV19; A6TD53	0	3	0.0066	0	1	1	997.488220214844	2990.45010738453	2.99330569105133	0.00298376817708279	CID	MS2		33.1	75.9121824981333	63346	CNB1_120917_03.raw	0/0	6.06868839263916			0	4.984E-09
High	Sequest HT (A2)	Unambiguous	[K].ALTEANGDIELAIENMR.[K]		1	1	A6T4X2	A6T4X2	0	2	0.8554	0	1	1	930.462585449219	1859.91789426844	0.613811578456685	0.000570819218864926	CID	MS2		35.79	81.0908691136	67069	CNB1_070917_02.raw	0/0	5.81342267990112			0	1.606E-10
High	Sequest HT (A2)	Unambiguous	[K].FADVAcAGPLLAAELDALGK.[A]	C6(Carbamidomethyl)	1	1	B5XUB8	B5XUB8	0	2	0.7744	0	1	1	1001.51690673828	2002.02653684656	-2.4234951883491	-0.00242595671879187	CID	MS2		33.1	76.1348332229333	63507	CNB1_120917_03.raw	0/0	4.61079168319702	11497528.25	76.1041259765625	0	7.36E-07
High	Sequest HT (A2)	Unambiguous	[K].NMITGAAQMDGAILVVAATDGPMPQTR.[E]		1	1	A6TEX7	A6TEX7	0	3	0.625	0	1	1	910.452575683594	2729.34317379078	0.460723067621232	0.000419156926758054	CID	MS2		31.42563	76.143693408	63516	CNB1_120917_03.raw	0/0	4.40067338943481			0	3.252E-07
High	Sequest HT (A2)	Unambiguous	[K].ALTEANGDIELAIENMR.[K]		1	1	A6T4X2	A6T4X2	0	2	0.7043	0	1	1	930.462585449219	1859.91789426844	0.613811578456685	0.000570819218864926	HCD	MS2	7.791084	26.395	81.0889711034667	67067	CNB1_070917_02.raw	0/0	4.69609355926514			0	1.518E-09
High	Sequest HT (A2)	Unambiguous	[K].GMNTAVGDEGGYAPnLGSNAEALAVIAEAVK.[A]	N15(Deamidated)	1	2	A6TD53	B5XV19; A6TD53	0	3	0.0215	0	1	1	997.488647460938	2990.45138912281	3.42191746247644	0.00341101427083279	CID	MS2		21.13	76.4577589114667	63732	CNB1_120917_03.raw	0/0	6.9719557762146			0	2.939E-09
High	Sequest HT (A2)	Unambiguous	[K].GMNTAVGDEGGYAPNLGSnAEALAVIAEAVK.[A]	N19(Deamidated)	1	2	A6TD53	B5XV19; A6TD53	0	3	0.0612	0	1	1	997.488647460938	2990.45138912281	3.42191746247644	0.00341101427083279	HCD	MS2	54.64185	34.51	76.4560838562667	63730	CNB1_120917_03.raw	0/0	6.04921913146973			0	2.392E-10
High	Sequest HT (A2)	Unambiguous	[R].FATTHTDSSAQTVSLEEYVSR.[M]		1	1	A6T5N6	A6T5N6	0	3	0.6166	0	1	1	777.038208007813	2329.10007076344	2.4952804787877	0.00193724781259637	HCD	MS2	36.09388	38.85	81.0839214293333	67062	CNB1_070917_02.raw	0/0	4.45953464508057			0	1.136E-07
High	Sequest HT (A2)	Unambiguous	[K].VINDNFGIVEGLMTTVHATTATQK.[T]		1	1	P24164	P24164	0	3	0.4077	0	1	1	854.104614257813	2560.29928951344	-3.23143855172449	-0.00275782552110589	CID	MS2		25.135	76.4538341061333	63728	CNB1_120917_03.raw	0/0	2.86735343933105			0	2.975E-05
High	Sequest HT (A2)	Unambiguous	[K].GNTGENLLALLEGR.[L]		1	1	B5XNB5	B5XNB5	0	2	0.4377	0	1	1	728.890014648438	1456.77275266688	-1.83920806601654	-0.00133965656243618	HCD	MS2	66.17096	27.37563	76.4528633829333	63727	CNB1_120917_03.raw	0/0	3.28670048713684			0	4.64E-07
High	Sequest HT (A2)	Unambiguous	[K].VINDNFGIVEGLMTTVHATTATQK.[T]		1	1	P24164	P24164	0	3	0.5289	0	1	1	854.104614257813	2560.29928951344	-3.23143855172449	-0.00275782552110589	HCD	MS2	14.87829	25.19219	76.4520762296	63726	CNB1_120917_03.raw	0/0	5.37373065948486			0	2.934E-13
High	Sequest HT (A2)	Unambiguous	[K].ALIEEMASAYEDPSEVVEFYSK.[N]		1	1	A6T5H9	A6T5H9	0	2	0.7444	0	1	1	1254.07189941406	2507.13652219813	-6.73717921911043	-0.00844557093773801	HCD	MS2	46.90739	42.595	76.4360540248	63717	CNB1_120917_03.raw	0/0	4.45556259155273	4579737.4375	76.2869491577148	0	0.0001242
High	Sequest HT (A2)	Unambiguous	[K].FGVSAAAAVAVAAGPVEAAEEK.[T]		1	1	A6TGN9	A6TGN9	0	2	0.7316	0	1	1	1008.02215576172	2015.03703489344	-3.65303443316329	-0.00368051328132424	CID	MS2		41.58	76.4311853450667	63712	CNB1_120917_03.raw	0/0	4.6220874786377			0	4.756E-08
High	Sequest HT (A2)	Unambiguous	[K].GMNTAVGDEGGYAPnLGSNAEALAVIAEAVK.[A]	N15(Deamidated)	1	2	A6TD53	B5XV19; A6TD53	0	3		0.0366	2	2	997.488220214844	2990.45010738453	2.99330569105133	0.00298376817708279	HCD	MS2	0	27.235	75.9106429618667	63344	CNB1_120917_03.raw	0/0	5.26125860214233			0	4.756E-09
High	Sequest HT (A2)	Unambiguous	[K].FGVSAAAAVAVAAGPVEAAEEK.[T]		1	1	A6TGN9	A6TGN9	0	2	0.6154	0	1	1	1008.02215576172	2015.03703489344	-3.65303443316329	-0.00368051328132424	HCD	MS2	0	33.1	76.4291496749333	63710	CNB1_120917_03.raw	0/0	5.06739902496338			0	8.037E-11
High	Sequest HT (A2)	Unambiguous	[K].AEFYSEVLTVVVDGK.[E]		1	1	A6TBR5	A6TBR5	0	2	0.6611	0	1	1	828.428100585938	1655.84892454188	-2.26748923519076	-0.00187731406253988	HCD	MS2	14.34138	28.4226	76.4209168349333	63701	CNB1_120917_03.raw	0/0	3.60329294204712			0	1.414E-07
High	Sequest HT (A2)	Unambiguous	[R].QVGVPYIIVFLNK.[C]		1	1	A6TEX7	A6TEX7	0	2	0.8017	0	1	1	745.440246582031	1489.87321653406	-3.01754694376014	-0.0022478879686787	CID	MS2		16.33336	76.3606193368	63662	CNB1_120917_03.raw	0/0	2.31967663764954			0	7.72E-06
High	Sequest HT (A2)	Unambiguous	[K].SVEELNAELLNLLR.[E]		1	1	B5XNA2	B5XNA2	0	2	0.4259	0	1	1	806.945617675781	1612.88395872156	-4.03185373827951	-0.00325146921863961	CID	MS2		17.78143	76.3596401421333	63661	CNB1_120917_03.raw	0/0	3.71077060699463			0	2.374E-07
High	Sequest HT (A2)	Unambiguous	[R].QVGVPYIIVFLNK.[C]		1	1	A6TEX7	A6TEX7	0	2	0.6941	0	1	1	745.440246582031	1489.87321653406	-3.01754694376014	-0.0022478879686787	HCD	MS2	42.71774	22.73344	76.3588508397333	63660	CNB1_120917_03.raw	0/0	3.03646039962769			0	5.962E-06
High	Sequest HT (A2)	Unambiguous	[R].ELLSQYDFPGDDTPIVR.[G]		1	1	A6TEX7	A6TEX7	0	2	0.6519	0	1	1	982.983642578125	1964.96000852625	0.0055503675875134	5.45312514077523E-06	HCD	MS2	17.662	33.1	81.0847317186667	67063	CNB1_070917_02.raw	0/0	5.19595193862915			0	4.268E-08
High	Sequest HT (A2)	Unambiguous	[R].FATTHTDSSAQTVSLEEYVSR.[M]		1	1	A6T5N6	A6T5N6	0	3	0.6	0	1	1	777.036437988281	2329.09476070484	0.215399115813462	0.000167228281346373	CID	MS2		32.755	81.0856590501333	67064	CNB1_070917_02.raw	0/0	4.00305223464966			0	2.249E-07
High	Sequest HT (A2)	Unambiguous	[R].ELLSQYDFPGDDTPIVR.[G]		1	1	A6TEX7	A6TEX7	0	2	0.7843	0	1	1	982.9853515625	1964.963426495	1.74501007879788	0.00171443750014078	CID	MS2		42.465	81.0870781746667	67065	CNB1_070917_02.raw	0/0	4.5939245223999			0	7.071E-09
High	Sequest HT (A2)	Unambiguous	[K].ATLKPEGQQALDqLYTqLSNMDPK.[D]	Q13(Deamidated); Q17(Deamidated)	1	1	P24017	P24017	0	3		0.031	2	2	897.783935546875	2691.33725338063	7.08403068449366	0.00635512687517596	HCD	MS2	67.25954	20.50105	76.2162067010667	63569	CNB1_120917_03.raw	0/0	4.07328271865845			0	5.975E-05
High	Sequest HT (A2)	Unambiguous	[K].AEFYSEVLTVVVDGK.[E]		1	1	A6TBR5	A6TBR5	0	2	0.636	0	1	1	828.428100585938	1655.84892454188	-2.26748923519076	-0.00187731406253988	CID	MS2		26.89	76.4226374650667	63703	CNB1_120917_03.raw	0/0	4.55913162231445			0	9.338E-05
High	Sequest HT (A2)	Unambiguous	[K].GMNTAVGDEGGYAPNLGSnAEALAVIAEAVK.[A]	N19(Deamidated)	1	2	A6TD53	B5XV19; A6TD53	0	3	0.0366	0	1	1	997.488220214844	2990.45010738453	2.99330569105133	0.00298376817708279	HCD	MS2	0	27.235	75.9106429618667	63344	CNB1_120917_03.raw	0/0	5.46030902862549			0	2.238E-09
High	Sequest HT (A2)	Unambiguous	[K].AEFYSEVLTVVVDGK.[E]		1	1	A6TBR5	A6TBR5	0	2	0.6133	0	1	1	828.42724609375	1655.8472155575	-3.29957644711389	-0.00273180625003988	CID	MS2		23.89021	75.8899354176	63322	CNB1_120917_03.raw	0/0	3.7452871799469	18719020	75.9046249389648	0	0.0003716
High	Sequest HT (A2)	Unambiguous	[K].EGVITVEDGTGLEDELDVVEGMQFDR.[G]		1	3	A6TH53	O66026; B5Y368; A6TH53	0	3	0.648	0	1	1	951.440063476563	2852.30563716969	-3.01041878220763	-0.0028622201040586	CID	MS2		25.525	75.8149616962667	63261	CNB1_120917_03.raw	0/0	4.28634595870972	7261527	75.8188247680664	0	2.519E-05
High	Sequest HT (A2)	Unambiguous	[K].VINDNFGIVEGLMTTVHATTATQK.[T]		1	1	P24164	P24164	0	3	0.642	0	1	1	854.104309082031	2560.29837398609	-3.58902345948488	-0.00306300130235589	CID	MS2		30.445	75.5838593730667	63079	CNB1_120917_03.raw	0/0	3.37888479232788	18162054.125	75.706169128418	0	1.888E-05
High	Sequest HT (A2)	Unambiguous	[K].VINDNFGIVEGLMTTVHATTATQK.[T]		1	1	P24164	P24164	0	3	0.5076	0	1	1	854.104309082031	2560.29837398609	-3.58902345948488	-0.00306300130235589	HCD	MS2	22.49847	20.425	75.5820927173333	63077	CNB1_120917_03.raw	0/0	4.60735511779785	18162054.125	75.706169128418	0	4.347E-11
High	Sequest HT (A2)	Unambiguous	[K].EGVITVEDGTGLEDELDVVEGMQFDR.[G]		1	3	A6TH53	O66026; B5Y368; A6TH53	0	3	0.7011	0	1	1	951.440002441406	2852.30545406422	-3.07461418789618	-0.0029232552603086	CID	MS2		30.46	75.560777032	63063	CNB1_120917_03.raw	0/0	5.61799573898315			0	5.116E-07
High	Sequest HT (A2)	Unambiguous	[K].EGVITVEDGTGLEDELDVVEGMQFDR.[G]		1	3	A6TH53	O66026; B5Y368; A6TH53	0	3	0.5498	0	1	1	951.440002441406	2852.30545406422	-3.07461418789618	-0.0029232552603086	HCD	MS2	0	37.105	75.559068728	63061	CNB1_120917_03.raw	0/0	5.02158308029175			0	1.285E-05
High	Sequest HT (A2)	Unambiguous	[R].QVGVPYIIVFLNK.[C]		1	1	A6TEX7	A6TEX7	0	2	0.8161	0	1	1	745.440185546875	1489.87309446375	-3.09948005242497	-0.0023089231249287	CID	MS2		27.43011	75.550027688	63052	CNB1_120917_03.raw	0/0	2.23117280006409			0	0.0001075
High	Sequest HT (A2)	Unambiguous	[R].QVGVPYIIVFLNK.[C]		1	1	A6TEX7	A6TEX7	0	2	0.7975	0	1	1	745.440185546875	1489.87309446375	-3.09948005242497	-0.0023089231249287	HCD	MS2	50.78278	26.035	75.5482897778667	63050	CNB1_120917_03.raw	0/0	3.16416192054749			0	8.295E-07
High	Sequest HT (A2)	Unambiguous	[R].ALLNSMVIGVTEGFTK.[K]		1	2	A6TEV7	A6TEV7; B5XNA8	0	2	0.6018	0	1	1	840.452270507813	1679.89726438563	-3.81243549458118	-0.00320226218741482	CID	MS2		28.54157	75.5071607274667	63030	CNB1_120917_03.raw	0/0	3.39391160011292	11499132.5	75.4404830932617	0	0.0005294
High	Sequest HT (A2)	Unambiguous	[R].ALLNSMVIGVTEGFTK.[K]		1	2	A6TEV7	A6TEV7; B5XNA8	0	2	0.5858	0	1	1	840.452270507813	1679.89726438563	-3.81243549458118	-0.00320226218741482	HCD	MS2	59.05115	30.205	75.5052646562667	63028	CNB1_120917_03.raw	0/0	3.79404544830322	11499132.5	75.4404830932617	0	1.199E-05
High	Sequest HT (A2)	Unambiguous	[K].SVEELNAELLNLLR.[E]		1	1	B5XNA2	B5XNA2	0	2	0.4679	0	1	1	806.945556640625	1612.88383665125	-4.10753793097686	-0.00331250437488961	HCD	MS2	29.46771	22.93011	75.5993898528	63096	CNB1_120917_03.raw	0/0	3.11655783653259			0	2.995E-07
High	Sequest HT (A2)	Unambiguous	[K].GMNTAVGDEGGYAPnLGSNAEALAVIAEAVK.[A]	N15(Deamidated)	1	2	A6TD53	B5XV19; A6TD53	0	3		0.0355	2	2	997.488342285156	2990.45047359547	3.11576619717279	0.00310583848958279	CID	MS2		42.67	75.4998001312	63022	CNB1_120917_03.raw	0/0	5.71186971664429			0	4.676E-10
High	Sequest HT (A2)	Unambiguous	[K].GMNTAVGDEGGYAPNLGSnAEALAVIAEAVK.[A]	N19(Deamidated)	1	2	A6TD53	B5XV19; A6TD53	0	3	0.0827	0	1	1	997.488342285156	2990.45047359547	3.11576619717279	0.00310583848958279	HCD	MS2	0	33.1	75.4975177525333	63020	CNB1_120917_03.raw	0/0	5.32403659820557			0	6.318E-09
High	Sequest HT (A2)	Unambiguous	[K].EGVITVEDGTGLEDELDVVEGMQFDR.[G]		1	3	A6TH53	O66026; B5Y368; A6TH53	0	2	0.8105	0	1	1	1426.65625	2852.30522337	-3.15549385285181	-0.00450022999984867	CID	MS2		42.315	75.4794514584	63007	CNB1_120917_03.raw	0/0	4.01073980331421			0	4.237E-06
High	Sequest HT (A2)	Unambiguous	[K].EGVITVEDGTGLEDELDVVEGMQFDR.[G]		1	3	A6TH53	O66026; B5Y368; A6TH53	0	2	0.7043	0	1	1	1426.65625	2852.30522337	-3.15549385285181	-0.00450022999984867	HCD	MS2	0	33.1	75.477451368	63005	CNB1_120917_03.raw	0/0	4.16091632843018			0	0.0003166
High	Sequest HT (A2)	Unambiguous	[K].AEFYSEVLTVVVDGK.[E]		1	1	A6TBR5	A6TBR5	0	2	0.5652	0	1	1	828.428833007813	1655.85038938563	-1.38284305354237	-0.00114489218753988	CID	MS2		28.41106	75.4652230288	62991	CNB1_120917_03.raw	0/0	3.67529201507568			0	0.0001347
High	Sequest HT (A2)	Unambiguous	[K].AEFYSEVLTVVVDGK.[E]		1	1	A6TBR5	A6TBR5	0	2	0.6505	0	1	1	828.428833007813	1655.85038938563	-1.38284305354237	-0.00114489218753988	HCD	MS2	17.73997	28.18	75.4633477434667	62989	CNB1_120917_03.raw	0/0	3.28744125366211			0	2.457E-07
High	Sequest HT (A2)	Unambiguous	[R].TSHITVVVSDR.[-]		1	1	A6TEW7	A6TEW7	0	3	0.8078	0	1	1	405.222442626953	1213.65277462086	-0.619162820534081	-0.000250483046784211	CID	MS2		30.955	81.0941876738667	67073	CNB1_070917_02.raw	0/0	2.81141400337219			0	0.0003218
High	Sequest HT (A2)	Unambiguous	[K].ANDAAGDGTTTATVLAQAIVNEGLK.[A]		1	3	A6TH53	O66026; B5Y368; A6TH53	0	2	0.6889	0	1	1	1201.11437988281	2401.22148313563	0.400227974359574	0.000480517812775361	HCD	MS2	0	30.055	81.0956937573333	67075	CNB1_070917_02.raw	0/0	4.94561576843262			0	2.121E-08
High	Sequest HT (A2)	Unambiguous	[K].ALIEEMASAYEDPSEVVEFYSK.[N]		1	1	A6T5H9	A6T5H9	0	2	0.8632	0	1	1	1254.07568359375	2507.1440905575	-3.7184730901873	-0.00466139125023801	CID	MS2		40.365	75.3320662416	62902	CNB1_120917_03.raw	0/0	4.68448972702026	12297276.75	75.2759628295898	0	1.114E-05
High	Sequest HT (A2)	Unambiguous	[K].GMNTAVGDEGGYAPNLGSnAEALAVIAEAVK.[A]	N19(Deamidated)	1	2	A6TD53	B5XV19; A6TD53	0	3	0.0355	0	1	1	997.488342285156	2990.45047359547	3.11576619717279	0.00310583848958279	CID	MS2		42.67	75.4998001312	63022	CNB1_120917_03.raw	0/0	5.92098379135132			0	1.876E-10
High	Sequest HT (A2)	Unambiguous	[K].ANEIDVPAALIDSEIDVLR.[R]		1	2	A6T5H9	A6T5H9; B5Y0U3	0	2	0.6368	0	1	1	1027.04162597656	2053.07597532313	-2.53276730474725	-0.00259998843739595	HCD	MS2	12.92139	14.065	76.4699832490667	63747	CNB1_120917_03.raw	0/0	3.80104732513428			0	9.311E-05
High	Sequest HT (A2)	Unambiguous	[K].SVEELNAELLNLLR.[E]		1	1	B5XNA2	B5XNA2	0	2	0.408	0	1	1	806.945556640625	1612.88383665125	-4.10753793097686	-0.00331250437488961	CID	MS2		21.55	75.6009501221333	63098	CNB1_120917_03.raw	0/0	3.47994828224182			0	6.49E-07
High	Sequest HT (A2)	Unambiguous	[K].NMITGAAQMDGAILVVAATDGPMPQTR.[E]		1	1	A6TEX7	A6TEX7	0	3	0.6976	0	1	1	910.453063964844	2729.34463863453	0.997425245256441	0.000907438176758054	CID	MS2		42.775	75.6271865352	63112	CNB1_120917_03.raw	0/0	4.62937831878662	15509377	75.7121276855469	0	2.545E-05
High	Sequest HT (A2)	Unambiguous	[K].EGVITVEDGTGLEDELDVVEGMQFDR.[G]		1	3	A6TH53	O66026; B5Y368; A6TH53	0	3	0.3878	0	1	1	951.440063476563	2852.30563716969	-3.01041878220763	-0.0028622201040586	HCD	MS2	100	14.725	75.812972216	63259	CNB1_120917_03.raw	0/0	3.43230628967285	7261527	75.8188247680664	0	0.0002797
High	Sequest HT (A2)	Unambiguous	[K].IGSFEAALLAYVDR.[D]		1	2	A6TG38	A6TG38; B5XZM2	0	2	0.5409	0	1	1	762.904541015625	1524.80180540125	-2.53415817311328	-0.00193204937488645	CID	MS2		21.535	75.7726970696	63232	CNB1_120917_03.raw	0/0	2.57049441337585			0	0.0002199
High	Sequest HT (A2)	Unambiguous	[K].ANEIDVPAALIDSEIDVLR.[R]		1	2	A6T5H9	A6T5H9; B5Y0U3	0	2	0.7067	0	1	1	1027.04150390625	2053.0757311825	-2.65168156295447	-0.00272205874989595	CID	MS2		35.905	75.698935824	63170	CNB1_120917_03.raw	0/0	4.33174562454224			0	2.459E-09
High	Sequest HT (A2)	Unambiguous	[K].ANEIDVPAALIDSEIDVLR.[R]		1	2	A6T5H9	A6T5H9; B5Y0U3	0	2	0.73	0	1	1	1027.04150390625	2053.0757311825	-2.65168156295447	-0.00272205874989595	HCD	MS2	40.1166	25.57	75.6970500258667	63168	CNB1_120917_03.raw	0/0	3.99956679344177			0	1.048E-08
High	Sequest HT (A2)	Unambiguous	[K].TAIESALTALESSLK.[G]		1	1	A6T4F4	A6T4F4	0	2	0.7534	0	1	1	767.420349121094	1533.83342161219	-2.35194335759872	-0.00180374890612711	CID	MS2		43.045	75.6672910936	63147	CNB1_120917_03.raw	0/0	4.38240814208984	5903367.125	75.6725540161133	0	1.831E-07
High	Sequest HT (A2)	Unambiguous	[K].TAIESALTALESSLK.[G]		1	1	A6T4F4	A6T4F4	0	2	0.3561	0	1	1	767.420349121094	1533.83342161219	-2.35194335759872	-0.00180374890612711	HCD	MS2	74.33646	33.1	75.6653763698667	63145	CNB1_120917_03.raw	0/0	3.36518383026123	5903367.125	75.6725540161133	0	3.151E-06
High	Sequest HT (A2)	Unambiguous	[K].GNTGENLLALLEGR.[L]		1	1	B5XNB5	B5XNB5	0	2	0.4912	0	1	1	728.889587402344	1456.77189817469	-2.42577217791854	-0.00176690265618618	CID	MS2		39.71749	75.6559582976	63135	CNB1_120917_03.raw	0/0	3.39641880989075			0	2.818E-06
High	Sequest HT (A2)	Unambiguous	[K].AHYVLMnVEAPQEAIDELETNFR.[F]	N7(Deamidated)	1	1	A6THB1	A6THB1	0	3		0.0421	3	3	897.436828613281	2690.29593257984	7.16484670556737	0.00642513994803921	CID	MS2		25.12	75.6546065661333	63134	CNB1_120917_03.raw	0/0	3.86829328536987	9453971.5	75.5991897583008	0	1.41E-05
High	Sequest HT (A2)	Unambiguous	[K].NMITGAAQMDGAILVVAATDGPMPQTR.[E]		1	1	A6TEX7	A6TEX7	0	3	0.4503	0	1	1	910.453063964844	2729.34463863453	0.997425245256441	0.000907438176758054	HCD	MS2	76.54276	33.1	75.6252010141333	63110	CNB1_120917_03.raw	0/0	3.82269787788391	15509377	75.7121276855469	0	9.472E-06
High	Sequest HT (A2)	Unambiguous	[R].GMVNAVSFMVK.[V]		1	1	A6TEV4	A6TEV4	0	2	0.7907	0	1	1	591.804748535156	1182.60222044031	1.0640954581482	0.000629200156254228	CID	MS2		21.49	81.0933041557333	67072	CNB1_070917_02.raw	0/0	3.01372933387756			0	0.000278
High	Sequest HT (A2)	Unambiguous	[K].GNTGENLLALLEGR.[L]		1	1	B5XNB5	B5XNB5	0	2	0.386	0	1	1	728.889587402344	1456.77189817469	-2.42577217791854	-0.00176690265618618	HCD	MS2	0	26.51653	75.6536103306667	63133	CNB1_120917_03.raw	0/0	3.28908348083496			0	1.391E-06
High	Sequest HT (A2)	Unambiguous	[K].AHYVLMnVEAPQEAIDELETNFR.[F]	N7(Deamidated)	1	1	A6THB1	A6THB1	0	3		0.0487	3	3	897.436828613281	2690.29593257984	7.16484670556737	0.00642513994803921	HCD	MS2	82.0579	31.04704	75.6527502445333	63132	CNB1_120917_03.raw	0/0	4.29728746414185	9453971.5	75.5991897583008	0	1.853E-06
High	Sequest HT (A2)	Unambiguous	[K].AHYVLMNVEAPqEAIDELETNFR.[F]	Q12(Deamidated)	1	1	A6THB1	A6THB1	0	3		0.0177	2	2	897.436828613281	2690.29593257984	7.16484670556737	0.00642513994803921	HCD	MS2	82.0579	31.04704	75.6527502445333	63132	CNB1_120917_03.raw	0/0	4.44280529022217	9453971.5	75.5991897583008	0	2.685E-07
High	Sequest HT (A2)	Unambiguous	[K].AHYVLMNVEAPQEAIDELETnFR.[F]	N21(Deamidated)	1	1	A6THB1	A6THB1	0	3	0.0177	0	1	1	897.436828613281	2690.29593257984	7.16484670556737	0.00642513994803921	HCD	MS2	82.0579	31.04704	75.6527502445333	63132	CNB1_120917_03.raw	0/0	4.51515102386475	9453971.5	75.5991897583008	0	7.486E-06
High	Sequest HT (A2)	Unambiguous	[K].FGVSAAAAVAVAAGPVEAAEEK.[T]		1	1	A6TGN9	A6TGN9	0	2	0.6634	0	1	1	1008.02301025391	2015.03874387781	-2.80492191591042	-0.00282602109382424	CID	MS2		42.745	75.6517444296	63131	CNB1_120917_03.raw	0/0	4.12653112411499			0	2.917E-07
High	Sequest HT (A2)	Unambiguous	[K].FGVSAAAAVAVAAGPVEAAEEK.[T]		1	1	A6TGN9	A6TGN9	0	2	0.5888	0	1	1	1008.02301025391	2015.03874387781	-2.80492191591042	-0.00282602109382424	HCD	MS2	34.72683	33.1	75.64976036	63129	CNB1_120917_03.raw	0/0	4.8426513671875			0	1.636E-08
High	Sequest HT (A2)	Unambiguous	[K].FADVAcAGPLLAAELDALGK.[A]	C6(Carbamidomethyl)	1	1	B5XUB8	B5XUB8	0	2	0.6815	0	1	1	1001.51672363281	2002.02617063563	-2.6064148666099	-0.00260906218754187	CID	MS2		33.1	75.6336653629333	63119	CNB1_120917_03.raw	0/0	3.83320140838623			0	4.643E-06
High	Sequest HT (A2)	Unambiguous	[K].FADVAcAGPLLAAELDALGK.[A]	C6(Carbamidomethyl)	1	1	B5XUB8	B5XUB8	0	2	0.6803	0	1	1	1001.51672363281	2002.02617063563	-2.6064148666099	-0.00260906218754187	HCD	MS2	0	34.24	75.6319989154667	63117	CNB1_120917_03.raw	0/0	3.91435098648071			0	1.041E-07
High	Sequest HT (A2)	Unambiguous	[K].AHYVLMNVEAPqEAIDELETNFR.[F]	Q12(Deamidated)	1	1	A6THB1	A6THB1	0	3	0.0173	0	1	1	897.436828613281	2690.29593257984	7.16484670556737	0.00642513994803921	CID	MS2		25.12	75.6546065661333	63134	CNB1_120917_03.raw	0/0	4.04262590408325	9453971.5	75.5991897583008	0	4.133E-05
High	Sequest HT (A2)	Unambiguous	[K].DMGGLPDALFVIDADHEHIAIK.[E]		1	2	A6T4X1	A6T4X1; B5Y1K2	0	4	0.6577	0	1	1	595.050476074219	2377.18007440688	-2.34843799764194	-0.00139566828113402	CID	MS2		21.43292	86.0906119461333	70928	CNB1_120917_03.raw	0/0	2.60083866119385			0	3.505E-06
High	Sequest HT (A2)	Unambiguous	[R].SDLSADINEHLIVELYSK.[-]		1	1	B5XNB5	B5XNB5	0	3	0.3735	0	1	1	682.682739257813	2046.03366451344	-2.59605834709216	-0.0017705455208367	HCD	MS2	28.16733	34.24	86.0925850149333	70930	CNB1_120917_03.raw	0/0	3.23626589775085			0	3.082E-08
High	Sequest HT (A2)	Unambiguous	[K].FGVSAAAAVAVAAGPVEAAEEK.[T]		1	1	A6TGN9	A6TGN9	0	3	0.4891	0	1	1	672.351745605469	2015.04068355641	-1.84232347505277	-0.00123745453129231	HCD	MS2	65.70618	33.1	86.0933222584	70931	CNB1_120917_03.raw	0/0	3.20861792564392			0	8.44E-06
High	Sequest HT (A2)	Unambiguous	[K].YLTTGMTVAELSAAAVQYSDnAAANLLLK.[E]	N21(Deamidated)	1	1	Q9F663	Q9F663	0	3	0.0707	0	1	1	1000.84826660156	3000.53024654469	2.27205847516687	0.00227245489573506	CID	MS2		41.025	95.3530233762667	78261	CNB1_120917_03.raw	0/0	4.80791616439819	4943170.0625	95.3459396362305	0	1.375E-06
High	Sequest HT (A2)	Unambiguous	[R].ALNYTTEQILDLFFEK.[V]		1	2	A6TGP0	B5XYF5; A6TGP0	0	2	0.7788	0	1	1	972.999389648438	1944.99150266688	-1.96292149632758	-0.00190893656247226	CID	MS2		33.1	95.3519146810667	78260	CNB1_120917_03.raw	0/0	4.43445444107056			0	4.133E-10
High	Sequest HT (A2)	Unambiguous	[K].YLTTGMTVAELSAAAVQYSDnAAANLLLK.[E]	N21(Deamidated)	1	1	Q9F663	Q9F663	0	3		0.0258	2	2	1000.84826660156	3000.53024654469	2.27205847516687	0.00227245489573506	HCD	MS2	46.27265	32.47	95.3510479605333	78259	CNB1_120917_03.raw	0/0	4.53398942947388	4943170.0625	95.3459396362305	0	1.912E-07
High	Sequest HT (A2)	Unambiguous	[K].YLTTGMTVAELSAAAVqYSDNAAANLLLK.[E]	Q17(Deamidated)	1	1	Q9F663	Q9F663	0	3	0.0258	0	1	1	1000.84826660156	3000.53024654469	2.27205847516687	0.00227245489573506	HCD	MS2	46.27265	32.47	95.3510479605333	78259	CNB1_120917_03.raw	0/0	4.64926052093506	4943170.0625	95.3459396362305	0	2.416E-07
High	Sequest HT (A2)	Unambiguous	[K].VAVTELAHIVDETLAANNLER.[S]		1	1	A6T7F1	A6T7F1	0	3	0.762	0	1	1	760.070922851563	2278.19821529469	-2.42939434753356	-0.00184488510421943	CID	MS2		39.075	95.3131248613333	78224	CNB1_120917_03.raw	0/0	3.74363946914673	4972662.875	95.2856521606445	0	8.361E-06
High	Sequest HT (A2)	Unambiguous	[K].VAVTELAHIVDETLAANNLER.[S]		1	1	A6T7F1	A6T7F1	0	3	0.7528	0	1	1	760.070922851563	2278.19821529469	-2.42939434753356	-0.00184488510421943	HCD	MS2	61.27483	33.1	95.3111351357333	78222	CNB1_120917_03.raw	0/0	6.19150924682617	4972662.875	95.2856521606445	0	5.321E-11
High	Sequest HT (A2)	Unambiguous	[R].TSHITVVVSDR.[-]		1	1	A6TEW7	A6TEW7	0	3	0.8532	0	1	1	405.222351074219	1213.65249996266	-0.845469750168592	-0.000342035781159211	CID	MS2		42.015	80.1006806954667	66051	CNB1_070917_02.raw	0/0	2.52178168296814			0	0.0004346
High	Sequest HT (A2)	Unambiguous	[R].SALqYAASVAGLMITTEcMVTDLPK.[SG]	Q4(Deamidated); C18(Carbamidomethyl)	1	3	A6TH53	O66026; B5Y368; A6TH53	0	3	0.4371	0	1	1	891.108947753906	2671.31229000172	3.57593378846423	0.00318413390620028	HCD	MS2	54.10775	42.3	95.3031647912	78213	CNB1_120917_03.raw	0/0	3.33602070808411	5900251	95.3533706665039	0	0.0002539
High	Sequest HT (A2)	Unambiguous	[R].ALNYTTEQILDLFFEK.[V]		1	2	A6TGP0	B5XYF5; A6TGP0	0	2	0.7466	0	1	1	972.997375488281	1944.98747434656	-4.03404232112299	-0.00392309671872226	CID	MS2		40.665	95.2983399469333	78208	CNB1_120917_03.raw	0/0	4.41542148590088			0	6.045E-08
[truncated: 30,239 more rows]
