# Supplementary material for: Disruption of KPC-producing Klebsiella pneumoniae membrane via induction of oxidative stress by cinnamon bark (Cinnamomum verum J. Presl) essential oil
Source: PLoS One. 2019 Apr 2;14(4):e0214326. doi: 10.1371/journal.pone.0214326 (PMC6445408; doi:10.1371/journal.pone.0214326)
Supplement: S1 Attachment — (ZIP) [file pone.0214326.s001.zip › S1 Attachment/CBO Treated BR2/CBO2_050917_01_PeptideGroups.txt]

Confidence	Annotated Sequence	Modifications	Qvality PEP	Qvality q-value	# Protein Groups	# Proteins	# PSMs	Master Protein Accessions	Positions in Master Proteins	# Missed Cleavages	Theo. MH+ [Da]	Found in Sample: [S9] F9: Sample	Found in Sample: [S8] F8: Sample	Found in Sample: [S7] F7: Sample	Area: F9: Sample	Area: F8: Sample	Area: F7: Sample	XCorr Sequest HT	Confidence Sequest HT	Percolator q-Value Sequest HT	Percolator PEP Sequest HT
High	[R].FGWQAEEAVDIAR.[N]		5.70368E-05	0	1	2	6	A6TCF1	A6TCF1 [43-55]	0	1491.72266817	High	High	High				4.33882284164429	High	0	1.159E-08
High	[K].IELSSAQQTDVNLPYITADATGPK.[H]	1xDeamidated [Q/N]	2.55096E-07	0	1	2	16	A6T4F4	A6T4F4 [271-294]	0	2533.26680397	High	High	High			2.9e7	5.52271270751953	High	0	3.774E-12
High	[K].IELSSAQQTDVNLPYITADATGPK.[H]		3.98347E-09	0	1	2	44	A6T4F4	A6T4F4 [271-294]	0	2532.28278797	High	High	High	1.0e8	3.9e7	4.2e7	5.87140893936157	High	0	5.268E-16
High	[K].FTGEVSLTGQPFVMEPSK.[S]		2.69464E-07	0	1	1	30	A6T4X2	A6T4X2 [223-240]	0	1953.96264021	High	High	High	7.1e7	1.2e7		5.09738874435425	High	0	2.087E-12
High	[K].IADYLEAQTDDILR.[A]		0.000623049	0	1	2	2	A6T561	A6T561 [31-44]	0	1635.82244165	Not Found	Not Found	High				3.7601478099823	High	0	4.238E-07
High	[K].IAIDPLAGPMPYQGR.[E]		3.48321E-05	0	1	1	18	A6T6F6	A6T6F6 [147-161]	0	1598.83592378	High	High	High	2.8e7	6.7e6	3.8e6	3.8073422908783	High	0	5.102E-06
High	[K].VTIEGWNGPVEVEQIK.[G]		0.00151175	0	1	2	10	A6TCB0	A6TCB0 [52-67]	0	1797.93814007	High	High	High	4.7e6	6.2e6	1.6e7	4.28821229934692	High	0	2.765E-06
High	[R].KDVNPDEAVAIGAAVQGGVLTGDVK.[D]	1xDeamidated [N/Q]	2.16174E-06	0	1	2	15	A6T4F4	A6T4F4 [363-387]	1	2424.26165908	High	High	High	4.2e6	5.9e6	1.5e7	4.28209400177002	High	0	2.554E-07
High	[R].KDVNPDEAVAIGAAVQGGVLTGDVK.[D]		2.42984E-08	0	1	2	34	A6T4F4	A6T4F4 [363-387]	1	2423.27764308	High	High	High	2.1e8	1.4e7	1.2e8	6.65642261505127	High	0	7.246E-15
High	[R].GNPTVEAEVHLEGGFVGMAAAPSGASTGSR.[E]	1xDeamidated [N2]	0.00901028	0	1	2	5	A6TD53	A6TD53 [17-46]	0	2857.34211083	High	High	High	3.4e6			3.08294653892517	High	0	4.763E-05
High	[R].GNPTVEAEVHLEGGFVGMAAAPSGASTGSR.[E]		0.000268504	0	1	2	6	A6TD53	A6TD53 [17-46]	0	2856.35809483	Not Found	High	High		4.5e6	6.2e6	4.59533929824829	High	0	9.679E-08
High	[R].IATVTNFPHGNDDIDIALAETR.[A]	1xDeamidated [N]	0.00419291	0	1	1	3	B5Y277	B5Y277 [70-91]	0	2384.17284412	Not Found	Not Found	High			5.2e6	3.29495406150818	High	0	1.226E-05
High	[R].IATVTNFPHGNDDIDIALAETR.[A]		0.000330984	0	1	1	6	B5Y277	B5Y277 [70-91]	0	2383.18882812	High	High	Not Found	1.7e7	8.5e6		3.43889355659485	High	0	5.909E-07
High	[R].LPIVEQTPLFK.[R]		0.000914251	0	1	1	16	B5XNL6	B5XNL6 [43-53]	0	1284.75620026	High	High	High	1.1e7	4.5e6	1.3e7	3.22596883773804	High	0	0.0001156
High	[K].AEYTPHVDTGDYIIVLNAEK.[V]	1xDeamidated [N17]	0.00015915	0	1	1	6	B5XSS1	B5XSS1 [42-61]	0	2249.09721965	High	High	Not Found	7.8e6	6.5e5		4.80073118209839	High	0	1.692E-06
High	[K].AEYTPHVDTGDYIIVLNAEK.[V]		8.43179E-07	0	1	1	38	B5XSS1	B5XSS1 [42-61]	0	2248.11320365	High	High	High	4.7e8	8.1e6	1.6e7	5.01828384399414	High	0	1.687E-11
High	[R].IPVIAGTGANATAEAISLTK.[R]		8.30672E-07	0	1	1	12	A6TCA1	A6TCA1 [71-90]	0	1898.05931775	High	High	High	1.1e7	4.3e6	1.6e7	4.28800630569458	High	0	1.449E-10
High	[K].IGVPFVEGGVIK.[A]		0.000235889	0	1	1	29	B5XSV5	B5XSV5 [49-60]	0	1214.71433548	High	High	High	5.0e8			2.57722687721252	High	0	5.196E-06
High	[R].VGFFNPIANGAEEETRLDLDR.[I]	2xDeamidated [N5; N9]	0.0125587	0	1	1	3	A6TCL7	A6TCL7 [36-56]	1	2365.1306454	High	High	Not Found	1.3e7			2.29319620132446	High	0.005462	0.1202
High	[R].VGFFNPIANGAEEETRLDLDR.[I]	1xDeamidated [N]	2.91137E-05	0	1	1	24	A6TCL7	A6TCL7 [36-56]	1	2364.1466294	High	High	High	1.1e8	4.9e7	5.4e7	3.58053016662598	High	0	2.5E-05
High	[R].VGFFNPIANGAEEETRLDLDR.[I]		0.00027665	0	1	1	5	A6TCL7	A6TCL7 [36-56]	1	2363.1626134	High	Not Found	High	2.4e7		3.4e7	2.31313228607178	High	0	3.414E-07
High	[R].VADEIEDIVGIDAHDAVR.[C]		0.000251669	0	1	2	2	A6TCI3	A6TCI3 [143-160]	0	1936.96106022	Not Found	Not Found	High			8.1e6	4.45430946350098	High	0	8.607E-08
High	[R].GLAIDTALPSGEEFPR.[F]		7.17249E-05	0	1	1	14	B5XXK6	B5XXK6 [172-187]	0	1672.85407614	High	High	High	1.2e7	9.8e6	1.4e7	3.96481657028198	High	0	4.103E-07
High	[K].EAYELVAPILK.[Q]		0.000426706	0	1	1	24	P41576	P41576 [147-157]	0	1245.70891571	High	High	High	2.4e7	2.3e7	1.1e7	3.85161113739014	High	0	1.1E-06
High	[R].VTITIAADSIENAVK.[S]		5.85442E-06	0	1	2	28	A6T5H9	A6T5H9 [15-29]	0	1544.85301354	High	High	High	9.6e7	6.6e7	1.8e6	5.25437068939209	High	0	1.241E-10
High	[R].YLSLLPYTDR.[H]		0.00167837	0	1	1	24	B5Y306	B5Y306 [64-73]	0	1240.6572145	High	High	High	3.5e7	9.6e6	1.5e7	2.46997094154358	High	0	0.0008188
High	[K].EQGLTPVLCIGETEAENEAGKTEEVCAR.[Q]	1xDeamidated [Q/N]; 2xCarbamidomethyl [C9; C26]	0.000296631	0	1	1	2	Q7X222	Q7X222 [118-145]	1	3091.41943489	High	Not Found	High			2.7e7	3.7899329662323	High	0	1.911E-06
High	[K].EQGLTPVLCIGETEAENEAGKTEEVCAR.[Q]	2xCarbamidomethyl [C9; C26]	2.10054E-07	0	1	1	14	Q7X222	Q7X222 [118-145]	1	3090.43541889	High	High	High	6.5e7	6.7e7	1.2e8	4.99556732177734	High	0	1.397E-11
High	[R].RNMINVALNHGTLQHPVK.[G]		0.0168969	0	1	1	2	A6TEV5	A6TEV5 [69-86]	1	2042.10762217	High	Not Found	Not Found	4.1e6			3.25922632217407	High	0	0.0001441
High	[R].DLLPLVEGCTVSTK.[H]	1xCarbamidomethyl [C9]	0.000827579	0	1	2	13	B5XZ37	B5XZ37 [281-294]	0	1531.80362086	High	High	High	2.9e7	1.2e7	3.7e7	3.39579892158508	High	0	1.386E-06
High	[K].AANIIGVQIEFAK.[V]		3.57106E-05	0	1	1	28	B5XNB2	B5XNB2 [97-109]	0	1373.77872655	High	High	High	1.0e8	3.2e7	3.6e7	4.06298208236694	High	0	7.856E-08
High	[K].AVAAVNGPIAQAILGK.[D]		4.86898E-06	0	1	2	18	A6TD53	A6TD53 [67-82]	0	1492.88458854	High	High	High		2.4e7		4.09691572189331	High	0	2.334E-06
High	[K].AVAAVNGPIAQAILGK.[D]	1xDeamidated [N6]	1.89691E-05	0	1	2	36	A6TD53	A6TD53 [67-82]	0	1493.86860454	High	High	High	1.1e7	8.8e6	6.5e7	4.19232845306396	High	0	1.607E-06
High	[K].FIEQDPEGQYGLEAAFR.[S]		1.36021E-06	0	1	2	18	A6TGP0	A6TGP0 [38-54]	0	1969.92903187	High	High	High	4.2e7	2.1e7	1.7e7	5.35498952865601	High	0	8.703E-12
High	[R].GLAQGTDVSFGTFGLK.[A]		2.06454E-05	0	1	1	5	A6TEW5	A6TEW5 [19-34]	0	1597.82204779	High	Not Found	High	1.1e8			4.01453495025635	High	0	1.05E-09
High	[R].AVEQALEDNCPLICFSASGGAR.[M]	1xDeamidated [N9]; 2xCarbamidomethyl [C10; C14]	0.000787373	0	1	1	2	A6TC02	A6TC02 [145-166]	0	2366.07512136	Not Found	Not Found	High			5.0e6	3.99549627304077	High	0	6.427E-07
High	[R].AVEQALEDNCPLICFSASGGAR.[M]	2xCarbamidomethyl [C10; C14]	0.0341351	0	1	1	2	A6TC02	A6TC02 [145-166]	0	2365.09110536	Not Found	Not Found	High			3.0e6	3.14515376091003	High	0	0.0005088
High	[R].EIEEGLINNQILDVR.[E]	1xDeamidated [N/Q]	0.000823468	0	1	1	3	B5XTE8	B5XTE8 [53-67]	0	1755.91231964	High	Not Found	Not Found				4.17913150787354	High	0	6.961E-07
High	[R].EIEEGLINNQILDVR.[E]		2.787E-06	0	1	1	15	B5XTE8	B5XTE8 [53-67]	0	1754.92830364	High	High	High	7.8e7	1.5e7	4.5e7	4.90456628799438	High	0	5.21E-10
High	[R].AAGDKPENGVFWESAGEGEYTVADITK.[A]	1xDeamidated [N8]	6.07635E-08	0	1	1	21	A6T5N6	A6T5N6 [143-169]	0	2842.30537418	High	High	High	2.3e7	1.9e7	1.2e7	6.26990413665771	High	0	6.733E-12
High	[R].AAGDKPENGVFWESAGEGEYTVADITK.[A]		3.04844E-06	0	1	1	6	A6T5N6	A6T5N6 [143-169]	0	2841.32135818	High	High	High	1.1e7		4.1e6	5.63011455535889	High	0	3.611E-11
High	[K].LESLVEDLVNR.[S]		0.00241378	0	1	2	10	A6T4F4	A6T4F4 [305-315]	0	1286.69505648	High	High	High	2.7e7			3.32174134254456	High	0	5.583E-06
High	[K].VTDVIDVTIAEVR.[M]		0.000815306	0	1	2	8	A6T7Z4	A6T7Z4 [620-632]	0	1429.78968507	High	High	High				3.38010478019714	High	0	3.077E-06
High	[R].HGETQWNAER.[R]		0.00266638	0	1	2	4	A6TI09	A6TI09 [9-18]	0	1227.55012365	High	High	Not Found	2.7e6	1.2e6		3.11913394927979	High	0	2.156E-05
High	[R].DAVLGDFRPNLTLYLDVTPEVGLQR.[A]		0.00861682	0	1	2	1	A6T7F8	A6T7F8 [125-149]	0	2801.48321906	Not Found	Not Found	High				3.46071338653564	High	0	4.397E-05
High	[R].IAQFNVVSEAHNEGTIVSVSDGVIR.[I]	1xDeamidated [N/Q]	1.17003E-05	0	1	2	4	A6TG38	A6TG38 [16-40]	0	2642.34203458	High	Not Found	High	5.6e7			5.16208410263062	High	0	4.462E-10
High	[R].IAQFNVVSEAHNEGTIVSVSDGVIR.[I]		7.49042E-08	0	1	2	18	A6TG38	A6TG38 [16-40]	0	2641.35801858	High	High	High	5.1e7	2.3e7	5.9e7	5.6792631149292	High	0	1.185E-13
High	[K].LGLDTLGIETVER.[M]		0.000645154	0	1	2	6	A6TB43	A6TB43 [564-576]	0	1415.77403501	High	High	High			1.2e7	3.57738256454468	High	0	7.285E-07
High	[R].IINEPTAAALAYGLDK.[E]		2.0061E-06	0	1	2	8	A6T4F4	A6T4F4 [168-183]	0	1659.89521269	High	High	High	9.2e7	1.6e7		4.07116794586182	High	0	1.066E-09
High	[R].DNVVIYEGELESLR.[R]		2.78373E-05	0	1	2	19	A6TEI7	A6TEI7 [839-852]	0	1635.82244165	High	High	High	2.4e7	1.1e7	1.4e7	4.83304786682129	High	0	3.177E-09
High	[R].HIYAQVIAPNGSEVLVAASTVEK.[A]	1xDeamidated [N/Q]	3.84247E-08	0	1	2	34	A6TEV6	A6TEV6 [34-56]	0	2397.26601625	High	High	High	1.7e7	1.1e7	5.7e6	6.06726551055908	High	0	1.618E-14
High	[R].HIYAQVIAPNGSEVLVAASTVEK.[A]		5.60429E-07	0	1	2	13	A6TEV6	A6TEV6 [34-56]	0	2396.28200025	High	High	High	3.7e6	4.5e6	5.9e6	5.96155738830566	High	0	1.828E-12
High	[R].DALVADFPGLTR.[D]		0.00434142	0	1	1	8	A6TCD0	A6TCD0 [27-38]	0	1274.67392716	High	High	High		4.2e6		2.74771022796631	High	0	0.0004942
High	[R].NMDLEQECEQLREELNETNSETK.[R]	1xDeamidated [N/Q]; 1xCarbamidomethyl [C8]	0.000164797	0	1	1	6	A6TGP1	A6TGP1 [191-213]	1	2840.21967223	Not Found	High	Not Found				3.9981586933136	High	0	1.108E-07
High	[R].NMDLEQECEQLREELNETNSETK.[R]	1xCarbamidomethyl [C8]	1.49349E-05	0	1	1	16	A6TGP1	A6TGP1 [191-213]	1	2839.23565623	High	High	High	2.2e7	1.3e7	1.7e7	4.65191602706909	High	0	5.593E-08
High	[K].AGLVDILGASGAENVQGEVQQK.[L]		1.18174E-05	0	1	2	4	A6THE3	A6THE3 [43-64]	0	2183.13025068	Not Found	High	High				4.18926620483398	High	0	3.936E-10
High	[R].AAPSYEELSSSQELLETGIK.[V]	1xDeamidated [Q12]	9.76784E-05	0	1	2	5	A6TG36	A6TG36 [113-132]	0	2153.04960073	High	High	High			3.4e6	4.26692581176758	High	0	1.617E-08
High	[R].AAPSYEELSSSQELLETGIK.[V]		1.25601E-06	0	1	2	21	A6TG36	A6TG36 [113-132]	0	2152.06558473	High	High	High	8.3e7	1.4e7	2.6e7	5.14661884307861	High	0	2.508E-11
High	[R].NWVSPVDAIVER.[D]		0.0162421	0	1	2	14	A6T6A3	A6T6A3 [584-595]	0	1384.72193994	High	High	High	1.2e7	5.8e6	7.5e6	2.55594849586487	High	0	0.0009514
High	[K].LHVHDENNECGIGDKVEIR.[E]	1xDeamidated [N]; 1xCarbamidomethyl [C10]	0.0113182	0	1	1	8	A6TEW3	A6TEW3 [44-62]	1	2235.04586988	High	High	Not Found				3.37120699882507	High	0.0004217	0.01792
High	[K].LHVHDENNECGIGDKVEIR.[E]	1xCarbamidomethyl [C10]	2.53532E-06	0	1	1	2	A6TEW3	A6TEW3 [44-62]	1	2234.06185388	High	Not Found	Not Found	2.2e6			3.41012525558472	High	0	2.596E-11
High	[R].LDRWELELNSAIPGDAR.[D]	1xDeamidated [N9]	0.00937499	0	1	1	1	Q9F663	Q9F663 [161-177]	1	1955.98213048	High	Not Found	Not Found	3.9e7			3.20883417129517	High	0	5.082E-05
High	[R].LDRWELELNSAIPGDAR.[D]		2.47584E-07	0	1	1	32	Q9F663	Q9F663 [161-177]	1	1954.99811448	High	High	High	1.0e8	3.3e7	5.8e7	5.43256521224976	High	0	9.671E-09
High	[K].FIEQDPEGQYGLEAAFR.[S]	1xDeamidated [Q]	0.00630245	0	1	2	3	A6TGP0	A6TGP0 [38-54]	0	1970.91304787	Not Found	High	Not Found		2.9e6		3.00545191764832	High	0	2.523E-05
High	[R].HIYAQVIAPNGSEVLVAASTVEK.[A]	2xDeamidated [Q5; N10]	7.66138E-06	0	1	2	11	A6TEV6	A6TEV6 [34-56]	0	2398.25003225	High	High	High	1.6e7	4.9e6		5.23152208328247	High	0	5.138E-08
High	[R].FTGWYDVDLSEK.[G]		0.000217818	0	1	1	27	B5XZB2	B5XZB2 [22-33]	0	1459.67398665	High	High	High	7.0e7	8.1e7	4.9e7	4.19529008865356	High	0	1.711E-07
High	[K].TGTCGVYGTANDYAVVWPTGR.[A]	1xDeamidated [N11]; 1xCarbamidomethyl [C4]	6.4601E-05	0	1	1	10	Q9F663	Q9F663 [234-254]	0	2246.01825819	High	High	High	1.9e7		4.1e6	4.43564224243164	High	0	7.852E-09
High	[K].TGTCGVYGTANDYAVVWPTGR.[A]	1xCarbamidomethyl [C4]	2.3819E-08	0	1	1	37	Q9F663	Q9F663 [234-254]	0	2245.03424219	High	High	High	2.2e8	1.5e8	2.0e8	6.18657064437866	High	0	6.97E-15
High	[K].TGSLNLYVMDLGSGQIR.[Q]		0.000115705	0	1	1	12	B5XZC1	B5XZC1 [265-281]	0	1823.93200883	High	High	High	1.2e7	6.5e6	4.5e6	3.45639061927795	High	0	2.188E-08
High	[K].LGFGVYNVHTGFDPANTEQLAALLK.[T]	1xDeamidated [Q/N]	0.000572467	0	1	2	10	A6T7Z4	A6T7Z4 [408-432]	0	2676.36679284	Not Found	High	High		4.5e6		3.36795091629028	High	0	9.166E-07
High	[K].LGFGVYNVHTGFDPANTEQLAALLK.[T]		6.90042E-06	0	1	2	3	A6T7Z4	A6T7Z4 [408-432]	0	2675.38277684	Not Found	High	High			9.5e6	3.81996321678162	High	0	1.519E-10
High	[R].IRVDSFPAASALINQLMTAMLEGVR.[N]		0.00211025	0	1	2	2	A6TGE9	A6TGE9 [72-96]	1	2703.432052	High	Not Found	Not Found	4.9e6			3.65627765655518	High	0	4.633E-05
High	[R].IHGLAECMQGEMISLPGNR.[Y]	1xCarbamidomethyl [C7]	0.00012101	0	1	2	2	A6TG38	A6TG38 [41-59]	0	2112.99872519	Not Found	Not Found	High			1.6e7	4.31158828735352	High	0	2.375E-08
High	[R].RVTITIAADSIENAVK.[S]		1.47134E-05	0	1	2	4	A6T5H9	A6T5H9 [14-29]	1	1700.9541245	High	Not Found	High	1.4e7		9.4e6	4.25748872756958	High	0	1.187E-08
High	[K].QVSDGVAHIHASFNNTIVTITDR.[Q]	1xDeamidated [N/Q]	0.032347	0	1	1	11	A6TEV0	A6TEV0 [15-37]	0	2496.24774036	High	High	High	2.7e7		1.0e7	3.46248745918274	High	3.417E-05	0.001341
High	[K].QVSDGVAHIHASFNNTIVTITDR.[Q]		0.000376747	0	1	1	18	A6TEV0	A6TEV0 [15-37]	0	2495.26372436	High	High	High		4.3e6	5.6e6	3.65480065345764	High	0	4.59E-05
High	[K].AIISDVNATDEDRWNAVLK.[L]	1xDeamidated [N15]	0.00406966	0	1	1	2	B5XNA6	B5XNA6 [29-47]	1	2131.06658827	Not Found	High	Not Found		6.4e7		2.18388056755066	High	0	1.161E-05
High	[K].AIISDVNATDEDRWNAVLK.[L]		2.62221E-05	0	1	1	24	B5XNA6	B5XNA6 [29-47]	1	2130.08257227	High	High	High	5.2e7	1.8e6	6.2e7	3.78182411193848	High	0	7.298E-08
High	[K].VIEFSDDSIELR.[Q]		0.00548394	0	1	1	2	P45599	P45599 [99-110]	0	1422.7111004	Not Found	Not Found	High				2.99346518516541	High	0	1.965E-05
High	[K].ISELSEEQIDILR.[E]		1.35187E-05	0	1	1	33	B5XNB4	B5XNB4 [45-57]	0	1544.81662802	High	High	High		1.1e8	5.6e7	4.71883153915405	High	0	1.695E-08
High	[R].VTIDFTGSVDGEEFEGGK.[A]		1.702E-06	0	1	2	16	A6T5H9	A6T5H9 [164-181]	0	1886.86542852	High	High	High		4.2e7	2.9e7	5.06190824508667	High	0	2.7E-10
High	[K].SVNDIKDDEQILDLGDVSAQK.[L]		7.77674E-06	0	1	1	13	B5XUB8	B5XUB8 [273-293]	1	2302.14087483	High	High	High	8.7e6	1.1e8		4.83933067321777	High	0	2.33E-10
High	[R].VGYINDQYVLNPTQEELK.[S]		1.89913E-06	0	1	2	12	A6TEI3	A6TEI3 [154-171]	0	2123.06552524	High	High	High	3.1e7	3.0e7	5.1e7	4.73697280883789	High	0	1.209E-08
High	[R].VDALALITHNDNAPYR.[G]		6.52478E-05	0	1	2	6	A6TCI3	A6TCI3 [492-507]	0	1782.91332232	High	High	High	1.7e6	5.4e6	9.8e6	3.57119202613831	High	0	2.536E-07
High	[R].SCAFLVADGVIPSNENR.[G]	1xDeamidated [N14]; 1xCarbamidomethyl [C2]	0.0019294	0	1	1	1	A6TCV9	A6TCV9 [290-306]	0	1849.87488859	Not Found	High	Not Found		2.8e6		3.99014043807983	High	0	3.129E-06
High	[R].SCAFLVADGVIPSNENR.[G]	1xCarbamidomethyl [C2]	9.5865E-06	0	1	1	7	A6TCV9	A6TCV9 [290-306]	0	1848.89087259	High	High	High	2.7e7	8.7e6	1.4e7	4.63448858261108	High	0	5.483E-07
High	[K].IDGQWVTHQWLK.[K]		0.00620922	0	1	1	2	B5Y1K5	B5Y1K5 [49-60]	0	1510.78012352	Not Found	Not Found	High			9.7e6	2.58758187294006	High	0	2.453E-05
High	[K].NDQMAELLSGALAPETLSEAFIAICGEQLDENGQNLIK.[V]	2xDeamidated [Q/N]; 1xCarbamidomethyl [C25]	0.0343023	0	1	2	11	A6TG39	A6TG39 [41-78]	0	4104.96278266	High	High	Not Found	4.7e6			3.52656054496765	High	0.0002192	0.008064
High	[K].NDQMAELLSGALAPETLSEAFIAICGEQLDENGQNLIK.[V]	1xDeamidated [Q/N]; 1xCarbamidomethyl [C25]	0.00534935	0	1	2	21	A6TG39	A6TG39 [41-78]	0	4103.97876666	High	High	High	2.7e6	1.9e6	6.0e5	3.71886849403381	High	3.417E-05	0.001188
High	[R].VPTPNVSVVDLTVR.[L]		9.35068E-06	0	1	1	29	P24164	P24164 [227-240]	0	1495.84786865	High	High	High	2.4e8	3.9e8	5.5e8	3.35222148895264	High	0	1.291E-08
High	[R].SACIVVGVFEPR.[R]	1xCarbamidomethyl [C3]	0.0156899	0	1	2	6	A6THI2	A6THI2 [15-26]	0	1333.69328272	High	Not Found	High			3.2e6	2.47669005393982	High	0	0.0001268
High	[K].SVEFAVFAGPANDPK.[G]		0.00124494	0	1	2	6	A6TB35	A6TB35 [301-315]	0	1548.76928398	High	High	High	1.0e7	2.3e6		3.88634991645813	High	0	6.122E-06
High	[K].DLAVSSGSACTSASLEPSYVLR.[A]	1xCarbamidomethyl [C10]	2.60534E-08	0	1	2	14	A6TCF1	A6TCF1 [319-340]	0	2270.09690192	High	High	High	4.6e7	2.5e7	3.6e7	5.17104625701904	High	0	8.198E-15
High	[RK].LHALESGIQVDYVQETVEEHAAK.[H]		0.012621	0	1	2	3	A6TBT7	A6TBT7 [96-118]	0	2566.27837131	High	Not Found	High				3.10179018974304	High	0	8.586E-05
High	[R].GLIDSNDLPLNVSR.[E]	1xDeamidated [N]	0.00668952	0	1	1	4	A6T5N6	A6T5N6 [323-336]	0	1513.7856627	High	Not Found	Not Found	4.7e6			3.22408556938171	High	0	2.79E-05
High	[R].GLIDSNDLPLNVSR.[E]		7.0661E-05	0	1	1	20	A6T5N6	A6T5N6 [323-336]	0	1512.8016467	High	High	High		1.2e7	2.4e7	4.84113836288452	High	0	1.27E-08
High	[K].EAAIQVSNVAIFNAATGK.[A]	2xDeamidated [N8; N13]	0.00176403	0	1	1	2	A6TEW1	A6TEW1 [62-79]	0	1805.92797013	Not Found	High	Not Found		1.2e7		4.2346510887146	High	0	2.668E-06
High	[K].EAAIQVSNVAIFNAATGK.[A]	1xDeamidated [N13]	3.75345E-05	0	1	1	3	A6TEW1	A6TEW1 [62-79]	0	1804.94395413	High	High	Not Found				3.85893225669861	High	0	5.766E-08
High	[R].YASIDELPAGSVVGTSSLR.[R]		0.00138216	0	1	1	2	A6TGI8	A6TGI8 [113-131]	0	1921.98654671	Not Found	Not Found	High				3.16857862472534	High	0	1.739E-06
High	[R].GANFDAYAGQDIVSNASCTTNCLAPLAK.[V]	2xCarbamidomethyl [C18; C22]	1.25601E-06	0	1	1	17	P24164	P24164 [127-154]	0	2929.34548184	High	High	High	5.9e7	6.0e7	3.1e7	5.40462112426758	High	0	6.805E-11
High	[K].ATLLGLGLR.[R]		0.0194014	0	1	1	16	A6TEV4	A6TEV4 [22-30]	0	913.58292751	High	High	High		3.5e7		2.36940431594849	High	0	0.000235
High	[R].LINYLVDEFKK.[D]		0.00206865	0	1	2	11	A6T4F4	A6T4F4 [236-246]	1	1381.77257855	High	High	High	6.1e6	1.1e7	8.8e6	3.13170671463013	High	0	5.13E-05
High	[K].LQTLGLTQGTVVTLSAEGEDEQK.[A]	1xDeamidated [Q]	1.30058E-06	0	1	1	13	P16481	P16481 [50-72]	0	2418.22460482	High	High	High	9.8e6	1.4e7	1.4e7	5.32981538772583	High	0	8.016E-12
High	[K].LQTLGLTQGTVVTLSAEGEDEQK.[A]		6.35497E-08	0	1	1	39	P16481	P16481 [50-72]	0	2417.24058882	High	High	High	4.9e7	3.8e7	6.8e7	5.56794881820679	High	0	4.247E-12
High	[R].EGEDDFLNDWR.[V]		0.00104063	0	1	1	10	A6T5N6	A6T5N6 [182-192]	0	1395.58114889	High	High	High	4.2e7	1.7e7	1.8e7	3.2413022518158	High	0	1.054E-06
High	[R].EQIIFPEIDYDKVDR.[V]	1xDeamidated [Q2]	0.029042	0	1	2	2	A6TEW0	A6TEW0 [134-148]	1	1880.92763533	Not Found	High	Not Found				2.55389928817749	High	0	0.0009053
High	[R].EQIIFPEIDYDKVDR.[V]		0.000175822	0	1	2	28	A6TEW0	A6TEW0 [134-148]	1	1879.94361933	High	High	High	1.3e8	7.7e7	1.0e8	3.33296680450439	High	0	1.625E-06
High	[K].GTFPNELSLGTLK.[V]		0.0133933	0	1	1	8	B5XSW5	B5XSW5 [164-176]	0	1376.74200666	High	High	High	1.1e7	8.8e6	9.5e6	2.32310390472412	High	0	0.0006636
High	[R].FTGEEVALVLR.[M]		0.000373012	0	1	1	12	A6TEI9	A6TEI9 [94-104]	0	1233.68376359	High	High	High	1.7e7	7.0e6	9.4e6	3.66682648658752	High	0	5.743E-07
High	[R].WLELGLTDEEK.[Q]		0.000775697	0	1	2	6	A6TGP0	A6TGP0 [997-1007]	0	1332.66817302	High	Not Found	High	1.8e7		1.3e7	3.14347720146179	High	0	5.906E-06
High	[R].LIQLWEQLFSIYGIHVGQMLLTR.[A]	1xDeamidated [Q]	0.00238987	0	1	2	3	A6T562	A6T562 [83-105]	0	2759.49530465	Not Found	High	Not Found				2.28411889076233	High	3.417E-05	0.001843
High	[R].LIQLWEQLFSIYGIHVGQMLLTR.[A]		0.0393254	0	1	2	2	A6T562	A6T562 [83-105]	0	2758.51128865	High	High	Not Found	3.7e6	5.3e6		2.06920719146729	High	0	0.0006548
High	[K].GFLAAAVLAR.[S]		0.00104582	0	1	1	40	Q9F663	Q9F663 [73-82]	0	988.59382654	High	High	High	9.9e7	2.7e7	2.6e7	3.76873731613159	High	0	2.744E-06
High	[K].EQGLTPVLCIGETEAENEAGK.[T]	1xDeamidated [N/Q]; 1xCarbamidomethyl [C9]	0.000601701	0	1	1	4	Q7X222	Q7X222 [118-138]	0	2246.04928343	Not Found	Not Found	High				3.90284967422485	High	0	0.0003428
High	[K].EQGLTPVLCIGETEAENEAGK.[T]	1xCarbamidomethyl [C9]	3.7348E-05	0	1	1	9	Q7X222	Q7X222 [118-138]	0	2245.06526743	High	High	High	8.4e7	2.8e7	5.8e7	4.30542230606079	High	0	4.347E-08
High	[K].VGDIVIFNDGYGVK.[ST]		1.05382E-05	0	1	2	24	B5Y369	B5Y369 [61-74]	0	1495.77912041	High	High	High	2.4e8	1.1e8	3.1e8	4.62002086639404	High	0	3.401E-09
High	[R].GLALLDEELSK.[L]		0.00489157	0	1	1	9	A6TCV9	A6TCV9 [374-384]	0	1187.65179473	Not Found	High	High		3.9e6		3.26936817169189	High	0	1.607E-05
High	[R].TTPSIIAYTQDGETLVGQPAK.[R]	1xDeamidated [Q]	0.000154464	0	1	2	8	A6T4F4	A6T4F4 [35-55]	0	2191.11286971	High	Not Found	Not Found	1.1e6			3.95133304595947	High	0	4.39E-08
High	[K].NALVPWSPISEK.[Y]		0.000488127	0	1	1	20	Q9F663	Q9F663 [99-110]	0	1340.72087734	High	High	High	5.1e8	3.3e8	3.4e8	2.66797256469727	High	0	0.0003495
High	[R].AVQINSLSGFCLTK.[L]	1xCarbamidomethyl [C11]	0.00209978	0	1	2	8	A6TH93	A6TH93 [319-332]	0	1537.8042896	Not Found	High	High		2.9e6	1.2e7	3.80031204223633	High	0	2.312E-05
High	[R].AASDEYNWDLNYGEIAK.[I]	1xDeamidated [N]	5.67534E-05	0	1	1	2	P41576	P41576 [342-358]	0	1959.86067792	High	Not Found	Not Found				4.27067756652832	High	0	3.179E-06
High	[R].AASDEYNWDLNYGEIAK.[I]		4.35845E-05	0	1	1	18	P41576	P41576 [342-358]	0	1958.87666192	High	High	High	9.9e7	5.7e7	9.5e7	4.31721925735474	High	0	1.872E-08
High	[R].DALVAYLEQFTDKLDEDSK.[R]		0.00317361	0	1	1	11	B5XNL6	B5XNL6 [179-197]	1	2200.06558473	High	High	High	4.1e6	2.8e6		3.38890051841736	High	0	1.298E-05
High	[K].GLADDDHFVGLAIDEDRQPELTNER.[V]	1xDeamidated [Q18]	4.86325E-05	0	1	1	3	O07026	O07026 [132-156]	1	2826.31767018	High	Not Found	High			9.6e6	4.66582345962524	High	0	4.745E-09
High	[K].GLADDDHFVGLAIDEDRQPELTNER.[V]		1.17587E-05	0	1	1	8	O07026	O07026 [132-156]	1	2825.33365418	High	High	High	3.1e7	1.8e7	1.4e7	4.10896587371826	High	0	3.889E-10
High	[R].NLAIETNIMDIDAAR.[A]		0.000691743	0	1	1	2	A6TCV9	A6TCV9 [623-637]	0	1659.83704587	Not Found	High	Not Found		4.4e6		3.08341860771179	High	0	5.119E-07
High	[R].VGFFNPIANGAEEETR.[L]	1xDeamidated [N9]	1.95675E-06	0	1	1	16	A6TCL7	A6TCL7 [36-51]	0	1751.82350468	High	High	High		8.4e7	4.0e7	5.54368782043457	High	0	7.529E-10
High	[K].KGEMNFDVVIASPDAMR.[V]	1xDeamidated [N5]	0.0309526	0	2	2	2	B5XYF8; A6TGN6	B5XYF8 [106-122]; A6TGN6 [106-122]	1	1880.88809553	Not Found	High	Not Found				3.9126193523407	High	0	0.0004274
High	[K].KGEMNFDVVIASPDAMR.[V]		1.01265E-05	0	2	2	31	B5XYF8; A6TGN6	B5XYF8 [106-122]; A6TGN6 [106-122]	1	1879.90407953	High	High	High	1.0e7	8.0e6	8.9e6	4.8917236328125	High	0	6.363E-08
High	[K].GESTEALLPNMIASSLAK.[L]		0.0489382	0	1	2	2	A6TFH4	A6TFH4 [124-141]	0	1831.94699015	Not Found	High	Not Found				2.63460898399353	High	0	0.0009683
High	[K].AKPGQDFFPLTVNYQER.[T]	1xDeamidated [N/Q]	0.000208269	0	1	2	5	A6TEI3	A6TEI3 [50-66]	0	2010.99196691	Not Found	Not Found	High				4.69416522979736	High	0	6.185E-08
High	[K].AKPGQDFFPLTVNYQER.[T]		4.96697E-06	0	1	2	7	A6TEI3	A6TEI3 [50-66]	0	2010.00795091	Not Found	High	High		2.0e7		4.1751708984375	High	0	8.27E-07
High	[R].TTPSIIAYTQDGETLVGQPAK.[R]		5.60429E-07	0	1	2	37	A6T4F4	A6T4F4 [35-55]	0	2190.12885371	High	High	High	1.0e8	2.8e7	1.2e8	5.34116649627686	High	0	3.243E-11
High	[R].GANFDAYAGQDIVSNASCTTNCLAPLAK.[V]	1xDeamidated [N/Q]; 2xCarbamidomethyl [C18; C22]	0.000589833	0	1	1	9	P24164	P24164 [127-154]	0	2930.32949784	High	High	High	1.3e6		4.6e7	4.62528133392334	High	0	2.658E-06
High	[R].QVGVPYIIVFLNK.[C]		9.67101E-05	0	1	1	44	A6TEX7	A6TEX7 [125-137]	0	1489.87771231	High	High	High	6.3e7	4.8e7	9.4e7	3.46573948860168	High	0	3.357E-07
High	[R].GLMAKPDGSIIETPITANFR.[E]		2.60918E-05	0	1	1	13	A6TGP1	A6TGP1 [745-764]	0	2131.12160038	High	High	High	6.0e6	3.7e6	1.7e7	4.38383483886719	High	0	4.503E-07
High	[K].LEEIQECHLVSGDFDYLLK.[T]	1xCarbamidomethyl [C7]	0.00328607	0	1	1	2	P37424	P37424 [100-118]	0	2308.11657478	Not Found	Not Found	High			7.9e6	3.13379979133606	High	0	7.951E-06
High	[R].AKLESLVEDLVNR.[S]		0.000536576	0	1	2	8	A6T4F4	A6T4F4 [303-315]	1	1485.82713319	High	High	High		3.9e6	1.0e7	3.99243497848511	High	0	0.0001877
High	[K].VDGVFTADPAKDPSATMYDQLTYSEVLEK.[E]	1xDeamidated [Q20]	2.20524E-06	0	1	1	9	A6T4X3	A6T4X3 [167-195]	1	3191.49766781	High	High	High	8.9e6	1.0e7	1.3e7	5.90182542800903	High	0	7.517E-08
High	[K].VDGVFTADPAKDPSATMYDQLTYSEVLEK.[E]		2.82565E-05	0	1	1	1	A6T4X3	A6T4X3 [167-195]	1	3190.51365181	High	Not Found	Not Found	1.1e7			5.57717752456665	High	0	1.823E-09
High	[R].MPSAVGYQPTLAEEMGVLQER.[I]	1xDeamidated [Q]	0.000122222	0	1	2	8	A6TG36	A6TG36 [262-282]	0	2307.09954463	Not Found	High	High			2.9e6	4.13736391067505	High	0	4.214E-06
High	[R].MPSAVGYQPTLAEEMGVLQER.[I]		2.19172E-05	0	1	2	16	A6TG36	A6TG36 [262-282]	0	2306.11552863	High	High	High	3.6e7	1.6e7	1.0e7	4.88965606689453	High	0	1.509E-08
High	[K].TVPMFNEALAELNK.[I]		0.000360231	0	1	2	29	A6T4X1	A6T4X1 [46-59]	0	1576.80395492	High	High	High	1.6e8	2.4e7	1.7e7	3.49329924583435	High	0	4.794E-06
High	[K].DITLAMDCAASEFYK.[D]	1xCarbamidomethyl [C8]	1.38596E-05	0	1	2	25	A6TD53	A6TD53 [240-254]	0	1734.77133439	High	High	High	8.8e7	3.3e7	7.5e7	5.45399761199951	High	0	5.207E-10
High	[R].TAPHPGFPTDMQAQFTLLNLVAEGTGVITETIFENR.[F]	1xDeamidated [N/Q]	0.0369097	0	1	2	7	A6TEK8	A6TEK8 [296-331]	0	3916.94257946	High	Not Found	High	3.4e6		9.5e6	3.45247268676758	High	3.417E-05	0.002502
High	[K].VKPQVYAGLFPVSSDDYEAFR.[D]		0.00258795	0	1	1	4	A6TCI3	A6TCI3 [291-311]	0	2388.18703729	High	Not Found	High			7.3e6	2.72164225578308	High	0	1.448E-05
High	[K].LPQVASPLTFATEEEIR.[A]	1xDeamidated [Q3]	0.0302036	0	1	2	2	A6T4Z7	A6T4Z7 [312-328]	0	1901.98548454	Not Found	High	Not Found				3.16088771820068	High	3.417E-05	0.00267
High	[K].LPQVASPLTFATEEEIR.[A]		4.93648E-05	0	1	2	12	A6T4Z7	A6T4Z7 [312-328]	0	1901.00146854	High	High	High	1.1e7	2.5e7	1.9e7	3.7382435798645	High	0	1.858E-08
High	[K].FPAIIYGGEAAPVAIELDHDK.[L]		2.85641E-10	0	1	1	19	B5XP25	B5XP25 [26-46]	0	2226.14410991	High	High	High	1.4e8	1.7e7	5.3e7	6.2499942779541	High	0	2.861E-18
High	[K].TTLTAAITTVLAK.[T]		5.59115E-05	0	1	1	71	A6TEX7	A6TEX7 [26-38]	0	1303.78314321	High	High	High	4.1e8	8.4e6	5.3e8	4.12883806228638	High	0	1.02E-07
High	[R].AASEAIAEVEVISANQLSDEQLAR.[I]		8.78486E-08	0	1	2	10	A6TG39	A6TG39 [101-124]	0	2514.26820051	High	High	High	2.2e7	7.7e6	6.3e6	5.03008842468262	High	0	1.363E-09
High	[K].AAGAELVGMEDLAEQIK.[K]		5.47283E-08	0	1	1	22	A6TGN6	A6TGN6 [89-105]	0	1744.87857628	High	High	High	2.8e8	2.2e8	2.0e8	5.27624797821045	High	0	5.094E-12
High	[R].GENDSGSTEVQVALLTAQINHLQGHFAEHK.[K]	2xDeamidated [Q/N]	1.70001E-05	0	1	2	5	A6TEI4	A6TEI4 [18-47]	0	3232.55052391	High	High	Not Found	7.7e6			4.88300132751465	High	0	7.484E-10
High	[R].GENDSGSTEVQVALLTAQINHLQGHFAEHK.[K]	1xDeamidated [Q/N]	2.10054E-07	0	1	2	50	A6TEI4	A6TEI4 [18-47]	0	3231.56650791	High	High	High	1.4e7	2.3e7		6.40488815307617	High	0	3.403E-13
High	[R].GENDSGSTEVQVALLTAQINHLQGHFAEHK.[K]		2.7553E-09	0	1	2	38	A6TEI4	A6TEI4 [18-47]	0	3230.58249191	High	High	High	5.3e7	2.2e7	2.3e7	6.00070381164551	High	0	3.385E-14
High	[K].SNFGANAILAVSLANAK.[A]	1xDeamidated [N]	0.000224427	0	1	2	2	A6TD53	A6TD53 [104-120]	0	1661.88571106	Not Found	High	Not Found		7.8e6		4.0811882019043	High	0	8.05E-08
High	[K].SNFGANAILAVSLANAK.[A]		5.09223E-06	0	1	2	12	A6TD53	A6TD53 [104-120]	0	1660.90169506	High	High	High	2.1e7		2.3e7	4.15371322631836	High	0	2.02E-09
High	[R].SGTVAQGFQLLDEAELK.[A]		0.0446286	0	1	1	3	B5Y109	B5Y109 [182-198]	0	1805.92796927	Not Found	High	High				2.67014646530151	High	0	0.000827
High	[K].GDAPDLGAAGGMGGMGGMGGMM.[-]		0.000852681	0	1	2	2	A6TH53	A6TH53 [527-548]	0	1897.73695593	Not Found	Not Found	High			4.0e6	3.46501731872559	High	0	0.0002992
High	[R].GDVLADGPSTDLGELALGQNMR.[V]	1xDeamidated [N/Q]	6.72274E-05	0	1	2	8	A6TGP0	A6TGP0 [780-801]	0	2230.06560192	High	Not Found	High				4.52530813217163	High	0	8.372E-09
High	[R].GDVLADGPSTDLGELALGQNMR.[V]		2.8182E-07	0	1	2	13	A6TGP0	A6TGP0 [780-801]	0	2229.08158592	High	High	High	9.9e6	3.3e6	2.4e7	4.81138277053833	High	0	5.445E-13
High	[K].EFIQVAEEAEQDFR.[AS]		0.0215176	0	1	2	2	A6T700	A6T700 [45-58]	0	1710.79695516	Not Found	Not Found	High				3.13124656677246	High	0	0.0002223
High	[R].QIASLGIYPAVDPLDSTSR.[Q]		2.31516E-05	0	1	2	16	A6TG36	A6TG36 [325-343]	0	2003.04439592	High	High	High	3.6e7	2.1e7	1.7e7	4.36291265487671	High	0	2.082E-09
High	[K].IIGIDLGTTNSCVAIMDGTTAR.[V]	1xDeamidated [N10]; 1xCarbamidomethyl [C12]	2.59926E-06	0	1	2	5	A6T4F4	A6T4F4 [4-25]	0	2280.12100863	High	Not Found	High			1.5e7	4.59519147872925	High	0	1.567E-08
High	[K].IIGIDLGTTNSCVAIMDGTTAR.[V]	1xCarbamidomethyl [C12]	2.66793E-07	0	1	2	17	A6T4F4	A6T4F4 [4-25]	0	2279.13699263	High	High	High	2.2e7	2.9e7	2.0e7	5.09946203231812	High	0	2.416E-11
High	[K].QYDINEAIALLK.[E]		0.00035137	0	1	1	19	A6TGN6	A6TGN6 [20-31]	0	1390.75765672	High	High	High	2.8e7	4.0e7	3.3e7	3.7439124584198	High	0	3.479E-07
High	[K].TEIIEESEGEVAGIK.[S]		5.73216E-05	0	1	1	4	B5XUF3	B5XUF3 [163-177]	0	1603.80612285	High	High	Not Found	3.6e6	8.0e6		3.7460355758667	High	0	6.319E-09
High	[R].DLLGATNPANALAGTLR.[A]		2.51018E-06	0	1	1	32	A6TCD7	A6TCD7 [88-104]	0	1667.90750869	High	High	High	1.8e8	1.5e8	6.3e7	4.30538606643677	High	0	2.482E-08
High	[R].AASEAIAEVEVISANQLSDEQLAR.[I]	1xDeamidated [Q/N]	1.16421E-05	0	1	2	10	A6TG39	A6TG39 [101-124]	0	2515.25221651	Not Found	High	High				5.38870334625244	High	0	6.323E-08
High	[K].LSGLVLDEADEMLR.[M]		6.75631E-05	0	1	2	8	P33906	P33906 [150-163]	0	1560.79378412	High	High	High	9.4e6	6.6e6	5.6e6	3.69732594490051	High	0	3.951E-07
High	[R].DANGIDPVSLIAFDK.[V]		5.45362E-05	0	1	1	4	A6TEX1	A6TEX1 [171-185]	0	1574.80606336	High	High	Not Found	1.6e7	6.3e6		3.84194397926331	High	0	0.0003244
High	[R].ELAAFSQFASDLDDATR.[K]	1xDeamidated [Q7]	2.11909E-06	0	1	2	1	A6TG38	A6TG38 [402-418]	0	1857.85011326	Not Found	High	Not Found				5.50146198272705	High	0	1.907E-11
High	[R].ELAAFSQFASDLDDATR.[K]		6.34755E-07	0	1	2	13	A6TG38	A6TG38 [402-418]	0	1856.86609726	High	High	High	6.1e7	9.7e6	4.7e7	5.87850189208984	High	0	5.49E-12
High	[K].LTIPEVELPNAELLSK.[R]		0.0049898	0	1	1	10	P33906	P33906 [366-381]	0	1765.99459231	High	High	High	1.8e7	1.5e7	1.6e7	2.7499794960022	High	0	0.0002213
High	[R].AGLLLQLANLPTPPESVPINMLVK.[V]		0.000354888	0	1	2	9	A6T6L5	A6T6L5 [203-226]	0	2528.45204247	High	High	Not Found				2.70330548286438	High	0	1.578E-07
High	[R].EGFEVTYLAPQSNGIIDLK.[E]	1xDeamidated [N/Q]	0.000795255	0	1	1	6	A6TCF1	A6TCF1 [117-135]	0	2095.05937767	Not Found	Not Found	High			2.1e7	3.88962340354919	High	0	6.562E-07
High	[K].VAIANVLKEEGFIEDFK.[V]		2.58331E-05	0	1	2	10	A6TEV8	A6TEV8 [34-50]	1	1922.02695503	High	High	High	1.3e7	7.8e6	6.9e6	4.34582614898682	High	0	1.303E-07
High	[R].TTDVTGTIELPEGVEMVMPGDNIK.[M]	1xDeamidated [N22]	5.73892E-06	0	1	1	8	A6TEX7	A6TEX7 [335-358]	0	2547.22044743	High	High	High		9.9e6	1.0e7	5.47442102432251	High	0	1.1E-10
High	[R].TTDVTGTIELPEGVEMVMPGDNIK.[M]		8.16191E-09	0	1	1	56	A6TEX7	A6TEX7 [335-358]	0	2546.23643143	High	High	High	7.7e8	6.5e7	1.7e7	6.76056241989136	High	0	7.656E-14
High	[K].GNVVNLALGFSHPVDHQLPAGITAECPTQTEIVLK.[G]	3xDeamidated [N5; Q17; Q/N]; 1xCarbamidomethyl [C26]	9.24702E-05	0	1	1	2	A6TEV7	A6TEV7 [100-134]	0	3728.88400319	Not Found	High	Not Found		1.1e7		4.3116512298584	High	0	1.47E-08
High	[K].GNVVNLALGFSHPVDHQLPAGITAECPTQTEIVLK.[G]	2xDeamidated [N/Q]; 1xCarbamidomethyl [C26]	4.13091E-06	0	1	1	22	A6TEV7	A6TEV7 [100-134]	0	3727.89998719	High	High	Not Found		2.0e7		5.65770053863525	High	0	1.47E-10
High	[K].GNVVNLALGFSHPVDHQLPAGITAECPTQTEIVLK.[G]	1xDeamidated [Q/N]; 1xCarbamidomethyl [C26]	6.87417E-07	0	1	1	77	A6TEV7	A6TEV7 [100-134]	0	3726.91597119	High	High	High	3.7e7	7.8e6	1.5e7	5.92549324035645	High	0	7.874E-12
High	[K].GNVVNLALGFSHPVDHQLPAGITAECPTQTEIVLK.[G]	1xCarbamidomethyl [C26]	4.4841E-08	0	1	1	30	A6TEV7	A6TEV7 [100-134]	0	3725.93195519	High	High	High	7.0e7		8.6e7	5.56229400634766	High	0	2.129E-14
High	[R].EIAFFFAEGEVCPR.[T]	1xCarbamidomethyl [C12]	4.58106E-05	0	1	1	28	A6TCD7	A6TCD7 [128-141]	0	1671.78355414	High	High	High	9.7e6	1.3e7	7.3e6	4.46608114242554	High	0	4.285E-09
High	[K].YGLNIKPVILAADGSEPDLSEQALTEK.[G]		2.24699E-05	0	1	1	4	A6T6A3	A6T6A3 [352-378]	0	2871.49859424	Not Found	High	High		5.7e6	1.1e7	4.62492179870605	High	0	7.142E-08
High	[K].GVLGYTEDDVVSTDFNGEVCTSVFDAK.[A]	1xDeamidated [N16]; 1xCarbamidomethyl [C20]	1.55192E-08	0	1	1	19	P24164	P24164 [264-290]	0	2925.29824014	High	High	High	2.4e7	1.6e7	3.3e7	6.40926742553711	High	0	3.575E-13
High	[R].IFSFTALTVVGDGNGR.[V]	1xDeamidated [N14]	2.23845E-06	0	1	1	24	A6TEV5	A6TEV5 [30-45]	0	1654.84351191	High	High	High	1.4e7	1.0e7	3.3e7	5.32468128204346	High	0	2.093E-11
High	[R].IFSFTALTVVGDGNGR.[V]		0.000275276	0	1	1	4	A6TEV5	A6TEV5 [30-45]	0	1653.85949591	High	Not Found	High	7.6e6		3.6e6	3.55702686309814	High	0	1.006E-07
High	[K].IAAGMDGNAEVIGAYAWAHELSSGK.[D]	1xDeamidated [N8]	0.000561175	0	1	1	2	B5Y275	B5Y275 [72-96]	0	2519.18711397	Not Found	High	Not Found				4.50213146209717	High	0	3.527E-07
High	[K].IAAGMDGNAEVIGAYAWAHELSSGK.[D]		0.000174948	0	1	1	2	B5Y275	B5Y275 [72-96]	0	2518.20309797	Not Found	Not Found	High				3.98613548278809	High	0	4.517E-08
High	[R].LGIQAFEPVLIEGK.[A]		5.53573E-05	0	1	1	27	A6TGP1	A6TGP1 [432-445]	0	1513.86245611	High	High	High	1.7e7	1.7e7	2.0e7	3.65588736534119	High	0	7.434E-09
High	[R].MGAYAIELLLQGHGGR.[C]		0.000282217	0	1	1	2	A6TGB8	A6TGB8 [268-283]	0	1685.87918553	High	Not Found	Not Found				3.81591868400574	High	0	1.056E-07
High	[R].EEAVVWDILDEVIR.[E]		9.21198E-06	0	1	1	50	A6TGP1	A6TGP1 [404-417]	0	1685.87447723	High	High	High	3.4e7	1.1e7	1.8e6	5.02566957473755	High	0	7.915E-09
High	[R].SDLSADINEHLIVELYSK.[-]	1xDeamidated [N8]	0.0133272	0	1	1	14	B5XNB5	B5XNB5 [189-206]	0	2047.02299215	High	High	High	8.2e6			2.64928197860718	High	3.417E-05	0.002817
High	[R].SDLSADINEHLIVELYSK.[-]		3.16866E-05	0	1	1	206	B5XNB5	B5XNB5 [189-206]	0	2046.03897615	High	High	High	9.2e6	1.6e7	1.0e7	4.61266088485718	High	0	2.209E-08
High	[R].DSVGAVVMGPYADLAEGMK.[V]		2.62221E-05	0	1	2	10	A6TG38	A6TG38 [69-87]	0	1909.90341079	High	High	High	5.2e7	4.8e6	1.3e7	4.43216800689697	High	0	2.915E-07
High	[K].GAEAALTALEMINVLK.[A]		4.81504E-05	0	1	1	5	A6T5E8	A6T5E8 [137-152]	0	1643.90366891	Not Found	High	Not Found		6.9e6		3.92221140861511	High	0	4.68E-09
High	[K].GDIIIDGGNTFFQDTIR.[R]		1.84321E-06	0	2	2	13	P00350; P41576	P00350 [94-110]; P41576 [94-110]	0	1881.93411727	High	High	High	1.6e7	1.5e7	2.2e7	5.04793262481689	High	0	9.847E-10
High	[K].NELSQYGILPEEWGGESQFVHVSAK.[A]	1xDeamidated [Q/N]	0.00135491	0	1	2	2	A6TEI7	A6TEI7 [518-542]	0	2805.33661481	High	Not Found	Not Found	2.8e7			4.85770606994629	High	0	1.671E-06
High	[K].NELSQYGILPEEWGGESQFVHVSAK.[A]		0.00117859	0	1	2	12	A6TEI7	A6TEI7 [518-542]	0	2804.35259881	High	High	High	8.4e6		1.2e7	4.1818528175354	High	0	1.314E-06
High	[K].GVLGYTEDDVVSTDFNGEVCTSVFDAK.[A]	1xCarbamidomethyl [C20]	2.48239E-05	0	1	1	4	P24164	P24164 [264-290]	0	2924.31422414	High	Not Found	High				4.96374034881592	High	0	1.457E-09
High	[K].EAAIQVSNVAIFNAATGK.[A]		3.53047E-08	0	1	1	73	A6TEW1	A6TEW1 [62-79]	0	1803.95993813	High	High	High	8.1e6	1.8e7	6.5e7	6.40117454528809	High	0	1.304E-12
High	[K].ADVQGSVEAISDSLLK.[L]		2.10609E-05	0	1	2	11	A6TEI7	A6TEI7 [701-716]	0	1631.84865637	High	High	High	3.6e7		2.1e7	4.29734468460083	High	0	1.68E-09
High	[K].ITLSTQPADGR.[W]		0.0255618	0	1	1	2	A6TCE4	A6TCE4 [7-17]	0	1158.61132692	High	Not Found	Not Found				2.88582491874695	High	0	0.0008351
High	[R].VFVINPGTPNAECGVSYCPPDAVEDTDTALK.[F]	2xCarbamidomethyl [C13; C18]	8.04317E-05	0	1	2	6	B5XTS2	B5XTS2 [27-57]	0	3336.53988391	High	High	Not Found	1.3e7	1.2e7		5.24370288848877	High	0	1.441E-08
High	[K].GIDTVLAELR.[A]		0.00107219	0	1	1	26	A6TFM8	A6TFM8 [63-72]	0	1086.61534972	High	High	High		2.6e7	1.3e8	3.78881692886353	High	0	3.986E-06
High	[R].VFVEVFDEEALK.[L]		0.0002619	0	1	2	6	A6TCC2	A6TCC2 [314-325]	0	1424.73077326	High	High	High	5.2e6	8.8e6	6.9e6	3.92334270477295	High	0	9.256E-08
High	[R].IVPELTFFYDNSLVEGMR.[M]		0.0151562	0	1	1	6	B5XSX5	B5XSX5 [91-108]	0	2130.05760317	High	High	High	6.4e6	1.4e6	2.3e6	3.26306915283203	High	0	0.0001187
High	[K].QFENPVYWGVDLSSEHER.[Y]		2.72881E-05	0	1	1	5	A6T726	A6T726 [326-343]	0	2192.00432197	High	High	High	1.3e7	9.0e6	7.7e6	4.96410703659058	High	0	7.905E-09
High	[R].YHDADVTAFGYEYGQLPGCPAGFK.[A]	1xCarbamidomethyl [C19]	0.000752861	0	1	2	4	A6T4W3	A6T4W3 [97-120]	0	2663.18711385	High	Not Found	High			7.6e6	4.55425834655762	High	0	5.915E-07
High	[R].IETLFTNDLDHGPYISETVR.[V]	1xDeamidated [N7]	0.000272547	0	1	2	8	A6TGP0	A6TGP0 [333-352]	0	2321.12958237	High	High	High	3.2e6	2.1e7	4.7e6	4.05917119979858	High	0	2.461E-06
High	[R].IETLFTNDLDHGPYISETVR.[V]		4.40209E-05	0	1	2	16	A6TGP0	A6TGP0 [333-352]	0	2320.14556637	High	High	High	2.9e7	2.2e7	1.7e7	4.55170202255249	High	0	1.245E-08
High	[K].VVADIAGVPAQINIAEVR.[K]		1.7105E-06	0	1	1	18	B5XNA0	B5XNA0 [90-107]	0	1835.0385228	High	High	High	3.4e8		2.5e8	3.86030864715576	High	0	5.541E-10
High	[K].LVIEMETNGTIDPEEAIR.[R]	1xDeamidated [N8]	4.05415E-07	0	1	1	20	A6TEU8	A6TEU8 [201-218]	0	2030.99506285	High	High	High	4.9e7	7.0e6	1.4e7	4.9770884513855	High	0	6.687E-12
High	[K].LVIEMETNGTIDPEEAIR.[R]		0.000918816	0	1	1	2	A6TEU8	A6TEU8 [201-218]	0	2030.01104685	Not Found	Not Found	High				3.70762205123901	High	0	8.455E-07
High	[R].ERQEQQEQEAAELQAVTAIAEGR.[R]	1xDeamidated [Q]	0.00177284	0	1	1	5	B5XTE8	B5XTE8 [68-90]	1	2585.24377705	High	High	Not Found	3.4e6	9.9e6		4.48273658752441	High	0	2.69E-06
High	[R].ERQEQQEQEAAELQAVTAIAEGR.[R]		3.78105E-07	0	1	1	7	B5XTE8	B5XTE8 [68-90]	1	2584.25976105	High	High	High		1.7e7		6.78733396530151	High	0	2.632E-10
High	[R].QTDELTGLSSLVVLDSAER.[T]	1xDeamidated [Q1]	0.000139122	0	1	1	2	A6TGP1	A6TGP1 [1049-1067]	0	2034.02372038	Not Found	High	Not Found				4.28864765167236	High	0	3.027E-08
High	[R].VFVINPGTPNAECGVSYCPPDAVEDTDTALK.[F]	1xDeamidated [N]; 2xCarbamidomethyl [C13; C18]	1.09666E-05	0	1	2	14	B5XTS2	B5XTS2 [27-57]	0	3337.52389991	High	High	High		2.7e6	8.2e6	5.78663921356201	High	0	4.903E-09
High	[R].QTDELTGLSSLVVLDSAER.[T]		1.3136E-06	0	1	1	14	A6TGP1	A6TGP1 [1049-1067]	0	2033.03970438	High	High	High	1.5e7	1.2e7	7.7e6	4.14066219329834	High	0	8.212E-12
High	[K].VLPAVAMLEER.[A]		0.00273356	0	1	1	4	B5XUB8	B5XUB8 [374-384]	0	1227.67656975	High	Not Found	High	4.5e6		4.0e6	3.17678570747375	High	0	5.768E-06
High	[K].NVNPETTLFLVASK.[T]		0.00248694	0	1	2	13	A6TGT4	A6TGT4 [195-208]	0	1532.83188422	High	High	High	1.3e7		9.9e6	3.4349946975708	High	0	6.876E-06
High	[R].AAEGSHIHLGAQNVDVNLSGAFTGETSAEMLK.[D]	1xDeamidated [Q/N]	0.00134148	0	1	1	4	Q7X222	Q7X222 [53-84]	0	3255.55864533	Not Found	Not Found	High				3.58024072647095	High	0	1.647E-06
High	[K].IADQLIVGGGIANTFVAAQGHNVGK.[S]		1.19043E-07	0	1	1	11	B5XUB8	B5XUB8 [207-231]	0	2450.31503171	High	High	High	5.5e7	8.7e6		4.78671741485596	High	0	1.19E-13
High	[R].AVSLYLGAVAATVR.[E]		6.30119E-05	0	1	2	35	A6T4X1	A6T4X1 [209-222]	0	1390.80527564	High	High	High	9.7e6	1.5e6	6.6e6	3.95393800735474	High	0	2.889E-08
High	[K].LGPEEITADIPNVGEAALSK.[L]		2.2835E-06	0	1	2	20	A6TGP0	A6TGP0 [845-864]	0	2024.05462621	High	High	High		4.0e7	1.2e7	5.83950757980347	High	0	2.348E-11
High	[R].LTGLEGEQLGIVSLR.[E]		7.1181E-07	0	1	1	26	P33318	P33318 [26-40]	0	1584.89554706	High	High	High	5.4e7	2.3e7	2.8e7	4.30552530288696	High	0	2.579E-10
High	[K].LPIYLDYSATTPVDPR.[V]		3.45677E-07	0	1	2	7	A6TCF1	A6TCF1 [3-18]	0	1820.9428911	High	High	High		3.5e7		4.54788494110107	High	0	7.688E-10
High	[R].SNNTEPSWFPDSQNLAFTSDQAGRPQVYK.[V]	2xDeamidated [N3; N14]	0.0251877	0	1	1	2	B5XZC1	B5XZC1 [288-316]	0	3286.49234033	Not Found	High	Not Found		2.1e6		2.92375135421753	High	0	0.0003932
High	[R].SNNTEPSWFPDSQNLAFTSDQAGRPQVYK.[V]	1xDeamidated [Q/N]	0.00193903	0	1	1	16	B5XZC1	B5XZC1 [288-316]	0	3285.50832433	High	High	High	5.2e6	2.0e7	4.4e6	3.23289203643799	High	0	0.000478
High	[R].SNNTEPSWFPDSQNLAFTSDQAGRPQVYK.[V]		0.000347887	0	1	1	7	B5XZC1	B5XZC1 [288-316]	0	3284.52430833	High	High	High	2.9e7	3.2e7	2.0e7	3.37306809425354	High	0	1.519E-07
High	[K].ANEIDVPAALIDSEIDVLR.[R]		1.23882E-07	0	1	2	29	A6T5H9	A6T5H9 [297-315]	0	2053.0811753	High	High	High	1.8e8		1.1e8	5.09066867828369	High	0	5.389E-12
High	[R].QPDLIPLLR.[T]		0.0351508	0	1	1	12	B5XZL9	B5XZL9 [42-50]	0	1064.64625598	High	High	High	2.8e7	1.3e7	1.8e7	2.39617991447449	High	0	0.0005362
High	[R].GLMAKPDGSIIETPITANFR.[E]	1xDeamidated [N18]	0.00548394	0	1	1	4	A6TGP1	A6TGP1 [745-764]	0	2132.10561638	Not Found	High	High		9.8e6	6.6e6	3.8179178237915	High	3.417E-05	0.002081
High	[K].DVTISELFAK.[D]		0.0226039	0	1	2	6	A6TGT4	A6TGT4 [24-33]	0	1122.60411632	Not Found	High	High		7.0e6	1.2e7	2.95163369178772	High	0	0.0002429
High	[K].FGVSAAAAVAVAAGPVEAAEEK.[T]		1.86602E-08	0	1	1	506	A6TGN9	A6TGN9 [31-52]	0	2015.04439592	High	High	High	1.3e8	1.0e7	1.8e7	6.38673067092896	High	0	8.391E-15
High	[R].VPNGVSGTVIDVQVFTR.[D]		0.0358443	0	1	2	1	A6TGP0	A6TGP0 [920-936]	0	1787.96502353	Not Found	Not Found	High				2.20582485198975	High	0	0.0005551
High	[R].VPNGVSGTVIDVQVFTR.[D]	2xDeamidated [N3; Q13]	0.0120113	0	1	2	2	A6TGP0	A6TGP0 [920-936]	0	1789.93305553	Not Found	High	Not Found				2.70942449569702	High	0	0.0002412
High	[K].MVHNGIEYGDMQLIAEAYALLK.[G]	1xDeamidated [N/Q]	0.00246231	0	1	1	13	P41576	P41576 [184-205]	0	2480.21999408	High	High	Not Found	2.5e6	2.5e6		3.47843766212463	High	0	8.471E-06
High	[K].IEGNYGYILEVNCQTDFVAK.[D]	1xDeamidated [N/Q]; 1xCarbamidomethyl [C13]	0.0277876	0	1	1	7	A6T4X2	A6T4X2 [66-85]	0	2334.09583975	High	High	Not Found	5.0e6			3.86916875839233	High	0	0.0004014
High	[K].IEGNYGYILEVNCQTDFVAK.[D]	1xCarbamidomethyl [C13]	0.0127466	0	1	1	4	A6T4X2	A6T4X2 [66-85]	0	2333.11182375	Not Found	High	High		4.7e6		2.37162160873413	High	3.417E-05	0.001252
High	[R].MNIGQILETHLGMAAK.[G]		0.000500435	0	1	2	6	A6TGP0	A6TGP0 [1107-1122]	0	1726.89787204	High	High	Not Found	6.7e6	5.5e6		3.85894250869751	High	0	2.9E-07
High	[K].ASEGELLAQVEPEDLIK.[F]		0.00172067	0	1	2	10	A6T5I1	A6T5I1 [281-297]	0	1840.95384962	High	High	High	1.2e7	5.8e6	5.3e6	3.05999422073364	High	0	2.558E-06
High	[R].LTPVSDVSVLTVGQALK.[V]		2.19172E-05	0	1	1	18	A6TB02	A6TB02 [170-186]	0	1726.99492668	High	High	High	1.8e7	8.7e6	1.8e7	4.10712575912476	High	0	1.167E-09
High	[K].LLDNAAADLAAISGQKPLITK.[A]	1xDeamidated [N/Q]	7.14529E-06	0	1	1	7	A6TEW0	A6TEW0 [49-69]	0	2124.19106052	High	High	High	9.1e6	2.2e7		5.71432304382324	High	0	1.621E-10
High	[K].LLDNAAADLAAISGQKPLITK.[A]		3.35498E-07	0	1	1	15	A6TEW0	A6TEW0 [49-69]	0	2123.20704452	High	High	High	8.6e7	1.2e7	3.4e7	5.6439037322998	High	0	1.011E-12
High	[R].SVFPIQSYSGNSELQYVSYR.[L]	1xDeamidated [N/Q]	3.75345E-05	0	1	2	3	A6TGP0	A6TGP0 [55-74]	0	2325.10336765	Not Found	Not Found	High				4.3766918182373	High	0	3.021E-09
High	[R].SVFPIQSYSGNSELQYVSYR.[L]		1.18764E-05	0	1	2	16	A6TGP0	A6TGP0 [55-74]	0	2324.11935165	High	High	High	2.5e7	3.2e7	4.0e7	4.37870216369629	High	0	3.511E-09
High	[R].YTLAGTEVSALLGR.[M]		6.93488E-06	0	1	2	26	A6TG36	A6TG36 [248-261]	0	1450.79001944	High	High	High	5.6e7	3.3e7	1.2e7	4.89248275756836	High	0	1.303E-09
High	[R].TKPATMSTGLVIQVPEYLTTGEK.[I]	1xDeamidated [Q13]	0.00451757	0	1	2	2	A6TBQ0	A6TBQ0 [153-175]	0	2465.28436839	Not Found	Not Found	High			6.5e6	3.32224011421204	High	0	1.402E-05
High	[R].TKPATMSTGLVIQVPEYLTTGEK.[I]		6.23872E-05	0	1	2	10	A6TBQ0	A6TBQ0 [153-175]	0	2464.30035239	High	High	High	1.7e7	7.5e6	4.9e6	4.68922328948975	High	0	7.38E-09
High	[R].LAFDEFDELAGDR.[A]		8.88576E-05	0	1	2	6	A6T4Y7	A6T4Y7 [81-93]	0	1497.68561391	High	High	High	1.5e7	6.9e6	1.4e7	4.25281429290771	High	0	4.752E-07
High	[R].VPNGVSGTVIDVQVFTR.[D]	1xDeamidated [N3]	1.7624E-06	0	1	2	16	A6TGP0	A6TGP0 [920-936]	0	1788.94903953	High	High	High	2.0e7	9.4e6	2.5e7	4.71990871429443	High	0	2.029E-10
High	[K].AGEEFTIDVTFPEEYHAENLK.[G]	1xDeamidated [N19]	0.000552853	0	1	2	7	A6T5H9	A6T5H9 [207-227]	0	2440.1190772	High	High	High	1.3e8			4.14287757873535	High	0	3.451E-07
High	[K].LTDAELPTTESLALTIDR.[V]		1.02009E-07	0	1	1	30	B5XZB2	B5XZB2 [143-160]	0	1959.02807712	High	High	High	7.4e7	5.7e7	8.8e7	5.01436519622803	High	0	9.017E-14
High	[K].LEQDFGGSIGVYAMDTGSGATVSYR.[A]	1xDeamidated [Q3]	0.000412085	0	1	1	8	Q9F663	Q9F663 [36-60]	0	2582.1715234	High	High	High			6.5e6	3.92207670211792	High	0	0.0003633
High	[K].LEQDFGGSIGVYAMDTGSGATVSYR.[A]		0.000138431	0	1	1	6	Q9F663	Q9F663 [36-60]	0	2581.1875074	High	Not Found	High	2.1e6		5.9e6	4.81031370162964	High	0	1.412E-07
High	[K].SGIGPVTAADITHDGDVEIVKPQHVICHLTDENAAISMR.[I]	2xDeamidated [Q23; N33]; 1xCarbamidomethyl [C27]	5.65379E-06	0	1	1	5	A6TEU8	A6TEU8 [105-143]	0	4169.02778298	High	Not Found	High	1.0e7		1.2e6	6.22709274291992	High	0	1.072E-10
High	[K].SGIGPVTAADITHDGDVEIVKPQHVICHLTDENAAISMR.[I]	1xDeamidated [Q/N]; 1xCarbamidomethyl [C27]	7.64117E-08	0	1	1	27	A6TEU8	A6TEU8 [105-143]	0	4168.04376698	High	High	High	2.0e7	8.3e6		5.80314540863037	High	0	4.432E-13
High	[K].SGIGPVTAADITHDGDVEIVKPQHVICHLTDENAAISMR.[I]	1xCarbamidomethyl [C27]	4.11519E-07	0	1	1	10	A6TEU8	A6TEU8 [105-143]	0	4167.05975098	High	High	High	5.0e7			5.89504528045654	High	0	1.062E-12
High	[R].VALAGAQAYYGVEPDLTCLGK.[I]	1xDeamidated [Q7]; 1xCarbamidomethyl [C18]	0.00720685	0	1	2	2	A6T4V8	A6T4V8 [245-265]	0	2197.08454686	Not Found	High	Not Found		4.0e6		3.72920274734497	High	0	3.2E-05
High	[R].VALAGAQAYYGVEPDLTCLGK.[I]	1xCarbamidomethyl [C18]	0.000471401	0	1	2	4	A6T4V8	A6T4V8 [245-265]	0	2196.10053086	High	Not Found	High	6.4e6		7.7e6	3.64647698402405	High	0	2.596E-07
High	[R].VGQQFPLPTYATSGSAGLDLR.[A]		0.0294724	0	1	2	12	A6TFN1	A6TFN1 [14-34]	0	2178.11895779	High	High	High	1.3e7	5.6e6	7.1e6	2.72003579139709	High	0	0.0003888
High	[R].TGFYMSLIGTPDEQR.[V]		0.00182659	0	1	1	7	B5XVC4	B5XVC4 [85-99]	0	1714.81049678	High	High	High	1.6e7	9.9e6	6.9e6	3.78985595703125	High	0	0.0001083
High	[R].IEELTGVPVDIISTGPDR.[T]		2.64846E-05	0	1	2	13	A6TH93	A6TH93 [403-420]	0	1911.0069478	High	High	High	4.4e7	4.8e7	1.6e7	4.43238401412964	High	0	6.983E-09
High	[K].GPFIDLHLLK.[K]		0.00175527	0	1	1	10	B5XN98	B5XN98 [8-17]	0	1152.6775561	High	High	High	1.6e7	6.1e6		2.69354438781738	High	0	6.844E-05
High	[R].HYEIVFMVHPDQSEQVPGMIER.[Y]	1xDeamidated [Q]	2.67498E-05	0	1	2	16	A6THB1	A6THB1 [3-24]	0	2642.23776934	High	High	High		8.1e6		5.17695665359497	High	0	6.11E-09
High	[R].HYEIVFMVHPDQSEQVPGMIER.[Y]		1.3136E-06	0	1	2	20	A6THB1	A6THB1 [3-24]	0	2641.25375334	High	High	High	2.2e7	1.7e7	8.3e6	4.95404624938965	High	0	2.017E-10
High	[K].AGEEFTIDVTFPEEYHAENLK.[G]		5.41224E-07	0	1	2	33	A6T5H9	A6T5H9 [207-227]	0	2439.1350612	High	High	High	1.3e7	7.4e7	2.9e7	5.80222082138062	High	0	1.952E-10
High	[K].GLPLYAHIAELNGTPGK.[Y]	1xDeamidated [N12]	2.35002E-05	0	1	2	25	A6TD53	A6TD53 [127-143]	0	1751.93266124	High	High	High	6.7e7	3.6e7	5.1e7	3.40085530281067	High	0	1.317E-09
High	[K].GLPLYAHIAELNGTPGK.[Y]		0.00477149	0	1	2	4	A6TD53	A6TD53 [127-143]	0	1750.94864524	High	Not Found	High	7.7e6		6.1e6	2.39902305603027	High	0	1.54E-05
High	[R].SLLRDEIEGSGILSK.[D]		0.00067473	0	1	2	8	A6TGP0	A6TGP0 [408-422]	1	1616.88537626	High	High	High	1.1e7	2.0e6	8.0e6	3.6339008808136	High	0	5.274E-06
High	[K].TTTGDGIVASLQVVAAMVR.[N]		0.00956282	0	1	1	10	B5XSW5	B5XSW5 [336-354]	0	1889.01607276	High	High	High	4.4e6			2.35961747169495	High	0	5.262E-05
High	[K].KLPADTPVAAQASTGDNAEIVENTVR.[Y]	1xDeamidated [Q/N]	4.52371E-07	0	1	1	4	B5XXK6	B5XXK6 [438-463]	1	2668.34242844	Not Found	High	High			9.0e6	6.36730861663818	High	0	1.362E-11
High	[K].KLPADTPVAAQASTGDNAEIVENTVR.[Y]		3.07084E-08	0	1	1	8	B5XXK6	B5XXK6 [438-463]	1	2667.35841244	Not Found	High	High		6.3e6	7.9e6	5.91021251678467	High	0	4.519E-08
High	[R].FGQEDAAPVVAPAPAPAPEVATK.[H]	1xDeamidated [Q3]	0.0475353	0	1	1	3	P24017	P24017 [189-211]	0	2234.13393954	High	High	Not Found	5.5e6			3.55606031417847	High	0	0.0009168
High	[R].FGQEDAAPVVAPAPAPAPEVATK.[H]		3.7348E-05	0	1	1	23	P24017	P24017 [189-211]	0	2233.14992354	High	High	High	2.5e7	1.2e7	1.3e7	4.0217490196228	High	0	5.434E-08
High	[R].LSDLAHVEGDVVDLNALK.[A]	1xDeamidated [N15]	6.99605E-05	0	1	1	1	B5XNB2	B5XNB2 [79-96]	0	1908.99129817	High	Not Found	Not Found				3.8357458114624	High	0	9.018E-09
High	[R].LSDLAHVEGDVVDLNALK.[A]		3.2438E-08	0	1	1	32	B5XNB2	B5XNB2 [79-96]	0	1908.00728217	High	High	High	2.2e8	1.2e8	2.8e8	6.00468826293945	High	0	1.186E-13
High	[R].RADAIFIEELHK.[A]		0.0106648	0	1	2	10	A6TCC2	A6TCC2 [426-437]	1	1441.77978915	High	High	High				3.77514505386353	High	0	0.0005368
High	[R].KIGGQADLSESLLEEVTSLVEWPVVLTAK.[F]		0.0043848	0	1	2	1	A6TFH4	A6TFH4 [236-264]	1	3111.68237216	High	Not Found	Not Found	5.3e6			4.88964796066284	High	0	1.331E-05
High	[R].LGAELVDLGK.[N]		0.00735141	0	1	1	5	A6THE7	A6THE7 [42-51]	0	1014.582987	High	High	High	2.0e7	7.8e5	9.6e6	2.32048511505127	High	0	3.316E-05
High	[R].GVNVVALYGGQR.[Y]		0.00162897	0	1	2	3	P33906	P33906 [103-114]	0	1232.6745959	Not Found	High	High			1.1e7	3.25770902633667	High	0	2.832E-06
High	[R].ALGPEPMATAYVQPSR.[R]		0.0015193	0	1	2	8	A6TFH5	A6TFH5 [48-63]	0	1687.84721667	High	High	High	3.3e6	2.8e6	7.8e6	3.51469039916992	High	0	2.048E-06
High	[-].MNIIEANVATPDAR.[V]		2.35002E-05	0	1	1	11	A6T5E8	A6T5E8 [1-14]	0	1514.76315274	High	High	High	1.6e7	8.8e6	1.5e7	4.00966596603394	High	0	1.787E-09
High	[K].AMMDNLQTETVINR.[D]		0.000127826	0	1	1	14	A6TGP1	A6TGP1 [696-709]	0	1635.78290185	High	High	High	8.2e6	6.5e6	2.0e7	3.89666557312012	High	0	3.289E-07
High	[K].AEVVAHGR.[G]		0.0273815	0	1	1	2	B5XSV5	B5XSV5 [61-68]	0	838.452976	Not Found	High	Not Found		3.4e5		1.86277747154236	High	0	0.0003408
High	[K].IVDLLTER.[A]		0.0412881	0	1	2	2	A6TH93	A6TH93 [20-27]	0	958.55677228	Not Found	Not Found	High				2.07703733444214	High	0	0.0007171
High	[K].LVADSITSQLER.[R]		0.000121615	0	1	1	28	B5XNA0	B5XNA0 [115-126]	0	1331.71652017	High	High	High	1.6e8	7.7e7	7.0e7	4.5619945526123	High	0	2.633E-08
High	[R].FLDALAGESDPEAK.[R]		7.77674E-06	0	1	1	18	A6TCC2	A6TCC2 [294-307]	0	1462.706015	High	High	High	3.3e7	2.7e7	3.6e7	4.73410177230835	High	0	4.257E-10
High	[K].SQPVLVQPGQTDK.[L]		0.00370273	0	1	2	6	A6TG08	A6TG08 [290-302]	0	1396.74306926	High	High	Not Found				3.01499271392822	High	0	9.831E-06
High	[K].GYRPQFYFR.[T]		0.000450737	0	1	1	54	A6TEX7	A6TEX7 [326-334]	0	1233.61635283	High	High	High	1.1e8	4.8e7	1.3e8	4.1322226524353	High	0	2.622E-07
High	[-].MFTINAEVR.[K]		0.00932861	0	2	2	12	B5XP25; A6TBR5	B5XP25 [1-9]; A6TBR5 [1-9]	0	1080.55064104	High	High	High	5.3e6	1.5e6	5.4e6	2.88654398918152	High	0	0.0002142
High	[K].YFNELEAENIK.[G]		0.00928246	0	1	2	6	A6T6C1	A6T6C1 [254-264]	0	1369.66342199	High	High	High		6.6e5	2.2e6	2.53781604766846	High	0	0.0005437
High	[K].TSPSIDVAFHAVDK.[A]		0.00023944	0	1	1	7	B5Y235	B5Y235 [206-219]	0	1486.75363392	High	High	High	3.4e6	3.8e6	6.5e6	3.86515069007874	High	0	1.283E-07
High	[K].YIELPDAYK.[S]		0.0204829	0	1	2	17	A6TD54	A6TD54 [298-306]	0	1111.56700257	High	High	High	8.8e6	1.2e7	7.8e6	2.74496054649353	High	0	0.0002037
High	[R].LAQMQQLSHQSDDEAAAQDLAAQTGER.[K]	1xDeamidated [Q]	1.24977E-06	0	1	1	27	A6T4P1	A6T4P1 [851-877]	0	2913.32791723	High	High	Not Found	4.6e7			5.38464975357056	High	0	7.507E-12
High	[R].LAQMQQLSHQSDDEAAAQDLAAQTGER.[K]		3.10521E-09	0	1	1	9	A6T4P1	A6T4P1 [851-877]	0	2912.34390123	High	High	High		3.9e7	7.4e7	7.06080389022827	High	0	1.931E-16
High	[R].IAQAAWQVNETTENIGAR.[R]	3xDeamidated [Q3; N14; Q/N]	0.00189136	0	1	2	10	B5XZ37	B5XZ37 [377-394]	0	1974.94032605	High	High	High	5.0e7	3.8e7	2.7e7	2.65159058570862	High	0	5.325E-05
High	[R].IAQAAWQVNETTENIGAR.[R]	1xDeamidated [N/Q]	0.000245478	0	1	2	5	B5XZ37	B5XZ37 [377-394]	0	1972.97229405	High	Not Found	Not Found	7.6e5			4.22643709182739	High	0	3.574E-07
High	[R].IAQAAWQVNETTENIGAR.[R]		1.78213E-07	0	1	2	12	B5XZ37	B5XZ37 [377-394]	0	1971.98827805	High	High	High	1.3e7	1.4e7	3.8e7	5.39435911178589	High	0	2.424E-13
High	[R].NIAIEHSGYSVFAGVGER.[T]		0.00396972	0	1	2	11	A6TG36	A6TG36 [166-183]	0	1905.94535067	High	High	High	6.8e6	1.9e6	4.4e6	3.55163431167603	High	0	0.0001564
High	[K].IYYITADSYAAAK.[S]		6.39606E-05	0	1	1	16	A6T5N6	A6T5N6 [430-442]	0	1449.72602223	High	High	High	4.6e7	2.7e7	2.7e7	4.17996406555176	High	0	1.24E-08
High	[R].FAPSPTGYLHVGGAR.[T]		0.00106157	0	1	2	6	A6TC43	A6TC43 [7-21]	0	1529.78593715	High	High	High	5.2e6	9.7e6	2.0e6	2.8459300994873	High	0	7.273E-05
High	[R].SNQNTCINQMPCVSLGEPIER.[G]	2xCarbamidomethyl [C6; C12]	0.000263208	0	1	2	8	A6TGP0	A6TGP0 [759-779]	0	2447.11118884	High	High	High	8.9e6			4.03854560852051	High	0	9.29E-08
High	[R].GYLADVELAK.[I]		0.00824048	0	1	2	19	A6TG38	A6TG38 [454-463]	0	1078.5779016	High	High	High		3.9e6	4.1e6	3.10037064552307	High	0	0.0001461
High	[R].LGVTKPQAQTIVVDYSAPNVAK.[E]	1xDeamidated [Q/N]	0.00119632	0	1	2	4	A6TB43	A6TB43 [105-126]	0	2300.24963796	Not Found	High	High			3.9e6	3.70818567276001	High	0	1.345E-06
High	[R].LGVTKPQAQTIVVDYSAPNVAK.[E]		1.8319E-05	0	1	2	14	A6TB43	A6TB43 [105-126]	0	2299.26562196	High	High	High	1.2e7	3.9e6	1.4e7	4.63438844680786	High	0	2.973E-08
High	[R].LTLCDVSAPAVEASR.[A]	1xCarbamidomethyl [C4]	0.000120409	0	1	2	14	A6THY6	A6THY6 [223-237]	0	1588.79993243	High	High	High	5.4e6	5.5e6	1.1e7	4.07058095932007	High	0	2.607E-07
High	[R].EIMALADVANR.[Y]		0.000399952	0	1	2	10	A6TBK7	A6TBK7 [444-454]	0	1202.61978314	High	High	High	2.8e6	3.7e6	4.6e6	3.70707583427429	High	0	4.682E-07
High	[R].YVDEQAPWVVAK.[Q]		0.00481917	0	1	2	8	A6TBK7	A6TBK7 [455-466]	0	1404.71579194	High	High	High	4.2e6	5.8e6		3.04590773582459	High	0	1.732E-05
High	[K].HLDVLVADEDLSR.[F]		0.0264563	0	1	2	10	B5XZ37	B5XZ37 [429-441]	0	1481.75944755	High	High	High				2.42920351028442	High	0.001867	0.04563
High	[K].DENITVVWVPGAYELPLAAGALAK.[T]	1xDeamidated [N3]	1.76912E-05	0	1	1	9	A6T5E8	A6T5E8 [46-69]	0	2498.31771746	High	High	High	7.5e6			4.84926223754883	High	0	8.014E-10
High	[K].DENITVVWVPGAYELPLAAGALAK.[T]		2.09808E-06	0	1	1	39	A6T5E8	A6T5E8 [46-69]	0	2497.33370146	High	High	High	3.0e7	2.8e6	1.1e7	5.34136009216309	High	0	5.16E-10
High	[K].VYVTFLNDKDEAAVK.[A]		0.0109866	0	1	1	3	B5XSX5	B5XSX5 [52-66]	1	1711.89012729	Not Found	High	High		6.2e6	3.9e6	2.27832341194153	High	3.417E-05	0.002686
High	[K].AVIAAVEELK.[A]		0.00145997	0	1	3	60	A6TH53	A6TH53 [123-132]	0	1042.61428712	High	High	High	1.3e8	3.4e7	3.1e8	2.74398851394653	High	0	1.91E-06
High	[K].ALIEEMASAYEDPSEVVEFYSK.[N]		2.28884E-08	0	1	1	41	A6T5H9	A6T5H9 [369-390]	0	2507.15341334	High	High	High	4.3e7	1.0e7	3.0e6	6.24320507049561	High	0	6.502E-15
High	[K].QGVDLNSIEWSHH.[-]		0.000298112	0	1	2	6	A6TCF1	A6TCF1 [392-404]	0	1521.70808071	High	Not Found	High	4.3e6		1.1e7	3.48339796066284	High	0	1.164E-07
High	[R].CDGQIINIGNPDNEASIK.[E]	1xCarbamidomethyl [C1]	0.00146726	0	1	1	6	A6TF98	A6TF98 [558-575]	0	1957.9283802	High	High	High	1.4e6	2.7e6	2.7e6	3.5016233921051	High	0	1.926E-06
High	[K].LGAMATINQVIDQETAQLVAEEMGHK.[V]	2xDeamidated [Q/N]	0.0013085	0	1	2	4	A6TEI7	A6TEI7 [345-370]	0	2799.35392154	Not Found	High	Not Found				3.29108810424805	High	0	4.156E-05
High	[K].SVDAMIPIGR.[G]		0.00423482	0	1	2	11	A6TG38	A6TG38 [152-161]	0	1058.5662911	High	High	High	4.4e7			3.06424236297607	High	0	3.586E-05
High	[K].LGAMATINQVIDQETAQLVAEEMGHK.[V]	1xDeamidated [N/Q]	1.9493E-07	0	1	2	21	A6TEI7	A6TEI7 [345-370]	0	2798.36990554	High	High	High		6.7e6	1.0e6	5.940598487854	High	0	2.829E-13
High	[K].DAQSALTVSETTFGR.[D]		1.19954E-05	0	1	1	30	A6TEX1	A6TEX1 [7-21]	0	1582.77074044	High	High	High	1.9e8	2.4e6	3.0e8	5.25813150405884	High	0	2.037E-09
High	[R].KATIESAGSSDFLEGEQVEYSR.[V]		1.30554E-05	0	1	1	13	A6TGP1	A6TGP1 [1263-1284]	1	2403.1310384	High	High	High	5.8e6	3.2e6	1.5e7	5.5149130821228	High	0	4.697E-10
High	[K].SNILLIGPTGSGK.[T]		0.00021246	0	1	2	12	A6T5I1	A6T5I1 [113-125]	0	1256.72087734	High	High	High	5.0e6	2.5e6	4.1e6	3.49998545646667	High	0	3.305E-06
High	[R].GFAVTPPELTK.[D]		0.00395003	0	1	1	18	B5XZB2	B5XZB2 [118-128]	0	1159.63575081	High	High	High	1.0e7			2.84544587135315	High	0	1.466E-05
High	[R].ENEPFDVALR.[R]		0.00442862	0	1	1	31	B5XU21	B5XU21 [8-17]	0	1189.58477783	High	High	High	2.6e7	2.3e7	7.4e7	2.83365917205811	High	0	0.0001404
High	[R].AAVEEGVVAGGGVALVR.[V]		1.10472E-07	0	1	3	68	A6TH53	A6TH53 [405-421]	0	1553.86458131	High	High	High	4.5e7	8.8e6	7.1e6	4.70996570587158	High	0	1.627E-06
High	[K].TVAAMDVLAPGIGEIIGGSQR.[E]	1xDeamidated [Q20]	0.0320319	0	1	1	2	A6T726	A6T726 [376-396]	0	2056.07431626	High	Not Found	Not Found	7.6e6			3.29296445846558	High	0	0.0004518
High	[K].TVAAMDVLAPGIGEIIGGSQR.[E]		0.00095616	0	1	1	6	A6T726	A6T726 [376-396]	0	2055.09030026	High	High	Not Found		9.5e6		3.27402877807617	High	0	1.17E-06
High	[R].FDGNACVILNNNSEQPIGTR.[I]	2xDeamidated [N/Q]; 1xCarbamidomethyl [C6]	0.00815909	0	1	1	8	A6TEW2	A6TEW2 [79-98]	0	2221.01898685	High	High	High		2.1e6		3.28207659721375	High	0	3.963E-05
High	[R].FDGNACVILNNNSEQPIGTR.[I]	1xDeamidated [Q/N]; 1xCarbamidomethyl [C6]	1.19358E-05	0	1	1	96	A6TEW2	A6TEW2 [79-98]	0	2220.03497085	High	High	High	3.6e6	9.8e6	8.7e6	4.59260988235474	High	0	3.135E-09
High	[R].FDGNACVILNNNSEQPIGTR.[I]	1xCarbamidomethyl [C6]	6.16064E-07	0	1	1	25	A6TEW2	A6TEW2 [79-98]	0	2219.05095485	High	High	High	6.8e7	3.1e7	7.8e7	5.41583061218262	High	0	9.968E-12
High	[R].DWYVVDATGK.[T]		0.00260086	0	1	1	26	B5XSS1	B5XSS1 [14-23]	0	1153.55241511	High	High	High	1.5e7	2.5e6		3.49504804611206	High	0	2.175E-05
High	[K].AAMSGMLSPELK.[Q]		0.0209939	0	1	2	4	A6TEI7	A6TEI7 [786-797]	0	1234.61700596	Not Found	High	High				3.18870949745178	High	3.417E-05	0.002299
High	[R].LITIAVPR.[I]		0.023979	0	1	2	27	A6TEW0	A6TEW0 [103-110]	0	882.57711388	High	High	High	7.6e6	3.9e6	2.7e6	2.53185844421387	High	0	0.0002706
High	[K].LGAMATINQVIDQETAQLVAEEMGHK.[V]		1.12266E-08	0	1	2	24	A6TEI7	A6TEI7 [345-370]	0	2797.38588954	High	High	High	1.1e7	7.0e6	1.4e6	6.25593900680542	High	0	1.855E-15
High	[R].VSDYDGYNQFLVHR.[S]		0.000110083	0	1	1	7	B5XZC1	B5XZC1 [184-197]	0	1712.8027093	High	High	High				3.40562725067139	High	0	2.005E-08
High	[K].ALIGFAGPR.[V]		0.0177523	0	1	1	5	A6TC02	A6TC02 [223-231]	0	901.52541267	High	High	High				2.20571684837341	High	0	0.0002993
High	[K].VDEAGFEAAMEEQR.[R]		3.2648E-05	0	1	1	12	A6TCV9	A6TCV9 [420-433]	0	1581.68496193	High	High	High	1.3e7	6.7e6	1.3e7	4.32836055755615	High	0	2.364E-09
High	[K].DEEGLEIIR.[H]		0.0126836	0	1	1	6	B5XQC6	B5XQC6 [64-72]	0	1073.54732971	High	High	High	2.1e7		1.1e7	2.72583699226379	High	0	0.0001574
High	[R].FTVLISPHVNK.[D]		0.000702156	0	1	1	35	A6TEX3	A6TEX3 [49-59]	0	1254.72048348	High	High	High	3.1e7		1.4e6	3.35181570053101	High	0	5.23E-07
High	[K].KLADSGLNIIAAK.[S]		0.0140032	0	1	1	5	A6T6F6	A6T6F6 [360-372]	1	1313.77872655	High	High	High		8.4e6	3.2e6	2.49994969367981	High	0.0002192	0.01045
High	[K].GVQCDLAMIGSK.[G]	1xCarbamidomethyl [C4]	0.00442862	0	1	2	4	A6TG37	A6TG37 [110-121]	0	1278.61806887	High	Not Found	High	1.6e7		2.7e6	2.89331364631653	High	0	1.352E-05
High	[K].VEGDTKPELELTLK.[Y]		0.00189136	0	1	1	18	A6TEV8	A6TEV8 [51-64]	0	1571.85267917	High	High	High	6.8e7	1.8e7	3.9e7	2.77785444259644	High	0	1.273E-05
High	[R].ALTEETGTTIEIEDDGTVK.[I]		6.70507E-07	0	1	2	18	A6TEI3	A6TEI3 [578-596]	0	2021.97610103	High	High	High	1.1e7	1.6e7	5.3e6	5.09337854385376	High	0	2.564E-12
High	[R].QIASFPQHNGAPAFSPDGSK.[L]	1xDeamidated [N/Q]	0.000635586	0	1	1	16	B5XZC1	B5XZC1 [238-257]	0	2056.97229405	High	High	High	2.8e6	1.2e7	9.2e6	3.89380145072937	High	0	1.661E-06
High	[R].VPLPPLTEER.[R]		0.00791971	0	1	1	16	B5Y1J9	B5Y1J9 [100-109]	0	1150.64664984	High	High	High	8.3e7	1.4e7	3.3e7	2.32811522483826	High	0	6.596E-05
High	[R].NQQIAGIGAALIEHWQR.[-]		6.03204E-06	0	1	8	16	P37323	P37323 [249-265]	0	1905.00895402	High	High	High	3.1e7	1.1e7	2.2e7	4.67888832092285	High	0	1.205E-10
High	[K].LTLGSALAAPQR.[Q]		1.93508E-05	0	1	1	30	Q9F663	Q9F663 [192-203]	0	1197.69499699	High	High	High	1.1e8	1.2e8	2.4e8	4.17035722732544	High	0	5.616E-08
High	[R].NGPQLAELVK.[L]		0.0338029	0	1	2	6	A6TC43	A6TC43 [336-345]	0	1068.60478506	High	High	High	1.5e7	5.7e6	1.4e7	2.29870223999023	High	0	0.0005908
High	[R].VNSDVLTVSTVNSQDQVTQKPLR.[D]	2xDeamidated [N2; N12]	0.000629286	0	1	2	1	B5XND7	B5XND7 [6-28]	0	2530.29950149	Not Found	High	Not Found				3.51065230369568	High	0	4.347E-07
High	[R].VNSDVLTVSTVNSQDQVTQKPLR.[D]	1xDeamidated [Q/N]	1.09666E-05	0	1	2	34	B5XND7	B5XND7 [6-28]	0	2529.31548549	High	High	High	5.4e6	2.8e6	3.6e6	4.83958148956299	High	0	3.062E-07
High	[R].VNSDVLTVSTVNSQDQVTQKPLR.[D]		8.43179E-07	0	1	2	30	B5XND7	B5XND7 [6-28]	0	2528.33146949	High	High	High	9.8e7	8.0e7	1.1e8	4.47102403640747	High	0	1.121E-09
High	[R].FPLCSSFK.[G]	1xCarbamidomethyl [C4]	0.0103523	0	1	1	32	Q9F663	Q9F663 [65-72]	0	985.48116488	High	High	High		8.7e6	1.6e7	2.66176533699036	High	0	6.068E-05
High	[K].LADVLAAAEAR.[A]		5.34603E-05	0	1	1	30	A6THB4	A6THB4 [58-68]	0	1099.61059869	High	High	High	1.8e8	7.2e7	1.1e8	4.17089366912842	High	0	9.36E-09
High	[R].DAGADIETGEDWISLDMHGNRPK.[A]		0.000219999	0	1	2	4	A6TEK8	A6TEK8 [268-290]	0	2527.15179062	High	High	Not Found		5.9e6		3.25558114051819	High	0	6.818E-08
High	[-].MIQEQTMLNVADNSGAR.[R]		1.43851E-07	0	1	1	30	A6TEW2	A6TEW2 [1-17]	0	1877.88440667	High	High	High	3.5e7	3.9e7	5.7e7	6.98258495330811	High	0	5.075E-12
High	[K].VCSGGIVGLGESVK.[D]	1xCarbamidomethyl [C2]	0.000201132	0	1	1	10	A6T6L5	A6T6L5 [187-200]	0	1361.70932664	High	High	High	1.0e7	2.0e7	1.5e7	4.01763868331909	High	0	6.671E-07
High	[R].VFQTHSPVVDSIAVK.[R]	1xDeamidated [Q3]	0.0020178	0	1	1	1	B5XVK6	B5XVK6 [73-87]	0	1627.8689984	Not Found	High	Not Found				2.46713161468506	High	0	3.373E-06
High	[R].VFQTHSPVVDSIAVK.[R]		3.98935E-06	0	1	1	48	B5XVK6	B5XVK6 [73-87]	0	1626.8849824	High	High	High	1.0e8	1.2e8	1.9e8	4.48925352096558	High	0	5.793E-11
High	[K].ITTVQAAIDYINGHQA.[-]	3xDeamidated [Q5; N12; Q15]	0.017234	0	1	1	3	B5XXH6	B5XXH6 [63-78]	0	1717.8279222	High	High	Not Found	1.0e7			2.79914689064026	High	0	0.0001494
High	[K].ITTVQAAIDYINGHQA.[-]	2xDeamidated [Q5; N12]	0.0040094	0	1	1	1	B5XXH6	B5XXH6 [63-78]	0	1716.8439062	Not Found	High	Not Found				3.29844307899475	High	0	1.136E-05
High	[K].ITTVQAAIDYINGHQA.[-]	1xDeamidated [N/Q]	3.11343E-07	0	1	1	152	B5XXH6	B5XXH6 [63-78]	0	1715.8598902	High	High	High	7.7e8	8.9e7	4.1e8	5.57906436920166	High	0	3.861E-12
High	[K].ITTVQAAIDYINGHQA.[-]		2.16427E-07	0	1	1	36	B5XXH6	B5XXH6 [63-78]	0	1714.8758742	High	High	High	2.7e7	1.6e7	1.6e7	5.91596031188965	High	0	3.417E-13
High	[K].KVLESAIANAEHNDGADIDDLK.[V]	2xDeamidated [N9; N13]	0.0114876	0	1	1	2	A6TEW7	A6TEW7 [49-70]	1	2340.12014023	Not Found	Not Found	High				2.54654145240784	High	0	7.282E-05
High	[K].KVLESAIANAEHNDGADIDDLK.[V]	1xDeamidated [N]	0.0224929	0	1	1	6	A6TEW7	A6TEW7 [49-70]	1	2339.13612423	High	High	High		2.3e6		3.03013181686401	High	0.0006754	0.02457
High	[K].KVLESAIANAEHNDGADIDDLK.[V]		6.17688E-05	0	1	1	1	A6TEW7	A6TEW7 [49-70]	1	2338.15210823	High	Not Found	Not Found				2.90272784233093	High	0	7.219E-09
High	[K].NVEFFEAR.[R]		0.00865968	0	1	2	36	A6THB4	A6THB4 [43-50]	0	1011.48942101	High	High	High	1.9e8	3.0e7	1.0e8	2.75268626213074	High	0	0.0001449
High	[R].HDLAVEPPAPTVLQK.[L]		0.0002619	0	1	1	19	B5Y275	B5Y275 [231-245]	0	1614.8849824	High	High	High	2.9e6	3.3e6	6.0e5	3.26106786727905	High	0	1.052E-06
High	[K].MGLVEPLR.[E]		0.0383786	0	1	2	4	A6TCC2	A6TCC2 [370-377]	0	914.51279906	High	Not Found	High	9.8e6			2.58092617988586	High	0	0.0008404
High	[R].SHDALTAVTSLSVDK.[T]		1.81587E-06	0	1	1	61	A6T7E9	A6T7E9 [18-32]	0	1543.79622693	High	High	High	1.4e8	9.6e7	1.4e8	5.31059980392456	High	0	1.757E-10
High	[K].AADMTGADIEAMTR.[S]		3.23623E-06	0	1	2	26	A6TGN5	A6TGN5 [114-127]	0	1452.64573974	High	High	High	9.9e7	5.9e7	1.2e8	4.70248794555664	High	0	6.463E-09
High	[K].VQQAIDTITLLQMEIEELK.[E]		2.75937E-06	0	1	2	13	A6TFR0	A6TFR0 [15-33]	0	2215.18901114	High	High	High	2.3e7		4.1e6	4.57189416885376	High	0	3.014E-11
High	[K].LHGGEPANFLDVGGGATK.[E]		0.00010165	0	1	1	14	A6T6F6	A6T6F6 [278-295]	0	1739.87112317	High	High	High	3.2e6	3.4e6		3.80647945404053	High	0	2.927E-06
High	[R].SALAEAEVEYYDK.[T]		0.000161546	0	1	1	14	B5Y235	B5Y235 [193-205]	0	1487.69003057	High	High	High	8.0e6	5.9e6		4.87955093383789	High	0	3.944E-08
High	[K].AIDEAKDEDTADIFTAASR.[D]		0.000125304	0	1	2	15	A6T6Q6	A6T6Q6 [135-153]	1	2038.95636868	High	High	High		1.0e7	7.1e6	4.28701162338257	High	0	1.303E-05
High	[K].ITLNMGVGEAIADKK.[L]		0.00112693	0	1	2	6	A6TEW0	A6TEW0 [34-48]	1	1559.84615407	High	High	High	8.4e6	4.5e6		3.43985605239868	High	0	2.425E-05
High	[R].DHTLFALTDGK.[V]		0.0016371	0	1	1	32	B5XSV6	B5XSV6 [56-66]	0	1217.61607795	High	High	High	5.6e6	5.8e6	1.4e7	3.5976390838623	High	0	5.569E-05
High	[R].NELLDVSDVSETINSIR.[E]		8.25578E-06	0	1	2	5	A6T4P1	A6T4P1 [664-680]	0	1903.96072585	High	High	High		1.3e7	3.3e6	4.60113906860352	High	0	2.082E-10
High	[R].NGHVVIAGDGQATLGNTVMK.[G]	1xDeamidated [N/Q]	0.0286178	0	1	1	9	B5XZ36	B5XZ36 [10-29]	0	1982.99640033	Not Found	High	High		5.3e6	3.9e6	3.01042294502258	High	3.417E-05	0.001479
High	[R].IILLGAPGAGK.[G]		0.0181063	0	1	1	20	A6T5N7	A6T5N7 [3-13]	0	1009.64044235	High	High	High	9.9e6	5.6e6	7.7e6	2.90613102912903	High	0	0.0002461
High	[R].SWSFGEVK.[K]		0.0325057	0	1	1	5	A6TGP1	A6TGP1 [32-39]	0	939.45705829	High	High	High	7.9e6	5.2e6		2.52206754684448	High	0	0.0004664
High	[K].LTVLDSLSK.[I]		0.00776402	0	1	1	18	B5XUB8	B5XUB8 [198-206]	0	975.57208797	High	High	High	3.6e7		3.5e7	2.26237964630127	High	0	0.0007581
High	[K].VLESAIANAEHNDGADIDDLK.[V]	1xDeamidated [N]	0.000107911	0	1	1	21	A6TEW7	A6TEW7 [50-70]	0	2211.04116127	High	High	High	3.2e6	5.4e6	2.8e7	4.33459186553955	High	0	4.943E-08
High	[K].VLESAIANAEHNDGADIDDLK.[V]		1.72561E-05	0	1	1	28	A6TEW7	A6TEW7 [50-70]	0	2210.05714527	High	High	High	3.9e7	2.1e7	3.3e7	4.47296524047852	High	0	7.638E-10
High	[K].VRENEPFDVALR.[R]		0.00151175	0	1	1	7	B5XU21	B5XU21 [6-17]	1	1444.75430266	High	High	Not Found	3.0e7			3.94560408592224	High	0	2.03E-06
High	[R].AWQCGTVQLDFSLPQR.[L]	1xCarbamidomethyl [C4]	0.00265315	0	1	1	6	B5XQC6	B5XQC6 [477-492]	0	1905.92759248	High	High	Not Found	9.9e6	8.3e6		3.34309077262878	High	0	1.182E-05
High	[R].QGISLSYLEQLFSR.[L]		0.000651612	0	1	2	4	A6TCF2	A6TCF2 [35-48]	0	1640.86424694	High	Not Found	High	1.3e7			3.06248211860657	High	0	4.586E-07
High	[K].VGEEVEIVGIK.[E]		0.000347887	0	1	1	28	A6TEX7	A6TEX7 [239-249]	0	1171.65688013	High	High	High		1.1e8	6.3e8	3.75096750259399	High	0	3.035E-06
High	[R].ADIDYNTSEAHTTYGVIGVK.[V]		4.19801E-07	0	1	1	47	B5XNA0	B5XNA0 [180-199]	0	2154.03495335	High	High	High	2.3e7	1.4e8	3.4e8	4.43562173843384	High	0	3.726E-09
High	[R].NVGEHEVNFQVHSEVFAK.[V]		0.00114389	0	1	1	8	A6THB4	A6THB4 [124-141]	0	2070.00392811	High	Not Found	High	3.4e6		2.5e6	2.80189538002014	High	0	1.244E-06
High	[R].FTDMIDGQTITR.[Q]		0.00041621	0	1	1	4	A6TGP1	A6TGP1 [1037-1048]	0	1397.67294081	Not Found	High	High		1.4e6		4.32424974441528	High	0	2.235E-06
High	[K].TILWNGPVGVFEFPNFR.[K]	2xDeamidated [N5; N15]	0.00107754	0	1	1	1	B5XUB8	B5XUB8 [303-319]	0	1995.00107554	Not Found	High	Not Found				4.82633304595947	High	0	1.12E-06
High	[K].TILWNGPVGVFEFPNFR.[K]	1xDeamidated [N]	0.000154464	0	1	1	20	B5XUB8	B5XUB8 [303-319]	0	1994.01705954	High	High	High		8.1e5		4.44999694824219	High	0	2.667E-07
High	[K].TILWNGPVGVFEFPNFR.[K]		0.000405973	0	1	1	15	B5XUB8	B5XUB8 [303-319]	0	1993.03304354	High	High	High	3.0e7			4.08081722259521	High	0	1.999E-07
High	[R].ELDKLENSLGGIK.[D]		0.000541947	0	1	2	40	A6T4X1	A6T4X1 [140-152]	1	1415.77403501	High	High	High	2.2e7	7.6e6	4.3e7	3.30864238739014	High	0	6.164E-07
High	[R].AQSVVDYLVAK.[G]		0.00375839	0	1	1	13	P24017	P24017 [276-286]	0	1192.6572145	High	High	High		6.8e6	7.9e7	3.11238956451416	High	0	2.604E-05
High	[K].IIELAGHLDTYIPEPER.[A]		1.30707E-06	0	1	1	79	A6TEX7	A6TEX7 [189-205]	0	1966.02801763	High	High	High	1.1e9	4.0e8	1.2e8	4.82958173751831	High	0	2.396E-09
High	[R].LIMGLADGEVLVDDR.[L]		3.57106E-05	0	1	2	18	A6T748	A6T748 [139-153]	0	1615.83598327	High	High	High	1.9e7	7.9e6	1.2e7	4.42619132995605	High	0	3.556E-08
High	[R].ETIIVHEIPYQVNK.[A]		0.0427184	0	1	1	2	P14829	P14829 [257-270]	0	1682.91119712	Not Found	High	Not Found		3.2e6		2.83203339576721	High	0	0.0007586
High	[K].RPQVLDVPYLLSIQLDSFQK.[F]	1xDeamidated [Q]	0.0150071	0	1	1	3	A6TGP0	A6TGP0 [18-37]	0	2360.28602348	High	Not Found	High				3.35217022895813	High	0	0.0003728
High	[K].RPQVLDVPYLLSIQLDSFQK.[F]		2.33835E-05	0	1	1	21	A6TGP0	A6TGP0 [18-37]	0	2359.30200748	High	High	High	1.7e7	4.2e6	9.8e5	4.23984670639038	High	0	2.62E-08
High	[R].FYGVQFHPEVTHTR.[Q]		0.00228518	0	1	2	3	A6TCC2	A6TCC2 [175-188]	0	1717.84451459	High	Not Found	High	7.2e6			2.86922645568848	High	0	4.204E-06
High	[R].ADIDYNTSEAHTTYGVIGVK.[V]	1xDeamidated [N6]	0.00133482	0	1	1	4	B5XNA0	B5XNA0 [180-199]	0	2155.01896935	High	High	High		1.7e7		2.88373064994812	High	0	1.517E-05
High	[R].DANGIDPVSLIAFDK.[V]	1xDeamidated [N3]	3.43155E-05	0	1	1	8	A6TEX1	A6TEX1 [171-185]	0	1575.79007936	High	High	High	1.2e8	5.5e7		3.28122878074646	High	0	1.79E-08
High	[K].EEGFIEDFK.[V]		0.00665638	0	1	2	17	A6TEV8	A6TEV8 [42-50]	0	1113.50988159	High	High	High	2.5e7		1.8e7	2.67353129386902	High	0	2.766E-05
High	[K].IADQISDAVLDAILEQDPK.[A]		6.09243E-06	0	1	2	15	A6TDV1	A6TDV1 [19-37]	0	2054.06519087	High	High	High	1.9e7	3.7e6	1.1e7	4.32798480987549	High	0	1.139E-09
High	[K].AIMASDLGLNPSSAGSDIR.[V]		3.9198E-08	0	1	1	22	B5Y1J9	B5Y1J9 [81-99]	0	1874.92765166	High	High	High	4.9e7	1.7e7	2.7e7	7.46141242980957	High	0	4.688E-14
High	[K].LGTSTVSPVELENAVR.[G]		0.000178469	0	1	2	12	A6TE31	A6TE31 [298-313]	0	1671.89118989	High	High	High	6.0e6	1.7e6	6.1e5	3.471275806427	High	0	4.711E-08
High	[R].GGLVPGALLAR.[E]		0.0470764	0	1	1	6	A6T532	A6T532 [38-48]	0	1023.63094029	High	High	High		2.8e6	2.2e6	2.31459188461304	High	3.417E-05	0.002403
High	[K].LDLYITVK.[G]		0.0186505	0	1	2	46	A6TEN8	A6TEN8 [61-68]	0	964.57135974	High	High	High	3.6e7	7.0e6	1.9e6	2.65875339508057	High	0	0.0002922
High	[R].VVEPLITLAK.[T]		0.00956282	0	1	1	6	A6TEU7	A6TEU7 [47-56]	0	1082.68197276	Not Found	High	High				2.44957423210144	High	0	8.871E-05
High	[K].VNANIGNSAVTSSIEEEVEK.[L]		4.93648E-05	0	1	2	6	A6TGQ1	A6TGQ1 [236-255]	0	2090.02478255	Not Found	High	High			3.6e6	3.98915219306946	High	0	4.872E-09
High	[R].SVEENLALFEK.[M]		0.00343653	0	1	2	16	A6T6C3	A6T6C3 [150-160]	0	1278.65760836	High	High	High	1.2e7	1.1e7	6.3e6	3.69196367263794	High	0	8.608E-06
High	[K].NILMIGPTGVGK.[T]		0.00108292	0	1	2	18	B5XZ37	B5XZ37 [52-63]	0	1199.68165515	High	High	High	6.4e6	8.1e6	1.5e7	3.72345352172852	High	0	0.0002818
High	[K].GDSTIADPQTFEEQALR.[F]		0.000198149	0	1	1	6	Q48485	Q48485 [125-141]	0	1877.88756095	High	High	High	5.5e6	2.4e6	5.7e6	3.10591840744019	High	0.0002192	0.008863
High	[K].GLNEHGYIIPGLGDAGDK.[I]		0.0402951	0	1	2	9	A6TCB0	A6TCB0 [186-203]	0	1825.90790255	High	High	High				2.85696935653687	High	3.417E-05	0.002047
High	[K].VDLNTFSDEEVLR.[L]		0.000923403	0	1	2	4	A6TGP0	A6TGP0 [1159-1171]	0	1536.75402778	Not Found	High	High		2.9e7	3.0e7	3.92233085632324	High	0	9.397E-07
High	[K].KVSQALDILTYTNK.[K]		5.48085E-05	0	1	1	21	A6TEW7	A6TEW7 [28-41]	1	1593.88464803	High	High	High	5.5e6	1.2e7	2.5e6	4.47196102142334	High	0	2.031E-06
High	[R].EVLEAGPSIPVEILGLSGVPAAGDEVTVVR.[D]		5.92688E-08	0	1	2	24	A6TEI7	A6TEI7 [622-651]	0	2973.61429266	High	High	High	5.6e7	1.1e7	5.6e6	5.69601917266846	High	0	2.303E-12
High	[K].NATLEVAEALER.[N]		0.00415142	0	1	2	1	P33906	P33906 [256-267]	0	1315.68522005	Not Found	Not Found	High			9.6e6	3.95298361778259	High	0	1.207E-05
High	[K].AGAGTDSAIDSLKPYLDK.[G]		4.53565E-05	0	1	1	6	P41576	P41576 [76-93]	0	1821.92288387	High	High	High	2.1e7	3.8e7	2.8e7	4.83006906509399	High	0	4.19E-09
High	[R].ANLPGYLGNCHSSGTVILDQLGEEHMK.[T]	1xCarbamidomethyl [C10]	0.00172925	0	1	1	2	B5Y275	B5Y275 [136-162]	0	2940.39785148	Not Found	Not Found	High			1.3e7	2.776859998703	High	0	2.575E-06
High	[K].VMAGLGIAVVSTSK.[G]		2.85394E-05	0	1	2	17	A6TEV8	A6TEV8 [95-108]	0	1332.75554828	High	High	High		3.0e7	1.8e6	3.72471165657043	High	0	1.852E-09
High	[K].SLGQFNLDGINPAPR.[G]		1.57946E-06	0	1	2	29	A6T4F4	A6T4F4 [453-467]	0	1598.82853016	High	High	High	2.2e8	1.6e6	6.0e7	4.55195713043213	High	0	2.022E-09
High	[K].SADKAPLAAEAMGIIAPR.[L]		0.00143833	0	1	1	2	A6T4Y7	A6T4Y7 [240-257]	1	1781.95782969	High	Not Found	Not Found	7.1e6			4.05648994445801	High	0	1.866E-06
High	[K].ATIESAGSSDFLEGEQVEYSR.[V]		1.05382E-05	0	1	1	12	A6TGP1	A6TGP1 [1264-1284]	0	2275.03607544	High	High	High	1.1e7	3.0e6	1.2e7	4.43397521972656	High	0	3.217E-10
High	[R].NEETLEPVPYFQK.[L]	1xDeamidated [N/Q]	0.0433461	0	1	2	4	A6TCB0	A6TCB0 [104-116]	0	1594.76353027	Not Found	High	Not Found		8.7e6		4.41528367996216	High	3.417E-05	0.001173
High	[R].NEETLEPVPYFQK.[L]		0.00118447	0	1	2	4	A6TCB0	A6TCB0 [104-116]	0	1593.77951427	High	Not Found	High	1.2e7		1.3e7	3.77463293075562	High	0	1.315E-06
High	[K].HIAETFLEDVR.[E]		0.00114389	0	1	1	3	B5Y274	B5Y274 [28-38]	0	1329.67974079	High	Not Found	High	9.1e6		1.0e7	2.40744066238403	High	0	1.237E-06
High	[K].IDPTNLEQPQQAR.[Y]		0.0148594	0	1	1	4	A6TEG6	A6TEG6 [125-137]	0	1509.76559555	Not Found	High	Not Found		8.5e5		2.50286459922791	High	0	0.0001151
High	[K].STLNLPETGFPMR.[G]		0.00710029	0	1	1	12	B5Y235	B5Y235 [6-18]	0	1462.73587542	High	High	High	7.0e6	4.6e6	7.6e6	2.88424682617188	High	0	3.108E-05
High	[R].QGNALGWATAGGSGFR.[G]	1xDeamidated [N/Q]	0.00111022	0	1	1	7	A6TEV0	A6TEV0 [38-53]	0	1550.73463023	High	High	High	1.5e7	1.4e7	2.0e7	3.89367771148682	High	0	8.721E-06
High	[R].QGNALGWATAGGSGFR.[G]		1.89691E-05	0	1	1	24	A6TEV0	A6TEV0 [38-53]	0	1549.75061423	High	High	High	1.1e8	6.1e7	5.1e7	4.39710903167725	High	0	1.536E-08
High	[R].FLSQPFFVAEVFTGSPGK.[Y]		4.73113E-07	0	1	2	25	A6TG36	A6TG36 [400-417]	0	1958.00582571	High	High	High	1.0e7		6.8e6	4.1515941619873	High	0	4.599E-10
High	[K].QIAAVAEDGEPCVTYIGADGAGHYVK.[M]	1xDeamidated [Q1]; 1xCarbamidomethyl [C12]	0.00138216	0	1	1	2	P41576	P41576 [158-183]	0	2692.25592201	High	High	Not Found				2.41947770118713	High	0	1.73E-06
High	[K].QIAAVAEDGEPCVTYIGADGAGHYVK.[M]	1xCarbamidomethyl [C12]	2.83227E-07	0	1	1	10	P41576	P41576 [158-183]	0	2691.27190601	High	High	High	3.6e7	1.1e7	3.0e7	5.98439168930054	High	0	4.975E-12
High	[K].AGTGIDDLLDAILLQAEVLELK.[A]		1.97112E-08	0	1	2	12	A6TEI7	A6TEI7 [543-564]	0	2310.28026891	High	High	High	6.0e7	6.0e7	3.3e7	5.56033277511597	High	0	4.98E-15
High	[K].VTVELTPYDLSK.[G]		0.000363837	0	1	1	35	A6T6Y1	A6T6Y1 [53-64]	0	1364.73077326	High	High	High	5.7e7	3.9e7	2.0e7	3.96501636505127	High	0	1.464E-06
High	[K].CDMVDDEELLELVEMEVR.[E]	1xCarbamidomethyl [C1]	2.40294E-07	0	1	1	89	A6TEX7	A6TEX7 [138-155]	0	2223.98179714	High	High	High	9.6e7	2.1e6	1.5e7	5.59790372848511	High	0	9.24E-13
High	[R].EADGQDFQLYPGELGK.[R]		1.08039E-05	0	1	2	9	A6TDX0	A6TDX0 [13-28]	0	1766.82316988	High	High	High	1.6e7	2.0e7	3.9e6	3.70319485664368	High	0	3.346E-10
High	[R].SGLPQAALNYIQR.[I]		0.000745399	0	1	2	20	A6TH93	A6TH93 [390-402]	0	1430.77503812	High	High	High	1.3e7	2.1e7	3.3e7	3.86173295974731	High	0	2.396E-06
High	[K].VIDIWAAANDR.[V]		0.000133687	0	1	1	18	A6TGP1	A6TGP1 [682-692]	0	1243.64296141	High	High	High	1.0e7	3.6e6	1.3e7	4.61724662780762	High	0	2.827E-08
High	[R].LENWPPASIADE.[-]		0.0043848	0	1	1	4	A6TEU8	A6TEU8 [318-329]	0	1341.63212187	Not Found	Not Found	High			4.6e6	3.63770079612732	High	0	1.326E-05
High	[K].TPEGQAPEEIITEQHDDVEAVEPEVSAEQVDPR.[D]	1xDeamidated [Q]	2.01612E-06	0	1	2	23	A6TCM1	A6TCM1 [8-40]	0	3644.672214	High	High	High	5.2e7	3.3e6	5.6e7	5.09694004058838	High	0	6.151E-11
High	[K].TPEGQAPEEIITEQHDDVEAVEPEVSAEQVDPR.[D]		1.20976E-08	0	1	2	10	A6TCM1	A6TCM1 [8-40]	0	3643.688198	High	High	High	1.5e8	8.0e7	4.8e7	5.90453672409058	High	0	2.116E-15
High	[K].QVGNVELPQEAFLAILHVGK.[D]		0.00427714	0	1	2	2	A6TCI3	A6TCI3 [577-596]	0	2162.19681423	Not Found	High	Not Found				2.75700616836548	High	0	1.27E-05
High	[R].LTDTPAIVTTDADEMSTQMAK.[L]		1.51021E-06	0	1	1	18	A6T5N6	A6T5N6 [532-552]	0	2239.04683988	High	High	High	6.3e7		5.6e7	4.92880344390869	High	0	1.045E-11
High	[R].DRGEDALIVYDDLSK.[Q]		0.000441845	0	1	1	27	A6TG38	A6TG38 [251-265]	1	1708.83881994	High	High	High	9.8e7	1.5e7	4.7e7	3.84657096862793	High	0	1.903E-05
High	[K].AEEAGVDLVEISPNAEPPVCR.[I]	1xCarbamidomethyl [C20]	1.444E-06	0	1	1	18	P33318	P33318 [46-66]	0	2252.08633726	High	High	High	6.0e7	9.8e6	3.6e7	5.89512348175049	High	0	1.613E-11
High	[K].VSQALDILTYTNK.[K]		3.18448E-05	0	1	1	23	A6TEW7	A6TEW7 [29-41]	0	1465.78968507	High	High	High	1.3e8			4.90966176986694	High	0	1.685E-08
High	[R].VFMQPASEGTGIIAGGAMR.[A]		2.64457E-08	0	1	1	25	A6TEV5	A6TEV5 [94-112]	0	1892.93571402	High	High	High	1.2e8	1.4e8	1.8e8	5.46824598312378	High	0	8.369E-15
High	[K].LLVSELTGVEPK.[M]		0.00527019	0	1	1	4	A6TCV9	A6TCV9 [773-784]	0	1284.74094406	Not Found	High	High			2.3e6	2.65303611755371	High	0	1.838E-05
High	[K].AAAFEGELIPASQIDR.[L]		2.54798E-06	0	1	1	32	P0A297	P0A297 [110-125]	0	1687.86497517	High	High	High	3.5e8	1.1e7	2.9e8	4.73381614685059	High	0	2.626E-11
High	[R].DEIIDEDDLPIK.[M]		0.000148429	0	1	2	10	A6T6Z0	A6T6Z0 [248-259]	0	1414.6947816	High	High	High	6.7e6	4.7e6	1.2e7	3.61518955230713	High	0	5.716E-06
High	[K].CDMVDDEELLELVEMEVR.[E]	1xCarbamidomethyl [C1]; 1xOxidation [M]	9.10986E-05	0	1	1	25	A6TEX7	A6TEX7 [138-155]	0	2239.97671214	High	High	High	5.5e6	3.6e6	2.0e6	3.45631790161133	High	0	9.275E-07
High	[K].GVSFFNSVGGNVVAQVTGMGDNPSLSELIGPVK.[V]	2xDeamidated [N11; N22]	6.4601E-05	0	1	1	1	A6TG37	A6TG37 [122-154]	0	3278.62493443	Not Found	Not Found	High			6.5e6	3.94641613960266	High	0	7.801E-09
High	[K].GVSFFNSVGGNVVAQVTGMGDNPSLSELIGPVK.[V]		0.000848445	0	1	1	6	A6TG37	A6TG37 [122-154]	0	3276.65690243	High	High	High			4.4e6	4.06522655487061	High	0	0.0008314
High	[K].NVIGSIFSR.[F]		0.00323739	0	1	1	28	A6TCD7	A6TCD7 [18-26]	0	992.55235562	High	High	High	6.4e7	7.5e6	2.1e6	2.65875959396362	High	0	1.798E-05
High	[K].VPSEQLTLLVR.[E]		0.00067473	0	1	2	19	A6TDV1	A6TDV1 [321-331]	0	1254.7416128	High	High	High	3.8e7	9.7e6	9.6e6	3.50788307189941	High	0	2.755E-06
High	[K].DVMPEVNAVLEK.[M]		0.00617845	0	1	2	8	A6TGT4	A6TGT4 [115-126]	0	1343.68752827	Not Found	High	High		1.3e7	1.1e7	2.49336576461792	High	3.417E-05	0.00267
High	[R].FTTIHIQELACVSR.[D]	1xCarbamidomethyl [C11]	7.21683E-06	0	1	2	16	A6TGP0	A6TGP0 [828-841]	0	1674.86320141	High	High	High	2.5e7	9.9e6	1.4e7	4.67078161239624	High	0	5.55E-09
High	[K].DIFLLSPDDGAKPGQQVK.[-]		0.00184487	0	1	2	3	A6TBK7	A6TBK7 [660-677]	0	1928.01236757	High	Not Found	High	4.5e6		4.1e6	3.13944983482361	High	3.417E-05	0.001438
High	[R].SANIALVLYK.[D]		0.00132159	0	1	1	4	A6TEW9	A6TEW9 [88-97]	0	1091.64592161	Not Found	High	High				3.39718389511108	High	0	1.317E-05
High	[K].AAVAGIAMGLVK.[E]		0.000878544	0	1	2	18	A6TEI3	A6TEI3 [459-470]	0	1100.6496268	High	High	High	1.1e7	4.9e6	1.4e7	3.04377150535584	High	0	1.063E-06
High	[K].ELAGWMCDVLDNINDDAVIER.[V]	1xDeamidated [N14]; 1xCarbamidomethyl [C7]	0.0210976	0	1	1	2	A6TCG5	A6TCG5 [381-401]	0	2449.1010014	Not Found	High	High			2.9e6	3.84821796417236	High	0	0.0002139
High	[K].ELAGWMCDVLDNINDDAVIER.[V]	1xCarbamidomethyl [C7]	1.68316E-05	0	1	1	11	A6TCG5	A6TCG5 [381-401]	0	2448.1169854	High	High	High	8.5e6	3.4e6	4.9e6	4.41155290603638	High	0	1.358E-09
High	[R].VIESLIHSGEPLGLEAGSK.[A]		0.00761137	0	1	1	6	B5XUB1	B5XUB1 [108-126]	0	1936.03858229	High	High	High	6.0e6	1.2e7	9.0e6	3.06057286262512	High	0	0.0008457
High	[K].HQAYGVHLGQEDLETTDLSAIR.[Q]	1xDeamidated [Q]	0.00431989	0	1	1	3	A6TGQ0	A6TGQ0 [78-99]	0	2454.18955678	High	Not Found	Not Found	4.7e6			4.57380485534668	High	0	1.29E-05
High	[K].HQAYGVHLGQEDLETTDLSAIR.[Q]		5.9652E-05	0	1	1	4	A6TGQ0	A6TGQ0 [78-99]	0	2453.20554078	Not Found	High	High				4.33570003509521	High	0	6.821E-09
High	[R].ADHDTFWFDATR.[L]		0.014283	0	1	2	8	A6TAI3	A6TAI3 [153-164]	0	1481.64441787	High	High	High	1.1e7	3.6e6	3.4e6	2.92272472381592	High	0	0.0001072
High	[K].GVSFFNSVGGNVVAQVTGMGDNPSLSELIGPVK.[V]	1xDeamidated [N/Q]	0.000125304	0	1	1	13	A6TG37	A6TG37 [122-154]	0	3277.64091843	High	High	High	6.2e6			4.82957410812378	High	0	3.332E-07
High	[R].GMLGFTGTYK.[G]		0.0343023	0	1	2	6	B5Y274	B5Y274 [45-54]	0	1074.52884298	High	High	High				2.72477149963379	High	0	0.0008659
High	[K].QLAMHVAASKPEFVKPEDVSAEVVEK.[E]	1xDeamidated [Q1]	0.00735141	0	1	1	6	A6T4X2	A6T4X2 [168-193]	0	2839.45462145	High	High	High	1.3e7	2.0e6	7.9e6	2.57420492172241	High	0	0.0002594
High	[K].VINDNFGIVEGLMTTVHATTATQK.[T]	1xDeamidated [Q/N]	7.61431E-05	0	1	1	9	P24164	P24164 [155-178]	0	2561.29157899	High	High	High	5.4e8		1.2e7	2.60886788368225	High	0	1.044E-08
High	[K].AIVQLEDGVQISSGDTLAR.[I]		1.38921E-07	0	1	1	18	A6TGP1	A6TGP1 [1105-1123]	0	1972.03455949	High	High	High	4.2e7	1.3e7	1.3e7	5.5710825920105	High	0	1.505E-12
High	[R].VVPYWNETILPR.[L]		0.000923403	0	1	1	26	B5XZB2	B5XZB2 [161-172]	0	1486.80527564	High	High	High	7.0e7	5.0e7		3.29527759552002	High	0	8.539E-07
High	[K].VLSESDFQVNQLLDILR.[A]	1xDeamidated [N/Q]	0.00350559	0	1	2	6	A6T5G0	A6T5G0 [50-66]	0	1990.04914738	High	Not Found	Not Found				3.75593066215515	High	0	0.0006768
High	[K].VLSESDFQVNQLLDILR.[A]		3.12532E-06	0	1	2	18	A6T5G0	A6T5G0 [50-66]	0	1989.06513138	High	High	High	1.8e7		3.1e6	4.26550531387329	High	0	3.759E-11
High	[K].FESEVYILSK.[D]		0.0010252	0	1	1	41	A6TEX7	A6TEX7 [305-314]	0	1214.63033104	High	High	High	7.6e8	1.3e8	2.0e8	3.5878438949585	High	0	3.785E-06
High	[K].LNSAVFPSAQGGPLMHVIAAK.[A]		0.00692617	0	1	2	7	A6TCG5	A6TCG5 [252-272]	0	2108.13210555	High	High	High	1.3e7	1.1e7	6.9e6	3.0716564655304	High	0	5.083E-05
High	[R].YGLPAPVGYACTTPR.[E]	1xCarbamidomethyl [C11]	0.00012593	0	1	1	16	A6T6F6	A6T6F6 [15-29]	0	1622.79953857	High	High	High	1.7e7	5.4e6	1.4e7	3.12213087081909	High	0	6.519E-07
High	[K].AAGAELVGMEDLAEQIKK.[G]		8.17394E-06	0	1	1	9	A6TGN6	A6TGN6 [89-106]	1	1872.97353924	High	High	High	8.6e6	8.1e6	1.4e7	3.44369316101074	High	0	2.043E-10
High	[R].DTINAPAEELGPEQLAQR.[A]	1xDeamidated [N/Q]	0.0201821	0	1	2	4	A6TCE4	A6TCE4 [112-129]	0	1952.95597525	Not Found	High	Not Found		2.2e6		3.06107091903687	High	0	0.0001979
High	[R].DTINAPAEELGPEQLAQR.[A]		0.000831711	0	1	2	8	A6TCE4	A6TCE4 [112-129]	0	1951.97195925	High	High	High	9.6e6	3.8e6	1.2e7	3.82442331314087	High	0	7.089E-07
High	[R].VAVTGAGQSPALDVTVHAIGK.[S]		3.86733E-05	0	1	1	4	A6TC43	A6TC43 [430-450]	0	1991.09201484	High	Not Found	High	5.6e6			2.9636492729187	High	0	3.631E-09
High	[K].DIGAQYIIIGHSER.[R]		0.000224427	0	1	1	22	Q7X222	Q7X222 [85-98]	0	1571.81763113	High	High	High	4.8e7	3.5e7		3.60475707054138	High	0	7.035E-08
High	[R].ADDMQFFAER.[V]		0.00204816	0	1	1	5	A6T726	A6T726 [282-291]	0	1229.52554841	High	High	High			6.6e6	3.90361833572388	High	0	1.6E-05
High	[K].GEILGGMAAVEQPEPAAQPK.[K]	1xDeamidated [Q]; 1xOxidation [M7]	0.00713563	0	1	1	2	B5XNA0	B5XNA0 [205-224]	0	2009.98483296	Not Found	High	Not Found				3.46015620231628	High	0	3.14E-05
High	[K].AIVQLEDGVQISSGDTLAR.[I]	1xDeamidated [Q]	3.57525E-06	0	1	1	4	A6TGP1	A6TGP1 [1105-1123]	0	1973.01857549	Not Found	High	Not Found		1.1e7		5.50588703155518	High	0	4.755E-11
High	[K].GEILGGMAAVEQPEPAAQPK.[K]	1xOxidation [M7]	9.87735E-06	0	1	1	3	B5XNA0	B5XNA0 [205-224]	0	2009.00081696	High	High	Not Found	2.2e6	2.1e6		4.09701108932495	High	0	2.862E-10
High	[K].GEILGGMAAVEQPEPAAQPK.[K]		2.01847E-07	0	1	1	41	B5XNA0	B5XNA0 [205-224]	0	1993.00590196	High	High	High	9.1e7	4.7e7	1.3e8	6.80540084838867	High	0	2.023E-12
High	[R].GETQALVTATLGTAR.[D]		3.29748E-05	0	1	2	9	A6TEI3	A6TEI3 [346-360]	0	1488.8016467	High	High	High	2.2e7	4.1e7	5.7e7	3.89711761474609	High	0	1.382E-07
High	[K].LMEIAQQQHAQQQAGSADAQASNAKDDDVVDAEFEEVKDK.[K]	2xDeamidated [Q/N]	0.00202787	0	1	2	8	A6T4F4	A6T4F4 [598-637]	2	4359.97937148	Not Found	High	Not Found				4.45007038116455	High	0	3.4E-06
High	[K].LMEIAQQQHAQQQAGSADAQASNAKDDDVVDAEFEEVKDK.[K]	1xDeamidated [Q/N]	5.82532E-06	0	1	2	21	A6T4F4	A6T4F4 [598-637]	2	4358.99535548	High	High	High	3.2e6	6.4e6	4.7e6	5.48913049697876	High	0	1.127E-10
High	[K].GNTGENLLALLEGR.[L]		1.8319E-05	0	1	1	47	B5XNB5	B5XNB5 [84-97]	0	1456.77543198	High	High	High	1.1e8	4.7e7	3.5e7	4.13573551177979	High	0	8.46E-07
High	[R].AVAPLVPAADALVLDSTELNIEQVIEK.[A]	1xDeamidated [N/Q]	0.00240179	0	1	2	4	A6T702	A6T702 [189-215]	0	2819.52883219	High	Not Found	Not Found				3.21075701713562	High	0	3.608E-05
High	[R].GFEGGQMPLYR.[R]		0.00125116	0	1	1	2	B5XNB2	B5XNB2 [49-59]	0	1254.59356842	Not Found	High	Not Found				3.55271911621094	High	0	1.453E-06
High	[R].FATTHTDSSAQTVSLEEYVSR.[M]	1xDeamidated [Q11]	0.0170646	0	1	1	3	A6T5N6	A6T5N6 [402-422]	0	2330.07827502	High	High	Not Found	1.0e6	1.3e6		2.43545031547546	High	0	0.0001477
High	[R].FATTHTDSSAQTVSLEEYVSR.[M]		0.000290779	0	1	1	12	A6T5N6	A6T5N6 [402-422]	0	2329.09425902	High	High	High	2.3e6	3.8e6	6.2e6	4.745285987854	High	0	1.106E-07
High	[R].AAVLLADSFK.[A]		0.00799871	0	1	2	9	A6T518	A6T518 [33-42]	0	1034.5880724	High	High	High	2.5e6	7.0e6	5.7e6	2.83722949028015	High	0	0.0005056
High	[K].HIEVPVEYIAGK.[V]		5.16282E-05	0	1	2	7	A6TGP0	A6TGP0 [284-295]	0	1354.7365274	High	High	High	1.3e7	2.7e7	3.0e7	3.39619708061218	High	0	1.131E-06
High	[K].NFDEDSSNLVVGPINK.[Q]		2.08521E-05	0	1	1	7	A6TF98	A6TF98 [443-458]	0	1747.84971897	High	High	High	1.0e7	9.5e6		3.7855658531189	High	0	1.068E-09
High	[R].EIVFTSGATESDNLAIK.[G]		3.72061E-06	0	1	2	23	A6TCF1	A6TCF1 [68-84]	0	1794.91198484	High	High	High	1.5e7	4.7e6	8.2e6	5.06314039230347	High	0	7.467E-11
High	[K].IADQISDAVLDAILEQDPK.[A]	1xDeamidated [Q]	0.0015345	0	1	2	2	A6TDV1	A6TDV1 [19-37]	0	2055.04920687	Not Found	High	Not Found		3.8e6		3.53885364532471	High	0	2.43E-06
High	[K].GEILGGMAAVEQPEPAAQPK.[K]	1xDeamidated [Q12]	3.53566E-05	0	1	1	3	B5XNA0	B5XNA0 [205-224]	0	1993.98991796	High	High	Not Found				4.39973449707031	High	0	2.716E-09
High	[K].QLAMHVAASKPEFVKPEDVSAEVVEK.[E]		5.16282E-05	0	1	1	7	A6T4X2	A6T4X2 [168-193]	0	2838.47060545	High	High	High				3.10674858093262	High	0	5.284E-09
High	[K].NINPTQTSAWQALQK.[H]		0.000900694	0	1	2	7	A6TGT4	A6TGT4 [3-17]	0	1699.87620857	High	High	High	3.2e7	6.4e6	3.8e7	3.08060455322266	High	0	3.304E-06
High	[R].ADALAGWVNHFLLGLGVSQPK.[L]		0.00377713	0	1	2	2	A6TDS1	A6TDS1 [102-122]	0	2193.18149854	Not Found	High	Not Found		1.2e6		2.91901779174805	High	0	1.02E-05
High	[K].VINDNFGIVEGLMTTVHATTATQK.[T]		1.01383E-06	0	1	1	3	P24164	P24164 [155-178]	0	2560.30756299	High	Not Found	High	4.5e8		1.3e7	5.28107357025146	High	0	5.161E-12
High	[K].EEGFIEDFKVEGDTKPELELTLK.[Y]		0.000678099	0	1	1	2	A6TEV8	A6TEV8 [42-64]	1	2666.34471947	Not Found	Not Found	High				3.61061406135559	High	0	4.949E-07
High	[R].ELSAEGFNFIGTGVSGGEEGALK.[G]		1.31514E-07	0	2	2	17	P00350; P41576	P00350 [114-136]; P41576 [114-136]	0	2269.09828182	High	High	High	1.2e7	9.9e6	9.8e6	5.84062480926514	High	0	6.522E-12
High	[R].VLDVLIPPAK.[N]		0.012621	0	1	1	8	B5XZ37	B5XZ37 [131-140]	0	1064.6714081	High	High	High	9.5e6	5.1e6	5.0e6	2.61531496047974	High	0	8.605E-05
High	[R].QAVTNPQNTLFAIK.[R]		0.00012101	0	1	2	19	A6T4F4	A6T4F4 [57-70]	0	1544.84311762	High	High	High	1.5e8	6.1e7	6.3e7	4.26727151870728	High	0	5.392E-08
High	[R].VALIENAEFVEGSDK.[L]		8.05269E-06	0	1	2	11	A6TBK7	A6TBK7 [583-597]	0	1620.81154262	High	High	High	1.4e7		9.4e6	4.8717212677002	High	0	1.213E-09
High	[K].YSDHIALPVEIEK.[R]		1.80473E-05	0	1	1	5	A6T5N6	A6T5N6 [200-212]	0	1513.78968507	High	High	High				4.24319839477539	High	0	8.296E-10
High	[R].FKGDDIVDTVTLTR.[R]		0.00169516	0	1	2	4	A6TBQ0	A6TBQ0 [56-69]	1	1579.83261245	High	Not Found	High	1.4e7		3.3e6	3.27392077445984	High	0	2.488E-06
High	[R].TAAGQPVLVGTISIEK.[S]		4.60394E-05	0	1	2	18	A6T4P1	A6T4P1 [446-461]	0	1583.90029809	High	High	High	1.7e7	3.8e5	1.5e7	4.41322231292725	High	0	5.246E-09
High	[K].VIVEGINLVK.[K]		0.00540279	0	1	2	10	A6TEW1	A6TEW1 [34-43]	0	1083.67722173	High	High	High				2.62164998054504	High	0	2.265E-05
High	[R].ALEIEEMQLK.[Q]		0.00333548	0	1	2	8	A6TGP0	A6TGP0 [945-954]	0	1203.62895083	High	High	High		6.2e6	1.4e7	3.33917808532715	High	0	3.408E-05
High	[R].GIEGTSLDVPEDIVHSGK.[T]		7.46409E-05	0	1	2	18	A6T5G0	A6T5G0 [73-90]	0	1852.9286975	High	High	High	3.0e7	1.2e7	2.3e7	4.20550727844238	High	0	3.763E-08
High	[K].LMEIAQQQHAQQQAGSADAQASNAKDDDVVDAEFEEVK.[D]	2xDeamidated [Q/N]	3.63333E-07	0	1	2	2	A6T4F4	A6T4F4 [598-635]	1	4116.85746557	Not Found	Not Found	High				6.66657018661499	High	0	8.48E-13
High	[K].LMEIAQQQHAQQQAGSADAQASNAKDDDVVDAEFEEVK.[D]	1xDeamidated [Q/N]	9.92366E-10	0	1	2	24	A6T4F4	A6T4F4 [598-635]	1	4115.87344957	High	High	Not Found	2.8e7	5.6e6		7.52178001403809	High	0	1.855E-16
High	[R].NTQAVLDGSLDQFIEASLK.[A]		0.000561175	0	1	1	4	B5XUF3	B5XUF3 [344-362]	0	2049.04987518	High	Not Found	High	7.0e6		2.9e6	3.62550640106201	High	0	2.474E-06
High	[K].LMEIAQQQHAQQQAGSADAQASNAKDDDVVDAEFEEVK.[D]		1.37544E-07	0	1	2	12	A6T4F4	A6T4F4 [598-635]	1	4114.88943357	High	High	High	6.7e6	5.0e6	1.3e7	5.37227964401245	High	0	3.172E-13
High	[K].YGIPQISTGDMLR.[A]		0.000684887	0	1	1	16	A6T5N7	A6T5N7 [24-36]	0	1450.73587542	High	High	High	2.1e7	1.6e7	1.9e7	3.05292725563049	High	0	1.563E-06
High	[R].YVESQVYQGVVENLASEQAAR.[M]		1.5388E-05	0	1	2	12	A6TG37	A6TG37 [223-243]	0	2340.14662897	High	High	High	8.8e6	8.3e6	8.1e6	3.96316719055176	High	0	6.247E-10
High	[R].DICQCEALWTPAK.[I]	2xCarbamidomethyl [C3; C5]	0.00043313	0	1	2	18	A6TCC2	A6TCC2 [200-212]	0	1591.72432503	High	High	High	6.5e6	2.2e6	4.6e6	3.41164255142212	High	0	2.235E-07
High	[K].TEFDVILK.[A]		0.0156899	0	1	2	46	A6TGN9	A6TGN9 [53-60]	0	964.53497422	High	High	High	3.6e7	3.0e7		2.32635712623596	High	0	0.0004546
High	[K].AEAIHYIGDLVQR.[T]		8.38008E-06	0	1	1	24	A6TEU8	A6TEU8 [272-284]	0	1484.78560278	High	High	High	4.5e6	4.1e6	8.3e6	3.88861799240112	High	0	2.143E-10
High	[K].GEVAALNVAALSEDQK.[A]		3.4659E-05	0	1	1	4	A6T6A3	A6T6A3 [684-699]	0	1614.83334068	High	Not Found	High	3.4e6		3.7e6	4.14646768569946	High	0	3.399E-09
High	[R].AIQYNQALQALER.[A]		0.0103011	0	1	2	3	A6T716	A6T716 [413-425]	0	1517.80706647	Not Found	High	Not Found		8.1e6		2.25918483734131	High	0	0.000479
High	[K].IGVLTSGGDAPGMNAAIR.[G]		0.000168114	0	1	1	15	A6TGB8	A6TGB8 [5-22]	0	1699.87957939	High	High	High		1.1e7		3.88161516189575	High	0	5.576E-08
High	[K].YAALCDVFVMDAFGTAHR.[A]	1xCarbamidomethyl [C5]	4.32032E-06	0	1	1	8	B5XUB8	B5XUB8 [129-146]	0	2043.94152796	High	High	High	1.7e7		2.6e6	4.55506038665771	High	0	6.66E-11
High	[R].SGETEDATIADLAVGTAAGQIK.[T]	1xDeamidated [Q20]	0.00678994	0	1	2	1	A6TD53	A6TD53 [372-393]	0	2119.04009867	High	Not Found	Not Found				2.88975644111633	High	0	2.887E-05
High	[R].SGETEDATIADLAVGTAAGQIK.[T]		3.56999E-09	0	1	2	55	A6TD53	A6TD53 [372-393]	0	2118.05608267	High	High	High	3.0e8	1.6e8	2.4e8	7.29447650909424	High	0	6.043E-15
High	[R].SGTLPVHQIVGMGEAYR.[I]		4.40727E-06	0	1	2	16	A6TCF1	A6TCF1 [241-257]	0	1814.92177854	High	High	High	4.3e7	2.1e7	1.7e7	4.68954420089722	High	0	6.894E-11
High	[K].HSQVFSTAEDNQSAVTIHVLQGER.[K]	1xDeamidated [Q/N]	2.28617E-07	0	1	2	17	A6T4F4	A6T4F4 [422-445]	0	2654.28049694	High	High	High			8.4e6	5.97285032272339	High	0	3.753E-13
High	[K].HSQVFSTAEDNQSAVTIHVLQGER.[K]		3.86165E-08	0	1	2	22	A6T4F4	A6T4F4 [422-445]	0	2653.29648094	High	High	High	8.5e6	7.2e6	1.6e7	5.50133562088013	High	0	7.107E-14
High	[R].APIVLAVYTR.[A]		0.000268504	0	1	1	53	Q9F663	Q9F663 [255-264]	0	1102.66190604	High	High	High	1.7e7	5.8e6	9.5e7	3.89523911476135	High	0	9.643E-08
High	[K].AHYVLMNVEAPQEAIDELETNFR.[F]		2.54125E-08	0	1	1	39	A6THB1	A6THB1 [57-79]	0	2689.29264116	High	High	High	2.0e8	9.0e7	9.1e7	6.00884246826172	High	0	1.915E-14
High	[K].LDPYINVDPGTMSPIQHGEVFVTEDGAETDLDLGHYER.[F]		0.000260599	0	1	2	2	A6TD54	A6TD54 [41-78]	0	4229.96080764	Not Found	High	High				5.26447296142578	High	0	9.117E-08
High	[K].LDPYINVDPGTMSPIQHGEVFVTEDGAETDLDLGHYER.[F]	1xDeamidated [N/Q]	1.2926E-05	0	1	2	5	A6TD54	A6TD54 [41-78]	0	4230.94482364	High	Not Found	High	2.7e7		5.1e6	5.19420623779297	High	0	4.61E-10
High	[K].LKDMALEDVLIITGELDENLFLAAR.[N]		1.37705E-08	0	1	1	31	A6TEX1	A6TEX1 [138-162]	1	2802.49575757	High	High	High	8.0e7	8.6e7	5.4e7	6.32467460632324	High	0	2.576E-13
High	[K].LAAVLGLLEQEPEAFLQSGAQVDDAEVAEIESLIQQR.[L]	2xDeamidated [Q]	0.0109866	0	1	1	5	A6T5R2	A6T5R2 [387-423]	0	3982.01791272	High	High	High			4.9e5	4.05287313461304	High	0	6.71E-05
High	[K].LAAVLGLLEQEPEAFLQSGAQVDDAEVAEIESLIQQR.[L]	1xDeamidated [Q]	5.0167E-06	0	1	1	35	A6T5R2	A6T5R2 [387-423]	0	3981.03389672	High	High	Not Found	3.4e6	1.8e6		6.31209230422974	High	0	8.687E-11
High	[K].LAAVLGLLEQEPEAFLQSGAQVDDAEVAEIESLIQQR.[L]		0.0012574	0	1	1	6	A6T5R2	A6T5R2 [387-423]	0	3980.04988072	High	High	Not Found		1.2e6		4.60389995574951	High	0	1.473E-06
High	[K].WLLDQAECIVTLWNGQPIAVTPPNFVELEIIETDPGLK.[G]	2xDeamidated [N/Q]; 1xCarbamidomethyl [C8]	0.001417	0	1	1	21	A6TH65	A6TH65 [106-143]	0	4321.19885428	High	High	High		1.4e6	1.1e6	3.90341424942017	High	0	1.816E-06
High	[K].WLLDQAECIVTLWNGQPIAVTPPNFVELEIIETDPGLK.[G]	1xDeamidated [N/Q]; 1xCarbamidomethyl [C8]	0.0437696	0	1	1	29	A6TH65	A6TH65 [106-143]	0	4320.21483828	High	High	High	3.3e6	2.1e6	1.3e6	3.45964908599854	High	0.0002192	0.006782
High	[K].WLLDQAECIVTLWNGQPIAVTPPNFVELEIIETDPGLK.[G]	1xCarbamidomethyl [C8]	0.00379596	0	1	1	4	A6TH65	A6TH65 [106-143]	0	4319.23082228	Not Found	High	Not Found		6.6e5		3.05627870559692	High	0	1.031E-05
High	[R].LPVVATLNELSEEALIQILK.[E]	2xDeamidated [N8; Q17]	0.00878953	0	1	2	1	A6T5I1	A6T5I1 [308-327]	0	2195.24209342	Not Found	Not Found	High				2.66393780708313	High	0	4.558E-05
High	[R].LPVVATLNELSEEALIQILK.[E]	1xDeamidated [Q/N]	0.00145272	0	1	2	12	A6T5I1	A6T5I1 [308-327]	0	2194.25807742	High	High	High	2.6e6	1.6e6	9.4e5	3.43201732635498	High	0	1.308E-05
High	[R].LPVVATLNELSEEALIQILK.[E]		8.85209E-06	0	1	2	59	A6T5I1	A6T5I1 [308-327]	0	2193.27406142	High	High	High	2.8e6	2.1e6	5.3e6	4.80399084091187	High	0	2.366E-10
High	[R].LAQMQQLSHQSDDEAAAEDLAAQTGER.[K]		2.95868E-06	0	0	1	5			0	2913.3279168	High	High	Not Found	4.6e7			5.2401328086853	High	0	6.246E-11
High	[K].FEQLTAYVDELSAPYLEDAEIDFVTDQLGSQLTLK.[A]	2xDeamidated [Q27; Q]	0.00290175	0	1	2	8	B5XTS2	B5XTS2 [58-92]	0	3963.91613302	High	High	High	2.6e6		1.9e6	3.68874049186707	High	0	6.423E-06
High	[K].FEQLTAYVDELSAPYLEDAEIDFVTDQLGSQLTLK.[A]	1xDeamidated [Q]	0.00267969	0	1	2	20	B5XTS2	B5XTS2 [58-92]	0	3962.93211702	High	High	High	1.3e6	3.5e6	1.4e6	3.93308258056641	High	0	5.561E-06
High	[K].FEQLTAYVDELSAPYLEDAEIDFVTDQLGSQLTLK.[A]		7.03099E-05	0	1	2	9	B5XTS2	B5XTS2 [58-92]	0	3961.94810102	High	High	High	7.9e6	3.9e6		4.52113437652588	High	0	1.034E-08
High	[K].LKDMALEDVLIITGELDENLFLAAR.[N]	1xDeamidated [N19]	8.16427E-05	0	1	1	11	A6TEX1	A6TEX1 [138-162]	1	2803.47977357	High	High	High	5.6e6			4.51296997070313	High	0	1.184E-08
High	[K].IDNEEVLIMSESDILAIVEA.[-]	1xDeamidated [N3]	0.0012827	0	1	1	13	B5Y369	B5Y369 [78-97]	0	2204.0890227	High	High	High	1.1e6	9.3e5		4.36618566513062	High	0	2.403E-06
High	[K].LTNANVVDDVIDFMLGR.[F]		0.000216736	0	1	2	52	A6TFH4	A6TFH4 [515-531]	0	1891.95822355	High	High	High	3.0e6	1.2e6	1.2e6	4.07095623016357	High	0	2.89E-06
High	[R].RVEIDPSLLEDDKEMLEDLVAAAFNDAAR.[R]	1xDeamidated [N25]	0.021838	0	1	2	1	A6T5N4	A6T5N4 [55-83]	2	3246.58346308	High	Not Found	Not Found				2.60247111320496	High	0	0.0002278
High	[R].RVEIDPSLLEDDKEMLEDLVAAAFNDAAR.[R]		2.18083E-05	0	1	2	8	A6T5N4	A6T5N4 [55-83]	2	3245.59944708	High	High	High	1.9e7	3.1e7	3.5e7	4.03978681564331	High	0	1.16E-09
High	[R].WTMSQVTELFNKPLIDLLFEAQQIHR.[Q]	1xDeamidated [Q/N]	1.41386E-05	0	1	2	4	A6T6L5	A6T6L5 [7-32]	0	3158.63431708	Not Found	High	Not Found		3.9e6		4.32968950271606	High	0	5.385E-10
High	[R].WTMSQVTELFNKPLIDLLFEAQQIHR.[Q]		0.000172353	0	1	2	8	A6T6L5	A6T6L5 [7-32]	0	3157.65030108	High	High	High	1.5e6		1.1e7	3.27216529846191	High	0	4.409E-08
High	[R].EFFDLRPYGLIQMLDLLHPIYK.[E]	1xDeamidated [Q12]	6.00206E-06	0	1	2	17	A6TDV1	A6TDV1 [332-353]	0	2722.43130744	High	High	High	6.7e6	4.1e7	1.2e6	4.72092151641846	High	0	1.187E-10
High	[R].EFFDLRPYGLIQMLDLLHPIYK.[E]		0.000478498	0	1	2	7	A6TDV1	A6TDV1 [332-353]	0	2721.44729144	High	High	High	1.3e6		6.8e6	3.5895562171936	High	0	9.844E-07
High	[K].VVSIGDINVANDLPFVLFGGMNVLESR.[D]	1xDeamidated [N]	0.000172353	0	1	1	20	A6TAN5	A6TAN5 [5-31]	0	2876.48625594	High	High	High	8.7e6			4.96807098388672	High	0	0.0002155
High	[K].VVSIGDINVANDLPFVLFGGMNVLESR.[D]		2.5577E-05	0	1	1	21	A6TAN5	A6TAN5 [5-31]	0	2875.50223994	High	High	High	8.8e6	1.7e6	1.3e6	4.20165157318115	High	0	8.553E-07
High	[K].LLEAFVQSGNKPEWMILTVLPVLPPDLRPLVPLDGGR.[F]	1xDeamidated [Q/N]	0.000702156	0	1	1	14	A6TGP1	A6TGP1 [223-259]	0	4081.25585554	High	High	High	3.8e6	3.5e6	2.5e7	3.12096619606018	High	0	5.229E-07
High	[K].LLEAFVQSGNKPEWMILTVLPVLPPDLRPLVPLDGGR.[F]		0.0360198	0	1	1	7	A6TGP1	A6TGP1 [223-259]	0	4080.27183954	High	Not Found	Not Found				1.84529685974121	High	3.417E-05	0.002499
High	[R].VLLLDNLSDYIKPGMSVEAIQGIIASMK.[S]	1xDeamidated [N/Q]	0.002142	0	1	1	9	B5XPI0	B5XPI0 [42-69]	0	3019.60940747	Not Found	Not Found	High				3.65814733505249	High	0	3.743E-06
High	[R].VLLLDNLSDYIKPGMSVEAIQGIIASMK.[S]		1.9159E-05	0	1	1	5	B5XPI0	B5XPI0 [42-69]	0	3018.62539147	High	High	High				3.96862554550171	High	0	2.225E-08
High	[R].EAAQFAAIADALLINVGTLTEDR.[A]	1xDeamidated [Q4]	0.00113821	0	1	2	1	A6TBJ8	A6TBJ8 [55-77]	0	2403.24019539	Not Found	Not Found	High			6.5e5	4.57483720779419	High	0	1.227E-06
High	[K].IDNEEVLIMSESDILAIVEA.[-]		0.000174079	0	1	1	51	B5Y369	B5Y369 [78-97]	0	2203.1050067	High	High	High	1.5e7	1.3e7	8.7e5	4.4858341217041	High	0	2.691E-07
High	[R].EAAQFAAIADALLINVGTLTEDR.[A]		0.000122222	0	1	2	22	A6TBJ8	A6TBJ8 [55-77]	0	2402.25617939	High	High	High	4.9e6	2.5e6	2.6e5	4.89862012863159	High	0	2.427E-08
High	[R].SDIEIVAINDLLDAEYMAYMLK.[Y]		0.000371159	0	1	1	19	P24164	P24164 [19-40]	0	2530.24553963	High	High	High	2.8e6	2.4e6	8.4e6	4.56444692611694	High	0	1.714E-07
High	[R].AADTQDDAQFGEWVELLLDQALLAER.[G]		4.73667E-08	0	1	1	42	A6T5N6	A6T5N6 [580-605]	0	2917.42140654	High	High	High	8.7e6	2.1e7	3.4e7	5.37177896499634	High	0	2.34E-14
High	[R].KGCYTGQEMVAR.[A]	1xCarbamidomethyl [C3]	0.00724272	0	1	1	3	B5XUE6	B5XUE6 [226-237]	1	1399.64568056	High	High	Not Found	3.6e5	2.7e5		2.6570930480957	High	0	3.237E-05
High	[R].REFYEKPTTER.[K]		0.0372717	0	1	1	3	B5XU21	B5XU21 [35-45]	1	1455.72266817	High	High	Not Found	2.4e6	1.2e7		2.72766494750977	High	0	0.0005922
High	[K].VVADALGALR.[L]		0.00355829	0	1	2	2	A6TB35	A6TB35 [401-410]	0	984.58365574	Not Found	High	Not Found		7.4e6		2.07355546951294	High	0	9.204E-06
High	[R].TKHAVTEASPMVK.[A]		0.0205841	0	1	2	4	A6THB1	A6THB1 [92-104]	1	1398.74096082	High	High	Not Found	2.2e6	7.9e6		3.36174941062927	High	0	0.0002054
High	[R].LDQLTVIELDR.[D]		0.0212019	0	1	2	2	A6T4I7	A6T4I7 [59-69]	0	1314.7263566	High	Not Found	Not Found	3.8e7			2.15337133407593	High	0	0.0002156
High	[R].DTVVDVQSK.[V]		0.0120709	0	1	1	4	B5XXK6	B5XXK6 [227-235]	0	990.51021596	High	High	Not Found	1.8e6	6.2e6		2.4779736995697	High	0	7.971E-05
High	[R].LETVLFQQQLGTLR.[D]		0.000373012	0	1	2	2	A6TFH4	A6TFH4 [349-362]	0	1645.92718155	High	Not Found	Not Found	4.4e6			3.29113030433655	High	0	1.723E-07
High	[R].TPHPALTEAK.[H]		0.0164847	0	1	2	3	A6TI29	A6TI29 [613-622]	0	1064.57348494	High	High	Not Found	1.9e6	1.0e6		2.35457944869995	High	0	0.0003734
High	[R].NVVAGDPSPDGK.[G]		0.000547373	0	1	2	6	A6T4Z7	A6T4Z7 [389-400]	0	1155.56404237	High	High	Not Found	3.6e7	4.9e7		3.30510067939758	High	0	2.565E-05
High	[R].EVAHLRPR.[T]		0.0187428	0	1	1	1	A6T726	A6T726 [123-130]	0	977.56392339	Not Found	High	Not Found		5.0e6		1.62716972827911	High	0	0.0001735
High	[K].HIATLQHDR.[C]		0.029042	0	1	2	4	A6TFK3	A6TFK3 [40-48]	0	1090.57521628	High	High	Not Found	1.6e6	3.6e6		2.2231707572937	High	0.0003071	0.01325
High	[K].DGHLVVNGK.[K]	1xDeamidated [N7]	0.0393254	0	1	1	2	P24164	P24164 [56-64]	0	939.48942144	High	Not Found	Not Found	1.2e6			2.55954909324646	High	0	0.0006539
High	[R].VVNFEGTPDLVGK.[F]		0.00269305	0	1	1	2	A6T6B5	A6T6B5 [409-421]	0	1374.7263566	Not Found	High	Not Found				3.24308586120605	High	0	4.531E-05
High	[R].VLESLTSALAADAALLSAAER.[Q]		0.000569623	0	1	1	4	A6TCE7	A6TCE7 [539-559]	0	2072.12337445	High	High	Not Found		1.0e6		3.298743724823	High	0	2.822E-06
High	[R].SDIEIVAINDLLDAEYMAYMLK.[Y]	1xDeamidated [N9]	0.00325354	0	1	1	7	P24164	P24164 [19-40]	0	2531.22955563	High	High	High		7.6e5	5.4e5	3.34244084358215	High	0	2.515E-05
High	[R].YQAFTQADLTNLR.[K]		0.00312659	0	1	3	1	A6TFL4	A6TFL4 [272-284]	0	1540.77543198	Not Found	High	Not Found				2.58816957473755	High	0	7.334E-06
High	[K].DVLLLDVTPLSLGIETMGGVMTALISK.[N]		9.26883E-07	0	1	1	7	A6T4F4	A6T4F4 [388-414]	0	2786.52936591	High	High	High	5.9e7	5.3e7	9.5e6	4.17423248291016	High	0	3.884E-10
High	[K].NYFAQLNGQDVNDLYELVLAEVEQPLLDMVMQYTR.[G]	3xDeamidated [Q5; Q9; Q24]	0.00105105	0	1	2	1	B5XND7	B5XND7 [37-71]	0	4134.95624092	Not Found	High	Not Found				4.43123197555542	High	0	1.067E-06
High	[K].NYFAQLNGQDVNDLYELVLAEVEQPLLDMVMQYTR.[G]	1xDeamidated [Q/N]	4.7256E-06	0	1	2	27	B5XND7	B5XND7 [37-71]	0	4132.98820892	High	High	High	1.9e7	1.5e7	9.3e6	5.79958057403564	High	0	2.161E-08
High	[K].IGGQADLSESLLEEVTSLVEWPVVLTAK.[F]		0.000278032	0	1	2	4	A6TFH4	A6TFH4 [237-264]	0	2983.5874092	High	Not Found	High	2.0e7		1.0e7	4.34742116928101	High	0	1.024E-07
High	[K].DMALEDVLIITGELDENLFLAAR.[N]		3.26E-08	0	1	1	8	A6TEX1	A6TEX1 [140-162]	0	2561.31673068	High	High	High	6.0e7	5.9e7	3.6e7	6.29018783569336	High	0	4.894E-13
High	[R].HLAEFWMLEPEVAFANLNDVAGLAEAMLK.[Y]	1xDeamidated [N]	0.00951551	0	1	1	3	A6T726	A6T726 [243-271]	0	3230.59006898	Not Found	Not Found	High			4.0e6	4.90829658508301	High	0	8.19E-05
High	[R].HLAEFWMLEPEVAFANLNDVAGLAEAMLK.[Y]		3.16866E-05	0	1	1	4	A6T726	A6T726 [243-271]	0	3229.60605298	High	High	Not Found	1.2e7	1.1e7		5.85720634460449	High	0	2.224E-09
High	[K].LPTPWGDFLMVGFEELATGQDHVALVYGDISGQSPVLAR.[V]		0.00527019	0	1	2	4	A6T7Y5	A6T7Y5 [11-49]	0	4186.0953912	Not Found	High	High		2.5e6	6.5e6	3.43861317634583	High	0	1.836E-05
High	[K].LWFYLPVDYWHNVEPLPTSFWTEEIDVIALPK.[A]	1xDeamidated [N12]	0.0427184	0	1	1	2	A6TGM5	A6TGM5 [80-111]	0	3918.9669271	Not Found	Not Found	High			4.4e6	2.77962875366211	High	0.001269	0.03403
High	[R].GLVLIEELLVQEGIMDEGESLYSPTNIMLMHHVTAALR.[A]		0.00646094	0	1	1	2	A6T4P1	A6T4P1 [278-315]	0	4222.15964768	Not Found	Not Found	High			5.3e6	1.89020609855652	High	0	2.634E-05
High	[R].KLEEHGALANTIVVVATASESAALQYLAPYAGCAMGEYFR.[D]	2xDeamidated [N10; Q25]; 1xCarbamidomethyl [C33]	4.10555E-05	0	1	2	3	A6TG38	A6TG38 [211-250]	1	4274.07842159	High	High	Not Found	5.9e5	2.0e7		5.1408863067627	High	0	5.071E-08
High	[R].KLEEHGALANTIVVVATASESAALQYLAPYAGCAMGEYFR.[D]	1xDeamidated [Q/N]; 1xCarbamidomethyl [C33]	0.000335967	0	1	2	13	A6TG38	A6TG38 [211-250]	1	4273.09440559	High	High	High	2.5e7	2.3e6		3.95383358001709	High	0	2.701E-07
High	[R].AADTQDDAQFGEWVELLLDQALLAER.[G]	2xDeamidated [Q9; Q20]	3.21637E-05	0	1	1	2	A6T5N6	A6T5N6 [580-605]	0	2919.38943854	Not Found	High	Not Found				4.94777584075928	High	0	2.289E-09
High	[R].AADTQDDAQFGEWVELLLDQALLAER.[G]	1xDeamidated [Q]	0.00576332	0	1	1	9	A6T5N6	A6T5N6 [580-605]	0	2918.40542254	High	High	High		9.1e5		3.14426779747009	High	0	2.149E-05
High	[R].LEFLGDSILSFVIANALYHR.[F]		0.0012891	0	1	1	1	A6TCI1	A6TCI1 [40-59]	0	2278.22302895	Not Found	High	Not Found				3.13270330429077	High	0	1.532E-06
High	[K].IIDDAVER.[I]		0.0248189	0	1	2	4	A6TCC2	A6TCC2 [213-220]	0	930.48908664	High	High	Not Found	2.5e6	1.3e6		2.44117164611816	High	0	0.0002867
High	[K].AGKPLVIIAEDVEGEALATLVVNTMR.[G]	1xDeamidated [N23]	4.46837E-05	0	1	3	13	A6TH53	A6TH53 [243-268]	0	2710.46954328	High	High	High	4.8e6			4.03627824783325	High	0	2.687E-07
High	[K].DMADLVYMTEAEK.[I]		0.0256878	0	1	2	2	A6T4P1	A6T4P1 [422-434]	0	1515.67055749	High	Not Found	Not Found				2.64822196960449	High	0	0.0003039
High	[R].GANFGYDNLVVDMLGFGVMK.[K]		0.000346159	0	1	1	5	A6TAN5	A6TAN5 [169-188]	0	2147.03000824	High	High	High			1.9e6	3.26928734779358	High	0	1.512E-07
High	[R].AAGELPAAPQVSVEEASANLAELLNAGLGGSDND.[-]	1xDeamidated [Q/N]	2.48239E-05	0	1	1	10	A6TGP1	A6TGP1 [1374-1407]	0	3251.55499963	Not Found	High	High		4.5e5		5.50114965438843	High	0	1.452E-09
High	[R].AAGELPAAPQVSVEEASANLAELLNAGLGGSDND.[-]		7.67035E-07	0	1	1	13	A6TGP1	A6TGP1 [1374-1407]	0	3250.57098363	High	High	High	2.2e7	1.4e7	1.4e6	5.93737649917603	High	0	3.159E-12
High	[R].VLAGGEGHDVVLVEIGGTVGDIESLPFLEAIR.[Q]		7.427E-05	0	1	2	27	A6TD54	A6TD54 [127-158]	0	3261.73653294	High	High	High	4.0e6	4.8e6	1.7e6	4.66475963592529	High	0	1.005E-08
High	[R].TDGSPTYNFCVVVDDWDMAITHVIR.[G]	1xDeamidated [N8]; 1xCarbamidomethyl [C10]	6.79005E-05	0	1	2	10	A6TC43	A6TC43 [175-199]	0	2912.32295567	High	High	High				4.4058198928833	High	0	8.563E-09
High	[R].TDGSPTYNFCVVVDDWDMAITHVIR.[G]	1xCarbamidomethyl [C10]	2.12718E-05	0	1	2	10	A6TC43	A6TC43 [175-199]	0	2911.33893967	High	High	High	7.8e6			4.55296039581299	High	0	1.103E-09
High	[K].KYEIISEAEAEVAEIQEQFQSGLVTAGER.[Y]	1xDeamidated [Q]	0.000215659	0	1	1	16	A6TGP1	A6TGP1 [650-678]	1	3225.57975789	Not Found	High	High		1.1e6	2.6e6	4.13861560821533	High	0	1.999E-07
High	[K].KYEIISEAEAEVAEIQEQFQSGLVTAGER.[Y]		0.000645154	0	1	1	5	A6TGP1	A6TGP1 [650-678]	1	3224.59574189	High	Not Found	Not Found	1.5e6			4.11621427536011	High	0	4.511E-07
High	[K].EPAILAEISGIISFGK.[E]		2.74566E-06	0	1	1	59	A6TGP1	A6TGP1 [1152-1167]	0	1644.92069918	High	High	High	4.2e6	1.0e7		4.35492181777954	High	0	1.395E-07
High	[K].SFVVADIPGLIEGAAEGAGLGIR.[F]		0.033638	0	1	2	2	A6TEK2	A6TEK2 [208-230]	0	2212.19720809	Not Found	Not Found	High			2.9e6	2.74519085884094	High	0	0.0004939
High	[R].DDTILVSIMHVNNEIGVVQDIATIGEMCR.[A]	2xDeamidated [N13; Q/N]; 1xCarbamidomethyl [C28]	0.0320319	0	1	2	2	A6TCF1	A6TCF1 [143-171]	0	3244.55342608	Not Found	High	Not Found		4.3e5		2.70716023445129	High	0	0.0004508
High	[R].DDTILVSIMHVNNEIGVVQDIATIGEMCR.[A]	1xDeamidated [N/Q]; 1xCarbamidomethyl [C28]	1.70001E-05	0	1	2	38	A6TCF1	A6TCF1 [143-171]	0	3243.56941008	High	High	High	6.9e6	7.0e6	1.5e6	5.77034091949463	High	0	3.349E-09
High	[R].DDTILVSIMHVNNEIGVVQDIATIGEMCR.[A]	1xCarbamidomethyl [C28]	2.44843E-06	0	1	2	18	A6TCF1	A6TCF1 [143-171]	0	3242.58539408	High	High	High	2.4e6		1.7e6	6.03109359741211	High	0	6.809E-10
High	[R].QTFNTAIAAIMELMNK.[L]		0.00122039	0	1	2	23	A6T6A3	A6T6A3 [720-735]	0	1795.90810233	High	High	High	3.2e6	1.7e6	1.9e6	3.3055682182312	High	0	1.751E-05
High	[R].GANFGYDNLVVDMLGFGVMK.[K]	1xDeamidated [N]	0.000688306	0	1	1	2	A6TAN5	A6TAN5 [169-188]	0	2148.01402424	Not Found	Not Found	High				3.56479740142822	High	0	5.089E-07
High	[R].LFSVPNPGAADDFLAVINPESLVIK.[Q]	1xDeamidated [N]	0.020788	0	1	1	2	A6T6C3	A6T6C3 [477-501]	0	2627.39669599	Not Found	Not Found	High				3.24798226356506	High	0	0.0007921
High	[R].VFGNLPYNISTPLMFHLFSYTDAIADMHFMLQK.[E]	2xDeamidated [N8; Q/N]	0.0494147	0	1	2	4	A6T4I7	A6T4I7 [110-142]	0	3863.85217388	Not Found	High	High				3.6286768913269	High	0	0.0009851
High	[R].AITQLILNLVEGSPIK.[L]		1.86877E-05	0	2	2	23	A6TF98; B5XTK9	A6TF98 [511-526]; B5XTK9 [511-526]	0	1709.02074754	High	High	High	2.2e7	3.1e6		4.33212995529175	High	0	2.15E-08
High	[K].WDEVGVDVVAEATGIFLTDETAR.[K]		2.01847E-07	0	1	1	109	P24164	P24164 [79-101]	0	2493.2143741	High	High	High	3.2e7	2.6e6	1.3e6	6.1484637260437	High	0	1.302E-09
High	[K].LDIATGEAVEFAEVLMIANGEEIK.[I]	1xDeamidated [N19]	4.38537E-06	0	1	1	80	B5XSV5	B5XSV5 [25-48]	0	2563.28476225	High	High	High	3.1e6	2.4e6	2.9e6	5.33917665481567	High	0	4.319E-09
High	[K].LDIATGEAVEFAEVLMIANGEEIK.[I]		3.64721E-06	0	1	1	37	B5XSV5	B5XSV5 [25-48]	0	2562.30074625	High	High	High	1.4e7	3.7e6	2.8e6	5.32571029663086	High	0	4.965E-11
High	[R].DDGYLPEALLNYLVR.[L]		0.00114389	0	1	2	20	A6TC43	A6TC43 [252-266]	0	1750.90102632	High	High	High	8.6e6	3.7e6		3.51442503929138	High	0	5.144E-05
High	[R].ALNYTTEQILDLFFEK.[V]		3.53981E-06	0	1	2	30	A6TGP0	A6TGP0 [212-227]	0	1944.99532054	High	High	High	5.4e6	5.3e6	1.2e6	5.05904054641724	High	0	6.557E-10
High	[K].VDFDADKLKENLEALLVALK.[K]	1xDeamidated [N11]	0.00195843	0	2	2	5	B5XYF8; A6TGN6	B5XYF8 [178-197]; A6TGN6 [178-197]	2	2245.23259093	High	High	High	5.1e6			3.87789559364319	High	0	3.211E-06
High	[K].VDFDADKLKENLEALLVALK.[K]		0.000114558	0	2	2	20	B5XYF8; A6TGN6	B5XYF8 [178-197]; A6TGN6 [178-197]	2	2244.24857493	High	High	High	3.0e6	2.5e6	1.5e6	3.46745419502258	High	0	7.387E-08
High	[K].STDSAEGADVVDMNLTYLYNDGEFWHFMNNETFEQLSADAK.[A]	3xDeamidated [N20; N29; N]	0.00379596	0	1	1	4	A6TH65	A6TH65 [58-98]	0	4677.97084059	Not Found	High	High			8.3e5	4.03012561798096	High	0	1.027E-05
High	[K].STDSAEGADVVDMNLTYLYNDGEFWHFMNNETFEQLSADAK.[A]	2xDeamidated [N/Q]	0.000712726	0	1	1	13	A6TH65	A6TH65 [58-98]	0	4676.98682459	High	High	Not Found	1.0e6			4.9850058555603	High	0	5.406E-07
High	[K].STDSAEGADVVDMNLTYLYNDGEFWHFMNNETFEQLSADAK.[A]	1xDeamidated [N/Q]	0.000671378	0	1	1	14	A6TH65	A6TH65 [58-98]	0	4676.00280859	High	High	High		2.8e6		4.13322687149048	High	0	3.39E-05
High	[K].STDSAEGADVVDMNLTYLYNDGEFWHFMNNETFEQLSADAK.[A]		0.00467755	0	1	1	5	A6TH65	A6TH65 [58-98]	0	4675.01879259	Not Found	High	High		2.9e6		3.58671641349792	High	0	0.0005335
High	[R].MGFIEDVETIMAQIPEGHQTALFSATMPEAIR.[R]	2xDeamidated [Q13; Q19]	0.0115447	0	1	2	4	P33906	P33906 [164-195]	0	3535.67935448	High	Not Found	Not Found	1.4e6			2.07655310630798	High	0.002861	0.06068
High	[R].LFSVPNPGAADDFLAVINPESLVIK.[Q]		1.53116E-05	0	1	1	33	A6T6C3	A6T6C3 [477-501]	0	2626.41267999	High	High	High	2.8e7	2.7e6	1.3e6	5.57690811157227	High	0	9.413E-10
High	[K].AGKPLVIIAEDVEGEALATLVVNTMR.[G]		8.78486E-08	0	1	3	137	A6TH53	A6TH53 [243-268]	0	2709.48552728	High	High	High	4.9e7	7.0e7	1.9e8	5.93672943115234	High	0	9.427E-12
High	[K].NAALPILFSALLAEEPVEIQNVPK.[L]		2.01612E-06	0	1	2	17	A6TEK8	A6TEK8 [23-46]	0	2576.43341545	High	High	High	2.6e7	2.7e6	2.1e6	5.21817064285278	High	0	1.741E-11
High	[R].GVFEVLATGGDSALGGDDFDHLLADYLR.[E]		3.64293E-05	0	1	2	19	A6TCE7	A6TCE7 [223-250]	0	2923.41084188	High	High	High	2.5e6	1.4e6	2.4e6	5.0453724861145	High	0	3.235E-09
High	[K].SETIATLVAEDETLDANELGEILHAIEK.[N]	1xDeamidated [N17]	6.17688E-05	0	1	2	30	A6TEI3	A6TEI3 [275-302]	0	3025.50994705	High	High	High	3.6e7	1.3e6		4.88200283050537	High	0	7.268E-09
High	[K].SETIATLVAEDETLDANELGEILHAIEK.[N]		2.18338E-06	0	1	2	40	A6TEI3	A6TEI3 [275-302]	0	3024.52593105	High	High	High		2.9e6		4.9002857208252	High	0	1.567E-10
High	[K].EGVQEDILEILLNLK.[G]		1.94703E-06	0	1	1	141	A6TEU8	A6TEU8 [72-86]	0	1725.96329219	High	High	High	5.2e7	4.7e7	6.2e6	5.88310241699219	High	0	1.638E-11
High	[K].DKPTNVLSFPFEAPPGIEMPLLGDLIICR.[Q]	1xDeamidated [N5]; 1xCarbamidomethyl [C28]	0.000975397	0	1	1	4	B5XZQ2	B5XZQ2 [62-90]	0	3240.66831959	High	Not Found	High			1.6e6	3.94999575614929	High	0	9.355E-07
High	[K].DKPTNVLSFPFEAPPGIEMPLLGDLIICR.[Q]	1xCarbamidomethyl [C28]	0.000741696	0	1	1	10	B5XZQ2	B5XZQ2 [62-90]	0	3239.68430359	High	High	High	4.3e6	3.3e6	1.4e6	4.21949529647827	High	0	5.311E-05
High	[R].FGQNFLNDQFVIDSIVSAINPQK.[G]	1xDeamidated [N/Q]	0.0265865	0	1	2	5	A6T4I7	A6T4I7 [15-37]	0	2595.30894363	Not Found	High	High			7.3e5	3.64298748970032	High	0	0.0003254
High	[R].FGQNFLNDQFVIDSIVSAINPQK.[G]		0.00579202	0	1	2	5	A6T4I7	A6T4I7 [15-37]	0	2594.32492763	High	High	Not Found	1.1e6	8.4e5		2.94844150543213	High	0	0.0004824
High	[R].LGIEEGIELNPPLFDLFLK.[N]		0.0166483	0	1	1	6	A6TC99	A6TC99 [105-123]	0	2157.18418386	High	High	High		2.9e6		2.82450938224792	High	0	0.0001408
High	[K].GGLALSNEELAQTFTEWNEGELSSYLIDITK.[D]	1xDeamidated [N/Q]	9.71652E-09	0	1	1	12	P41576	P41576 [206-236]	0	3429.65840205	High	High	High	8.8e5			6.82828330993652	High	0	1.813E-15
High	[K].GGLALSNEELAQTFTEWNEGELSSYLIDITK.[D]		4.21898E-07	0	1	1	31	P41576	P41576 [206-236]	0	3428.67438605	High	High	High	3.3e7	1.4e7	1.4e7	6.68290853500366	High	0	1.658E-12
High	[K].VIAGFAGGTADAFTLFELFER.[K]		0.045504	0	1	1	6	B5XZ36	B5XZ36 [43-63]	0	2232.13354525	High	High	High	1.3e6	1.5e6	1.3e6	2.53692197799683	High	0.003781	0.08294
High	[R].AIHTLWNVLDELDQAWLPVEK.[S]	1xDeamidated [N/Q]	0.00132819	0	1	1	8	B5XZB2	B5XZB2 [63-83]	0	2491.28675171	High	High	High				3.6681957244873	High	0	1.617E-06
High	[R].AIHTLWNVLDELDQAWLPVEK.[S]		4.11519E-07	0	1	1	91	B5XZB2	B5XZB2 [63-83]	0	2490.30273571	High	High	High		2.6e7	6.2e7	4.95433712005615	High	0	2.065E-09
High	[R].GTFPQLNLAPVNFDALFMNYLQQQAGEGAEQHQDA.[-]	2xDeamidated [N/Q]	2.26351E-07	0	1	1	7	B5XTJ1	B5XTJ1 [121-155]	0	3864.78099389	High	High	High				5.80071926116943	High	0	3.697E-13
High	[K].NAALPILFSALLAEEPVEIQNVPK.[L]	1xDeamidated [N/Q]	5.87672E-05	0	1	2	6	A6TEK8	A6TEK8 [23-46]	0	2577.41743145	High	High	Not Found	4.8e6	1.1e6		3.6256411075592	High	0	5.588E-05
High	[R].GTFPQLNLAPVNFDALFMNYLQQQAGEGAEQHQDA.[-]	1xDeamidated [Q/N]	1.09666E-05	0	1	1	40	B5XTJ1	B5XTJ1 [121-155]	0	3863.79697789	High	High	High	3.7e6	2.7e6	1.7e6	4.43225049972534	High	0	1.478E-08
High	[K].DLSEELQILEAGLFSR.[I]		9.5865E-06	0	1	2	28	A6TGP0	A6TGP0 [959-974]	0	1819.94361933	High	High	High	1.3e7	5.9e6	1.1e7	4.5518012046814	High	0	1.055E-09
High	[K].NINADMATGAIEVLASDLTIINR.[S]	1xDeamidated [N]	0.0109323	0	1	2	8	A6TB35	A6TB35 [82-104]	0	2416.23881518	High	Not Found	High	4.7e5			3.05991816520691	High	0	0.0001729
High	[K].NINADMATGAIEVLASDLTIINR.[S]		2.85729E-06	0	1	2	37	A6TB35	A6TB35 [82-104]	0	2415.25479918	High	High	High	7.8e6	1.7e6	1.4e6	3.9984986782074	High	0	1.737E-07
High	[R].ITDDEYYQFVDDVIQAIK.[A]	1xDeamidated [Q]	0.0446286	0	1	2	4	A6T9K7	A6T9K7 [218-235]	0	2176.03322244	Not Found	High	High			7.8e5	2.27631282806396	High	0	0.0008203
High	[R].ITDDEYYQFVDDVIQAIK.[A]		0.000581085	0	1	2	2	A6T9K7	A6T9K7 [218-235]	0	2175.04920644	High	Not Found	Not Found	2.1e6			2.41980123519897	High	0	3.756E-07
High	[K].YEIISEAEAEVAEIQEQFQSGLVTAGER.[Y]	2xDeamidated [Q17; Q]	0.00795911	0	1	1	3	A6TGP1	A6TGP1 [651-678]	0	3098.46881093	Not Found	High	Not Found				4.54428815841675	High	0	3.82E-05
High	[K].YEIISEAEAEVAEIQEQFQSGLVTAGER.[Y]	1xDeamidated [Q]	1.00113E-08	0	1	1	11	A6TGP1	A6TGP1 [651-678]	0	3097.48479493	Not Found	High	High			5.3e6	6.38762187957764	High	0	6.422E-15
High	[K].YEIISEAEAEVAEIQEQFQSGLVTAGER.[Y]		6.92467E-09	0	1	1	19	A6TGP1	A6TGP1 [651-678]	0	3096.50077893	High	High	High	4.4e7	4.6e6	5.4e6	6.12179946899414	High	0	3.651E-10
High	[K].GCPAFDVAAACAGFTYALSVADQYVK.[N]	1xDeamidated [Q23]; 2xCarbamidomethyl [C2; C11]	0.00171212	0	1	1	9	A6T7F1	A6T7F1 [102-127]	0	2753.25856491	High	High	High		1.6e6		4.08185005187988	High	0	5.69E-06
High	[K].GCPAFDVAAACAGFTYALSVADQYVK.[N]	2xCarbamidomethyl [C2; C11]	0.00023355	0	1	1	12	A6T7F1	A6T7F1 [102-127]	0	2752.27454891	High	High	High	5.2e6	4.2e6	3.3e6	5.04570198059082	High	0	8.09E-08
High	[K].AGFSFLAVYDGSCFDPVQAVINNSLPNYNQEVLR.[L]	1xDeamidated [Q/N]; 1xCarbamidomethyl [C13]	9.48022E-05	0	1	1	17	A6T726	A6T726 [34-67]	0	3805.81665106	High	High	High	4.1e6	9.6e5		4.64616632461548	High	0	1.536E-08
High	[R].LVTYQTDANGQPVNQILVEAATDIDKELYLGAVVDR.[S]	3xDeamidated [Q5; Q/N]	3.23243E-05	0	1	1	18	A6T6F6	A6T6F6 [81-116]	1	3934.9807994	High	High	Not Found	1.1e7	3.0e6		5.03533554077148	High	0	2.312E-09
High	[R].LVTYQTDANGQPVNQILVEAATDIDKELYLGAVVDR.[S]	2xDeamidated [N/Q]	5.46004E-06	0	1	1	35	A6T6F6	A6T6F6 [81-116]	1	3933.9967834	High	High	High	4.5e6	2.6e6	3.2e6	5.67628002166748	High	0	1.005E-10
High	[R].LVTYQTDANGQPVNQILVEAATDIDKELYLGAVVDR.[S]	1xDeamidated [Q/N]	0.0164847	0	1	1	56	A6T6F6	A6T6F6 [81-116]	1	3933.0127674	High	High	High	3.7e6	5.7e6	4.4e6	3.3074254989624	High	0	0.0002403
High	[R].GTFPQLNLAPVNFDALFMNYLQQQAGEGAEQHQDA.[-]		0.000223311	0	1	1	12	B5XTJ1	B5XTJ1 [121-155]	0	3862.81296189	High	High	High	1.9e7	8.7e6		4.5657000541687	High	0	2.271E-06
High	[R].MGFIEDVETIMAQIPEGHQTALFSATMPEAIR.[R]	1xDeamidated [Q]	0.0148594	0	1	2	5	P33906	P33906 [164-195]	0	3534.69533848	High	High	Not Found	1.4e6	1.1e6		2.93147611618042	High	0	0.0001155
High	[R].GGTVQYVDASR.[I]		0.0013085	0	1	2	6	A6TGP0	A6TGP0 [721-731]	0	1152.56437674	High	High	Not Found				3.89309668540955	High	0	7.178E-06
High	[K].TCAFIDAEHALDPVYAR.[K]	1xCarbamidomethyl [C2]	0.000110083	0	1	2	4	A6TCW1	A6TCW1 [90-106]	0	1948.92217271	High	High	Not Found	1.3e7	7.7e6		3.60920119285584	High	0	1.61E-07
High	[K].HTLTCTYNDLASVR.[A]	1xCarbamidomethyl [C5]	0.000712726	0	1	2	2	A6T4V8	A6T4V8 [175-188]	0	1650.79043037	High	Not Found	Not Found	8.7e6			3.29637813568115	High	0	7.063E-06
High	[K].KGIHPNYDEITATCSCGNVMK.[I]	2xCarbamidomethyl [C14; C16]	0.000727067	0	1	1	2	A6TGC6	A6TGC6 [3-23]	1	2395.08391152	High	Not Found	Not Found	3.5e6			4.35719919204712	High	0	5.575E-07
High	[R].HIDSLSEEEEGWR.[R]		0.0267174	0	1	1	2	A6TI09	A6TI09 [92-104]	0	1586.7081402	High	Not Found	Not Found	3.7e6			2.68643975257874	High	0	0.0003265
High	[R].DVATPEVADIR.[N]		0.0231671	0	1	2	2	A6T4Z7	A6T4Z7 [378-388]	0	1185.61099255	High	Not Found	Not Found				2.49132180213928	High	0	0.0004999
High	[K].ALASEIQTSVDR.[L]		0.0107178	0	1	2	1	A6TEI7	A6TEI7 [8-19]	0	1289.66956999	High	Not Found	Not Found				1.61332654953003	High	0	6.471E-05
High	[K].IVEENTYGIVK.[E]		0.0235117	0	1	2	2	B5XRN3	B5XRN3 [102-112]	0	1264.67834382	High	Not Found	Not Found	8.9e6			2.08741688728333	High	0.0002192	0.005777
High	[K].LHDYYKDEVVK.[K]		0.00377713	0	1	1	1	A6TEW0	A6TEW0 [4-14]	1	1408.71070654	High	Not Found	Not Found	3.8e7			2.81337881088257	High	0	1.016E-05
High	[R].TPNTIHVEPK.[K]		0.00211025	0	1	1	2	A6TBG6	A6TBG6 [103-112]	0	1135.61059869	High	Not Found	Not Found	1.3e7			3.23563146591187	High	0	3.979E-05
High	[R].HLESVVTNK.[I]		0.00932861	0	1	1	2	B5Y1K6	B5Y1K6 [106-114]	0	1026.55783488	High	Not Found	Not Found	5.5e6			2.1578197479248	High	0.0004217	0.01738
High	[K].IIGNGHLHK.[G]	1xDeamidated [N4]	0.0181063	0	1	1	1	B5Y235	B5Y235 [172-180]	0	989.55269042	High	Not Found	Not Found	5.6e6			2.18607068061829	High	0	0.0001629
High	[K].NLPVLLALIGIWYNNFFGAETEAILPYDQYMHR.[F]	1xDeamidated [N/Q]	0.000555613	0	1	2	9	A6TGT4	A6TGT4 [312-344]	0	3882.9563792	High	High	Not Found	7.1e6	6.4e6		3.73292279243469	High	0	3.481E-07
High	[R].DIPPPEGDPDAPLQALIIDSWFDNYLGVVSLVR.[I]		0.00427714	0	1	2	3	A6TCI3	A6TCI3 [179-211]	0	3621.84753982	High	High	Not Found	2.7e7	2.3e7		3.8172299861908	High	0	1.275E-05
High	[K].AVVFAYHDMGCTGIQSLLDAGYDIAAIFTHPDNPGENHFFGSVAR.[L]	1xDeamidated [N/Q]; 1xCarbamidomethyl [C11]	0.00107754	0	1	1	7	B5XTK9	B5XTK9 [3-47]	0	4882.26644948	High	High	Not Found	3.8e6	4.3e6		4.45714092254639	High	0	1.122E-06
High	[R].DSEHFFFDLPSFSEMLQAWTR.[S]	1xDeamidated [Q17]	0.00853174	0	1	2	3	A6TBK7	A6TBK7 [187-207]	0	2591.15475125	High	Not Found	Not Found	8.6e5			2.746333360672	High	0	4.3E-05
High	[K].VSQALDILTYTNKK.[A]	1xDeamidated [N12]	0.0138653	0	1	1	1	A6TEW7	A6TEW7 [29-42]	1	1594.86866403	High	Not Found	Not Found	6.0e6			3.02456545829773	High	0	0.0001015
High	[R].DSEHFFFDLPSFSEMLQAWTR.[S]		0.000444052	0	1	2	11	A6TBK7	A6TBK7 [187-207]	0	2590.17073525	High	High	Not Found	1.5e6	1.0e6		4.3343677520752	High	0	2.351E-07
High	[R].GVTSLLEQALLPWVDEVNPQEEVDEDAEYWAK.[F]	1xDeamidated [Q/N]	0.0116596	0	1	1	15	A6TCD0	A6TCD0 [150-181]	0	3673.74319421	High	High	Not Found	2.5e6	1.5e6		3.49311256408691	High	0	0.0004231
High	[R].GVTSLLEQALLPWVDEVNPQEEVDEDAEYWAK.[F]		0.0358443	0	1	1	6	A6TCD0	A6TCD0 [150-181]	0	3672.75917821	High	High	Not Found	2.5e6	2.6e6		3.39711022377014	High	0	0.0005527
High	[R].ISGITPAAISILLVWLKKQGMLR.[R]		0.0219458	0	1	1	2	A6TG45	A6TG45 [604-626]	2	2508.50983219	High	High	Not Found				2.19901418685913	High	0	0.0002293
High	[K].GQQHALDNIWPVMGVEFNDAPLDFAALFGR.[D]	1xDeamidated [N]	0.0228276	0	1	1	2	A6TDW8	A6TDW8 [33-62]	0	3329.60480779	High	Not Found	Not Found	1.1e6			3.11475086212158	High	0.003687	0.07895
High	[K].TDGIDVDQAMADFWSLGLGDIYPIAASHGR.[G]	1xDeamidated [Q8]	0.00253694	0	1	1	6	A6TCD0	A6TCD0 [120-149]	0	3192.49425426	High	High	Not Found	1.7e6			3.90685129165649	High	0	5.053E-06
High	[K].QAEFQILYGEGINFYGELVDLGVK.[E]	1xDeamidated [Q]	0.0130015	0	1	1	4	A6TCW1	A6TCW1 [258-281]	0	2703.35522507	High	Not Found	Not Found	1.7e6			3.7661554813385	High	0	0.0001838
High	[K].QAEFQILYGEGINFYGELVDLGVK.[E]		0.000174948	0	1	1	6	A6TCW1	A6TCW1 [258-281]	0	2702.37120907	High	High	Not Found	2.3e6	1.6e6		3.2227349281311	High	0	2.841E-05
High	[K].IDVLIFFWDPLNAVPHDPDVK.[A]		0.0104554	0	1	1	2	B5XY41	B5XY41 [83-103]	0	2450.27545839	Not Found	High	Not Found				2.91223096847534	High	0.002984	0.06318
High	[R].RLPELMELVGEDDILILTADHGCDPTWTGTDHTR.[E]	1xCarbamidomethyl [C23]	0.00186333	0	1	1	7	B5Y275	B5Y275 [328-361]	1	3876.8531124	High	High	Not Found	1.5e6			4.52425813674927	High	0	2.94E-06
High	[R].IIEVQGTAEGEPFTHEELLTLLALAR.[G]	1xDeamidated [Q5]	0.000268504	0	1	1	2	B5XTF9	B5XTF9 [197-222]	0	2851.50876547	Not Found	High	Not Found		8.1e5		3.79657506942749	High	0	9.665E-08
High	[K].YNLADINAALALVQLEK.[L]		0.000698668	0	1	2	4	A6TFA0	A6TFA0 [236-252]	0	1859.0272894	High	High	Not Found	4.5e6	2.6e6		2.55262756347656	High	0	5.194E-07
High	[R].FVAINFEPVVGEILEK.[V]	1xDeamidated [N5]	0.00096573	0	1	2	2	A6T5F6	A6T5F6 [239-254]	0	1804.97312905	Not Found	High	Not Found				3.28128504753113	High	0	9.206E-07
High	[R].FVAINFEPVVGEILEK.[V]		0.000891768	0	1	2	4	A6T5F6	A6T5F6 [239-254]	0	1803.98911305	High	High	Not Found	8.8e6	4.9e6		2.75248193740845	High	0	4.342E-05
High	[R].LPVDGVVEAVIAGVQEGCR.[D]	1xCarbamidomethyl [C18]	0.0161621	0	1	1	2	A6T9W8	A6T9W8 [110-128]	0	1968.0218867	Not Found	High	Not Found				3.24879837036133	High	0	0.0001341
High	[R].STPEAIEAIMDGMNWLNLQWDEGPYFQTK.[R]	1xDeamidated [Q/N]	0.0365512	0	1	1	4	A6TC43	A6TC43 [49-77]	0	3385.53915549	Not Found	High	Not Found		9.5e5		2.40667629241943	High	0.002698	0.05961
High	[K].GYTGKPITDVVNIGIGGSDLGPFMVTEALRPYK.[N]	1xDeamidated [N12]	0.00946844	0	1	2	2	A6TGT4	A6TGT4 [141-173]	0	3466.792668	High	Not Found	Not Found	1.0e7			3.2472825050354	High	0	5.201E-05
High	[K].YSIVTNSNDSVTLR.[L]		0.000213521	0	1	1	3	P19650	P19650 [15-28]	0	1568.7914759	High	Not Found	Not Found	2.9e7			3.61363410949707	High	0	6.461E-08
High	[R].TSQYLLSTLK.[E]		0.0287586	0	1	2	3	A6T4Z7	A6T4Z7 [3-12]	0	1153.64631547	High	Not Found	Not Found	1.8e7			1.87369656562805	High	0	0.0006194
High	[K].LGIELHTVNFAAEYWDNVFELFLEEYK.[A]		0.0174051	0	1	2	1	A6T7K3	A6T7K3 [65-91]	0	3289.60920726	High	Not Found	Not Found				1.78781640529633	High	0	0.0001518
High	[K].GTDYTIGFFTALSTVVEAIDR.[L]		0.0429267	0	1	1	4	A6TGB8	A6TGB8 [133-153]	0	2276.14450377	High	Not Found	Not Found	2.2e6			2.12770843505859	High	0	0.0007678
High	[R].DTLLEQAEQGVDYFTIHAGVLLR.[Y]		0.000104733	0	1	2	3	A6TGQ1	A6TGQ1 [317-339]	0	2588.33549229	High	Not Found	Not Found				4.3936653137207	High	0	1.829E-08
High	[K].NDVQWLGFHWSGDVCYSSDYFDQLHQYAVELINK.[G]	1xDeamidated [Q]; 1xCarbamidomethyl [C15]	0.00155759	0	1	2	3	A6T6C3	A6T6C3 [84-117]	0	4134.86030667	High	Not Found	Not Found	1.2e6			3.33950471878052	High	0	2.131E-06
High	[R].GMPQIEVTFDIDADGILHVSAK.[D]	1xDeamidated [Q4]	0.00896569	0	1	2	1	A6T4F4	A6T4F4 [468-489]	0	2357.16933871	High	Not Found	Not Found	1.1e6			2.79591107368469	High	0	4.693E-05
High	[R].ICLFTLSDDGFLSAQEPAEVTTVEGAGPR.[H]	1xCarbamidomethyl [C2]	0.0143538	0	1	1	2	A6T6J6	A6T6J6 [151-179]	0	3080.48810614	High	Not Found	Not Found	7.0e6			3.3001925945282	High	0	0.0001078
High	[R].LIDMLEDCDDVQEVYHNGEISDEVAATL.[-]	2xDeamidated [Q12; N17]; 1xCarbamidomethyl [C8]	0.000272547	0	1	1	2	A6TB33	A6TB33 [219-246]	0	3195.38679741	High	Not Found	Not Found				5.09344530105591	High	0	9.946E-08
High	[K].MPIITFIDTPGAYPGVGAEER.[G]		1.96422E-05	0	1	2	2	A6T4Y7	A6T4Y7 [155-175]	0	2234.11618061	High	Not Found	Not Found	4.9e6			4.73555850982666	High	0	9.147E-09
High	[R].FMGEPEFTIDHADQYPQILLER.[G]	1xDeamidated [Q]	0.0265865	0	1	2	2	A6TFH4	A6TFH4 [191-212]	0	2650.24937984	High	Not Found	Not Found	6.1e6			1.83024287223816	High	0	0.0003253
High	[R].LAAEQGIPVWAPEDVNHPLWIER.[I]		0.000455249	0	2	2	1	A6TF98; B5XTK9	A6TF98 [48-70]; B5XTK9 [48-70]	0	2640.35689649	High	Not Found	Not Found				3.4416081905365	High	0	2.443E-07
High	[K].FVESVDVAVNLGIDAR.[K]		0.0416919	0	1	1	1	B5XYF8	B5XYF8 [38-53]	0	1703.89627529	High	Not Found	Not Found				1.55482995510101	High	0	0.000727
High	[K].GLTGYDSPYVPGWDCHGLPIELK.[V]	1xCarbamidomethyl [C15]	0.000768009	0	1	1	2	B5Y235	B5Y235 [83-105]	0	2574.2333358	High	Not Found	Not Found	1.5e7			2.22664475440979	High	0	6.136E-07
High	[K].DAEGNITTIFCTYDADTLSK.[D]	1xCarbamidomethyl [C11]	0.00134818	0	1	2	2	A6T6C3	A6T6C3 [427-446]	0	2235.01216925	High	Not Found	Not Found	1.3e7			3.183269739151	High	0	1.657E-06
High	[K].AEFYSEVLTVVVDGKEEK.[V]		0.00383391	0	1	1	2	A6TBR5	A6TBR5 [54-71]	1	2042.03282815	High	Not Found	Not Found	1.4e7			4.53370666503906	High	0	1.047E-05
High	[K].QVAEELHLEEIK.[N]		0.0191164	0	1	1	1	O07026	O07026 [163-174]	0	1437.75838495	High	Not Found	Not Found	3.0e7			2.85267543792725	High	0	0.0001804
High	[K].FLAVPSEALVYTMK.[G]		0.0385662	0	1	1	1	A6TFH4	A6TFH4 [269-282]	0	1568.83927784	High	Not Found	Not Found				2.02185559272766	High	0	0.0006333
High	[K].VVIDESVIAGQSKPLLIYGKPEAQQASGE.[-]		0.0195937	0	1	1	2	A6T5I1	A6T5I1 [396-424]	0	3026.60445623	High	Not Found	Not Found				3.46688985824585	High	0	0.0002243
High	[R].VTAEDVLKPGTADILVPR.[N]		0.000244259	0	1	1	2	A6TGP1	A6TGP1 [843-860]	0	1894.06440315	High	Not Found	Not Found	5.1e7			3.46333527565002	High	0	3.886E-07
High	[R].QGCTIVQPLDMEVGAGTSHPMTCLR.[A]	1xDeamidated [Q7]; 2xCarbamidomethyl [C3; C23]	0.0149331	0	1	2	1	A6TFH5	A6TFH5 [23-47]	0	2759.26195249	High	Not Found	Not Found				3.07727456092834	High	0	0.0001166
High	[R].QGCTIVQPLDMEVGAGTSHPMTCLR.[A]	2xCarbamidomethyl [C3; C23]	0.0223824	0	1	2	3	A6TFH5	A6TFH5 [23-47]	0	2758.27793649	High	Not Found	Not Found	7.3e6			3.63130354881287	High	0	0.0002387
High	[K].TGDIVEYLVK.[A]		0.0108783	0	1	2	2	A6T4Z7	A6T4Z7 [559-568]	0	1136.61976638	High	Not Found	Not Found				3.19345235824585	High	0	8.691E-05
High	[K].NFIFSSSATVYGDQPK.[I]		0.00265315	0	1	1	2	P45602	P45602 [118-133]	0	1760.84899074	High	Not Found	Not Found	2.9e6			3.30354619026184	High	0	5.466E-06
High	[R].GVDTTDTAAAALPAAQALAR.[R]		0.0114876	0	1	2	2	A6TBJ8	A6TBJ8 [142-161]	0	1883.98213005	High	Not Found	Not Found				1.98199021816254	High	0	7.276E-05
High	[K].TLPDAQFEVVHSLAK.[W]		0.00421381	0	1	2	2	A6TG48	A6TG48 [61-75]	0	1654.879897	High	Not Found	Not Found	2.0e6			2.101478099823	High	0	1.236E-05
High	[R].LATLPTYEEAIAR.[L]		0.000572467	0	1	1	1	P0A297	P0A297 [126-138]	0	1447.77912041	High	Not Found	Not Found	1.1e8			2.70087027549744	High	0	3.648E-07
High	[K].LAPGVDVNYMLHTTAK.[Q]		0.0381919	0	1	2	1	A6TBT7	A6TBT7 [225-240]	0	1729.89416685	High	Not Found	Not Found				1.81088292598724	High	0	0.0006202
High	[K].LVIENYPQGESEMVVMPNHPNKPEMGSR.[E]	1xDeamidated [Q8]	0.0131959	0	1	1	1	A6T6C3	A6T6C3 [352-379]	0	3183.49076561	High	Not Found	Not Found				2.98447680473328	High	0	9.365E-05
High	[K].LVIENYPQGESEMVVMPNHPNKPEMGSR.[E]		0.0027609	0	1	1	1	A6T6C3	A6T6C3 [352-379]	0	3182.50674961	High	Not Found	Not Found				3.49520802497864	High	0	5.858E-06
High	[K].DGGYLYTTTDIACAK.[Y]	1xCarbamidomethyl [C13]	0.00144551	0	1	2	2	A6TB43	A6TB43 [308-322]	0	1648.75231351	High	Not Found	Not Found				3.45784997940063	High	0	1.87E-06
High	[K].DAGVDIDAGNALVDR.[I]		4.74362E-05	0	1	2	2	A6TCB3	A6TCB3 [11-25]	0	1500.72887566	High	Not Found	Not Found	2.5e6			4.0505051612854	High	0	4.548E-09
High	[R].TASITGACVALADALNK.[L]	1xCarbamidomethyl [C8]	4.60394E-05	0	1	1	2	B5XTF9	B5XTF9 [127-143]	0	1675.8683463	High	Not Found	Not Found	1.8e7			3.7520067691803	High	0	4.316E-09
High	[K].ETAAYGHFGR.[E]		0.0222724	0	1	2	6	A6TDV1	A6TDV1 [354-363]	0	1108.5170327	High	High	Not Found	4.4e6	1.1e7		2.49033904075623	High	0	0.0003009
High	[K].GYTGKPITDVVNIGIGGSDLGPFMVTEALRPYK.[N]		0.00105105	0	1	2	2	A6TGT4	A6TGT4 [141-173]	0	3465.808652	Not Found	High	Not Found				4.40642881393433	High	0	1.068E-06
High	[K].LDESGIVYIGAEVTGGDILVGK.[V]		0.0326652	0	1	2	2	A6TGP0	A6TGP0 [865-886]	0	2205.16490486	Not Found	High	Not Found				2.13130640983582	High	0	0.0004685
High	[R].DGHPLFAGFVK.[A]		0.00861682	0	1	2	4	A6TD54	A6TD54 [524-534]	0	1187.62076949	High	High	Not Found		3.5e6		2.64664220809937	High	3.417E-05	0.001207
High	[K].IGVMFGNPETTTGGNALK.[F]		0.00892132	0	1	2	4	A6TCW1	A6TCW1 [200-217]	0	1806.90545974	High	High	Not Found	6.0e5	7.2e6		2.47050333023071	High	0	0.000426
High	[K].AGSGALTLGQPNSPGVPADFAK.[H]	1xDeamidated [N/Q]	0.0397105	0	1	2	3	A6T4V8	A6T4V8 [153-174]	0	2056.03455992	Not Found	High	Not Found				3.11600112915039	High	0	0.0006657
High	[R].GATIVGHWPTAGYHFEASK.[G]		9.48022E-05	0	1	1	7	O07026	O07026 [113-131]	0	2028.99263522	High	High	Not Found	9.3e6	4.7e6		4.38044214248657	High	0	2.117E-08
High	[K].ALNAPVPVYAHVSMINGDDGKK.[L]	1xDeamidated [N16]	0.0259415	0	1	2	3	A6TC43	A6TC43 [216-237]	1	2297.15944279	High	High	Not Found	1.4e6	3.0e6		2.55341219902039	High	0	0.0005617
High	[R].HDAVLAAGGLHIIGTER.[H]		0.000497949	0	1	2	5	A6T4P1	A6T4P1 [545-561]	0	1729.93439215	High	High	Not Found		1.0e6		3.09732437133789	High	0	2.857E-07
High	[R].LAIVPDHPLLK.[D]		0.0273815	0	1	2	4	A6T7Z4	A6T7Z4 [97-107]	0	1215.74596997	High	Not Found	Not Found	3.2e6			1.79928052425385	High	0	0.0003412
High	[K].GTLHDFLNNFFEEDLQVR.[F]		0.0140032	0	1	2	7	A6TAI3	A6TAI3 [225-242]	0	2194.05635755	High	High	Not Found	3.5e6	3.3e6		2.52383041381836	High	3.417E-05	0.00123
High	[K].TPLQSYPLDIHHVQDHLK.[A]		0.021838	0	1	2	4	A6T6Q6	A6T6Q6 [102-119]	0	2141.1138129	Not Found	High	Not Found				2.51782298088074	High	3.417E-05	0.001681
High	[K].DDDVVDAEFEEVKDK.[K]		0.000124062	0	1	2	8	A6T4F4	A6T4F4 [623-637]	1	1752.78103022	High	High	Not Found	2.1e6	9.0e6		3.00219917297363	High	0	6.44E-08
High	[R].QEEHIELIASENYTSPR.[V]	1xDeamidated [N12]	0.0484662	0	1	2	1	A6TCG5	A6TCG5 [26-42]	0	2016.95088985	Not Found	High	Not Found				3.50068521499634	High	0	0.0009548
High	[R].DQGKDPATLEHVVPFK.[V]		0.00314219	0	1	2	2	A6TGT4	A6TGT4 [446-461]	1	1780.92282438	Not Found	High	Not Found		2.4e6		3.57890176773071	High	0	7.375E-06
High	[K].IGAGPWVVK.[C]		0.0122516	0	1	1	2	A6T6F6	A6T6F6 [38-46]	0	926.54581376	Not Found	High	Not Found				2.73650097846985	High	0	8.152E-05
High	[K].TPVGNTAAVCIYPR.[F]	1xCarbamidomethyl [C10]	0.000473755	0	1	1	2	B5Y277	B5Y277 [38-51]	0	1518.77332385	Not Found	High	Not Found		2.5e6		3.1977174282074	High	0	2.614E-07
High	[R].AESFQAVADATLAYHK.[K]		0.000133687	0	1	1	3	A6TFL4	A6TFL4 [240-255]	0	1721.84932511	High	High	Not Found	3.7e6	1.3e6		3.75210976600647	High	0	2.82E-08
High	[K].VDLMSFSGHK.[I]		0.0378212	0	1	2	2	A6TCF1	A6TCF1 [197-206]	0	1120.54555564	Not Found	High	Not Found				1.91549861431122	High	3.417E-05	0.002908
High	[R].AAATQEMTLVDTPNAK.[T]	1xDeamidated [N14]	0.00605689	0	1	2	4	A6T4Z7	A6T4Z7 [246-261]	0	1661.80507744	Not Found	High	Not Found		1.2e6		3.19845151901245	High	0	0.0004339
High	[R].QVTSVDTSQEALDVAR.[Q]		0.00326976	0	1	2	2	A6T766	A6T766 [249-264]	0	1718.8555326	Not Found	High	Not Found		1.5e6		2.51419734954834	High	0	7.899E-06
High	[K].SEVNDDEYKEFYK.[H]		0.0213066	0	1	1	1	A6T5N6	A6T5N6 [239-251]	1	1665.72787255	Not Found	High	Not Found		8.2e6		2.28960847854614	High	0	0.0002175
High	[K].LTHIDFVR.[A]		0.0012891	0	2	2	26	B5XP25; A6TBR5	B5XP25 [86-93]; A6TBR5 [86-93]	0	1000.55744102	High	High	Not Found	2.1e6	2.3e6		2.95930624008179	High	0	1.346E-05
High	[R].QLYGEPTITER.[H]		0.0103011	0	1	2	4	A6TD54	A6TD54 [456-466]	0	1306.66375636	High	High	Not Found	4.3e6			1.945152759552	High	0.0001998	0.004309
High	[K].GVVECAYVEGDGHYAR.[F]	1xCarbamidomethyl [C5]	0.0414895	0	1	2	1	A6TEQ3	A6TEQ3 [247-262]	0	1781.7911586	Not Found	High	Not Found		2.5e6		2.52733588218689	High	0	0.0007202
High	[K].LMPGEEEVAENPR.[A]		0.0331481	0	1	2	3	A6T4M5	A6T4M5 [287-299]	0	1470.6893191	High	High	Not Found	1.1e6	1.4e6		2.20872092247009	High	0	0.0004828
High	[R].VDVLINGER.[V]	1xDeamidated [N6]	0.0098516	0	1	2	10	A6TCI3	A6TCI3 [483-491]	0	1015.54185088	High	High	Not Found		1.5e6		3.059645652771	High	0	8.628E-05
High	[R].VDVLINGER.[V]		0.0273815	0	1	2	2	A6TCI3	A6TCI3 [483-491]	0	1014.55783488	Not Found	High	Not Found				1.77233421802521	High	0.006813	0.1498
High	[R].QVSTNLAWEHNR.[F]		0.014425	0	1	1	1	B5XUB2	B5XUB2 [61-72]	0	1454.71350048	Not Found	High	Not Found		2.5e6		2.83431506156921	High	0	0.0001096
High	[R].KSTPFAAQVAAER.[C]		0.00125116	0	1	1	3	A6TEV0	A6TEV0 [57-69]	1	1375.73283897	High	High	Not Found		9.6e6		4.20808839797974	High	0	1.365E-05
High	[K].SVVSGATPVMR.[D]		0.0283384	0	1	2	3	A6TBK7	A6TBK7 [176-186]	0	1103.58775479	High	High	Not Found	4.1e6	5.8e6		2.56975769996643	High	0	0.0003642
High	[R].YVGGGLNQHIETAR.[V]		0.0402951	0	1	2	2	A6T5F6	A6T5F6 [127-140]	0	1514.77101532	High	High	Not Found	4.7e6			2.43448328971863	High	0	0.0006842
High	[R].AVQLGGVALGTTQVINSK.[T]		1.17003E-05	0	1	2	4	A6T6Q6	A6T6Q6 [84-101]	0	1755.99632365	High	High	Not Found	1.1e7	5.5e6		3.93339991569519	High	0	1.714E-09
High	[R].ECITSLVSR.[G]	1xCarbamidomethyl [C2]	0.0433461	0	1	1	2	B5XTJ1	B5XTJ1 [112-120]	0	1064.54047055	Not Found	High	Not Found				2.37570834159851	High	0	0.0007817
High	[K].IELVEIPTNDETNDNIVTYWTPDQLPEPGK.[E]	1xDeamidated [Q/N]	0.0289	0	1	1	5	B5XXK6	B5XXK6 [348-377]	0	3441.65840205	Not Found	High	Not Found				2.5630362033844	High	0	0.0005296
High	[R].AESFQAVADATLAYHK.[K]	1xDeamidated [Q5]	0.00178169	0	1	1	1	A6TFL4	A6TFL4 [240-255]	0	1722.83334111	Not Found	High	Not Found				2.97017502784729	High	0	2.714E-06
High	[K].TGGNLGTDGSVSYLFSK.[K]		6.79005E-05	0	1	1	3	A6TB33	A6TB33 [120-136]	0	1702.82825528	High	High	Not Found	1.5e7	6.0e6		4.25660991668701	High	0	1.187E-08
High	[R].GVLAVMPTIEEFPYTVR.[V]		0.000422476	0	1	1	4	A6TEI3	A6TEI3 [410-426]	0	1922.00919653	Not Found	High	Not Found		3.0e6		3.47310090065002	High	0	1.201E-05
High	[K].GDGEQVAGGETVANWDPHTMPVITEVSGFIR.[F]	2xDeamidated [Q5; N14]	1.03818E-05	0	1	1	3	A6TGP1	A6TGP1 [1006-1036]	0	3271.52119764	Not Found	High	Not Found		7.3e6		4.947265625	High	0	3.124E-10
High	[K].GDGEQVAGGETVANWDPHTMPVITEVSGFIR.[F]		4.13574E-07	0	1	1	9	A6TGP1	A6TGP1 [1006-1036]	0	3269.55316564	High	High	Not Found	5.1e7	2.4e7		4.20968866348267	High	0	4.267E-10
High	[R].VEVDGIQAWWDLDSR.[D]	1xDeamidated [Q7]	0.0183764	0	1	1	2	B5Y235	B5Y235 [500-514]	0	1789.83915474	Not Found	High	Not Found				2.89120578765869	High	0	0.0005016
High	[R].EPEIVDTANFLNALGAK.[I]		0.000823468	0	1	2	4	A6TEK8	A6TEK8 [188-204]	0	1801.93305467	High	High	Not Found	2.5e7	2.9e6		2.95139598846436	High	0	6.951E-07
High	[K].IGQPLATAVEATAAAEPAPLPEEEIR.[A]		0.00206865	0	1	1	4	A6TH77	A6TH77 [279-304]	0	2644.38283633	High	High	Not Found				3.30706334114075	High	0	3.708E-06
High	[R].YPHLPYQLQASENGLPMIQTAGGLLNPIR.[V]	1xDeamidated [Q/N]	0.00273356	0	1	1	9	A6TCE7	A6TCE7 [100-128]	0	3192.65102974	High	Not Found	Not Found	7.0e6			3.47244548797607	High	0	1.436E-05
High	[R].IVEFIEKPDEPQTLDSDLMAVGR.[Y]	1xDeamidated [Q12]	0.000500435	0	1	1	2	Q48447	Q48447 [194-216]	0	2603.29091025	Not Found	High	Not Found				3.81489682197571	High	0	2.889E-07
High	[K].FINTMSQVPTITQLLPLPASEDADLKR.[K]	1xDeamidated [Q]	0.0103523	0	1	2	3	A6TG37	A6TG37 [175-201]	1	2999.57579913	High	Not Found	Not Found				4.48865413665771	High	0	6.075E-05
High	[R].ELLLNNQDAKPDFVVDGNDAEETEQDF.[-]	1xDeamidated [N18]	0.000272547	0	1	1	1	A6TCW1	A6TCW1 [326-352]	0	3066.36982474	Not Found	High	Not Found				4.63934135437012	High	0	9.878E-08
High	[R].ELLLNNQDAKPDFVVDGNDAEETEQDF.[-]		0.0128098	0	1	1	1	A6TCW1	A6TCW1 [326-352]	0	3065.38580874	Not Found	High	Not Found				3.20557856559753	High	0	8.87E-05
High	[R].YVDYVLGIIK.[A]		0.00919083	0	1	2	6	A6TH93	A6TH93 [259-268]	0	1182.67688736	High	High	Not Found	1.9e7	1.5e7		2.58964014053345	High	0	4.901E-05
High	[K].MDTLAGIFGIGQHPK.[G]		0.000811256	0	1	2	2	A6TFH4	A6TFH4 [458-472]	0	1584.82027372	Not Found	High	Not Found				3.37584781646729	High	0	6.777E-07
High	[K].TVLHLIPSGILR.[E]		0.000500435	0	1	2	4	A6TH93	A6TH93 [51-62]	0	1318.82053184	High	High	Not Found		2.7e6		2.45652413368225	High	0	5.714E-06
High	[R].VTPVGTPVTEEDFLQPGNK.[Q]		0.000173214	0	1	1	6	A6THE3	A6THE3 [134-152]	0	2028.02841149	High	High	Not Found	3.2e6	4.7e6		2.71161317825317	High	0	2.888E-06
High	[R].ISLVVNYDIPMDSESYVHR.[I]		0.000259304	0	1	2	6	P33906	P33906 [314-332]	0	2237.09069412	High	High	Not Found	7.2e6	1.5e7		3.83430314064026	High	0	1.484E-07
High	[R].APLNWVLVNGESETGVTLHR.[M]	1xDeamidated [N]	1.06156E-07	0	2	2	11	A6TF98; B5XTK9	A6TF98 [115-134]; B5XTK9 [115-134]	0	2193.12985725	High	High	Not Found	1.3e7	5.5e6		5.21186780929565	High	0	9.724E-14
High	[K].ASLATESFISAASFQETTR.[V]		0.00241378	0	1	1	4	A6TGP1	A6TGP1 [1312-1330]	0	2016.98727494	High	High	Not Found	3.1e7			3.05837273597717	High	0	4.632E-06
High	[R].EQIIFPEIDYDK.[V]		0.000610759	0	1	2	20	A6TEW0	A6TEW0 [134-145]	0	1509.74715155	High	High	Not Found	1.4e8	3.4e7		3.63476300239563	High	0	4.74E-07
High	[K].SGQPIELPVYSYVEHTR.[T]		0.00570633	0	1	1	1	A6TBG6	A6TBG6 [86-102]	0	1974.99196648	Not Found	High	Not Found		5.8e6		3.16708946228027	High	0	2.123E-05
High	[R].AANKFPAIIYGGEAAPVAIELDHDK.[L]	1xDeamidated [N3]	1.30707E-06	0	1	1	4	B5XP25	B5XP25 [22-46]	1	2611.34024375	Not Found	High	Not Found		5.2e6		5.38161182403564	High	0	2.234E-09
High	[R].AANKFPAIIYGGEAAPVAIELDHDK.[L]		1.69552E-07	0	1	1	6	B5XP25	B5XP25 [22-46]	1	2610.35622775	High	High	Not Found	1.2e7			5.79949712753296	High	0	2.592E-12
High	[K].NSIQSIEDYPKPGILFR.[D]		0.00199782	0	1	2	4	A6T5N2	A6T5N2 [13-29]	0	1977.04400206	High	High	Not Found	8.2e6	5.7e6		2.74814581871033	High	0	6.633E-05
High	[R].VGDAPITPEFVLK.[L]		0.0439828	0	1	1	2	B5XSW5	B5XSW5 [16-28]	0	1385.76749315	Not Found	High	Not Found		2.1e7		2.15836763381958	High	0.001102	0.03066
High	[K].IGCAPITWPIGCGK.[L]	2xCarbamidomethyl [C3; C12]	0.00191029	0	1	2	2	A6THZ0	A6THZ0 [164-177]	0	1529.76031669	Not Found	High	Not Found				2.61313104629517	High	0	0.0007491
High	[K].KGPFIDLHLLK.[K]		0.00109922	0	1	1	3	B5XN98	B5XN98 [7-17]	1	1280.77251906	High	High	Not Found	4.6e6	3.3e6		2.95654201507568	High	0	1.162E-06
High	[K].RLEEVGCAAVMPLGAPIGSNQGLETK.[A]	1xDeamidated [Q/N]; 1xCarbamidomethyl [C7]	0.00532284	0	1	1	4	A6TGP7	A6TGP7 [139-164]	1	2698.35386193	Not Found	High	Not Found				3.55644035339355	High	0	2.057E-05
High	[R].EFICIDTGGIDGTEEGVETR.[M]	1xCarbamidomethyl [C4]	1.55603E-06	0	1	1	2	A6TCD0	A6TCD0 [51-70]	0	2197.99176816	Not Found	High	Not Found				4.16599559783936	High	0	1.345E-07
High	[K].GDIVLCGFEYGR.[V]	1xCarbamidomethyl [C6]	0.00154986	0	1	2	6	A6TEI7	A6TEI7 [600-611]	0	1385.6518118	High	High	Not Found	2.3e7	7.3e6		3.8063268661499	High	0	1.818E-05
High	[R].GFYAELTQFITFSDDHFVPWWVTLAR.[H]		0.00431989	0	1	2	1	A6T7Z4	A6T7Z4 [142-167]	0	3146.54106827	High	Not Found	Not Found	1.8e7			3.49671673774719	High	0	1.29E-05
High	[R].APLNWVLVNGESETGVTLHR.[M]	2xDeamidated [N4; N9]	1.82707E-07	0	2	2	2	A6TF98; B5XTK9	A6TF98 [115-134]; B5XTK9 [115-134]	0	2194.11387325	High	Not Found	Not Found				5.51855134963989	High	0	2.538E-13
High	[K].AAHSFNLLDAR.[K]		0.0148594	0	1	2	14	A6TFH5	A6TFH5 [251-261]	0	1214.62764572	High	High	High	6.7e6	1.3e6	4.1e6	3.07239747047424	High	0	0.000115
High	[R].TFQGLILTLQDYWAR.[Q]		0.000283627	0	1	2	34	A6TFH5	A6TFH5 [8-22]	0	1824.9642953	High	High	High	6.2e6	4.2e6	2.5e6	3.5787525177002	High	0	2.713E-05
High	[R].LLDVPFTMADATTLTEAGYVGEDVENIIQK.[L]	1xDeamidated [Q/N]	0.00181752	0	1	2	6	A6T5I1	A6T5I1 [135-164]	0	3254.6024672	High	High	High	1.4e7			3.52073407173157	High	0	2.808E-06
High	[K].TIAELVEQFNLPIEK.[T]		6.72274E-05	0	1	1	21	A6T4Z7	A6T4Z7 [262-276]	0	1743.95272753	High	High	High	2.0e7	5.8e6		3.43688082695007	High	0	8.378E-09
High	[R].YYSVIYNLIDEVK.[A]		0.00134148	0	1	2	4	A6TEI7	A6TEI7 [773-785]	0	1618.83630088	High	Not Found	High	2.6e7		3.5e6	2.91126918792725	High	0	1.644E-06
High	[K].VAIANVLKEEGFIEDFKVEGDTKPELELTLK.[Y]	1xDeamidated [N5]	3.55749E-06	0	1	1	22	A6TEV8	A6TEV8 [34-64]	2	3475.84580891	High	High	High			2.1e6	5.19118547439575	High	0	4.74E-11
High	[K].VAIANVLKEEGFIEDFKVEGDTKPELELTLK.[Y]		1.68513E-06	0	1	1	19	A6TEV8	A6TEV8 [34-64]	2	3474.86179291	High	High	High	1.3e7		6.6e6	5.08144092559814	High	0	1.263E-11
High	[R].LVDVAQDLVVTEDDCGTLEGITMTPVIEGGDVK.[E]	1xDeamidated [Q6]; 1xCarbamidomethyl [C15]	0.00265315	0	1	1	4	A6TGP1	A6TGP1 [800-832]	0	3489.68627332	Not Found	High	High		6.2e6	1.1e7	4.30210065841675	High	0	9.542E-06
High	[R].LVDVAQDLVVTEDDCGTLEGITMTPVIEGGDVK.[E]	1xCarbamidomethyl [C15]	0.00159685	0	1	1	4	A6TGP1	A6TGP1 [800-832]	0	3488.70225732	High	High	Not Found	5.4e6	3.2e6		4.24075555801392	High	0	1.048E-05
High	[R].LGLYPVVDSVAWIER.[L]		0.00230804	0	1	1	8	A6TGQ0	A6TGQ0 [13-27]	0	1716.93193258	High	High	High	8.2e6	5.7e6	3.9e6	2.76200771331787	High	0	2.369E-05
High	[K].FTESVDVAVNLGIDAR.[K]		0.000113422	0	1	1	123	A6TGN6	A6TGN6 [38-53]	0	1705.87553983	High	High	High	2.3e6	5.0e6		3.76468586921692	High	0	4.068E-06
High	[K].FVNELLPVIDSLDR.[A]		0.000222202	0	1	2	18	A6TCM1	A6TCM1 [91-104]	0	1629.88464803	High	High	High	8.4e7			3.42458510398865	High	0	1.497E-07
High	[R].VFIMDDAEQFMPNYLR.[F]		0.000322843	0	1	1	8	A6T5N6	A6T5N6 [304-319]	0	1988.92448062	High	High	High	7.6e6	6.7e6	5.0e6	3.64756107330322	High	0	4.943E-06
High	[K].TGSITSVQAVYVPADDLTDPSPATTFAHLDATVVLSR.[Q]	1xDeamidated [Q8]	9.08597E-07	0	1	2	18	A6TG36	A6TG36 [288-324]	0	3816.91780444	High	High	High	6.1e6	3.0e6	4.2e6	4.80956888198853	High	0	4.276E-12
High	[K].TGSITSVQAVYVPADDLTDPSPATTFAHLDATVVLSR.[Q]		3.64721E-06	0	1	2	23	A6TG36	A6TG36 [288-324]	0	3815.93378844	High	High	High	6.2e7		5.3e6	4.85980224609375	High	0	4.943E-11
High	[K].GVLFNSGEFSGLDYEAGFNAIADK.[L]	1xDeamidated [N]	0.00617845	0	1	2	4	A6T6A3	A6T6A3 [379-402]	0	2522.17217538	High	Not Found	High			7.2e6	3.66904830932617	High	0	2.426E-05
High	[K].GVLFNSGEFSGLDYEAGFNAIADK.[L]		0.000183883	0	1	2	5	A6T6A3	A6T6A3 [379-402]	0	2521.18815938	High	High	High	1.2e7		1.3e7	4.2688684463501	High	0	4.954E-08
High	[R].EYDLDLITTAPTVVYEVETTSK.[E]		0.00527019	0	1	2	2	A6TCI3	A6TCI3 [358-379]	0	2487.23885748	Not Found	Not Found	High				2.81321811676025	High	0	1.84E-05
High	[R].EAVNQVIALLDSGALR.[V]		1.28618E-05	0	1	1	28	B5Y1K5	B5Y1K5 [29-44]	0	1668.92790978	High	High	High	4.5e7	1.1e7	8.0e6	4.19936752319336	High	0	4.994E-09
High	[K].QYPIVSIEDGLDESDWEGFAYQTK.[V]	1xDeamidated [Q]	0.00185407	0	1	1	5	A6TD53	A6TD53 [283-306]	0	2791.26211243	High	High	High	5.0e6		1.8e7	2.62712264060974	High	0	0.00016
High	[K].QYPIVSIEDGLDESDWEGFAYQTK.[V]		2.7626E-07	0	1	1	25	A6TD53	A6TD53 [283-306]	0	2790.27809643	High	High	High	9.8e7	7.6e6	1.8e7	4.97497129440308	High	0	9.852E-09
High	[K].ALPVGTLLLELIYVVEAQAPK.[Q]		0.000272547	0	1	2	2	A6T4J7	A6T4J7 [808-828]	0	2237.31553234	Not Found	High	Not Found		1.3e7		3.90992379188538	High	0	9.934E-08
High	[K].TAIESALTALESSLKGEDK.[A]		5.88365E-06	0	1	1	21	A6T4F4	A6T4F4 [563-581]	1	1963.02299172	High	High	High	6.3e7	1.2e7		4.35558748245239	High	0	2.09E-06
High	[K].ELLQLGDLPTSGQITLFDGR.[T]	1xDeamidated [Q]	0.00387223	0	1	2	3	A6TGP0	A6TGP0 [1197-1216]	0	2174.13393954	Not Found	Not Found	High			3.8e6	3.66976857185364	High	0	1.974E-05
High	[K].ELLQLGDLPTSGQITLFDGR.[T]		2.44843E-06	0	1	2	21	A6TGP0	A6TGP0 [1197-1216]	0	2173.14992354	High	High	High	2.1e7	1.1e7	1.5e7	5.43589162826538	High	0	2.46E-11
High	[R].GDFVMFEGAQGTLLDIDHGTYPYVTSSNTTAGGVATGSGLGPR.[Y]	1xDeamidated [Q/N]	0.00234276	0	1	2	9	A6TH93	A6TH93 [216-258]	0	4318.02447091	High	Not Found	High	3.4e6		6.9e6	3.17587161064148	High	0	4.407E-06
High	[R].ASPSLLDGIVVEYYGTPTPLR.[Q]		2.94052E-05	0	1	1	16	B5Y1J9	B5Y1J9 [32-52]	0	2248.18597469	High	High	High	2.7e7	2.5e7	3.6e7	4.216139793396	High	0	1.123E-07
High	[K].VTAIPADFVTVASTDNCPFAIMANEEK.[R]	1xDeamidated [N]; 1xCarbamidomethyl [C17]	0.00143119	0	1	1	5	A6TCC2	A6TCC2 [147-173]	0	2912.36923711	High	High	High		7.9e6		3.72235035896301	High	0	1.85E-06
High	[K].VTAIPADFVTVASTDNCPFAIMANEEK.[R]	1xCarbamidomethyl [C17]	0.00186333	0	1	1	3	A6TCC2	A6TCC2 [147-173]	0	2911.38522111	High	Not Found	Not Found	7.9e6			4.05395412445068	High	0	2.925E-06
High	[K].NVLQPIGWDAFGLPAEGAAVK.[N]	1xDeamidated [Q4]	3.98466E-05	0	1	2	5	A6T6A3	A6T6A3 [72-92]	0	2154.12298102	High	High	Not Found	9.2e6	4.7e6		3.66329503059387	High	0	3.343E-09
High	[K].NVLQPIGWDAFGLPAEGAAVK.[N]		0.000199139	0	1	2	10	A6T6A3	A6T6A3 [72-92]	0	2153.13896502	High	High	High	1.5e7	6.1e6		3.17574381828308	High	0	3.607E-05
High	[K].NVHLSGGVGIGGVLEPLQANPTIIEDNCFIGAR.[S]	2xDeamidated [Q/N]; 1xCarbamidomethyl [C28]	4.58645E-06	0	1	1	4	B5Y1K5	B5Y1K5 [155-187]	0	3419.72638007	Not Found	Not Found	High				7.302414894104	High	0	8.871E-11
High	[K].NVHLSGGVGIGGVLEPLQANPTIIEDNCFIGAR.[S]	1xDeamidated [N/Q]; 1xCarbamidomethyl [C28]	4.30388E-07	0	1	1	33	B5Y1K5	B5Y1K5 [155-187]	0	3418.74236407	High	High	High	6.3e6	5.3e6	1.1e7	6.84967756271362	High	0	8.33E-10
High	[R].ELASEVGSLLTYEATADLETEK.[V]		3.22014E-06	0	1	1	12	A6TCB0	A6TCB0 [30-51]	0	2369.16060718	High	High	High	1.5e7	1.1e7		5.33201837539673	High	0	5.016E-08
High	[K].NVHLSGGVGIGGVLEPLQANPTIIEDNCFIGAR.[S]	1xCarbamidomethyl [C28]	8.19308E-08	0	1	1	13	B5Y1K5	B5Y1K5 [155-187]	0	3417.75834807	High	High	High		1.2e7	1.2e7	6.25588846206665	High	0	2.57E-12
High	[R].FGGEAVLAGSIIVR.[Q]		0.000154464	0	1	1	35	B5XSV6	B5XSV6 [26-39]	0	1388.78962558	High	High	High	1.6e6	5.7e6	6.9e6	3.20261216163635	High	0	5.334E-05
High	[K].AGAGTDSAIDSLKPYLDKGDIIIDGGNTFFQDTIR.[R]	1xDeamidated [N/Q]	8.94072E-06	0	1	1	8	P41576	P41576 [76-110]	1	3685.82317585	High	High	High			8.3e6	6.16748762130737	High	0	2.042E-08
High	[K].DIIAILGMDELSEEDKLVVAR.[A]		3.02974E-05	0	1	2	14	A6TG36	A6TG36 [373-393]	1	2329.23193852	High	High	High			1.4e7	4.08127021789551	High	0	2.057E-09
High	[R].VGATDYTILAAVQGSELELMR.[F]	1xDeamidated [Q13]	0.00413083	0	1	1	3	B5Y235	B5Y235 [285-305]	0	2238.13222496	Not Found	High	Not Found		4.0e6		3.42319178581238	High	0	0.0001897
High	[R].VGATDYTILAAVQGSELELMR.[F]		1.35187E-05	0	1	1	13	B5Y235	B5Y235 [285-305]	0	2237.14820896	High	High	High	4.6e6	6.4e6	5.5e6	3.79687142372131	High	0	4.956E-10
High	[K].IAEQVIIQYGGSVNAGNAAELFTQPDIDGALVGGASLK.[A]	2xDeamidated [Q/N]	7.50137E-05	0	1	1	19	Q7X222	Q7X222 [201-238]	0	3788.92289027	High	High	High	5.0e6	3.3e6	3.0e6	5.14132356643677	High	0	1.018E-08
High	[K].IAEQVIIQYGGSVNAGNAAELFTQPDIDGALVGGASLK.[A]	1xDeamidated [Q/N]	0.000244259	0	1	1	99	Q7X222	Q7X222 [201-238]	0	3787.93887427	High	High	High	6.6e6	7.8e6	5.7e6	5.00684022903442	High	0	4.203E-07
High	[K].IAEQVIIQYGGSVNAGNAAELFTQPDIDGALVGGASLK.[A]		0.00134818	0	1	1	21	Q7X222	Q7X222 [201-238]	0	3786.95485827	High	High	High	1.9e6	6.0e6	3.1e6	4.1224422454834	High	0	1.25E-05
High	[R].IIEFSELGEFIDEPIR.[V]		0.0397105	0	1	2	2	Q48476	Q48476 [134-149]	0	1906.97967048	Not Found	Not Found	High				2.612713098526	High	0	0.0006627
High	[K].ATELAVSQEFGLTPFLPEQIHFVHSQELLSR.[Y]	1xDeamidated [Q]	0.00105629	0	1	1	14	A6TG48	A6TG48 [146-176]	0	3524.80600984	High	High	High	7.1e6	8.8e6	4.5e6	4.11008644104004	High	0	1.08E-06
High	[K].ATELAVSQEFGLTPFLPEQIHFVHSQELLSR.[Y]		0.0213066	0	1	1	4	A6TG48	A6TG48 [146-176]	0	3523.82199384	Not Found	High	High		3.1e6		2.21793961524963	High	0.0001013	0.003674
High	[R].LESGDLPLEEALSEFER.[G]		0.00111577	0	1	1	7	B5Y0W9	B5Y0W9 [25-41]	0	1933.93892779	High	High	High	1.1e7		4.6e6	3.41963028907776	High	0	2.533E-06
High	[R].AEADLAVALEENNIPFEYQLGEGAFYGPK.[I]	1xDeamidated [N/Q]	0.000791305	0	1	1	20	B5XQC6	B5XQC6 [437-465]	0	3156.50480216	Not Found	High	High		4.5e6	1.2e7	4.93539571762085	High	0	5.547E-06
High	[R].AEADLAVALEENNIPFEYQLGEGAFYGPK.[I]		9.5865E-06	0	1	1	7	B5XQC6	B5XQC6 [437-465]	0	3155.52078616	High	High	High	2.2e6			4.0143575668335	High	0	6.956E-08
High	[K].FAGDLFHTRPLEEEADSSNYALIPTAEVPLTNLVR.[D]	1xDeamidated [N19]	0.0205841	0	1	2	6	A6T6Z0	A6T6Z0 [213-247]	0	3886.9497733	Not Found	High	High			5.6e6	2.92676973342896	High	0.0002192	0.009706
High	[K].TAIESALTALESSLK.[G]		4.23509E-06	0	1	1	26	A6T4F4	A6T4F4 [563-577]	0	1533.83702911	High	High	High	8.2e7	5.2e6		4.70969581604004	High	0	1.063E-09
High	[K].AGAGTDSAIDSLKPYLDKGDIIIDGGNTFFQDTIR.[R]		1.09121E-05	0	1	1	17	P41576	P41576 [76-110]	1	3684.83915985	High	High	High	5.1e7	8.0e6	5.7e6	5.21246337890625	High	0	3.414E-10
High	[K].TAAFSLPLLNNIDPELR.[A]		0.00107219	0	1	1	14	P33906	P33906 [57-73]	0	1884.02253837	High	High	High	2.0e7		3.1e6	2.80911493301392	High	0	4.057E-06
High	[R].SGDDQLVEIIEVPNHPWFVACQFHPEFTSTPR.[D]	2xDeamidated [Q5; N/Q]; 1xCarbamidomethyl [C21]	0.000619953	0	1	2	3	A6TD54	A6TD54 [492-523]	0	3754.74823762	Not Found	High	Not Found				3.38703680038452	High	0	4.229E-07
High	[R].SGDDQLVEIIEVPNHPWFVACQFHPEFTSTPR.[D]	1xDeamidated [Q/N]; 1xCarbamidomethyl [C21]	6.66395E-06	0	1	2	18	A6TD54	A6TD54 [492-523]	0	3753.76422162	High	Not Found	High	3.2e6		8.0e6	4.49563646316528	High	0	7.437E-07
High	[R].SGDDQLVEIIEVPNHPWFVACQFHPEFTSTPR.[D]	1xCarbamidomethyl [C21]	0.0122516	0	1	2	1	A6TD54	A6TD54 [492-523]	0	3752.78020562	High	Not Found	Not Found				2.92835450172424	High	0	8.195E-05
High	[R].AEGDGEGFIVIDDLVDTGGTAVAIR.[E]		0.00149677	0	1	1	3	A6T532	A6T532 [77-101]	0	2490.23583779	Not Found	Not Found	High			7.6e6	3.8797721862793	High	0	2.16E-06
High	[R].LMSAIPLNGVCDNYSWAEAISLLR.[N]	1xDeamidated [N]; 1xCarbamidomethyl [C11]	0.0109323	0	1	1	9	A6T4X3	A6T4X3 [104-127]	0	2694.32658461	Not Found	High	High		2.5e6	1.5e6	3.51552724838257	High	0	6.682E-05
High	[K].GVDLGEFPIMTFAEAER.[R]		0.00011513	0	1	1	11	A6TB35	A6TB35 [261-277]	0	1881.90512537	High	High	High	2.3e7		7.3e6	3.90721845626831	High	0	2.16E-08
High	[K].DQIIEAVSAMSVMDVVELISAMEEK.[F]	1xOxidation [M]	2.96997E-05	0	1	2	10	A6TGN9	A6TGN9 [6-30]	0	2753.32934584	High	High	High	4.6e7	4.0e7	3.2e6	4.47585391998291	High	0	1.99E-09
High	[K].DQIIEAVSAMSVMDVVELISAMEEK.[F]		8.53615E-09	0	1	2	13	A6TGN9	A6TGN9 [6-30]	0	2737.33443084	High	High	High	3.6e8	3.7e8	2.1e8	6.79953622817993	High	0	1.569E-13
High	[R].VGAGPFPTELFDETGEFLCK.[Q]	1xCarbamidomethyl [C19]	1.2926E-05	0	1	2	36	A6TH93	A6TH93 [274-293]	0	2214.04234728	High	High	High	7.4e7	1.6e7	4.3e7	5.41952419281006	High	0	8.297E-10
High	[R].IDEWMMSYLTEFDGK.[A]		4.08515E-05	0	1	1	22	A6T5N6	A6T5N6 [464-478]	0	1864.81319886	High	High	High	2.2e6	7.2e6	1.6e7	5.03721380233765	High	0	7.918E-09
High	[R].LADGEEFTVGQNISVELFADVK.[K]	1xDeamidated [Q/N]	0.000250418	0	1	1	71	A6TEX2	A6TEX2 [84-105]	0	2382.17111278	High	High	High	2.5e6	2.5e6	4.3e6	4.14230442047119	High	0	5.827E-06
High	[R].LADGEEFTVGQNISVELFADVK.[K]		9.44431E-06	0	1	1	206	A6TEX2	A6TEX2 [84-105]	0	2381.18709678	High	High	High	5.3e6	3.5e6	7.1e6	4.61161327362061	High	0	1.182E-08
High	[K].EFFGSSQLSQFMDQNNPLSEITHK.[R]		0.000225547	0	1	2	2	A6TGP0	A6TGP0 [504-527]	0	2784.29336939	Not Found	Not Found	High			2.9e6	3.7980260848999	High	0	7.073E-08
High	[K].GDLGLVIACLPYA.[-]	1xCarbamidomethyl [C9]	0.000900694	0	1	1	22	B5XQC8	B5XQC8 [53-65]	0	1361.71334944	High	High	High	5.0e7		7.2e7	3.31495451927185	High	0	8.178E-07
High	[K].FADVACAGPLLAAELDALGK.[A]	1xCarbamidomethyl [C6]	3.88094E-08	0	1	1	39	B5XUB8	B5XUB8 [157-176]	0	2002.03138876	High	High	High	1.5e8		2.8e7	6.23943185806274	High	0	2.739E-12
High	[R].GISITTSVMQFPYHDCLVNLLDTPGHEDFSEDTYR.[T]	1xDeamidated [Q/N]; 1xCarbamidomethyl [C16]	0.00614784	0	1	2	5	A6THZ0	A6THZ0 [67-101]	0	4058.84227329	Not Found	High	High		4.5e6	1.8e6	2.57335472106934	High	0	2.409E-05
High	[R].ALLNSMVIGVTEGFTK.[K]		1.05908E-05	0	1	2	10	A6TEV7	A6TEV7 [70-85]	0	1679.90366891	Not Found	High	High			8.9e6	4.94124794006348	High	0	3.225E-10
High	[K].TAEDYLGEPVTEAVITVPAYFNDAQR.[Q]		2.33218E-07	0	1	2	30	A6T4F4	A6T4F4 [126-151]	0	2869.38904382	High	High	High	9.4e7	4.4e7	3.7e7	5.7420220375061	High	0	4.652E-13
High	[K].IVQVIGAVVDVEFPQDAVPR.[V]		2.92935E-06	0	1	2	21	A6TG36	A6TG36 [6-25]	0	2151.1808298	High	High	High	9.3e6	1.1e7	4.1e6	4.49375104904175	High	0	5.507E-09
High	[R].LTNGFEVTSYIGGEGHNLQEHSVILIR.[G]	2xDeamidated [N17; Q/N]	1.0291E-06	0	1	1	17	A6TEY0	A6TEY0 [57-83]	0	2985.49524104	High	High	High			3.6e6	4.92578744888306	High	0	2.569E-06
High	[R].LTNGFEVTSYIGGEGHNLQEHSVILIR.[G]	1xDeamidated [N/Q]	8.02206E-07	0	1	1	41	A6TEY0	A6TEY0 [57-83]	0	2984.51122504	High	High	High		1.4e7	1.3e7	4.36212396621704	High	0	2.333E-09
High	[R].LTNGFEVTSYIGGEGHNLQEHSVILIR.[G]		0.00154216	0	1	1	9	A6TEY0	A6TEY0 [57-83]	0	2983.52720904	High	High	High	8.8e5	1.2e6	2.5e5	2.92540955543518	High	0	2.106E-06
High	[K].EAQQLLALETPLPLPAYER.[I]		0.00540279	0	1	2	3	A6TFH5	A6TFH5 [229-247]	0	2152.16484537	High	Not Found	High	1.0e7		5.7e6	4.0957498550415	High	0	4.093E-05
High	[K].GMNTAVGDEGGYAPNLGSNAEALAVIAEAVK.[A]	2xDeamidated [N15; N19]	5.08624E-05	0	1	2	4	A6TD53	A6TD53 [201-231]	0	2991.42517208	Not Found	High	High				4.55951976776123	High	0	1.605E-07
High	[K].GMNTAVGDEGGYAPNLGSNAEALAVIAEAVK.[A]	1xDeamidated [N]	4.91773E-06	0	1	2	15	A6TD53	A6TD53 [201-231]	0	2990.44115608	High	High	High	5.3e6	6.1e6	5.8e6	5.71225214004517	High	0	9.764E-11
High	[K].GMNTAVGDEGGYAPNLGSNAEALAVIAEAVK.[A]		7.24219E-09	0	1	2	31	A6TD53	A6TD53 [201-231]	0	2989.45714008	High	High	High	2.2e8	1.3e8	7.8e6	6.54847526550293	High	0	2.322E-13
High	[K].NLDLDLQTLTEEAVR.[L]		4.18818E-05	0	1	1	6	A6TFH4	A6TFH4 [495-509]	0	1729.89666915	High	High	High	1.6e7		9.6e6	4.57199430465698	High	0	3.662E-09
High	[R].IFTEDGVSIPVTVIEVEANR.[V]	1xDeamidated [N19]	0.00030869	0	1	1	3	A6TEX2	A6TEX2 [14-33]	0	2189.13360517	Not Found	High	High		1.2e7		4.06920576095581	High	0	1.236E-07
High	[R].IFTEDGVSIPVTVIEVEANR.[V]		2.27481E-07	0	1	1	60	A6TEX2	A6TEX2 [14-33]	0	2188.14958917	High	High	High	3.8e8	6.5e6	1.6e8	5.32060718536377	High	0	3.383E-10
High	[K].DMGGLPDALFVIDADHEHIAIK.[E]		3.38858E-07	0	1	2	56	A6T4X1	A6T4X1 [153-174]	0	2377.18565708	High	High	High	3.6e7	2.6e7	2.2e7	5.81957864761353	High	0	7.503E-13
High	[K].KTAEDYLGEPVTEAVITVPAYFNDAQR.[Q]	1xDeamidated [Q/N]	0.014283	0	1	2	6	A6T4F4	A6T4F4 [125-151]	1	2998.46802278	Not Found	High	High		1.1e7	1.1e7	4.5178370475769	High	0.0002192	0.004802
High	[K].KTAEDYLGEPVTEAVITVPAYFNDAQR.[Q]		0.00098516	0	1	2	7	A6T4F4	A6T4F4 [125-151]	1	2997.48400678	High	High	High	2.1e7	1.8e7	2.5e7	5.28391456604004	High	0	9.538E-07
High	[K].IVQVIGAVVDVEFPQDAVPR.[V]	1xDeamidated [Q]	3.84811E-05	0	1	2	8	A6TG36	A6TG36 [6-25]	0	2152.1648458	Not Found	Not Found	High			1.2e7	4.72923231124878	High	0	3.156E-09
High	[R].NGMASGAVIESFLDK.[G]	1xDeamidated [N1]	8.79768E-05	0	1	2	6	A6TEI7	A6TEI7 [568-582]	0	1539.73593534	Not Found	High	High		1.4e7		4.24763202667236	High	0	4.727E-07
High	[K].ANDAAGDGTTTATVLAQAIVNEGLK.[A]	1xDeamidated [Q/N]	1.00879E-06	0	1	3	25	A6TH53	A6TH53 [81-105]	0	2402.2045381	High	High	High	1.4e7	9.8e6	2.3e7	5.6822338104248	High	0	2.705E-09
High	[K].ANDAAGDGTTTATVLAQAIVNEGLK.[A]		8.36775E-09	0	1	3	54	A6TH53	A6TH53 [81-105]	0	2401.2205221	High	High	High	1.6e8	1.4e8	6.8e7	6.71282625198364	High	0	2.71E-15
High	[K].LVAPLIDVMGSAGDELK.[Q]		0.000698668	0	1	1	2	A6TCV9	A6TCV9 [334-350]	0	1727.92479823	Not Found	Not Found	High				2.93474078178406	High	0	9.867E-06
High	[R].NLLGDEILNLAPK.[G]		0.000787373	0	2	2	8	A6TF98; B5XTK9	A6TF98 [86-98]; B5XTK9 [86-98]	0	1409.79985587	High	High	High	1.8e7		9.1e6	3.37321257591248	High	0	1.759E-06
High	[R].TDSFLFHYNFPPYSVGETGMVGSPK.[R]		0.000581085	0	1	2	2	A6TEI3	A6TEI3 [373-397]	0	2777.29157856	Not Found	Not Found	High				4.10926246643066	High	0	7.735E-07
High	[K].VALQDAGLSVSDINDVILVGGQTR.[M]	1xDeamidated [Q/N]	3.4873E-06	0	1	2	8	A6T4F4	A6T4F4 [322-345]	0	2441.28820817	High	Not Found	Not Found	5.9e7			4.15322494506836	High	0	9.41E-07
High	[K].VALQDAGLSVSDINDVILVGGQTR.[M]		1.92039E-07	0	1	2	32	A6T4F4	A6T4F4 [322-345]	0	2440.30419217	High	High	High	1.1e8	7.4e7	2.8e7	5.90331172943115	High	0	2.758E-13
High	[R].ALVELLFNDPEVTK.[I]		0.000290779	0	1	1	6	P19650	P19650 [137-150]	0	1587.86284997	High	High	High		3.5e7		4.25433588027954	High	0	1.112E-07
High	[K].QEAIDAVEQHGIVFIDEIDK.[I]		0.000150664	0	1	2	6	B5XZ37	B5XZ37 [241-260]	0	2269.13466734	High	High	High	2.1e7	7.1e6		4.07134008407593	High	0	4.352E-08
High	[K].ATLKPEGQQALDQLYTQLSNMDPK.[D]	1xDeamidated [Q/N]	5.19472E-06	0	1	1	16	P24017	P24017 [226-249]	0	2690.334172	High	Not Found	High				5.86970186233521	High	0	2.267E-10
High	[K].ATLKPEGQQALDQLYTQLSNMDPK.[D]		2.9182E-07	0	1	1	22	P24017	P24017 [226-249]	0	2689.350156	High	High	High	5.4e7	1.2e7	8.2e7	6.55125570297241	High	0	3.282E-12
High	[K].GPLENDGFSAVEAIAPGVIER.[Q]	1xDeamidated [N5]	1.58549E-05	0	1	2	8	A6TG38	A6TG38 [119-139]	0	2142.0713393	High	High	Not Found				6.02146053314209	High	0	2.492E-08
High	[K].GPLENDGFSAVEAIAPGVIER.[Q]		4.87468E-07	0	1	2	27	A6TG38	A6TG38 [119-139]	0	2141.0873233	High	High	High	3.4e7	2.4e7	3.2e7	5.25726842880249	High	0	1.566E-10
High	[K].LDPYINVDPGTMSPIQHGEVFVTEDGAETDLDLGHYER.[F]	2xDeamidated [N6; Q16]	6.06216E-06	0	1	2	2	A6TD54	A6TD54 [41-78]	0	4231.92883964	Not Found	Not Found	High				4.71916198730469	High	0	1.213E-10
High	[R].EEPLEILSEDDFIAER.[D]		0.00579202	0	1	1	2	A6TCV4	A6TCV4 [477-492]	0	1904.9123787	Not Found	Not Found	High			3.0e6	2.62926816940308	High	0	2.165E-05
High	[K].TAEDYLGEPVTEAVITVPAYFNDAQR.[Q]	1xDeamidated [N/Q]	1.41551E-06	0	1	2	9	A6T4F4	A6T4F4 [126-151]	0	2870.37305982	High	High	Not Found	5.2e6			5.63748931884766	High	0	9.337E-12
High	[R].ENVTSIIGNGVVLSPAALMK.[E]	1xDeamidated [N9]	4.96697E-06	0	1	2	12	A6TH93	A6TH93 [63-82]	0	2014.08890372	High	High	High	3.8e6	7.7e6	9.1e6	4.28485631942749	High	0	1.241E-08
High	[K].IVDAQGNDVLIPGTDMPAQYFLPGK.[A]		0.0184673	0	1	1	2	A6TGP1	A6TGP1 [1080-1104]	0	2659.34361414	High	Not Found	Not Found	1.3e7			4.32635974884033	High	0	0.0001689
High	[R].ILLSSMPGCAVTEVEIDGVLHEYSTK.[E]	1xCarbamidomethyl [C9]	8.39971E-08	0	1	1	24	A6TEU8	A6TEU8 [46-71]	0	2848.4107076	High	High	High	1.5e7	9.6e6	8.1e6	5.42151784896851	High	0	2.069E-11
High	[R].KLGVDIDNLLCSQPDTGEQALEICDALAR.[S]	1xDeamidated [Q/N]; 2xCarbamidomethyl [C11; C24]	4.29885E-06	0	1	2	12	A6TCW1	A6TCW1 [107-135]	1	3215.55586877	High	High	High	1.5e7	1.4e7	6.2e6	5.64726448059082	High	0	6.596E-11
High	[R].KLGVDIDNLLCSQPDTGEQALEICDALAR.[S]	2xCarbamidomethyl [C11; C24]	1.52355E-05	0	1	2	4	A6TCW1	A6TCW1 [107-135]	1	3214.57185277	Not Found	High	High		1.2e7		5.26249265670776	High	0	6.143E-10
High	[R].VVVGLLLGEVIR.[T]		0.000852681	0	1	2	10	A6T5H9	A6T5H9 [345-356]	0	1266.81438384	High	High	High	2.4e7		8.0e6	3.64614367485046	High	0	2.377E-06
High	[K].AEFYSEVLTVVVDGK.[E]		2.67498E-05	0	1	1	21	A6TBR5	A6TBR5 [54-68]	0	1655.85267917	High	High	High				4.36253118515015	High	0	1.992E-07
High	[K].AGDGNYGYNAATEEYGNMIDFGILDPTK.[V]	2xDeamidated [N5; N9]	0.0175778	0	1	3	1	A6TH53	A6TH53 [471-498]	0	2998.29348923	High	Not Found	Not Found	1.9e7			1.86630010604858	High	0	0.0001549
High	[K].AGDGNYGYNAATEEYGNMIDFGILDPTK.[V]	1xDeamidated [N]	1.61125E-06	0	1	3	39	A6TH53	A6TH53 [471-498]	0	2997.30947323	High	High	High	5.9e6	1.6e7	7.4e7	5.02224159240723	High	0	1.28E-10
High	[K].AGDGNYGYNAATEEYGNMIDFGILDPTK.[V]		3.21164E-08	0	1	3	37	A6TH53	A6TH53 [471-498]	0	2996.32545723	High	High	High	1.8e8	5.8e7	4.7e7	6.28779172897339	High	0	5.892E-13
High	[R].YYGGCEYVDVVEQLAIDR.[A]	1xDeamidated [Q13]; 1xCarbamidomethyl [C5]	0.00627122	0	1	2	1	A6TCG5	A6TCG5 [64-81]	0	2149.97466207	Not Found	Not Found	High				3.90964198112488	High	0	2.489E-05
High	[R].YYGGCEYVDVVEQLAIDR.[A]	1xCarbamidomethyl [C5]	0.00029369	0	1	2	3	A6TCG5	A6TCG5 [64-81]	0	2148.99064607	Not Found	High	High		6.9e6	6.9e6	3.76800560951233	High	0	1.763E-06
High	[K].SELETLLAEIR.[D]		0.00106687	0	1	2	18	A6T6Z0	A6T6Z0 [87-97]	0	1273.69980751	High	High	High	9.9e6	4.9e6	1.1e7	3.40839266777039	High	0	1.102E-06
High	[K].EGVITVEDGTGLEDELDVVEGMQFDR.[G]	1xDeamidated [Q23]	1.63551E-06	0	1	3	7	A6TH53	A6TH53 [172-197]	0	2853.29823983	High	High	High	3.3e6			5.77112054824829	High	0	1.151E-09
High	[K].EGVITVEDGTGLEDELDVVEGMQFDR.[G]		2.81076E-09	0	1	3	60	A6TH53	A6TH53 [172-197]	0	2852.31422383	High	High	High	1.9e8	9.0e7	2.5e7	6.49021339416504	High	0	1.47E-11
High	[R].TELAGVSGCAVAIAPPEMYLDLAK.[R]	1xCarbamidomethyl [C9]	3.64721E-06	0	1	1	8	Q7X222	Q7X222 [28-51]	0	2476.24620868	High	Not Found	High	1.5e7		2.5e7	5.36127376556396	High	0	4.933E-11
High	[K].GLPIPVVITVYADR.[S]		7.46409E-05	0	1	2	47	A6TGN5	A6TGN5 [52-65]	0	1512.87844054	High	High	High	8.5e6	6.1e7	4.1e7	3.96597647666931	High	0	5.707E-08
High	[K].INPIEDMPHDANGTPVDIVLNPLGVPSR.[M]	2xDeamidated [N12; N]	1.08706E-06	0	1	2	14	A6TGP0	A6TGP0 [1079-1106]	0	2982.48771283	High	High	Not Found	4.5e7	1.5e7		4.99399375915527	High	0	3.305E-10
High	[K].NMITGAAQMDGAILVVAATDGPMPQTR.[E]	1xDeamidated [Q/N]; 1xOxidation [M]	0.0365512	0	1	1	5	A6TEX7	A6TEX7 [91-117]	0	2746.32084732	High	High	Not Found				3.29227209091187	High	0	0.0005729
High	[K].NMITGAAQMDGAILVVAATDGPMPQTR.[E]	2xDeamidated [Q8; Q25]	0.000490564	0	1	1	4	A6TEX7	A6TEX7 [91-117]	0	2731.30994832	Not Found	High	Not Found				4.98118209838867	High	0	3.079E-07
High	[K].NMITGAAQMDGAILVVAATDGPMPQTR.[E]	1xDeamidated [Q/N]	7.28909E-06	0	1	1	129	A6TEX7	A6TEX7 [91-117]	0	2730.32593232	High	High	High	5.4e6	3.7e6	2.3e6	5.59909200668335	High	0	5.303E-08
High	[K].NMITGAAQMDGAILVVAATDGPMPQTR.[E]		7.37069E-07	0	1	1	199	A6TEX7	A6TEX7 [91-117]	0	2729.34191632	High	High	High	7.9e7	4.6e6	6.1e6	6.01274394989014	High	0	9.978E-10
High	[K].AVLVNIFGGIVR.[C]		0.00245009	0	1	1	6	A6T6F6	A6T6F6 [313-324]	0	1257.76776803	High	High	High	5.4e6	8.3e6	5.7e6	3.15197610855103	High	0	4.766E-06
High	[R].AWYQDEGYGVDTIQAVLAR.[R]		0.000163978	0	1	2	6	A6TFH4	A6TFH4 [534-552]	0	2155.04545852	High	High	High	8.7e6			2.89138269424438	High	0	4.059E-08
High	[R].ADPLEQGAGDQGLMFGYATNETDVLMPAPVTYAHR.[L]	1xDeamidated [Q/N]	0.00023944	0	1	2	2	A6TDV1	A6TDV1 [110-144]	0	3736.72578684	Not Found	Not Found	High			4.3e6	5.648681640625	High	0	7.86E-08
High	[R].ADPLEQGAGDQGLMFGYATNETDVLMPAPVTYAHR.[L]		0.00152688	0	1	2	2	A6TDV1	A6TDV1 [110-144]	0	3735.74177084	Not Found	High	Not Found				3.59988832473755	High	0	2.062E-06
High	[K].VPLFVQIGEVIK.[V]		4.6966E-05	0	1	1	24	A6TH65	A6TH65 [164-175]	0	1341.81404947	Not Found	High	High		2.3e7		3.74173498153687	High	0	4.99E-08
High	[K].EEKPEFDPILLRPVDDLELTVR.[S]		6.12286E-06	0	1	1	22	A6TEU8	A6TEU8 [244-265]	0	2623.39775816	High	High	High	8.3e7	2.3e7	1.7e7	3.65213084220886	High	0	4.011E-07
High	[K].AVEDSASPLVALLVR.[G]		3.24857E-05	0	1	1	8	A6T4Z7	A6T4Z7 [285-299]	0	1539.87408337	Not Found	High	High		2.1e7	1.0e7	4.70206689834595	High	0	7.031E-07
High	[R].EGLNVLQYFISTHGAR.[K]		7.61431E-05	0	1	1	10	A6TGP1	A6TGP1 [765-780]	0	1804.93405778	High	High	High	1.9e7	1.5e7	1.2e7	4.14588403701782	High	0	1.043E-08
High	[R].YNNVIDEMLEAGTAYK.[C]		5.84752E-05	0	1	2	4	A6TC43	A6TC43 [82-97]	0	1830.85784082	Not Found	High	High		2.9e6	4.2e6	4.25775480270386	High	0	6.561E-09
High	[K].IVDAQGNDVLIPGTDMPAQYFLPGK.[A]	1xDeamidated [Q/N]	0.00735141	0	1	1	7	A6TGP1	A6TGP1 [1080-1104]	0	2660.32763014	High	Not Found	High			1.1e7	3.91190600395203	High	0	0.0001414
High	[K].INPIEDMPHDANGTPVDIVLNPLGVPSR.[M]	1xDeamidated [N]	1.19777E-08	0	1	2	15	A6TGP0	A6TGP0 [1079-1106]	0	2981.50369683	High	Not Found	High			3.3e7	6.61479520797729	High	0	2.082E-15
High	[K].AVVFAYHDMGCTGIQALLDAGYDIAAIFTHPDNPGENHFFGSVAR.[L]	1xDeamidated [N]; 1xCarbamidomethyl [C11]; 1xOxidation [M9]	0.0127466	0	1	1	2	A6TF98	A6TF98 [3-47]	0	4882.26644988	High	Not Found	Not Found	3.8e6			3.8616042137146	High	0	0.00012
High	[R].VYEALEVQNGNEVLVLEVQQQLGGGIVR.[T]	2xDeamidated [Q/N]	0.000109536	0	1	1	5	A6TG36	A6TG36 [26-53]	0	3055.59462066	Not Found	Not Found	High			4.1e6	4.22441530227661	High	0	1.983E-08
High	[K].GIMEGEYDHLPEQAFYMVGSIDEAVEK.[A]	1xDeamidated [Q13]	9.81662E-05	0	1	2	5	A6TG36	A6TG36 [430-456]	0	3058.36963066	High	Not Found	High				4.20975542068481	High	0	1.776E-05
High	[K].APGVLATGVGSIAVVSAITQAADWR.[A]		1.2483E-05	0	1	1	14	A6TGQ0	A6TGQ0 [172-196]	0	2410.30888371	High	High	High	3.0e6	1.8e6	1.7e6	3.73557424545288	High	0	4.307E-10
High	[R].KFGVEVIADTNVPLDPNVHQAIAMVESEDVAAGNVLAVMQK.[G]	3xDeamidated [N34; N/Q]; 1xOxidation [M39]	0.0410876	0	1	2	2	A6TCM1	A6TCM1 [136-176]	1	4338.15198087	Not Found	High	Not Found				3.35791969299316	High	3.417E-05	0.001305
High	[R].KFGVEVIADTNVPLDPNVHQAIAMVESEDVAAGNVLAVMQK.[G]	1xDeamidated [Q/N]; 1xOxidation [M39]	0.000619953	0	1	2	15	A6TCM1	A6TCM1 [136-176]	1	4336.18394887	High	High	High		2.6e6	8.2e5	5.70203685760498	High	0	1.1E-06
High	[R].KFGVEVIADTNVPLDPNVHQAIAMVESEDVAAGNVLAVMQK.[G]	1xOxidation [M39]	0.0369097	0	1	2	3	A6TCM1	A6TCM1 [136-176]	1	4335.19993287	High	High	Not Found		1.7e6		3.33842873573303	High	0.0002192	0.007817
High	[R].DIRDPMELLDEVENELK.[I]	1xDeamidated [N14]	0.0166483	0	1	2	1	A6THZ0	A6THZ0 [147-163]	1	2058.98997745	Not Found	High	Not Found		2.1e6		2.37376976013184	High	0	0.0001415
High	[R].DIRDPMELLDEVENELK.[I]		0.000228943	0	1	2	9	A6THZ0	A6THZ0 [147-163]	1	2058.00596145	High	High	High	6.2e6		2.6e6	4.6357536315918	High	0	7.305E-08
High	[R].KGTEIVANAIADSEGFSIAGGGDTLAAIDLFGIADK.[I]	1xDeamidated [N8]	7.29762E-07	0	1	1	20	B5XUB8	B5XUB8 [320-355]	1	3508.76934944	High	High	High				5.67003154754639	High	0	2.912E-12
High	[R].KGTEIVANAIADSEGFSIAGGGDTLAAIDLFGIADK.[I]		5.35859E-07	0	1	1	16	B5XUB8	B5XUB8 [320-355]	1	3507.78533344	High	High	High	4.1e6		2.6e6	7.16707038879395	High	0	3.347E-12
High	[R].LGGEVHDAAFIINLFDLGGEQR.[L]	1xDeamidated [Q/N]	0.0365512	0	1	2	9	A6T5N2	A6T5N2 [145-166]	0	2372.18810032	High	High	High	2.2e6	1.7e6	1.6e6	3.09559464454651	High	0	0.0005721
High	[R].LGGEVHDAAFIINLFDLGGEQR.[L]		0.0012891	0	1	2	5	A6T5N2	A6T5N2 [145-166]	0	2371.20408432	High	High	Not Found	4.6e6	1.7e6		3.46331930160522	High	0	1.532E-06
High	[R].VCPIETPEGPNIGLINSLSVYAQTNEYGFLETPYR.[K]	2xDeamidated [N/Q]; 1xCarbamidomethyl [C2]	0.0194973	0	1	2	7	A6TGP0	A6TGP0 [558-592]	0	3943.89462691	Not Found	High	High		1.1e6	1.8e6	3.65734052658081	High	3.417E-05	0.001564
High	[R].VCPIETPEGPNIGLINSLSVYAQTNEYGFLETPYR.[K]	1xDeamidated [N/Q]; 1xCarbamidomethyl [C2]	0.000170645	0	1	2	16	A6TGP0	A6TGP0 [558-592]	0	3942.91061091	High	Not Found	High				5.51085042953491	High	0	3.391E-07
High	[R].VCPIETPEGPNIGLINSLSVYAQTNEYGFLETPYR.[K]	1xCarbamidomethyl [C2]	0.00294539	0	1	2	2	A6TGP0	A6TGP0 [558-592]	0	3941.92659491	Not Found	Not Found	High				4.34418535232544	High	0	6.553E-06
High	[K].SAIGLGLLLSEGIGDTLR.[V]		0.00108292	0	1	2	10	A6TCD4	A6TCD4 [220-237]	0	1785.01163934	Not Found	High	High			1.6e6	3.32516312599182	High	0	2.328E-05
High	[K].VTDGVVTDEIHYLSAIEEGNYVIAQANSNLDENGHFVEDLVTCR.[S]	1xDeamidated [N/Q]; 1xCarbamidomethyl [C43]	3.89121E-06	0	1	2	19	A6TGP0	A6TGP0 [594-637]	0	4907.29522599	High	High	Not Found	4.3e6	2.8e6		4.64107847213745	High	0	5.533E-11
High	[K].AQLLADLADLDLLSEEELLNRR.[Y]		0.0198858	0	1	2	8	A6T4Y7	A6T4Y7 [288-309]	1	2510.34605695	High	High	High	5.0e6	2.5e6	9.5e5	2.44987154006958	High	0	0.0008218
High	[K].LVALFGCGDQEDYAEYFCDALGTIR.[D]	2xCarbamidomethyl [C7; C18]	4.88754E-05	0	1	1	21	O07026	O07026 [82-106]	0	2883.29640646	High	High	High	3.2e7	4.1e6	4.1e6	4.66295576095581	High	0	6.241E-09
High	[K].IGIIGAMEEEVTLLR.[D]		3.36385E-05	0	1	3	30	A6T4W3	A6T4W3 [3-17]	0	1643.90366891	High	High	High	3.9e6	1.7e6		4.07276010513306	High	0	7.503E-09
High	[R].TVYDSVHDELINYLAAPESIDGFDDLIK.[S]	1xDeamidated [N12]	0.0108245	0	1	1	6	A6T4J7	A6T4J7 [641-668]	0	3153.51503245	High	High	High	2.7e6			3.15297055244446	High	0	0.0005917
High	[R].TVYDSVHDELINYLAAPESIDGFDDLIK.[S]		0.00717115	0	1	1	6	A6T4J7	A6T4J7 [641-668]	0	3152.53101645	High	High	High	6.9e6	2.4e6		3.6113543510437	High	3.417E-05	0.001036
High	[R].LMTEHDLAMLYEWLNR.[S]	1xDeamidated [N15]	0.0363732	0	1	1	4	P19650	P19650 [29-44]	0	2035.9615948	High	High	Not Found	3.6e6			3.40322184562683	High	0	0.0005694
High	[R].LMTEHDLAMLYEWLNR.[S]		0.000107911	0	1	1	28	P19650	P19650 [29-44]	0	2034.9775788	High	High	High	1.7e6		2.6e6	4.18246793746948	High	0	2.797E-08
High	[R].LAQGPIALYCGFDPTADSLHLGHLVPLLCLK.[R]	1xDeamidated [Q3]; 2xCarbamidomethyl [C10; C29]	0.0152314	0	1	2	8	A6T9Y5	A6T9Y5 [33-63]	0	3390.7588662	High	High	Not Found	4.2e6	4.9e6		2.60556674003601	High	0	0.0003922
High	[R].LAQGPIALYCGFDPTADSLHLGHLVPLLCLK.[R]	2xCarbamidomethyl [C10; C29]	4.6966E-05	0	1	2	11	A6T9Y5	A6T9Y5 [33-63]	0	3389.7748502	High	High	High	3.6e6	3.6e6	4.5e6	3.71013951301575	High	0	3.705E-08
High	[K].DYLDGVEVAAGELVVLENVR.[F]	1xDeamidated [N18]	0.000610759	0	1	1	3	B5XUB8	B5XUB8 [94-113]	0	2161.10230505	Not Found	High	High				4.13641881942749	High	0	5.061E-06
High	[K].DYLDGVEVAAGELVVLENVR.[F]		1.41013E-07	0	1	1	63	B5XUB8	B5XUB8 [94-113]	0	2160.11828905	High	High	High	4.3e7	2.0e6	2.2e6	6.09518480300903	High	0	1.075E-10
High	[R].NGSVWIDAGPVDVFCAPYDLVK.[T]	1xDeamidated [N1]; 1xCarbamidomethyl [C15]	0.00199782	0	1	2	12	A6TEK8	A6TEK8 [67-88]	0	2423.15877436	High	High	High	4.5e6	2.6e6		3.25577139854431	High	0	3.309E-06
High	[R].EIAQQTEETVVEVETVTGFGANDAILDIR.[S]		0.000558387	0	1	1	3	A6T5F6	A6T5F6 [386-414]	0	3147.5691928	Not Found	Not Found	High			1.6e6	3.62789678573608	High	0	3.509E-07
High	[K].YLTTGMTVAELSAAAVQYSDNAAANLLLK.[E]	2xDeamidated [N25; Q/N]	0.0158457	0	1	1	4	Q9F663	Q9F663 [111-139]	0	3001.50744518	Not Found	Not Found	High			3.8e6	4.09369611740112	High	0	0.000129
High	[K].YLTTGMTVAELSAAAVQYSDNAAANLLLK.[E]	1xDeamidated [Q/N]	0.000141922	0	1	1	24	Q9F663	Q9F663 [111-139]	0	3000.52342918	Not Found	High	High		1.1e6	1.6e6	4.714186668396	High	0	1.944E-06
High	[K].LVALFGCGDQEDYAEYFCDALGTIR.[D]	1xDeamidated [Q10]; 2xCarbamidomethyl [C7; C18]	0.00521807	0	1	1	4	O07026	O07026 [82-106]	0	2884.28042246	High	High	High	1.2e7	5.7e6	2.4e6	3.04480862617493	High	0	1.81E-05
High	[K].YLTTGMTVAELSAAAVQYSDNAAANLLLK.[E]		3.36677E-10	0	1	1	68	Q9F663	Q9F663 [111-139]	0	2999.53941318	High	High	High	5.3e8	4.5e6	5.2e6	7.44077301025391	High	0	4.602E-18
High	[K].VTDGVVTDEIHYLSAIEEGNYVIAQANSNLDENGHFVEDLVTCR.[S]	2xDeamidated [Q/N]; 1xCarbamidomethyl [C43]	1.59714E-07	0	1	2	13	A6TGP0	A6TGP0 [594-637]	0	4908.27924199	High	High	High	3.8e6	8.8e6		5.99708652496338	High	0	1.997E-13
High	[R].NELNEAAETLANFLQDEANIHAIQR.[A]		9.94993E-08	0	1	2	8	A6T518	A6T518 [8-32]	0	2824.38602413	High	High	High	9.7e6	4.0e6	1.4e6	5.18770027160645	High	0	8.633E-14
High	[R].LLDVPFTMADATTLTEAGYVGEDVENIIQK.[L]		9.29319E-05	0	1	2	11	A6T5I1	A6T5I1 [135-164]	0	3253.6184512	High	High	High	1.7e7	8.3e6	4.9e6	4.35213613510132	High	0	1.688E-08
High	[K].FLTAEIVEAILDR.[T]		3.2811E-05	0	1	1	49	A6TB35	A6TB35 [371-383]	0	1489.82607059	High	High	High	1.1e7			4.10745048522949	High	0	2.381E-09
High	[R].GGTAHFEYVAGGASNGLAHVAQDSEIPVAFGVLTTESIEQAIER.[A]	3xDeamidated [N15; Q22; Q40]	4.49069E-05	0	1	1	20	A6T5E8	A6T5E8 [85-128]	0	4502.16340795	High	High	High	2.4e7	1.5e7		6.0675311088562	High	0	1.115E-08
High	[R].GGTAHFEYVAGGASNGLAHVAQDSEIPVAFGVLTTESIEQAIER.[A]	2xDeamidated [Q22; N/Q]	2.37912E-07	0	1	1	25	A6T5E8	A6T5E8 [85-128]	0	4501.17939195	High	High	High		2.6e6		6.04690408706665	High	0	4.031E-13
High	[R].GGTAHFEYVAGGASNGLAHVAQDSEIPVAFGVLTTESIEQAIER.[A]	1xDeamidated [N/Q]	2.46354E-07	0	1	1	23	A6T5E8	A6T5E8 [85-128]	0	4500.19537595	High	High	High	1.7e6		9.0e5	5.99748373031616	High	0	4.316E-11
High	[R].SALQYAASVAGLMITTECMVTDLPK.[SG]	1xDeamidated [Q4]; 1xCarbamidomethyl [C18]; 1xOxidation [M19]	0.0104037	0	1	3	6	A6TH53	A6TH53 [502-526]	0	2687.2976526	High	High	High	1.2e7	4.7e6	5.2e6	3.78284502029419	High	3.417E-05	0.002608
High	[R].SALQYAASVAGLMITTECMVTDLPK.[SG]	1xDeamidated [Q4]; 1xCarbamidomethyl [C18]	6.89026E-09	0	1	3	21	A6TH53	A6TH53 [502-526]	0	2671.3027376	High	High	High	4.1e5	2.0e6	2.5e6	6.30359029769897	High	0	7.807E-16
High	[R].SALQYAASVAGLMITTECMVTDLPK.[SG]	1xCarbamidomethyl [C18]	1.0539E-10	0	1	3	109	A6TH53	A6TH53 [502-526]	0	2670.3187216	High	High	High	2.3e8	1.3e7	3.9e7	6.82517337799072	High	0	8.788E-15
High	[K].YLDNMGEDEILELNIPTGVPLVYEFDENFKPIK.[H]	2xDeamidated [N14; N]	0.0224929	0	1	1	3	B5XZB2	B5XZB2 [194-226]	0	3856.87651697	Not Found	High	Not Found		8.7e6		2.86594533920288	High	0	0.0002408
High	[K].YLDNMGEDEILELNIPTGVPLVYEFDENFKPIK.[H]	1xDeamidated [N]	7.46409E-05	0	1	1	14	B5XZB2	B5XZB2 [194-226]	0	3855.89250097	High	High	High		4.2e6	3.5e6	3.94584512710571	High	0.001212	0.03267
High	[K].YLDNMGEDEILELNIPTGVPLVYEFDENFKPIK.[H]		2.90031E-06	0	1	1	43	B5XZB2	B5XZB2 [194-226]	0	3854.90848497	High	High	High	9.3e7	8.8e6		5.83571815490723	High	0	3.293E-11
High	[R].YGLLTNAELQIYKPWLDSDFINELGGR.[H]	1xDeamidated [N/Q]	0.0343023	0	1	1	5	A6TEJ0	A6TEJ0 [143-169]	0	3126.57824194	High	Not Found	High	2.9e6		1.2e6	2.8240270614624	High	0	0.0005122
High	[K].IIGSGVGGITETDATLAAASNAILVGFNVR.[A]	1xDeamidated [N]	0.000204161	0	1	2	5	A6TEI7	A6TEI7 [726-755]	0	2888.53637716	Not Found	Not Found	High				5.14197492599487	High	0	5.937E-08
High	[K].IIGSGVGGITETDATLAAASNAILVGFNVR.[A]		5.71708E-07	0	1	2	9	A6TEI7	A6TEI7 [726-755]	0	2887.55236116	High	High	High	1.6e7	9.0e6	6.8e6	5.63586807250977	High	0	1.885E-12
High	[K].VTDGVVTDEIHYLSAIEEGNYVIAQANSNLDENGHFVEDLVTCR.[S]	3xDeamidated [N29; N/Q]; 1xCarbamidomethyl [C43]	2.54798E-06	0	1	2	18	A6TGP0	A6TGP0 [594-637]	0	4909.26325799	High	High	High	6.2e6	9.6e5	4.8e6	6.31138563156128	High	0	1.607E-07
High	[K].AVGWAALQYVQPGTIVGVGTGSTAAHFIDALGTMK.[G]	1xDeamidated [Q]	0.00923653	0	1	2	9	A6TDS5	A6TDS5 [9-43]	0	3488.78825134	High	Not Found	High	6.6e6		3.2e6	3.67754030227661	High	0	4.972E-05
High	[K].LVPYYTVQEFVESLETPR.[R]	1xDeamidated [Q8]	0.0338029	0	1	1	4	P41576	P41576 [51-68]	0	2171.09067779	High	High	High			2.3e6	3.36591744422913	High	0	0.0004968
High	[K].LVPYYTVQEFVESLETPR.[R]		3.60681E-05	0	1	1	32	P41576	P41576 [51-68]	0	2170.10666179	High	High	High	3.0e7	1.5e6	5.5e6	4.38935422897339	High	0	3.706E-08
High	[K].DYIDEATGELICPANMELSLDLLAK.[L]	1xDeamidated [N15]; 1xCarbamidomethyl [C12]	6.20772E-05	0	1	2	7	A6TGP0	A6TGP0 [300-324]	0	2795.33654002	High	High	High	3.1e7			3.90854406356812	High	0	7.334E-09
High	[K].DYIDEATGELICPANMELSLDLLAK.[L]	1xCarbamidomethyl [C12]	9.41939E-08	0	1	2	27	A6TGP0	A6TGP0 [300-324]	0	2794.35252402	High	High	High	2.3e7	2.2e6	4.9e6	4.69899272918701	High	0	7.848E-14
High	[K].FGVSAAAAVAVAAGPVEAAEEKTEFDVILK.[A]		1.62498E-09	0	1	1	241	A6TGN9	A6TGN9 [31-60]	1	2960.56152885	High	High	High	5.5e7	1.0e7	3.3e6	6.16793251037598	High	0	6.153E-17
High	[R].GEEVSRPCDDILFEIAQLAAQGVR.[E]	1xDeamidated [Q17]; 1xCarbamidomethyl [C8]	0.0273815	0	1	2	2	A6T6B5	A6T6B5 [171-194]	0	2674.31410559	Not Found	High	Not Found				2.83713436126709	High	0	0.0003425
High	[R].GEEVSRPCDDILFEIAQLAAQGVR.[E]	1xCarbamidomethyl [C8]	1.57161E-06	0	1	2	11	A6T6B5	A6T6B5 [171-194]	0	2673.33008959	High	High	High		3.7e6	2.9e6	4.84792566299438	High	0	1.118E-11
High	[K].AMLQDIATLTGGTVISEEIGMELEK.[A]	1xOxidation [M21]	0.000975397	0	1	3	6	A6TH53	A6TH53 [287-311]	0	2665.33106042	High	Not Found	High	2.0e6			3.35561871528625	High	0	9.343E-07
High	[K].AMLQDIATLTGGTVISEEIGMELEK.[A]	1xDeamidated [Q4]	7.50137E-05	0	1	3	29	A6TH53	A6TH53 [287-311]	0	2650.32016142	High	High	High	1.7e6	1.4e6	5.4e5	4.45793104171753	High	0	4.698E-07
High	[K].AMLQDIATLTGGTVISEEIGMELEK.[A]		1.2907E-08	0	1	3	118	A6TH53	A6TH53 [287-311]	0	2649.33614542	High	High	High	1.3e8	1.2e7	5.9e6	6.6056432723999	High	0	8.407E-15
High	[R].GTTQVFEAYSAFIGHPQQVALDTLLPAPEFGR.[I]	1xDeamidated [Q]	0.0479986	0	1	1	9	B5XNR7	B5XNR7 [266-297]	0	3461.73759597	High	Not Found	High	4.6e6			3.04060959815979	High	0	0.0009349
High	[R].DQVDYMDVSTQQVVSVGASLIPFLEHDDANR.[A]	1xDeamidated [N/Q]	1.19954E-05	0	1	2	29	A6TGP0	A6TGP0 [648-678]	0	3449.61655403	High	High	High	3.6e7	1.7e6	1.1e6	4.97677707672119	High	0	4.037E-10
High	[R].DQVDYMDVSTQQVVSVGASLIPFLEHDDANR.[A]		7.92157E-09	0	1	2	30	A6TGP0	A6TGP0 [648-678]	0	3448.63253803	High	High	High	4.8e6	8.9e6	1.4e6	6.26890087127686	High	0	9.997E-16
High	[R].NELNEAAETLANFLQDEANIHAIQR.[A]	1xDeamidated [N]	7.53883E-05	0	1	2	9	A6T518	A6T518 [8-32]	0	2825.37004013	High	High	High			4.6e6	4.69766521453857	High	0	1.03E-08
High	[K].AVGWAALQYVQPGTIVGVGTGSTAAHFIDALGTMK.[G]		0.033474	0	1	2	7	A6TDS5	A6TDS5 [9-43]	0	3487.80423534	Not Found	High	High		1.8e6		2.77953672409058	High	0.0002192	0.007267
High	[K].GIMEGEYDHLPEQAFYMVGSIDEAVEK.[A]		1.29411E-06	0	1	2	17	A6TG36	A6TG36 [430-456]	0	3057.38561466	High	High	High	7.2e7	6.2e5	1.0e7	4.89300346374512	High	0	8.653E-09
High	[K].FHASEADIVAQAGYPSAVTIATNMAGR.[G]		0.000113989	0	1	1	4	A6T4P1	A6T4P1 [483-509]	0	2748.34098831	High	High	Not Found		7.3e6		4.55889892578125	High	0	4.326E-08
High	[R].FDMIISNPPFHDGLQTSLEAAQALIR.[G]	1xDeamidated [Q/N]	0.00398951	0	1	2	8	A6THY6	A6THY6 [262-287]	0	2885.45020479	High	High	High	1.4e6	3.4e6	2.1e6	3.32926321029663	High	0	2.182E-05
High	[K].LFADEGINVLLVGDSLGMTVQGHDSTLPVTVEDIAYHTR.[A]	1xDeamidated [Q/N]	0.00951551	0	1	2	3	A6T4T0	A6T4T0 [32-70]	0	4184.08561469	Not Found	High	Not Found		5.0e6		3.99469304084778	High	0	5.245E-05
High	[K].LFADEGINVLLVGDSLGMTVQGHDSTLPVTVEDIAYHTR.[A]		0.00330246	0	1	2	5	A6T4T0	A6T4T0 [32-70]	0	4183.10159869	High	High	High	6.9e6			2.00985932350159	High	0.004063	0.09012
High	[R].ECAVQALYSWQLSHNDIADVEYQFLAEQDVK.[D]	1xDeamidated [Q/N]; 1xCarbamidomethyl [C2]	0.000799226	0	1	2	15	A6T5E9	A6T5E9 [11-41]	0	3670.70061827	High	High	Not Found	3.9e6			3.85717964172363	High	0	9.237E-05
High	[K].LHYALVDEVDSILIDEAR.[T]		0.0123735	0	1	2	3	A6T4P1	A6T4P1 [203-220]	0	2071.07061064	High	High	High	8.3e6			2.1831476688385	High	0	8.322E-05
High	[R].AIDKPFLLPIEDVFSISGR.[G]		2.2949E-06	0	1	1	252	A6TEX7	A6TEX7 [206-224]	0	2117.16411714	High	High	High	2.3e9	1.4e7	5.5e6	4.53198146820068	High	0	3.98E-11
High	[R].FNNFINDSLLEGAIDALKR.[I]		1.14258E-06	0	1	1	15	A6T5E8	A6T5E8 [22-40]	1	2150.12404319	High	High	High	2.3e7	7.1e6	1.6e6	4.20224714279175	High	0	6.411E-12
High	[R].DAANLLTNCEIIVDSSQLPELEEGDYYWK.[D]	1xDeamidated [Q/N]; 1xCarbamidomethyl [C9]	7.427E-05	0	1	2	5	A6TCL6	A6TCL6 [81-109]	0	3386.56205919	High	High	Not Found	1.1e7	5.0e6		4.78134632110596	High	0	1.001E-08
High	[R].DAANLLTNCEIIVDSSQLPELEEGDYYWK.[D]	1xCarbamidomethyl [C9]	0.000259304	0	1	2	3	A6TCL6	A6TCL6 [81-109]	0	3385.57804319	High	Not Found	High	3.2e6			4.78874683380127	High	0	9.074E-08
High	[K].FINTMSQVPTITQLLPLPASEDADLK.[R]	1xDeamidated [Q13]	0.000914251	0	1	2	2	A6TG37	A6TG37 [175-200]	0	2843.47468817	Not Found	High	High		6.9e6		3.39606785774231	High	0	8.352E-07
High	[K].FINTMSQVPTITQLLPLPASEDADLK.[R]		0.0162421	0	1	2	3	A6TG37	A6TG37 [175-200]	0	2842.49067217	High	Not Found	High	6.3e6		5.3e6	3.0232949256897	High	0	0.0001343
High	[K].DAGSIAVGEVISAVDESVDATR.[C]		2.32059E-07	0	1	1	13	A6TCF2	A6TCF2 [70-91]	0	2161.0618963	High	High	High	4.3e7	5.4e6	2.7e7	5.01846027374268	High	0	3.862E-13
High	[R].VAFMPWNGYNFEDSILVSER.[V]	1xDeamidated [N]	0.00874604	0	1	2	17	A6TGP0	A6TGP0 [802-821]	0	2375.10125921	High	High	High	3.8e6	6.0e6	4.5e6	2.81651616096497	High	0	0.0001318
High	[R].FITADFAQVDYTDAVTILENCGK.[Q]	1xCarbamidomethyl [C21]	8.00321E-05	0	1	1	11	A6T726	A6T726 [303-325]	0	2591.23339529	High	High	High	6.3e6	3.7e6	5.2e6	4.30143928527832	High	0	1.147E-08
High	[K].MADLLDATHGYQLTEVAEEADVLLLNTCSIR.[E]	1xDeamidated [Q12]; 1xCarbamidomethyl [C28]	0.00761137	0	1	2	3	A6T6B5	A6T6B5 [22-52]	0	3462.67671177	Not Found	High	Not Found		1.1e6		3.68921518325806	High	0	3.532E-05
High	[K].LFADEGINVLLVGDSLGMTVQGHDSTLPVTVEDIAYHTR.[A]	2xDeamidated [N8; Q21]	0.000632428	0	1	2	2	A6T4T0	A6T4T0 [32-70]	0	4185.06963069	Not Found	Not Found	High				3.32287740707397	High	0	0.0002201
High	[K].MADLLDATHGYQLTEVAEEADVLLLNTCSIR.[E]	1xCarbamidomethyl [C28]	0.0232814	0	1	2	16	A6T6B5	A6T6B5 [22-52]	0	3461.69269577	High	High	High	3.1e6	2.7e6	1.8e6	4.02951145172119	High	0	0.000634
High	[R].VAQTLDSIHGGQAYQQVCDELLACFDDPELTFSAR.[I]	1xDeamidated [Q]; 2xCarbamidomethyl [C18; C24]	0.00296008	0	1	2	9	A6TCV4	A6TCV4 [416-450]	0	3955.81130785	High	High	High	5.1e6	3.4e6	1.5e6	4.18442487716675	High	0	6.621E-06
High	[R].LNEAQQVMEMFGDHFGLNIVHVEGEQR.[F]	1xDeamidated [Q/N]	2.87155E-06	0	1	1	32	A6TCC2	A6TCC2 [267-293]	0	3128.45642904	High	High	High	7.6e6	3.1e6		5.46669149398804	High	0	3.234E-11
High	[R].LNEAQQVMEMFGDHFGLNIVHVEGEQR.[F]		1.99613E-06	0	1	1	7	A6TCC2	A6TCC2 [267-293]	0	3127.47241304	Not Found	High	High			3.8e6	3.88974738121033	High	0	1.156E-07
High	[R].FGEMEVWALEAYGAAYTLQEMLTVK.[S]	1xDeamidated [Q19]	0.0448459	0	1	2	1	A6TGP0	A6TGP0 [1270-1294]	0	2851.35688131	Not Found	Not Found	High			1.9e7	2.26155877113342	High	0	0.0008263
High	[K].SLQEAVMEEIIKPILPTEWLNASTK.[F]	1xDeamidated [Q3]	3.23243E-05	0	1	1	3	A6TDV1	A6TDV1 [198-222]	0	2841.49542363	High	High	High				4.39050626754761	High	0	3.539E-09
High	[K].SLQEAVMEEIIKPILPTEWLNASTK.[F]		1.18313E-06	0	1	1	3	A6TDV1	A6TDV1 [198-222]	0	2840.51140763	High	High	High				5.91154813766479	High	0	6.808E-12
High	[R].DDVMGESLYNPMLPGIVADLK.[A]		0.0143538	0	1	2	10	A6TB43	A6TB43 [253-273]	0	2277.11413166	High	High	High	5.7e6	3.3e6		2.54194736480713	High	0.0002192	0.005002
High	[K].AIQLHPLVCAAYNADFDGDQMAVHVPLTLEAQLEAR.[A]	1xDeamidated [N/Q]; 1xCarbamidomethyl [C9]	0.00481917	0	1	1	5	A6TGP1	A6TGP1 [446-481]	0	3977.95243296	Not Found	Not Found	High			4.9e6	3.58121418952942	High	0	1.575E-05
High	[R].GFYAEHEGRPFFDGLVEFMTSGPIVVSVLEGENAVQR.[H]	2xDeamidated [N33; Q36]	0.038944	0	1	1	12	A6TCD7	A6TCD7 [49-85]	0	4085.95895818	High	High	Not Found	4.8e6	1.9e6		3.65308547019959	High	6.797E-05	0.003549
High	[R].GFYAEHEGRPFFDGLVEFMTSGPIVVSVLEGENAVQR.[H]	1xDeamidated [Q/N]	1.30554E-05	0	1	1	44	A6TCD7	A6TCD7 [49-85]	0	4084.97494218	High	High	High	1.4e6	1.2e6	1.4e6	4.42746019363403	High	0	4.669E-10
High	[R].GFYAEHEGRPFFDGLVEFMTSGPIVVSVLEGENAVQR.[H]		1.17725E-06	0	1	1	23	A6TCD7	A6TCD7 [49-85]	0	4083.99092618	High	High	High	7.2e7	1.0e8	6.8e7	4.63218212127686	High	0	6.228E-07
High	[K].IGSFEAALLAYVDR.[D]		3.6794E-05	0	1	2	34	A6TG38	A6TG38 [464-477]	0	1524.8056695	High	High	High	2.3e7	1.9e6		4.63687896728516	High	0	2.949E-09
High	[K].EGDNFVVLSDILGDEDHLGDMDFK.[V]	1xDeamidated [N4]	7.67035E-07	0	1	2	5	A6TEI3	A6TEI3 [471-494]	0	2681.19231835	Not Found	High	High				4.65242862701416	High	0	3.182E-12
High	[K].EGDNFVVLSDILGDEDHLGDMDFK.[V]		1.33338E-06	0	1	2	21	A6TEI3	A6TEI3 [471-494]	0	2680.20830235	High	High	High	3.8e7	2.4e6	3.8e6	4.98319339752197	High	0	4.917E-10
High	[K].SVEELNAELLNLLR.[E]		3.72061E-06	0	1	1	42	B5XNA2	B5XNA2 [10-23]	0	1612.89046166	High	High	High	1.6e8	2.6e7	1.1e7	4.326500415802	High	0	5.143E-11
High	[R].TIAVYDLGGGTFDISIIEIDEVDGEK.[T]		0.00116111	0	1	2	5	A6T4F4	A6T4F4 [189-214]	0	2769.37166242	High	Not Found	High	3.3e6		1.9e6	2.96805500984192	High	3.417E-05	0.002212
High	[R].FTTEEEIDYAIDLIR.[K]		8.50626E-06	0	1	1	36	A6TCF1	A6TCF1 [360-374]	0	1827.90108581	High	High	High	6.1e7	2.9e6	8.1e6	4.82116270065308	High	0	3.265E-09
High	[K].IITDVHEASQAQPVADVVDVIQLPAFLAR.[Q]	1xDeamidated [Q]	9.53887E-06	0	1	1	14	A6TAN5	A6TAN5 [92-120]	0	3116.66264024	High	High	High		4.6e6		4.61681127548218	High	0	2.696E-10
High	[R].FDMIISNPPFHDGLQTSLEAAQALIR.[G]		0.0127466	0	1	2	1	A6THY6	A6THY6 [262-287]	0	2884.46618879	Not Found	High	Not Found				3.52852153778076	High	0	8.74E-05
High	[K].QYQALFSLEGAELEFRDEALDAIAK.[K]		0.0346393	0	1	2	5	A6T5I1	A6T5I1 [336-360]	1	2827.41486468	High	Not Found	High	2.5e6			3.11504364013672	High	0.0005629	0.02124
High	[K].EANNLGIPVFAIVDTNSDPDGVDFVIPGNDDAIR.[A]	3xDeamidated [N4; N16; N29]	0.00824048	0	1	2	2	A6T4X1	A6T4X1 [175-208]	0	3572.69149386	Not Found	Not Found	High			1.4e6	3.83455514907837	High	0	0.0003295
High	[K].EANNLGIPVFAIVDTNSDPDGVDFVIPGNDDAIR.[A]	2xDeamidated [N]	2.74887E-07	0	1	2	12	A6T4X1	A6T4X1 [175-208]	0	3571.70747786	High	High	High	1.5e6		3.1e6	5.42963933944702	High	0	5.186E-13
High	[K].EANNLGIPVFAIVDTNSDPDGVDFVIPGNDDAIR.[A]	1xDeamidated [N]	3.4185E-06	0	1	2	28	A6T4X1	A6T4X1 [175-208]	0	3570.72346186	High	High	High	3.5e6	3.0e6	6.1e6	5.01524829864502	High	0	1.583E-09
High	[K].EANNLGIPVFAIVDTNSDPDGVDFVIPGNDDAIR.[A]		5.2791E-07	0	1	2	24	A6T4X1	A6T4X1 [175-208]	0	3569.73944586	High	High	High	2.2e8		3.3e7	4.86765384674072	High	0	3.845E-09
High	[R].GAQATDIVVLVVAADDGVMPQTIEAIQHAK.[A]	2xDeamidated [Q21; Q]	0.00749886	0	1	2	5	A6TEI7	A6TEI7 [464-493]	0	3062.57144239	Not Found	High	Not Found		1.3e6		2.80284428596497	High	3.417E-05	0.001561
High	[R].GAQATDIVVLVVAADDGVMPQTIEAIQHAK.[A]	1xDeamidated [Q]	7.73809E-06	0	1	2	10	A6TEI7	A6TEI7 [464-493]	0	3061.58742639	High	Not Found	High			1.9e6	4.81588459014893	High	0	2.12E-10
High	[R].GAQATDIVVLVVAADDGVMPQTIEAIQHAK.[A]		5.07879E-08	0	1	2	5	A6TEI7	A6TEI7 [464-493]	0	3060.60341039	High	Not Found	High	9.1e6		4.0e6	6.41001844406128	High	0	2.655E-14
High	[R].NQILTEEQYLDALEEFGDEFDAK.[M]	1xDeamidated [Q/N]	1.78684E-05	0	1	1	8	A6TGP1	A6TGP1 [157-179]	0	2718.23047794	High	High	High				6.78959226608276	High	0	8.165E-10
High	[R].NQILTEEQYLDALEEFGDEFDAK.[M]		2.20524E-06	0	1	1	32	A6TGP1	A6TGP1 [157-179]	0	2717.24646194	High	High	High	2.0e7	8.4e6	4.2e6	5.17986249923706	High	0	3.278E-10
High	[R].EVTTTPLAADNWEGIEPIYETMPGWSETTFGVK.[E]	1xDeamidated [N11]	8.79768E-05	0	1	2	2	A6TH93	A6TH93 [355-387]	0	3670.71453668	High	Not Found	High	2.0e6			5.33717107772827	High	0	1.348E-08
High	[R].EVTTTPLAADNWEGIEPIYETMPGWSETTFGVK.[E]		1.36541E-05	0	1	2	10	A6TH93	A6TH93 [355-387]	0	3669.73052068	High	High	High	1.0e7	9.7e5	5.9e6	5.68605089187622	High	0	2.942E-08
High	[R].AATILAEQLEAFVDLR.[D]		1.29411E-06	0	1	1	125	A6TEU8	A6TEU8 [220-235]	0	1759.95887553	High	High	High	3.1e7	1.2e7		5.15575218200684	High	0	7.984E-12
High	[K].IITDVHEASQAQPVADVVDVIQLPAFLAR.[Q]		5.80316E-07	0	1	1	22	A6TAN5	A6TAN5 [92-120]	0	3115.67862424	High	High	High	2.1e7	3.4e7	6.7e6	5.07491588592529	High	0	1.933E-12
High	[R].GYLSPYFINKPDTGAVELESPFILLADK.[K]	1xDeamidated [N9]	0.000168114	0	1	3	9	A6TH53	A6TH53 [198-225]	0	3098.59724606	High	High	High		5.5e6	1.3e6	5.15982866287231	High	0	6.062E-08
High	[R].DTLFSAPIASLGDWTFDER.[V]		0.0153068	0	1	2	5	A6TB39	A6TB39 [5-23]	0	2141.01857506	High	Not Found	High	4.3e6		1.3e6	3.37018036842346	High	0	0.0001214
High	[R].EAAESLFENLFFSEDRYDLSAVGR.[M]	1xDeamidated [N9]	5.34603E-05	0	1	2	8	A6TGP0	A6TGP0 [379-402]	1	2766.28933026	High	High	High			1.7e6	4.18195676803589	High	0	5.6E-09
High	[R].EAAESLFENLFFSEDRYDLSAVGR.[M]		0.0012827	0	1	2	22	A6TGP0	A6TGP0 [379-402]	1	2765.30531426	High	High	High		1.0e7	8.4e6	3.45614266395569	High	0	6.61E-06
High	[K].STAETIVYSALETLAQR.[S]		4.06364E-09	0	1	1	61	A6TEX9	A6TEX9 [37-53]	0	1852.96508302	High	High	High	4.2e8		1.1e7	5.39003372192383	High	0	7.869E-14
High	[R].IVANAFLPYPQVLDETFGFHEVIAQTGR.[F]		0.0156125	0	1	2	4	A6THY6	A6THY6 [301-328]	0	3132.61529577	Not Found	High	High			3.1e6	3.14543104171753	High	0	0.000715
High	[R].IEAVTGEGAMAILHAQSDQLNDIAQLLK.[G]	1xDeamidated [N/Q]	0.000702156	0	1	1	9	A6TCV9	A6TCV9 [695-722]	0	2950.51901252	Not Found	Not Found	High			4.4e6	4.33939647674561	High	0	9.406E-07
High	[R].IEAVTGEGAMAILHAQSDQLNDIAQLLK.[G]		4.4514E-06	0	1	1	10	A6TCV9	A6TCV9 [695-722]	0	2949.53499652	High	High	High	8.4e6	4.1e6	5.7e6	4.32240533828735	High	0	6.153E-09
High	[R].EPIAECHMLLPQEFLGNVITLCVEK.[R]	1xDeamidated [Q/N]; 2xCarbamidomethyl [C6; C22]	0.0177523	0	1	1	6	A6TCI3	A6TCI3 [401-425]	0	2941.45079905	Not Found	High	High		7.2e6	4.9e6	2.89131641387939	High	0	0.0003644
High	[R].EPIAECHMLLPQEFLGNVITLCVEK.[R]	2xCarbamidomethyl [C6; C22]	0.000960933	0	1	1	1	A6TCI3	A6TCI3 [401-425]	0	2940.46678305	Not Found	High	Not Found		6.2e6		3.57643127441406	High	0	9.126E-07
High	[K].LAEAGIPTQMEALLSDTECLVK.[K]	1xCarbamidomethyl [C19]	0.0217306	0	1	1	9	A6TC99	A6TC99 [61-82]	0	2389.19892413	High	High	High	8.3e6	4.2e6	5.9e6	2.60384893417358	High	0.001732	0.04286
High	[K].AFTSEEFTHFLEELTK.[Q]		2.5577E-05	0	1	1	133	A6TD53	A6TD53 [267-282]	0	1928.9276349	High	High	High	6.2e7	5.5e6	1.6e7	4.87884616851807	High	0	1.55E-09
High	[K].VAVTELAHIVDETLAANNLER.[S]		1.61313E-07	0	1	1	15	A6T7F1	A6T7F1 [215-235]	0	2278.20374995	High	High	High	2.3e7	4.8e6	3.2e6	5.35429954528809	High	0	2.037E-13
High	[K].LLLTVAIADPTAWIAEGSK.[L]		0.00158103	0	1	2	10	A6T7Z4	A6T7Z4 [222-240]	0	1969.1004543	High	High	High	1.2e7	3.6e6	5.7e6	4.4194974899292	High	0	3.243E-05
High	[K].VQQAIDTITLLQMEIEELKEK.[N]		0.000169797	0	1	2	3	A6TFR0	A6TFR0 [15-35]	1	2472.32656711	High	Not Found	High	3.9e7			4.31171321868896	High	0	4.316E-08
High	[R].GYLSPYFINKPDTGAVELESPFILLADK.[K]		1.79997E-07	0	1	3	36	A6TH53	A6TH53 [198-225]	0	3097.61323006	High	High	High	2.2e7			6.28399610519409	High	0	1.143E-09
High	[R].DDQGISFTEFSYNLLQGYDFACLNK.[L]	1xCarbamidomethyl [C22]	0.000230086	0	1	2	13	A6T9Y5	A6T9Y5 [168-192]	0	2945.32981471	High	High	High		3.2e6	3.2e6	4.68983125686646	High	0	2.177E-06
High	[K].VAFTALVEK.[A]		0.00298968	0	1	1	39	B5XQC9	B5XQC9 [104-112]	0	977.56660871	High	High	High	2.7e7	4.8e7	6.9e7	3.21620416641235	High	0	1.484E-05
High	[K].QAIVAEVSEVAK.[G]		0.000629286	0	1	2	15	P0A297	P0A297 [9-20]	0	1243.68924285	High	High	High	1.2e8	4.2e8	3.0e8	3.02828884124756	High	0	1.694E-05
High	[-].MNLHEYQAK.[Q]		0.00596729	0	1	1	16	A6T6F6	A6T6F6 [1-9]	0	1133.54080461	High	High	High	8.0e6	1.3e7	1.3e7	3.34538412094116	High	0	3.412E-05
High	[R].GCGITVDQAER.[L]	1xCarbamidomethyl [C2]	0.000418288	0	1	2	12	A6TFH4	A6TFH4 [97-107]	0	1205.55791144	High	High	High	1.3e7	1.6e7	1.8e7	3.84683060646057	High	0	2.1E-07
High	[K].EQVQQALNAR.[K]		0.00240179	0	1	2	8	A6TAI3	A6TAI3 [65-74]	0	1156.60691026	High	High	High		2.5e7	2.5e7	3.0113091468811	High	0	9.736E-05
High	[K].ASTISNVVR.[K]		0.0131959	0	1	2	20	A6TG38	A6TG38 [202-210]	0	946.53162016	High	High	High	5.0e7	2.1e7	2.8e7	2.8051655292511	High	3.417E-05	0.001197
High	[R].KLNQLVTEK.[H]		0.0363732	0	1	2	10	A6T6C3	A6T6C3 [273-281]	1	1072.63608518	High	High	High	4.2e6	1.3e7	8.2e6	2.61711168289185	High	3.417E-05	0.001702
High	[K].EGISKDDAEALK.[K]		6.75631E-05	0	1	1	15	A6TGN9	A6TGN9 [97-108]	1	1275.64268653	High	High	High	2.6e6	5.4e7	3.0e7	4.15927314758301	High	0	8.506E-09
High	[K].AATDNGGSLIK.[E]	1xDeamidated [N5]	0.00285876	0	1	2	8	A6TG37	A6TG37 [249-259]	0	1047.53168008	High	High	High	2.4e6			2.80285835266113	High	0	6.24E-06
High	[K].FADYDEAR.[F]		0.00521807	0	1	1	18	B5Y1K5	B5Y1K5 [90-97]	0	986.421401	High	High	High	6.7e6	3.1e7	3.5e7	2.90507888793945	High	0	1.807E-05
High	[R].AEAAELEVDELK.[NS]		0.0056219	0	1	3	2	A6T716	A6T716 [385-396]	0	1316.65800222	High	Not Found	Not Found	1.3e6			3.23174476623535	High	0	7.701E-05
High	[R].VIVSQLHR.[S]		0.0193059	0	1	2	37	A6TGP0	A6TGP0 [144-151]	0	951.57342545	High	High	High	6.3e6	9.9e6	1.3e7	2.11118364334106	High	0.0002192	0.009972
High	[R].VSTLDLENLPR.[N]		0.00180849	0	1	1	10	A6T726	A6T726 [179-189]	0	1256.68449182	High	High	High	2.0e7	2.2e7	2.6e7	3.39243912696838	High	0	6.648E-06
High	[R].VLTEAAVAGK.[R]		0.0043848	0	1	1	18	A6TGP1	A6TGP1 [1331-1340]	0	958.55677228	High	High	High	2.6e6	1.1e6	1.3e7	2.22684955596924	High	0	1.638E-05
High	[R].GQVLAKPGTINPHTK.[F]		6.96129E-05	0	1	1	16	A6TEX7	A6TEX7 [290-304]	0	1560.88565114	High	High	High	2.1e7	6.9e7	4.9e7	3.33052849769592	High	0	2.996E-08
High	[R].DPFGAASGGR.[R]		0.00423482	0	1	1	6	A6TAN5	A6TAN5 [208-217]	0	934.4377198	High	High	High		3.3e6		3.31109046936035	High	0	1.253E-05
High	[R].AVAVDSGVTAVAK.[R]		0.00140296	0	1	2	7	A6TGP0	A6TGP0 [707-719]	0	1187.66302813	High	High	High	7.9e6	1.7e7	1.3e7	2.74109196662903	High	0	1.78E-06
High	[K].EAYEILTDAQK.[R]		0.000589833	0	1	2	4	A6T4F5	A6T4F5 [52-62]	0	1280.6368729	High	Not Found	High				3.36816310882568	High	0	1.109E-06
High	[K].KVYAAIEAGDK.[A]		0.000466729	0	1	2	21	B5Y237	B5Y237 [34-44]	1	1164.62591438	High	High	High	2.5e7	4.2e7	3.1e7	3.98275446891785	High	0	4.904E-06
High	[K].VETDFAAEVAAMSK.[Q]		1.89913E-06	0	1	1	28	A6T4X2	A6T4X2 [268-281]	0	1468.69882116	High	High	High	1.6e8	5.3e7	8.6e7	5.48182392120361	High	0	2.422E-10
High	[R].TMENQQPPIR.[I]		0.00189136	0	1	2	12	A6TAI3	A6TAI3 [177-186]	0	1213.59938205	High	High	High		8.6e6	1.0e7	3.48873257637024	High	0	7.042E-06
High	[R].GAAQNIIPSSTGAAK.[A]		6.79807E-06	0	1	1	40	P24164	P24164 [193-207]	0	1385.73831823	High	High	High	5.7e7		3.7e8	3.98489570617676	High	0	2.195E-09
High	[K].AESCGDCGTYLK.[I]	2xCarbamidomethyl [C4; C7]	0.0326652	0	1	1	6	B5XZH9	B5XZH9 [252-263]	0	1360.5507774	High	High	High	8.0e5	1.8e6	1.5e6	2.92882561683655	High	0	0.0004668
High	[R].EFYEKPTTER.[K]		0.0156899	0	1	1	10	B5XU21	B5XU21 [36-45]	0	1299.62155721	High	High	High		9.5e7	2.6e8	2.60380697250366	High	0	0.0002999
High	[K].LGEQLDAAK.[S]		0.00501466	0	1	2	13	A6T6Z0	A6T6Z0 [78-86]	0	944.5047367	High	High	High	2.8e6	3.0e6	1.3e7	3.25198745727539	High	0	1.687E-05
High	[R].TFEVTEDESKEK.[Y]		0.00481917	0	1	2	17	A6T6A3	A6T6A3 [23-34]	1	1441.66929511	High	High	High	1.2e6	2.0e6	8.7e6	2.87369418144226	High	0	0.0007388
High	[R].FAAYFQQGNMESNGK.[Y]	1xDeamidated [N13]	1.23123E-06	0	1	2	16	A6TGT4	A6TGT4 [345-359]	0	1692.73224691	High	High	High	2.2e7	1.4e7	1.5e7	4.32986831665039	High	0	1.089E-08
High	[R].GVQTNMVYHGK.[Q]		0.0229402	0	1	2	6	A6TCI3	A6TCI3 [427-437]	0	1233.60446745	High	High	High	4.9e5	5.6e5	9.6e5	2.39265418052673	High	0	0.0004617
High	[R].LALEGLGVNGQ.[-]	1xDeamidated [N9]	0.00322133	0	1	1	18	Q9F663	Q9F663 [283-293]	0	1071.5680656	High	High	High	1.7e7	5.9e6	1.3e7	3.41641449928284	High	0	1.865E-05
High	[R].MGFGATR.[A]		0.0306509	0	1	1	14	B5XNB5	B5XNB5 [105-111]	0	739.35557023	High	High	High	2.3e7	5.7e7	4.7e7	2.37532639503479	High	0	0.0004197
High	[R].GGLILAK.[G]		0.0378212	0	1	2	16	A6TCG5	A6TCG5 [236-242]	0	671.44503717	High	High	High	1.5e6			2.76896166801453	High	3.417E-05	0.001554
High	[K].VAEETPHLIHK.[I]		0.0159242	0	1	1	4	A6T6F6	A6T6F6 [136-146]	0	1273.68991159	High	High	Not Found	3.0e7	3.7e7		2.76379299163818	High	0	0.0001781
High	[K].ASDEAQVAALLDAAAYEALLEDE.[-]		0.0431359	0	1	1	1	A6TDR6	A6TDR6 [107-129]	0	2378.12455603	High	Not Found	Not Found				3.17407178878784	High	0	0.0007722
High	[R].NDPLAMQR.[L]		0.0150815	0	1	2	24	A6T4F4	A6T4F4 [254-261]	0	944.46182608	High	High	High	7.5e6	5.6e6	1.5e7	2.78233861923218	High	0	0.0001652
High	[K].TVASNAVTINGEK.[Q]	1xDeamidated [N]	0.0012827	0	1	1	9	A6T9Y5	A6T9Y5 [382-394]	0	1304.66923605	High	High	High	1.2e6			3.55571556091309	High	0	1.52E-06
High	[K].DDKHSEAVIAAAAR.[L]		0.000321239	0	1	1	6	Q9F663	Q9F663 [269-282]	1	1453.73938083	High	High	High	1.8e7		1.6e7	3.77861785888672	High	0	1.321E-07
High	[R].LSASYVGENNER.[Q]		0.00204816	0	1	1	10	B5XQC6	B5XQC6 [493-504]	0	1338.62843344	High	High	High	2.6e6	4.2e6	1.3e7	3.64495944976807	High	0	6.867E-06
High	[K].AQMLAETEPR.[T]		0.00961036	0	1	1	3	B5XXK0	B5XXK0 [15-24]	0	1145.56193393	High	High	Not Found	1.0e6	3.5e6		2.34316182136536	High	0	0.0001195
High	[R].ELDAQPTGFLDSR.[I]		0.00113256	0	1	2	4	A6T7Z4	A6T7Z4 [455-467]	0	1448.70159834	Not Found	High	High			3.8e6	3.36560273170471	High	0	1.22E-06
High	[K].KNVEFFEAR.[R]		0.00187263	0	1	2	32	A6THB4	A6THB4 [42-50]	1	1139.58438397	High	High	High	3.7e6	6.6e6	8.1e6	3.65260863304138	High	0	0.0003228
High	[R].TLNDAVEVK.[H]	1xDeamidated [N3]	0.0383786	0	1	2	6	A6TEV7	A6TEV7 [36-44]	0	989.51496742	High	High	High		1.8e7	7.2e6	2.3057849407196	High	0	0.0006276
High	[R].TLNDAVEVK.[H]		0.0019008	0	1	2	19	A6TEV7	A6TEV7 [36-44]	0	988.53095142	High	High	High		2.3e7	9.8e7	3.54126906394959	High	0	3.033E-06
High	[R].YQGGHNAGHTLVINGEK.[T]	1xDeamidated [N14]	0.00540279	0	1	2	7	A6TH93	A6TH93 [34-50]	0	1795.8721862	High	High	High	6.5e6	5.3e6	1.6e6	2.64544725418091	High	0	5.689E-05
High	[R].APNKDDKHSEAVIAAAAR.[L]		0.000654865	0	1	1	3	Q9F663	Q9F663 [265-282]	2	1863.96714873	High	High	Not Found		6.3e6		4.01716947555542	High	0	4.628E-07
High	[R].SNTPIVVDGK.[D]		0.0272474	0	1	2	4	A6TGT4	A6TGT4 [105-114]	0	1029.55750051	High	Not Found	High	9.6e6		5.6e6	2.34468507766724	High	3.417E-05	0.002323
High	[R].TSDFIESR.[E]		0.0439828	0	1	3	11	A6TFL4	A6TFL4 [124-131]	0	954.45270112	High	High	High		5.2e6	2.6e6	2.32098460197449	High	0	0.0008861
High	[K].TFTTQETMTNAHSAR.[D]		0.000595738	0	1	2	12	A6TGT4	A6TGT4 [209-223]	0	1695.77550823	High	High	High	4.5e7	2.6e7	3.8e7	4.04383707046509	High	0	6.853E-07
High	[R].SKGESSLFSR.[D]		0.0130015	0	1	2	14	A6TGP0	A6TGP0 [638-647]	1	1097.55856311	High	High	High	1.2e7	1.1e6	3.4e6	2.66619110107422	High	0	0.0007447
High	[R].IYVHGSQADIR.[V]		0.0482318	0	1	2	3	A6TGQ1	A6TGQ1 [33-43]	0	1258.65386044	High	Not Found	High			1.0e7	2.13160872459412	High	0	0.0009426
High	[R].INPGNIGNEER.[I]		0.000914251	0	1	2	7	A6TCD4	A6TCD4 [107-117]	0	1212.59673946	High	High	High	1.8e7	1.3e6		2.43776631355286	High	0	8.346E-07
High	[K].ANDVVSIR.[E]		0.0067563	0	1	1	22	B5XNB5	B5XNB5 [139-146]	0	873.47885635	High	High	High	7.4e7	5.0e7	6.6e7	3.35026931762695	High	0	8.778E-05
High	[K].DVADVHDIAK.[S]		0.00169516	0	1	1	19	O07026	O07026 [29-38]	0	1082.54766408	High	High	High	3.5e7	8.8e5	4.8e7	2.99990653991699	High	0	0.0003838
High	[R].HYAHVDCPGHADYVK.[N]	1xCarbamidomethyl [C7]	3.44362E-08	0	1	1	118	A6TEX7	A6TEX7 [76-90]	0	1768.78601371	High	High	High	3.6e6	5.9e8	7.1e8	5.61414241790771	High	0	1.701E-11
High	[R].FDGTVEVK.[D]		0.00776402	0	1	1	20	P24164	P24164 [48-55]	0	894.45672392	High	High	High	1.3e8	8.0e7	3.3e7	2.86281657218933	High	0	3.63E-05
High	[K].GPSIMPGGQK.[E]		0.0152314	0	2	2	11	P00350; P41576	P00350 [137-146]; P41576 [137-146]	0	971.49787723	High	High	High	1.2e7	8.1e6	7.6e6	2.9731616973877	High	0	0.0001207
High	[R].ALSQPDLYEGDGELR.[V]		1.88748E-05	0	1	1	24	A6T5N6	A6T5N6 [50-64]	0	1662.79695516	High	High	High	3.1e7	1.9e7	1.4e7	4.40869188308716	High	0	1.424E-09
High	[K].HFAALSTNAK.[A]		0.00123876	0	1	2	6	A6TGT4	A6TGT4 [239-248]	0	1059.55816925	High	High	High				2.75067830085754	High	0	1.428E-06
High	[R].RIDVQQVEAK.[-]		0.0277876	0	1	1	6	A6TCD4	A6TCD4 [364-373]	1	1185.65861147	High	High	High	4.4e6	1.0e7	8.8e6	2.51352524757385	High	0.0002192	0.005822
High	[R].TKPHVNVGTIGHVDHGK.[T]		5.27293E-06	0	1	1	223	A6TEX7	A6TEX7 [9-25]	0	1795.95619021	High	High	High	4.8e7	3.4e7	3.6e6	4.95840787887573	High	0	2.666E-09
High	[K].DGSEVSSHDSSTNGLINR.[Y]		4.7256E-06	0	1	2	12	A6TGT4	A6TGT4 [526-543]	0	1874.847487	High	High	High	7.1e6	6.7e6	6.8e6	5.12858247756958	High	0	1.16E-09
High	[K].CDGPSALPLDK.[L]	1xCarbamidomethyl [C1]	0.0297628	0	1	1	1	A6TAN5	A6TAN5 [249-259]	0	1172.56159987	Not Found	High	Not Found		2.1e6		2.14961409568787	High	0	0.0003974
High	[K].ALSVPCSDSK.[A]	1xCarbamidomethyl [C6]	0.00824048	0	1	3	21	A6TH53	A6TH53 [133-142]	0	1063.50883606	High	High	High		2.0e8	1.9e8	2.75499510765076	High	0	0.0004022
High	[K].QTAALPTSR.[D]		0.045948	0	1	2	3	A6TG08	A6TG08 [197-205]	0	944.5159701	High	High	Not Found	6.5e6	5.4e6		2.10750150680542	High	0.0002192	0.00798
High	[K].AGIALNDNFVK.[L]	1xDeamidated [N]	0.00252435	0	1	1	14	P24164	P24164 [291-301]	0	1162.61026475	High	High	High	8.0e6			3.28114676475525	High	0	5.025E-06
High	[K].AGIALNDNFVK.[L]		0.00158103	0	1	1	23	P24164	P24164 [291-301]	0	1161.62624875	High	High	High	3.7e8	1.5e8	3.0e8	3.67239332199097	High	0	2.664E-06
High	[K].VLDAAVAGK.[I]		0.00314219	0	1	1	19	A6T4X2	A6T4X2 [96-104]	0	843.49344381	High	High	High	6.9e7	5.9e7	1.2e8	3.20114731788635	High	0	1.7E-05
High	[K].AVVESIQR.[V]		0.0142125	0	1	2	22	A6TEV8	A6TEV8 [70-77]	0	901.51015647	High	High	High	2.4e8	1.1e8	1.5e8	2.52405595779419	High	0.002217	0.05132
High	[R].QGYPIGCK.[V]	1xCarbamidomethyl [C7]	0.030056	0	1	2	16	A6TEW0	A6TEW0 [81-88]	0	922.44511373	High	High	High	8.5e7	5.2e7	1.1e8	2.71873617172241	High	0	0.0005543
High	[K].CPFHAETPK.[Q]	1xCarbamidomethyl [C1]	0.0236277	0	1	1	6	A6T9H9	A6T9H9 [16-24]	0	1086.50369117	High	High	High	2.2e6		1.4e6	2.7624089717865	High	0	0.0002624
High	[R].IVIERPAK.[S]		0.0395175	0	1	1	15	B5XNA0	B5XNA0 [55-62]	0	925.58292751	High	High	High	1.2e7	1.8e6		1.93285810947418	High	0	0.0006584
High	[K].LADEVDESTKEAEK.[A]		0.000507969	0	1	1	11	A6T5N6	A6T5N6 [493-506]	1	1563.73843721	High	High	High	2.2e6	5.1e6	1.6e7	3.04743242263794	High	0	2.265E-05
High	[R].ISDAAQAHFAK.[L]		0.00393044	0	1	2	11	B5XTS2	B5XTS2 [4-14]	0	1158.5901976	High	High	High	4.1e6		1.7e7	3.52164006233215	High	0	9.306E-05
High	[R].NAVIEAASR.[G]		0.00865968	0	1	2	6	A6T4V8	A6T4V8 [73-81]	0	930.50032004	High	High	High	1.2e7	1.3e7	2.0e7	2.69072246551514	High	0	0.0004637
High	[K].DLANDGYR.[A]		0.0109866	0	1	1	4	A6TEX2	A6TEX2 [39-46]	0	923.42173537	Not Found	High	High		3.8e7	8.4e7	2.58962416648865	High	0	0.0003838
High	[R].AYHDETLPQESGK.[V]		0.00140997	0	1	2	7	A6TGQ1	A6TGQ1 [564-576]	0	1474.68086288	High	High	High	6.3e5	9.3e5	3.3e5	3.12989521026611	High	0	1.796E-06
High	[K].RGGTVQYVDASR.[I]		0.00123876	0	1	2	24	A6TGP0	A6TGP0 [720-731]	1	1308.6654877	High	High	High	4.8e6	4.1e6	4.1e6	4.07653284072876	High	0	6.032E-06
High	[K].HSEAVIAAAAR.[L]		0.000117447	0	1	1	60	Q9F663	Q9F663 [272-282]	0	1095.59053197	High	High	High	5.2e7	1.9e8	3.0e8	3.48196363449097	High	0	2.786E-07
High	[R].SYDLPETTSEAELLELIDTLNADK.[T]		0.00642893	0	1	1	7	A6T5R4	A6T5R4 [67-90]	0	2680.30872781	High	High	Not Found	1.4e6	2.4e6		2.70320272445679	High	3.417E-05	0.001196
High	[K].IPAGVDTGDR.[I]		0.00567804	0	1	2	18	A6T4F5	A6T4F5 [217-226]	0	1000.5057993	High	High	High	1.5e7		1.8e7	2.91065526008606	High	0	3.107E-05
High	[K].NNTAPAPWTYDNIAYMK.[N]	1xDeamidated [N12]	0.00795911	0	1	2	2	A6T6A3	A6T6A3 [93-109]	0	1970.89528937	Not Found	High	Not Found				3.12889790534973	High	0	3.813E-05
High	[K].NNTAPAPWTYDNIAYMK.[N]		0.00840568	0	1	2	5	A6T6A3	A6T6A3 [93-109]	0	1969.91127337	High	High	High	5.6e6	5.1e6		2.88048338890076	High	0	0.0001912
High	[R].YADEVVR.[T]		0.0223824	0	1	2	4	A6TEV7	A6TEV7 [164-170]	0	851.42575817	High	Not Found	High	1.7e8		3.1e8	2.56943488121033	High	0	0.0005551
High	[K].KIIGEQLGVK.[Q]		0.00413083	0	1	1	24	B5XXH6	B5XXH6 [10-19]	1	1084.6724707	High	High	High	7.8e7	4.0e7	1.1e8	3.85181903839111	High	0	5.574E-05
High	[R].RSQILDEAK.[A]		0.0402951	0	1	2	4	B5XZM0	B5XZM0 [83-91]	1	1059.57929857	Not Found	High	High		8.3e6	7.6e6	2.77467656135559	High	0.0003071	0.01269
High	[K].AIAEQLK.[Y]		0.0475353	0	1	1	6	A6TEV6	A6TEV6 [57-63]	0	772.45633006	High	High	High	1.5e7	2.9e7	7.3e7	2.09882354736328	High	0.001922	0.0469
High	[R].HHITADGFYR.[G]		5.64713E-05	0	1	1	46	A6T7E9	A6T7E9 [41-50]	0	1216.58578094	High	High	High		2.7e6		3.52034997940063	High	0	3.189E-06
High	[R].EVVEQEYR.[D]		0.0393254	0	1	2	10	A6TGT4	A6TGT4 [438-445]	0	1051.50546493	High	High	High	3.4e7	2.0e7	3.1e7	2.76192998886108	High	0	0.0006523
High	[K].QVEEAGDKLPADDK.[T]		2.53532E-06	0	1	2	21	A6T4F4	A6T4F4 [549-562]	1	1514.73329232	High	High	High	4.6e7	4.7e7	2.6e7	4.55398845672607	High	0	2.604E-11
High	[K].LQELGATR.[L]		0.030352	0	1	2	5	A6TEV6	A6TEV6 [18-25]	0	887.49450641	High	High	High	3.8e7	5.3e7		2.72965931892395	High	0	0.0006547
High	[R].GPGLEEGMK.[I]		0.0473053	0	1	1	6	A6TAN5	A6TAN5 [71-79]	0	917.43969365	High	High	High	7.6e6			2.31373286247253	High	0	0.0009091
High	[K].YVLAGEGNK.[A]		0.00240179	0	1	2	12	A6TD53	A6TD53 [258-266]	0	950.49417204	High	High	High	1.3e8	1.5e8	7.3e7	2.91062331199646	High	0	4.59E-06
High	[R].MIPGFEDGIK.[G]		0.00240179	0	1	2	16	A6T5H9	A6T5H9 [194-203]	0	1106.5550577	High	High	High	2.9e7	2.9e7	3.8e7	2.79631757736206	High	0	4.585E-06
High	[R].GMGESNPVTGNTCDNVK.[A]	1xCarbamidomethyl [C13]; 1xOxidation [M2]	1.49349E-05	0	1	1	6	P24017	P24017 [297-313]	0	1795.75853816	High	High	High	1.1e6	4.1e5	7.1e5	3.85240793228149	High	0	5.944E-10
High	[R].GMGESNPVTGNTCDNVK.[A]	1xCarbamidomethyl [C13]	1.05505E-06	0	1	1	26	P24017	P24017 [297-313]	0	1779.76362316	High	High	High	3.3e6	7.0e7	2.4e8	5.06268453598022	High	0	2.683E-10
High	[K].IAHELMADLEK.[E]		0.00692617	0	1	1	10	P14829	P14829 [130-140]	0	1269.65074889	High	High	High	2.2e6	1.3e6		3.3392961025238	High	0	3.708E-05
High	[R].GFTQDDAHIFCTEDQVR.[D]	1xCarbamidomethyl [C11]	0.000695197	0	1	1	4	B5XQC6	B5XQC6 [378-394]	0	2038.89232905	High	Not Found	High	1.2e7			3.09670233726501	High	0	5.166E-07
High	[R].GIGPAYEDK.[V]		0.0410876	0	1	2	11	A6TH93	A6TH93 [133-141]	0	949.46253755	High	High	High	2.4e7	1.9e7	2.2e7	2.28397417068481	High	0	0.0007099
High	[R].IENGGLHPVTR.[T]	1xDeamidated [N3]	0.0131308	0	1	2	5	A6TAI3	A6TAI3 [101-111]	0	1193.62731178	High	High	High	1.6e6	3.5e6		2.16207075119019	High	0	9.213E-05
High	[K].VANLAAAQADR.[E]		0.000848445	0	1	2	4	A6TFH4	A6TFH4 [58-68]	0	1099.58544657	High	High	High	1.9e7		1.4e7	3.91097521781921	High	0	7.345E-07
High	[K].QIEEATSDYDR.[E]		0.000235889	0	1	3	20	A6TH53	A6TH53 [352-362]	0	1326.58081452	High	High	High	3.1e7	1.2e7	1.4e8	3.1597888469696	High	0	1.369E-06
High	[K].LGVDIDNLLCSQPDTGEQALEICDALAR.[S]	2xCarbamidomethyl [C10; C23]	0.0012023	0	1	2	6	A6TCW1	A6TCW1 [108-135]	0	3086.47688981	High	High	Not Found	7.9e6	4.9e6		3.72317576408386	High	0	1.194E-05
High	[R].IEDTDLER.[S]		0.0134598	0	1	2	4	A6TC43	A6TC43 [41-48]	0	990.47383044	High	Not Found	High			2.3e7	3.06495189666748	High	0	9.645E-05
High	[-].MAENQYYGTGR.[R]		0.00116691	0	1	2	12	A6TEN8	A6TEN8 [1-11]	0	1289.55791113	High	High	High	3.5e6	2.5e6	7.6e6	4.24914407730103	High	0	1.291E-06
High	[R].IVAVIHSEK.[DE]		0.0333106	0	1	2	12	A6T7Z4	A6T7Z4 [60-68]	0	995.58840677	High	High	High		2.9e6	2.8e6	2.20567727088928	High	0	0.0008127
High	[R].VTVQSLDVVR.[V]		0.00213137	0	1	1	17	A6TEX2	A6TEX2 [170-179]	0	1115.64189881	High	High	High	8.6e6	2.9e7	2.3e7	2.97930574417114	High	0	1.158E-05
High	[R].LANELTDAADNKGTAVK.[K]		0.000354888	0	1	2	5	A6TEX9	A6TEX9 [120-136]	1	1730.89191812	High	High	High		1.0e7	8.0e6	3.26816606521606	High	0	1.575E-07
High	[R].GNYSMGVR.[E]		0.0343023	0	1	2	20	A6TEW0	A6TEW0 [126-133]	0	883.40906227	High	High	High	9.7e7	7.6e7	1.1e8	2.74251484870911	High	3.417E-05	0.001432
High	[R].QDLDQLQAGAR.[V]		0.00148194	0	1	1	7	A6T5R2	A6T5R2 [158-168]	0	1214.61238952	High	High	High			6.6e6	2.91463255882263	High	0	7.691E-06
High	[K].EGPAEDPSNQEAIAK.[L]		9.50258E-07	0	1	1	30	A6T5N6	A6T5N6 [384-398]	0	1555.72345589	High	High	High	6.9e7	3.0e7	1.4e8	4.56313323974609	High	0	3.252E-11
High	[K].NPDMSADELENLAK.[V]		5.06097E-05	0	1	2	11	A6TB43	A6TB43 [409-422]	0	1546.70536302	High	High	High	5.7e6	5.7e6	7.6e6	3.54839968681335	High	0	1.575E-07
High	[K].ASDFVLAMGQGR.[M]		0.00209978	0	1	2	6	A6T5H9	A6T5H9 [182-193]	0	1251.61503211	High	High	High			4.6e7	3.59547853469849	High	0	9.079E-06
High	[K].ADAFAVIVK.[A]		0.00140997	0	1	1	22	Q7X222	Q7X222 [239-247]	0	933.54039399	High	High	High	2.1e7	1.5e6	2.2e7	3.58192563056946	High	0	1.841E-06
High	[R].LNTLSPAEGSK.[K]		0.0101491	0	1	1	33	B5XNB2	B5XNB2 [3-13]	0	1116.58952886	High	High	High	2.5e8	8.3e7	1.8e8	2.94129490852356	High	0	8.71E-05
High	[K].GQIEGAVSSSDASTEK.[L]		7.83388E-08	0	1	2	18	A6TDS5	A6TDS5 [44-59]	0	1565.72893515	High	High	High	2.3e6	1.8e7	2.4e7	4.95233964920044	High	0	9.458E-12
High	[R].FATSDLNDLYR.[R]		0.0135265	0	1	1	2	A6TGP1	A6TGP1 [260-270]	0	1314.63245624	Not Found	Not Found	High			6.0e6	2.88247513771057	High	0	0.0002598
High	[R].IGHTVEREDTPAVR.[G]		0.0223824	0	1	1	10	A6TEV4	A6TEV4 [32-45]	1	1579.81869373	High	High	High		1.2e7	1.4e7	3.09179186820984	High	3.417E-05	0.003091
High	[K].GHQVHIIDQR.[D]		0.0054297	0	1	1	8	Q48485	Q48485 [26-35]	0	1202.63887912	High	High	High	4.8e6			2.6611590385437	High	0	0.0004098
High	[K].AGNTLPMR.[N]		0.0249412	0	1	1	16	A6TEW9	A6TEW9 [126-133]	0	859.44544779	High	High	High	4.0e7	9.0e7	4.6e7	2.98372101783752	High	0	0.0003059
High	[R].KGLADTALK.[T]		0.00584987	0	1	1	7	A6TGP1	A6TGP1 [781-789]	1	916.54620762	High	High	High	1.7e7	1.2e7	2.7e7	3.06161117553711	High	0	2.203E-05
High	[K].DGSEVSSHDSSTNGLINR.[Y]	1xDeamidated [N]	2.04647E-06	0	1	2	38	A6TGT4	A6TGT4 [526-543]	0	1875.831503	High	High	High	1.5e7	1.4e7	6.2e7	6.10265731811523	High	0	6.035E-10
High	[K].SVGGEVIEQPR.[N]		0.0223824	0	1	2	2	A6TB00	A6TB00 [61-71]	0	1170.61132692	High	Not Found	Not Found				2.57781982421875	High	0	0.0002387
High	[R].SVDEAANSDIVDK.[L]		0.000178469	0	1	2	11	B5XZM0	B5XZM0 [139-151]	0	1362.63832936	High	High	High	1.2e7	4.2e6	3.6e7	3.8408567905426	High	0	4.798E-07
High	[K].DLETQSQDGTFDK.[L]		7.69055E-05	0	1	2	24	A6T4X1	A6T4X1 [116-128]	0	1483.65470765	High	High	High	2.3e6	1.4e8	1.6e8	4.91353559494019	High	0	4.35E-08
High	[K].LGEFAPTR.[T]		0.0049898	0	1	1	21	B5XN98	B5XN98 [71-78]	0	890.47304272	High	High	High			1.6e8	3.03571391105652	High	0	5.951E-05
High	[R].TLVNPETDSPTNR.[H]		0.00553871	0	1	1	5	A6TBX4	A6TBX4 [133-145]	0	1443.70741197	High	High	High	6.0e5	1.1e6	1.5e6	2.41487669944763	High	3.417E-05	0.002502
High	[R].ADLNVPVK.[D]		0.0134598	0	1	1	14	B5XUB8	B5XUB8 [20-27]	0	855.49344381	High	High	High			5.0e6	3.0823335647583	High	0	9.683E-05
High	[K].DAAIMANCPDAQTR.[R]	1xCarbamidomethyl [C8]	4.6966E-05	0	1	3	8	A6T9H1	A6T9H1 [61-74]	0	1533.67843714	High	High	High	1.9e6	2.3e6	6.8e6	3.86965227127075	High	0	3.674E-06
High	[R].ALNAAGFR.[I]		0.0199841	0	1	1	15	A6TEV0	A6TEV0 [99-106]	0	819.44716237	High	High	High				2.43066787719727	High	3.417E-05	0.00226
High	[K].LLANQEEGTQIR.[V]		0.000241837	0	1	2	12	B5XTS2	B5XTS2 [15-26]	0	1371.72266817	High	High	High	1.3e6	2.2e7	2.1e7	4.19144201278687	High	0	4.001E-07
High	[K].MAGSADVEIR.[V]		0.0156899	0	1	2	1	A6T518	A6T518 [152-161]	0	1048.50917012	Not Found	Not Found	High				2.03581547737122	High	0	0.0001265
High	[K].IDYDDMAK.[Q]		0.0427184	0	1	2	12	A6TCG5	A6TCG5 [153-160]	0	970.41862382	High	High	High	7.9e5	1.0e6		2.03547310829163	High	0	0.0008292
High	[K].FRPGTDEGDYQVK.[L]		6.33265E-05	0	1	1	30	P33318	P33318 [98-110]	0	1511.71249737	High	High	High	2.8e7	4.3e7	1.4e8	5.08781242370605	High	0	1.019E-07
High	[K].IDSLTAVSR.[Q]		0.00582087	0	1	2	16	A6T4Y7	A6T4Y7 [19-27]	0	961.53128579	High	High	High		3.1e6	2.2e7	3.20532035827637	High	0	3.856E-05
High	[R].FLPNLHSHR.[F]		0.00511536	0	1	2	6	A6TFM8	A6TFM8 [29-37]	0	1120.60103714	High	High	High				2.79548335075378	High	0	2.685E-05
High	[K].LMEIAQQQHAQQQAGSADAQASNAK.[D]		1.22474E-10	0	1	2	27	A6T4F4	A6T4F4 [598-622]	0	2624.24815055	High	High	High	1.3e8	1.6e8	2.9e8	6.15933799743652	High	0	6.189E-14
High	[R].YAAHAASDAVFEK.[L]		2.03392E-05	0	1	1	22	B5XZC1	B5XZC1 [143-155]	0	1379.65900533	High	High	High	1.3e7	1.4e7	1.3e7	4.30869054794312	High	0	2.058E-07
High	[R].AGDVLLGISTSGNSGNVIK.[A]		0.000102667	0	1	2	10	A6T518	A6T518 [111-129]	0	1801.96541739	High	High	High	1.8e7	5.4e6	4.7e6	3.51828145980835	High	0	4.511E-06
High	[R].VAVDSEVTVR.[G]		0.00142408	0	1	1	14	A6T726	A6T726 [14-23]	0	1074.5789642	High	High	High	3.9e6	8.1e6	1.6e7	3.09417295455933	High	0	3.873E-06
High	[R].QQDLVDYSPVSEK.[H]		0.00330246	0	1	10	6	P37323	P37323 [74-86]	0	1507.72747869	High	High	High	3.6e7	3.0e7	3.4e7	3.42799830436707	High	0	3.136E-05
High	[R].FEAAGFK.[I]		0.033638	0	1	1	21	A6TCD7	A6TCD7 [27-33]	0	769.38791619	High	High	High		9.2e6	6.7e6	2.03606343269348	High	0.0002192	0.007887
High	[K].CHPFFTGK.[Q]	1xCarbamidomethyl [C1]	0.00494044	0	1	2	23	A6TGC6	A6TGC6 [40-47]	0	993.46109816	High	High	High	7.5e5	2.4e6	8.9e6	3.01977896690369	High	0.0002786	0.01098
High	[K].AAQGLIDAAR.[N]		0.0133272	0	1	1	10	A6T4J7	A6T4J7 [898-907]	0	985.54251919	High	High	High				2.39848589897156	High	0	0.0001704
High	[R].AAIEAAGGKIEE.[-]		0.00096573	0	1	1	15	B5XNB2	B5XNB2 [133-144]	1	1158.60009352	High	High	High	1.4e7		2.4e7	3.71033644676209	High	0	1.143E-05
High	[R].NMAGSLVR.[H]		0.0296172	0	1	1	6	A6TEU7	A6TEU7 [23-30]	0	847.44544779	Not Found	High	High				2.10529851913452	High	0	0.0003915
High	[R].AVEAAGGEVCMTR.[A]	1xCarbamidomethyl [C10]	8.88576E-05	0	1	1	16	A6T710	A6T710 [57-69]	0	1350.61404607	High	High	High	2.8e6	5.1e6	9.1e6	4.28645658493042	High	0	1.376E-08
High	[K].AEMSEYLFDK.[L]		0.0258143	0	1	1	2	A6TAI1	A6TAI1 [6-15]	0	1232.55036616	High	Not Found	Not Found	3.8e6			2.38530468940735	High	0.0002192	0.008591
High	[R].ALAGAEGAQEPYR.[Y]		0.00136847	0	1	1	6	B5XZ20	B5XZ20 [301-313]	0	1332.6542543	High	High	High	2.7e6	1.0e7		3.63889646530151	High	0	1.697E-06
High	[K].FNQIGSLTETLAAIK.[M]		2.71844E-06	0	1	2	39	A6TD53	A6TD53 [343-357]	0	1605.88464803	High	High	High	2.6e8	5.0e7	7.2e7	4.4307713508606	High	0	2.139E-10
High	[K].EISDGLASAER.[A]		0.00381489	0	1	2	6	B5XZM0	B5XZM0 [39-49]	0	1147.55895697	High	High	High			1.6e7	3.02309560775757	High	0	1.773E-05
High	[K].HLFTSESVSEGHPDK.[I]		5.22677E-07	0	1	2	19	A6TDV1	A6TDV1 [4-18]	0	1669.78163947	High	High	High	4.6e6	9.8e6	3.9e7	5.80795288085938	High	0	1.614E-12
High	[K].LMEIAQQQHAQQQAGSADAQASNAK.[D]	1xDeamidated [Q]	0.00994978	0	1	2	18	A6T4F4	A6T4F4 [598-622]	0	2625.23216655	High	High	High		8.4e5		4.37856531143188	High	0	8.593E-05
High	[R].YSALIER.[L]		0.00861682	0	1	1	26	A6TEI4	A6TEI4 [78-84]	0	851.46214369	High	High	High			1.5e8	2.67835783958435	High	0	0.0001198
High	[R].WELELNSAIPGDAR.[D]		7.66138E-06	0	1	1	22	Q9F663	Q9F663 [164-177]	0	1570.78599664	High	High	High	7.2e7	2.1e7	1.7e7	4.74719667434692	High	0	1.83E-10
High	[R].VAYENVEDAAR.[N]		0.00149677	0	1	2	6	A6T9W8	A6T9W8 [79-89]	0	1236.58550606	High	High	High		3.0e6	4.5e6	2.7300853729248	High	0	6.346E-05
High	[K].VMGQALPELVDQVVEVVQR.[H]		2.16999E-05	0	1	1	21	B5XZS3	B5XZS3 [19-37]	0	2109.13725044	High	High	High	3.6e6	2.8e6	2.1e6	4.18932867050171	High	0	5.49E-09
High	[K].LVSSAGTGHFYTTTK.[N]		1.74288E-05	0	1	1	32	B5XTG7	B5XTG7 [11-25]	0	1569.79074767	High	High	High	5.7e7	7.4e7	8.9e7	3.68155479431152	High	0	7.803E-10
High	[R].MPEEVEAMEQQR.[R]		0.000768009	0	1	2	6	A6T4P1	A6T4P1 [833-844]	0	1476.64573974	High	High	Not Found	6.7e6	3.7e6		2.990567445755	High	0	6.171E-07
High	[R].IPTLEECDVCHGSGAK.[A]	2xCarbamidomethyl [C7; C10]	0.00035137	0	1	2	9	A6T4F5	A6T4F5 [139-154]	0	1772.79419536	High	High	High		4.2e6	3.6e6	2.77395963668823	High	0	1.302E-05
High	[K].DAGYTAVISHR.[S]		0.000569623	0	1	2	48	A6TD53	A6TD53 [361-371]	0	1189.59601123	High	High	High	7.2e7	4.2e7	1.6e8	3.60586500167847	High	0	4.064E-06
High	[K].ATLEDLGQAK.[R]		0.00155759	0	1	3	24	A6TH53	A6TH53 [312-321]	0	1045.55241511	High	High	High	1.4e8	9.3e5	3.3e8	3.21566820144653	High	0	3.444E-06
High	[K].AGVLAEVR.[R]		0.0055663	0	1	1	31	B5XU21	B5XU21 [26-33]	0	814.47812812	High	High	High	5.3e7		6.0e7	2.8381872177124	High	0	6.368E-05
High	[K].AQSVTLDYK.[A]		0.0219458	0	1	2	6	A6TCI3	A6TCI3 [56-64]	0	1024.53095142	High	High	High				2.53100395202637	High	0	0.000906
High	[K].VSSFHASFTQK.[V]		0.00317361	0	1	2	9	A6T6Y8	A6T6Y8 [34-44]	0	1238.61641232	High	High	High	1.6e6	2.2e6	1.1e6	2.630535364151	High	3.417E-05	0.003109
High	[R].KGSALQQGFQKPAQAVNR.[D]		0.000326075	0	1	2	11	A6TEI7	A6TEI7 [297-314]	1	1928.04606777	High	High	High	4.1e6	5.4e6	4.8e6	3.67342901229858	High	0	2.162E-05
High	[K].ETDLAGAIK.[S]		0.0315649	0	1	2	13	A6TGT4	A6TGT4 [72-80]	0	917.49383767	High	High	High				2.32855749130249	High	0.0003071	0.01244
High	[K].SVDAAGGEAFEAR.[F]		0.00043965	0	1	1	5	A6T5R2	A6T5R2 [329-341]	0	1279.59131969	High	High	High	5.0e6	6.0e6	8.1e6	3.57967329025269	High	0	3.638E-06
High	[K].LENSLGGIK.[D]		0.0425112	0	1	2	7	A6T4X1	A6T4X1 [144-152]	0	930.52547216	High	High	High				2.28707838058472	High	0	0.0007531
High	[R].IAGLEVK.[R]		0.045504	0	1	2	19	A6T4F4	A6T4F4 [160-166]	0	729.45051643	High	High	High	2.0e6	1.6e6	1.0e6	1.93519961833954	High	3.417E-05	0.001307
High	[K].AALELAEQR.[E]		0.00824048	0	1	1	26	B5XNB5	B5XNB5 [157-165]	0	1000.54218482	High	High	High	2.6e8	2.5e7		3.21117281913757	High	0	8.491E-05
High	[R].NKDGIPAVVER.[L]		0.00287302	0	1	1	29	A6TEW9	A6TEW9 [70-80]	1	1197.65861147	High	High	High	2.2e7	3.8e7	6.5e7	3.36081051826477	High	0	0.0002641
High	[K].HLIADEDNPNLK.[L]		6.89228E-05	0	1	2	10	A6T4W0	A6T4W0 [21-32]	0	1378.69611908	High	High	High	1.5e7	1.2e7	3.8e7	3.63395714759827	High	0	1.409E-07
High	[K].VGDIVVSDEAR.[Y]		0.000727067	0	1	2	18	A6T4W3	A6T4W3 [86-96]	0	1159.59534249	High	High	High		8.9e5	2.4e6	3.58045554161072	High	0	9.925E-07
High	[R].FNDAVIR.[S]		0.0212019	0	1	2	22	A6THB1	A6THB1 [80-86]	0	834.446828	High	High	High	1.9e7		1.1e8	2.5725302696228	High	3.417E-05	0.001809
High	[-].SPQPLEQIK.[L]		0.0128734	0	1	1	8	P37323	P37323 [1-9]	0	1039.57823597	High	High	High	7.8e6	7.7e6	2.8e5	2.50042390823364	High	0	0.0002395
High	[K].SFDELDTSK.[-]		0.0214118	0	1	1	6	A6TAN5	A6TAN5 [276-284]	0	1041.47349607	High	High	High			2.2e6	2.31943225860596	High	3.417E-05	0.002608
High	[K].HNDLENVGYTAR.[H]		0.000520778	0	1	1	12	A6TCV9	A6TCV9 [75-86]	0	1388.6553169	High	High	High	2.2e6	2.7e6	9.7e6	3.61141419410706	High	0	3.11E-07
High	[K].NPASPAYGQYTDASGK.[S]		0.000523378	0	1	2	8	A6TE25	A6TE25 [149-164]	0	1626.73944032	High	High	High	1.4e6	9.2e5	4.3e6	3.18650412559509	High	0	0.0004766
High	[K].SSALNTLTNQK.[NS]		0.00720685	0	1	2	10	A6TG68	A6TG68 [40-50]	0	1176.62189158	High	High	High	1.1e6	2.9e6	4.9e6	3.00438833236694	High	3.417E-05	0.001543
High	[R].SGETIDIVDHQGK.[W]		0.00368436	0	1	2	6	A6T766	A6T766 [40-52]	0	1398.68594828	High	High	High	1.9e6	1.5e6	3.1e6	3.24942588806152	High	0	9.796E-06
High	[R].IMNVLGQPVDMK.[G]		0.00269305	0	1	2	20	A6TG36	A6TG36 [88-99]	0	1344.70140426	High	High	High	9.0e6		5.0e6	4.06722211837769	High	0	5.63E-06
High	[R].IGSDETWDR.[A]		0.0127466	0	1	1	8	B5XQC6	B5XQC6 [428-436]	0	1078.47997844	High	High	High			1.8e7	3.05908370018005	High	0	8.792E-05
High	[R].KDDTIPAIISHNE.[-]	1xDeamidated [N12]	0.00537601	0	1	1	21	P41392	P41392 [31-43]	1	1453.71691446	High	High	High	3.8e6	3.9e6	7.4e6	4.08678865432739	High	3.417E-05	0.00249
High	[R].ERREDFANETADDSEAGDSEE.[-]		0.00970614	0	1	2	6	A6THB1	A6THB1 [111-131]	2	2371.93927437	High	High	High	2.4e6	1.4e6	2.8e6	4.14772272109985	High	0	5.389E-05
High	[R].GFGHTLGNALR.[R]		0.00041621	0	1	1	18	A6TEU8	A6TEU8 [34-44]	0	1142.6065164	High	High	High	8.7e6	3.7e6	8.4e6	3.56316900253296	High	0	2.093E-07
High	[R].GGAQGDLLCR.[V]	1xCarbamidomethyl [C9]	0.00553871	0	1	2	14	A6T4F5	A6T4F5 [316-325]	0	1046.50475377	High	High	High		4.2e6	7.8e6	3.36533451080322	High	0	2.002E-05
High	[R].EMAHQQIGMEVLNR.[V]		0.00018297	0	1	1	6	P33318	P33318 [134-147]	0	1655.79922065	High	Not Found	High	3.3e6		2.3e6	3.91327214241028	High	0	8.486E-08
High	[R].EAFGLAAAK.[L]		0.0210976	0	1	1	27	A6TEW5	A6TEW5 [115-123]	0	877.47779375	High	High	High	7.2e7	4.1e7	3.0e7	2.42953681945801	High	0	0.0002148
High	[K].ITLNMGVGEAIADK.[K]		1.13558E-05	0	1	2	15	A6TEW0	A6TEW0 [34-47]	0	1431.75119111	High	High	High	9.2e7	6.2e7	4.8e7	4.77207946777344	High	0	5.21E-09
High	[K].VEGKDDVTGEELTTR.[K]		0.000441845	0	1	1	9	A6T5N7	A6T5N7 [142-156]	1	1648.80243442	High	High	High	3.9e6	4.3e6	5.0e6	3.38960146903992	High	0	2.315E-07
High	[R].AQLQEIAQTK.[A]		0.00127632	0	1	2	44	A6TGN5	A6TGN5 [104-113]	0	1129.62116335	High	High	High		8.9e5	4.6e8	3.95325541496277	High	0	1.599E-05
High	[R].IAKEEMESEMAR.[L]		0.00472429	0	1	2	6	A6TCF1	A6TCF1 [258-269]	1	1423.65557617	High	High	High	2.6e6	5.6e6	2.9e6	2.71857261657715	High	0	1.509E-05
High	[K].IQTDPSPSNLR.[A]		0.000497949	0	1	1	24	P19650	P19650 [151-161]	0	1227.63279061	High	High	High		2.8e7	2.6e8	2.96499752998352	High	0	9.655E-06
High	[R].ICEHYVTVTQK.[L]	1xCarbamidomethyl [C2]	0.00043965	0	1	1	8	A6TAN5	A6TAN5 [37-47]	0	1377.68311192	High	High	High	5.3e6	2.1e7	2.0e7	3.57501912117004	High	0	3.48E-07
High	[R].VGFGYGK.[A]		0.0115447	0	1	1	31	A6TEV5	A6TEV5 [46-52]	0	727.37735153	High	High	High	1.6e7		1.6e7	1.85849058628082	High	0	9.14E-05
High	[K].QSSSTLMAAPR.[I]		0.00914536	0	1	2	3	A6T4P4	A6T4P4 [97-107]	0	1148.57283296	High	High	High				2.59732103347778	High	0	4.87E-05
High	[K].ENLEALLVALK.[K]		0.00104582	0	2	2	24	B5XYF8; A6TGN6	B5XYF8 [187-197]; A6TGN6 [187-197]	0	1212.71981474	High	High	High	5.4e7	1.1e7	2.9e7	3.34352779388428	High	0	2.542E-06
High	[K].SNVPALEACPQKR.[G]	1xCarbamidomethyl [C9]	0.00391094	0	1	1	38	A6TEY0	A6TEY0 [19-31]	1	1469.75292276	High	High	High		1.0e8	1.1e8	3.44898533821106	High	0	0.0003262
High	[R].SLEQYFGR.[E]		0.00659059	0	1	2	16	A6TEN8	A6TEN8 [34-41]	0	999.48942101	High	High	High	3.3e7	5.6e6	1.1e8	2.93842077255249	High	0	0.0008003
High	[R].IVDACVTSTEEQR.[R]	1xCarbamidomethyl [C5]	0.000513054	0	1	1	6	A6TB40	A6TB40 [272-284]	0	1507.7056977	High	High	High	6.9e5	2.5e6		2.98578858375549	High	0	4.163E-07
High	[R].TFHIGGAASR.[A]		0.00896569	0	1	1	2	A6TGP1	A6TGP1 [934-943]	0	1016.5272035	Not Found	Not Found	High				2.16178488731384	High	0	4.707E-05
High	[R].LANELTDAADNK.[G]		3.23243E-05	0	1	2	43	A6TEX9	A6TEX9 [120-131]	0	1274.62228544	High	High	High	1.5e8		7.9e8	4.51310443878174	High	0	6.175E-08
High	[R].LQTHPFLGPK.[L]		0.0361961	0	1	2	4	A6T4I7	A6T4I7 [75-84]	0	1137.64150495	High	High	Not Found	2.0e6	3.6e6		1.93731486797333	High	3.417E-05	0.001207
High	[K].VYAAIEAGDK.[A]		0.000418288	0	1	2	27	B5Y237	B5Y237 [35-44]	0	1036.53095142	High	High	High	3.4e7	4.2e7		3.39710140228271	High	0	6.237E-07
High	[R].GDGTTGEDITSNVR.[T]		0.000654865	0	1	2	6	B5XVT4	B5XVT4 [137-150]	0	1421.65029099	High	High	High		7.2e5	1.6e6	3.84314513206482	High	0	6.141E-07
High	[K].LGLIEVQAPILSR.[V]		0.000143343	0	1	2	8	A6TG48	A6TG48 [27-39]	0	1408.85222582	High	High	High	1.2e7			3.52955150604248	High	0	6.766E-05
High	[R].TFEVTEDESK.[E]		0.00689186	0	1	2	14	A6T6A3	A6T6A3 [23-32]	0	1184.53173914	High	High	High	1.4e6	5.1e5	7.1e6	2.50197649002075	High	0	0.0001931
High	[K].EASVATATQLQGK.[A]	1xDeamidated [Q]	0.0376372	0	1	2	6	A6TGR3	A6TGR3 [246-258]	0	1304.66923605	High	High	High	3.3e7			2.10202574729919	High	0.006485	0.143
High	[R].ATVLGHIQR.[G]		0.0125587	0	1	1	14	A6TGB8	A6TGB8 [245-253]	0	994.57923908	High	High	High	2.4e6	4.0e6	3.7e6	2.4972767829895	High	0	0.0009148
High	[R].EYAAEQIDGQR.[K]		0.00184487	0	1	1	10	B5Y235	B5Y235 [128-138]	0	1279.59131969	High	High	High	5.6e6	9.4e6	3.1e7	3.57647395133972	High	0	7.267E-06
High	[K].TSVAPNVDHAEIAK.[F]		0.0192109	0	1	2	8	A6TBT7	A6TBT7 [6-19]	0	1451.74888289	High	High	High	9.8e5	6.6e6	3.7e6	2.79403591156006	High	0	0.0006835
High	[K].SLEEAGAEVEVK.[-]		6.89228E-05	0	1	2	63	A6TGN9	A6TGN9 [110-121]	0	1260.6317875	High	High	High	1.3e9	4.9e8	1.4e9	4.73689460754395	High	0	2.744E-08
High	[R].NQIAELVGADPR.[E]	1xDeamidated [Q/N]	0.012621	0	1	2	23	A6TCF1	A6TCF1 [56-67]	0	1283.65900576	High	High	High	1.7e7		6.1e7	3.34772443771362	High	0.0001998	0.004602
High	[R].QLEELGQVEK.[A]		0.00951551	0	1	2	8	A6T5E9	A6T5E9 [73-82]	0	1172.61574358	High	High	High	1.6e7	7.6e6	9.2e6	3.09219121932983	High	0	5.229E-05
High	[K].DPQQIISGNEK.[V]		0.00271999	0	1	2	4	A6TFH4	A6TFH4 [311-321]	0	1228.61680618	Not Found	High	High		1.2e7	1.3e7	3.16168093681335	High	0	5.714E-06
High	[K].VGDAVQADVDEAR.[R]		1.46403E-05	0	1	1	20	A6TCV9	A6TCV9 [544-556]	0	1344.6389981	High	High	High	7.7e5	2.7e7	4.6e7	4.92509841918945	High	0	2.819E-09
High	[R].HGAVSVMQYR.[D]		0.0158457	0	1	2	2	A6TC43	A6TC43 [242-251]	0	1147.56768807	Not Found	Not Found	High			7.7e6	2.4048433303833	High	0	0.0001289
High	[R].EILQDSSVTR.[N]		0.00124494	0	1	1	18	A6T5N6	A6T5N6 [337-346]	0	1147.59534249	High	High	High	1.7e7	4.9e7	6.0e7	3.36152625083923	High	0	3.804E-06
High	[K].LVAEGTDPAYAEK.[L]		0.0162421	0	1	2	8	A6TGG1	A6TGG1 [240-252]	0	1363.67398665	High	High	High			1.6e6	3.37242102622986	High	0	0.000503
High	[R].DTQTGGLSTMHTFR.[G]		0.0164034	0	1	2	3	A6TG08	A6TG08 [206-219]	0	1551.72201619	Not Found	High	Not Found		1.7e6		2.59238958358765	High	0	0.0001376
High	[R].IAYNVEAAR.[V]		0.00421381	0	1	1	19	A6TEU8	A6TEU8 [183-191]	0	1006.53162016	High	High	High			1.0e8	3.39332818984985	High	0	1.414E-05
High	[R].HYGALQGLNK.[A]		0.00148934	0	1	1	22	B5XZB2	B5XZB2 [91-100]	0	1100.58471834	High	High	High	3.5e7	8.0e7	1.0e8	2.70005249977112	High	0	1.973E-06
High	[K].GDTAGTGGKPATLSTGAVVK.[V]		2.88927E-07	0	1	1	25	A6TH65	A6TH65 [144-163]	0	1787.94976733	High	High	High	3.3e7	5.5e7	4.7e7	4.6298041343689	High	0	5.688E-13
High	[K].TTCTGVEMFR.[K]	1xCarbamidomethyl [C3]; 1xOxidation [M8]	0.00599701	0	1	1	16	A6TEX7	A6TEX7 [254-263]	0	1217.52891994	High	High	High	5.7e6	7.0e6	2.5e7	2.91290664672852	High	0	0.000164
High	[K].TTCTGVEMFR.[K]	1xCarbamidomethyl [C3]	0.00197802	0	1	1	5	A6TEX7	A6TEX7 [254-263]	0	1201.53400494	High	Not Found	High	2.4e7			3.51941847801209	High	0	2.164E-05
High	[K].NGIIHTTIGK.[V]	1xDeamidated [N1]	0.00171212	0	2	2	67	B5XYF8; A6TGN6	B5XYF8 [168-177]; A6TGN6 [168-177]	0	1054.58913543	High	High	High	2.2e6	6.2e7	1.5e8	3.34349775314331	High	0	4.21E-06
High	[K].NGIIHTTIGK.[V]		0.000918816	0	2	2	26	B5XYF8; A6TGN6	B5XYF8 [168-177]; A6TGN6 [168-177]	0	1053.60511943	High	High	High	1.5e7	3.9e7	3.9e7	3.43522691726685	High	0	1.567E-06
High	[K].DAMFTTSSENR.[E]		0.00427714	0	1	1	12	B5XQC6	B5XQC6 [315-325]	0	1258.5368413	High	High	High			7.8e6	3.00159502029419	High	0	1.269E-05
High	[R].REDFANETADDSEAGDSEE.[-]	1xDeamidated [N6]	6.31601E-07	0	1	2	11	A6THB1	A6THB1 [113-131]	1	2087.7795864	High	High	High	1.3e6	3.9e6	5.5e6	5.88221740722656	High	0	2.252E-12
High	[R].REDFANETADDSEAGDSEE.[-]		9.90049E-08	0	1	2	28	A6THB1	A6THB1 [113-131]	1	2086.7955704	High	High	High		2.5e8	4.6e8	6.30860042572021	High	0	4.086E-12
High	[K].LVAAAESCIK.[A]	1xCarbamidomethyl [C8]	0.00447288	0	1	1	13	A6T4W3	A6T4W3 [125-134]	0	1061.56595704	High	High	High		1.0e7	2.2e7	2.84976315498352	High	0	2.475E-05
High	[R].ALMGANMQR.[Q]		0.0414895	0	1	2	6	A6TGP0	A6TGP0 [679-687]	0	991.48118133	High	High	High	1.0e6	1.6e6	6.8e6	2.7219614982605	High	0	0.0008739
High	[R].QLALTGDEDR.[L]		0.0238613	0	1	1	2	A6TG48	A6TG48 [264-273]	0	1117.54839231	Not Found	Not Found	High			3.0e6	2.32011532783508	High	0	0.0002674
High	[R].EGRPSEGETLIAR.[L]		0.00122039	0	1	2	23	A6TEI3	A6TEI3 [81-93]	0	1414.7284818	High	High	High		3.4e7	9.4e7	4.08941555023193	High	0	1.851E-06
High	[K].VGDAVQADVDEARR.[H]		0.0101995	0	1	1	8	A6TCV9	A6TCV9 [544-557]	1	1500.74010906	High	High	High	2.2e6	6.7e6	6.3e6	3.16979241371155	High	0	5.902E-05
High	[K].AVAAGMNPMDLK.[R]		0.0271139	0	1	3	10	A6TH53	A6TH53 [106-117]	0	1217.60169027	High	High	High	8.2e8		5.9e8	2.81182336807251	High	0.0004784	0.01922
High	[K].DDVTGEELTTR.[K]		7.13685E-05	0	1	1	17	A6T5N7	A6T5N7 [146-156]	0	1235.57500089	High	High	High	3.3e5	2.5e7	4.2e7	4.32481861114502	High	0	5.69E-08
High	[R].KAELEGAALNAR.[L]		0.0410876	0	1	1	4	A6TAI3	A6TAI3 [75-86]	1	1242.68007516	High	Not Found	High	4.6e6		7.6e6	1.74750459194183	High	0.001784	0.04414
High	[R].ISDNTVITTSR.[D]		0.00186333	0	1	1	8	A6TDV7	A6TDV7 [99-109]	0	1206.63245624	High	High	High	1.6e6	2.7e6	2.2e6	3.08530950546265	High	0	4.029E-05
High	[R].IDVQQVEAK.[-]		0.0258143	0	1	1	6	A6TCD4	A6TCD4 [365-373]	0	1029.55750051	High	Not Found	High	2.2e6		3.9e6	2.27903723716736	High	0.00165	0.04142
High	[K].LHVHDENNECGIGDK.[V]	2xDeamidated [N7; N8]; 1xCarbamidomethyl [C10]	3.28495E-06	0	1	1	20	A6TEW3	A6TEW3 [44-58]	0	1738.73370411	High	High	High	2.5e6	4.6e7	1.0e8	3.92576026916504	High	0	2.782E-09
High	[K].LHVHDENNECGIGDK.[V]	1xDeamidated [N]; 1xCarbamidomethyl [C10]	4.66641E-08	0	1	1	30	A6TEW3	A6TEW3 [44-58]	0	1737.74968811	High	High	High	2.2e7	6.0e6	1.5e7	6.84247016906738	High	0	1.022E-13
High	[K].LHVHDENNECGIGDK.[V]	1xCarbamidomethyl [C10]	1.21438E-07	0	1	1	48	A6TEW3	A6TEW3 [44-58]	0	1736.76567211	High	High	High	3.2e8	1.8e8	2.8e8	6.04797506332397	High	0	3.128E-12
High	[K].EEMESEMAR.[L]		0.0101491	0	1	2	6	A6TCF1	A6TCF1 [261-269]	0	1111.43943553	High	High	High	8.2e6	2.8e6	1.1e7	2.73730230331421	High	0	5.875E-05
High	[K].VGAATEVEMK.[E]		0.000638759	0	1	3	19	A6TH53	A6TH53 [381-390]	0	1034.51867218	High	High	High		8.0e7	1.2e8	4.01505327224731	High	0	5.705E-07
High	[K].VAQEQGVAVK.[T]		0.0158457	0	1	2	5	A6T9K7	A6T9K7 [529-538]	0	1028.57348494	High	High	High	4.7e5	1.1e6	2.3e6	2.81412768363953	High	0	0.0001294
High	[K].EIMQVALNQAK.[G]		0.00132819	0	1	2	14	A6TEI3	A6TEI3 [517-527]	0	1244.66673332	High	High	High	5.4e6	4.6e6		3.37916421890259	High	0	1.153E-05
High	[R].LASQQSHIPAK.[A]		0.000799226	0	1	2	17	A6T704	A6T704 [10-20]	0	1179.64804681	High	High	High	1.8e7	3.3e7	4.5e7	2.66481065750122	High	0	0.0008364
High	[K].ETNLQHSVAR.[F]		0.0315649	0	1	1	3	A6T510	A6T510 [231-240]	0	1154.5912602	Not Found	High	High		2.6e6	2.4e6	2.15689563751221	High	0	0.0009215
High	[K].HAVTEASPMVK.[A]	1xOxidation [M9]	0.00106157	0	1	2	12	A6THB1	A6THB1 [94-104]	0	1185.59323445	High	High	High	1.1e6	1.0e7	1.6e7	2.81683897972107	High	0	2.921E-05
High	[K].HAVTEASPMVK.[A]		5.56337E-05	0	1	2	45	A6THB1	A6THB1 [94-104]	0	1169.59831945	High	High	High	1.7e7	4.0e8	3.6e8	3.90405559539795	High	0	3.865E-08
High	[K].GFGFLEVDAQK.[S]		0.0103011	0	1	2	2	A6T7Z4	A6T7Z4 [32-42]	0	1210.61026432	Not Found	High	Not Found		3.8e6		2.73558616638184	High	0	6.012E-05
High	[R].KEEVVGAEMMR.[H]		0.00283045	0	1	2	6	A6T4P1	A6T4P1 [750-760]	1	1278.61806856	High	High	High		3.8e6	6.1e6	2.98066186904907	High	0	0.0002006
High	[K].HFSTTPAEK.[N]		0.00956282	0	1	2	3	A6TGT4	A6TGT4 [303-311]	0	1017.49998567	High	High	Not Found	9.0e5	2.0e6		2.28333616256714	High	0	5.273E-05
High	[R].CVSNVAGNGEQR.[K]	1xDeamidated [Q/N]; 1xCarbamidomethyl [C1]	0.000231235	0	1	1	13	B5Y235	B5Y235 [924-935]	0	1291.56953913	High	High	High	4.6e6	1.0e7	1.1e7	3.58974003791809	High	0	7.403E-08
High	[R].IEAQIHGGGHER.[G]		0.00156537	0	1	1	19	A6TCF1	A6TCF1 [226-237]	0	1303.65017201	High	High	High	1.4e7	2.0e7	6.8e6	2.99179124832153	High	0	0.0001617
High	[K].VGAATEVEMK.[E]	1xOxidation [M9]	0.0105596	0	1	3	2	A6TH53	A6TH53 [381-390]	0	1050.51358718	Not Found	Not Found	High			3.8e6	2.38013696670532	High	0	6.282E-05
High	[R].LRDEQVDDAQR.[Q]		0.0113182	0	1	2	5	A6TAH1	A6TAH1 [402-412]	1	1344.6502315	High	High	High	1.2e6	1.8e6	1.5e6	2.8370623588562	High	0	7.115E-05
High	[K].YTGNKDAAAAVGK.[A]		0.0112622	0	1	2	4	A6TEV6	A6TEV6 [64-76]	1	1265.64844067	High	High	High	1.8e6	2.5e6	2.4e6	2.32653999328613	High	0	7.069E-05
High	[R].NGDTSNGVELGK.[S]	1xDeamidated [N6]	0.00540279	0	1	2	1	A6T5I1	A6T5I1 [101-112]	0	1191.5487866	Not Found	Not Found	High			1.6e6	2.84150409698486	High	0	1.916E-05
High	[R].VLENAEGDR.[T]		0.00874604	0	1	2	6	A6T4F4	A6T4F4 [26-34]	0	1002.48506384	High	High	High	9.2e5	1.3e6	1.7e6	2.25784492492676	High	0	4.505E-05
High	[R].APVQEIDNETR.[K]		0.000149171	0	1	2	15	A6TBN8	A6TBN8 [26-36]	0	1271.62261981	High	High	High	1.6e7	1.1e7	9.4e6	3.5834949016571	High	0	3.67E-06
High	[R].KKEEAPAAPPAPSK.[E]		0.00470086	0	1	1	11	B5XNC0	B5XNC0 [105-118]	2	1420.77945478	High	High	High	3.5e6	1.4e6	8.1e5	3.26265573501587	High	3.417E-05	0.002989
High	[R].HGESQWNNENR.[F]		0.0100489	0	1	1	10	B5XZB2	B5XZB2 [11-21]	0	1370.5832146	High	High	High	1.7e6	2.7e6	3.5e6	3.60548329353333	High	0	5.739E-05
High	[R].ADKPLVGTGMER.[A]		0.0120113	0	1	2	13	A6TGP0	A6TGP0 [695-706]	0	1273.65689689	High	High	High	1.1e6	1.1e7	2.8e7	2.4820818901062	High	0	0.0003987
High	[K].VKPGSLGHR.[E]		0.0230534	0	1	1	5	B5Y275	B5Y275 [373-381]	0	950.55302436	High	High	High		3.8e5		1.13039803504944	High	0.001321	0.03445
High	[R].LSQPGGSEDPR.[L]		0.0114308	0	1	3	3	A6T716	A6T716 [663-673]	0	1142.54364128	High	High	Not Found		3.2e5		2.12273907661438	High	3.417E-05	0.001388
High	[R].LGGGDPASNPR.[L]		0.000149915	0	1	1	4	A6TB33	A6TB33 [38-48]	0	1040.5119473	Not Found	High	High		4.5e6	9.4e6	2.90965628623962	High	0	1.754E-06
High	[K].EAQKPDTAAYR.[T]		0.022163	0	1	2	8	A6TH77	A6TH77 [51-61]	0	1249.61714055	Not Found	High	High		2.8e6	4.3e6	2.70254182815552	High	0	0.0005146
High	[R].EAAAAAGQQDEGVR.[R]		2.03392E-05	0	1	2	12	A6TB02	A6TB02 [123-136]	0	1372.6451461	High	High	High	2.6e7	4.1e7	4.8e7	4.78356504440308	High	0	1.021E-09
High	[K].TFEVLATNGDTHLGGEDFDTR.[L]	1xDeamidated [N8]	1.2608E-05	0	1	2	16	A6T4F4	A6T4F4 [215-235]	0	2296.03641024	High	High	High	3.0e7	1.1e7	2.6e6	4.55991983413696	High	0	1.319E-07
High	[K].QDVPSFRPGDTVEVK.[V]		0.00366608	0	1	1	9	B5XVK6	B5XVK6 [15-29]	0	1673.84932511	High	High	High	1.5e8	2.5e8	1.4e8	2.88366913795471	High	0	6.144E-05
High	[K].QIEEATSDYDREK.[L]		0.000133687	0	1	3	12	A6TH53	A6TH53 [352-364]	1	1583.71837049	High	High	High	1.7e7	3.6e6	9.1e6	3.84396266937256	High	0	2.824E-08
High	[K].GFTSEITVTSNGK.[S]	1xDeamidated [N11]	0.000113989	0	1	1	31	P16481	P16481 [28-40]	0	1341.65325162	High	High	High	1.6e7			4.8763279914856	High	0	8.567E-08
High	[R].EDLNENAPR.[A]		0.0069953	0	1	2	12	A6T6C3	A6T6C3 [334-342]	0	1057.49087747	High	High	High	9.9e6	1.4e7	2.8e7	3.30644941329956	High	0	5.95E-05
High	[R].TSHITVVVSDR.[-]		0.000581085	0	1	1	51	A6TEW7	A6TEW7 [100-110]	0	1213.65352607	High	High	High		5.9e6	1.1e7	3.49136590957642	High	0	1.934E-06
High	[R].AAAAGDDADAIK.[E]		0.0414895	0	1	1	4	A6TCE7	A6TCE7 [571-582]	0	1088.52184322	Not Found	High	High		2.4e5	5.4e5	2.40115475654602	High	0	0.0007203
High	[K].EGISKDDAEALKK.[S]		0.00173789	0	1	1	59	A6TGN9	A6TGN9 [97-109]	2	1403.73764949	High	High	High	4.3e8	7.3e8	1.8e9	4.19919157028198	High	0	5.271E-06
High	[R].DHIGGNSYDAR.[D]		0.0128734	0	1	1	8	Q48485	Q48485 [36-46]	0	1204.53413922	High	High	High	3.3e5	2.1e6	3.7e6	2.27368092536926	High	0.001922	0.04683
High	[K].EGDNVVGSETR.[V]		0.000741696	0	1	2	4	A6TCW1	A6TCW1 [234-244]	0	1162.53347048	Not Found	High	High		6.5e6	1.4e7	3.14688181877136	High	0	5.798E-07
High	[K].CQDEAQIVER.[G]	1xCarbamidomethyl [C1]	0.00419291	0	1	1	5	A6TE31	A6TE31 [206-215]	0	1247.5684761	High	High	High	1.4e6	2.6e6	6.6e6	3.34373617172241	High	0	2.219E-05
High	[R].GMVNAVSFMVK.[V]		0.00336883	0	1	1	10	A6TEV4	A6TEV4 [46-56]	0	1182.60096204	High	High	High	2.3e7		2.4e7	3.65794777870178	High	0	1.802E-05
High	[K].TTVNGQPALR.[E]	1xDeamidated [Q/N]	0.0109323	0	1	2	12	A6T6A3	A6T6A3 [476-485]	0	1057.56364894	High	High	High	2.1e6	1.7e6	2.0e6	2.67751789093018	High	0	0.0003422
High	[K].FVNILMVDGK.[K]		0.00347089	0	1	2	11	A6TEX9	A6TEX9 [26-35]	0	1135.61799231	High	High	High	9.1e7	2.5e7	8.5e7	3.51519441604614	High	0	8.784E-06
High	[K].GGGISGQAGAIR.[H]		0.000166447	0	1	2	28	A6TEN8	A6TEN8 [69-80]	0	1043.55923185	High	High	High	2.5e8	5.9e7	2.7e8	3.71449708938599	High	0	3.571E-07
High	[K].SHHNVGGLPK.[E]		0.000184802	0	1	2	16	A6TCC2	A6TCC2 [357-366]	0	1045.55375259	High	High	High	1.9e7	1.9e7	1.9e7	3.30175995826721	High	0	0.0009726
High	[K].GFTSEITVTSNGK.[S]		0.000410037	0	1	1	4	P16481	P16481 [28-40]	0	1340.66923562	Not Found	High	High		4.0e6		3.95355319976807	High	0	2.028E-07
High	[R].VTKPEAGHFAK.[A]		0.000289334	0	1	1	37	A6TEX2	A6TEX2 [60-70]	0	1184.64223318	High	High	High	1.2e7	7.0e7	1.6e8	3.50292372703552	High	0	3.477E-07
High	[K].LNDHKPSSIGQASR.[I]		0.000414142	0	1	1	10	A6TG45	A6TG45 [590-603]	0	1509.77682895	High	High	High	5.5e6	7.6e6	6.7e6	3.21583986282349	High	0	4.097E-05
High	[R].SGQAETLPDHQGR.[Y]		0.00100498	0	1	2	16	A6TCE7	A6TCE7 [38-50]	0	1395.66113053	High	High	High	7.7e6	2.2e7	2.1e7	3.40368914604187	High	0	9.876E-07
High	[K].GEMNFDVVIASPDAMR.[V]		0.000199139	0	2	2	6	B5XYF8; A6TGN6	B5XYF8 [107-122]; A6TGN6 [107-122]	0	1751.80911657	High	High	Not Found	1.1e7			4.05932950973511	High	0	5.703E-08
High	[K].ADMDAETAPK.[L]		0.00465436	0	1	1	2	A6TB33	A6TB33 [206-215]	0	1048.4615512	Not Found	Not Found	High			3.2e6	2.80314207077026	High	0	0.0001029
High	[R].ITSESGTAAGVR.[R]		1.54649E-05	0	1	1	12	A6TCV9	A6TCV9 [682-693]	0	1148.59059146	High	High	High	2.4e7	3.5e7	3.8e7	3.78208303451538	High	0	6.355E-09
High	[-].MQVILLDK.[V]		0.0113744	0	1	2	24	A6THB4	A6THB4 [1-8]	0	959.55941487	High	High	High	1.5e7	8.2e6	1.5e7	2.50381088256836	High	0	0.0005412
High	[K].VVMTADAVK.[Q]		0.00764925	0	1	1	13	A6TEX1	A6TEX1 [186-194]	0	933.50737929	High	High	High	2.7e7	6.4e7	1.4e8	2.39124155044556	High	0	3.548E-05
High	[R].AISHYQEQQQPR.[N]		0.0012083	0	1	1	6	P03029	P03029 [118-129]	0	1484.72406514	High	High	High	2.6e6	3.4e6	2.8e6	2.71682834625244	High	0	1.888E-05
High	[K].HIIGQDAAK.[R]		0.0117175	0	1	2	4	B5XZ37	B5XZ37 [16-24]	0	952.5210555	Not Found	High	High		3.2e6	3.7e6	2.19589948654175	High	0.0001998	0.004271
High	[R].VDDALHATR.[A]		0.00419291	0	1	3	14	A6TH53	A6TH53 [396-404]	0	997.50613367	High	High	High	1.1e7	2.3e7	3.4e7	2.77669143676758	High	0	1.507E-05
High	[K].ASSGLNEEEIQK.[M]	1xDeamidated [N6]	0.0248189	0	1	2	2	A6T4F4	A6T4F4 [503-514]	0	1305.6168661	High	Not Found	Not Found	7.1e6			2.17600297927856	High	0	0.0002877
High	[K].ASSGLNEEEIQK.[M]		0.000422476	0	1	2	13	A6T4F4	A6T4F4 [503-514]	0	1304.6328501	High	High	High	2.0e8	1.5e8	2.2e8	3.61892485618591	High	0	2.151E-07
High	[K].AGNVAADGVIK.[T]		0.000173214	0	1	1	31	A6T4X2	A6T4X2 [53-63]	0	1014.55783488	High	High	High	9.5e7	1.6e8	1.2e8	3.41670274734497	High	0	4.454E-08
High	[K].VMSTGQVYNADR.[L]		0.000126559	0	1	2	16	A6TCI3	A6TCI3 [225-236]	0	1340.626325	High	High	High	1.2e6	6.3e5	1.6e7	4.11484909057617	High	0	2.566E-08
High	[K].EATFEEMIAR.[R]		0.000807226	0	1	1	32	B5XSS1	B5XSS1 [86-95]	0	1196.56159956	High	High	High	3.2e7	1.9e7	1.2e7	3.26644015312195	High	0	3.753E-05
High	[K].EQAAAQESANLSSK.[A]		7.47292E-06	0	1	1	22	A6TCV9	A6TCV9 [751-764]	0	1433.68667651	High	High	High	4.4e7	3.5e7	3.6e7	4.60959243774414	High	0	1.295E-09
High	[R].KVVADIAGVPAQINIAEVR.[K]		6.4111E-07	0	1	1	32	B5XNA0	B5XNA0 [89-107]	1	1963.13348576	High	High	High	7.0e7	2.3e7	1.7e7	4.70635318756104	High	0	2.159E-11
High	[R].AGLASLHAR.[V]		0.0479986	0	1	1	2	A6TGP1	A6TGP1 [539-547]	0	895.51082521	High	Not Found	Not Found				2.09742450714111	High	0	0.0009403
High	[R].AGENVGVLLR.[G]		0.000337644	0	1	1	57	A6TEX7	A6TEX7 [271-280]	0	1027.58946937	High	High	High	4.5e8	5.4e8	5.9e8	2.96982932090759	High	0	4.692E-06
High	[R].ITESLFNGNLSDLSEADFEQLAQDGVPMIEMEK.[G]	1xDeamidated [N/Q]	0.0468486	0	1	1	7	A6T9Y5	A6T9Y5 [327-359]	0	3671.69790027	High	High	Not Found	2.1e6	3.4e6		3.20018267631531	High	0	0.0008964
High	[R].VIIAAHGNSLR.[A]	1xDeamidated [N8]	0.0333106	0	1	1	4	B5XZB2	B5XZB2 [179-189]	0	1151.65313264	Not Found	High	High		1.0e6		2.20202255249023	High	0	0.0004848
High	[R].VIIAAHGNSLR.[A]		0.000610759	0	1	1	8	B5XZB2	B5XZB2 [179-189]	0	1150.66911664	High	High	High	3.7e6	3.2e6	4.0e6	2.62919354438782	High	0	0.0003428
High	[K].VLLFGQAIQTAGTVK.[G]		0.000234716	0	1	2	6	A6THZ0	A6THZ0 [33-47]	0	1545.89990423	Not Found	High	High		4.7e6	6.3e6	2.94430327415466	High	0	3.649E-07
High	[K].QIADDYQQALR.[D]		0.00630245	0	2	2	4	P00350; P41576	P00350 [395-405]; P41576 [395-405]	0	1320.6542543	Not Found	High	High		4.0e7	5.1e7	2.75701093673706	High	0	7.541E-05
High	[R].QSVDQPVQTGYK.[S]		0.000116283	0	1	2	11	A6TG38	A6TG38 [140-151]	0	1349.66956999	High	High	High	5.1e6	1.2e8	1.0e8	4.35254096984863	High	0	3.407E-08
High	[R].ILTEPNASITVQYK.[A]		0.000815306	0	1	2	13	B5XZ37	B5XZ37 [344-357]	0	1576.85809894	High	High	High	7.9e6	6.1e6	1.4e7	3.28618812561035	High	0	6.845E-07
High	[R].VVSEITESNGSSSMASVCGASLALMDAGVPVK.[A]	1xDeamidated [N9]; 1xCarbamidomethyl [C18]	0.00109376	0	1	2	4	A6TEI3	A6TEI3 [427-458]	0	3154.49524207	Not Found	High	High				4.05455923080444	High	0	1.146E-06
High	[R].IGLLLDMPLR.[D]		0.000386247	0	1	1	12	A6TGP1	A6TGP1 [124-133]	0	1140.68092692	High	High	High	9.3e6	1.3e7		3.80110836029053	High	0	4.8E-07
High	[R].KVVADIAGVPAQINIAEVR.[K]	1xDeamidated [N/Q]	0.000651612	0	1	1	2	B5XNA0	B5XNA0 [89-107]	1	1964.11750176	High	Not Found	Not Found				4.07926225662231	High	0	4.693E-07
High	[K].LLEQEMVQFLFEGK.[D]		0.000376747	0	1	2	12	A6TDX0	A6TDX0 [65-78]	0	1710.87711982	High	High	High	2.4e6		3.0e6	3.20068645477295	High	0	1.857E-06
High	[R].EGISDQDLSLLGFILNSGR.[S]		0.00347089	0	1	1	3	A6TCD0	A6TCD0 [298-316]	0	2034.05020955	Not Found	High	High			2.6e6	3.37593770027161	High	0	8.771E-06
High	[K].MLHLTVEQAR.[G]		0.019788	0	1	1	8	A6TCD7	A6TCD7 [39-48]	0	1197.64085297	High	High	High	1.8e6	1.1e6	1.4e7	2.61539173126221	High	0	0.0002144
High	[R].EGNDFYHEMTDSNVIDK.[V]		0.000214588	0	1	2	18	A6TG36	A6TG36 [186-202]	0	2013.84946085	High	High	High	1.3e7	8.5e6	5.9e7	4.44518518447876	High	0	8.889E-08
High	[K].VAEHAEICGR.[C]	1xCarbamidomethyl [C8]	0.00112134	0	1	1	18	B5Y235	B5Y235 [914-923]	0	1141.54186752	High	High	High	1.5e7	2.3e7	2.6e7	3.24879693984985	High	0	1.238E-06
High	[R].VGNIFSADLFYTPDPSMFDVMEK.[Y]	1xDeamidated [N3]	0.0055663	0	1	1	7	B5Y274	B5Y274 [151-173]	0	2624.19350448	High	High	High	5.2e6	4.3e6	2.0e6	3.49091362953186	High	0.0002192	0.005382
High	[R].VGNIFSADLFYTPDPSMFDVMEK.[Y]		0.000184802	0	1	1	10	B5Y274	B5Y274 [151-173]	0	2623.20948848	High	High	High	6.7e6		1.7e6	3.5505096912384	High	0	4.974E-08
High	[K].VTINGAHNCR.[R]	1xDeamidated [N]; 1xCarbamidomethyl [C9]	0.00511536	0	1	2	10	A6T5N4	A6T5N4 [45-54]	0	1142.53711692	High	High	High	6.5e5	1.8e6	2.3e6	3.07587838172913	High	0	1.747E-05
High	[R].FQAAMNDAHDTR.[H]		0.000224427	0	1	1	4	B5Y2Y3	B5Y2Y3 [157-168]	0	1376.60117288	High	High	Not Found	1.3e7	1.4e6		3.49295902252197	High	0	7.012E-08
High	[-].MQQLQNVIESAFER.[R]		0.00039402	0	1	2	6	B5Y1K5	B5Y1K5 [1-14]	0	1692.83738024	High	High	High			4.5e6	4.17729425430298	High	0	2.403E-07
High	[K].ASNNSPVIFDVTHALQCR.[D]	1xCarbamidomethyl [C17]	6.65609E-05	0	1	1	6	A6TAN5	A6TAN5 [190-207]	0	2028.99198355	High	High	High	1.4e7	3.4e6	1.6e7	4.23347425460815	High	0	8.223E-09
High	[R].FLLVTDVDTANR.[V]		0.0160031	0	1	1	5	B5XUE6	B5XUE6 [161-172]	0	1363.72160557	High	Not Found	High	5.5e6			3.18090224266052	High	3.417E-05	0.002387
High	[K].AVEDPALMDYLAEHR.[I]		0.00749886	0	1	1	1	A6T9W8	A6T9W8 [225-239]	0	1729.82139581	High	Not Found	Not Found				3.08123755455017	High	0	3.439E-05
High	[K].KPQFVSPGQMGNIVDK.[F]		0.00481917	0	1	1	2	A6TAN5	A6TAN5 [139-154]	0	1744.90506588	Not Found	Not Found	High			3.6e6	3.5655369758606	High	0	3.746E-05
High	[R].TGCDMLPETVGR.[L]	1xCarbamidomethyl [C3]	0.029909	0	1	1	5	A6TCA1	A6TCA1 [139-150]	0	1335.60314704	Not Found	High	High		6.8e6		2.25095105171204	High	0	0.0004014
High	[K].IEQAPGQHGAR.[K]		0.00853174	0	1	1	7	B5XNB5	B5XNB5 [34-44]	0	1163.59159457	High	High	High	3.0e6	4.1e6	3.7e6	2.62502002716064	High	0	0.0001048
High	[R].TQDATHGNSLSHR.[V]		5.94256E-06	0	1	1	17	A6TEX2	A6TEX2 [129-141]	0	1423.66727853	High	High	High	4.9e6	6.8e6	5.8e6	3.86514019966125	High	0	8.353E-08
High	[-].MNTEATQDHQEANTTGAR.[L]		1.44231E-05	0	1	2	13	A6TCD5	A6TCD5 [1-18]	0	1974.85700582	High	High	High	7.3e6	8.3e6	7.7e6	4.1571216583252	High	0	5.57E-10
High	[K].AGSKPQTCPTCHGAGQVQMR.[Q]	2xCarbamidomethyl [C8; C11]	2.92591E-05	0	1	2	9	A6T4F5	A6T4F5 [155-174]	0	2170.99028604	High	High	High	2.1e7	1.9e7		3.28865766525269	High	0	3.509E-08
High	[K].DDERYPGHDPR.[Y]		0.00330246	0	1	1	12	B5XZB2	B5XZB2 [129-139]	1	1356.59271666	High	High	High	1.2e7	3.3e7	2.9e7	2.92737531661987	High	0	8.024E-06
High	[K].REAAAAAGQQDEGVR.[R]		0.0144965	0	1	2	1	A6TB02	A6TB02 [122-136]	1	1528.74625706	High	Not Found	Not Found				2.72116231918335	High	0	0.0001102
High	[K].SWDYLYEPDPK.[A]		0.00252435	0	1	2	6	A6TG37	A6TG37 [203-213]	0	1412.6368729	High	High	High	2.8e6	5.5e6	4.5e6	3.53026914596558	High	0	5.023E-06
High	[R].VSGEGHITCGHCR.[N]	2xCarbamidomethyl [C9; C12]	0.000289334	0	1	2	16	A6TFL2	A6TFL2 [85-97]	0	1469.63724141	High	High	High	1.7e6	1.6e6	3.1e6	3.39058518409729	High	0	1.096E-07
High	[K].IDKPEADPDR.[V]		0.00146726	0	1	2	19	A6TEI7	A6TEI7 [506-515]	0	1155.56404237	High	High	High	1.0e7	4.4e7	5.2e7	2.87369298934937	High	0	2.494E-06
High	[R].EVCSGQTGHAEAVR.[V]	1xCarbamidomethyl [C3]	6.9267E-05	0	1	1	19	B5Y2Y3	B5Y2Y3 [85-98]	0	1500.68596535	High	High	High	1.5e7	2.0e7	2.1e7	3.76703548431396	High	0	8.886E-09
High	[R].DGYADGWAQAGTAR.[A]		1.2608E-05	0	1	1	46	A6TEV7	A6TEV7 [56-69]	0	1438.63458144	High	High	High		3.2e7	2.5e8	5.08390665054321	High	0	4.469E-09
High	[K].AVESGDKKPLR.[T]		0.00379596	0	1	1	4	B5XN98	B5XN98 [22-32]	1	1199.67426153	High	High	High	7.4e5	7.7e5		1.86747348308563	High	0	1.025E-05
High	[R].AGDNAPMAYIELVDR.[A]		8.63433E-06	0	1	1	28	A6TEU7	A6TEU7 [104-118]	0	1634.78428206	High	High	High	1.1e8	1.8e8	1.4e8	4.35462141036987	High	0	2.149E-08
High	[K].CKIEQAPGQHGAR.[K]	1xDeamidated [Q5]; 1xCarbamidomethyl [C1]	0.00436306	0	1	1	3	B5XNB5	B5XNB5 [32-44]	1	1452.70122198	High	Not Found	High	1.5e6			3.17249226570129	High	0	1.313E-05
High	[K].CKIEQAPGQHGAR.[K]	1xCarbamidomethyl [C1]	0.000156789	0	1	1	40	B5XNB5	B5XNB5 [32-44]	1	1451.71720598	High	High	High	6.6e6	5.2e6	1.3e7	3.80271029472351	High	0	1.346E-06
High	[R].EIELEDKFENMGAQMVK.[E]	1xDeamidated [Q/N]	0.0119519	0	1	3	6	A6TH53	A6TH53 [59-75]	1	2011.9351052	High	High	Not Found	3.5e7	4.5e6		3.26350808143616	High	3.417E-05	0.003049
High	[R].EIELEDKFENMGAQMVK.[E]		8.14285E-07	0	1	3	35	A6TH53	A6TH53 [59-75]	1	2010.9510892	High	High	High	1.7e8	1.6e8	1.1e8	5.37892580032349	High	0	3.226E-08
High	[R].VIDQGTGETMGDMTK.[H]		5.21452E-05	0	1	2	14	A6TEK2	A6TEK2 [96-110]	0	1582.70873384	High	High	High	4.9e6	7.0e6	7.9e6	4.12816476821899	High	0	5.832E-09
High	[R].DVHPTHYGR.[V]		0.0149331	0	1	2	8	A6TGP0	A6TGP0 [549-557]	0	1081.51736707	High	High	High	1.2e6	1.5e6	1.8e6	2.44424796104431	High	0	0.0001163
High	[R].GTAMNPVDHPHGGGEGR.[N]	1xOxidation [M4]	0.000157572	0	1	1	28	A6TEW9	A6TEW9 [222-238]	0	1704.75069088	High	High	High	5.3e6	4.2e6	4.3e6	3.35214447975159	High	0	3.758E-08
High	[R].GTAMNPVDHPHGGGEGR.[N]		1.60936E-05	0	1	1	53	A6TEW9	A6TEW9 [222-238]	0	1688.75577588	High	High	High	8.3e8	6.5e8	6.4e8	3.8650803565979	High	0	6.762E-10
High	[K].KVSWHEAR.[E]		0.0479986	0	1	1	1	B5XQC6	B5XQC6 [138-145]	1	1012.5322889	High	Not Found	Not Found	9.1e5			2.6667366027832	High	0	0.000936
High	[K].SATPAQAQAVHK.[F]		0.00387223	0	1	1	5	Q7X222	Q7X222 [177-188]	0	1208.63821038	High	High	High	6.0e6	1.0e7	1.4e7	3.08449530601501	High	0	1.065E-05
High	[K].KVDVTGTSK.[G]		0.00710029	0	1	1	6	A6TEX2	A6TEX2 [106-114]	1	934.52038676	High	High	High	6.7e5	1.4e6	9.2e5	2.29331803321838	High	0.0003663	0.01405
High	[R].EAAAAAGQQDEGVRR.[E]		0.000645154	0	1	2	13	A6TB02	A6TB02 [123-137]	1	1528.74625706	High	High	High	2.0e7	2.5e7	2.5e7	2.90133380889893	High	0	3.197E-05
High	[R].EMNIADYDAELWQAMEQEK.[V]	1xDeamidated [N/Q]	0.00152688	0	1	2	3	A6TCG5	A6TCG5 [5-23]	0	2314.98424007	Not Found	Not Found	High				2.74403691291809	High	0	2.071E-06
High	[R].EMNIADYDAELWQAMEQEK.[V]		6.23872E-05	0	1	2	6	A6TCG5	A6TCG5 [5-23]	0	2314.00022407	High	High	High	1.5e7	1.2e7	8.8e6	4.01738548278809	High	0	1.429E-08
High	[R].EFNPSGIILSGGPESTTEENSPR.[A]	1xDeamidated [N]	0.00411034	0	1	2	6	A6TCC2	A6TCC2 [48-70]	0	2419.12595343	High	High	High		2.5e6	1.5e6	3.20850014686584	High	3.417E-05	0.002682
High	[R].EFNPSGIILSGGPESTTEENSPR.[A]		0.000365654	0	1	2	16	A6TCC2	A6TCC2 [48-70]	0	2418.14193743	High	High	High	1.7e7	7.6e6	1.3e7	3.96917343139648	High	0	1.667E-07
High	[K].VVNPELHK.[G]		0.0118929	0	1	1	25	A6TEW9	A6TEW9 [19-26]	0	935.53089193	High	High	High	9.5e6	3.2e7	5.7e7	2.53488564491272	High	0	0.0002733
High	[R].DQNEDIDREDFAQR.[F]		0.0296172	0	1	1	2	B5Y109	B5Y109 [261-274]	1	1750.76269484	Not Found	Not Found	High			4.7e6	2.07112812995911	High	0	0.0003917
High	[R].IHSEEDERPIGR.[L]		0.000401949	0	1	1	41	A6TEU8	A6TEU8 [159-170]	0	1437.70808071	High	High	High	1.4e8	1.5e8	1.9e8	3.12321591377258	High	0	1.848E-05
High	[K].AASYEEIKK.[A]		0.0423049	0	1	1	17	P24164	P24164 [244-252]	1	1038.54660148	High	High	High	2.8e7	8.5e7	1.7e8	2.61640286445618	High	0	0.0007722
High	[R].GATVLPHGTGR.[S]		0.00383391	0	2	2	20	B5XYF8; A6TGN6	B5XYF8 [61-71]; A6TGN6 [61-71]	0	1065.57996731	High	High	High	1.1e8	1.2e8	8.1e7	2.93627691268921	High	0	1.044E-05
High	[K].GDGCGQCAACNLR.[A]	3xCarbamidomethyl [C4; C7; C10]	0.000408	0	1	2	8	A6T5I7	A6T5I7 [194-206]	0	1438.56202787	High	High	High	3.0e6	1.9e6	2.7e6	3.12001276016235	High	0	2.013E-07
High	[K].IANLEAQLAEAQK.[R]		1.58549E-05	0	1	2	22	A6TCM1	A6TCM1 [44-56]	0	1398.75871932	High	High	High	1.9e7	8.8e6	8.2e6	4.19496822357178	High	0	4.255E-08
High	[R].KQIEEATSDYDREK.[L]		5.6257E-06	0	1	3	11	A6TH53	A6TH53 [351-364]	2	1711.81333345	High	High	High	1.1e8	8.7e7	6.8e7	5.31032419204712	High	0	1.064E-10
High	[K].SLYEADLVDEAK.[R]		0.00013105	0	1	1	10	B5XUB8	B5XUB8 [232-243]	0	1352.65800222	High	High	High		5.8e6		3.75144958496094	High	0	5.808E-07
High	[K].KAGNVAADGVIK.[T]		0.0001357	0	1	1	30	A6T4X2	A6T4X2 [52-63]	1	1142.65279784	High	High	High	3.6e7	1.1e8	6.8e7	4.09841680526733	High	0	3.404E-08
High	[R].IHIEECR.[Y]	1xCarbamidomethyl [C6]	0.00999923	0	1	2	5	A6TBQ0	A6TBQ0 [178-184]	0	956.46182639	High	High	High	5.5e6	2.7e6	6.2e6	2.40552186965942	High	3.417E-05	0.001216
High	[K].AAVTMPSSK.[L]		0.00456272	0	1	2	15	A6TEV8	A6TEV8 [23-31]	0	891.46042911	High	High	High	7.7e7	2.5e8	3.2e8	2.86761593818665	High	0	7.594E-05
High	[R].VACETYVK.[T]	1xCarbamidomethyl [C3]	0.0055663	0	1	2	6	A6TDV1	A6TDV1 [40-47]	0	969.47099408	High	High	High	2.3e7	2.9e7		3.06397819519043	High	0	8.331E-05
High	[K].TVDGPSHKDWR.[G]		0.0156125	0	1	1	7	P24164	P24164 [179-189]	1	1297.62837395	High	High	High	1.2e7	6.9e6	4.2e6	2.9041121006012	High	3.417E-05	0.003244
High	[R].SGALQEQVANK.[M]		0.00053391	0	1	2	4	A6TBK7	A6TBK7 [208-218]	0	1144.59567686	Not Found	High	High		2.5e7		3.92471146583557	High	0	4.215E-06
High	[R].RAQVSELAR.[A]		0.0185587	0	1	1	3	A6TAN5	A6TAN5 [218-226]	1	1029.57996731	High	High	High	1.4e7	1.1e7	1.1e7	2.17958855628967	High	0.001732	0.04318
High	[K].ALEGDAEWEAK.[I]		0.000578198	0	1	1	33	A6TEX7	A6TEX7 [178-188]	0	1218.563708	High	High	High		6.6e8	1.1e9	4.08183145523071	High	0	3.742E-07
High	[R].HAPGDYSPSVKPSSK.[G]		2.54798E-06	0	1	1	14	B5XZS3	B5XZS3 [38-52]	0	1556.77034658	High	High	High	4.2e6	3.7e7	2.9e7	3.78436231613159	High	0	2.623E-11
High	[K].MQALAQASQK.[L]		0.000923403	0	1	2	14	A6T4F4	A6T4F4 [588-597]	0	1075.55645467	High	High	High	8.7e7	9.1e7	1.5e8	3.58391857147217	High	0	8.544E-07
High	[K].ANLTAQINK.[L]		0.00652544	0	1	1	12	B5Y237	B5Y237 [77-85]	0	972.54727022	High	High	High	7.1e7	2.8e8	2.4e8	3.0208728313446	High	0	2.675E-05
High	[R].AAAESSIQVK.[N]		0.000623049	0	1	1	12	A6TGP1	A6TGP1 [944-953]	0	1003.54185045	High	High	High	2.5e7	4.9e7	7.7e7	3.46114754676819	High	0	6.759E-07
High	[R].LEGNNAELGAK.[K]	1xDeamidated [N]	0.0100489	0	1	1	10	A6T6F6	A6T6F6 [349-359]	0	1116.55314377	High	High	High	3.4e6	3.0e6	1.2e6	2.39185905456543	High	0	0.0002377
High	[R].LEGNNAELGAK.[K]		0.000887338	0	1	1	10	A6T6F6	A6T6F6 [349-359]	0	1115.56912777	High	High	High	2.7e7	3.8e7	3.6e7	3.65585803985596	High	0	2.912E-06
High	[R].ATLGEVGNAEHMLR.[V]		3.64293E-05	0	1	1	30	A6TEW9	A6TEW9 [190-203]	0	1497.74783705	High	High	High	2.3e8	8.5e7	2.3e8	4.16692399978638	High	0	1.606E-07
High	[R].ELISNASDAADK.[L]		5.21452E-05	0	1	1	22	A6T5N6	A6T5N6 [34-45]	0	1233.59573635	High	High	High	3.8e7	7.7e7	8.0e7	3.74458694458008	High	0	7.659E-08
High	[R].NDCAPLSER.[S]	1xCarbamidomethyl [C3]	0.0216239	0	1	2	7	A6TGQ1	A6TGQ1 [105-113]	0	1061.46803388	High	High	High	3.3e6	9.6e6	9.9e6	2.69905948638916	High	0	0.0003625
High	[R].FQDEEVQR.[D]		0.00415142	0	1	2	18	A6T4F4	A6T4F4 [77-84]	0	1050.48506384	High	High	High	2.0e8	1.9e8	2.8e8	3.32299184799194	High	0	1.204E-05
High	[R].GALDCSGVK.[D]	1xCarbamidomethyl [C5]	0.0168136	0	1	1	5	A6TEY0	A6TEY0 [100-108]	0	906.43494293	High	High	High	8.5e6	7.5e6	2.1e7	2.4931640625	High	0	0.0001427
High	[K].GETQLTPEEK.[L]		0.00415142	0	1	2	12	A6TGP0	A6TGP0 [891-900]	0	1131.55280897	High	High	High		4.4e7	1.1e8	3.35642409324646	High	0	0.0002496
High	[K].VLSGPQAQPAGDK.[A]		9.24702E-05	0	1	1	19	P00350	P00350 [302-314]	0	1267.66409073	High	High	High	5.5e7	1.1e8	1.2e8	3.77655816078186	High	0	1.178E-06
High	[R].GYVPASAR.[I]		0.0275162	0	1	1	9	A6TEU8	A6TEU8 [151-158]	0	820.43117794	High	High	High	5.9e7	4.9e7	9.5e7	1.92011845111847	High	0.003398	0.07473
High	[R].VTAERDPANLK.[W]		0.00393044	0	1	1	26	P24164	P24164 [68-78]	1	1213.65352607	High	High	High	1.4e8	8.3e8	3.1e8	3.23932576179504	High	0	2.095E-05
High	[R].VFIKPGNGK.[I]	1xDeamidated [N7]	0.00545675	0	1	2	47	A6TEN8	A6TEN8 [19-27]	0	960.55129345	High	High	High	1.8e8	1.6e8	1.4e8	3.01673054695129	High	0	1.954E-05
High	[R].ASPLVDDKQDQG.[-]		0.0329864	0	1	1	7	A6TH77	A6TH77 [309-320]	1	1272.60663538	High	High	High	9.2e6	7.5e6	6.5e6	2.80474066734314	High	3.417E-05	0.002869
High	[R].KLQELGATR.[L]		0.00951551	0	1	2	17	A6TEV6	A6TEV6 [17-25]	1	1015.58946937	High	High	High	9.4e7	9.0e7	9.8e7	3.00782608985901	High	0	0.0004681
High	[K].TANSGYLTR.[R]		0.00501466	0	1	1	8	A6TGP1	A6TGP1 [790-798]	0	982.49523464	High	High	High	1.0e7	2.5e7	3.8e7	3.11930203437805	High	0	3.755E-05
High	[R].VQALADAAR.[E]		0.00173789	0	1	2	17	A6TEV6	A6TEV6 [103-111]	0	914.50540544	High	High	High	3.1e8	2.9e8	1.7e8	2.81417155265808	High	0	1.103E-05
High	[R].LGGAEIAR.[T]		0.0129373	0	1	1	20	B5XNA0	B5XNA0 [157-164]	0	786.446828	High	High	High	1.9e8	1.9e8	2.5e8	2.83933997154236	High	0	8.992E-05
High	[R].VPGSIGQNQTPGK.[V]		0.0054297	0	1	1	7	A6TEX2	A6TEX2 [142-154]	0	1282.67498976	High	High	High	1.8e6	8.0e5	7.3e5	3.03882908821106	High	0	1.937E-05
High	[R].EVESSDYYGK.[G]		0.007315	0	2	2	8	A6TF98; B5XTK9	A6TF98 [602-611]; B5XTK9 [602-611]	0	1176.50552442	High	High	High	1.9e7	1.5e7	1.6e7	2.80023980140686	High	0	3.284E-05
High	[R].AAMVTVAK.[A]		0.0416919	0	1	2	4	A6TCM1	A6TCM1 [187-194]	0	790.44913622	Not Found	High	High		1.6e7	2.1e7	2.23043084144592	High	0	0.000953
High	[K].TFTAKPETVK.[R]		0.0067563	0	1	1	30	B5XSS1	B5XSS1 [3-12]	0	1121.62010075	High	High	High	3.3e8	3.1e8	3.5e8	2.72513794898987	High	0	0.0001842
High	[R].SATPEQELGK.[L]		0.030352	0	1	1	4	B5XZ20	B5XZ20 [684-693]	0	1059.53167965	High	High	High	4.7e6	8.5e6	8.2e6	2.13579177856445	High	0	0.0007849
High	[R].VDAGDEQLER.[K]		0.000272547	0	1	9	20	P37323	P37323 [59-68]	0	1131.52765685	High	High	High	6.9e7	5.4e7	6.1e7	4.08496952056885	High	0	1.874E-07
High	[K].QSPDINQGVDR.[A]		0.00248694	0	1	2	17	A6TDV1	A6TDV1 [99-109]	0	1228.59165406	High	High	High		2.6e7	1.8e7	3.07681560516357	High	0	2.337E-05
High	[R].NEPEQIAPQR.[I]		0.0203821	0	1	2	7	B5XT61	B5XT61 [122-131]	0	1181.59092583	High	High	High	3.4e6	2.0e6	1.7e6	2.46479320526123	High	0	0.0002011
High	[R].HTLAQALHR.[F]		0.00277467	0	1	1	18	A6T726	A6T726 [142-150]	0	1046.58538708	High	High	High		1.4e7	1.4e7	3.28573727607727	High	0	1.404E-05
High	[R].VDEAACGISR.[D]	1xCarbamidomethyl [C6]	0.00026717	0	1	2	4	A6TFA0	A6TFA0 [297-306]	0	1077.499334	High	High	Not Found	9.7e6	1.4e7		4.25364112854004	High	0	1.574E-07
High	[R].ELFEEQAK.[R]		0.0439828	0	1	2	19	A6T5H9	A6T5H9 [335-342]	0	993.48875227	High	High	High	1.4e7			2.23391246795654	High	3.417E-05	0.002628
High	[R].ELSPLWEMFK.[Q]		0.0258143	0	1	1	3	A6TCF1	A6TCF1 [382-391]	0	1279.63912163	High	Not Found	High	2.2e6			1.88018381595612	High	0	0.0003068
High	[K].QGNEFGATTGR.[R]		0.000471401	0	1	2	8	A6TH93	A6TH93 [294-304]	0	1137.52832559	High	High	High	2.3e7	5.6e7	5.4e7	3.44000935554504	High	0	4.175E-07
High	[K].ELITDFGVK.[K]		0.0170646	0	1	2	6	B5Y274	B5Y274 [76-84]	0	1021.55643791	High	High	High		3.6e6		2.09350395202637	High	3.417E-05	0.002366
High	[-].MQEQYRPEEIESK.[V]		0.00696065	0	1	2	4	A6T6A3	A6T6A3 [1-13]	0	1666.77411126	High	High	High	1.8e6	1.3e6	1.9e6	2.92035841941834	High	0	3.016E-05
High	[R].GSWLDFEFDPK.[D]		0.00228518	0	1	2	8	A6TGP0	A6TGP0 [181-191]	0	1340.61574358	Not Found	High	High		8.5e6	1.7e7	4.1867790222168	High	0	4.191E-06
High	[R].VNADIVNK.[V]		0.0168136	0	1	2	4	A6TBK7	A6TBK7 [382-389]	0	872.48360738	Not Found	High	High		1.7e7	2.1e7	2.89413595199585	High	0	0.0001431
High	[K].QGIESAVQK.[K]		0.00442862	0	1	2	4	A6T5G0	A6T5G0 [100-108]	0	959.51563573	Not Found	High	High		2.3e7	2.8e7	2.78760528564453	High	0	7.194E-05
High	[R].VMQAQGSQLTNK.[Y]		2.83976E-05	0	1	2	16	A6TCG5	A6TCG5 [43-54]	0	1304.66271052	High	High	High	3.5e7	4.7e7	6.1e7	5.02005672454834	High	0	1.844E-09
High	[K].EPMVAEGQVAR.[I]		0.00665638	0	1	1	6	Q48447	Q48447 [183-193]	0	1186.58848302	High	High	High		4.8e6	1.1e7	2.22986793518066	High	0	2.766E-05
High	[R].HVEQALNETPDK.[L]		0.000424586	0	1	2	10	A6T7C6	A6T7C6 [781-792]	0	1380.67538362	High	High	High	3.4e6	3.5e6	2.2e6	2.88853478431702	High	0	2.169E-07
High	[R].IGSEAYNQQLSEK.[R]		4.58645E-06	0	1	1	32	P24017	P24017 [262-274]	0	1466.712163	High	High	High	6.9e5	1.2e8	3.5e8	5.33856105804443	High	0	7.416E-11
High	[R].INDNQVIDGAESR.[Y]		2.91137E-05	0	1	1	16	B5Y1K5	B5Y1K5 [69-81]	0	1430.68701088	High	High	High		2.9e7	3.9e7	5.21330261230469	High	0	3.004E-09
High	[R].YANQGDDYPQR.[C]		0.000999988	0	1	1	4	B5Y0N2	B5Y0N2 [200-210]	0	1326.5709186	High	Not Found	High	1.5e6		6.6e5	3.33090496063232	High	0	9.836E-07
High	[K].KPETINYR.[T]		0.0164034	0	1	1	7	A6TGP1	A6TGP1 [40-47]	0	1020.54727022	High	High	High		1.8e7	2.0e7	2.66467094421387	High	3.417E-05	0.001142
High	[R].VIMVDHEGNK.[V]		0.0463962	0	1	1	4	B5XSW5	B5XSW5 [247-256]	0	1141.56701933	High	High	High	3.0e6	1.6e6	8.6e6	2.19872164726257	High	3.417E-05	0.001396
High	[R].KQIEEATSDYDR.[E]		0.000115705	0	1	3	28	A6TH53	A6TH53 [351-362]	1	1454.67577748	High	High	High	2.4e8	4.4e8	4.2e8	4.46117496490479	High	0	1.14E-05
High	[K].TVEVMNTDAEGR.[L]		0.00672283	0	1	2	6	A6TCE4	A6TCE4 [270-281]	0	1321.60525517	High	High	High	2.9e6			2.77311849594116	High	0	2.825E-05
High	[R].WTQDDEMVLNK.[L]		0.033474	0	1	2	3	A6TCI0	A6TCI0 [101-111]	0	1378.63074166	Not Found	High	High			3.1e6	2.27188634872437	High	0.0002192	0.0104
High	[R].NQGDHLLHSTR.[K]		0.000569623	0	1	2	38	A6T4F4	A6T4F4 [537-547]	0	1277.63452195	High	High	High	1.4e8	1.5e8	3.2e7	3.22991251945496	High	0	1.217E-05
High	[R].LPATDGQVK.[S]		0.0281997	0	1	1	6	B5XZC1	B5XZC1 [414-422]	0	928.5098221	Not Found	High	High			4.0e7	2.39355254173279	High	0	0.0006056
High	[R].VQSQPEINDSDK.[T]		0.00590829	0	1	2	8	A6T4X9	A6T4X9 [322-333]	0	1359.63866373	High	High	High	5.7e6	6.5e6	6.6e6	2.85923838615417	High	0.0001998	0.004124
High	[R].HTEALGEMTR.[Y]		0.0308014	0	1	1	4	B5XZ20	B5XZ20 [402-411]	0	1144.54153284	High	High	Not Found		2.0e6		2.04062676429749	High	0.0004217	0.0162
High	[K].MAGQLGNER.[V]		0.00179058	0	1	1	10	A6TEX2	A6TEX2 [161-169]	0	975.46763971	High	High	High	9.1e6	1.4e7	2.4e7	3.24158501625061	High	0	2.743E-06
High	[R].ESSGFGADYNAMIR.[V]		0.00278851	0	1	1	2	A6TCV9	A6TCV9 [438-451]	0	1517.66891801	High	Not Found	Not Found	4.2e6			3.04580926895142	High	0	5.972E-06
High	[R].VQGDALPSSK.[G]		0.00980287	0	1	1	4	A6TBC5	A6TBC5 [343-352]	0	1001.52620039	Not Found	High	High		1.7e6	2.3e6	2.00722980499268	High	0	5.517E-05
High	[R].EGLSEEEAR.[Q]		0.0224929	0	1	1	2	A6T9K7	A6T9K7 [321-329]	0	1019.46399401	Not Found	Not Found	High			1.5e6	2.60826086997986	High	0	0.0002404
High	[R].VVNTLGAPIDGK.[G]		0.00330246	0	1	2	20	A6TG38	A6TG38 [107-118]	0	1183.66811353	High	High	High	1.6e7		4.2e7	3.81813216209412	High	0	9.069E-06
High	[R].KQVEEAGDKLPADDK.[T]		3.14461E-07	0	1	2	35	A6T4F4	A6T4F4 [548-562]	2	1642.82825528	High	High	High	4.6e7	1.7e8	8.2e7	5.53226375579834	High	0	6.573E-13
High	[R].IEDNVVIHENSIENMTR.[D]		0.00567804	0	1	1	2	A6TGM5	A6TGM5 [422-438]	0	2012.97057904	Not Found	High	Not Found		3.4e6		2.56404113769531	High	0	2.103E-05
High	[K].SQAIEGLVK.[A]		0.0230534	0	1	2	9	A6T5H9	A6T5H9 [288-296]	0	944.54112222	High	High	High				2.2629222869873	High	0	0.0002521
High	[K].SNVPALEACPQK.[R]	1xCarbamidomethyl [C9]	0.000243045	0	1	1	34	A6TEY0	A6TEY0 [19-30]	0	1313.6518118	High	High	High	1.4e8	2.7e8	4.0e8	3.90344166755676	High	0	7.089E-07
High	[R].YETLHADR.[V]		0.0244555	0	1	2	3	A6TB43	A6TB43 [325-332]	0	1004.47958458	Not Found	High	High		1.6e6	2.9e6	1.93818378448486	High	0.0003957	0.01567
High	[-].MLQNQEISK.[K]		0.0463962	0	1	1	6	B5XRN3	B5XRN3 [1-9]	0	1090.5561203	High	High	High	1.1e6	2.0e6	9.7e5	2.40542554855347	High	0.0002786	0.01153
High	[K].AGVHFGHQTR.[Y]		0.000157572	0	1	2	34	A6T4X1	A6T4X1 [12-21]	0	1109.55990059	High	High	High	1.5e6	1.7e8	1.6e8	3.64974927902222	High	0	1.627E-06
High	[K].VPVNATPESAR.[I]		0.0306509	0	1	1	2	B5Y277	B5Y277 [173-183]	0	1140.60076226	High	Not Found	Not Found	1.9e7			2.70582723617554	High	0	0.0004181
High	[R].VNDDVTAQQATNAK.[L]		0.000149171	0	1	1	6	B5XV33	B5XV33 [32-45]	0	1474.7132256	High	High	High	1.2e6	3.7e5		3.80628371238709	High	0	3.434E-08
High	[R].SSYHADLQAK.[G]		0.00385302	0	1	1	12	B5XZS6	B5XZS6 [307-316]	0	1119.54291305	High	High	High	5.3e6	1.5e7	9.8e6	3.06528806686401	High	0	1.446E-05
High	[K].DSMSYAEQDIQAR.[M]		0.000520778	0	1	2	8	A6TCE7	A6TCE7 [515-527]	0	1513.65874721	High	High	High	6.4e6	6.5e6	2.9e6	3.45433974266052	High	0	1.231E-06
High	[K].VQQQLESSDLDQYR.[A]	1xDeamidated [Q]	0.000811256	0	1	2	3	P33906	P33906 [391-404]	0	1709.79768382	Not Found	High	Not Found		5.4e5		4.36399793624878	High	0	6.795E-07
High	[K].VQQQLESSDLDQYR.[A]		4.72005E-05	0	1	2	11	P33906	P33906 [391-404]	0	1708.81366782	High	High	High	3.1e7	1.3e7	4.7e7	4.3804087638855	High	0	5.786E-09
High	[R].VTVQDAVEK.[I]		0.00336883	0	1	1	18	B5XTE8	B5XTE8 [4-12]	0	988.53095142	High	High	High	2.1e7	2.1e7	7.9e7	3.11692118644714	High	0	1.121E-05
High	[R].HGIAIAGTHGK.[T]		0.00095141	0	1	2	7	A6T4N4	A6T4N4 [120-130]	0	1061.58505271	High	High	High	3.4e6	8.4e6	7.4e6	3.21796154975891	High	0	8.944E-07
High	[R].YGSDKPDLR.[N]		0.0230534	0	1	2	14	A6TB35	A6TB35 [279-287]	0	1050.52144936	High	High	High	2.0e7	1.9e7	2.7e7	2.08189702033997	High	0	0.0003509
High	[K].FHAGTNVGCGR.[D]	1xCarbamidomethyl [C9]	0.000341025	0	1	1	34	B5XSV6	B5XSV6 [45-55]	0	1175.53745086	High	High	High	2.7e8	3.8e8	2.6e8	2.97790741920471	High	3.417E-05	0.001691
High	[R].DAGMVNSDEPAK.[Q]		0.000225547	0	1	2	12	A6T6A3	A6T6A3 [550-561]	0	1233.54159233	High	High	High	1.6e7	1.9e7	1.1e7	3.65997505187988	High	0	9.998E-08
High	[K].YAEGYPGK.[R]		0.0463962	0	1	2	4	A6TCG5	A6TCG5 [55-62]	0	884.41485914	Not Found	High	High		8.1e6	4.8e5	2.24847269058228	High	0.0006754	0.02577
High	[R].TQTSGVQIR.[T]		0.0439828	0	1	2	4	A6TAI3	A6TAI3 [168-176]	0	989.53743379	Not Found	High	High		2.9e6	6.0e6	2.65199494361877	High	3.417E-05	0.002159
High	[R].RFQDEEVQR.[D]		0.00780265	0	1	2	9	A6T4F4	A6T4F4 [76-84]	1	1206.5861748	High	High	High	2.9e7	4.3e7	4.5e7	3.07961535453796	High	0	3.684E-05
High	[R].SGFQYHGR.[V]		0.0183764	0	1	2	20	A6TEV6	A6TEV6 [95-102]	0	951.44313957	High	High	High	8.5e6	1.4e7	1.4e7	3.06106281280518	High	0	0.0001679
High	[R].KAEQAAAEQALK.[K]		5.06097E-05	0	1	1	11	A6TCI1	A6TCI1 [210-221]	1	1257.67974079	High	High	High	9.5e6	7.0e6	1.8e6	4.13642883300781	High	0	5.094E-09
High	[R].APEVVEEQR.[S]		0.0028164	0	1	2	6	A6TCD6	A6TCD6 [83-91]	0	1056.53201402	High	High	High	7.7e6	6.8e6	7.5e6	3.34289741516113	High	0	6.058E-06
High	[R].NLDNDDIEYK.[Y]		0.00848951	0	1	2	11	A6T4Z7	A6T4Z7 [538-547]	0	1238.5535372	High	High	High	6.6e6	5.0e6	1.0e7	2.78516864776611	High	0	0.0002419
High	[K].FCSTAQQGFNR.[N]	1xCarbamidomethyl [C2]	0.0203821	0	1	2	8	A6TCD6	A6TCD6 [135-145]	0	1315.5847949	High	High	High	9.1e5	1.2e6		2.30499815940857	High	0	0.0009805
High	[R].IGVNAPK.[E]		0.0406895	0	1	1	8	B5XVB9	B5XVB9 [32-38]	0	698.41955068	High	High	High	4.5e6	1.0e7	2.0e7	2.05059671401978	High	0	0.0006955
High	[R].VGDGTQDNLSGCEK.[A]	1xCarbamidomethyl [C12]	5.48731E-06	0	1	2	18	A6TG48	A6TG48 [40-53]	0	1479.63801206	High	High	High	3.5e7	1.5e7	3.0e7	4.60166168212891	High	0	1.018E-10
High	[K].INGQVITIK.[G]	1xDeamidated [Q/N]	0.00780265	0	1	1	26	A6TEV7	A6TEV7 [19-27]	0	986.58807283	High	High	High	7.6e7		8.7e7	2.83976435661316	High	0	5.412E-05
High	[K].INGQVITIK.[G]		0.0126836	0	1	1	24	A6TEV7	A6TEV7 [19-27]	0	985.60405683	High	High	High	8.3e6	6.5e6	6.4e6	2.47795796394348	High	3.417E-05	0.001337
High	[R].NLALNIESR.[G]		0.0176648	0	2	2	2	P00350; P41576	P00350 [17-25]; P41576 [17-25]	0	1029.56873391	Not Found	High	Not Found				2.25637698173523	High	0	0.0001572
High	[K].KVVLTGPSK.[D]		0.0178401	0	1	1	13	P24164	P24164 [110-118]	1	928.58259314	High	High	High	8.8e7	1.3e8	2.1e8	2.45580148696899	High	0	0.0003722
High	[K].AIISDVNATDEDR.[W]		0.000112298	0	1	1	30	B5XNA6	B5XNA6 [29-41]	0	1418.67577748	High	High	High	1.2e8	5.6e7	1.7e8	4.2803316116333	High	0	4.331E-08
High	[K].SENLYHAAR.[E]		0.0463962	0	1	2	10	A6T4V8	A6T4V8 [4-12]	0	1060.5170327	High	High	High	1.0e6	4.8e6	4.0e6	2.30930972099304	High	3.417E-05	0.002187
High	[K].VNINGGTPQR.[I]	1xDeamidated [N4]	0.000671378	0	1	1	22	B5XZC1	B5XZC1 [317-326]	0	1056.54324785	High	High	High	3.4e7	2.2e7	2.7e7	3.0897912979126	High	0	5.367E-07
High	[K].VNINGGTPQR.[I]		0.00148934	0	1	1	6	B5XZC1	B5XZC1 [317-326]	0	1055.55923185	High	High	High	4.3e6	5.3e6		2.88599634170532	High	0	1.97E-06
High	[R].SACTYVGASR.[L]	1xCarbamidomethyl [C3]	0.00142408	0	1	2	10	A6T4P6	A6T4P6 [314-323]	0	1071.48876934	High	High	High	4.3e6	9.3e6	1.1e7	3.80220198631287	High	0	1.819E-06
High	[K].AAINEASDVAALDNVR.[V]		0.000105256	0	1	2	7	A6TAI3	A6TAI3 [13-28]	0	1628.82383862	High	High	High	8.4e6	5.3e6		3.61616921424866	High	0	2.711E-08
High	[K].VTGATDLTNK.[S]		0.0013753	0	1	1	5	A6TCV9	A6TCV9 [270-279]	0	1019.53676505	High	High	High	1.7e7	2.8e7	3.8e7	2.98727560043335	High	0	1.713E-06
High	[K].VVSGGTENHLFLLDLVDK.[N]		0.000960933	0	1	2	9	A6TCG5	A6TCG5 [309-326]	0	1956.04366769	High	High	High	1.1e7	8.1e6	1.5e7	3.29957461357117	High	0	1.384E-06
High	[R].QVLGTHVAQK.[G]		0.00905508	0	1	1	4	A6TCV9	A6TCV9 [576-585]	0	1080.61601846	High	High	High	9.6e6	9.9e6	4.2e6	2.57180118560791	High	0	4.804E-05
High	[R].TVGAGVVAK.[V]		0.0215176	0	1	1	8	A6TEX7	A6TEX7 [383-391]	0	801.48287915	High	High	High		1.9e8	3.5e8	1.73513460159302	High	3.417E-05	0.001607
High	[K].LADEVDESTK.[E]		0.00136847	0	1	1	11	A6T5N6	A6T5N6 [493-502]	0	1106.52117448	High	High	High	4.3e7	6.7e7	5.9e7	3.22220182418823	High	0	3.775E-06
High	[R].TTQAFSQDCR.[W]	1xCarbamidomethyl [C9]	0.0228276	0	1	2	4	A6TGF8	A6TGF8 [387-396]	0	1213.52661132	Not Found	High	High		1.3e6	1.4e6	2.46796417236328	High	0	0.000247
High	[K].YADYQQIQFNHDK.[A]		0.00027942	0	1	1	11	B5XXK6	B5XXK6 [56-68]	0	1669.76051015	High	High	High		7.8e5	1.8e6	3.78387117385864	High	0	1.143E-06
High	[K].ADGIGSQLPAAR.[G]		0.000716284	0	1	2	17	A6TGM5	A6TGM5 [112-123]	0	1155.61166129	High	High	High	7.9e5	9.4e5	1.1e7	3.08160376548767	High	0	2.691E-06
High	[R].LKDLETQSQDGTFDK.[L]		2.17253E-06	0	1	2	51	A6T4X1	A6T4X1 [114-128]	1	1724.83373454	High	High	High	1.2e6	2.2e8	3.3e8	4.67085599899292	High	0	2.483E-10
High	[K].APVDLSLMVLGNMVTNLINSSVAPAQR.[Q]		2.35278E-06	0	1	1	2	A6TBS1	A6TBS1 [28-54]	0	2810.49029507	High	Not Found	Not Found	1.1e7			4.16809368133545	High	0	2.29E-11
High	[K].GAVPGATGSDLIVKPAVK.[A]		2.07485E-05	0	1	1	23	A6TEX2	A6TEX2 [191-208]	0	1679.96904633	High	High	High	1.1e8	4.4e6	1.4e8	4.6014838218689	High	0	1.058E-09
High	[K].IDLPAADPER.[V]		0.0186505	0	1	2	12	A6TCI3	A6TCI3 [133-142]	0	1096.56331414	High	High	High	3.4e6	1.4e7	1.7e7	2.47656893730164	High	0	0.0001721
High	[K].AADDNAELFTGSDR.[K]		0.000341025	0	1	1	6	A6T9H9	A6T9H9 [655-668]	0	1481.65029099	Not Found	High	High		4.9e6	1.3e6	3.7587559223175	High	0	1.23E-05
High	[K].VLQVQTENLQAER.[N]		5.13717E-05	0	1	2	16	A6T6Z0	A6T6Z0 [39-51]	0	1527.81254573	High	High	High		2.0e7	3.1e7	4.24781465530396	High	0	1.444E-07
High	[R].YAGVGDIIK.[I]		0.00221795	0	1	1	27	A6TEW2	A6TEW2 [32-40]	0	935.51965853	High	High	High	1.1e8	1.4e7	4.0e7	2.08569073677063	High	0	4.044E-06
High	[R].IAVLEGDVLGSYQHGAR.[I]		1.42092E-05	0	1	1	24	A6T4X2	A6T4X2 [135-151]	0	1784.92897238	High	High	High	3.8e7	5.7e7	2.6e7	4.26795291900635	High	0	1.534E-09
High	[R].SVGEMAENQFR.[V]		0.00154216	0	1	2	18	A6TGP0	A6TGP0 [455-465]	0	1267.57356119	High	High	High	1.9e7	3.0e7	4.1e7	3.80949902534485	High	0	6.164E-06
High	[K].SDTAPLDAECDCYTCR.[N]	3xCarbamidomethyl [C10; C12; C15]	7.20831E-05	0	1	1	10	A6T5D8	A6T5D8 [293-308]	0	1933.73608834	High	High	High	5.7e6	6.6e6	3.2e6	3.39177680015564	High	0	9.465E-09
High	[R].TFSIIKPNAVAK.[N]		0.00280242	0	1	1	28	A6TCD7	A6TCD7 [6-17]	0	1288.76234826	High	High	High	1.9e7	1.0e7	2.1e7	2.86114478111267	High	0	2.755E-05
High	[R].EAGVLTNYETPK.[R]		0.0107178	0	1	2	4	A6TD87	A6TD87 [133-144]	0	1321.66342199	High	Not Found	High	2.6e6		3.2e6	2.35174584388733	High	0	6.427E-05
High	[K].FENMGAQMVK.[E]		0.00937499	0	1	3	11	A6TH53	A6TH53 [66-75]	0	1154.5332764	High	High	High	2.4e7	2.0e7	2.1e7	3.25908041000366	High	0	7.286E-05
High	[R].EELTEGGYNIGR.[V]		0.000202137	0	1	1	14	B5Y275	B5Y275 [199-210]	0	1337.63318447	High	High	High	2.0e7	2.2e7	5.2e7	4.37333679199219	High	0	4.29E-07
High	[R].LNAAQDPANTISSVK.[R]		0.000104733	0	1	1	8	A6TCE7	A6TCE7 [72-86]	0	1528.7965613	High	High	High	1.3e7	5.7e6	7.3e6	3.91735744476318	High	0	1.577E-07
High	[R].NMINVALNHGTLQHPVK.[G]		0.00101	0	1	1	41	A6TEV5	A6TEV5 [70-86]	0	1886.00651121	High	High	High	2.2e6	1.3e7	4.1e7	3.62503981590271	High	0	1.013E-05
High	[K].EHNADVTGFIR.[F]		0.000478498	0	1	1	44	A6T4X2	A6T4X2 [248-258]	0	1258.61747492	High	High	High	6.0e7	7.2e7	3.5e7	3.63192248344421	High	0	2.177E-06
High	[K].IIGEQLGVK.[Q]		0.0137969	0	1	1	13	B5XXH6	B5XXH6 [11-19]	0	956.57750774	High	High	High	1.4e8		5.3e8	2.24890422821045	High	0	0.0001006
High	[R].ITNITDVTPIPHNGCRPPK.[K]	1xDeamidated [N13]; 1xCarbamidomethyl [C15]	8.63433E-06	0	1	1	36	A6TEV0	A6TEV0 [107-125]	0	2131.096449	High	High	High	1.5e8	2.7e7	4.4e7	3.82543802261353	High	0	9.661E-10
High	[R].IAGINIPDHK.[H]		0.00243792	0	1	1	53	B5XNB4	B5XNB4 [4-13]	0	1077.60511943	High	High	High	1.0e8	5.4e7	1.8e8	2.99148035049438	High	0	0.0005313
High	[K].AGDQIQSGVDAAIK.[A]		1.20094E-06	0	1	1	28	A6TEW9	A6TEW9 [112-125]	0	1372.70668374	High	High	High	1.2e8	3.4e8	3.0e8	4.88993453979492	High	0	1.342E-08
High	[R].ITNITDVTPIPHNGCRPPK.[K]	2xDeamidated [N3; N13]; 1xCarbamidomethyl [C15]	0.0101995	0	1	1	2	A6TEV0	A6TEV0 [107-125]	0	2132.080465	Not Found	High	Not Found				2.22288870811462	High	0	5.886E-05
High	[K].ITQGDDLAPGVLK.[I]		0.000131704	0	1	2	8	A6TGP0	A6TGP0 [1036-1048]	0	1326.7263566	High	Not Found	High	4.5e7		2.0e7	3.17470288276672	High	0	2.754E-08
High	[R].IAESPESVIAR.[T]		0.000960933	0	1	2	14	A6T6B5	A6T6B5 [450-460]	0	1171.63172801	High	High	High			1.2e7	3.04112339019775	High	0	9.159E-07
High	[R].RDDEVIVLTGK.[D]		0.0025751	0	1	2	16	A6TEW1	A6TEW1 [7-17]	1	1244.68449182	High	High	High	1.8e8	1.1e8	8.6e7	3.24529075622559	High	0	5.383E-05
High	[K].QGYAEPSLAQAEAGK.[A]		2.04647E-06	0	1	2	12	A6T6C3	A6T6C3 [502-516]	0	1519.73871209	High	High	High	9.0e6	7.6e6	1.4e7	4.40164041519165	High	0	6.011E-10
High	[K].ITQGDDLAPGVLK.[I]	1xDeamidated [Q3]	0.00602687	0	1	2	2	A6TGP0	A6TGP0 [1036-1048]	0	1327.7103726	Not Found	High	Not Found				3.24527311325073	High	0	2.339E-05
High	[R].RVVEGTQFECLK.[D]	1xCarbamidomethyl [C10]	0.000245478	0	1	1	22	P0A297	P0A297 [62-73]	1	1465.74677476	High	High	High			3.7e7	3.55326080322266	High	0	9.849E-05
High	[R].GIIYHVDATQSVGK.[L]		3.90605E-05	0	1	2	25	A6TCF1	A6TCF1 [174-187]	0	1487.78526841	High	High	High	2.6e6		5.6e7	3.69101071357727	High	0	3.241E-09
High	[K].IMIDLDGTENK.[S]		0.00200779	0	1	2	18	A6TD53	A6TD53 [93-103]	0	1248.614029	High	High	High	5.8e7	4.1e7	7.4e7	3.49048280715942	High	0	6.304E-06
High	[R].GVNVLADAVK.[V]		0.00124494	0	1	3	31	A6TH53	A6TH53 [19-28]	0	985.56767131	High	High	High	2.3e8	1.9e8	2.2e8	3.54485511779785	High	0	4.093E-06
High	[R].IEEALGEQAPFNGR.[K]	1xDeamidated [N/Q]	6.83202E-06	0	1	2	22	A6TD53	A6TD53 [412-425]	0	1531.73871252	High	High	High	1.5e7	1.0e8	1.0e8	5.08801221847534	High	0	2.862E-10
High	[R].IEEALGEQAPFNGR.[K]		8.79768E-05	0	1	2	12	A6TD53	A6TD53 [412-425]	0	1530.75469652	High	High	High	7.6e6		5.4e6	3.97561407089233	High	0	1.352E-08
High	[K].RDWYVVDATGK.[T]		0.00117273	0	1	1	10	B5XSS1	B5XSS1 [13-23]	1	1309.65352607	High	High	High	3.5e7		1.6e7	3.36505508422852	High	0	0.0001447
High	[R].VPEAGEDLELK.[M]		0.0138653	0	1	1	8	B5XUE6	B5XUE6 [258-268]	0	1199.61540921	High	High	High	3.3e6		4.0e7	2.73169875144959	High	0	0.0001015
High	[R].HGNTSAASVPCALDEAVR.[D]	1xCarbamidomethyl [C11]	0.000269845	0	1	1	7	A6T7F1	A6T7F1 [272-289]	0	1854.87628513	High	High	High	1.1e7	7.0e6	1.1e6	4.14823389053345	High	0	9.742E-08
High	[R].AIGEVTDVVEK.[E]		0.00290175	0	1	1	6	B5XNL6	B5XNL6 [55-65]	0	1159.62049461	High	Not Found	High				3.06429529190063	High	0	3.044E-05
High	[R].QIIDEDLATGK.[H]		0.030352	0	1	2	2	A6T6C3	A6T6C3 [14-24]	0	1202.62630824	Not Found	Not Found	High			2.4e7	2.92628979682922	High	0	0.0004105
High	[K].HPVSPWGLQTK.[G]		0.000147692	0	1	1	29	A6TEW9	A6TEW9 [243-253]	0	1249.66878227	High	High	High		2.0e8		3.72317290306091	High	0	3.37E-08
High	[R].KLGINPQQTAVLEGDNEQQQR.[L]		0.0129373	0	1	2	4	A6T6L5	A6T6L5 [307-327]	1	2366.20587515	High	Not Found	High			1.5e6	3.38433718681335	High	0.0001013	0.003838
High	[R].EEVIDHLGTIAK.[S]		0.00152688	0	1	1	17	A6T5N6	A6T5N6 [88-99]	0	1324.71070654	High	High	High	2.5e7	1.2e7	2.6e7	3.56533598899841	High	0	2.298E-06
High	[R].AGIEHGLLYNQEQR.[L]		0.00115534	0	1	1	10	B5XNL6	B5XNL6 [91-104]	0	1627.81869373	High	High	High	2.7e6	2.8e6	3.1e6	3.31571340560913	High	0	2.154E-05
High	[K].GALSAVVADSR.[G]		0.000815306	0	1	1	18	P0A297	P0A297 [21-31]	0	1045.56364851	High	High	High	1.9e8	2.2e8	1.0e8	3.60675859451294	High	0	2.897E-06
High	[K].VILSGEVTRPVTVR.[G]		0.000937302	0	1	1	33	B5XNB2	B5XNB2 [110-123]	0	1525.90605223	High	High	High	2.4e8	2.1e8	2.1e8	2.10502076148987	High	0	8.218E-06
High	[R].EFGYAQVEVVNDSALVR.[G]		4.02929E-06	0	1	2	10	A6TCC2	A6TCC2 [107-123]	0	1895.94976733	High	High	High	2.5e7	1.4e7	2.0e7	4.62087631225586	High	0	2.334E-09
High	[K].AIAQVGTISANSDETVGK.[L]	1xDeamidated [N11]	3.51809E-05	0	1	3	3	A6TH53	A6TH53 [143-160]	0	1761.88649878	High	High	Not Found				4.73142242431641	High	0	2.696E-09
High	[K].AIAQVGTISANSDETVGK.[L]		7.34264E-08	0	1	3	50	A6TH53	A6TH53 [143-160]	0	1760.90248278	High	High	High	5.4e8	2.8e8	9.4e8	5.51434087753296	High	0	5.053E-14
High	[R].DEIEGSGILSK.[D]		0.00440666	0	1	2	13	A6TGP0	A6TGP0 [412-422]	0	1147.58410909	High	High	High		1.3e7	1.2e7	3.24121809005737	High	0	1.361E-05
High	[R].EFGYAQVEVVNDSALVR.[G]	1xDeamidated [Q/N]	0.000287897	0	1	2	3	A6TCC2	A6TCC2 [107-123]	0	1896.93378333	Not Found	High	Not Found				3.57621192932129	High	0	1.095E-07
High	[K].TWGCQMNEYDSSK.[M]	1xCarbamidomethyl [C4]	0.00994978	0	1	2	11	A6T6B5	A6T6B5 [9-21]	0	1605.63081822	High	High	High	3.1e6	5.6e6	3.3e6	1.94493889808655	High	0	8.224E-05
High	[R].EKPTWLEVDAGK.[M]		8.16427E-05	0	1	1	57	B5XNB5	B5XNB5 [166-177]	0	1372.71070654	High	High	High	7.6e7	2.1e7	2.7e7	3.42232251167297	High	0	0.0001402
High	[R].VPAGSVVVSGNLPSK.[D]		4.94807E-07	0	1	1	20	B5Y1K5	B5Y1K5 [227-241]	0	1410.79510484	High	High	High	4.8e7	6.1e7	8.8e7	4.73969411849976	High	0	8.444E-12
High	[K].VAEFFGK.[E]		0.00910011	0	1	2	22	A6T4F4	A6T4F4 [353-359]	0	797.41921631	High	High	High			2.8e7	2.24837422370911	High	0	0.0008611
High	[K].TISALLGASPGASTAAPITLNVLK.[Q]		0.0441971	0	1	1	10	O32719	O32719 [11-34]	0	2266.30167311	High	High	High	8.6e7	7.7e7	5.5e7	2.34903264045715	High	0.0002786	0.01195
High	[K].GKPFAPLLEK.[N]		0.000995021	0	1	1	34	A6TEW9	A6TEW9 [27-36]	0	1099.65100701	High	High	High	7.7e7	2.0e7	2.6e7	2.76307415962219	High	0	0.0001947
High	[K].DAAGHELVYTGMSK.[M]		0.00682374	0	1	2	6	A6T6A3	A6T6A3 [606-619]	0	1478.6944045	High	High	High	3.1e6	2.2e6	3.4e6	2.11798191070557	High	0	8.457E-05
High	[K].SSHGDVDYAQASAELAK.[A]		0.000111185	0	1	2	10	A6TG35	A6TG35 [108-124]	0	1748.80858242	High	High	High	1.9e7	2.1e7	2.7e7	3.89635252952576	High	0	1.649E-06
High	[K].LLSNFFAQTEALAFGK.[S]		0.000268504	0	1	2	4	A6TGT4	A6TGT4 [420-435]	0	1756.92684718	High	High	Not Found	6.3e6			3.09022498130798	High	0	4.39E-05
High	[K].KHQKPVPALNQPGGIVEK.[E]		1.36021E-06	0	1	2	82	A6TEW1	A6TEW1 [44-61]	1	1940.10760541	High	High	High	7.0e5	2.4e6	1.1e6	4.71498918533325	High	0	1.932E-07
High	[R].FEVGEGIEK.[V]		0.00253694	0	1	1	29	A6T4X2	A6T4X2 [259-267]	0	1007.50440233	High	High	High		9.9e6	7.7e7	2.38050365447998	High	0	0.000231
High	[R].SGASVGIDDMVIPEK.[K]		4.72005E-05	0	1	1	12	A6TGP1	A6TGP1 [635-649]	0	1517.75158497	High	High	High	2.8e6	7.5e6	2.9e6	3.77067923545837	High	0	8.321E-08
High	[R].ALLENTDMGAR.[D]		0.0147132	0	1	1	13	B5XZ36	B5XZ36 [136-146]	0	1190.58339762	High	High	High		3.2e6	4.6e6	2.66846585273743	High	0.0002192	0.009589
High	[K].GETIARPQDEATVQMAER.[R]		0.00041621	0	1	1	3	A6T7Z4	A6T7Z4 [517-534]	0	2001.96582801	Not Found	High	High		1.0e7		4.51469039916992	High	0	1.367E-06
High	[R].DVLLFVDNIYR.[Y]		0.0010252	0	1	2	14	A6TG36	A6TG36 [237-247]	0	1366.7365274	High	High	High	1.4e7	6.8e6	1.1e7	3.96602559089661	High	0	1.027E-06
High	[R].EGTDLFLK.[S]		0.0134598	0	1	1	19	B5XNB5	B5XNB5 [15-22]	0	922.48802404	High	High	High	1.3e7	8.3e6	3.3e6	2.01069355010986	High	3.417E-05	0.001679
High	[K].VHIINLEK.[T]		0.0112066	0	1	2	23	A6T4X1	A6T4X1 [38-45]	0	965.57784211	High	High	High	5.0e6	6.7e6	3.0e6	2.40900421142578	High	0	0.0001208
High	[R].NVVITDVNEYR.[L]		0.00990057	0	1	2	10	A6TFL2	A6TFL2 [190-200]	0	1321.67465539	High	High	High	3.6e6		6.7e6	2.75599217414856	High	0	9.854E-05
High	[R].FANPQQGSVIFDDQIR.[G]	1xDeamidated [Q]	1.16421E-05	0	1	1	13	A6TC43	A6TC43 [142-157]	0	1835.89225292	High	High	High	5.1e7	1.8e7	2.1e7	4.50812673568726	High	0	4.301E-09
High	[-].MQLNSTEISELIK.[Q]		0.000116864	0	1	2	12	A6TG38	A6TG38 [1-13]	0	1505.78797049	High	High	Not Found	2.2e7	5.3e6		3.69016027450562	High	0	2.564E-08
High	[R].FANPQEGSVIFDDQIR.[G]		1.16421E-05	0	0	1	11			0	1835.89225249	High	High	High	5.1e7	1.8e7	2.1e7	4.50812673568726	High	0	4.301E-09
High	[R].ALAEVYACADGQQK.[L]	1xCarbamidomethyl [C8]	0.00215269	0	1	1	5	A6T9H9	A6T9H9 [692-705]	0	1523.7158685	High	High	High			1.7e6	2.66567420959473	High	0	3.8E-06
High	[K].LDINIDEEVHR.[L]		0.00484318	0	1	2	14	A6T4Y7	A6T4Y7 [32-42]	0	1352.68046902	High	High	High	7.7e6	5.7e6	1.6e7	2.79847526550293	High	0	1.582E-05
High	[R].NVAGMENANSTEFVPDCK.[Y]	1xCarbamidomethyl [C17]	2.88927E-07	0	1	2	18	A6TD54	A6TD54 [392-409]	0	1982.85825175	High	High	High	1.1e7	1.6e7	1.8e7	4.51914119720459	High	0	2.368E-10
High	[R].WETELNEALPGDAR.[AD]		3.98466E-05	0	1	9	8	P37323	P37323 [140-153]	0	1600.76017578	High	High	High	3.3e6		6.6e6	3.73943400382996	High	0	4.004E-08
High	[K].QALELPR.[E]		0.0496547	0	1	2	12	A6T5H9	A6T5H9 [328-334]	0	826.47812812	High	High	High	3.2e7		3.9e6	2.16169047355652	High	0.001102	0.0308
High	[R].QPLELVDMVEK.[L]		0.00287302	0	1	2	30	A6TEN8	A6TEN8 [50-60]	0	1300.68171464	High	High	High	2.7e8	8.2e7	7.4e7	3.3564555644989	High	0	6.515E-06
High	[R].NVAGMENANSTEFVPDCK.[Y]	1xDeamidated [N9]; 1xCarbamidomethyl [C17]	0.000119215	0	1	2	2	A6TD54	A6TD54 [392-409]	0	1983.84226775	High	Not Found	Not Found	2.1e5			2.73757433891296	High	0	2.31E-08
High	[R].KLNTEDTVQEWVDK.[I]		0.00203799	0	1	2	6	A6T9Y5	A6T9Y5 [94-107]	1	1704.84390534	High	High	High	2.9e6	2.2e6	4.3e6	3.42638802528381	High	0	1.528E-05
High	[R].FAPLNSWPDNVSLDK.[A]		0.0491759	0	1	1	3	A6T9H9	A6T9H9 [127-141]	0	1702.84351148	High	Not Found	High	4.0e6		5.8e6	2.61520791053772	High	0	0.0009815
High	[R].VATEFSETATATLK.[S]		4.40209E-05	0	1	1	37	B5XUB8	B5XUB8 [259-272]	0	1468.75296518	High	High	High	3.5e6	3.7e6	3.8e6	3.93050622940063	High	0	3.22E-08
High	[R].DIADAVTAAGVK.[V]		0.0103523	0	1	2	4	A6THB4	A6THB4 [98-109]	0	1130.60517892	Not Found	High	High				2.11307978630066	High	0	6.041E-05
High	[R].FTAEGVQEIDYK.[D]		3.64293E-05	0	1	1	25	B5Y306	B5Y306 [13-24]	0	1399.67398665	High	High	High	3.0e7	9.3e7	2.4e8	4.47736501693726	High	0	6.391E-08
High	[R].QIVSNAGEEPSVVANNVK.[A]	2xDeamidated [N/Q]	4.10555E-05	0	1	3	12	A6TH53	A6TH53 [453-470]	0	1856.92361296	High	High	High	2.3e6	9.0e5	9.1e5	5.34129428863525	High	0	3.54E-09
High	[R].ITHIPTGLVTQCQNDR.[S]	1xDeamidated [Q/N]; 1xCarbamidomethyl [C12]	0.0215176	0	1	1	3	B5XUF3	B5XUF3 [263-278]	0	1853.91742211	Not Found	Not Found	High				3.40248203277588	High	0.0002192	0.009844
High	[R].QIVSNAGEEPSVVANNVK.[A]	1xDeamidated [N/Q]	1.98853E-07	0	1	3	91	A6TH53	A6TH53 [453-470]	0	1855.93959696	High	High	High	3.0e7	6.5e7	6.9e7	5.85865592956543	High	0	3.477E-13
High	[R].QIVSNAGEEPSVVANNVK.[A]		4.47886E-07	0	1	3	25	A6TH53	A6TH53 [453-470]	0	1854.95558096	High	High	High	3.6e8	3.3e8	4.7e8	5.59257745742798	High	0	1.223E-12
High	[K].EYQVQLDIAMQSGKPK.[E]		0.00402939	0	1	1	6	A6T4X2	A6T4X2 [194-209]	0	1834.93675986	High	High	High			3.8e6	3.13904714584351	High	0	3.609E-05
High	[K].VGTVTPNVAEAVK.[N]		0.000502934	0	2	2	30	B5XYF8; A6TGN6	B5XYF8 [142-154]; A6TGN6 [142-154]	0	1284.71579194	High	High	High	2.1e8	2.3e8	3.7e8	2.78661870956421	High	0	3.529E-05
High	[R].GSWQPDSEAIAQQITLLK.[D]		0.0192109	0	1	1	2	A6T7Z4	A6T7Z4 [324-341]	0	1985.03383126	High	Not Found	Not Found				2.0072033405304	High	0	0.0001816
High	[R].GITINTSHVEYDTPTR.[H]	1xDeamidated [N5]	0.00046441	0	1	1	15	A6TEX7	A6TEX7 [60-75]	0	1804.87118309	High	High	High	1.6e6	5.0e6	1.7e7	3.58725595474243	High	0	3.707E-06
High	[K].STWVNPQAESANEVNAHLTAPLSR.[E]		0.000678099	0	1	1	2	A6TG45	A6TG45 [482-505]	0	2592.28010265	Not Found	High	Not Found		1.1e7		2.62350034713745	High	0	4.923E-07
High	[R].GITINTSHVEYDTPTR.[H]		4.27749E-06	0	1	1	63	A6TEX7	A6TEX7 [60-75]	0	1803.88716709	High	High	High	1.2e7	4.6e8	3.7e8	4.69041109085083	High	0	1.097E-09
High	[R].ITWEGSQNQDADVSADGK.[T]	1xDeamidated [Q/N]	1.64995E-05	0	1	1	6	B5XZC1	B5XZC1 [327-344]	0	1921.84100506	Not Found	High	Not Found				3.45898509025574	High	0	5.866E-09
High	[R].ITWEGSQNQDADVSADGK.[T]		9.94993E-08	0	1	1	17	B5XZC1	B5XZC1 [327-344]	0	1920.85698906	High	High	High	3.4e7	4.7e7	3.7e7	5.12000036239624	High	0	8.659E-14
High	[R].SGEQTTVTQESVAAHLR.[T]		2.10856E-06	0	1	1	12	B5XNL6	B5XNL6 [404-420]	0	1813.90387975	High	High	High		4.5e7	1.9e7	4.91852235794067	High	0	2.483E-09
High	[K].LGADGNALFR.[Q]		0.00521807	0	1	1	8	A6T6F6	A6T6F6 [216-225]	0	1033.54251919	High	Not Found	High	7.5e6			3.08787941932678	High	0	3.92E-05
High	[R].HIVGAIANEGDISSR.[Y]		1.65819E-05	0	1	2	14	P33906	P33906 [505-519]	0	1538.79214464	High	High	High	5.8e6	9.1e6	5.3e6	3.89395308494568	High	0	6.925E-06
High	[R].GVYMQGAQLAQALGLVSGAVISSKPVVAIK.[R]		0.00901028	0	2	2	1	A6TF98; B5XTK9	A6TF98 [284-313]; B5XTK9 [284-313]	0	2955.66997394	High	Not Found	Not Found	4.8e6			3.69187927246094	High	0	4.763E-05
High	[R].NFLVPQGK.[A]		0.0279243	0	1	2	27	A6THB4	A6THB4 [28-35]	0	902.50942824	High	High	High			1.0e8	2.49152112007141	High	0.0002192	0.01033
High	[R].YTGAITAAAGTIHR.[L]		3.02974E-05	0	1	2	55	A6THB1	A6THB1 [25-38]	0	1402.743738	High	High	High	3.3e8	3.5e8	4.1e8	3.98823738098145	High	0	8.439E-08
High	[R].STGSYSLVTQQPLGGK.[A]		3.46998E-06	0	1	2	22	A6TGP0	A6TGP0 [1247-1262]	0	1622.83842608	High	High	High	1.8e7		2.3e7	4.8900408744812	High	0	2.191E-09
High	[K].SVEEILGK.[-]		0.0178401	0	1	1	21	A6TEV5	A6TEV5 [160-167]	0	874.48802404	High	High	High	1.7e7		2.0e7	2.51359152793884	High	0	0.0002198
High	[R].SKSEVNDDEYKEFYK.[H]		0.00165348	0	1	1	9	A6T5N6	A6T5N6 [237-251]	2	1880.85486386	High	High	High	1.1e7	2.1e6		3.32215309143066	High	0	2.386E-06
High	[R].VGGSTYQVPVEVRPVR.[R]		0.000129751	0	1	2	30	A6TEX9	A6TEX9 [80-95]	0	1742.95479324	High	High	High	2.3e7	2.1e7	7.3e7	3.6852126121521	High	0	0.0001954
High	[R].NLETLSQTHNVTR.[L]		0.00218508	0	1	2	3	A6TGE9	A6TGE9 [332-344]	0	1512.77649458	Not Found	High	Not Found		1.8e6		3.19442224502563	High	0	3.882E-06
High	[R].GNIGYIGPVPER.[A]		0.00630245	0	1	2	13	A6TGM5	A6TGM5 [124-135]	0	1271.67426153	High	High	High	7.8e6	3.9e6	1.5e7	3.45198845863342	High	0	0.0001896
High	[K].FGSELLAK.[F]		0.0126836	0	1	2	32	A6TEX9	A6TEX9 [18-25]	0	864.48254478	High	High	High	2.2e8	2.2e8	2.8e8	2.61301183700562	High	0	8.697E-05
High	[R].GEMPQTIGGGIGQSR.[L]		0.000256733	0	1	2	10	A6TG48	A6TG48 [285-299]	0	1487.72710159	High	High	High	1.4e7	7.8e6	1.4e7	3.07582116127014	High	0	1.156E-05
High	[K].ALTEANGDIELAIENMR.[K]		2.54798E-06	0	1	1	16	A6T4X2	A6T4X2 [26-42]	0	1859.91675263	High	High	High	1.2e7	2.6e7	2.7e7	5.1580696105957	High	0	9.599E-11
High	[R].LDLAAGVDVQISLG.[-]		0.0175778	0	1	1	82	A6TEX3	A6TEX3 [90-103]	0	1370.75257132	High	High	High	3.6e6	2.6e6	4.0e6	3.10101795196533	High	0.0002192	0.008776
High	[R].LGAQQCQLSDDSLVR.[Q]	1xCarbamidomethyl [C6]	1.74697E-07	0	1	1	18	A6TD54	A6TD54 [441-455]	0	1689.82245872	High	High	High	3.6e7	5.2e7	5.8e7	5.12473583221436	High	0	2.334E-13
High	[R].YTCPQYQEGMLDSK.[A]	1xCarbamidomethyl [C3]	0.000515616	0	1	2	13	A6T6A3	A6T6A3 [503-516]	0	1719.73528324	High	High	High	1.1e6	4.2e5	1.2e7	2.67011308670044	High	0	0.0002412
High	[K].APVVVPAGVDVK.[IV]		0.000273908	0	1	2	31	A6TEV7	A6TEV7 [7-18]	0	1150.68303536	High	High	High	1.7e8	6.5e7	5.5e8	3.08213996887207	High	0	0.0001905
High	[R].GPIEFSNQELDDLIIR.[R]		9.53887E-06	0	1	2	7	A6TC43	A6TC43 [158-173]	0	1858.95451836	High	Not Found	High	2.5e7		1.7e7	4.44003772735596	High	0	3.212E-09
High	[R].VDLDGNPCGELEEQHIAHAR.[Q]	1xCarbamidomethyl [C8]	3.90605E-05	0	1	2	16	A6TB02	A6TB02 [81-100]	0	2260.04111842	High	High	High	3.9e7	2.2e7	2.8e7	3.26900243759155	High	0	2.526E-08
High	[K].TPPAAVLLK.[K]		0.00768732	0	1	2	25	A6TGN5	A6TGN5 [73-81]	0	909.57677951	High	High	High	1.5e7	3.6e7	3.4e7	2.52356457710266	High	0	7.592E-05
High	[R].TVDATQPLDAVAR.[D]	1xDeamidated [Q6]	0.0258143	0	1	2	8	A6T7F8	A6T7F8 [186-198]	0	1357.69578514	High	High	High	4.6e6	9.8e6	1.2e6	2.13423752784729	High	0.001377	0.03592
High	[R].NAQPDTLDAVLAK.[L]		0.00501466	0	1	2	10	A6TEK8	A6TEK8 [253-265]	0	1355.71652017	High	High	High	3.9e6	3.2e6	7.5e6	2.31896257400513	High	0	1.687E-05
High	[K].ALTEANGDIELAIENMR.[K]	1xDeamidated [N6]	1.43136E-07	0	1	1	18	A6T4X2	A6T4X2 [26-42]	0	1860.90076863	High	High	High	1.6e8	6.3e7	3.3e7	6.62232351303101	High	0	1.001E-12
High	[R].ELVTLLEQTVVNTLAEYSIESHPR.[A]	1xDeamidated [N/Q]	0.00381489	0	1	1	3	A6T691	A6T691 [100-123]	0	2742.41961614	Not Found	Not Found	High			3.2e6	3.92308855056763	High	0	1.036E-05
High	[R].ADAGDIVAQQAVAIGADDAALTLHR.[K]	1xDeamidated [Q]	2.79352E-08	0	1	1	20	A6TF98	A6TF98 [139-163]	0	2463.24740599	High	High	High		7.0e6		6.83520126342773	High	0	3.242E-12
High	[R].ADAGDIVAQQAVAIGADDAALTLHR.[K]		3.46486E-09	0	1	1	4	A6TF98	A6TF98 [139-163]	0	2462.26338999	High	Not Found	High	1.5e7		6.4e6	5.77278518676758	High	0	2.342E-16
High	[R].VDLDGNPCGELEEQHIAHAR.[Q]	1xDeamidated [Q14]; 1xCarbamidomethyl [C8]	0.0055663	0	1	2	1	A6TB02	A6TB02 [81-100]	0	2261.02513442	High	Not Found	Not Found				2.41176319122314	High	0	2.023E-05
High	[K].DTTTIIDGVGEESAIQGR.[V]	1xDeamidated [Q16]	0.000569623	0	1	3	3	A6TH53	A6TH53 [328-345]	0	1862.89779167	High	Not Found	High				3.44778800010681	High	0	0.0006193
High	[K].DTTTIIDGVGEESAIQGR.[V]		5.47283E-08	0	1	3	40	A6TH53	A6TH53 [328-345]	0	1861.91377567	High	High	High	2.5e8	1.4e8	2.8e8	5.63235569000244	High	0	1.002E-12
High	[K].AAQVPVVVAVNK.[I]		0.0118929	0	1	2	6	A6TEI7	A6TEI7 [494-505]	0	1194.72048348	Not Found	High	High		1.1e7	1.4e7	2.20284366607666	High	0	7.754E-05
High	[K].GEAIGVIAAQSIGEPGTQLTMR.[T]	1xDeamidated [Q]	5.9652E-05	0	1	1	12	A6TGP1	A6TGP1 [912-933]	0	2200.1278083	High	High	High				3.52955198287964	High	0	6.782E-09
High	[K].GEAIGVIAAQSIGEPGTQLTMR.[T]		3.15662E-06	0	1	1	5	A6TGP1	A6TGP1 [912-933]	0	2199.1437923	High	High	High	1.9e7	4.6e6		4.14200353622437	High	0	3.825E-11
High	[K].AYGSTNPINVVR.[A]		0.000106841	0	1	1	36	A6TEV5	A6TEV5 [127-138]	0	1290.68007516	High	High	High	3.3e7	2.7e7	1.4e8	4.17604637145996	High	0	1.18E-07
High	[K].RLVDIVEPTEK.[T]		0.00824048	0	1	1	14	A6TEX3	A6TEX3 [72-82]	1	1298.731442	High	High	High		6.3e6	4.9e5	2.72490334510803	High	0.0001998	0.004209
High	[R].ELVTLLEQTVVNTLAEYSIESHPR.[A]		0.0391343	0	1	1	2	A6T691	A6T691 [100-123]	0	2741.43560014	Not Found	Not Found	High				1.94707918167114	High	0	0.0006498
High	[K].LDLDTASTQLAEGVYEVVLR.[V]	1xDeamidated [Q9]	2.75937E-06	0	1	1	8	B5XTJ1	B5XTJ1 [42-61]	0	2193.12851977	High	High	High	1.0e7		2.0e6	5.17378616333008	High	0	3.018E-11
High	[K].ALTEANGDIELAIENMR.[K]	2xDeamidated [N6; N15]	5.40591E-06	0	1	1	2	A6T4X2	A6T4X2 [26-42]	0	1861.88478463	High	High	Not Found				6.60161542892456	High	0	9.876E-11
High	[R].VVEGTQFECLK.[D]	1xCarbamidomethyl [C9]	0.000485701	0	1	1	37	P0A297	P0A297 [63-73]	0	1309.6456638	High	High	High	9.7e7	7.8e7		3.82770156860352	High	0	8.341E-07
High	[R].ITHIPTGLVTQCQNDR.[S]	1xCarbamidomethyl [C12]	0.000110083	0	1	1	11	B5XUF3	B5XUF3 [263-278]	0	1852.93340611	High	High	High	1.8e7	7.1e6	2.3e7	3.93948435783386	High	0	1.998E-08
High	[R].RVGGSTYQVPVEVRPVR.[R]		0.000566793	0	1	2	22	A6TEX9	A6TEX9 [79-95]	1	1899.0559042	High	High	High	1.7e7			3.51794981956482	High	0	0.0001554
High	[K].QQLGLSPQDSLGSR.[S]		0.0189287	0	1	1	6	A6T7G4	A6T7G4 [150-163]	0	1485.76559555	High	High	High	2.0e6	3.2e6		2.8297758102417	High	0	0.0001775
High	[K].DGSAVVLGYTDR.[I]		0.00010165	0	1	1	17	P24017	P24017 [250-261]	0	1252.61680618	High	High	High	1.3e8	1.0e8	2.1e8	4.32272243499756	High	0	1.742E-08
High	[K].SRDDESENDDFDDNVEGVGEVR.[V]		8.45398E-05	0	1	1	5	A6TC48	A6TC48 [46-67]	1	2498.01858727	High	High	High	1.1e7	7.4e6	6.2e6	3.94836497306824	High	0	1.544E-07
High	[R].VVVETPVGLNEK.[Q]		0.000569623	0	1	2	6	A6T4F5	A6T4F5 [326-337]	0	1283.72054297	High	High	High	8.3e6	5.9e6	1.1e7	3.60646843910217	High	0	7.456E-06
High	[R].TALTEHLDTMAER.[A]		0.0177523	0	1	2	4	A6T6Q6	A6T6Q6 [71-83]	0	1487.71586819	Not Found	High	High		2.5e6	2.6e6	2.73363089561462	High	0	0.0001581
High	[K].SRDDESENDDFDDNVEGVGEVR.[V]	1xDeamidated [N8]	0.000446269	0	1	1	1	A6TC48	A6TC48 [46-67]	1	2499.00260327	High	Not Found	Not Found	5.9e6			3.30934882164001	High	0	2.362E-07
High	[K].VGAEVEEGEDYIR.[I]		0.00168674	0	1	3	9	A6T701	A6T701 [355-367]	0	1465.68052851	High	High	High	3.4e6		1.8e6	3.25446701049805	High	0	2.456E-06
High	[R].VETGSGIGFGATVK.[A]		4.40209E-05	0	1	2	14	A6T5I1	A6T5I1 [262-275]	0	1322.69505648	High	High	High	2.7e6	1.0e7	2.5e6	3.94716787338257	High	0	3.98E-09
High	[R].NQSSDWQQYNIK.[Q]		0.00182659	0	1	2	13	A6T6Y8	A6T6Y8 [117-128]	0	1510.69209628	High	High	High	4.6e6	8.5e6	6.5e6	3.20037031173706	High	0	3.644E-06
High	[K].AQLLADLADLDLLSEEELLNR.[R]	1xDeamidated [N/Q]	0.0185587	0	1	2	4	A6T4Y7	A6T4Y7 [288-308]	0	2355.22896199	High	High	High	2.4e6	8.6e5		2.70653033256531	High	0.007843	0.1655
High	[K].DLVESAPAALK.[E]		0.00227384	0	1	2	26	A6TGN9	A6TGN9 [86-96]	0	1113.61501535	High	High	High	1.3e9	7.1e8	1.8e9	3.31441307067871	High	0	4.155E-06
High	[K].HYYLGNAEEIAAK.[A]		3.98935E-06	0	1	1	45	B5XZB2	B5XZB2 [227-239]	0	1478.7274192	High	High	High	6.9e6	3.8e7	3.6e7	4.49661207199097	High	0	5.768E-11
High	[R].VQGKDEVILTLNK.[S]		0.00368436	0	1	1	14	A6TEU8	A6TEU8 [92-104]	1	1456.83696962	High	High	High	6.8e6	3.1e6		3.17818570137024	High	0	9.808E-06
High	[K].VAIANVLK.[E]		0.0264563	0	1	2	20	A6TEV8	A6TEV8 [34-41]	0	827.53491473	High	High	High	2.5e7	3.5e6	2.0e8	1.89593970775604	High	3.417E-05	0.001448
High	[K].EMLPIVDKPMIQYIVDEIVAAGIK.[E]		0.0174051	0	1	1	2	Q48447	Q48447 [29-52]	0	2685.46055818	Not Found	High	Not Found				2.40283298492432	High	0	0.0001526
High	[R].EITLSIK.[R]		0.0344704	0	1	1	22	B5XNB4	B5XNB4 [72-78]	0	803.48729581	High	High	High	1.1e7	4.0e6		2.50772714614868	High	0.0001013	0.003762
High	[R].NVALEEQAVEAVLAK.[A]		2.84309E-06	0	1	2	30	A6T5H9	A6T5H9 [400-414]	0	1583.86391257	High	High	High	8.0e7	4.4e7		5.3870096206665	High	0	1.335E-09
High	[R].AQYVLAEQVTR.[L]		0.00703012	0	1	2	6	A6T9Y5	A6T9Y5 [303-313]	0	1277.68482619	High	High	High	3.6e6	9.9e6	6.2e6	3.28209471702576	High	0	3.095E-05
High	[K].SSPHLELLR.[K]		0.0433461	0	1	1	7	A6T5N6	A6T5N6 [443-451]	0	1051.58946937	High	High	High	1.7e6	1.5e6	5.0e6	2.11727333068848	High	0	0.0007776
High	[R].SAGTYVQIVAR.[D]		0.000727067	0	1	1	23	A6TEW9	A6TEW9 [157-167]	0	1164.63714778	High	High	High	9.4e7		3.8e7	3.55848097801209	High	0	3.066E-05
High	[K].AQLLADLADLDLLSEEELLNR.[R]		0.00108833	0	1	2	12	A6T4Y7	A6T4Y7 [288-308]	0	2354.24494599	High	High	High	1.5e6	8.3e5	2.2e6	3.40418028831482	High	0	2.401E-06
High	[K].LDLDTASTQLAEGVYEVVLR.[V]		4.59719E-08	0	1	1	41	B5XTJ1	B5XTJ1 [42-61]	0	2192.14450377	High	High	High	6.4e7	3.0e6		5.30704307556152	High	0	1.141E-11
High	[K].LAGLTGQNEDQNVGIK.[V]	1xDeamidated [Q/N]	2.77315E-06	0	1	3	26	A6TH53	A6TH53 [426-441]	0	1657.83915474	High	High	High		2.6e7	3.3e6	4.33267498016357	High	0	7.529E-11
High	[R].AEQINALESVTIASK.[A]		1.93735E-06	0	1	1	31	A6THB4	A6THB4 [69-83]	0	1573.84317711	High	High	High	3.3e7		7.4e7	5.57196283340454	High	0	1.655E-10
High	[K].TALAIDAIINQR.[D]		0.000215659	0	1	2	12	A6TG38	A6TG38 [176-187]	0	1298.7426754	High	High	High	3.0e7			3.9668402671814	High	0	2.501E-07
High	[K].FVVEGDLR.[R]		0.00624014	0	1	1	26	B5XNB4	B5XNB4 [63-70]	0	934.49925744	High	High	High	2.3e8	1.2e8	1.9e8	3.1567964553833	High	0	5.443E-05
High	[K].LFAAAGQAAPEVK.[Y]		7.66138E-06	0	1	1	12	A6T5N6	A6T5N6 [553-565]	0	1272.69466262	High	High	High	2.9e7	1.4e7	2.4e7	4.58174514770508	High	0	4.583E-10
High	[R].AVDSTYQYGLSAR.[G]		0.00182659	0	1	1	8	B5XWS2	B5XWS2 [185-197]	0	1430.69103368	High	High	High	2.5e6	2.8e6	4.1e6	3.69057202339172	High	0	2.835E-06
High	[R].AAVPADWAVGDK.[T]		0.000928013	0	1	1	19	Q9F663	Q9F663 [222-233]	0	1199.60551329	High	High	High	2.8e8	2.1e8	4.6e8	3.01947355270386	High	0	3.17E-06
High	[R].SPGVFFDSDK.[G]		0.00413083	0	1	2	13	A6TGP0	A6TGP0 [152-161]	0	1098.51021596	High	High	High		3.0e7	1.9e7	3.21920251846313	High	0	1.194E-05
High	[R].STVGHDLNLDVCGK.[C]	1xCarbamidomethyl [C12]	6.43559E-06	0	1	2	36	A6TGC6	A6TGC6 [26-39]	0	1514.72676753	High	High	High	1.5e8	1.6e8	2.8e8	5.3057074546814	High	0	1.34E-10
High	[R].LRGETASFDIEANGK.[V]	1xDeamidated [N13]	0.000365654	0	1	2	18	A6TGP0	A6TGP0 [246-260]	1	1608.78639093	High	High	High	7.8e6		8.3e6	5.34695386886597	High	0	7.915E-07
High	[R].ADYADSFTENGTHGSDSVESAAR.[E]	1xDeamidated [N10]	7.4532E-08	0	1	1	45	A6TCD7	A6TCD7 [105-127]	0	2387.98583112	High	High	High	1.2e8	1.2e7	3.8e8	5.07177734375	High	0	2.036E-10
High	[R].HFVDAIIK.[E]		0.00961036	0	1	2	43	A6T5H9	A6T5H9 [74-81]	0	942.54072836	High	High	High		3.4e7		2.82483839988709	High	0	0.0001437
High	[K].NNTLVQEVQSAQHGR.[E]		2.2835E-06	0	1	2	12	A6TFR0	A6TFR0 [36-50]	0	1680.84122002	High	High	High	9.8e6	1.3e7	2.2e7	4.49711132049561	High	0	1.119E-09
High	[R].VAFQAVIK.[A]		0.0120709	0	1	1	36	B5XQC9	B5XQC9 [34-41]	0	875.53491473	High	High	High	2.0e8	2.1e8	2.3e8	3.0366370677948	High	0	7.989E-05
High	[K].ADLGIAYDGDGDR.[V]		0.00249935	0	1	1	10	B5XSW5	B5XSW5 [234-246]	0	1337.59679895	High	High	High	8.4e6	8.1e6	6.9e6	3.7314658164978	High	0	0.0001688
High	[R].ELPPEERPAAGAVINEAK.[E]		0.0168136	0	1	2	3	A6TAI3	A6TAI3 [47-64]	0	1890.99196648	High	Not Found	High	9.7e6			1.88656949996948	High	0	0.0001438
High	[R].GPIPLPTR.[K]		0.0315649	0	1	1	23	A6TEX3	A6TEX3 [38-45]	0	850.51451364	High	High	High	1.5e8	7.1e7	1.3e8	2.10906600952148	High	3.417E-05	0.001457
High	[R].GTLEDPNQFIR.[R]		0.00200779	0	1	1	21	A6T5N6	A6T5N6 [606-616]	0	1289.64844067	High	High	High	5.8e6	3.4e6	1.6e7	3.12233281135559	High	0.0002192	0.008066
High	[R].WDWQPEAVNEALNAR.[V]	1xDeamidated [N/Q]	0.00336883	0	1	2	5	A6TEI3	A6TEI3 [231-245]	0	1799.83473808	Not Found	Not Found	High				3.49482655525208	High	0.001513	0.03937
High	[R].WDWQPEAVNEALNAR.[V]		0.000228943	0	1	2	15	A6TEI3	A6TEI3 [231-245]	0	1798.85072208	High	High	High	3.8e7	1.2e7	1.8e7	3.63740396499634	High	0	7.315E-08
High	[K].STPFAAQVAAER.[C]		0.000395987	0	1	1	12	A6TEV0	A6TEV0 [58-69]	0	1247.63787601	High	High	High	3.1e8	3.2e8	3.0e8	3.3817126750946	High	0	4.171E-07
High	[R].AVLEVAGVR.[N]		0.00413083	0	1	1	14	A6TEV5	A6TEV5 [113-121]	0	913.54654199	High	High	High	1.3e8		4.6e8	2.87300896644592	High	0	1.703E-05
High	[R].GPAIAQAFDAEGKPSK.[A]		0.0016371	0	1	2	11	A6TFH4	A6TFH4 [74-89]	0	1586.81729676	High	High	High	6.5e6		8.1e6	4.03609132766724	High	0	1.729E-05
High	[K].DAALSCDQFFVNHR.[W]	1xCarbamidomethyl [C6]	3.20039E-05	0	1	1	48	A6T4X1	A6T4X1 [82-95]	0	1679.75946462	High	High	High	2.1e8	8.9e7	1.2e8	4.38488340377808	High	0	2.111E-07
High	[R].ADYADSFTENGTHGSDSVESAAR.[E]		1.09794E-06	0	1	1	22	A6TCD7	A6TCD7 [105-127]	0	2387.00181512	High	High	High	1.5e8	1.2e8	1.1e8	4.95636415481567	High	0	2.072E-10
High	[R].LVDIVEPTEK.[T]		0.00142408	0	1	1	40	A6TEX3	A6TEX3 [73-82]	0	1142.63033104	High	High	High	1.1e8	2.1e7	5.1e7	3.29452967643738	High	0	1.83E-05
High	[R].SPVVDISFPEIEK.[F]		0.00181752	0	1	2	16	A6T6B5	A6T6B5 [123-135]	0	1459.76788701	High	High	High	1.4e7	1.2e7	4.9e6	3.29495525360107	High	0	0.0001485
High	[K].VTDYLQMGQEVPVK.[V]		8.59143E-06	0	1	2	19	A6TEI3	A6TEI3 [662-675]	0	1606.81451958	High	High	High	7.7e7	7.2e6	3.1e7	4.60876226425171	High	0	4.205E-10
High	[K].LAGLTGQNEDQNVGIK.[V]		5.77433E-07	0	1	3	31	A6TH53	A6TH53 [426-441]	0	1656.85513874	High	High	High	2.0e8	1.6e8	2.0e8	4.21167421340942	High	0	1.926E-12
High	[K].GEVVLGDEFSPDGSR.[L]		0.00135491	0	1	1	6	A6TC99	A6TC99 [185-199]	0	1563.72854129	High	High	High	8.6e6		2.8e6	3.97013902664185	High	0	5.69E-06
High	[R].AMAVIDPVK.[L]		0.0325057	0	1	2	6	A6T6C3	A6T6C3 [343-351]	0	943.52811475	High	High	High	4.9e6		2.4e6	2.32266068458557	High	0	0.0004634
High	[K].LPIDLSQLK.[V]		0.0122516	0	1	2	9	A6TCF1	A6TCF1 [188-196]	0	1026.61937252	High	High	High	2.5e7	2.2e7	3.5e7	2.40634727478027	High	0	0.000207
High	[R].DDLVAEIK.[A]		0.0297628	0	1	1	8	A6TGB8	A6TGB8 [200-207]	0	902.48293864	High	High	High	3.5e6		6.6e6	2.42665934562683	High	0	0.0003976
High	[K].SQGLDDYICK.[R]	1xCarbamidomethyl [C9]	0.0118929	0	1	2	10	A6TD54	A6TD54 [253-262]	0	1198.54086441	High	High	High		9.9e6	1.2e7	3.23260354995728	High	0	0.0005243
High	[K].DGGFQAFADK.[V]		0.00253694	0	1	1	20	A6T4X2	A6T4X2 [86-95]	0	1055.47925021	High	High	High		2.3e7	4.0e7	4.27426052093506	High	0	1.151E-05
High	[R].AEQINALESVTIASK.[A]	1xDeamidated [N5]	0.000314902	0	1	1	11	A6THB4	A6THB4 [69-83]	0	1574.82719311	High	High	High	9.9e6	1.8e6	2.9e6	3.49614214897156	High	0	1.96E-07
High	[K].VLCTASIDEGVPR.[F]	1xCarbamidomethyl [C3]	0.000251669	0	1	1	12	B5XTF9	B5XTF9 [37-49]	0	1416.71514027	High	High	High	8.4e6	8.4e6	1.1e7	3.38301825523376	High	0	8.097E-07
High	[K].ADAAEVSMIPSTK.[A]		0.00914536	0	1	1	2	A6TB33	A6TB33 [193-205]	0	1319.65114275	Not Found	High	High				2.07885479927063	High	0	0.0004824
High	[K].NDWLDCAK.[K]	1xCarbamidomethyl [C6]	0.0231671	0	1	1	10	A6TGB8	A6TGB8 [310-317]	0	1021.44075656	High	High	High	2.9e6	6.5e6	7.9e6	2.71220755577087	High	0	0.0002539
High	[K].AFLESMGSDQAK.[D]		0.000558387	0	1	1	20	A6T5N6	A6T5N6 [104-115]	0	1283.59362791	High	High	High	2.2e7		1.1e7	3.58495140075684	High	0	6.837E-07
High	[K].GIHPNYDEITATCSCGNVMK.[I]	1xDeamidated [N17]; 2xCarbamidomethyl [C13; C15]; 1xOxidation [M19]	0.0162421	0	1	1	1	A6TGC6	A6TGC6 [4-23]	0	2283.96787956	High	Not Found	Not Found	2.4e6			4.15973520278931	High	0	0.0001348
High	[R].LKGNTGENLLALLEGR.[L]		0.000619953	0	1	1	23	B5XNB5	B5XNB5 [82-97]	1	1697.95445887	High	High	High	1.9e7	1.1e7	3.6e7	4.24457216262817	High	0	6.909E-06
High	[K].GIHPNYDEITATCSCGNVMK.[I]	2xCarbamidomethyl [C13; C15]; 1xOxidation [M19]	0.00511536	0	1	1	4	A6TGC6	A6TGC6 [4-23]	0	2282.98386356	High	Not Found	High	5.4e6		6.0e6	4.0539722442627	High	0	2.678E-05
High	[K].GIHPNYDEITATCSCGNVMK.[I]	1xDeamidated [N]; 2xCarbamidomethyl [C13; C15]	0.0494147	0	1	1	2	A6TGC6	A6TGC6 [4-23]	0	2267.97296456	Not Found	Not Found	High			6.2e6	3.14823317527771	High	0	0.0009891
High	[K].GIHPNYDEITATCSCGNVMK.[I]	2xCarbamidomethyl [C13; C15]	2.08766E-06	0	1	1	37	A6TGC6	A6TGC6 [4-23]	0	2266.98894856	High	High	High	9.7e6	5.9e7	1.8e8	5.74286079406738	High	0	3.858E-10
High	[R].LKGNTGENLLALLEGR.[L]	1xDeamidated [N]	0.0170646	0	1	1	7	B5XNB5	B5XNB5 [82-97]	1	1698.93847487	Not Found	High	Not Found				3.77298665046692	High	0	0.0003203
High	[R].VADLFEAR.[R]		0.0477664	0	1	1	2	A6TGP1	A6TGP1 [1141-1148]	0	920.48360738	Not Found	Not Found	High				1.94801127910614	High	0	0.0009261
High	[K].SIVVAIER.[M]		0.0180172	0	1	1	44	A6TEW3	A6TEW3 [20-27]	0	886.53564296	High	High	High	1.3e8	1.2e8	5.6e7	2.45411062240601	High	0	0.0001834
High	[K].INPAGAPNYVPGEYK.[L]		2.9848E-05	0	1	2	22	A6T5H9	A6T5H9 [84-98]	0	1589.79583307	High	High	High	1.6e8	2.9e8	4.3e8	4.0545482635498	High	0	2.014E-09
High	[R].NGDSLTLRPEGTAGCVR.[A]	1xDeamidated [N1]; 1xCarbamidomethyl [C15]	0.00246231	0	1	1	7	B5XNL6	B5XNL6 [74-90]	0	1803.86538653	High	High	High	1.1e7		4.3e5	3.05678510665894	High	0.0008468	0.02751
High	[K].LIEGTVAAVPPQGGR.[K]		0.0118929	0	1	2	4	A6T5I1	A6T5I1 [214-228]	0	1464.8169029	High	High	High				2.17374324798584	High	0	7.764E-05
High	[R].IYGTAWADK.[K]		0.0446286	0	1	1	12	B5XQC6	B5XQC6 [218-226]	0	1024.5098221	High	High	High	1.4e6	8.8e6	2.3e7	2.30559968948364	High	3.417E-05	0.002418
High	[R].DALEAAGLK.[A]		0.020788	0	1	1	8	A6TB33	A6TB33 [184-192]	0	887.48327301	High	High	High			1.9e7	2.1793851852417	High	0.0001998	0.004258
High	[K].GNTYSINEGNYIK.[F]		0.00442862	0	1	2	6	A6THE3	A6THE3 [200-212]	0	1472.70159834	High	High	High	7.6e6		8.5e6	3.12846159934998	High	0	1.352E-05
High	[R].ELLSQYDFPGDDTPIVR.[G]		1.02398E-06	0	1	1	46	A6TEX7	A6TEX7 [156-172]	0	1964.95999762	High	High	High	1.8e9	1.1e9	9.7e8	5.26429653167725	High	0	2.534E-10
High	[R].MQAASGQLQQTHLLK.[Q]	1xDeamidated [Q]	0.00088293	0	1	1	7	B5XNA2	B5XNA2 [30-44]	0	1654.85811613	Not Found	High	High				3.68809008598328	High	0	0.0002173
High	[R].EIILNADGEPWLAGR.[T]	1xDeamidated [N5]	0.0437696	0	1	2	2	A6TGU8	A6TGU8 [78-92]	0	1654.84351191	High	High	Not Found		3.0e6		1.825404047966	High	0.004063	0.09066
High	[R].MQAASGQLQQTHLLK.[Q]	1xOxidation [M1]	0.00117273	0	1	1	11	B5XNA2	B5XNA2 [30-44]	0	1669.86901513	High	High	High	3.2e6	9.2e6	3.3e6	3.18664932250977	High	0	4.961E-06
High	[K].IQLVGDDLFVTNTK.[I]		4.7256E-06	0	1	2	28	A6TD53	A6TD53 [312-325]	0	1562.84244888	High	High	High		9.2e6	5.3e6	4.82244491577148	High	0	7.788E-11
High	[R].EDFANETADDSEAGDSEE.[-]		8.11186E-08	0	1	2	18	A6THB1	A6THB1 [114-131]	0	1930.69445944	High	High	High	3.5e7	5.3e7	6.1e7	6.19122505187988	High	0	6.019E-14
High	[R].NIPVGSTVHNVEMKPGK.[G]		0.00152688	0	1	1	20	A6TEW9	A6TEW9 [134-150]	0	1806.95307866	High	High	High	2.9e8	6.5e6	3.0e8	3.32525706291199	High	0	2.057E-06
High	[R].ALGMTDELAHSSIR.[F]		0.000695197	0	1	2	5	A6TCF1	A6TCF1 [341-354]	0	1500.74750268	High	High	High	2.4e7	2.1e7	2.4e7	2.98672103881836	High	0	5.161E-07
High	[R].FTEGSGNPLENEHVK.[A]		0.00131503	0	1	1	11	B5XSW5	B5XSW5 [378-392]	0	1657.78163947	High	High	High	4.4e6	2.2e7	7.7e5	3.20320415496826	High	0	1.34E-05
High	[R].GENYDGTTGSFADLLR.[L]		0.000192315	0	1	2	6	A6T6B5	A6T6B5 [208-223]	0	1715.78711873	High	High	High	6.7e6		4.0e6	3.24876689910889	High	0	5.376E-08
High	[R].AFDQIDNAPEEK.[A]		0.00636538	0	1	1	4	A6TEX7	A6TEX7 [46-57]	0	1376.6328501	Not Found	High	High				3.05869674682617	High	0	0.0002449
High	[K].VGLFGGAGVGK.[T]		0.000226673	0	1	2	23	A6TG36	A6TG36 [146-156]	0	961.54654199	High	High	High	2.1e7	4.5e6	3.7e6	3.37826657295227	High	0	7.166E-08
High	[K].WTSQSSLDLGEPLSLITESVFAR.[Y]	1xDeamidated [Q4]	0.000112859	0	1	1	12	P41576	P41576 [265-287]	0	2537.27697477	High	High	High	2.0e7	4.7e6		4.50816202163696	High	0	8.663E-06
High	[R].YAIALNLER.[D]		0.00156537	0	1	2	21	A6TG38	A6TG38 [60-68]	0	1062.5942204	High	High	High	8.8e6		1.1e7	3.10531783103943	High	0	2.154E-06
High	[K].HVMVSTGTSDADFEK.[T]		0.00103546	0	1	2	11	A6T4P6	A6T4P6 [98-112]	0	1623.73191211	High	High	High	3.5e6	7.6e6	3.0e6	3.82219290733337	High	0	2.058E-05
High	[R].QHVPVFVSDEMVGHK.[L]		2.07728E-06	0	1	1	26	B5XN98	B5XN98 [56-70]	0	1708.84755104	High	High	High	2.7e6	1.2e7	4.2e7	4.29361629486084	High	0	5.137E-11
High	[R].DYFGAHTYK.[R]		0.0194014	0	2	2	11	P00350; P41576	P00350 [446-454]; P41576 [446-454]	0	1101.49998567	High	High	High	6.4e6	6.7e6	9.5e6	1.92288184165955	High	6.797E-05	0.003416
High	[K].AANDDLLNSFWLLDSEK.[G]		0.00999923	0	1	1	2	A6TCJ1	A6TCJ1 [10-26]	0	1950.94434756	High	Not Found	Not Found	2.2e6			2.28838348388672	High	0	5.714E-05
High	[K].VSLVYGQMNEPPGNR.[L]		6.21505E-06	0	1	2	24	A6TG36	A6TG36 [203-217]	0	1660.81116552	High	High	High		1.3e7	4.4e6	4.54222631454468	High	0	2.52E-09
High	[R].VAVFTQGANAEAAK.[A]	1xDeamidated [N/Q]	4.76731E-05	0	1	1	13	A6TGN6	A6TGN6 [75-88]	0	1377.70087054	High	High	High				4.64375782012939	High	0	1.014E-07
High	[K].EATEQTPSAAAPEAPAAEQGE.[-]		6.08526E-05	0	1	1	16	A6TEI3	A6TEI3 [691-711]	0	2054.91489776	High	High	High	3.3e6	1.4e6	1.9e7	5.15125799179077	High	0	2.617E-07
High	[K].VSDDAPLMER.[V]		0.00372119	0	1	1	12	B5XTS2	B5XTS2 [101-110]	0	1132.53029944	High	High	High			6.0e6	3.35481476783752	High	0	2.695E-05
High	[K].AFNEMQPIVDR.[Q]		0.000202137	0	1	2	30	B5Y237	B5Y237 [50-60]	0	1319.64124683	High	High	High	3.7e8	9.6e7	2.6e8	4.02836227416992	High	0	7.343E-05
High	[R].GADVALIGTADGVK.[T]		0.00036748	0	1	2	12	A6TDS5	A6TDS5 [202-215]	0	1286.69505648	High	High	High	4.6e6	7.8e6		3.46237659454346	High	0	1.68E-07
High	[K].FEELVQTR.[N]		0.00262687	0	1	2	18	A6T4F4	A6T4F4 [529-536]	0	1021.53128579	High	High	High		3.1e7	7.2e7	3.47445225715637	High	0	1.538E-05
High	[R].ETGEVFYGR.[V]		0.010771	0	1	1	14	B5Y1K5	B5Y1K5 [218-226]	0	1057.49490027	High	High	High	5.5e6	5.0e6	1.9e7	2.59689831733704	High	0	6.521E-05
High	[K].TGVGVTDVLER.[L]		0.00228518	0	1	1	12	A6TCI3	A6TCI3 [165-175]	0	1145.61607795	High	High	High		1.4e7	1.9e7	3.24462652206421	High	0	1.143E-05
High	[R].MQAASGQLQQTHLLK.[Q]		6.59789E-06	0	1	1	40	B5XNA2	B5XNA2 [30-44]	0	1653.87410013	High	High	High	1.5e8	2.4e8	2.4e8	4.35262584686279	High	0	9.04E-09
High	[R].MGSEVFHHLAK.[V]		0.000426706	0	1	2	60	A6TD53	A6TD53 [185-195]	0	1255.62520291	High	High	High	9.7e5	7.1e6	9.5e6	3.21247720718384	High	0	4.101E-05
High	[R].VATVSLPR.[S]		0.00919083	0	1	1	28	P00761	P00761 [108-115]	0	842.50942824	High	High	High	5.4e7		1.1e8	2.03850626945496	High	0.0002192	0.006579
High	[K].HADNALTFGPR.[D]		0.000476121	0	1	2	17	A6TEV7	A6TEV7 [45-55]	0	1198.5963456	High	High	High	3.1e6	9.5e7	3.5e6	3.34313631057739	High	0	2.654E-07
High	[R].SESLPLDSNHVNTEEAR.[L]		9.52756E-05	0	1	2	18	A6TB35	A6TB35 [105-121]	0	1897.88862355	High	High	High	2.9e7	2.1e7	3.7e7	4.23110485076904	High	0	4.76E-08
High	[R].VAVFTQGANAEAAK.[A]		4.79112E-05	0	1	1	37	A6TGN6	A6TGN6 [75-88]	0	1376.71685454	High	High	High	1.6e8		4.1e8	4.30678701400757	High	0	4.938E-08
High	[R].YDLSAVGR.[M]		0.0215176	0	1	2	8	A6TGP0	A6TGP0 [395-402]	0	880.45230726	High	High	High	1.7e7	2.3e7	2.4e7	2.48438048362732	High	0	0.000222
High	[R].DVLGMAQTGSGK.[T]		0.000476121	0	1	2	14	P33906	P33906 [45-56]	0	1163.57249859	High	High	High	9.4e6	1.9e7	1.1e7	4.29913806915283	High	0	2.64E-07
High	[R].TIAMGSSDGLR.[R]		0.00320534	0	1	2	8	A6TG36	A6TG36 [54-64]	0	1107.54628387	High	High	High			1.1e7	2.64804911613464	High	0	7.628E-06
High	[K].HQKPVPALNQPGGIVEK.[E]	1xDeamidated [N/Q]	0.0179284	0	1	2	3	A6TEW1	A6TEW1 [45-61]	0	1812.99665845	Not Found	Not Found	High				2.90611028671265	High	0	0.0001606
High	[K].HQKPVPALNQPGGIVEK.[E]		7.35338E-05	0	1	2	20	A6TEW1	A6TEW1 [45-61]	0	1812.01264245	High	High	High	3.0e6	2.2e6	4.3e7	4.07475233078003	High	0	9.858E-09
High	[K].VKDETGEAIDDLR.[N]		0.00030869	0	1	2	4	A6TDS1	A6TDS1 [126-138]	1	1460.72272766	High	Not Found	High	2.2e6		1.8e6	3.65111112594604	High	0	1.23E-07
High	[K].VANLGSLGDQVNVK.[A]		9.16621E-06	0	1	2	26	A6THB4	A6THB4 [9-22]	0	1413.76961835	High	High	High	8.6e7	3.9e8	3.3e8	4.54346036911011	High	0	6.652E-08
High	[R].VELENGHVVTAHISGK.[M]	1xDeamidated [N5]	0.0246972	0	1	1	4	A6T6Y1	A6T6Y1 [24-39]	0	1690.87587463	High	High	High	3.0e6	3.3e6	7.5e6	2.30817723274231	High	0	0.0003491
High	[R].SCQTALFHIVEALVR.[W]	1xCarbamidomethyl [C2]	0.000536576	0	1	1	4	B5Y235	B5Y235 [747-761]	0	1743.92105062	High	High	Not Found	5.2e6	2.7e6		3.28630399703979	High	0	3.271E-07
High	[R].VELENGHVVTAHISGK.[M]		0.00134148	0	1	1	8	A6T6Y1	A6T6Y1 [24-39]	0	1689.89185863	High	High	High	1.3e7	5.1e6		2.05884623527527	High	0	1.638E-06
High	[R].ILENGTVQPLDVK.[V]		0.000201132	0	1	2	6	B5Y369	B5Y369 [48-60]	0	1425.79477047	High	High	High		8.5e7	1.2e8	3.35141682624817	High	0	5.806E-08
High	[R].GLHSAFTVR.[K]		0.0489382	0	1	1	32	B5XVK6	B5XVK6 [54-62]	0	987.53703993	High	High	High	1.2e7	3.1e7	2.6e7	2.22104477882385	High	0.0003071	0.01218
High	[K].SQLADYQQALDVQQTR.[A]		0.000216736	0	1	2	4	A6T716	A6T716 [397-412]	0	1863.91952981	High	Not Found	High	4.7e6		2.2e6	4.09182691574097	High	0	1.46E-07
High	[R].ILENGTVQPLDVK.[V]	1xDeamidated [N/Q]	2.85394E-05	0	1	2	33	B5Y369	B5Y369 [48-60]	0	1426.77878647	High	High	High	1.1e8	6.9e7	1.2e8	4.67947340011597	High	0	6.647E-08
High	[R].DVSGEGVQQALLK.[L]		0.000399952	0	1	2	14	A6T5I1	A6T5I1 [201-213]	0	1343.71652017	High	High	High		1.6e7	2.0e7	3.67637538909912	High	0	1.949E-07
High	[K].DEVILTLNK.[S]		0.00451757	0	1	1	17	A6TEU8	A6TEU8 [96-104]	0	1044.59355166	High	High	High		2.1e7		2.8300952911377	High	0	0.0003462
High	[R].IGVLVAAK.[G]		0.0387546	0	1	1	17	A6T4X2	A6T4X2 [152-159]	0	770.51345104	High	High	High			1.1e8	2.27943682670593	High	0	0.0006396
High	[K].NWSETSDSPEDSSDYHVTTSQHAR.[Q]	1xDeamidated [Q/N]	7.73809E-06	0	1	2	8	A6TEI7	A6TEI7 [218-241]	0	2737.12444969	High	High	High	4.8e7		1.1e7	3.17996454238892	High	0	2.266E-06
High	[R].SAYPDPQPLIGR.[L]		0.0201821	0	1	2	9	A6TBK7	A6TBK7 [618-629]	0	1313.68482619	High	High	High		7.2e6	3.5e6	2.08028221130371	High	0.0002786	0.01197
High	[R].KFEELVQTR.[N]		0.00780265	0	1	2	20	A6T4F4	A6T4F4 [528-536]	1	1149.62624875	High	High	High			2.0e7	2.94983530044556	High	0	3.693E-05
High	[K].GIANSILIK.[F]		0.0160031	0	1	2	23	A6TD53	A6TD53 [334-342]	0	928.58259314	High	High	High	3.8e7	2.4e7	2.8e7	2.86469006538391	High	0	0.0001481
High	[K].TAPPQISAEVLKK.[M]		0.0157676	0	1	2	5	A6T4F4	A6T4F4 [110-122]	1	1381.80494127	High	High	High		4.3e7	6.9e7	2.40444135665894	High	0	0.0001279
High	[K].NWSETSDSPEDSSDYHVTTSQHAR.[Q]		4.52371E-07	0	1	2	28	A6TEI7	A6TEI7 [218-241]	0	2736.14043369	High	High	High	1.4e8	1.3e8	1.0e8	4.61335039138794	High	0	5.428E-08
High	[K].FTEVGYVGK.[E]		0.0249412	0	1	2	5	B5XZ37	B5XZ37 [86-94]	0	999.51457313	High	High	High		1.4e7	1.2e7	2.42332816123962	High	3.417E-05	0.00108
High	[K].LLIEEEAAK.[L]		0.00848951	0	1	2	6	B5XZ37	B5XZ37 [224-232]	0	1015.56700257	High	High	Not Found	1.1e7			2.13093400001526	High	0	4.276E-05
High	[K].WTSQSSLDLGEPLSLITESVFAR.[Y]		1.38921E-07	0	1	1	51	P41576	P41576 [265-287]	0	2536.29295877	High	High	High	1.6e7	3.1e6	1.9e6	5.96915197372437	High	0	5.613E-13
High	[K].SQVTFQYDDGK.[I]		0.000787373	0	1	2	17	A6TDV1	A6TDV1 [167-177]	0	1287.58517169	High	High	High	7.9e6	2.6e7	5.3e7	4.0073881149292	High	0	6.41E-07
High	[K].GVMLQTLDSLWK.[E]		0.00331893	0	1	2	4	A6T4P1	A6T4P1 [765-776]	0	1390.73989822	High	Not Found	High	8.7e6			2.24881744384766	High	0	1.586E-05
High	[K].VVLCGAVLAR.[V]	1xCarbamidomethyl [C4]	0.00211025	0	1	9	16	P37323	P37323 [49-58]	0	1057.61866136	High	High	High	8.3e6	3.5e6	2.0e7	3.11240577697754	High	0	3.794E-06
High	[K].GKVPMNIVAQR.[Y]		0.0461716	0	1	1	4	A6T5H9	A6T5H9 [47-57]	1	1212.68813752	Not Found	High	High		2.0e6		2.2815568447113	High	0	0.0008744
High	[K].DDDVVDAEFEEVK.[D]		6.55737E-05	0	1	2	12	A6T4F4	A6T4F4 [623-635]	0	1509.65912431	High	High	High	4.4e7	4.6e7	9.3e7	3.95700144767761	High	0	1.169E-08
High	[K].DLEHPIEVPVGK.[A]		0.000437466	0	1	2	4	A6TG36	A6TG36 [71-82]	0	1332.71579194	High	Not Found	High				3.45022201538086	High	0	2.285E-07
High	[R].KHPQQEFLQVDTSK.[I]		0.00011513	0	1	2	13	A6T5I1	A6T5I1 [229-242]	1	1684.86530954	High	High	High	2.2e6	7.2e5	1.4e6	4.64178943634033	High	0	7.019E-08
High	[K].GEVDDIDHLGNR.[R]		0.00148194	0	1	2	8	A6TGP0	A6TGP0 [440-451]	0	1339.62368241	Not Found	High	High		1.5e7	1.7e7	3.31380867958069	High	0	1.962E-06
High	[R].GIDQLLANASQLGK.[G]		5.40591E-06	0	1	1	29	P19650	P19650 [115-128]	0	1427.78526841	High	High	High	6.5e7	4.0e7	5.8e7	4.45517206192017	High	0	1.573E-08
High	[R].SQLNYSEENLK.[Q]		0.00678994	0	1	1	8	A6T5R2	A6T5R2 [300-310]	0	1324.6379355	High	Not Found	High	2.2e6		1.1e7	2.80334115028381	High	0	2.869E-05
High	[R].KTVASNAVTINGEK.[Q]	1xDeamidated [N11]	0.000960933	0	1	1	4	A6T9Y5	A6T9Y5 [381-394]	1	1432.76419901	High	High	Not Found	2.0e6	1.1e6		3.72092509269714	High	0	3.355E-05
High	[R].TGDIGLFR.[I]		0.0423049	0	1	1	14	A6TCV9	A6TCV9 [674-681]	0	878.47304272	High	High	High		4.4e6		2.41742587089539	High	3.417E-05	0.001601
High	[R].LIDQSTAEIVETAK.[R]		7.97287E-06	0	1	1	30	A6TEX3	A6TEX3 [17-30]	0	1517.80572899	High	High	High	1.7e8	4.3e6	4.9e8	4.82513236999512	High	0	8.578E-10
High	[R].DGAYVTLR.[L]		0.0098516	0	1	1	21	A6TEW9	A6TEW9 [168-175]	0	894.46795732	High	High	High	3.3e6	2.6e7	5.6e7	2.69026255607605	High	0	5.548E-05
High	[K].VDFDADKLK.[E]		0.0242161	0	2	2	21	B5XYF8; A6TGN6	B5XYF8 [178-186]; A6TGN6 [178-186]	1	1050.54660148	High	High	High	1.6e7	3.3e7	3.8e7	3.12790369987488	High	3.417E-05	0.001103
High	[K].SAGGIVLTGSAAAK.[S]		2.5577E-05	0	1	2	25	B5Y369	B5Y369 [21-34]	0	1202.67392716	High	High	High		1.3e8	4.7e8	4.43610334396362	High	0	1.375E-08
High	[K].QLLNEFPELK.[G]		0.00227384	0	1	1	4	B5XTS2	B5XTS2 [166-175]	0	1230.67286456	Not Found	High	High		7.4e6	5.5e6	3.14330124855042	High	0	4.174E-06
High	[K].IALESVLLGDKE.[-]		0.00148934	0	1	1	14	B5Y274	B5Y274 [228-239]	1	1286.7202086	High	High	High	3.1e7	2.1e7	1.3e7	3.36422204971313	High	0	6.388E-06
High	[K].KRPFYQVVVTDSR.[N]		2.62221E-05	0	1	2	67	A6TCL7	A6TCL7 [13-25]	1	1594.87000108	High	High	High	2.5e6	6.5e6	2.4e7	4.45763826370239	High	0	2.28E-08
High	[K].MVVTLIHPIAMDDGLR.[F]	1xOxidation [M1]	0.00178169	0	1	1	4	A6TEX7	A6TEX7 [359-374]	0	1796.93973722	High	High	Not Found		1.9e7		3.25077247619629	High	0	2.703E-06
High	[K].AEAQVIIEQANK.[R]		7.61431E-05	0	1	2	6	B5XZM0	B5XZM0 [70-81]	0	1313.70595551	High	High	High	7.9e6	1.9e7	2.5e7	4.8189058303833	High	0	3.167E-07
High	[R].ILQSAVETYQR.[K]		0.00174656	0	1	2	10	A6T4P1	A6T4P1 [739-749]	0	1307.69539085	High	High	High	3.7e6	6.5e6	4.6e6	3.47418069839478	High	0	5.363E-05
High	[R].KAMITAEIR.[L]		0.0108783	0	1	1	4	B5XNB2	B5XNB2 [70-78]	1	1032.58702656	High	Not Found	High	3.0e6			2.6080641746521	High	0	9.28E-05
High	[R].DGTIHQFSAVEQDDQR.[S]		3.06007E-05	0	1	2	22	A6T6Y8	A6T6Y8 [155-170]	0	1845.83619411	High	High	High	1.1e7	3.0e7	3.3e7	5.31137752532959	High	0	2.099E-09
High	[K].DVHIEGYTPPEKQ.[-]		0.00853174	0	1	2	16	A6TDX0	A6TDX0 [79-91]	1	1512.73289846	High	High	High	2.6e6	4.1e6	1.1e7	3.64346146583557	High	0	0.0001748
High	[-].MQVSVETTQGLGR.[R]		1.85024E-05	0	1	2	22	A6T5H9	A6T5H9 [1-13]	0	1405.71038893	High	High	High	3.8e7	3.3e7	7.4e7	4.70258855819702	High	0	8.682E-10
High	[R].ELPELTEEFIK.[R]		0.00181752	0	1	2	23	A6T5H9	A6T5H9 [244-254]	0	1347.70422417	High	High	High			3.0e7	2.90032458305359	High	0	2.818E-06
High	[K].NLNLDLQTLTEEAVR.[L]	1xDeamidated [N/Q]	4.18818E-05	0	0	1	11			0	1729.89666958	High	High	High	1.6e7		9.6e6	4.57199430465698	High	0	3.662E-09
High	[K].ELQESFGGPTGENNSPR.[S]	1xDeamidated [Q/N]	0.00013105	0	1	2	9	A6T4F5	A6T4F5 [344-360]	0	1819.80931108	Not Found	High	High		3.6e6		4.33880090713501	High	0	9.026E-06
High	[R].DVIAFPK.[T]		0.03673	0	1	2	8	A6TB35	A6TB35 [550-556]	0	789.45051643	High	High	High			3.5e6	2.11529731750488	High	0	0.000579
High	[-].MQVSVETTQGLGR.[R]	1xOxidation [M1]	0.00178169	0	1	2	4	A6T5H9	A6T5H9 [1-13]	0	1421.70530393	High	Not Found	High			1.6e6	2.77645325660706	High	0.0002192	0.006386
High	[K].ELQESFGGPTGENNSPR.[S]		2.41212E-06	0	1	2	10	A6T4F5	A6T4F5 [344-360]	0	1818.82529508	High	High	High	1.5e7		1.4e7	5.13291120529175	High	0	1.162E-08
High	[R].KGPLNLPNLTR.[L]		0.0429267	0	1	1	2	B5Y275	B5Y275 [48-58]	1	1222.72663148	Not Found	High	Not Found				2.37237071990967	High	0	0.0007669
High	[K].ISDVEVLK.[A]		0.0479986	0	1	1	11	A6T4X2	A6T4X2 [105-112]	0	902.51932416	High	High	High				1.77891314029694	High	3.417E-05	0.001622
High	[R].ALMEYDESLR.[SG]		0.00098516	0	1	2	12	A6TEN8	A6TEN8 [86-95]	0	1226.57216422	High	High	High	6.9e7	4.7e7	4.0e7	3.17940187454224	High	0	3.456E-06
High	[R].ITEYEKDDNGEFVAK.[T]		0.00216343	0	1	1	8	A6TGP1	A6TGP1 [552-566]	1	1757.82283551	High	High	High	2.2e6		1.6e6	3.09657669067383	High	0	0.0005006
High	[K].FTGQVLPTAK.[K]		0.0123124	0	1	2	25	A6T748	A6T748 [114-123]	0	1061.59897143	High	High	High	2.5e7	2.7e7	4.3e7	2.49394750595093	High	3.417E-05	0.002052
High	[K].EVIYVDSPSK.[L]		0.00373975	0	1	2	6	A6TCI3	A6TCI3 [380-389]	0	1136.58338086	High	High	High			1.5e7	3.01210260391235	High	3.417E-05	0.002365
High	[R].LPNGVLR.[N]	1xDeamidated [N3]	0.0461716	0	1	2	19	A6THB4	A6THB4 [117-123]	0	769.45666486	High	High	High				1.9330780506134	High	0.0002192	0.01003
High	[R].FNNFINDSLLEGAIDALK.[R]	2xDeamidated [N3; N]	0.0100989	0	1	1	6	A6T5E8	A6T5E8 [22-39]	0	1995.99096423	High	High	High	5.5e6		2.1e6	3.34415650367737	High	0.0002192	0.0049
High	[R].FNNFINDSLLEGAIDALK.[R]	1xDeamidated [N]	6.86614E-06	0	1	1	12	A6T5E8	A6T5E8 [22-39]	0	1995.00694823	High	High	High			9.9e6	5.62227725982666	High	0	1.505E-10
High	[R].HVDTVCISSYDHDNQR.[E]	1xCarbamidomethyl [C6]	1.8919E-07	0	1	1	34	A6T532	A6T532 [54-69]	0	1945.84571324	High	High	High	5.2e6	1.8e7	4.5e7	5.46735668182373	High	0	3.177E-12
High	[R].NGKGEVDDIDHLGNR.[R]	1xDeamidated [N1]	2.28082E-05	0	1	2	18	A6TGP0	A6TGP0 [437-451]	1	1639.76705244	High	High	High	5.2e6	2.6e7	3.7e7	4.42209053039551	High	0	1.485E-09
High	[R].FNNFINDSLLEGAIDALK.[R]		1.50095E-05	0	1	1	6	A6T5E8	A6T5E8 [22-39]	0	1994.02293223	High	High	High	5.9e6		2.3e6	4.249924659729	High	0	6E-10
High	[R].TLEESSALAAANK.[R]		0.000185724	0	1	2	8	A6TFH4	A6TFH4 [572-584]	0	1304.66923562	High	High	High	1.6e6	5.5e6	7.5e6	3.69247245788574	High	0	1.32E-07
High	[R].ELLSQYDFPGDDTPIVR.[G]	1xDeamidated [Q5]	0.000604706	0	1	1	4	A6TEX7	A6TEX7 [156-172]	0	1965.94401362	High	Not Found	Not Found				4.55372381210327	High	0	4.026E-07
High	[K].TGEDIPITAR.[R]		0.00304978	0	1	1	13	A6TAI1	A6TAI1 [67-76]	0	1072.56331414	High	High	High		9.1e5	7.3e6	2.94764113426209	High	0	6.478E-05
High	[K].IGENINIR.[R]		0.0117175	0	1	1	28	A6T4X2	A6T4X2 [126-133]	0	928.5210555	High	High	High	1.4e8		2.3e8	2.714435338974	High	0	0.0002449
High	[R].VFELDFEENLK.[I]		0.00287302	0	2	2	8	A6TF98; B5XTK9	A6TF98 [405-415]; B5XTK9 [405-415]	0	1382.68382308	High	High	High	5.9e6	7.3e6	2.6e6	3.26850509643555	High	0	1.126E-05
High	[R].GDVVSDGPEAPHDILR.[L]		4.86325E-05	0	1	1	14	A6TGP1	A6TGP1 [1207-1222]	0	1676.82383862	High	High	High	3.1e7	5.3e6	2.7e7	3.5996241569519	High	0	7.507E-07
High	[K].AICAETGIAENVK.[I]	1xCarbamidomethyl [C3]	1.48607E-05	0	1	1	26	B5XNB4	B5XNB4 [32-44]	0	1375.68859118	High	High	High	3.7e8	2.1e8	4.8e8	5.25549268722534	High	0	5.509E-08
High	[K].TAPPQISAEVLK.[K]		0.0343023	0	1	2	7	A6T4F4	A6T4F4 [110-121]	0	1253.70997831	High	High	High	6.4e7		1.9e8	1.63296842575073	High	3.417E-05	0.001468
High	[K].VWVVEGSK.[K]		0.0163226	0	1	1	18	B5XVK6	B5XVK6 [30-37]	0	903.49344381	High	High	High	6.6e6		1.5e8	2.40407586097717	High	0.0002192	0.005975
High	[R].VIEIAVK.[G]		0.030056	0	1	1	31	B5XSS1	B5XSS1 [100-106]	0	771.49746661	High	High	High	8.9e7		3.1e6	2.29182815551758	High	3.417E-05	0.00107
High	[K].IVAQAQAEIDAER.[K]		7.427E-05	0	1	2	16	B5XZM0	B5XZM0 [101-113]	0	1413.73323283	High	High	High	1.1e7	1.0e7	1.9e7	4.28768587112427	High	0	1.634E-08
High	[K].TMVMVSSAGGQQHIAK.[Q]		0.00296008	0	1	1	2	B5XZC1	B5XZC1 [345-360]	0	1644.81962174	Not Found	Not Found	High			9.9e5	2.63992953300476	High	0	6.624E-06
High	[R].GYTVSVFNR.[S]		0.0441971	0	1	1	6	P41576	P41576 [26-34]	0	1042.53162016	Not Found	High	High			1.8e7	2.46926832199097	High	3.417E-05	0.001997
High	[R].AYDLGADVR.[Q]		0.00514084	0	1	2	7	A6TGP0	A6TGP0 [1148-1156]	0	979.48433561	High	High	High			5.5e7	3.07539558410645	High	0	2.183E-05
High	[R].RADITPANVDTVTR.[E]		6.52478E-05	0	1	2	19	B5Y1K5	B5Y1K5 [15-28]	1	1528.8077947	High	High	High	2.0e7	1.8e7	2.9e7	5.11891078948975	High	0	8.842E-08
High	[K].MVVTLIHPIAMDDGLR.[F]		2.28617E-07	0	1	1	53	A6TEX7	A6TEX7 [359-374]	0	1780.94482222	High	High	High	6.1e6	1.2e8	5.8e7	4.19360542297363	High	0	2.388E-06
High	[R].VPHFGYADR.[I]		0.00951551	0	1	2	10	A6T518	A6T518 [162-170]	0	1061.51630447	High	High	High	2.4e6		2.7e6	2.01279282569885	High	0	9.311E-05
High	[K].SFGAPTITK.[D]		0.0402951	0	1	3	7	A6TH53	A6TH53 [43-51]	0	921.50400847	High	High	High				1.89983010292053	High	0	0.000791
High	[K].LSCPITAEDTSGSLYDK.[L]	1xCarbamidomethyl [C3]	0.00062616	0	1	2	14	A6TEU1	A6TEU1 [155-171]	0	1856.85823499	High	High	High	7.4e6	7.0e6	6.8e6	3.09941244125366	High	0	0.0001817
High	[K].VYAGNEHNHAAQQPQVLDI.[-]	2xDeamidated [Q13; Q15]	0.0333106	0	1	1	2	B5XSS1	B5XSS1 [124-142]	0	2105.98867277	High	Not Found	High	4.6e6			2.81535172462463	High	0	0.0004862
High	[R].SQQQAGLLDTPIR.[Y]		0.000240636	0	1	1	17	Q9F663	Q9F663 [83-95]	0	1426.76486732	High	High	High		4.7e8	4.2e8	3.72308254241943	High	0	1.35E-07
High	[R].IIQICGGLSDR.[E]	1xCarbamidomethyl [C5]	0.00713563	0	1	2	2	A6TCI3	A6TCI3 [24-34]	0	1231.64633254	High	Not Found	Not Found	1.6e6			2.74191761016846	High	0	3.138E-05
High	[K].DISFEAPNAPQVFQK.[D]		3.4659E-05	0	1	1	20	B5XTJ1	B5XTJ1 [20-34]	0	1690.84351148	High	High	High	5.4e7		2.2e7	4.55294418334961	High	0	5.117E-06
High	[R].QDVLGDLMSR.[H]		0.00291622	0	1	2	17	A6T5H9	A6T5H9 [64-73]	0	1133.56193393	High	High	High	5.0e7	2.3e7	1.1e7	3.2789454460144	High	0	1.273E-05
High	[R].LTTGCSVIVTGK.[V]	1xCarbamidomethyl [C5]	0.00110471	0	1	1	24	A6T726	A6T726 [68-79]	0	1235.66639926	High	High	High		9.0e5	1.9e7	3.7698028087616	High	0	2.502E-06
High	[R].LVDIEQVSSTHAK.[V]		0.000112298	0	1	1	18	A6TEU8	A6TEU8 [13-25]	0	1426.75363392	High	High	High	1.1e7	1.6e6	1.1e7	4.3042688369751	High	0	5.977E-07
High	[K].GEGMVLTGPK.[E]		0.00975439	0	1	1	6	A6TGP1	A6TGP1 [522-531]	0	988.51319292	Not Found	High	High			8.1e6	2.58791589736938	High	0	0.0002245
High	[K].AFNEMQPIVDR.[Q]	1xDeamidated [N/Q]	0.019788	0	1	2	11	B5Y237	B5Y237 [50-60]	0	1320.62526283	High	High	High	6.2e6	6.9e6	1.8e6	3.6370849609375	High	0	0.0003982
High	[R].IAHWVGQGATVSDR.[V]		9.5865E-06	0	1	1	26	A6TCL7	A6TCL7 [57-70]	0	1496.76045066	High	High	High	3.1e8	2.0e8	2.8e8	3.70263314247131	High	0	5.844E-09
High	[K].GTQAQFIMEK.[Y]		0.0154589	0	1	1	18	A6T5N7	A6T5N7 [14-23]	0	1152.57177036	High	High	High		3.5e6	2.6e6	3.09235382080078	High	0	0.0005041
High	[K].GGLGNLMK.[Q]		0.0380061	0	1	2	15	A6T5N4	A6T5N4 [6-13]	0	789.42873513	High	High	High	3.4e6	3.2e6	6.9e5	2.61387228965759	High	0	0.0009787
High	[R].ITEYEKDDNGEFVAK.[T]	1xDeamidated [N9]	0.00481917	0	1	1	2	A6TGP1	A6TGP1 [552-566]	1	1758.80685151	Not Found	High	Not Found		1.6e7		2.84884858131409	High	3.417E-05	0.001788
High	[R].GVTYSAPLR.[V]		0.0475353	0	1	2	21	A6TGP0	A6TGP0 [89-97]	0	963.52580653	High	High	High			4.0e7	2.43193340301514	High	0.0004217	0.017
High	[K].VYAGNEHNHAAQQPQVLDI.[-]		2.15921E-05	0	1	1	49	B5XSS1	B5XSS1 [124-142]	0	2104.02064077	High	High	High	5.4e6	1.9e8	2.2e8	4.11648178100586	High	0	5.501E-07
High	[K].VTDGSGNAVQDGQGDLWVK.[R]		1.92998E-07	0	1	2	12	A6T6Y8	A6T6Y8 [45-63]	0	1945.92500907	High	High	High	3.9e6	2.2e7	2.1e7	5.4315505027771	High	0	2.773E-13
High	[K].VSQALIAAGAPADCEPQVR.[Q]	1xCarbamidomethyl [C14]	0.000286466	0	1	2	8	A6TB43	A6TB43 [11-29]	0	1952.98583555	High	High	High	5.8e6			4.18579053878784	High	0	1.75E-07
High	[K].VSQALIAAGAPADCEPQVR.[Q]	1xDeamidated [Q17]; 1xCarbamidomethyl [C14]	0.00956282	0	1	2	1	A6TB43	A6TB43 [11-29]	0	1953.96985155	Not Found	Not Found	High			8.9e6	3.92899298667908	High	0	5.273E-05
High	[R].NGMECGIGVK.[N]	1xDeamidated [N1]; 1xCarbamidomethyl [C5]	0.0360198	0	1	2	6	A6TEI7	A6TEI7 [863-872]	0	1065.47034253	High	High	High	2.5e6	1.2e6	7.7e5	2.26947665214539	High	3.417E-05	0.002588
High	[K].VYAGNEHNHAAQQPQVLDI.[-]	1xDeamidated [N/Q]	0.002142	0	1	1	57	B5XSS1	B5XSS1 [124-142]	0	2105.00465677	High	High	High	6.9e6			4.5991644859314	High	0	0.0002169
High	[K].DGEVIIVDEHTGR.[T]		0.000272547	0	1	2	20	A6T4P1	A6T4P1 [330-342]	0	1439.71249737	High	High	High	7.5e6	4.2e6	8.8e6	4.05787038803101	High	0	2.268E-07
High	[R].TPNPDILCNK.[E]	1xCarbamidomethyl [C8]	0.00573475	0	1	2	13	A6T7K3	A6T7K3 [95-104]	0	1171.5775843	High	High	High	1.1e7	9.4e6	9.2e6	3.09998059272766	High	0	2.205E-05
High	[K].WLAQGTIYPDVIESAASATGK.[A]		0.000243045	0	1	2	9	A6TCC2	A6TCC2 [331-351]	0	2178.10772439	High	High	High	1.5e7	5.1e6	3.6e6	4.67404317855835	High	0	1.095E-07
High	[R].ATIDGLENMK.[S]		0.00636538	0	1	1	17	A6TEV5	A6TEV5 [139-148]	0	1091.54013587	High	High	High	1.3e8	2.7e7	1.7e8	3.31880164146423	High	0	3.338E-05
High	[K].EAMEPEFK.[V]		0.0688944	0.000422255	1	2	8	A6TCG5	A6TCG5 [278-285]	0	980.43935928	High	High	High		2.2e6	1.1e7	2.27019333839417	High	0.0001998	0.004487
High	[R].DAIELAQR.[I]		0.0817831	0.000422255	1	1	4	A6THE7	A6THE7 [65-72]	0	915.48942101	High	Not Found	High				2.03246784210205	High	0.0002192	0.007159
High	[K].VTDYLQMGQEVPVK.[V]	1xDeamidated [Q]	0.0521171	0.000422255	1	2	2	A6TEI3	A6TEI3 [662-675]	0	1607.79853558	Not Found	High	Not Found		2.6e6		2.57179379463196	High	0.003115	0.06834
High	[R].FNSLTPEQQR.[D]		0.0787354	0.000422255	1	1	2	A6TCJ1	A6TCJ1 [107-116]	0	1219.60657589	Not Found	High	Not Found				2.62359929084778	High	3.417E-05	0.002312
High	[R].QWFTDVK.[I]		0.0523698	0.000422255	1	1	22	B5XSV5	B5XSV5 [91-97]	0	923.46214369	High	High	High	5.7e7	1.8e7	4.9e7	2.61895799636841	High	3.417E-05	0.001098
High	[R].LIVAVNSDASTK.[R]		0.0903214	0.000422255	1	2	4	A6TE31	A6TE31 [370-381]	0	1217.67359279	Not Found	High	High		2.3e6	2.6e6	2.21274518966675	High	3.417E-05	0.002979
High	[R].VFGNLPYNISTPLMFHLFSYTDAIADMHFMLQK.[E]		0.0582371	0.000422255	1	2	1	A6T4I7	A6T4I7 [110-142]	0	3861.88414188	Not Found	Not Found	High			6.1e6	2.21378469467163	High	3.417E-05	0.001332
High	[K].KAGNVAADGVIK.[T]	1xDeamidated [N4]	0.0772521	0.000422255	1	1	1	A6T4X2	A6T4X2 [52-63]	1	1143.63681384	Not Found	Not Found	High				2.68194556236267	High	3.417E-05	0.00223
High	[R].FRPSYFPFTEPSAEVDVMGK.[N]		0.084942	0.000422255	1	2	2	A6TAI3	A6TAI3 [243-262]	0	2304.10053055	Not Found	Not Found	High				3.19010019302368	High	3.417E-05	0.00266
High	[K].ILFVGTK.[R]		0.0754352	0.000422255	1	2	11	A6T4X1	A6T4X1 [67-73]	0	777.48690195	High	High	High	7.0e6		1.8e7	1.95887565612793	High	3.417E-05	0.003237
High	[R].TLEESSALAAANKR.[V]		0.0813961	0.000422255	1	2	2	A6TFH4	A6TFH4 [572-585]	1	1460.77034658	Not Found	High	Not Found		1.2e6		1.96984779834747	High	3.417E-05	0.002463
High	[K].YSPVEGATANELADQVPEEVKEER.[W]		0.0747199	0.000422255	1	2	2	A6T6T1	A6T6T1 [336-359]	1	2660.26859437	Not Found	Not Found	High			3.0e6	2.7221143245697	High	3.417E-05	0.002097
High	[K].EAHPEIPTK.[S]		0.0544341	0.000422255	1	1	4	B5XZS6	B5XZS6 [223-231]	0	1021.53128579	High	Not Found	High	5.9e6		8.4e6	2.97900080680847	High	0.0002192	0.007831
High	[K].KYDPVVR.[Q]		0.0659882	0.000422255	1	1	10	B5XTG7	B5XTG7 [38-44]	1	876.49377818	High	High	High	6.1e7	2.7e6	1.4e8	2.4261782169342	High	0.0002192	0.005539
High	[R].QMIMVLAPK.[K]		0.0659882	0.000422255	1	1	2	P33318	P33318 [169-177]	0	1030.57877012	High	Not Found	Not Found	4.5e6			2.13069772720337	High	3.417E-05	0.001673
High	[R].AILGSLER.[F]		0.0750767	0.000422255	1	1	9	B5XQC6	B5XQC6 [513-520]	0	858.50434284	High	High	High		2.9e6		1.99513590335846	High	0.0002192	0.005552
High	[K].FRDEVRPR.[F]		0.0942311	0.000422255	1	2	9	A6T4Z7	A6T4Z7 [139-146]	1	1074.58030168	High	High	High	1.7e7	1.7e7	4.3e6	2.43384909629822	High	0.002139	0.04981
High	[R].IETLHAER.[E]		0.0813961	0.000422255	1	3	2	A6T716	A6T716 [787-794]	0	968.5159701	Not Found	High	Not Found		2.2e6		1.63488340377808	High	3.417E-05	0.002457
High	[R].TLTAVDCCLMVIDAAK.[G]	2xCarbamidomethyl [C7; C8]	0.0929106	0.000422255	1	2	2	A6THZ0	A6THZ0 [102-117]	0	1780.86418922	Not Found	Not Found	High			2.4e6	2.54552268981934	High	3.417E-05	0.003217
High	[K].SVGQLLK.[E]		0.0768854	0.000422255	1	1	24	A6T4X2	A6T4X2 [241-247]	0	744.46141546	High	High	High		1.4e7		2.03540062904358	High	0.003781	0.08434
High	[K].AQLLGAWAGELLAEELR.[L]		0.0806274	0.000422255	1	2	4	A6TG09	A6TG09 [408-424]	0	1839.99632365	Not Found	High	High				3.41783714294434	High	3.417E-05	0.003335
High	[R].QQFVDWLK.[G]		0.0672651	0.000422255	1	1	1	Q9F663	Q9F663 [204-211]	0	1063.55710665	High	Not Found	Not Found	9.9e6			2.44054698944092	High	3.417E-05	0.001732
High	[R].AVTESLQK.[L]		0.0829545	0.000422255	1	1	3	Q9F663	Q9F663 [184-191]	0	875.48327301	High	High	Not Found	6.0e6	7.5e6		1.62651395797729	High	3.417E-05	0.002543
High	[R].SYPITIAAGLFNDPASFLPLK.[S]		0.0526236	0.000422255	1	2	2	A6TF13	A6TF13 [12-32]	0	2235.20598192	Not Found	High	Not Found		7.7e5		2.69116592407227	High	3.417E-05	0.001103
High	[R].IGSPAVTR.[R]		0.0508715	0.000422255	1	2	4	A6TCG5	A6TCG5 [364-371]	0	800.46247806	Not Found	High	High		3.4e7	4.1e7	1.90860748291016	High	3.417E-05	0.001043
High	[K].EMLPIVDKPMIQYIVDEIVAAGIK.[E]	1xDeamidated [Q12]	0.0688944	0.000422255	1	1	2	Q48447	Q48447 [29-52]	0	2686.44457418	Not Found	High	Not Found		1.5e6		2.50294637680054	High	3.417E-05	0.001815
High	[K].WLLDQAECIVTLWNGQPIAVTPPNFVELEIIETDPGLK.[G]	3xDeamidated [Q5; N24; Q/N]; 1xCarbamidomethyl [C8]	0.0692248	0.000422255	1	1	6	A6TH65	A6TH65 [106-143]	0	4322.18287028	High	High	Not Found	1.0e6	9.5e5		3.40038394927979	High	0.004138	0.09423
High	[K].AYSTDSNMLGATHEAK.[D]		0.0635037	0.000422255	1	2	3	A6TEJ0	A6TEJ0 [190-205]	0	1695.76427483	High	High	High	5.3e6	1.4e6	1.6e6	2.82510662078857	High	0.0002192	0.007879
High	[R].DTLLEQAEQGVDYFTIHAGVLLR.[Y]	1xDeamidated [Q]	0.0907482	0.000422255	1	2	2	A6TGQ1	A6TGQ1 [317-339]	0	2589.31950829	High	Not Found	Not Found				2.6393723487854	High	3.417E-05	0.003011
High	[K].ISNGEGVER.[V]	1xDeamidated [N3]	0.050138	0.000422255	1	1	3	B5XVK6	B5XVK6 [64-72]	0	961.45851518	High	Not Found	Not Found	4.3e5			1.54983603954315	High	0.001102	0.03071
High	[K].LNQLVTEK.[H]		0.0576785	0.000422255	1	2	6	A6T6C3	A6T6C3 [274-281]	0	944.54112222	High	High	High	5.8e6	9.2e5		2.7453784942627	High	0.0002192	0.006448
High	[R].HAFKPK.[L]		0.088633	0.000422255	2	2	2	B5XP25; A6TBR5	B5XP25 [80-85]; A6TBR5 [80-85]	0	727.42497045	High	High	Not Found	6.9e5	1.0e6		2.06698298454285	High	0.0004784	0.01982
High	[K].DKLSNPVR.[L]		0.0585183	0.000422255	1	1	3	B5XUB8	B5XUB8 [83-90]	1	928.5210555	Not Found	High	High		5.5e6	9.0e6	2.18310451507568	High	3.417E-05	0.001342
High	[R].IGTTGAIQPHINVGDVLVTTASVR.[L]		0.0585183	0.000422255	1	1	1	P52671	P52671 [96-119]	0	2419.3303474	Not Found	Not Found	High				1.60090231895447	High	3.417E-05	0.001347
High	[R].VETVYIPEEDR.[A]		0.0628967	0.000422255	1	2	8	A6TCD6	A6TCD6 [108-118]	0	1349.65833659	High	High	High			2.2e6	2.50299310684204	High	3.417E-05	0.001852
High	[K].YGEPTPQALLESAMR.[H]		0.0596564	0.000422255	1	2	2	A6TCD4	A6TCD4 [149-163]	0	1662.81558218	High	High	Not Found				1.79614949226379	High	0.0002192	0.009764
High	[R].LAAEQGIPVWAPEDVNHPLWIER.[I]	1xDeamidated [N16]	0.0750767	0.000422255	2	2	1	A6TF98; B5XTK9	A6TF98 [48-70]; B5XTK9 [48-70]	0	2641.34091249	High	Not Found	Not Found				2.09086275100708	High	3.417E-05	0.002119
High	[R].GIVYIDEIDK.[I]		0.0605238	0.000422255	1	2	4	A6T5I1	A6T5I1 [179-188]	0	1164.61468098	High	Not Found	High	4.7e6		1.6e6	2.66461396217346	High	0.0003663	0.0141
High	[R].QGLAAYESR.[F]		0.0663053	0.000422255	1	1	2	A6T742	A6T742 [249-257]	0	994.49523464	Not Found	High	Not Found		9.9e5		2.22154378890991	High	3.417E-05	0.001685
High	[K].LPATIILR.[A]		0.0929106	0.000422255	1	2	8	A6TGP0	A6TGP0 [204-211]	0	896.59276394	High	High	High		5.4e6		2.19968509674072	High	0.0002192	0.004815
High	[K].HPYLEER.[D]		0.0841417	0.000422255	1	2	5	A6TG37	A6TG37 [65-71]	0	943.46320629	High	High	High	7.0e6	1.4e7		2.1387574672699	High	3.417E-05	0.002599
High	[R].AGQHYQLTTR.[Q]		0.0869743	0.000422255	1	1	4	A6T6E6	A6T6E6 [147-156]	0	1174.5963456	High	High	Not Found	1.9e6	2.5e6		2.34634780883789	High	0.001212	0.03298
High	[K].ANLTAQINK.[L]	1xDeamidated [N2]	0.0635037	0.000422255	1	1	2	B5Y237	B5Y237 [77-85]	0	973.53128622	Not Found	Not Found	High			1.4e6	2.43419933319092	High	3.417E-05	0.001553
High	[K].IAAHAADLAK.[G]		0.0526236	0.000422255	1	2	6	A6TGQ1	A6TGQ1 [519-528]	0	980.55235562	High	High	High	7.3e6	9.4e6	5.3e6	2.12566351890564	High	3.417E-05	0.001108
High	[R].ADAIFIEELHK.[A]		0.0663053	0.000422255	1	2	2	A6TCC2	A6TCC2 [427-437]	0	1285.67867819	Not Found	Not Found	High			3.9e6	2.7669370174408	High	3.417E-05	0.001686
High	[R].GMNDYLPGETALWQR.[I]	1xDeamidated [Q/N]	0.0625952	0.000422255	1	1	2	B5XNL6	B5XNL6 [10-24]	0	1751.80574618	Not Found	High	Not Found				2.90314555168152	High	3.417E-05	0.001514
High	[K].AASYEEIK.[K]		0.0685656	0.000422255	1	1	4	P24164	P24164 [244-251]	0	910.45163852	High	High	Not Found	1.1e7	2.2e7		2.34874749183655	High	3.417E-05	0.001796
High	[R].LAGEGEAGEHGAPAGDLYVQVQVK.[Q]		0.0506258	0.000422255	1	2	4	A6T4F5	A6T4F5 [229-252]	0	2395.18882812	High	High	High	2.6e6	7.6e6	1.6e7	2.46587228775024	High	3.417E-05	0.001032
High	[R].ETMAAELQR.[T]		0.0743646	0.000422255	1	2	1	A6TD24	A6TD24 [164-172]	0	1048.50917012	Not Found	Not Found	High				1.93742036819458	High	3.417E-05	0.002071
High	[R].KDDICYATTNR.[Q]	1xCarbamidomethyl [C5]	0.0743646	0.000422255	1	1	4	A6T4G3	A6T4G3 [193-203]	1	1356.62123991	High	High	Not Found				2.5761775970459	High	0.0004217	0.01728
High	[R].LSEVEGVNNR.[L]		0.0596564	0.000422255	1	2	1	B5XZM7	B5XZM7 [220-229]	0	1116.56437674	Not Found	High	Not Found		3.0e6		2.50630903244019	High	3.417E-05	0.001385
High	[K].TEQQLTAMK.[V]		0.0565769	0.000422255	1	2	8	A6TGE6	A6TGE6 [362-370]	0	1049.52957121	High	High	High	2.6e6	1.8e6	1.5e6	2.19073247909546	High	0.0002192	0.007514
High	[R].ITEETLAK.[L]		0.0574012	0.000422255	1	2	6	A6TGT4	A6TGT4 [58-65]	0	904.4985887	High	High	Not Found	3.2e7	3.5e7		2.69933390617371	High	3.417E-05	0.001788
High	[R].AWQEIAQADR.[V]		0.06989	0.000422255	1	1	2	A6TG09	A6TG09 [289-298]	0	1187.58036117	High	Not Found	Not Found	1.8e6			1.65370893478394	High	0.0002192	0.009088
High	[R].VTAERDPANLK.[W]	1xDeamidated [N9]	0.0794871	0.000422255	1	1	3	P24164	P24164 [68-78]	1	1214.63754207	High	Not Found	Not Found	3.6e6			3.09356379508972	High	3.417E-05	0.002348
High	[K].IIASVADK.[F]		0.0964711	0.000422255	1	2	2	A6TDS5	A6TDS5 [105-112]	0	816.48254478	Not Found	High	Not Found		1.1e7		2.1039707660675	High	3.417E-05	0.003351
High	[R].QQPTAPEVR.[K]		0.0588009	0.000422255	1	2	3	A6TDS1	A6TDS1 [179-187]	0	1025.53743379	High	High	High	1.4e6		3.4e6	2.01891231536865	High	0.0002192	0.006527
High	[K].NHLNMHFVSNVDGTHIAEVLK.[N]	1xDeamidated [N]	0.0946752	0.000422255	1	2	2	A6TGT4	A6TGT4 [174-194]	0	2376.17648982	High	Not Found	Not Found				1.39828622341156	High	3.417E-05	0.00325
High	[R].QLDPLVVGQEHYDTAR.[G]		0.0622952	0.000422255	1	2	1	A6TG36	A6TG36 [344-359]	0	1840.91880158	High	Not Found	Not Found	4.8e6			2.02508425712585	High	3.417E-05	0.001499
High	[R].FIVTNPNAK.[S]		0.0531348	0.000422255	1	2	10	A6T4W0	A6T4W0 [95-103]	0	1003.55710665	High	High	High			1.2e7	2.40390181541443	High	0.0002192	0.004652
High	[R].DTPASMAER.[N]		0.0672651	0.000422255	1	10	8	P37323	P37323 [240-248]	0	977.43567085	High	High	High	5.9e6	6.3e6	2.8e7	1.98792016506195	High	3.417E-05	0.002499
High	[K].QTLLTHLNR.[E]		0.0685656	0.000422255	1	2	1	A6TEI7	A6TEI7 [43-51]	0	1095.62691749	High	Not Found	Not Found				2.05476379394531	High	3.417E-05	0.001792
High	[K].VVLTGPSK.[D]		0.0810109	0.000422255	1	1	6	P24164	P24164 [111-118]	0	800.48763018	High	High	High		1.5e8	2.0e8	1.95091950893402	High	0.0002192	0.009325
High	[R].KFISIVAE.[-]		0.0574012	0.000422255	1	1	1	B5XSV6	B5XSV6 [78-85]	1	906.52949496	High	Not Found	Not Found	8.0e6			2.1274893283844	High	3.417E-05	0.001293
High	[K].GIGALYVR.[R]		0.0568504	0.000422255	1	2	16	A6TCF1	A6TCF1 [212-219]	0	848.49886358	High	High	High	1.6e7	1.3e6	1.2e7	2.49654960632324	High	3.417E-05	0.001775
High	[R].SNPQAELIK.[D]		0.093789	0.000422255	1	2	6	A6T562	A6T562 [181-189]	0	999.54693585	High	High	High	2.4e6		1.5e6	2.25361251831055	High	3.417E-05	0.003198
High	[R].QKEISDGLASAER.[A]		0.0810109	0.000422255	1	2	4	B5XZM0	B5XZM0 [37-49]	1	1403.71249737	High	Not Found	High	2.8e6		4.7e6	2.30814504623413	High	0.0002192	0.006474
High	[K].IPGGFFR.[R]		0.0761571	0.000422255	1	2	15	A6TEI3	A6TEI3 [73-79]	0	793.43553511	High	High	High	3.7e6	4.3e6	3.0e6	1.89934206008911	High	0.0002192	0.004613
High	[R].AIAGDSVSGLGTGGMGTK.[L]		0.0776204	0.000422255	1	2	2	A6T562	A6T562 [200-217]	0	1578.77919666	High	Not Found	Not Found				2.09861493110657	High	3.417E-05	0.002247
High	[K].ACEEVGFVSR.[S]	1xCarbamidomethyl [C2]	0.084942	0.000422255	1	1	4	A6T5R4	A6T5R4 [57-66]	0	1153.53063412	High	High	Not Found	1.7e6	4.2e6		2.53401064872742	High	0.0001013	0.003786
High	[R].VIPEANKPR.[R]		0.0588009	0.000422255	1	1	3	B5XT60	B5XT60 [124-132]	0	1023.59455477	Not Found	High	High		1.1e6	1.8e6	1.76753413677216	High	0.002243	0.05234
High	[R].IETMFSAMQNVVPSHLSDVNLFDFK.[G]		0.0787354	0.000422255	1	2	2	B5XRN3	B5XRN3 [239-263]	0	2869.38991234	Not Found	High	Not Found		2.0e6		2.29412770271301	High	3.417E-05	0.002309
High	[K].DNTPMFVR.[G]		0.0894735	0.000422255	1	1	12	P24164	P24164 [119-126]	0	979.46657711	High	High	High				2.45921659469604	High	0.00143	0.03836
[truncated: 385 more rows]
