# Supplementary material for: Disruption of KPC-producing Klebsiella pneumoniae membrane via induction of oxidative stress by cinnamon bark (Cinnamomum verum J. Presl) essential oil
Source: PLoS One. 2019 Apr 2;14(4):e0214326. doi: 10.1371/journal.pone.0214326 (PMC6445408; doi:10.1371/journal.pone.0214326)
Supplement: S1 Attachment — (ZIP) [file pone.0214326.s001.zip › S1 Attachment/CBO Treated BR2/CBO2_050917_01_Proteins.txt]

Protein FDR Confidence	Master	Accession	Description	Exp. q-value	Sum PEP Score	Coverage	# Peptides	# PSMs	# Unique Peptides	# Protein Groups	# AAs	MW [kDa]	calc. pI	Found in Sample: [S9] F9: Sample	Found in Sample: [S8] F8: Sample	Found in Sample: [S7] F7: Sample	Area: F9: Sample	Area: F8: Sample	Area: F7: Sample	emPAI	Score Sequest HT	# Peptides Sequest HT
High	IsMasterProtein	A6T4F4	Chaperone protein DnaK OS=Klebsiella pneumoniae subsp. pneumoniae (strain ATCC 700721 / MGH 78578) GN=dnaK PE=3 SV=1	0	608.122830984735	80.8777429467085	42	899	42	1	638	69.066	4.97	High	High	High	2.1e8	1.8e8	2.8e8	111.534	2408.17732822895	42
High	IsMasterProtein	A6TH53	60 kDa chaperonin OS=Klebsiella pneumoniae subsp. pneumoniae (strain ATCC 700721 / MGH 78578) GN=groL PE=3 SV=1	0	554.61451107864	76.8248175182482	30	1372	30	1	548	57.09	4.94	High	High	High	6.8e8	3.8e8	7.6e8	122.285	4198.75582587719	30
High	IsMasterProtein	A6TGP0	DNA-directed RNA polymerase subunit beta OS=Klebsiella pneumoniae subsp. pneumoniae (strain ATCC 700721 / MGH 78578) GN=rpoB PE=3 SV=2	0	548.513445456364	60.4321907600596	54	872	54	1	1342	150.422	5.29	High	High	High	4.5e7	4.2e7	8.3e7	11.143	2404.40251600742	54
High	IsMasterProtein	A6TGP1	DNA-directed RNA polymerase subunit beta' OS=Klebsiella pneumoniae subsp. pneumoniae (strain ATCC 700721 / MGH 78578) GN=rpoC PE=3 SV=1	0	457.800334157016	50.0355366027008	46	654	46	1	1407	155.165	6.87	High	High	High	5.1e7	3.7e7	5.7e7	4.8	1834.85660862923	46
High	IsMasterProtein	A6TEX7	Elongation factor Tu OS=Klebsiella pneumoniae subsp. pneumoniae (strain ATCC 700721 / MGH 78578) GN=tufA PE=3 SV=1	0	380.913262621354	84.7715736040609	25	1799	25	1	394	43.219	5.45	High	High	High	2.0e9	8.6e8	1.0e9	108.26	4848.5125412941	25
High	IsMasterProtein	A6TD53	Enolase OS=Klebsiella pneumoniae subsp. pneumoniae (strain ATCC 700721 / MGH 78578) GN=eno PE=3 SV=1	0	277.865167197495	68.0555555555556	19	697	19	1	432	45.521	5.3	High	High	High	2.8e8	1.5e8	2.0e8	32.113	1808.35085046291	19
High	IsMasterProtein	A6TEI7	Translation initiation factor IF-2 OS=Klebsiella pneumoniae subsp. pneumoniae (strain ATCC 700721 / MGH 78578) GN=infB PE=3 SV=1	0	264.928432444297	42.0758928571429	23	281	23	1	896	98.016	6.02	High	High	High	1.0e8	9.3e7	7.6e7	3.582	746.29441010952	23
High	IsMasterProtein	A6TG36	ATP synthase subunit beta OS=Klebsiella pneumoniae subsp. pneumoniae (strain ATCC 700721 / MGH 78578) GN=atpD PE=3 SV=1	0	241.255103945509	77.3913043478261	20	369	20	1	460	50.179	5	High	High	High	7.7e7	2.9e7	5.3e7	20.544	1143.57950043678	20
High	IsMasterProtein	A6T5N6	Chaperone protein HtpG OS=Klebsiella pneumoniae subsp. pneumoniae (strain ATCC 700721 / MGH 78578) GN=htpG PE=3 SV=1	0	231.324693371258	51.9230769230769	24	403	24	1	624	71.063	5.24	High	High	High	6.6e7	7.2e7	1.1e8	6.079	1219.31918716431	24
High	IsMasterProtein	Q9F663	Carbapenem-hydrolyzing beta-lactamase KPC OS=Klebsiella pneumoniae GN=bla PE=1 SV=2	0	213.769103132723	73.037542662116	18	514	18	1	293	31.096	7.85	High	High	High	5.2e8	4.0e8	4.4e8	38.811	1481.70042693615	18
High	IsMasterProtein	P41576	6-phosphogluconate dehydrogenase, decarboxylating OS=Klebsiella pneumoniae GN=gnd PE=3 SV=2	0	207.658946081921	54.2735042735043	16	308	10	1	468	51.296	5.2	High	High	High	7.5e7	4.7e7	6.3e7	9	981.737676739693	16
High	IsMasterProtein	A6TG38	ATP synthase subunit alpha OS=Klebsiella pneumoniae subsp. pneumoniae (strain ATCC 700721 / MGH 78578) GN=atpA PE=3 SV=1	0	196.561516549064	54.1910331384016	19	314	19	1	513	55.135	6	High	High	High	8.0e7	7.0e7	8.1e7	6.43	966.987228751183	19
High	IsMasterProtein	A6TEU8	DNA-directed RNA polymerase subunit alpha OS=Klebsiella pneumoniae subsp. pneumoniae (strain ATCC 700721 / MGH 78578) GN=rpoA PE=3 SV=1	0	194.450917446637	77.2036474164134	18	569	18	1	329	36.443	5.06	High	High	High	1.1e8	9.7e7	1.5e8	13.925	1585.5298306942	18
High	IsMasterProtein	P24164	Glyceraldehyde-3-phosphate dehydrogenase (Fragment) OS=Klebsiella pneumoniae GN=gap PE=3 SV=2	0	193.20185841292	77.8877887788779	18	426	18	1	303	32.286	7.03	High	High	High	4.5e8	6.1e8	4.6e8	32.405	1079.69898200035	18
High	IsMasterProtein	A6TEI3	Polyribonucleotide nucleotidyltransferase OS=Klebsiella pneumoniae subsp. pneumoniae (strain ATCC 700721 / MGH 78578) GN=pnp PE=3 SV=1	0	181.167418426166	42.1940928270042	17	289	17	1	711	76.798	5.17	High	High	High	5.8e7	3.7e7	7.5e7	3.732	841.992042660713	17
High	IsMasterProtein	A6TCF1	Cysteine desulfurase IscS OS=Klebsiella pneumoniae subsp. pneumoniae (strain ATCC 700721 / MGH 78578) GN=iscS PE=3 SV=1	0	178.326130329708	66.5841584158416	20	293	20	1	404	45.028	6.18	High	High	High	5.4e7	3.0e7	5.8e7	12.183	728.746223449707	20
High	IsMasterProtein	B5XUB8	Phosphoglycerate kinase OS=Klebsiella pneumoniae (strain 342) GN=pgk PE=3 SV=1	0	176.140627297203	59.6899224806201	16	311	16	1	387	41.066	5.29	High	High	High	1.0e8	6.2e7	3.1e7	10.007	1039.15235054493	16
High	IsMasterProtein	A6T5H9	Trigger factor OS=Klebsiella pneumoniae subsp. pneumoniae (strain ATCC 700721 / MGH 78578) GN=tig PE=3 SV=1	0	173.582683347503	62.2685185185185	23	442	23	1	432	48.083	4.89	High	High	High	1.7e8	2.1e8	2.7e8	8.183	1280.01248252392	23
High	IsMasterProtein	A6T4X2	Elongation factor Ts OS=Klebsiella pneumoniae subsp. pneumoniae (strain ATCC 700721 / MGH 78578) GN=tsf PE=3 SV=1	0	169.588490392942	77.0318021201414	18	405	18	1	283	30.431	5.21	High	High	High	1.6e8	1.3e8	1.7e8	20.544	1034.40675997734	18
High	IsMasterProtein	A6T4X1	30S ribosomal protein S2 OS=Klebsiella pneumoniae subsp. pneumoniae (strain ATCC 700721 / MGH 78578) GN=rpsB PE=3 SV=2	0	166.096584239102	62.655601659751	12	428	12	1	241	26.683	7.14	High	High	High	2.1e8	1.9e8	2.5e8	45.416	1068.05519163609	12
High	IsMasterProtein	A6TGN6	50S ribosomal protein L1 OS=Klebsiella pneumoniae subsp. pneumoniae (strain ATCC 700721 / MGH 78578) GN=rplA PE=3 SV=1	0	146.044491861125	58.5470085470086	14	494	5	1	234	24.729	9.64	High	High	High	2.2e8	1.3e8	3.1e8	30.623	1226.35016965866	14
High	IsMasterProtein	A6TEX2	50S ribosomal protein L3 OS=Klebsiella pneumoniae subsp. pneumoniae (strain ATCC 700721 / MGH 78578) GN=rplC PE=3 SV=1	0	139.524705038749	70.8133971291866	12	493	12	1	209	22.225	9.91	High	High	High	2.4e8	5.4e7	1.6e8	22.714	1146.84593093395	12
High	IsMasterProtein	A6TEW9	50S ribosomal protein L2 OS=Klebsiella pneumoniae subsp. pneumoniae (strain ATCC 700721 / MGH 78578) GN=rplB PE=3 SV=1	0	135.908551285172	58.2417582417582	15	373	15	1	273	29.816	10.93	High	High	High	5.6e8	4.9e8	4.7e8	19.691	666.724558711052	15
High	IsMasterProtein	A6TGT4	Glucose-6-phosphate isomerase OS=Klebsiella pneumoniae subsp. pneumoniae (strain ATCC 700721 / MGH 78578) GN=pgi PE=3 SV=1	0	135.284986636384	52.0947176684882	19	178	19	1	549	61.29	6.23	High	High	High	3.9e7	3.1e7	5.0e7	4.722	399.068653464317	19
High	IsMasterProtein	B5XZB2	2,3-bisphosphoglycerate-dependent phosphoglycerate mutase OS=Klebsiella pneumoniae (strain 342) GN=gpmA PE=3 SV=1	0	134.137983256544	65.6	12	367	12	1	250	28.301	5.9	High	High	High	8.4e7	8.1e7	9.6e7	22.714	884.199386358261	12
High	IsMasterProtein	A6TCV9	Alanine--tRNA ligase OS=Klebsiella pneumoniae subsp. pneumoniae (strain ATCC 700721 / MGH 78578) GN=alaS PE=3 SV=1	0	130.315649974801	27.7714285714286	19	165	19	1	875	95.571	5.74	High	High	High	3.5e7	3.5e7	4.2e7	1.432	457.811643838882	19
High	IsMasterProtein	A6THB1	30S ribosomal protein S6 OS=Klebsiella pneumoniae subsp. pneumoniae (strain ATCC 700721 / MGH 78578) GN=rpsF PE=3 SV=1	0	129.486507573835	76.3358778625954	9	276	9	1	131	15.107	5.38	High	High	High	2.7e8	3.8e8	4.4e8	132.352	821.767559528351	9
High	IsMasterProtein	A6TDV1	S-adenosylmethionine synthase OS=Klebsiella pneumoniae subsp. pneumoniae (strain ATCC 700721 / MGH 78578) GN=metK PE=3 SV=1	0	125.491841519032	43.4895833333333	10	135	10	1	384	41.881	5.26	High	High	High	3.1e7	3.5e7	4.6e7	5.062	395.154851555824	10
High	IsMasterProtein	A6TGN9	50S ribosomal protein L7/L12 OS=Klebsiella pneumoniae subsp. pneumoniae (strain ATCC 700721 / MGH 78578) GN=rplL PE=3 SV=1	0	125.261519741417	81.8181818181818	9	983	9	1	121	12.334	4.65	High	High	High	1.3e9	7.2e8	1.8e9	99	3107.36809408665	9
High	IsMasterProtein	A6TEV7	50S ribosomal protein L6 OS=Klebsiella pneumoniae subsp. pneumoniae (strain ATCC 700721 / MGH 78578) GN=rplF PE=3 SV=1	0	119.989018839326	63.8418079096045	8	314	8	1	177	18.832	9.7	High	High	High	1.7e8	8.0e7	4.3e8	20.544	781.757624745369	8
High	IsMasterProtein	A6T5E8	6,7-dimethyl-8-ribityllumazine synthase OS=Klebsiella pneumoniae subsp. pneumoniae (strain ATCC 700721 / MGH 78578) GN=ribH PE=3 SV=1	0	118.73604761309	75	6	173	6	1	156	16.147	5.25	High	High	High	2.7e7	1.2e7	1.3e7	137.95	553.829460382462	6
High	IsMasterProtein	A6TCC2	GMP synthase [glutamine-hydrolyzing] OS=Klebsiella pneumoniae subsp. pneumoniae (strain ATCC 700721 / MGH 78578) GN=guaA PE=3 SV=1	0	118.307667947035	39.2380952380952	14	172	14	1	525	58.755	5.44	High	High	High	2.9e7	2.3e7	2.8e7	2.652	458.984163761139	14
High	IsMasterProtein	A6TF98	Bifunctional polymyxin resistance protein ArnA OS=Klebsiella pneumoniae subsp. pneumoniae (strain ATCC 700721 / MGH 78578) GN=arnA PE=3 SV=1	0	115.435686209564	34.3419062027232	11	103	4	1	661	73.998	6.33	High	High	High	1.2e7	8.3e6	4.6e6	1.543	302.071105480194	11
High	IsMasterProtein	B5XNA0	30S ribosomal protein S3 OS=Klebsiella pneumoniae (strain 342) GN=rpsC PE=3 SV=1	0	115.281371257769	40.5172413793103	8	217	8	1	232	25.823	10.3	High	High	High	2.7e8	1.7e8	3.0e8	10.659	631.416771173477	8
High	IsMasterProtein	Q7X222	Triosephosphate isomerase OS=Klebsiella pneumoniae GN=tpiA PE=3 SV=1	0	112.206896688069	61.5686274509804	8	231	8	1	255	26.921	6.16	High	High	High	7.5e7	5.1e7	8.8e7	15.379	512.564009666443	8
High	IsMasterProtein	B5Y1K5	2,3,4,5-tetrahydropyridine-2,6-dicarboxylate N-succinyltransferase OS=Klebsiella pneumoniae (strain 342) GN=dapD PE=3 SV=1	0	111.363645663653	57.2992700729927	12	184	12	1	274	29.813	5.54	High	High	High	4.6e7	4.6e7	6.4e7	10.548	548.034383654594	12
High	IsMasterProtein	A6TD54	CTP synthase OS=Klebsiella pneumoniae subsp. pneumoniae (strain ATCC 700721 / MGH 78578) GN=pyrG PE=3 SV=1	0	109.810547123067	40.9174311926606	12	158	12	1	545	60.125	5.86	High	High	High	3.2e7	3.4e7	3.8e7	1.966	398.155410647392	12
High	IsMasterProtein	A6T6A3	Leucine--tRNA ligase OS=Klebsiella pneumoniae subsp. pneumoniae (strain ATCC 700721 / MGH 78578) GN=leuS PE=3 SV=1	0	108.744904578703	29.0697674418605	15	162	15	1	860	96.994	5.24	High	High	High	1.5e7	1.2e7	1.3e7	1.63	370.388916730881	15
High	IsMasterProtein	A6T4P1	Protein translocase subunit SecA OS=Klebsiella pneumoniae subsp. pneumoniae (strain ATCC 700721 / MGH 78578) GN=secA PE=3 SV=1	0	108.591982665601	32.4084350721421	16	127	16	1	901	101.897	5.6	High	High	High	3.1e7	2.6e7	4.5e7	1.125	318.977708220482	16
High	IsMasterProtein	A6T6F6	Succinate--CoA ligase [ADP-forming] subunit beta OS=Klebsiella pneumoniae subsp. pneumoniae (strain ATCC 700721 / MGH 78578) GN=sucC PE=3 SV=1	0	107.909640167481	43.298969072165	12	224	12	1	388	41.477	5.52	High	High	High	2.9e7	3.8e7	2.5e7	4.995	439.602026343346	12
High	IsMasterProtein	A6TCD7	Nucleoside diphosphate kinase OS=Klebsiella pneumoniae subsp. pneumoniae (strain ATCC 700721 / MGH 78578) GN=ndk PE=3 SV=1	0	105.744973546804	90.2097902097902	8	291	8	1	143	15.517	5.81	High	High	High	1.6e8	1.3e8	2.2e8	55.234	729.157626986504	8
High	IsMasterProtein	A6TH93	Adenylosuccinate synthetase OS=Klebsiella pneumoniae subsp. pneumoniae (strain ATCC 700721 / MGH 78578) GN=purA PE=3 SV=1	0	104.890341924032	54.3981481481482	14	154	14	1	432	47.136	5.48	High	High	High	5.9e7	5.2e7	4.9e7	3.786	456.684093117714	14
High	IsMasterProtein	A6TFH4	Glycine--tRNA ligase beta subunit OS=Klebsiella pneumoniae subsp. pneumoniae (strain ATCC 700721 / MGH 78578) GN=glyS PE=3 SV=1	0	101.910963113841	35.4136429608128	18	125	18	1	689	76.284	5.58	High	High	High	3.7e7	3.2e7	1.6e7	1.783	308.810732722282	18
High	IsMasterProtein	B5XZC1	Protein TolB OS=Klebsiella pneumoniae (strain 342) GN=tolB PE=3 SV=1	0	100.26641575319	33.953488372093	9	142	9	1	430	45.767	8.22	High	High	High	3.4e7	4.0e7	3.9e7	4.623	359.141214609146	9
High	IsMasterProtein	A6T5I1	ATP-dependent Clp protease ATP-binding subunit ClpX OS=Klebsiella pneumoniae subsp. pneumoniae (strain ATCC 700721 / MGH 78578) GN=clpX PE=3 SV=1	0	100.010206133884	55.188679245283	13	173	13	1	424	46.265	5.5	High	High	High	1.4e7	1.3e7	1.2e7	4.38	493.517455220222	13
High	IsMasterProtein	A6TC43	Glutamate--tRNA ligase OS=Klebsiella pneumoniae subsp. pneumoniae (strain ATCC 700721 / MGH 78578) GN=gltX PE=3 SV=1	0	96.8498248873303	55.5084745762712	16	112	16	1	472	53.57	6.01	High	High	High	3.8e7	1.4e7	2.2e7	3.52	246.63582444191	16
High	IsMasterProtein	B5XNB5	30S ribosomal protein S4 OS=Klebsiella pneumoniae (strain 342) GN=rpsD PE=3 SV=1	0	95.9126889713342	44.6601941747573	11	489	11	1	206	23.488	10.05	High	High	High	1.8e8	5.3e7	5.7e7	17.478	1027.59985125065	11
High	IsMasterProtein	B5XYF8	50S ribosomal protein L1 OS=Klebsiella pneumoniae (strain 342) GN=rplA PE=3 SV=1	0	92.9125987011269	40.1709401709402	10	271	1	1	234	24.616	9.57	High	Not Found	Not Found				12.335	589.996634602547	10
High	IsMasterProtein	A6TAN5	2-dehydro-3-deoxyphosphooctonate aldolase OS=Klebsiella pneumoniae subsp. pneumoniae (strain ATCC 700721 / MGH 78578) GN=kdsA PE=3 SV=1	0	90.7386250554105	59.5070422535211	11	123	11	1	284	30.805	6.32	High	High	High	1.8e7	2.8e7	1.8e7	3.806	303.793550848961	11
High	IsMasterProtein	P33906	ATP-dependent RNA helicase DeaD OS=Klebsiella pneumoniae GN=deaD PE=3 SV=3	0	88.9184231260127	26.2830482115086	11	111	11	1	643	71.899	8.1	High	High	High	2.6e7	1.7e7	3.1e7	1.456	268.860021352768	11
High	IsMasterProtein	A6TEX1	50S ribosomal protein L4 OS=Klebsiella pneumoniae subsp. pneumoniae (strain ATCC 700721 / MGH 78578) GN=rplD PE=3 SV=1	0	88.5014538334408	42.2885572139304	8	142	8	1	201	22.1	9.73	High	High	High	1.6e8	7.5e7	2.2e8	11.115	405.788520336151	8
High	IsMasterProtein	P24017	Outer membrane protein A OS=Klebsiella pneumoniae GN=ompA PE=1 SV=2	0	88.4469655356391	30.8139534883721	7	168	7	1	344	37.038	6.05	High	High	High	9.3e7	1.1e8	3.0e8	2.511	489.075362801552	7
High	IsMasterProtein	A6TCI3	Elongation factor 4 OS=Klebsiella pneumoniae subsp. pneumoniae (strain ATCC 700721 / MGH 78578) GN=lepA PE=3 SV=1	0	88.1419159659801	40.9015025041736	16	107	16	1	599	66.393	5.59	High	High	High	1.5e7	1.9e7	1.8e7	2.652	248.510296702385	16
High	IsMasterProtein	A6T726	Asparagine--tRNA ligase OS=Klebsiella pneumoniae subsp. pneumoniae (strain ATCC 700721 / MGH 78578) GN=asnS PE=3 SV=1	0	87.3879947040025	41.6309012875536	12	136	12	1	466	52.462	5.29	High	High	High	1.7e7	1.8e7	2.2e7	2.857	335.556212663651	12
High	IsMasterProtein	B5XTJ1	Protein-export protein SecB OS=Klebsiella pneumoniae (strain 342) GN=secB PE=3 SV=1	0	86.758883443579	50.9677419354839	4	130	4	1	155	17.179	4.32	High	High	High	5.9e7	5.8e6	1.2e7	45.416	345.601446866989	4
High	IsMasterProtein	B5Y235	Isoleucine--tRNA ligase OS=Klebsiella pneumoniae (strain 342) GN=ileS PE=3 SV=1	0	86.5816727507436	20.1492537313433	14	114	14	1	938	104.379	6.1	High	High	High	1.7e7	1.9e7	2.9e7	1.069	299.739573121071	14
High	IsMasterProtein	A6TB35	Aspartate--tRNA ligase OS=Klebsiella pneumoniae subsp. pneumoniae (strain ATCC 700721 / MGH 78578) GN=aspS PE=3 SV=1	0	85.9454274375397	22.8571428571429	11	173	11	1	595	66.373	5.55	High	High	High	2.8e7	2.0e7	3.2e7	1.456	381.253728270531	11
High	IsMasterProtein	A6TCM1	Protein GrpE OS=Klebsiella pneumoniae subsp. pneumoniae (strain ATCC 700721 / MGH 78578) GN=grpE PE=3 SV=1	0	83.6752638163947	59.1836734693878	7	125	7	1	196	21.721	4.77	High	High	High	1.2e8	4.8e7	3.8e7	14.199	274.764208555222	7
High	IsMasterProtein	A6TH65	Elongation factor P OS=Klebsiella pneumoniae subsp. pneumoniae (strain ATCC 700721 / MGH 78578) GN=efp PE=3 SV=1	0	81.6465076655709	59.0425531914894	4	145	4	1	188	20.59	5.02	High	High	High	1.8e7	3.9e7	2.4e7	49.119	293.492922186852	4
High	IsMasterProtein	B5XSS1	50S ribosomal protein L13 OS=Klebsiella pneumoniae (strain 342) GN=rplM PE=3 SV=1	0	80.8964812226806	59.1549295774648	8	286	8	1	142	16.1	9.7	High	High	High	4.0e8	2.5e8	2.8e8	45.416	628.647099852562	8
High	IsMasterProtein	B5XZ37	ATP-dependent protease ATPase subunit HslU OS=Klebsiella pneumoniae (strain 342) GN=hslU PE=3 SV=1	0	80.5926975941804	39.8648648648649	14	133	14	1	444	49.681	5.47	High	High	High	3.9e7	2.6e7	3.7e7	2.687	300.19174849987	14
High	IsMasterProtein	A6TEW1	50S ribosomal protein L24 OS=Klebsiella pneumoniae subsp. pneumoniae (strain ATCC 700721 / MGH 78578) GN=rplX PE=3 SV=1	0	79.083491742951	54.8076923076923	5	209	5	1	104	11.309	10.21	High	High	High	9.5e7	6.3e7	7.5e7	99	592.133903384209	5
High	IsMasterProtein	A6THB4	50S ribosomal protein L9 OS=Klebsiella pneumoniae subsp. pneumoniae (strain ATCC 700721 / MGH 78578) GN=rplI PE=3 SV=1	0	78.7905325619013	68.4563758389262	10	251	10	1	149	15.783	6.58	High	High	High	1.9e8	2.3e8	2.2e8	9	563.695390701294	10
High	IsMasterProtein	A6TCG5	Serine hydroxymethyltransferase OS=Klebsiella pneumoniae subsp. pneumoniae (strain ATCC 700721 / MGH 78578) GN=glyA PE=3 SV=1	0	78.4872562890959	42.9256594724221	13	104	13	1	417	45.411	6.48	High	High	High	2.5e7	4.1e7	5.1e7	3.786	254.371731877327	13
High	IsMasterProtein	A6T6C3	Glutamine--tRNA ligase OS=Klebsiella pneumoniae subsp. pneumoniae (strain ATCC 700721 / MGH 78578) GN=glnS PE=3 SV=1	0	77.8441550407832	33.8738738738739	13	121	13	1	555	63.572	5.78	High	High	High	2.0e7	1.4e7	2.6e7	1.966	307.692942261696	13
High	IsMasterProtein	A6TEX9	30S ribosomal protein S7 OS=Klebsiella pneumoniae subsp. pneumoniae (strain ATCC 700721 / MGH 78578) GN=rpsG PE=3 SV=1	0	77.0728830226613	53.2051282051282	10	231	10	1	156	17.621	10.3	High	High	High	3.2e8	1.2e8	5.4e8	14.199	577.979917883873	10
High	IsMasterProtein	A6TEW3	30S ribosomal protein S17 OS=Klebsiella pneumoniae subsp. pneumoniae (strain ATCC 700721 / MGH 78578) GN=rpsQ PE=3 SV=1	0	76.1621782017164	32.1428571428571	3	152	3	1	84	9.697	9.72	High	High	High	2.2e8	1.5e8	1.7e8	99	320.742898106575	3
High	IsMasterProtein	A6TEV5	30S ribosomal protein S5 OS=Klebsiella pneumoniae subsp. pneumoniae (strain ATCC 700721 / MGH 78578) GN=rpsE PE=3 SV=1	0	75.3244188118229	64.0718562874251	10	228	10	1	167	17.636	10.27	High	High	High	1.3e8	1.8e8	4.0e8	7.483	524.04625749588	10
High	IsMasterProtein	A6TEW0	50S ribosomal protein L5 OS=Klebsiella pneumoniae subsp. pneumoniae (strain ATCC 700721 / MGH 78578) GN=rplE PE=3 SV=1	0	74.64401329415	48.0446927374302	9	157	9	1	179	20.289	9.48	High	High	High	1.3e8	7.7e7	1.1e8	7.377	350.451214432716	9
High	IsMasterProtein	A6TEW7	50S ribosomal protein L22 OS=Klebsiella pneumoniae subsp. pneumoniae (strain ATCC 700721 / MGH 78578) GN=rplV PE=3 SV=1	0	74.5638745403221	43.6363636363636	6	154	6	1	110	12.189	10.18	High	High	High	8.5e7	1.7e7	2.2e7	50.795	407.560215711594	6
High	IsMasterProtein	A6TEI4	30S ribosomal protein S15 OS=Klebsiella pneumoniae subsp. pneumoniae (strain ATCC 700721 / MGH 78578) GN=rpsO PE=3 SV=1	0	73.3556231926776	49.438202247191	3	130	3	1	89	10.203	10.46	High	High	High	3.1e7	1.5e7	8.7e7	38.811	274.454871416092	3
High	IsMasterProtein	B5XTK9	Bifunctional polymyxin resistance protein ArnA OS=Klebsiella pneumoniae (strain 342) GN=arnA PE=3 SV=1	0	72.9797025648149	25.4160363086233	8	71	1	1	661	74.187	6.25	High	High	Not Found	3.8e6	4.3e6		0.983	209.578742265701	8
High	IsMasterProtein	B5XNB2	50S ribosomal protein L15 OS=Klebsiella pneumoniae (strain 342) GN=rplO PE=3 SV=1	0	70.6591979093817	65.2777777777778	9	178	9	1	144	15.125	11.15	High	High	High	2.5e8	1.7e8	2.4e8	11.589	405.303077578545	9
High	IsMasterProtein	A6TEW2	50S ribosomal protein L14 OS=Klebsiella pneumoniae subsp. pneumoniae (strain ATCC 700721 / MGH 78578) GN=rplN PE=3 SV=1	0	68.2322757933525	49.5934959349594	5	204	5	1	123	13.546	10.42	High	High	High	8.9e7	3.5e7	6.7e7	18.307	399.820359945297	5
High	IsMasterProtein	A6TCW1	Protein RecA OS=Klebsiella pneumoniae subsp. pneumoniae (strain ATCC 700721 / MGH 78578) GN=recA PE=3 SV=1	0	68.0200226617175	37.5	8	55	8	1	352	37.9	5.19	High	High	High	1.4e7	1.1e7	1.0e7	2.34	134.992269992828	8
High	IsMasterProtein	A6TEV8	30S ribosomal protein S8 OS=Klebsiella pneumoniae subsp. pneumoniae (strain ATCC 700721 / MGH 78578) GN=rpsH PE=3 SV=1	0	67.4612452038771	47.6923076923077	9	162	9	1	130	14.09	9.39	High	High	High	1.6e8	1.8e8	2.6e8	7.111	372.248836278915	9
High	IsMasterProtein	A6T4F5	Chaperone protein DnaJ OS=Klebsiella pneumoniae subsp. pneumoniae (strain ATCC 700721 / MGH 78578) GN=dnaJ PE=3 SV=1	0	66.6844599749535	33.6870026525199	9	85	9	1	377	40.985	8	High	High	High	1.8e7	1.3e7	1.7e7	3.084	197.69849729538	9
High	IsMasterProtein	A6T7Z4	Exoribonuclease 2 OS=Klebsiella pneumoniae subsp. pneumoniae (strain ATCC 700721 / MGH 78578) GN=rnb PE=3 SV=1	0	66.2451785105718	26.5527950310559	11	65	11	1	644	72.306	5.62	High	High	High	1.5e7	7.5e6	7.6e6	1.04	129.738162636757	11
High	IsMasterProtein	A6TEV0	30S ribosomal protein S11 OS=Klebsiella pneumoniae subsp. pneumoniae (strain ATCC 700721 / MGH 78578) GN=rpsK PE=3 SV=1	0	66.0806311838458	66.6666666666667	7	150	7	1	129	13.85	11.33	High	High	High	2.3e8	1.9e8	2.1e8	22.714	318.473889231682	7
High	IsMasterProtein	A6TG37	ATP synthase gamma chain OS=Klebsiella pneumoniae subsp. pneumoniae (strain ATCC 700721 / MGH 78578) GN=atpG PE=3 SV=1	0	65.8313335090105	48.780487804878	9	71	9	1	287	31.493	9.06	High	High	High	1.2e7	1.1e7	7.3e6	3.281	190.555575966835	9
High	IsMasterProtein	A6TGC6	50S ribosomal protein L31 OS=Klebsiella pneumoniae subsp. pneumoniae (strain ATCC 700721 / MGH 78578) GN=rpmE PE=3 SV=1	0	65.587978216605	71.4285714285714	5	134	5	1	70	7.737	9.36	High	High	High	8.0e7	1.1e8	2.3e8	157.489	357.894591212273	5
High	IsMasterProtein	B5XXH6	Acyl carrier protein OS=Klebsiella pneumoniae (strain 342) GN=acpP PE=3 SV=1	0	64.6988811347727	33.3333333333333	3	229	3	1	78	8.634	4.06	High	High	High	4.5e8	6.4e7	4.7e8	176.828	627.45702290535	3
High	IsMasterProtein	A6TEV6	50S ribosomal protein L18 OS=Klebsiella pneumoniae subsp. pneumoniae (strain ATCC 700721 / MGH 78578) GN=rplR PE=3 SV=1	0	64.3438220400933	58.974358974359	7	127	7	1	117	12.762	10.42	High	High	High	2.0e8	1.9e8	1.4e8	22.714	354.145089149475	7
High	IsMasterProtein	B5XQC6	Threonine--tRNA ligase OS=Klebsiella pneumoniae (strain 342) GN=thrS PE=3 SV=1	0	64.3127146383706	23.6760124610592	13	111	13	1	642	73.891	6.23	High	High	High	1.7e7	8.5e6	2.1e7	1.119	251.025615334511	13
High	IsMasterProtein	A6TCL7	30S ribosomal protein S16 OS=Klebsiella pneumoniae subsp. pneumoniae (strain ATCC 700721 / MGH 78578) GN=rpsP PE=3 SV=1	0	60.9960703712802	58.5365853658537	4	141	4	1	82	9.085	10.83	High	High	High	2.1e8	1.4e8	1.7e8	99	425.191338300705	4
High	IsMasterProtein	A6T4Z7	Proline--tRNA ligase OS=Klebsiella pneumoniae subsp. pneumoniae (strain ATCC 700721 / MGH 78578) GN=proS PE=3 SV=1	0	60.835069365542	23.7762237762238	12	95	12	1	572	63.483	5.12	High	High	High	2.8e7	3.7e7	1.5e7	1.412	208.050552845001	12
High	IsMasterProtein	P16481	Phosphocarrier protein HPr OS=Klebsiella pneumoniae GN=ptsH PE=3 SV=1	0	60.5802844743601	42.3529411764706	2	87	2	1	85	9.114	5.83	High	High	High	3.3e7	2.1e7	6.8e7	14.849	310.548864603043	2
High	IsMasterProtein	B5XXK6	Glucans biosynthesis protein G OS=Klebsiella pneumoniae (strain 342) GN=mdoG PE=3 SV=1	0	59.4344770251861	24.0704500978474	8	53	8	1	511	57.785	8.28	High	High	High	6.9e6	8.1e6	1.2e7	1.212	153.969034790993	8
High	IsMasterProtein	A6TBK7	Methionine--tRNA ligase OS=Klebsiella pneumoniae subsp. pneumoniae (strain ATCC 700721 / MGH 78578) GN=metG PE=3 SV=1	0	58.7913115272742	19.7932053175775	11	77	11	1	677	76.104	5.53	High	High	High	9.4e6	2.1e7	1.5e7	0.962	171.696327328682	11
High	IsMasterProtein	B5XTS2	Fe/S biogenesis protein NfuA OS=Klebsiella pneumoniae (strain 342) GN=nfuA PE=3 SV=1	0	58.328263342952	57.0680628272251	6	96	6	1	191	20.991	4.6	High	High	High	1.0e7	1.7e7	1.9e7	6.943	244.195841312408	6
High	IsMasterProtein	A6TEK8	UDP-N-acetylglucosamine 1-carboxyvinyltransferase OS=Klebsiella pneumoniae subsp. pneumoniae (strain ATCC 700721 / MGH 78578) GN=murA PE=3 SV=1	0	57.0525088431031	32.2195704057279	6	62	6	1	419	44.557	5.88	High	High	High	2.5e7	4.6e6	8.5e6	1.649	146.774292707443	6
High	IsMasterProtein	P00350	6-phosphogluconate dehydrogenase, decarboxylating OS=Escherichia coli (strain K12) GN=gnd PE=1 SV=2	0	56.6941868782175	23.0769230769231	9	84	3	1	468	51.449	5.15	High	High	High	3.5e7	1.1e8	6.2e7	1.264	241.398749709129	9
High	IsMasterProtein	O07026	Flavodoxin OS=Klebsiella pneumoniae GN=fldA PE=2 SV=2	0	56.5702669203781	74.4318181818182	6	64	6	1	176	19.753	4.48	High	High	High	3.4e7	1.2e7	3.1e7	11.915	157.412424325943	6
High	IsMasterProtein	A6TB43	Arginine--tRNA ligase OS=Klebsiella pneumoniae subsp. pneumoniae (strain ATCC 700721 / MGH 78578) GN=argS PE=1 SV=1	0	56.5199063893188	21.4904679376083	8	66	8	1	577	64.202	5.62	High	High	High	8.9e6	4.8e6	6.4e7	0.805	162.509601354599	8
High	IsMasterProtein	B5XNA2	50S ribosomal protein L29 OS=Klebsiella pneumoniae (strain 342) GN=rpmC PE=3 SV=1	0	55.2210952616122	46.031746031746	2	100	2	1	63	7.239	10.27	High	High	High	1.5e8	1.3e8	1.3e8	55.234	244.63912665844	2
High	IsMasterProtein	A6T9Y5	Tyrosine--tRNA ligase OS=Klebsiella pneumoniae subsp. pneumoniae (strain ATCC 700721 / MGH 78578) GN=tyrS PE=3 SV=1	0	54.0222099135066	38.0841121495327	9	80	9	1	428	47.708	5.55	High	High	High	4.6e6	7.4e6	5.3e6	3.467	167.453922510147	9
High	IsMasterProtein	B5XP25	50S ribosomal protein L25 OS=Klebsiella pneumoniae (strain 342) GN=rplY PE=3 SV=1	0	53.9497887805236	51.063829787234	5	69	2	1	94	10.63	9.31	High	High	High	7.8e7	1.1e7	5.3e7	6.197	235.535910606384	5
High	IsMasterProtein	A6T6B5	tRNA-2-methylthio-N(6)-dimethylallyladenosine synthase OS=Klebsiella pneumoniae subsp. pneumoniae (strain ATCC 700721 / MGH 78578) GN=miaB PE=3 SV=2	0	53.5678825110234	28.2700421940928	8	82	8	1	474	53.517	5.45	High	High	High	1.0e7	8.7e6	8.4e6	1.212	188.7401907444	8
High	IsMasterProtein	B5Y275	Phosphopentomutase OS=Klebsiella pneumoniae (strain 342) GN=deoB PE=3 SV=1	0	53.1204046745311	38.0835380835381	8	54	8	1	407	44.255	5.25	High	High	High	1.1e7	1.3e7	3.2e7	1.61	128.001615762711	8
High	IsMasterProtein	A6TCE7	Chaperone protein HscA OS=Klebsiella pneumoniae subsp. pneumoniae (strain ATCC 700721 / MGH 78578) GN=hscA PE=3 SV=1	0	51.7640080557312	22.4025974025974	8	70	8	1	616	65.355	5.1	High	High	High	1.0e7	1.4e7	1.4e7	0.778	165.522387504578	8
High	IsMasterProtein	A6T4Y7	Acetyl-coenzyme A carboxylase carboxyl transferase subunit alpha OS=Klebsiella pneumoniae subsp. pneumoniae (strain ATCC 700721 / MGH 78578) GN=accA PE=3 SV=1	0	50.7321236256262	35.423197492163	9	78	9	1	319	35.289	5.66	High	High	High	1.6e7	9.0e6	1.9e7	1.994	163.666099309921	9
High	IsMasterProtein	B5Y369	10 kDa chaperonin OS=Klebsiella pneumoniae (strain 342) GN=groS PE=3 SV=1	0	50.2801534169872	71.1340206185567	5	171	5	1	97	10.354	5.5	High	High	High	1.7e8	1.2e8	3.9e8	13.678	488.598832726479	5
High	IsMasterProtein	A6T5R2	Cysteine--tRNA ligase OS=Klebsiella pneumoniae subsp. pneumoniae (strain ATCC 700721 / MGH 78578) GN=cysS PE=3 SV=1	0	50.2792961078599	17.353579175705	5	67	5	1	461	52.135	5.49	High	High	High	4.2e6	3.9e6	9.3e6	1.61	137.761625885963	5
High	IsMasterProtein	A6TEY0	30S ribosomal protein S12 OS=Klebsiella pneumoniae subsp. pneumoniae (strain ATCC 700721 / MGH 78578) GN=rpsL PE=3 SV=1	0	50.2484903534696	41.9354838709677	5	145	5	1	124	13.743	10.87	High	High	High	7.3e7	1.9e8	2.5e8	12.895	259.732855200768	5
High	IsMasterProtein	P0A297	50S ribosomal protein L10 OS=Salmonella typhimurium (strain LT2 / SGSC1412 / ATCC 700720) GN=rplJ PE=3 SV=2	0	50.103157196945	43.030303030303	7	127	7	1	165	17.789	8.98	High	High	High	2.7e8	3.2e8	2.9e8	3.642	351.086859345436	7
High	IsMasterProtein	B5XSV5	50S ribosomal protein L21 OS=Klebsiella pneumoniae (strain 342) GN=rplU PE=3 SV=1	0	49.5846850227872	57.2815533980583	5	172	5	1	103	11.555	9.85	High	High	High	2.8e8	1.1e7	2.6e7	12.895	416.979519844055	5
High	IsMasterProtein	B5XND7	DNA-binding protein Fis OS=Klebsiella pneumoniae (strain 342) GN=fis PE=3 SV=1	0	49.360136208495	68.3673469387755	3	94	3	1	98	11.233	9.35	High	High	High	5.8e7	4.7e7	5.9e7	463.159	160.561104178429	3
High	IsMasterProtein	B5XVK6	50S ribosomal protein L19 OS=Klebsiella pneumoniae (strain 342) GN=rplS PE=3 SV=1	0	48.5321967559969	56.5217391304348	7	120	7	1	115	13.125	10.62	High	High	High	1.3e8	1.8e8	1.7e8	22.714	205.555461525917	7
High	IsMasterProtein	B5XNL6	Histidine--tRNA ligase OS=Klebsiella pneumoniae (strain 342) GN=hisS PE=3 SV=1	0	46.3473346038033	29.4811320754717	9	75	9	1	424	47.027	5.55	High	High	High	1.1e7	2.5e7	1.6e7	0.995	185.163612246513	9
High	IsMasterProtein	A6TAI3	Phenylalanine--tRNA ligase alpha subunit OS=Klebsiella pneumoniae subsp. pneumoniae (strain ATCC 700721 / MGH 78578) GN=pheS PE=3 SV=1	0	45.9151058808725	41.5902140672783	10	62	10	1	327	36.776	5.78	High	High	High	1.0e7	1.7e7	1.8e7	2.162	125.482096076012	10
High	IsMasterProtein	P33318	Translation initiation factor IF-3 OS=Klebsiella pneumoniae GN=infC PE=3 SV=1	0	45.583574227245	40	5	82	5	1	180	20.492	9.52	High	High	High	5.7e7	3.3e7	8.9e7	2.981	272.906957149506	5
High	IsMasterProtein	P37323	Beta-lactamase SHV-4 OS=Klebsiella pneumoniae GN=bla PE=1 SV=1	0	45.0516777623161	33.5849056603774	8	94	8	1	265	28.842	7.39	High	High	High	5.2e7	4.2e7	4.7e7	1.512	200.363609194756	8
High	IsMasterProtein	A6TB02	RNA chaperone ProQ OS=Klebsiella pneumoniae subsp. pneumoniae (strain ATCC 700721 / MGH 78578) GN=proQ PE=3 SV=1	0	43.9313815378874	27.5555555555556	6	63	6	1	225	24.959	9.8	High	High	High	3.3e7	3.3e7	3.8e7	1.448	146.392681002617	6
High	IsMasterProtein	A6T6Y8	Outer-membrane lipoprotein carrier protein OS=Klebsiella pneumoniae subsp. pneumoniae (strain ATCC 700721 / MGH 78578) GN=lolA PE=3 SV=1	0	43.3314661746645	32.0197044334975	5	60	5	1	203	22.544	7.43	High	High	High	9.1e6	2.6e7	2.7e7	1.929	192.457649350166	5
High	IsMasterProtein	B5XZM0	ATP synthase subunit b OS=Klebsiella pneumoniae (strain 342) GN=atpF PE=3 SV=1	0	43.3233045007244	49.3589743589744	8	60	8	1	156	17.364	5.8	High	High	High	1.1e7	1.5e7	3.1e7	9	149.510364294052	8
High	IsMasterProtein	B5XTE8	DNA-directed RNA polymerase subunit omega OS=Klebsiella pneumoniae (strain 342) GN=rpoZ PE=3 SV=1	0	43.2358340544371	70.3296703296703	4	52	4	1	91	10.23	4.92	High	High	High	4.9e7	1.9e7	6.2e7	9	161.805552959442	4
High	IsMasterProtein	B5XN98	30S ribosomal protein S19 OS=Klebsiella pneumoniae (strain 342) GN=rpsS PE=3 SV=1	0	42.6704969524044	48.9130434782609	5	64	5	1	92	10.41	10.52	High	High	High	1.0e7	8.9e6	1.0e8	13.678	128.962763190269	5
High	IsMasterProtein	A6TG48	Aspartate--ammonia ligase OS=Klebsiella pneumoniae subsp. pneumoniae (strain ATCC 700721 / MGH 78578) GN=asnA PE=3 SV=1	0	42.6461776501091	29.6969696969697	6	58	6	1	330	36.789	5.8	High	High	High	2.5e7	1.2e7	2.2e7	1.154	140.179112434387	6
High	IsMasterProtein	P19650	Aminoglycoside N(6')-acetyltransferase type 1 OS=Klebsiella pneumoniae GN=aacA4 PE=3 SV=1	0	41.6490643239678	34.3283582089552	5	94	5	1	201	22.393	5	High	High	High	4.7e7	3.7e7	1.6e8	6.197	278.180161833763	5
High	IsMasterProtein	A6T518	Phosphoheptose isomerase OS=Klebsiella pneumoniae subsp. pneumoniae (strain ATCC 700721 / MGH 78578) GN=gmhA PE=3 SV=1	0	41.3977093087612	37.8238341968912	5	47	5	1	193	20.859	6.2	High	High	High	1.4e7	6.2e6	5.2e6	1.894	103.593806505203	5
High	IsMasterProtein	A6TEX3	30S ribosomal protein S10 OS=Klebsiella pneumoniae subsp. pneumoniae (strain ATCC 700721 / MGH 78578) GN=rpsJ PE=3 SV=1	0	41.2160266207379	68.9320388349515	8	234	8	1	103	11.759	9.86	High	High	High	1.6e8	4.6e7	3.1e8	12.335	500.168445944786	8
High	IsMasterProtein	B5Y274	Purine nucleoside phosphorylase DeoD-type OS=Klebsiella pneumoniae (strain 342) GN=deoD PE=3 SV=1	0	41.1990733409362	35.9832635983264	7	51	7	1	239	25.928	5.86	High	High	High	2.0e7	1.2e7	1.2e7	2.875	119.096614003181	7
High	IsMasterProtein	B5XNB4	30S ribosomal protein S13 OS=Klebsiella pneumoniae (strain 342) GN=rpsM PE=3 SV=1	0	41.1982077025658	55.0847457627119	6	166	6	1	118	13.202	10.76	High	High	High	3.0e8	1.7e8	3.3e8	12.895	325.334574460983	6
High	IsMasterProtein	A6TEN8	30S ribosomal protein S9 OS=Klebsiella pneumoniae subsp. pneumoniae (strain ATCC 700721 / MGH 78578) GN=rpsI PE=3 SV=1	0	41.093388421975	53.0769230769231	7	191	7	1	130	14.847	10.95	High	High	High	2.6e8	1.2e8	2.1e8	5.31	349.510266184807	7
High	IsMasterProtein	A6THZ0	Peptide chain release factor 3 OS=Klebsiella pneumoniae subsp. pneumoniae (strain ATCC 700721 / MGH 78578) GN=prfC PE=3 SV=1	0	40.4838431183984	23.062381852552	8	38	8	1	529	59.592	5.9	High	High	High	5.6e6	4.6e6	4.4e6	1.212	71.4825148582459	8
High	IsMasterProtein	A6TCD0	GTPase Der OS=Klebsiella pneumoniae subsp. pneumoniae (strain ATCC 700721 / MGH 78578) GN=der PE=3 SV=1	0	40.2556962539534	26.219512195122	7	58	7	1	492	55.189	6.13	High	High	High	2.1e6	4.4e6	4.6e6	0.84	110.370647907257	7
High	IsMasterProtein	B5Y237	30S ribosomal protein S20 OS=Klebsiella pneumoniae (strain 342) GN=rpsT PE=3 SV=1	0	40.1745483403577	37.9310344827586	5	108	5	1	87	9.664	11.18	High	High	High	2.2e8	1.9e8	2.5e8	176.828	248.543730378151	5
High	IsMasterProtein	A6TGN5	50S ribosomal protein L11 OS=Klebsiella pneumoniae subsp. pneumoniae (strain ATCC 700721 / MGH 78578) GN=rplK PE=3 SV=1	0	37.7991342126593	38.0281690140845	5	167	5	1	142	14.866	9.63	High	High	High	5.7e7	6.0e7	2.9e8	2.511	377.061742424965	5
High	IsMasterProtein	B5Y1J9	Ribosome-recycling factor OS=Klebsiella pneumoniae (strain 342) GN=frr PE=3 SV=1	0	37.7365080452717	36.2162162162162	5	78	5	1	185	20.618	6.89	High	High	High	6.6e7	2.1e7	3.4e7	1.683	242.995351552963	5
High	IsMasterProtein	A6T7F1	3-oxoacyl-[acyl-carrier-protein] synthase 3 OS=Klebsiella pneumoniae subsp. pneumoniae (strain ATCC 700721 / MGH 78578) GN=fabH PE=3 SV=1	0	37.4545487323517	20.5047318611987	3	45	3	1	317	33.401	5.08	High	High	High	1.7e7	5.9e6	3.3e6	1.371	150.603412151337	3
High	IsMasterProtein	A6T5G0	UPF0234 protein KPN78578_03700 OS=Klebsiella pneumoniae subsp. pneumoniae (strain ATCC 700721 / MGH 78578) GN=KPN78578_03700 PE=3 SV=1	0	37.4484178147127	31.2883435582822	4	50	4	1	163	18.342	5.76	High	High	High	2.4e7	1.8e7	2.5e7	2.981	124.372164487839	4
High	IsMasterProtein	A6TGQ1	Phosphomethylpyrimidine synthase OS=Klebsiella pneumoniae subsp. pneumoniae (strain ATCC 700721 / MGH 78578) GN=thiC PE=3 SV=1	0	36.4614784715044	16.3232963549921	7	36	7	1	631	70.74	6.24	High	High	High	5.3e6	9.5e6	1.0e7	0.604	66.6679346561432	7
High	IsMasterProtein	A6T6L5	Biotin synthase OS=Klebsiella pneumoniae subsp. pneumoniae (strain ATCC 700721 / MGH 78578) GN=bioB PE=3 SV=2	0	36.3344276463339	24.5664739884393	4	35	4	1	346	38.655	5.2	High	High	High	5.8e6	1.2e7	1.3e7	0.778	81.047155380249	4
High	IsMasterProtein	A6TGB8	ATP-dependent 6-phosphofructokinase OS=Klebsiella pneumoniae subsp. pneumoniae (strain ATCC 700721 / MGH 78578) GN=pfkA PE=3 SV=1	0	36.3180966905943	35	8	58	8	1	320	34.962	6.02	High	High	High	3.2e6	8.7e6	7.3e6	1.818	114.374059319496	8
High	IsMasterProtein	A6TCB0	Uracil phosphoribosyltransferase OS=Klebsiella pneumoniae subsp. pneumoniae (strain ATCC 700721 / MGH 78578) GN=upp PE=3 SV=1	0	36.3150577100487	37.0192307692308	5	41	5	1	208	22.551	5.82	High	High	High	1.3e7	9.6e6	1.5e7	2.455	113.994628071785	5
High	IsMasterProtein	A6T4V8	Glutamate-1-semialdehyde 2,1-aminomutase OS=Klebsiella pneumoniae subsp. pneumoniae (strain ATCC 700721 / MGH 78578) GN=hemL PE=3 SV=1	0	35.7184100964734	28.8732394366197	7	34	7	1	426	45.299	5.02	High	High	High	1.0e7	8.7e6	1.7e7	2.162	62.9467310905457	7
High	IsMasterProtein	A6T6Z0	Serine--tRNA ligase OS=Klebsiella pneumoniae subsp. pneumoniae (strain ATCC 700721 / MGH 78578) GN=serS PE=3 SV=1	0	35.6617085316124	20.6976744186046	6	67	6	1	430	48.573	5.77	High	High	High	8.5e6	1.2e7	2.2e7	1.031	192.372822761536	6
High	IsMasterProtein	A6TB33	Probable transcriptional regulatory protein KPN78578_23430 OS=Klebsiella pneumoniae subsp. pneumoniae (strain ATCC 700721 / MGH 78578) GN=KPN78578_23430 PE=3 SV=1	0	35.3525904919086	35.7723577235772	6	21	6	1	246	26.301	4.86	High	High	High	1.5e7	5.2e6	1.4e7	1.683	55.2001497745514	6
High	IsMasterProtein	B5XNA6	30S ribosomal protein S14 OS=Klebsiella pneumoniae (strain 342) GN=rpsN PE=3 SV=1	0	34.7746789759863	41.5841584158416	5	103	5	1	101	11.571	11.34	High	High	High	8.6e7	6.0e7	1.1e8	12.895	151.526306152344	5
High	IsMasterProtein	A6TFH5	Glycine--tRNA ligase alpha subunit OS=Klebsiella pneumoniae subsp. pneumoniae (strain ATCC 700721 / MGH 78578) GN=glyQ PE=3 SV=1	0	34.0250905209219	43.5643564356436	7	72	7	1	303	34.71	5.11	High	High	High	8.8e6	6.1e6	6.8e6	2.728	163.024135112762	7
High	IsMasterProtein	B5XZS3	UPF0250 protein KPK_3910 OS=Klebsiella pneumoniae (strain 342) GN=KPK_3910 PE=3 SV=1	0	33.9454836991482	75.8620689655172	3	39	3	1	87	9.779	5.33	High	High	High	3.9e6	2.0e7	1.5e7	30.623	94.4027240276337	3
High	IsMasterProtein	A6TDS5	Ribose-5-phosphate isomerase A OS=Klebsiella pneumoniae subsp. pneumoniae (strain ATCC 700721 / MGH 78578) GN=rpiA PE=3 SV=1	0	32.5312878810703	36.986301369863	5	55	5	1	219	22.721	5.63	High	High	High	5.6e6	1.5e7	1.4e7	1.894	133.668256163597	5
High	IsMasterProtein	B5XSV6	50S ribosomal protein L27 OS=Klebsiella pneumoniae (strain 342) GN=rpmA PE=3 SV=1	0	30.9941605795614	51.7647058823529	4	102	4	1	85	9.118	10.77	High	High	High	1.4e8	1.9e8	1.3e8	14.849	252.624559879303	4
High	IsMasterProtein	A6T7E9	50S ribosomal protein L32 OS=Klebsiella pneumoniae subsp. pneumoniae (strain ATCC 700721 / MGH 78578) GN=rpmF PE=3 SV=1	0	30.8050718585582	43.859649122807	2	107	2	1	57	6.426	11.36	High	High	High	1.4e8	5.0e7	1.4e8	20.544	313.91851401329	2
High	IsMasterProtein	A6TG39	ATP synthase subunit delta OS=Klebsiella pneumoniae subsp. pneumoniae (strain ATCC 700721 / MGH 78578) GN=atpH PE=3 SV=1	0	30.5840202552922	35.0282485875706	2	52	2	1	177	19.518	5.05	High	High	High	1.3e7	4.8e6	3.4e6	1.31	88.7960431575775	2
High	IsMasterProtein	B5XSW5	Phosphoglucosamine mutase OS=Klebsiella pneumoniae (strain 342) GN=glmM PE=3 SV=1	0	30.2035444035174	18.6516853932584	6	45	6	1	445	47.875	6.06	High	High	High	9.6e6	2.2e7	9.1e6	0.778	92.0846292972565	6
High	IsMasterProtein	A6TDX0	Probable Fe(2+)-trafficking protein OS=Klebsiella pneumoniae subsp. pneumoniae (strain ATCC 700721 / MGH 78578) GN=KPN78578_33300 PE=3 SV=1	0	29.4635306099539	63.7362637362637	5	44	5	1	91	10.912	6.29	High	High	High	9.1e6	1.2e7	1.1e7	4.623	114.980928182602	5
High	IsMasterProtein	A6TBR5	50S ribosomal protein L25 OS=Klebsiella pneumoniae subsp. pneumoniae (strain ATCC 700721 / MGH 78578) GN=rplY PE=3 SV=1	0	29.1762838643701	51.063829787234	6	68	3	1	94	10.574	9.52	High	High	High	1.4e7			6.197	174.585276007652	6
High	IsMasterProtein	A6T5N7	Adenylate kinase OS=Klebsiella pneumoniae subsp. pneumoniae (strain ATCC 700721 / MGH 78578) GN=adk PE=3 SV=1	0	28.6606130242154	22.8971962616822	5	80	5	1	214	23.533	6.04	High	High	High	1.5e7	2.0e7	3.1e7	1.054	203.857928514481	5
High	IsMasterProtein	B5XUF3	Peptide chain release factor 2 OS=Klebsiella pneumoniae (strain 342) GN=prfB PE=3 SV=1	0	28.5523368650065	15.8904109589041	4	26	4	1	365	41.178	4.78	High	High	High	1.3e7	7.5e6	1.3e7	0.73	71.996395945549	4
High	IsMasterProtein	A6TFR0	Cell division protein ZapB OS=Klebsiella pneumoniae subsp. pneumoniae (strain ATCC 700721 / MGH 78578) GN=zapB PE=3 SV=1	0	28.551925170908	44.4444444444444	3	28	3	1	81	9.551	4.56	High	High	High	3.1e7	1.3e7	1.3e7	2.162	101.91842675209	3
High	IsMasterProtein	A6TBQ0	Elongation factor P-like protein OS=Klebsiella pneumoniae subsp. pneumoniae (strain ATCC 700721 / MGH 78578) GN=KPN78578_25600 PE=3 SV=1	0	28.3394456377139	23.1578947368421	3	21	3	1	190	21.471	5.01	High	High	High	1.6e7	5.1e6	6.4e6	2.594	55.2960064411163	3
High	IsMasterProtein	A6T4W3	5'-methylthioadenosine/S-adenosylhomocysteine nucleosidase OS=Klebsiella pneumoniae subsp. pneumoniae (strain ATCC 700721 / MGH 78578) GN=mtnN PE=1 SV=1	0	28.225481242981	28.8793103448276	5	75	5	1	232	24.489	5.4	High	High	High	4.9e6	6.9e6	1.5e7	1.424	187.351238012314	5
High	IsMasterProtein	A6TGQ0	Thiamine-phosphate synthase OS=Klebsiella pneumoniae subsp. pneumoniae (strain ATCC 700721 / MGH 78578) GN=thiE PE=3 SV=1	0	27.7881209572516	29.3838862559242	3	29	3	1	211	23.001	5.58	High	High	High	6.4e6	3.7e6	2.8e6	1.31	74.131899356842	3
High	IsMasterProtein	A6TCD4	4-hydroxy-3-methylbut-2-en-1-yl diphosphate synthase (flavodoxin) OS=Klebsiella pneumoniae subsp. pneumoniae (strain ATCC 700721 / MGH 78578) GN=ispG PE=3 SV=1	0	26.9827978805518	19.0348525469169	7	37	7	1	373	40.701	6.71	High	High	High	1.1e7	7.0e6	6.3e6	0.905	81.9502140283585	7
High	IsMasterProtein	B5Y2Y3	Peptide methionine sulfoxide reductase MsrA OS=Klebsiella pneumoniae (strain 342) GN=msrA PE=3 SV=1	0	26.8251602049136	12.3222748815166	2	23	2	1	211	23.165	6.35	High	High	High	1.4e7	1.1e7	2.1e7	1.31	36.8617765903473	2
High	IsMasterProtein	A6T4X3	Uridylate kinase OS=Klebsiella pneumoniae subsp. pneumoniae (strain ATCC 700721 / MGH 78578) GN=pyrH PE=3 SV=1	0	26.3667252310069	21.9917012448133	3	21	3	1	241	25.939	7.39	High	High	High	1.1e7	6.4e6	7.5e6	0.778	62.5120813846588	3
High	IsMasterProtein	B5Y277	Deoxyribose-phosphate aldolase OS=Klebsiella pneumoniae (strain 342) GN=deoC PE=3 SV=1	0	26.095224647303	26.2548262548263	5	20	5	1	259	27.695	5.54	High	High	High	1.8e7	8.0e6	2.8e6	0.995	41.5553734302521	5
High	IsMasterProtein	B5XU21	30S ribosomal protein S21 OS=Klebsiella pneumoniae (strain 342) GN=rpsU PE=3 SV=1	0	25.2556390421364	43.6619718309859	5	82	5	1	71	8.495	11.15	High	High	High	4.1e7	5.9e7	1.7e8	99	165.917993307114	5
High	IsMasterProtein	A6T4J7	RNA polymerase-associated protein RapA OS=Klebsiella pneumoniae subsp. pneumoniae (strain ATCC 700721 / MGH 78578) GN=rapA PE=3 SV=1	0	24.9991360121578	10.0206611570248	5	34	5	1	968	109.547	5.24	High	High	High	5.9e6	7.8e6	9.1e5	0.254	60.8801786899567	5
High	IsMasterProtein	A6TCF2	HTH-type transcriptional regulator IscR OS=Klebsiella pneumoniae subsp. pneumoniae (strain ATCC 700721 / MGH 78578) GN=iscR PE=3 SV=1	0	24.9767260800639	22.0858895705521	2	17	2	1	163	17.54	7.34	High	High	High	2.8e7	5.4e6	2.7e7	0.995	58.0888308286667	2
High	IsMasterProtein	A6TG45	tRNA uridine 5-carboxymethylaminomethyl modification enzyme MnmG OS=Klebsiella pneumoniae subsp. pneumoniae (strain ATCC 700721 / MGH 78578) GN=mnmG PE=3 SV=1	0	24.7309686018062	14.1494435612083	6	20	6	1	629	70.056	6.64	High	High	High	3.4e6	9.3e6	6.7e6	0.546	21.5888600349426	6
High	IsMasterProtein	A6T716	Chromosome partition protein MukB OS=Klebsiella pneumoniae subsp. pneumoniae (strain ATCC 700721 / MGH 78578) GN=mukB PE=3 SV=1	0	24.6823234802326	4.65587044534413	6	16	6	1	1482	169.451	5.39	High	High	High	3.0e6	5.2e6	3.7e6	0.144	28.8146790266037	6
High	IsMasterProtein	A6T6Q6	DNA protection during starvation protein OS=Klebsiella pneumoniae subsp. pneumoniae (strain ATCC 700721 / MGH 78578) GN=dps PE=3 SV=1	0	24.4541517858135	40.7185628742515	4	27	4	1	167	18.697	6.04	High	High	High	1.1e7	8.0e6	4.9e6	1.031	71.4910941123962	4
High	IsMasterProtein	A6THE3	Fructose-1,6-bisphosphatase class 1 OS=Klebsiella pneumoniae subsp. pneumoniae (strain ATCC 700721 / MGH 78578) GN=fbp PE=3 SV=1	0	24.0212007690834	18.6746987951807	4	18	4	1	332	36.724	5.97	High	High	High	5.4e6	3.4e6	8.5e6	0.719	47.1762892007828	4
High	IsMasterProtein	A6TFL4	ADP-L-glycero-D-manno-heptose-6-epimerase OS=Klebsiella pneumoniae subsp. pneumoniae (strain ATCC 700721 / MGH 78578) GN=hldD PE=3 SV=1	0	23.3184613550237	17.0967741935484	4	17	4	1	310	34.917	4.93	High	High	High	3.9e6	3.2e6	2.6e6	0.778	37.5308960676193	4
High	IsMasterProtein	A6THY6	Ribosomal RNA small subunit methyltransferase C OS=Klebsiella pneumoniae subsp. pneumoniae (strain ATCC 700721 / MGH 78578) GN=rsmC PE=3 SV=1	0	22.4577244653824	28.6549707602339	4	31	4	1	342	37.337	6.24	High	High	High	3.4e6	4.4e6	6.8e6	0.833	70.5898671150208	4
High	IsMasterProtein	B5XTF9	Ribonuclease PH OS=Klebsiella pneumoniae (strain 342) GN=rph PE=3 SV=1	0	22.4465332264499	23.5294117647059	3	16	3	1	238	25.254	5.71	High	High	High	1.3e7	4.6e6	1.1e7	0.701	45.6714777946472	3
High	IsMasterProtein	Q48447	UTP--glucose-1-phosphate uridylyltransferase OS=Klebsiella pneumoniae GN=galF PE=3 SV=1	0	22.2214402537745	22.8187919463087	5	16	5	1	298	32.757	5.74	High	High	High		3.0e7	1.1e7	1.154	29.9278078079224	5
High	IsMasterProtein	A6T4I7	Ribosomal RNA small subunit methyltransferase A OS=Klebsiella pneumoniae subsp. pneumoniae (strain ATCC 700721 / MGH 78578) GN=rsmA PE=3 SV=1	0	22.1359340571202	28.2051282051282	4	21	4	1	273	30.563	8.02	High	High	High	2.0e7	2.2e6	3.4e6	1.929	27.8984208106995	4
High	IsMasterProtein	A6TCI1	Ribonuclease 3 OS=Klebsiella pneumoniae subsp. pneumoniae (strain ATCC 700721 / MGH 78578) GN=rnc PE=3 SV=1	0	22.1094229556521	14.1592920353982	2	12	2	1	226	25.541	6.96	High	High	High	9.5e6	7.0e6	1.8e6	0.638	37.5358417034149	2
High	IsMasterProtein	A6T5F6	tRNA sulfurtransferase OS=Klebsiella pneumoniae subsp. pneumoniae (strain ATCC 700721 / MGH 78578) GN=thiI PE=3 SV=1	0	21.7506848244142	12.2406639004149	3	11	3	1	482	54.683	6.34	High	High	High	6.8e6	4.9e6	1.6e6	0.359	27.5078492164612	3
High	IsMasterProtein	A6T532	Xanthine phosphoribosyltransferase OS=Klebsiella pneumoniae subsp. pneumoniae (strain ATCC 700721 / MGH 78578) GN=gpt PE=3 SV=1	0	21.3127626194779	34.2105263157895	3	43	3	1	152	16.924	5.85	High	High	High	5.2e6	1.0e7	2.6e7	2.162	147.810864210129	3
High	IsMasterProtein	A6T9H9	Catalase-peroxidase OS=Klebsiella pneumoniae subsp. pneumoniae (strain ATCC 700721 / MGH 78578) GN=katG PE=3 SV=1	0	21.0271402585346	10.4827586206897	5	21	5	1	725	78.917	5.47	High	High	High	3.1e6	4.9e6	3.7e6	0.307	51.2119903564453	5
High	IsMasterProtein	A6T9K7	NAD-dependent malic enzyme OS=Klebsiella pneumoniae subsp. pneumoniae (strain ATCC 700721 / MGH 78578) GN=maeA PE=3 SV=1	0	20.9257779958503	13.2743362831858	5	18	5	1	565	62.732	5.49	High	High	High	2.8e6	1.1e6	3.1e6	0.54	30.3761219978333	5
High	IsMasterProtein	A6T5N4	Nucleoid-associated protein KPN78578_04440 OS=Klebsiella pneumoniae subsp. pneumoniae (strain ATCC 700721 / MGH 78578) GN=KPN78578_04440 PE=3 SV=1	0	20.5478100351061	42.7272727272727	3	34	3	1	110	12.048	5.07	High	High	High	1.1e7	1.7e7	1.9e7	2.162	73.5561373233795	3
High	IsMasterProtein	A6TEU7	50S ribosomal protein L17 OS=Klebsiella pneumoniae subsp. pneumoniae (strain ATCC 700721 / MGH 78578) GN=rplQ PE=3 SV=1	0	19.5026874995668	26.5625	4	46	4	1	128	14.437	11.05	High	High	High	5.6e7	9.4e7	7.7e7	2.162	130.498764276505	4
High	IsMasterProtein	B5XZS6	Lipoyl synthase OS=Klebsiella pneumoniae (strain 342) GN=lipA PE=3 SV=1	0	19.3847329843548	15.5763239875389	5	28	5	1	321	36.067	7.94	High	High	High	5.6e6	9.1e6	9.1e6	1.239	39.965802192688	5
High	IsMasterProtein	A6TGM5	Xaa-Pro dipeptidase OS=Klebsiella pneumoniae subsp. pneumoniae (strain ATCC 700721 / MGH 78578) GN=pepQ PE=3 SV=1	0	18.6637571144266	16.4785553047404	4	34	4	1	443	50.123	6.19	High	High	High	4.3e6	3.6e6	1.3e7	0.468	90.8417327404022	4
High	IsMasterProtein	B5XTG7	50S ribosomal protein L33 OS=Klebsiella pneumoniae (strain 342) GN=rpmG PE=3 SV=1	0	18.4340629416579	40	2	42	2	1	55	6.402	10.17	High	High	High	5.9e7	3.8e7	1.1e8	9	88.2181500196457	2
High	IsMasterProtein	A6TCE4	Peptidase B OS=Klebsiella pneumoniae subsp. pneumoniae (strain ATCC 700721 / MGH 78578) GN=pepB PE=3 SV=1	0	17.9197920818748	9.57943925233645	3	20	3	1	428	46.19	5.86	High	High	High	6.3e6	3.8e6	1.2e7	0.407	50.7839825153351	3
High	IsMasterProtein	Q48485	UDP-galactopyranose mutase OS=Klebsiella pneumoniae GN=rfbD PE=1 SV=1	0	17.7054400237713	9.89583333333333	3	22	3	1	384	44.429	6.52	High	High	High	5.1e6	2.2e6	4.7e6	0.468	43.3325333595276	3
High	IsMasterProtein	A6TE31	Bifunctional protein HldE OS=Klebsiella pneumoniae subsp. pneumoniae (strain ATCC 700721 / MGH 78578) GN=hldE PE=3 SV=1	0	17.705141304733	10.9014675052411	4	22	4	1	477	51.12	5.21	High	High	High	4.3e6	2.4e6	4.6e6	0.425	53.1084244251251	4
High	IsMasterProtein	A6T4T0	3-methyl-2-oxobutanoate hydroxymethyltransferase OS=Klebsiella pneumoniae subsp. pneumoniae (strain ATCC 700721 / MGH 78578) GN=panB PE=3 SV=1	0	17.7034849714914	29.277566539924	2	11	2	1	263	28.009	6.15	High	High	High	4.7e6	5.0e6		1.31	12.9668929576874	2
High	IsMasterProtein	A6TBJ8	Hydroxyethylthiazole kinase OS=Klebsiella pneumoniae subsp. pneumoniae (strain ATCC 700721 / MGH 78578) GN=thiM PE=3 SV=1	0	17.6685089760777	16.7315175097276	2	25	2	1	257	26.101	6.28	High	High	High	4.9e6	2.5e6	6.5e5	0.638	78.0715599060059	2
High	IsMasterProtein	A6TFL2	L-threonine 3-dehydrogenase OS=Klebsiella pneumoniae subsp. pneumoniae (strain ATCC 700721 / MGH 78578) GN=tdh PE=3 SV=1	0	17.5597930782889	9.3841642228739	3	30	3	1	341	37.203	6.24	High	High	High	3.6e6	1.6e6	4.9e6	0.719	40.8648649454117	3
High	IsMasterProtein	A6T562	Glutamate 5-kinase OS=Klebsiella pneumoniae subsp. pneumoniae (strain ATCC 700721 / MGH 78578) GN=proB PE=3 SV=1	0	17.4194643915839	18.8010899182561	5	16	5	1	367	39.093	6.7	High	High	High	3.0e6	5.3e6	1.5e6	0.778	26.2852391004562	5
High	IsMasterProtein	A6T748	3-hydroxydecanoyl-[acyl-carrier-protein] dehydratase OS=Klebsiella pneumoniae subsp. pneumoniae (strain ATCC 700721 / MGH 78578) GN=fabA PE=3 SV=1	0	17.3143603773533	23.8372093023256	4	63	4	1	172	19.072	6.02	High	High	High	3.5e7	2.7e7	3.0e7	1.783	124.885859012604	4
High	IsMasterProtein	A6TFM8	50S ribosomal protein L28 OS=Klebsiella pneumoniae subsp. pneumoniae (strain ATCC 700721 / MGH 78578) GN=rpmB PE=3 SV=1	0	16.9074917302574	34.6153846153846	4	64	4	1	78	9.001	11.41	High	High	High	3.8e6	2.4e7	1.3e8	5.813	121.324408888817	4
High	IsMasterProtein	A6T4P6	GMP reductase OS=Klebsiella pneumoniae subsp. pneumoniae (strain ATCC 700721 / MGH 78578) GN=guaC PE=3 SV=1	0	16.5975138339923	7.20461095100865	2	21	2	1	347	37.255	6.73	High	High	High	3.9e6	8.5e6	7.2e6	0.438	56.7815331220627	2
High	IsMasterProtein	A6TCV4	Glutamate--cysteine ligase OS=Klebsiella pneumoniae subsp. pneumoniae (strain ATCC 700721 / MGH 78578) GN=gshA PE=3 SV=1	0	16.4870076983697	13.7065637065637	4	18	4	1	518	58.064	5.52	High	High	High	5.1e6	3.4e6	2.2e6	0.616	29.8132907152176	4
High	IsMasterProtein	A6T6Y1	Translation initiation factor IF-1 OS=Klebsiella pneumoniae subsp. pneumoniae (strain ATCC 700721 / MGH 78578) GN=infA PE=3 SV=1	0	16.1149942132081	38.8888888888889	2	47	2	1	72	8.244	9.25	High	High	High	3.5e7	2.2e7	1.4e7	4.623	112.028630971909	2
High	IsMasterProtein	B5XZ20	Phosphoenolpyruvate carboxylase OS=Klebsiella pneumoniae (strain 342) GN=ppc PE=3 SV=1	0	16.0090264647501	4.98301245753114	5	19	5	1	883	98.865	6.14	High	High	High	5.8e6	9.2e6	5.8e6	0.212	37.2636802196503	5
High	IsMasterProtein	A6TC99	Phosphoribosylaminoimidazole-succinocarboxamide synthase OS=Klebsiella pneumoniae subsp. pneumoniae (strain ATCC 700721 / MGH 78578) GN=purC PE=3 SV=1	0	15.7667473174508	23.6286919831224	3	22	3	1	237	26.861	5.35	High	High	High	8.5e6	3.6e6	4.3e6	0.778	50.56371986866	3
High	IsMasterProtein	A6TC02	Acetyl-coenzyme A carboxylase carboxyl transferase subunit beta OS=Klebsiella pneumoniae subsp. pneumoniae (strain ATCC 700721 / MGH 78578) GN=accD PE=3 SV=1	0	15.6105592879146	13.3986928104575	3	11	3	1	306	33.414	7.31	High	High	High	1.1e6		5.0e6	0.551	26.8987715244293	3
High	IsMasterProtein	A6TEW5	50S ribosomal protein L16 OS=Klebsiella pneumoniae subsp. pneumoniae (strain ATCC 700721 / MGH 78578) GN=rplP PE=3 SV=1	0	15.1656205530745	28.6764705882353	3	40	3	1	136	15.24	11.05	High	High	High	9.1e7	4.1e7	2.8e8	1.683	55.4211735725403	3
High	IsMasterProtein	A6TCL6	Ribosome maturation factor RimM OS=Klebsiella pneumoniae subsp. pneumoniae (strain ATCC 700721 / MGH 78578) GN=rimM PE=3 SV=1	0	15.0417671475907	15.9340659340659	1	8	1	1	182	20.579	4.82	High	High	High	1.1e7	5.0e6		0.468	24.9242053031921	1
High	IsMasterProtein	A6TCA1	4-hydroxy-tetrahydrodipicolinate synthase OS=Klebsiella pneumoniae subsp. pneumoniae (strain ATCC 700721 / MGH 78578) GN=dapA PE=3 SV=1	0	14.8330602223619	10.958904109589	2	17	2	1	292	31.142	6.1	High	High	High	1.1e7	5.5e6	1.6e7	0.334	43.7831226587296	2
High	IsMasterProtein	A6TDS1	UPF0149 protein KPN78578_32810 OS=Klebsiella pneumoniae subsp. pneumoniae (strain ATCC 700721 / MGH 78578) GN=KPN78578_32810 PE=3 SV=1	0	14.7708393677767	22.3958333333333	3	9	3	1	192	21.208	4.4	High	High	High	1.8e6	1.2e6	2.6e6	2.162	20.7826611995697	3
High	IsMasterProtein	A6TH77	Phosphatidylserine decarboxylase proenzyme OS=Klebsiella pneumoniae subsp. pneumoniae (strain ATCC 700721 / MGH 78578) GN=psd PE=3 SV=1	0	14.6598998831167	15.3125	3	19	3	1	320	35.472	6.43	High	High	High	9.2e6	5.2e6	5.4e6	0.624	35.3064863681793	3
High	IsMasterProtein	A6T5N2	Adenine phosphoribosyltransferase OS=Klebsiella pneumoniae subsp. pneumoniae (strain ATCC 700721 / MGH 78578) GN=apt PE=3 SV=1	0	14.5360004113394	21.3114754098361	2	18	2	1	183	20.065	5.41	High	High	High	6.4e6	3.7e6	1.6e6	0.874	34.3698747158051	2
High	IsMasterProtein	A6TC48	Cell division protein ZipA OS=Klebsiella pneumoniae subsp. pneumoniae (strain ATCC 700721 / MGH 78578) GN=zipA PE=3 SV=1	0	14.5280763809054	6.23229461756374	1	6	1	1	353	39.191	6.47	High	High	High	1.1e7	7.4e6	6.2e6	0.52	20.2820377349854	1
High	IsMasterProtein	B5XPI0	UPF0265 protein KPK_1722 OS=Klebsiella pneumoniae (strain 342) GN=KPK_1722 PE=3 SV=1	0	14.4618608785989	26.1682242990654	1	14	1	1	107	12.57	9.11	High	High	High				0.931	38.5009846687317	1
High	IsMasterProtein	A6TEV4	50S ribosomal protein L30 OS=Klebsiella pneumoniae subsp. pneumoniae (strain ATCC 700721 / MGH 78578) GN=rpmD PE=3 SV=1	0	14.3332241300648	57.6271186440678	4	39	4	1	59	6.51	10.96	High	High	High	1.2e7	2.4e7	1.9e7	9	73.7826045751572	4
High	IsMasterProtein	B5XZ36	ATP-dependent protease subunit HslV OS=Klebsiella pneumoniae (strain 342) GN=hslV PE=3 SV=1	0	14.2293956226614	55.1136363636364	4	30	4	1	176	18.988	6.39	High	High	High	1.3e6	4.2e6	4.2e6	3.217	58.5056092739105	4
High	IsMasterProtein	B5Y306	30S ribosomal protein S18 OS=Klebsiella pneumoniae (strain 342) GN=rpsR PE=3 SV=1	0	14.1560198445119	29.3333333333333	2	49	2	1	75	8.981	10.59	High	High	High	3.2e7	5.1e7	1.3e8	2.162	124.711588382721	2
High	IsMasterProtein	A6T9W8	Adenosine deaminase OS=Klebsiella pneumoniae subsp. pneumoniae (strain ATCC 700721 / MGH 78578) GN=add PE=3 SV=1	0	14.037067786299	13.5135135135135	3	9	3	1	333	36.208	5.49	High	High	High		3.0e6	4.5e6	0.35	22.6997040510178	3
High	IsMasterProtein	A6T5E9	N utilization substance protein B homolog OS=Klebsiella pneumoniae subsp. pneumoniae (strain ATCC 700721 / MGH 78578) GN=nusB PE=3 SV=1	0	13.3752295052913	29.4964028776978	2	26	2	1	139	15.754	6.8	High	High	High	1.0e7	4.3e6	6.7e6	0.874	55.8409377336502	2
High	IsMasterProtein	A6TFA0	UDP-4-amino-4-deoxy-L-arabinose--oxoglutarate aminotransferase OS=Klebsiella pneumoniae subsp. pneumoniae (strain ATCC 700721 / MGH 78578) GN=arnB PE=3 SV=2	0	13.3023625599029	7.12401055408971	2	8	2	1	379	41.294	6.62	High	High	Not Found	7.1e6	8.4e6		0.259	22.5637468099594	2
High	IsMasterProtein	B5XQC9	50S ribosomal protein L20 OS=Klebsiella pneumoniae (strain 342) GN=rplT PE=3 SV=1	0	12.9734804011238	26.271186440678	4	115	4	1	118	13.489	11.47	High	High	High	1.1e8	1.3e8	1.5e8	1.512	160.64349770546	4
High	IsMasterProtein	A6TBT7	Ubiquinone biosynthesis O-methyltransferase OS=Klebsiella pneumoniae subsp. pneumoniae (strain ATCC 700721 / MGH 78578) GN=ubiG PE=3 SV=1	0	12.9671365299816	21.900826446281	3	14	3	1	242	26.634	6.6	High	High	High	9.8e5	5.9e6	3.7e6	0.848	17.9364609718323	3
High	IsMasterProtein	A6T5R4	Bifunctional protein FolD OS=Klebsiella pneumoniae subsp. pneumoniae (strain ATCC 700721 / MGH 78578) GN=folD PE=3 SV=1	0	12.8910845199904	11.8055555555556	2	15	2	1	288	30.954	5.92	High	High	High	1.6e6	3.4e6		0.931	23.9403018951416	2
High	IsMasterProtein	A6TG35	ATP synthase epsilon chain OS=Klebsiella pneumoniae subsp. pneumoniae (strain ATCC 700721 / MGH 78578) GN=atpC PE=3 SV=1	0	12.3750353296639	12.2302158273381	1	10	1	1	139	15.055	6.28	High	High	High	1.9e7	2.1e7	2.7e7	0.931	25.9599379301071	1
High	IsMasterProtein	B5XUE6	tRNA-modifying protein YgfZ OS=Klebsiella pneumoniae (strain 342) GN=KPK_0772 PE=3 SV=1	0	12.3647958931244	10.7033639143731	3	16	3	1	327	35.705	5.24	High	High	High	4.4e6	2.7e5	4.0e7	0.413	38.6315841674805	3
High	IsMasterProtein	B5XZQ2	Endoribonuclease YbeY OS=Klebsiella pneumoniae (strain 342) GN=ybeY PE=3 SV=1	0	12.2659777172962	18.4713375796178	1	14	1	1	157	17.673	4.26	High	High	High	4.3e6	3.3e6	1.6e6	2.162	39.951464176178	1
High	IsMasterProtein	A6TG08	Membrane protein insertase YidC OS=Klebsiella pneumoniae subsp. pneumoniae (strain ATCC 700721 / MGH 78578) GN=yidC PE=3 SV=1	0	11.931466622236	6.56934306569343	3	12	3	1	548	61.425	9.04	High	High	Not Found	6.5e6	3.5e6		0.318	26.2483505010605	3
High	IsMasterProtein	A6TCD6	Dual-specificity RNA methyltransferase RlmN OS=Klebsiella pneumoniae subsp. pneumoniae (strain ATCC 700721 / MGH 78578) GN=rlmN PE=3 SV=1	0	11.7278320153066	7.98969072164948	3	22	3	1	388	43.348	6.99	High	High	High	4.3e6	4.0e6	4.9e6	0.318	46.4601365327835	3
High	IsMasterProtein	A6T704	Integration host factor subunit beta OS=Klebsiella pneumoniae subsp. pneumoniae (strain ATCC 700721 / MGH 78578) GN=ihfB PE=3 SV=1	0	11.708887449003	22.1052631578947	2	19	2	1	95	10.73	9.04	High	High	High	1.8e7	3.3e7	2.3e7	1.371	19.7537043094635	2
High	IsMasterProtein	A6TEK2	GTPase Obg OS=Klebsiella pneumoniae subsp. pneumoniae (strain ATCC 700721 / MGH 78578) GN=obg PE=3 SV=1	0	11.5767103055025	9.69387755102041	2	16	2	1	392	43.55	4.89	High	High	High	4.9e6	7.0e6	5.4e6	0.233	48.4748693704605	2
High	IsMasterProtein	B5XRN3	tRNA 2-thiocytidine biosynthesis protein TtcA OS=Klebsiella pneumoniae (strain 342) GN=ttcA PE=3 SV=1	0	11.5501828474231	14.4694533762058	3	12	3	1	311	35.377	6.55	High	High	High	6.1e6	2.0e6	9.7e5	0.624	18.3951085805893	3
High	IsMasterProtein	P37424	Leucine-responsive regulatory protein OS=Klebsiella pneumoniae GN=lrp PE=3 SV=3	0	11.2708937363881	26.8292682926829	4	9	4	1	164	18.861	8.78	High	Not Found	High	2.9e6		7.9e6	1.512	17.8888082504272	4
High	IsMasterProtein	A6TCD5	Cytoskeleton protein RodZ OS=Klebsiella pneumoniae subsp. pneumoniae (strain ATCC 700721 / MGH 78578) GN=rodZ PE=3 SV=1	0	11.1499992542723	9.36555891238671	2	22	2	1	331	35.18	6.57	High	High	High	1.1e7	1.3e7	1.9e7	0.468	38.2315490245819	2
High	IsMasterProtein	A6T4W0	Iron-sulfur cluster insertion protein ErpA OS=Klebsiella pneumoniae subsp. pneumoniae (strain ATCC 700721 / MGH 78578) GN=erpA PE=3 SV=1	0	11.0016992398812	18.4210526315789	2	20	2	1	114	12.143	4.41	High	High	High	1.5e7	1.2e7	2.5e7	1.154	52.2779867649078	2
High	IsMasterProtein	A6TGE9	tRNA/tmRNA (uracil-C(5))-methyltransferase OS=Klebsiella pneumoniae subsp. pneumoniae (strain ATCC 700721 / MGH 78578) GN=trmA PE=3 SV=1	0	10.8465151419497	10.3825136612022	2	5	2	1	366	41.818	6.33	High	High	Not Found	4.9e6	1.8e6		0.233	15.5576272010803	2
High	IsMasterProtein	A6TI09	Probable phosphoglycerate mutase GpmB OS=Klebsiella pneumoniae subsp. pneumoniae (strain ATCC 700721 / MGH 78578) GN=gpmB PE=3 SV=1	0	10.6488441118866	15.3488372093023	3	8	3	1	215	23.853	6.21	High	High	Not Found	3.2e6	1.2e6		0.701	20.6442919969559	3
High	IsMasterProtein	A6TBS1	UPF0352 protein KPN78578_25810 OS=Klebsiella pneumoniae subsp. pneumoniae (strain ATCC 700721 / MGH 78578) GN=KPN78578_25810 PE=3 SV=1	0	10.6401645176601	36	1	2	1	1	75	8.184	5.15	High	Not Found	Not Found	1.1e7			0.778	6.80777978897095	1
High	IsMasterProtein	A6T561	Gamma-glutamyl phosphate reductase OS=Klebsiella pneumoniae subsp. pneumoniae (strain ATCC 700721 / MGH 78578) GN=proA PE=3 SV=1	0	10.3032775398065	15.5875299760192	3	7	3	1	417	44.78	5.74	Not Found	High	High			1.4e7	0.28	7.00507426261902	3
High	IsMasterProtein	A6TAI1	Integration host factor subunit alpha OS=Klebsiella pneumoniae subsp. pneumoniae (strain ATCC 700721 / MGH 78578) GN=ihfA PE=3 SV=1	0	10.2898714064469	29.2929292929293	3	20	3	1	99	11.346	9.7	High	High	High	3.1e6	1.3e6	4.1e6	1.371	35.8967392444611	3
High	IsMasterProtein	A6T7K3	tRNA-specific 2-thiouridylase MnmA OS=Klebsiella pneumoniae subsp. pneumoniae (strain ATCC 700721 / MGH 78578) GN=mnmA PE=3 SV=2	0	10.230417969167	18.4782608695652	3	16	3	1	368	40.991	5.06	High	High	High	1.1e7	9.4e6	9.2e6	0.389	38.0917997360229	3
High	IsMasterProtein	A6T9H1	Pyrroloquinoline-quinone synthase OS=Klebsiella pneumoniae subsp. pneumoniae (strain ATCC 700721 / MGH 78578) GN=pqqC PE=1 SV=1	0	10.2149752750192	9.56175298804781	2	10	2	1	251	29.011	6.99	High	High	High	1.4e6	2.3e6	6.8e6	0.274	28.5523134469986	2
High	IsMasterProtein	A6T766	Ribosomal RNA large subunit methyltransferase I OS=Klebsiella pneumoniae subsp. pneumoniae (strain ATCC 700721 / MGH 78578) GN=rlmI PE=3 SV=2	0	10.1113791097216	7.25	2	8	2	1	400	44.631	7.99	High	High	High	1.9e6	1.5e6	3.1e6	0.202	21.0850975513458	2
High	IsMasterProtein	A6TBG6	Uridine kinase OS=Klebsiella pneumoniae subsp. pneumoniae (strain ATCC 700721 / MGH 78578) GN=udk PE=3 SV=1	0	10.1089760268569	12.6760563380282	2	3	2	1	213	24.405	7.24	High	High	Not Found	1.3e7	5.8e6		0.389	9.40690088272095	2
High	IsMasterProtein	P14829	DNA gyrase subunit A OS=Klebsiella oxytoca GN=gyrA PE=3 SV=1	0	9.75789489778249	2.85388127853881	2	12	2	1	876	97.095	5.1	High	High	High	2.2e6	2.2e6		0.129	24.5752897262573	2
High	IsMasterProtein	A6T7F8	Thymidylate kinase OS=Klebsiella pneumoniae subsp. pneumoniae (strain ATCC 700721 / MGH 78578) GN=tmk PE=3 SV=1	0	9.6423739509692	25.8215962441315	3	11	3	1	213	23.541	5.49	High	High	High	4.6e6	9.8e6	4.0e6	0.638	14.8933236598969	3
High	IsMasterProtein	A6T710	3-deoxy-manno-octulosonate cytidylyltransferase OS=Klebsiella pneumoniae subsp. pneumoniae (strain ATCC 700721 / MGH 78578) GN=kdsB PE=3 SV=1	0	9.51659644346785	10.0806451612903	2	18	2	1	248	27.316	5.38	High	High	High	2.8e6	5.1e6	9.1e6	0.311	52.5480239391327	2
High	IsMasterProtein	A6TGP7	Thiazole synthase OS=Klebsiella pneumoniae subsp. pneumoniae (strain ATCC 700721 / MGH 78578) GN=thiG PE=3 SV=1	0	9.34906318648012	16.796875	3	7	3	1	256	26.769	5.91	High	High	High			2.1e6	0.638	8.76656651496887	3
High	IsMasterProtein	B5Y0W9	Exodeoxyribonuclease 7 small subunit OS=Klebsiella pneumoniae (strain 342) GN=xseB PE=3 SV=1	0	8.83080067002567	47.5	2	11	2	1	80	8.819	4.31	High	High	High	1.1e7		4.6e6	1.512	26.1590790748596	2
High	IsMasterProtein	A6TDW8	tRNA (guanine-N(7)-)-methyltransferase OS=Klebsiella pneumoniae subsp. pneumoniae (strain ATCC 700721 / MGH 78578) GN=trmB PE=3 SV=1	0	8.64183214292762	17.1548117154812	2	5	2	1	239	26.996	7.68	High	High	Not Found	1.1e6			1.154	8.99940299987793	2
High	IsMasterProtein	A6T5I7	7-cyano-7-deazaguanine synthase OS=Klebsiella pneumoniae subsp. pneumoniae (strain ATCC 700721 / MGH 78578) GN=queC PE=3 SV=1	0	8.63508090148155	12.8755364806867	2	10	2	1	233	25.646	5.6	High	High	High	3.0e6	3.4e6	2.7e6	0.359	19.592989563942	2
High	IsMasterProtein	A6TCB3	Phosphoribosylformylglycinamidine cyclo-ligase OS=Klebsiella pneumoniae subsp. pneumoniae (strain ATCC 700721 / MGH 78578) GN=purM PE=3 SV=1	0	8.3421795439843	4.34782608695652	1	2	1	1	345	36.7	5	High	Not Found	Not Found	2.5e6			0.166	7.842209815979	1
High	IsMasterProtein	A6T691	Octanoyltransferase OS=Klebsiella pneumoniae subsp. pneumoniae (strain ATCC 700721 / MGH 78578) GN=lipB PE=3 SV=2	0	8.17186053758182	11.214953271028	1	5	1	1	214	24.01	6.68	Not Found	Not Found	High			3.2e6	0.52	3.92308855056763	1
High	IsMasterProtein	P41392	Methionine aminopeptidase (Fragment) OS=Klebsiella oxytoca GN=map PE=3 SV=1	0	8.13781910916594	30.2325581395349	1	21	1	1	43	4.823	5.74	High	High	High	3.8e6	3.9e6	7.4e6	9	68.5091919898987	1
High	IsMasterProtein	B5XSX5	Ribosome-binding factor A OS=Klebsiella pneumoniae (strain 342) GN=rbfA PE=3 SV=1	0	8.09650294419223	24.812030075188	2	9	2	1	133	15.087	7.25	High	High	High	6.4e6	3.8e6	3.1e6	0.52	19.4977353811264	2
High	IsMasterProtein	B5XVT4	DNA ligase OS=Klebsiella pneumoniae (strain 342) GN=ligA PE=3 SV=1	0	8.09441495198432	6.55737704918033	2	7	2	1	671	73.584	5.59	High	High	High		9.2e5	1.6e6	0.113	20.3147785663605	2
High	IsMasterProtein	A6TB40	tRNA U34 carboxymethyltransferase OS=Klebsiella pneumoniae subsp. pneumoniae (strain ATCC 700721 / MGH 78578) GN=cmoB PE=3 SV=1	0	8.09160667519113	7.48502994011976	2	7	2	1	334	38.203	6.1	High	High	High	6.9e5	2.5e6		0.245	18.1262023448944	2
High	IsMasterProtein	A6T5D8	Queuine tRNA-ribosyltransferase OS=Klebsiella pneumoniae subsp. pneumoniae (strain ATCC 700721 / MGH 78578) GN=tgt PE=3 SV=1	0	8.02387938170019	4.26666666666667	1	10	1	1	375	42.54	6.48	High	High	High	5.7e6	6.6e6	3.2e6	0.101	23.422981262207	1
High	IsMasterProtein	A6T4N4	UDP-N-acetylmuramate--L-alanine ligase OS=Klebsiella pneumoniae subsp. pneumoniae (strain ATCC 700721 / MGH 78578) GN=murC PE=3 SV=1	0	8.0207110047671	4.4806517311609	2	15	2	1	491	53.458	6.33	High	High	High	9.9e6	7.0e6	1.0e7	0.245	24.0767810344696	2
High	IsMasterProtein	B5XZM7	Bifunctional protein GlmU OS=Klebsiella pneumoniae (strain 342) GN=glmU PE=3 SV=1	0	7.68226062712202	5.92105263157895	3	8	3	1	456	49.173	6.25	High	High	High	1.8e6	2.7e6	2.0e6	0.35	17.2585248947144	3
High	IsMasterProtein	A6TBN8	GTP cyclohydrolase 1 OS=Klebsiella pneumoniae subsp. pneumoniae (strain ATCC 700721 / MGH 78578) GN=folE PE=3 SV=1	0	7.46495918674884	4.95495495495496	1	15	1	1	222	24.949	7.62	High	High	High	1.6e7	1.1e7	9.4e6	0.166	46.1021492481232	1
High	IsMasterProtein	B5XV33	Cell division protein FtsB OS=Klebsiella pneumoniae (strain 342) GN=ftsB PE=3 SV=1	0	7.4641997091751	13.3333333333333	1	6	1	1	105	11.944	7.25	High	High	High	1.2e6	3.7e5		0.389	16.763062953949	1
High	IsMasterProtein	B5XVC4	S-ribosylhomocysteine lyase OS=Klebsiella pneumoniae (strain 342) GN=luxS PE=3 SV=1	0	7.41769749990486	13.4502923976608	2	8	2	1	171	19.442	5.38	High	High	High	1.6e7	9.9e6	6.9e6	0.468	23.846718788147	2
High	IsMasterProtein	A6T7Y5	GTP cyclohydrolase-2 OS=Klebsiella pneumoniae subsp. pneumoniae (strain ATCC 700721 / MGH 78578) GN=ribA PE=3 SV=1	0	7.39469279855664	23	2	10	2	1	200	22.168	6.2	Not Found	High	High		2.5e6	6.5e6	0.425	7.83358013629913	2
High	IsMasterProtein	A6TG09	tRNA modification GTPase MnmE OS=Klebsiella pneumoniae subsp. pneumoniae (strain ATCC 700721 / MGH 78578) GN=mnmE PE=3 SV=1	0	7.21375751972909	7.70925110132159	3	7	3	1	454	49.07	5.12	High	High	High	4.7e6			0.292	13.0010931491852	3
High	IsMasterProtein	A6THE7	UPF0307 protein KPN78578_45570 OS=Klebsiella pneumoniae subsp. pneumoniae (strain ATCC 700721 / MGH 78578) GN=KPN78578_45570 PE=3 SV=1	0	7.08458370095905	9.83606557377049	2	9	2	1	183	21.305	5.35	High	High	High	2.0e7	7.8e5	9.6e6	0.468	15.4126253128052	2
High	IsMasterProtein	O32719	Probable malate:quinone oxidoreductase (Fragment) OS=Klebsiella pneumoniae GN=mqo PE=3 SV=1	0	6.90961947008944	20.8695652173913	1	11	1	1	115	12.19	6.52	High	High	High	8.6e7	7.7e7	5.5e7	2.162	21.5844597816467	1
High	IsMasterProtein	A6TCJ1	Autonomous glycyl radical cofactor OS=Klebsiella pneumoniae subsp. pneumoniae (strain ATCC 700721 / MGH 78578) GN=grcA PE=3 SV=1	0	6.87907193420478	21.259842519685	2	4	2	1	127	14.234	5.02	High	High	Not Found	2.2e6			0.52	9.46964144706726	2
High	IsMasterProtein	A6TEI9	Ribosome maturation factor RimP OS=Klebsiella pneumoniae subsp. pneumoniae (strain ATCC 700721 / MGH 78578) GN=rimP PE=3 SV=2	0	6.76295920862081	7.33333333333333	1	12	1	1	150	16.719	4.7	High	High	High	1.7e7	7.0e6	9.4e6	0.334	36.9997396469116	1
High	IsMasterProtein	B5XUB1	Biosynthetic arginine decarboxylase OS=Klebsiella pneumoniae (strain 342) GN=speA PE=3 SV=1	0	6.67938883132218	4.27215189873418	2	15	2	1	632	70.974	4.97	High	High	High	6.0e6	1.2e7	9.0e6	0.166	20.2202917337418	2
High	IsMasterProtein	A6T7C6	Glucans biosynthesis glucosyltransferase H OS=Klebsiella pneumoniae subsp. pneumoniae (strain ATCC 700721 / MGH 78578) GN=mdoH PE=3 SV=1	0	6.66374044798581	1.42517814726841	1	10	1	1	842	96.021	8.73	High	High	High	3.4e6	3.5e6	2.2e6	0.054	24.5887877941132	1
High	IsMasterProtein	A6TE25	UPF0441 protein KPN78578_33850 OS=Klebsiella pneumoniae subsp. pneumoniae (strain ATCC 700721 / MGH 78578) GN=KPN78578_33850 PE=3 SV=1	0	6.50612388914718	7.17488789237668	1	8	1	1	223	23.365	9.09	High	High	High	1.4e6	9.2e5	4.3e6	0.194	19.9269653558731	1
High	IsMasterProtein	B5Y109	Recombination-associated protein RdgC OS=Klebsiella pneumoniae (strain 342) GN=rdgC PE=3 SV=1	0	6.49117192559444	10.2310231023102	2	5	2	1	303	34.007	5.24	Not Found	High	High			4.7e6	0.259	8.95920348167419	2
High	IsMasterProtein	A6TEU1	Methionyl-tRNA formyltransferase OS=Klebsiella pneumoniae subsp. pneumoniae (strain ATCC 700721 / MGH 78578) GN=fmt PE=3 SV=1	0	6.36855623098683	5.3968253968254	1	14	1	1	315	34.001	6.32	High	High	High	7.4e6	7.0e6	6.8e6	0.136	30.0985544919968	1
High	IsMasterProtein	A6T4X9	Outer membrane protein assembly factor BamA OS=Klebsiella pneumoniae subsp. pneumoniae (strain ATCC 700721 / MGH 78578) GN=bamA PE=3 SV=1	0	6.2804550164648	1.48331273176761	1	9	1	1	809	90.028	5.3	High	High	High	5.7e6	6.5e6	6.6e6	0.094	18.7432060241699	1
High	IsMasterProtein	B5XY41	Methylglyoxal synthase OS=Klebsiella pneumoniae (strain 342) GN=mgsA PE=3 SV=1	0	6.27724107128961	13.8157894736842	1	3	1	1	152	16.791	6.89	Not Found	High	Not Found				0.931	7.41082286834717	1
High	IsMasterProtein	A6TEJ0	Argininosuccinate synthase OS=Klebsiella pneumoniae subsp. pneumoniae (strain ATCC 700721 / MGH 78578) GN=argG PE=3 SV=1	0	6.09883003250473	9.61968680089485	2	8	2	1	447	49.781	5.64	High	High	High	4.1e6	1.4e6	1.4e6	0.172	13.5534605979919	2
High	IsMasterProtein	B5XQC8	50S ribosomal protein L35 OS=Klebsiella pneumoniae (strain 342) GN=rpmI PE=3 SV=1	0	6.08735289378168	20	1	22	1	1	65	7.284	11.78	High	High	High	5.0e7		7.2e7	9	56.4923713207245	1
High	IsMasterProtein	B5Y0N2	Ferrochelatase OS=Klebsiella pneumoniae (strain 342) GN=hemH PE=3 SV=1	0	6.00718147993332	3.4375	1	4	1	1	320	35.693	6.73	High	Not Found	High	1.5e6		6.6e5	0.145	10.6011202335358	1
High	IsMasterProtein	B5XZL9	ATP synthase subunit c OS=Klebsiella pneumoniae (strain 342) GN=atpE PE=3 SV=1	0	5.92510343429675	20.253164556962	2	23	2	1	79	8.25	4.61	High	High	High	2.8e7	2.1e7	2.2e7	2.162	28.8747519254684	2
High	IsMasterProtein	A6TGG1	Ketol-acid reductoisomerase (NADP(+)) OS=Klebsiella pneumoniae subsp. pneumoniae (strain ATCC 700721 / MGH 78578) GN=ilvC PE=3 SV=1	0	5.91330311676311	5.09164969450102	2	10	2	1	491	53.917	5.36	High	High	High		1.5e6	1.6e6	0.145	24.3447083234787	2
High	IsMasterProtein	P03029	Nitrogen assimilation regulatory protein OS=Klebsiella pneumoniae GN=ntrC PE=1 SV=1	0	5.86359655186601	2.55863539445629	1	6	1	1	469	52.311	6.49	High	High	High	2.6e6	3.4e6	2.8e6	0.089	11.9685826301575	1
High	IsMasterProtein	A6TGI8	Porphobilinogen deaminase OS=Klebsiella pneumoniae subsp. pneumoniae (strain ATCC 700721 / MGH 78578) GN=hemC PE=3 SV=1	0	5.75970041799729	6.0702875399361	1	2	1	1	313	33.78	5.83	Not Found	Not Found	High				0.116	5.35947728157043	1
High	IsMasterProtein	A6T701	3-phosphoshikimate 1-carboxyvinyltransferase OS=Klebsiella pneumoniae subsp. pneumoniae (strain ATCC 700721 / MGH 78578) GN=aroA PE=3 SV=1	0	5.60977163753087	3.04449648711944	1	9	1	1	427	46.01	5.62	High	High	High	3.4e6		1.8e6	0.096	14.6824584007263	1
High	IsMasterProtein	A6T4G3	4-hydroxy-3-methylbut-2-enyl diphosphate reductase OS=Klebsiella pneumoniae subsp. pneumoniae (strain ATCC 700721 / MGH 78578) GN=ispH PE=3 SV=1	0	5.57527496618988	8.22784810126582	2	6	2	1	316	34.426	5.2	High	High	Not Found	1.4e6			0.292	14.0676103830338	2
High	IsMasterProtein	B5XWS2	Glucans biosynthesis protein D OS=Klebsiella pneumoniae (strain 342) GN=mdoD PE=3 SV=1	0	5.54744693677107	2.35934664246824	1	8	1	1	551	62.744	6.15	High	High	High	2.5e6	2.8e6	4.1e6	0.075	22.1855180263519	1
High	IsMasterProtein	A6TDV7	UPF0301 protein KPN78578_33170 OS=Klebsiella pneumoniae subsp. pneumoniae (strain ATCC 700721 / MGH 78578) GN=KPN78578_33170 PE=3 SV=1	0	5.53417118464256	5.88235294117647	1	8	1	1	187	20.79	5.11	High	High	High	1.6e6	2.7e6	2.2e6	0.233	20.3139495849609	1
High	IsMasterProtein	A6TF13	3-dehydroquinate synthase OS=Klebsiella pneumoniae subsp. pneumoniae (strain ATCC 700721 / MGH 78578) GN=aroB PE=3 SV=1	0	5.48892946305274	11.2637362637363	2	4	2	1	364	39.188	5.69	Not Found	High	Not Found		7.7e5		0.259	4.41608333587646	2
High	IsMasterProtein	B5XT61	Small heat shock protein IbpB OS=Klebsiella pneumoniae (strain 342) GN=ibpB PE=3 SV=1	0	5.39123655995663	26.7605633802817	2	10	2	1	142	15.959	5.08	High	High	High	3.4e6	2.0e6	1.7e6	0.585	17.1982473134995	2
High	IsMasterProtein	A6T702	Cytidylate kinase OS=Klebsiella pneumoniae subsp. pneumoniae (strain ATCC 700721 / MGH 78578) GN=cmk PE=3 SV=1	0	5.33932421166148	11.8942731277533	1	4	1	1	227	24.859	5.39	High	Not Found	Not Found				0.194	6.32992649078369	1
High	IsMasterProtein	P45602	UDP-glucose 4-epimerase (Fragment) OS=Klebsiella pneumoniae GN=galE PE=3 SV=1	0	5.26233037264336	11.5107913669065	1	2	1	1	139	15.147	7.5	High	Not Found	Not Found	2.9e6			0.292	5.95561385154724	1
High	IsMasterProtein	B5XNR7	Erythronate-4-phosphate dehydrogenase OS=Klebsiella pneumoniae (strain 342) GN=pdxB PE=3 SV=1	0	5.05717092421121	15.3439153439153	2	13	2	1	378	41.269	6.62	High	Not Found	High	3.1e6			0.245	17.949089050293	2
High	IsMasterProtein	A6TG44	Ribosomal RNA small subunit methyltransferase G OS=Klebsiella pneumoniae subsp. pneumoniae (strain ATCC 700721 / MGH 78578) GN=rsmG PE=3 SV=1	0	4.86455406965375	20.2898550724638	2	4	2	1	207	23.117	6.61	High	Not Found	High				0.468	9.8567807674408	2
High	IsMasterProtein	B5XNC0	Large-conductance mechanosensitive channel OS=Klebsiella pneumoniae (strain 342) GN=mscL PE=3 SV=1	0	4.82390874094432	10.2189781021898	1	11	1	1	137	15.054	7.25	High	High	High	3.5e6	1.4e6	8.1e5	0.468	22.6684284210205	1
High	IsMasterProtein	P45599	Ferric uptake regulation protein OS=Klebsiella pneumoniae GN=fur PE=1 SV=2	0	4.70663744528855	7.74193548387097	1	2	1	1	155	17.768	6.68	Not Found	Not Found	High				0.259	5.88953185081482	1
High	IsMasterProtein	A6TES6	Ribosomal protein L11 methyltransferase OS=Klebsiella pneumoniae subsp. pneumoniae (strain ATCC 700721 / MGH 78578) GN=prmA PE=3 SV=1	0	4.70359809830786	16.7235494880546	2	6	2	1	293	31.852	4.54	High	High	High	2.7e6	1.4e7	2.0e7	0.389	8.27476239204407	2
High	IsMasterProtein	A6TBX4	NADH-quinone oxidoreductase subunit A OS=Klebsiella pneumoniae subsp. pneumoniae (strain ATCC 700721 / MGH 78578) GN=nuoA PE=3 SV=2	0	4.69918720588188	8.78378378378378	1	5	1	1	148	16.554	9.35	High	High	High	6.0e5	1.1e6	1.5e6	0.468	11.4830102920532	1
High	IsMasterProtein	A6TG68	Probable GTP-binding protein EngB OS=Klebsiella pneumoniae subsp. pneumoniae (strain ATCC 700721 / MGH 78578) GN=engB PE=3 SV=1	0	4.49620931694282	5.23809523809524	1	10	1	1	210	23.517	7.43	High	High	High	1.1e6	2.9e6	4.9e6	0.212	26.1169219017029	1
High	IsMasterProtein	P52671	Uridine phosphorylase OS=Klebsiella pneumoniae GN=udp PE=3 SV=1	0	4.41199455525136	12.9032258064516	2	5	2	1	279	30.255	7.05	High	Not Found	High	2.5e6			0.311	9.63837122917175	2
High	IsMasterProtein	A6T4P4	Cell division protein ZapD OS=Klebsiella pneumoniae subsp. pneumoniae (strain ATCC 700721 / MGH 78578) GN=zapD PE=3 SV=1	0	4.31247103878537	4.45344129554656	1	3	1	1	247	28.622	6.74	High	High	High				0.179	6.60727643966675	1
High	IsMasterProtein	P00761	Trypsin OS=Sus scrofa PE=1 SV=1	0	4.31042478424006	3.46320346320346	1	28	1	1	231	24.394	7.18	High	High	High	5.4e7		1.1e8	0.194	9.07940769195557	1
High	IsMasterProtein	A6T6C1	Glucosamine-6-phosphate deaminase OS=Klebsiella pneumoniae subsp. pneumoniae (strain ATCC 700721 / MGH 78578) GN=nagB PE=3 SV=1	0	4.3005091547278	4.13533834586466	1	6	1	1	266	29.665	7.01	High	High	High		6.6e5	2.2e6	0.179	12.9682711362839	1
High	IsMasterProtein	B5Y1K6	UPF0325 protein KPK_4555 OS=Klebsiella pneumoniae (strain 342) GN=KPK_4555 PE=3 SV=1	0	4.29602117499161	7.03125	1	2	1	1	128	15.087	7.18	High	Not Found	Not Found	5.5e6			0.233	3.80390727519989	1
High	IsMasterProtein	B5XXK0	UPF0176 protein KPK_3487 OS=Klebsiella pneumoniae (strain 342) GN=KPK_3487 PE=3 SV=1	0	4.27417000967942	2.82485875706215	1	3	1	1	354	40.153	5.96	High	High	Not Found	1.0e6	3.5e6		0.101	6.9592981338501	1
High	IsMasterProtein	A6TBC5	Histidine biosynthesis bifunctional protein HisB OS=Klebsiella pneumoniae subsp. pneumoniae (strain ATCC 700721 / MGH 78578) GN=hisB PE=3 SV=1	0	4.25829701604226	2.8169014084507	1	4	1	1	355	40.089	5.67	Not Found	High	High		1.7e6	2.3e6	0.122	5.57691299915314	1
High	IsMasterProtein	A6TD87	Ribosomal RNA large subunit methyltransferase M OS=Klebsiella pneumoniae subsp. pneumoniae (strain ATCC 700721 / MGH 78578) GN=rlmM PE=3 SV=1	0	4.1919917000896	3.27868852459016	1	4	1	1	366	41.908	6.99	High	Not Found	High	2.6e6		3.2e6	0.105	8.28639674186707	1
High	IsMasterProtein	A6TAH1	UPF0061 protein KPN78578_21310 OS=Klebsiella pneumoniae subsp. pneumoniae (strain ATCC 700721 / MGH 78578) GN=KPN78578_21310 PE=3 SV=1	0	4.1478250955797	2.29166666666667	1	5	1	1	480	54.389	5.81	High	High	High	1.2e6	1.8e6	1.5e6	0.086	12.0004019737244	1
High	IsMasterProtein	A6T4S9	Pantothenate synthetase OS=Klebsiella pneumoniae subsp. pneumoniae (strain ATCC 700721 / MGH 78578) GN=panC PE=3 SV=1	0	4.14411756996396	4.92957746478873	2	10	2	1	284	31.513	5.94	High	High	High		1.1e6	4.5e5	0.245	20.9673002958298	2
High	IsMasterProtein	A6T6J6	6-phosphogluconolactonase OS=Klebsiella pneumoniae subsp. pneumoniae (strain ATCC 700721 / MGH 78578) GN=pgl PE=3 SV=2	0	3.96738123914928	8.76132930513595	1	2	1	1	331	36.015	5.25	High	Not Found	Not Found	7.0e6			0.166	5.88799285888672	1
High	IsMasterProtein	B5XUB2	Agmatinase OS=Klebsiella pneumoniae (strain 342) GN=speB PE=3 SV=1	0	3.96018944585165	3.92156862745098	1	1	1	1	306	33.493	5.29	Not Found	High	Not Found		2.5e6		0.194	2.83431506156921	1
High	IsMasterProtein	A6TEG6	Penicillin-binding protein activator LpoA OS=Klebsiella pneumoniae subsp. pneumoniae (strain ATCC 700721 / MGH 78578) GN=lpoA PE=3 SV=2	0	3.93892467637021	1.85185185185185	1	4	1	1	702	75.037	6.09	Not Found	High	Not Found		8.5e5		0.072	7.05913662910461	1
High	IsMasterProtein	A6TB39	Carboxy-S-adenosyl-L-methionine synthase OS=Klebsiella pneumoniae subsp. pneumoniae (strain ATCC 700721 / MGH 78578) GN=cmoA PE=3 SV=1	0	3.91578131326076	7.69230769230769	1	5	1	1	247	27.672	5.6	High	Not Found	High	4.3e6		1.3e6	0.166	11.2484998703003	1
High	IsMasterProtein	A6THI2	Probable cytosol aminopeptidase OS=Klebsiella pneumoniae subsp. pneumoniae (strain ATCC 700721 / MGH 78578) GN=pepA PE=3 SV=1	0	3.89688074645429	2.38568588469185	1	6	1	1	503	54.813	7.2	High	Not Found	High			3.2e6	0.086	10.0496869087219	1
High	IsMasterProtein	A6TI29	Beta-galactosidase 2 OS=Klebsiella pneumoniae subsp. pneumoniae (strain ATCC 700721 / MGH 78578) GN=lacZ2 PE=3 SV=1	0	3.85792353892672	0.9765625	1	3	1	1	1024	116.248	5.53	High	High	Not Found	1.9e6	1.0e6		0.043	4.44837641716003	1
High	IsMasterProtein	A6T7G4	Penicillin-binding protein activator LpoB OS=Klebsiella pneumoniae subsp. pneumoniae (strain ATCC 700721 / MGH 78578) GN=lpoB PE=3 SV=1	0	3.75080164260889	6.51162790697674	1	6	1	1	215	22.54	9.17	High	High	High	2.0e6	3.2e6		0.259	13.8258171081543	1
High	IsMasterProtein	A6T700	Phosphoserine aminotransferase OS=Klebsiella pneumoniae subsp. pneumoniae (strain ATCC 700721 / MGH 78578) GN=serC PE=3 SV=1	0	3.65306053730101	3.86740331491713	1	2	1	1	362	39.646	5.71	Not Found	Not Found	High				0.11	5.01861977577209	1
High	IsMasterProtein	B5XT60	Small heat shock protein IbpA OS=Klebsiella pneumoniae (strain 342) GN=ibpA PE=3 SV=1	0	3.64050032484816	6.56934306569343	1	3	1	1	137	15.696	5.54	Not Found	High	High		1.1e6	1.8e6	0.668	0	1
High	IsMasterProtein	A6TB00	Protease HtpX OS=Klebsiella pneumoniae subsp. pneumoniae (strain ATCC 700721 / MGH 78578) GN=htpX PE=3 SV=1	0	3.62214758099325	3.74149659863946	1	2	1	1	294	32.025	6.7	High	Not Found	Not Found				0.233	4.94836735725403	1
High	IsMasterProtein	A6TGF8	Dihydroxy-acid dehydratase OS=Klebsiella pneumoniae subsp. pneumoniae (strain ATCC 700721 / MGH 78578) GN=ilvD PE=3 SV=1	0	3.60730304674033	1.62337662337662	1	4	1	1	616	65.678	5.81	Not Found	High	High		1.3e6	1.4e6	0.059	9.20397186279297	1
High	IsMasterProtein	A6TFK3	Glycerol-3-phosphate dehydrogenase [NAD(P)+] OS=Klebsiella pneumoniae subsp. pneumoniae (strain ATCC 700721 / MGH 78578) GN=gpsA PE=3 SV=1	0	3.42239332263746	2.65486725663717	1	4	1	1	339	36.21	6.95	High	High	Not Found	1.6e6	3.6e6		0.116	6.43015313148499	1
High	IsMasterProtein	A6TFN1	Deoxyuridine 5'-triphosphate nucleotidohydrolase OS=Klebsiella pneumoniae subsp. pneumoniae (strain ATCC 700721 / MGH 78578) GN=dut PE=3 SV=1	0	3.41027374374576	13.8157894736842	1	12	1	1	152	16.152	5.78	High	High	High	1.3e7	5.6e6	7.1e6	0.389	22.974946141243	1
High	IsMasterProtein	A6T510	Hydroxyacylglutathione hydrolase OS=Klebsiella pneumoniae subsp. pneumoniae (strain ATCC 700721 / MGH 78578) GN=gloB PE=3 SV=1	0	3.35497093527886	3.98406374501992	1	3	1	1	251	28.54	6.06	Not Found	High	High		2.6e6	2.4e6	0.194	4.30625820159912	1
High	IsMasterProtein	B5XZH9	Protein FdhE homolog OS=Klebsiella pneumoniae (strain 342) GN=fdhE PE=3 SV=1	0	3.33086915262667	3.88349514563107	1	6	1	1	309	34.603	5.67	High	High	High	8.0e5	1.8e6	1.5e6	0.136	13.9966136217117	1
High	IsMasterProtein	A6T4M5	Ribosomal RNA small subunit methyltransferase H OS=Klebsiella pneumoniae subsp. pneumoniae (strain ATCC 700721 / MGH 78578) GN=rsmH PE=3 SV=1	0	3.31623273857469	4.15335463258786	1	3	1	1	313	34.818	7.17	High	High	Not Found	1.1e6	1.4e6		0.129	3.86275184154511	1
High	IsMasterProtein	A6TCI0	GTPase Era OS=Klebsiella pneumoniae subsp. pneumoniae (strain ATCC 700721 / MGH 78578) GN=era PE=3 SV=1	0	3.30918394201908	3.65448504983389	1	3	1	1	301	33.862	6.98	Not Found	High	High			3.1e6	0.129	6.10775411128998	1
High	IsMasterProtein	A6TGR3	Bifunctional purine biosynthesis protein PurH OS=Klebsiella pneumoniae subsp. pneumoniae (strain ATCC 700721 / MGH 78578) GN=purH PE=3 SV=1	0	3.21867554433301	2.45746691871456	1	6	1	1	529	57.182	6	High	High	High	3.3e7			0.075	3.78361749649048	1
High	IsMasterProtein	Q48476	O-antigen export system ATP-binding protein RfbB OS=Klebsiella pneumoniae GN=rfbB PE=3 SV=1	0.00601202404809619	3.1786830294089	6.50406504065041	1	2	1	1	246	27.429	8.69	Not Found	Not Found	High				0.136	4.59453654289246	1
High	IsMasterProtein	B5XVB9	Carbon storage regulator homolog OS=Klebsiella pneumoniae (strain 342) GN=csrA PE=3 SV=1	0.00601202404809619	3.15770286567193	11.4754098360656	1	8	1	1	61	6.852	8.62	High	High	High	4.5e6	1.0e7	2.0e7	0.468	13.0077121257782	1
High	IsMasterProtein	A6TEQ3	Malate dehydrogenase OS=Klebsiella pneumoniae subsp. pneumoniae (strain ATCC 700721 / MGH 78578) GN=mdh PE=3 SV=1	0.00601202404809619	3.14254688296473	5.12820512820513	1	1	1	1	312	32.406	5.74	Not Found	High	Not Found		2.5e6		0.122	2.52733588218689	1
High	IsMasterProtein	A6TDR6	Glycine cleavage system H protein OS=Klebsiella pneumoniae subsp. pneumoniae (strain ATCC 700721 / MGH 78578) GN=gcvH PE=3 SV=1	0.00601202404809619	3.11227020271197	17.8294573643411	1	1	1	1	129	13.867	4.09	High	Not Found	Not Found				0.585	3.17407178878784	1
High	IsMasterProtein	A6TGU8	Chorismate pyruvate-lyase OS=Klebsiella pneumoniae subsp. pneumoniae (strain ATCC 700721 / MGH 78578) GN=ubiC PE=3 SV=1	0.00601202404809619	3.10078158214863	9.09090909090909	1	2	1	1	165	18.567	5.6	High	High	Not Found		3.0e6		0.233	3.63499891757965	1
High	IsMasterProtein	A6TC90	GDP-mannose pyrophosphatase NudK OS=Klebsiella pneumoniae subsp. pneumoniae (strain ATCC 700721 / MGH 78578) GN=nudK PE=3 SV=1	0.00959692898272553	2.95350483566529	7.07070707070707	1	1	1	1	198	22.143	5.01	Not Found	Not Found	High				0.233	0	1
High	IsMasterProtein	A6TGE6	Soluble pyridine nucleotide transhydrogenase OS=Klebsiella pneumoniae subsp. pneumoniae (strain ATCC 700721 / MGH 78578) GN=sthA PE=3 SV=1	0.00959692898272553	2.90031935889075	1.931330472103	1	8	1	1	466	51.5	6.55	High	High	High	2.6e6	1.8e6	1.5e6	0.093	12.5790944099426	1
High	IsMasterProtein	A6TGL3	Ubiquinone/menaquinone biosynthesis C-methyltransferase UbiE OS=Klebsiella pneumoniae subsp. pneumoniae (strain ATCC 700721 / MGH 78578) GN=ubiE PE=3 SV=1	0.00959692898272553	2.84832376915295	3.58565737051793	1	6	1	1	251	28.129	7.18	High	High	High	4.7e6	3.7e6	5.2e6	0.155	11.8979338407516	1
High	IsMasterProtein	A6T4H8	4-hydroxy-tetrahydrodipicolinate reductase OS=Klebsiella pneumoniae subsp. pneumoniae (strain ATCC 700721 / MGH 78578) GN=dapB PE=3 SV=1	0.00959692898272553	2.78994915012486	4.76190476190476	1	4	1	1	273	28.63	6.18	High	Not Found	High	1.0e6		9.5e5	0.129	9.32325053215027	1
High	IsMasterProtein	A6T742	Ribosomal RNA large subunit methyltransferase K/L OS=Klebsiella pneumoniae subsp. pneumoniae (strain ATCC 700721 / MGH 78578) GN=rlmL PE=3 SV=1	0.00959692898272553	2.77340009479264	1.28388017118402	1	2	1	1	701	78.861	8.63	Not Found	High	Not Found		9.9e5		0.049	3.87100911140442	1
High	IsMasterProtein	A6T9Q5	Tautomerase PptA OS=Klebsiella pneumoniae subsp. pneumoniae (strain ATCC 700721 / MGH 78578) GN=pptA PE=3 SV=1	0.00959692898272553	2.75721019052132	44	1	4	1	1	75	8.386	4.83	High	High	Not Found	1.3e6	1.2e6		0.585	2.11139154434204	1
High	IsMasterProtein	A6TD24	DNA mismatch repair protein MutS OS=Klebsiella pneumoniae subsp. pneumoniae (strain ATCC 700721 / MGH 78578) GN=mutS PE=3 SV=1	0.00959692898272553	2.68381990110655	1.05509964830012	1	1	1	1	853	95.022	5.77	Not Found	Not Found	High				0.046	1.93742036819458	1
High	IsMasterProtein	A6TEJ8	Ribosomal RNA large subunit methyltransferase E OS=Klebsiella pneumoniae subsp. pneumoniae (strain ATCC 700721 / MGH 78578) GN=rlmE PE=3 SV=1	0.00959692898272553	2.6825635034649	4.30622009569378	1	2	1	1	209	23.29	9.29	Not Found	High	Not Found		1.8e6		0.194	3.95078337192535	1
High	IsMasterProtein	A6T6T1	Ribosomal protein S12 methylthiotransferase RimO OS=Klebsiella pneumoniae subsp. pneumoniae (strain ATCC 700721 / MGH 78578) GN=rimO PE=3 SV=1	0.00959692898272553	2.67840156953466	5.4421768707483	1	2	1	1	441	49.536	5.71	Not Found	Not Found	High			3.0e6	0.086	4.89198184013367	1
High	IsMasterProtein	Q48452	Putative tyrosine-protein kinase in cps region OS=Klebsiella pneumoniae PE=1 SV=1	0.00959692898272553	2.55956323389423	0.969529085872576	1	19	1	1	722	80.351	7.9	High	High	High	1.4e6	3.8e6	1.1e6	0.047	32.3626794815063	1
High	IsMasterProtein	A6T6E6	UPF0271 protein KPN78578_07060 OS=Klebsiella pneumoniae subsp. pneumoniae (strain ATCC 700721 / MGH 78578) GN=KPN78578_07060 PE=3 SV=1	0.00959692898272553	2.55564287434397	4.04858299595142	1	4	1	1	247	26.403	5.88	High	High	Not Found	1.9e6	2.5e6		0.179	4.64583587646484	1
High	IsMasterProtein	A6TH79	Oligoribonuclease OS=Klebsiella pneumoniae subsp. pneumoniae (strain ATCC 700721 / MGH 78578) GN=orn PE=3 SV=1	0.00959692898272553	2.53106219433454	6.07734806629834	1	4	1	1	181	20.722	5.41	High	High	Not Found	5.4e6	5.5e6		0.233	7.60252642631531	1
Medium	IsMasterProtein	A6TAW7	Na(+)/H(+) antiporter NhaB OS=Klebsiella pneumoniae subsp. pneumoniae (strain ATCC 700721 / MGH 78578) GN=nhaB PE=3 SV=2	0.0133843212237094	2.45630436769076	5.62015503875969	1	4	1	1	516	56.715	6.6	High	High	High				0.145	4.60751032829285	1
Medium	IsMasterProtein	A6T4R6	Polyamine aminopropyltransferase OS=Klebsiella pneumoniae subsp. pneumoniae (strain ATCC 700721 / MGH 78578) GN=speE PE=3 SV=1	0.0152671755725191	2.40949253799142	5.24475524475525	1	3	1	1	286	32.174	5.86	Not Found	High	High		2.7e6		0.194	2.73890066146851	1
Medium	IsMasterProtein	A6TGQ5	Endonuclease V OS=Klebsiella pneumoniae subsp. pneumoniae (strain ATCC 700721 / MGH 78578) GN=nfi PE=3 SV=1	0.0265654648956357	2.34342270860389	5.38116591928251	1	2	1	1	223	24.868	7.47	Not Found	High	Not Found		5.8e5		0.166	1.91506814956665	1
Medium	IsMasterProtein	P11160	Lipopolysaccharide export system ATP-binding protein LptB (Fragment) OS=Klebsiella oxytoca GN=lptB PE=3 SV=1	0.0265654648956357	2.34208406317005	11.7647058823529	1	10	1	1	68	7.909	6.93	High	High	High	2.0e6	5.3e6	3.1e6	0.585	15.2966679334641	1
Medium	IsMasterProtein	P12267	Fimbrial subunit type 3 OS=Klebsiella pneumoniae GN=mrkA PE=3 SV=1	0.0280373831775701	2.33357562748124	4.95049504950495	1	1	1	1	202	20.682	4.88	High	Not Found	Not Found	4.8e6			0.259	0	1
Medium	IsMasterProtein	A6T4N3	UDP-N-acetylglucosamine--N-acetylmuramyl-(pentapeptide) pyrophosphoryl-undecaprenol N-acetylglucosamine transferase OS=Klebsiella pneumoniae subsp. pneumoniae (strain ATCC 700721 / MGH 78578) GN=murG PE=3 SV=1	0.0280373831775701	2.31921138849332	2.80898876404494	1	3	1	1	356	38.02	9.55	High	High	Not Found	1.4e6	2.1e6		0.116	5.59781980514526	1
Medium	IsMasterProtein	P0A9Z1	Nitrogen regulatory protein P-II 1 OS=Escherichia coli (strain K12) GN=glnB PE=1 SV=1	0.0280373831775701	2.11605480496572	8.03571428571429	1	2	1	1	112	12.418	5.34	High	Not Found	Not Found				0.334	2.00045275688171	1
Medium	IsMasterProtein	A6TD57	23S rRNA (uracil(1939)-C(5))-methyltransferase RlmD OS=Klebsiella pneumoniae subsp. pneumoniae (strain ATCC 700721 / MGH 78578) GN=rlmD PE=3 SV=1	0.0280373831775701	1.98129950133376	2.30414746543779	1	3	1	1	434	48.466	8.97	High	High	Not Found	1.1e6	1.2e6		0.101	1.81030237674713	1
Medium	IsMasterProtein	A6TGE4	Argininosuccinate lyase OS=Klebsiella pneumoniae subsp. pneumoniae (strain ATCC 700721 / MGH 78578) GN=argH PE=3 SV=1	0.0297951582867784	1.96577273922945	1.96936542669584	1	5	1	1	457	50.053	5.33	Not Found	High	High		3.2e6	4.6e6	0.089	9.65577781200409	1
Medium	IsMasterProtein	A6TBS0	Nucleoid-associated protein KPN78578_25800 OS=Klebsiella pneumoniae subsp. pneumoniae (strain ATCC 700721 / MGH 78578) GN=KPN78578_25800 PE=3 SV=1	0.03125	1.90378541465359	2.38805970149254	1	1	1	1	335	37.859	4.86	High	Not Found	Not Found				0.129	0	1
Medium	IsMasterProtein	A6TE46	tRNA N6-adenosine threonylcarbamoyltransferase OS=Klebsiella pneumoniae subsp. pneumoniae (strain ATCC 700721 / MGH 78578) GN=tsaD PE=3 SV=1	0.03125	1.89962945488244	2.9673590504451	1	1	1	1	337	35.979	6.1	Not Found	High	Not Found				0.136	0	1
Medium	IsMasterProtein	A6TCJ2	Uracil-DNA glycosylase OS=Klebsiella pneumoniae subsp. pneumoniae (strain ATCC 700721 / MGH 78578) GN=ung PE=3 SV=1	0.03125	1.89517159634634	4.80349344978166	1	1	1	1	229	25.562	6.96	High	Not Found	Not Found				0.166	1.87983155250549	1
Medium	IsMasterProtein	P09135	Protein NifY OS=Klebsiella pneumoniae GN=nifY PE=3 SV=1	0.03125	1.88873748634093	8.73362445414847	1	1	1	1	229	25.501	8.4	Not Found	High	Not Found				0.194	2.06260585784912	1
Medium	IsMasterProtein	A6TC15	Chorismate synthase OS=Klebsiella pneumoniae subsp. pneumoniae (strain ATCC 700721 / MGH 78578) GN=aroC PE=3 SV=1	0.0364963503649635	1.83564714421556	3.32409972299169	1	2	1	1	361	38.984	6.38	High	Not Found	Not Found	1.7e6			0.116	5.15782427787781	1
Medium	IsMasterProtein	A6T673	Enolase-phosphatase E1 OS=Klebsiella pneumoniae subsp. pneumoniae (strain ATCC 700721 / MGH 78578) GN=mtnC PE=3 SV=1	0.0364963503649635	1.83327394441995	6.11353711790393	1	1	1	1	229	25.486	5.43	High	Not Found	Not Found	4.4e5			0.179	2.52620148658752	1
Medium	IsMasterProtein	A6TCC4	Exodeoxyribonuclease 7 large subunit OS=Klebsiella pneumoniae subsp. pneumoniae (strain ATCC 700721 / MGH 78578) GN=xseA PE=3 SV=1	0.0381818181818182	1.8167301563172	1.9438444924406	1	1	1	1	463	52.449	10.29	High	Not Found	Not Found	6.5e5			0.075	0	1
Medium	IsMasterProtein	A6TBU8	L-rhamnonate dehydratase OS=Klebsiella pneumoniae subsp. pneumoniae (strain ATCC 700721 / MGH 78578) GN=rhmD PE=3 SV=1	0.0416666666666667	1.78834559944682	1.74563591022444	1	2	1	1	401	44.173	6.33	Not Found	Not Found	High			8.9e5	0.155	0	1
Medium	IsMasterProtein	A6TFR2	Glycerol kinase OS=Klebsiella pneumoniae subsp. pneumoniae (strain ATCC 700721 / MGH 78578) GN=glpK PE=3 SV=1	0.0451263537906137	1.73612732313478	5.36779324055666	1	1	1	1	503	56.063	5.69	High	Not Found	Not Found				0.077	0	1
Medium	IsMasterProtein	A6TFK0	L-lactate dehydrogenase OS=Klebsiella pneumoniae subsp. pneumoniae (strain ATCC 700721 / MGH 78578) GN=lldD PE=3 SV=1	0.0485611510791367	1.69658792940326	2.79187817258883	1	1	1	1	394	42.981	6.89	Not Found	High	Not Found				0	2.03554606437683	1
Low	IsMasterProtein	A6TBH4	Multidrug resistance protein MdtB OS=Klebsiella pneumoniae subsp. pneumoniae (strain ATCC 700721 / MGH 78578) GN=mdtB PE=3 SV=1	0.0502692998204668	1.68867004769621	1.92307692307692	1	2	1	1	1040	112.17	5.73	High	Not Found	Not Found	1.1e6			0.055	0	1
Low	IsMasterProtein	A6TF51	1,4-alpha-glucan branching enzyme GlgB OS=Klebsiella pneumoniae subsp. pneumoniae (strain ATCC 700721 / MGH 78578) GN=glgB PE=3 SV=1	0.053475935828877	1.6663512434853	1.64835164835165	1	1	1	1	728	83.772	6.64	Not Found	High	Not Found		3.9e6		0.059	0	1
Low	IsMasterProtein	A6TEC2	Ribosomal RNA large subunit methyltransferase G OS=Klebsiella pneumoniae subsp. pneumoniae (strain ATCC 700721 / MGH 78578) GN=rlmG PE=3 SV=1	0.053475935828877	1.6548223834573	9.57446808510638	1	3	1	1	376	41.888	6.47	High	Not Found	Not Found	1.4e6			0.122	5.46226286888123	1
Low	IsMasterProtein	A6T4E6	UPF0246 protein KPN78578_00060 OS=Klebsiella pneumoniae subsp. pneumoniae (strain ATCC 700721 / MGH 78578) GN=KPN78578_00060 PE=3 SV=1	0.053475935828877	1.63864997564773	3.11284046692607	1	2	1	1	257	29.528	6.96	High	Not Found	High				0.122	0	1
Low	IsMasterProtein	A6TDC6	Cobalamin biosynthesis protein CobD OS=Klebsiella pneumoniae subsp. pneumoniae (strain ATCC 700721 / MGH 78578) GN=cobD PE=3 SV=1	0.0549645390070922	1.62415356369084	3.44827586206897	1	5	1	1	319	35.08	9.28	High	High	High			1.8e7	0.145	10.6572130918503	1
Low	IsMasterProtein	A6T5I9	HMP-PP phosphatase OS=Klebsiella pneumoniae subsp. pneumoniae (strain ATCC 700721 / MGH 78578) GN=cof PE=3 SV=1	0.0549645390070922	1.61996975203217	5.51470588235294	1	3	1	1	272	30.339	6.14	High	Not Found	High			2.2e7	0.155	5.29287981987	1
Low	IsMasterProtein	B5XXW1	Anti-adapter protein IraM OS=Klebsiella pneumoniae (strain 342) GN=iraM PE=3 SV=1	0.0549645390070922	1.61225434039114	10.2564102564103	1	2	1	1	117	13.641	8.59	Not Found	High	High		1.5e6		0.389	4.00515127182007	1
Low	IsMasterProtein	A6T9H2	Coenzyme PQQ synthesis protein E OS=Klebsiella pneumoniae subsp. pneumoniae (strain ATCC 700721 / MGH 78578) GN=pqqE PE=3 SV=1	0.0564373897707231	1.59397105503638	2.36842105263158	1	2	1	1	380	42.943	6.07	Not Found	Not Found	High			7.4e5	0.11	4.75678837299347	1
Low	IsMasterProtein	A6TB47	Trehalose-6-phosphate synthase OS=Klebsiella pneumoniae subsp. pneumoniae (strain ATCC 700721 / MGH 78578) GN=otsA PE=3 SV=1	0.0598591549295775	1.58219627736012	1.26582278481013	1	3	1	1	474	53.78	6.49	Not Found	Not Found	High			1.7e6	0.075	3.56306576728821	1
Low	IsMasterProtein	P21646	Chaperone protein MrkB OS=Klebsiella pneumoniae GN=mrkB PE=3 SV=1	0.0701754385964912	1.55424016351137	7.29613733905579	1	1	1	1	233	25.128	9.7	High	Not Found	Not Found	2.0e6			0.212	0	1
