# Supplementary material for: Disruption of KPC-producing Klebsiella pneumoniae membrane via induction of oxidative stress by cinnamon bark (Cinnamomum verum J. Presl) essential oil
Source: PLoS One. 2019 Apr 2;14(4):e0214326. doi: 10.1371/journal.pone.0214326 (PMC6445408; doi:10.1371/journal.pone.0214326)
Supplement: S1 Attachment — (ZIP) [file pone.0214326.s001.zip › S1 Attachment/CBO Treated BR2/CBO2_050917_01_PSMs.txt]

Confidence	Identifying Node	PSM Ambiguity	Annotated Sequence	Modifications	# Protein Groups	# Proteins	Master Protein Accessions	Protein Accessions	# Missed Cleavages	Charge	DeltaScore	DeltaCn	Rank	Search Engine Rank	m/z [Da]	MH+ [Da]	DeltaM [ppm]	Deltam/z [Da]	Activation Type	MS Order	Isolation Interference [%]	Ion Inject Time [ms]	RT [min]	First Scan	Spectrum File	Ions Matched	XCorr	Area	Apex RT [min]	Percolator q-Value	Percolator PEP
High	Sequest HT (A2)	Unambiguous	[K].LMEIAQQqHAQQQAGSADAQASNAKDDDVVDAEFEEVK.[D]	Q8(Deamidated)	1	2	A6T4F4	A6T4F4; B5Y242	1	4		0.0323	3	3	1029.72680664063	4115.8853966725	2.90268946476057	0.00298677562508864	CID	MS2		40.5	41.1547226077333	34393	CNB2_050917_02.raw	0/0	6.6042160987854	5582849.875	41.1547737121582	0	3.88E-14
High	Sequest HT (A2)	Unambiguous	[K].AADMTGADIEAMTR.[S]		1	2	A6TGN5	B5XYF9; A6TGN5	0	2	0.8194	0	1	1	726.825256347656	1452.64323606531	-1.72352736729892	-0.00125183734371603	CID	MS2		30.985	35.3498529517333	28765	CNB2_050917_02.raw	0/0	4.65329599380493	59159349.875	35.3073234558105	0	1.746E-08
High	Sequest HT (A2)	Unambiguous	[K].IANLEAQLAEAQK.[R]		1	2	A6TCM1	B5XVJ9; A6TCM1	0	2	0.7789	0	1	1	699.882995605469	1398.75871458094	-0.00338804853738425	-2.3695312165728E-06	HCD	MS2	16.29561	36.045	36.0221196901333	30301	CNB2_050917_03.raw	0/0	2.85316610336304			0	7.871E-09
High	Sequest HT (A2)	Unambiguous	[R].AGENVGVLLR.[G]		1	1	A6TEX7	A6TEX7	0	2	0.2987	0	1	1	514.298095703125	1027.58891477625	-0.53970361340098	-0.000277296874855892	CID	MS2		33.1	35.3342369509333	28748	CNB2_050917_02.raw	0/0	1.54465067386627			0	0.0005394
High	Sequest HT (A2)	Unambiguous	[R].AGENVGVLLR.[G]		1	1	A6TEX7	A6TEX7	0	2	0.439	0	1	1	514.298095703125	1027.58891477625	-0.53970361340098	-0.000277296874855892	HCD	MS2	18.49932	24.67	35.3330080786667	28746	CNB2_050917_02.raw	0/0	2.45559000968933			0	3.907E-05
High	Sequest HT (A2)	Unambiguous	[R].IEEALGEQAPFnGR.[K]	N12(Deamidated)	1	2	A6TD53	B5XV19; A6TD53	0	2	0.1504	0	1	1	766.371154785156	1531.73503294031	-2.40222412448998	-0.00183978984381539	CID	MS2		30.535	35.329393672	28741	CNB2_050917_02.raw	0/0	4.51620769500732	4657101	35.2260055541992	0	2.956E-09
High	Sequest HT (A2)	Unambiguous	[R].VPLPPLTEER.[R]		1	1	B5Y1J9	B5Y1J9	0	2	1	0	1	1	575.826354980469	1150.64543333094	-1.05723947717291	-0.000608254531243801	CID	MS2		26.245	35.3284247642667	28740	CNB2_050917_02.raw	0/0	2.23310399055481			0	0.0001447
High	Sequest HT (A2)	Unambiguous	[R].IEEALGEQAPFnGR.[K]	N12(Deamidated)	1	2	A6TD53	B5XV19; A6TD53	0	2	0.1383	0	1	1	766.371154785156	1531.73503294031	-2.40222412448998	-0.00183978984381539	HCD	MS2	10.07431	20.53	35.3277208464	28739	CNB2_050917_02.raw	0/0	4.12360429763794	4657101	35.2260055541992	0	1.226E-09
High	Sequest HT (A2)	Unambiguous	[R].VPLPPLTEER.[R]		1	1	B5Y1J9	B5Y1J9	0	2	1	0	1	1	575.826354980469	1150.64543333094	-1.05723947717291	-0.000608254531243801	HCD	MS2	5.480332	35.94	35.3269563090667	28738	CNB2_050917_02.raw	0/0	2.0749089717865			0	0.0001555
High	Sequest HT (A2)	Unambiguous	[K].AFNEMQPIVDR.[Q]		1	2	B5Y237	P45601; B5Y237	0	2	0.7243	0	1	1	660.322692871094	1319.63810911219	-2.37770516781623	-0.00156885890612557	CID	MS2		32.53	35.3208836568	28732	CNB2_050917_02.raw	0/0	3.69929218292236			0	2.272E-06
High	Sequest HT (A2)	Unambiguous	[K].AFNEMQPIVDR.[Q]		1	2	B5Y237	P45601; B5Y237	0	2	0.6871	0	1	1	660.322692871094	1319.63810911219	-2.37770516781623	-0.00156885890612557	HCD	MS2	0	0.1159785	35.3200634576	28730	CNB2_050917_02.raw	0/0	1.47136545181274			0	5.312E-06
High	Sequest HT (A2)	Unambiguous	[K].KRPFYQVVVTDSR.[N]		1	2	A6TCL7	A6TCL7; B5XVK3	1	3	0.7887	0	1	1	532.293701171875	1594.86655025563	-2.16370260426132	-0.00115027479159835	CID	MS2		15.19	35.2835877794667	28692	CNB2_050917_02.raw	0/0	2.6511447429657			0	1.587E-05
High	Sequest HT (A2)	Unambiguous	[R].DHTLFALTDGK.[V]		1	1	B5XSV6	B5XSV6	0	3	0.6778	0	1	1	406.543273925781	1217.61526851734	-0.664768370529609	-0.000269810885356492	HCD	MS2	40.65757	24.25	36.0228822448	30302	CNB2_050917_03.raw	0/0	3.5976390838623			0	5.569E-05
High	Sequest HT (A2)	Unambiguous	[K].IANLEAQLAEAQK.[R]		1	2	A6TCM1	B5XVJ9; A6TCM1	0	2	0.6648	0	1	1	699.882995605469	1398.75871458094	-0.00338804853738425	-2.3695312165728E-06	CID	MS2		21.55	36.0236428834667	30303	CNB2_050917_03.raw	0/0	3.54573822021484			0	5.185E-08
High	Sequest HT (A2)	Unambiguous	[R].DHTLFALTDGK.[V]		1	1	B5XSV6	B5XSV6	0	3	0.5443	0	1	1	406.543273925781	1217.61526851734	-0.664768370529609	-0.000269810885356492	CID	MS2		33.745	36.0245464597333	30304	CNB2_050917_03.raw	0/0	3.05453634262085			0	1.418E-05
High	Sequest HT (A2)	Unambiguous	[K].VLESAIAnAEHNDGADIDDLK.[V]	N8(Deamidated)	1	1	A6TEW7	A6TEW7	0	3	0.2011	0	1	1	737.689575195313	2211.05417232594	5.88458332020945	0.00433701864596866	HCD	MS2	0	32.26	36.0258526112	30305	CNB2_050917_03.raw	0/0	3.57962965965271			0	4.027E-06
High	Sequest HT (A2)	Unambiguous	[R].FTVLISPHVNK.[D]		1	1	A6TEX3	A6TEX3	0	3	0.5492	0	1	1	418.911376953125	1254.71957759938	-0.721978031474779	-0.000301960208237991	HCD	MS2	8.826159	37.08	35.2430264997333	28654	CNB2_050917_02.raw	0/0	2.44063830375671			0	0.0001007
High	Sequest HT (A2)	Unambiguous	[K].LADVLAAAEAR.[A]		1	1	A6THB4	A6THB4	0	2	0.5337	0	1	1	550.30908203125	1099.6108874325	0.262586137678941	0.000144371250030417	CID	MS2		27.895	35.24116818	28652	CNB2_050917_02.raw	0/0	3.85690593719482	72472717.625	35.1627578735352	0	2.907E-08
High	Sequest HT (A2)	Unambiguous	[K].LTLGSALAAPQR.[Q]		1	1	Q9F663	Q9F663	0	2	0.7308	0	1	1	599.350463867188	1197.69365110438	-1.12372985467658	-0.000672942812457222	HCD	MS2	0	13.315	35.3634879184	28777	CNB2_050917_02.raw	0/0	3.38071179389954	120654707.875	35.3282089233398	0	4.17E-07
High	Sequest HT (A2)	Unambiguous	[K].LTLGSALAAPQR.[Q]		1	1	Q9F663	Q9F663	0	2	0.6797	0	1	1	599.350463867188	1197.69365110438	-1.12372985467658	-0.000672942812457222	CID	MS2		18.14298	35.3649214674667	28779	CNB2_050917_02.raw	0/0	3.0559287071228	120654707.875	35.3282089233398	0	1.507E-08
High	Sequest HT (A2)	Unambiguous	[R].VNSDVLTVSTVNSQDQVTQKPLR.[D]		1	2	B5XND7	O52537; B5XND7	0	3	0.6154	0	1	1	843.447265625	2528.327243615	-1.67140861493619	-0.00140862499983996	HCD	MS2	2.938647	33.1	35.3662919946667	28781	CNB2_050917_02.raw	0/0	4.29340887069702	79645934	35.2730712890625	0	1.47E-10
High	Sequest HT (A2)	Unambiguous	[R].VNSDVLTVSTVNSQDQVTQKPLR.[D]		1	2	B5XND7	O52537; B5XND7	0	3	0.7213	0	1	1	843.447448730469	2528.32779293141	-1.45414422026376	-0.00122551953108996	CID	MS2		42.57	35.3683141666667	28783	CNB2_050917_02.raw	0/0	2.86520648002625	79645934	35.2730712890625	0	8.685E-09
High	Sequest HT (A2)	Unambiguous	[K].NVEFFEAR.[R]		1	2	A6THB4	A6THB4; B5Y305	0	2	0.7336	0	1	1	506.247467041016	1011.48765745203	-1.74352586590056	-0.000881778984307857	CID	MS2		34.105	35.5210520696	28930	CNB2_050917_02.raw	0/0	2.58764958381653			0	8.723E-05
High	Sequest HT (A2)	Unambiguous	[R].ILEnGTVQPLDVK.[V]	N4(Deamidated)	1	2	B5Y369	B5Y369; A6TH52	0	2	0.0684	0	1	1	713.891967773438	1426.77665891688	-1.49115836677483	-0.00106377656249079	CID	MS2		18.445	35.5201810394667	28929	CNB2_050917_02.raw	0/0	3.06835126876831	69475777.75	35.4473266601563	0	1.711E-05
High	Sequest HT (A2)	Unambiguous	[K].NVEFFEAR.[R]		1	2	A6THB4	A6THB4; B5Y305	0	2	0.8441	0	1	1	506.247467041016	1011.48765745203	-1.74352586590056	-0.000881778984307857	HCD	MS2	0	24.67	35.5194435714667	28928	CNB2_050917_02.raw	0/0	2.63195276260376			0	0.0006405
High	Sequest HT (A2)	Unambiguous	[K].SLYEADLVDEAK.[R]		1	1	B5XUB8	B5XUB8	0	2	0.858	0	1	1	676.833374023438	1352.65947141688	1.08615546024126	0.000734598437475142	CID	MS2		41.85	36.003991472	30283	CNB2_050917_03.raw	0/0	3.37884879112244			0	1.408E-05
High	Sequest HT (A2)	Unambiguous	[R].ATLGEVGNAEHMLR.[V]		1	1	A6TEW9	A6TEW9	0	2	0.7483	0	1	1	749.377563476563	1497.74785032313	0.00886205599956195	6.63656260257994E-06	CID	MS2		38.455	35.4890949936	28896	CNB2_050917_02.raw	0/0	2.94238305091858			0	4.937E-06
High	Sequest HT (A2)	Unambiguous	[R].ATLGEVGNAEHMLR.[V]		1	1	A6TEW9	A6TEW9	0	2	0.7655	0	1	1	749.377563476563	1497.74785032313	0.00886205599956195	6.63656260257994E-06	HCD	MS2	22.4784	28.375	35.4872450352	28894	CNB2_050917_02.raw	0/0	3.70569252967834			0	7.508E-08
High	Sequest HT (A2)	Unambiguous	[R].VFQTHSPVVDSIAVK.[R]		1	1	B5XVK6	B5XVK6	0	2	0.6719	0	1	1	813.947265625	1626.88725462	1.39666910994407	0.00113611000017499	CID	MS2		27.595	35.4857165218667	28892	CNB2_050917_02.raw	0/0	3.16760778427124			0	0.0001278
High	Sequest HT (A2)	Unambiguous	[R].VFQTHSPVVDSIAVK.[R]		1	1	B5XVK6	B5XVK6	0	2	0.6261	0	1	1	813.947326660156	1626.88737669031	1.47170226460503	0.00119714515642499	HCD	MS2	5.006919	17.125	35.4841179413333	28890	CNB2_050917_02.raw	0/0	3.52671766281128			0	3.465E-08
High	Sequest HT (A2)	Unambiguous	[K].LADVLAAAEAR.[A]		1	1	A6THB4	A6THB4	0	2	0.6933	0	1	1	550.30908203125	1099.6108874325	0.262586137678941	0.000144371250030417	HCD	MS2	2.180567	0.4002556	35.2403530448	28650	CNB2_050917_02.raw	0/0	2.37658381462097	72472717.625	35.1627578735352	0	1.697E-06
High	Sequest HT (A2)	Unambiguous	[R].ELDKLENSLGGIK.[D]		1	2	A6T4X1	A6T4X1; B5Y1K2	1	2	0.442	0	1	1	708.389892578125	1415.77250852625	-1.07819730568929	-0.000763241875006315	HCD	MS2	16.35671	32.44	36.0130181122667	30293	CNB2_050917_03.raw	0/0	3.1888473033905	3583177.125	35.9855575561523	0	1.035E-06
High	Sequest HT (A2)	Unambiguous	[K].VEGDTKPELELTLK.[Y]		1	1	A6TEV8	A6TEV8	0	3	0.5612	0	1	1	524.621337890625	1571.84946041188	-2.04774796471582	-0.00107291937486783	HCD	MS2	66.03523	37.285	35.4681335688	28872	CNB2_050917_02.raw	0/0	2.77785444259644			0	1.273E-05
High	Sequest HT (A2)	Unambiguous	[K].VRENEPFDVALR.[R]		1	1	B5XU21	B5XU21	1	3	0.5785	0	1	1	482.255401611328	1444.75165157398	-1.83497360787742	-0.000883695338416146	HCD	MS2	34.22102	30.745	35.4602816952	28863	CNB2_050917_02.raw	0/0	3.24538207054138			0	4.221E-05
High	Sequest HT (A2)	Unambiguous	[K].VANLGSLGDQVNVK.[A]		1	2	A6THB4	A6THB4; B5Y305	0	2	0.7885	0	1	1	707.3857421875	1413.764207745	-3.82707686595634	-0.0027053025000896	CID	MS2		24.1	35.3962657848	28811	CNB2_050917_02.raw	0/0	4.54346036911011			0	6.652E-08
High	Sequest HT (A2)	Unambiguous	[K].VANLGSLGDQVNVK.[A]		1	2	A6THB4	A6THB4; B5Y305	0	2	0.7213	0	1	1	707.3857421875	1413.764207745	-3.82707686595634	-0.0027053025000896	HCD	MS2	12.68442	13.075	35.394796812	28809	CNB2_050917_02.raw	0/0	3.0549304485321			0	1.154E-08
High	Sequest HT (A2)	Unambiguous	[R].VFqTHSPVVDSIAVK.[R]	Q3(Deamidated)	1	1	B5XVK6	B5XVK6	0	3	0.4737	0	1	1	543.299743652344	1627.88467769703	9.63179288200242	0.00522643234387384	CID	MS2		14.87834	35.3923533306667	28806	CNB2_050917_02.raw	0/0	2.46713161468506			0	3.373E-06
High	Sequest HT (A2)	Unambiguous	[R].VFQTHSPVVDSIAVK.[R]		1	1	B5XVK6	B5XVK6	0	3	0.5948	0	1	1	542.965454101563	1626.88180904469	-1.95057139653911	-0.00105778510404283	HCD	MS2	1.81782	13.21795	35.3901640298667	28805	CNB2_050917_02.raw	0/0	3.42547845840454	116620423.5	35.1203956604004	0	7.036E-08
High	Sequest HT (A2)	Unambiguous	[K].VYAGNEHNHAAQQPQVLDI.[-]		1	1	B5XSS1	B5XSS1	0	3	0.6516	0	1	1	702.010314941406	2104.01639156422	-2.019564684225	-0.00141640192699318	CID	MS2		38.67	35.3724566226667	28787	CNB2_050917_02.raw	0/0	2.20621156692505			0	0.0001208
High	Sequest HT (A2)	Unambiguous	[K].VYAGNEHNHAAQQPQVLDI.[-]		1	1	B5XSS1	B5XSS1	0	3	0.82	0	1	1	702.010314941406	2104.01639156422	-2.019564684225	-0.00141640192699318	HCD	MS2	77.13872	29.725	35.3705124448	28785	CNB2_050917_02.raw	0/0	4.0027232170105			0	3.527E-06
High	Sequest HT (A2)	Unambiguous	[K].VEGDTKPELELTLK.[Y]		1	1	A6TEV8	A6TEV8	0	3	0.5417	0	1	1	524.621337890625	1571.84946041188	-2.04774796471582	-0.00107291937486783	CID	MS2		25.525	35.4697213122667	28874	CNB2_050917_02.raw	0/0	1.92085182666779			0	1.089E-05
High	Sequest HT (A2)	Unambiguous	[R].ADIDYNTSEAHTTYGVIGVK.[V]		1	1	B5XNA0	B5XNA0	0	2	0.7758	0	1	1	1077.52087402344	2154.03447141688	-0.223735053149904	-0.000240966562387257	HCD	MS2	0	35.79	36.0975040789333	30377	CNB2_050917_03.raw	0/0	3.96800446510315	23064443	36.1621284484863	0	2.504E-10
High	Sequest HT (A2)	Unambiguous	[K].QAIVAEVSEVAK.[G]		1	2	P0A297	P41190; P0A297	0	2	0.7314	0	1	1	622.347473144531	1243.68766965906	-1.26493892791194	-0.000786595468753148	CID	MS2		13	35.1935223434667	28602	CNB2_050917_02.raw	0/0	2.83287167549133			0	1.366E-05
High	Sequest HT (A2)	Unambiguous	[K].IMIDLDGTENK.[S]		1	2	A6TD53	B5XV19; A6TD53	0	2	0.295	0	1	1	624.810607910156	1248.61393919031	-0.0719275015863838	-4.49048437758393E-05	CID	MS2		38.06602	35.1780794178667	28586	CNB2_050917_02.raw	0/0	2.77627873420715			0	8.191E-06
High	Sequest HT (A2)	Unambiguous	[R].VATEFSETATATLK.[S]		1	1	B5XUB8	B5XUB8	0	2	0.5876	0	1	1	734.879089355469	1468.75090208094	-1.4046603557135	-0.0010315495312625	HCD	MS2	34.70246	22.66	35.0750883650667	28482	CNB2_050917_02.raw	0/0	2.73679971694946			0	5.486E-06
High	Sequest HT (A2)	Unambiguous	[K].DEEGLEIIR.[H]		1	1	B5XQC6	B5XQC6	0	2	0.5495	0	1	1	537.276794433594	1073.54631223719	-0.947767074704915	-0.00050873640611826	CID	MS2		28.09	35.0697698589333	28476	CNB2_050917_02.raw	0/0	2.72583699226379			0	0.0001574
High	Sequest HT (A2)	Unambiguous	[K].VGLFGGAGVGK.[T]		1	2	A6TG36	A6TG36; B5XZM4	0	2	0.5365	0	1	1	481.276184082031	961.545091534063	-1.50846149840405	-0.000725227968757736	CID	MS2		19.375	35.0689151354667	28475	CNB2_050917_02.raw	0/0	3.15456128120422	4535531.5	35.025146484375	0	1.386E-06
High	Sequest HT (A2)	Unambiguous	[K].DEEGLEIIR.[H]		1	1	B5XQC6	B5XQC6	0	2	0.5619	0	1	1	537.276794433594	1073.54631223719	-0.947767074704915	-0.00050873640611826	HCD	MS2	0	17.695	35.0682903205333	28474	CNB2_050917_02.raw	0/0	2.10256838798523			0	8.69E-05
High	Sequest HT (A2)	Unambiguous	[R].ILEnGTVQPLDVK.[V]	N4(Deamidated)	1	2	B5Y369	B5Y369; A6TH52	0	2	0.1066	0	1	1	713.893371582031	1426.77946653406	0.476642958927757	0.000340032031259208	HCD	MS2	0	13	36.1297421021333	30409	CNB2_050917_03.raw	0/0	3.190425157547			0	6.925E-08
High	Sequest HT (A2)	Unambiguous	[R].ILEnGTVQPLDVK.[V]	N4(Deamidated)	1	2	B5Y369	B5Y369; A6TH52	0	2	0.1303	0	1	1	713.893371582031	1426.77946653406	0.476642958927757	0.000340032031259208	CID	MS2		24.04	36.1314711688	30411	CNB2_050917_03.raw	0/0	3.76048827171326			0	1.203E-08
High	Sequest HT (A2)	Unambiguous	[K].VVADALGALR.[L]		1	2	A6TB35	B5XQ00; A6TB35	0	2	0.6087	0	1	1	492.79541015625	984.5835436825	-0.113812065778242	-5.60287498956313E-05	CID	MS2		29.215	35.0478161362667	28452	CNB2_050917_02.raw	0/0	2.07355546951294	7364284.625	35.0272941589355	0	9.204E-06
High	Sequest HT (A2)	Unambiguous	[K].LHGGEPANFLDVGGGATK.[E]		1	1	A6T6F6	A6T6F6	0	3	0.6626	0	1	1	580.629089355469	1739.87271480641	0.914801323341407	0.000530545468639806	HCD	MS2	37.25592	30.865	36.1428166698667	30424	CNB2_050917_03.raw	0/0	3.25603437423706			0	0.0002961
High	Sequest HT (A2)	Unambiguous	[R].VATEFSETATATLK.[S]		1	1	B5XUB8	B5XUB8	0	2	0.7269	0	1	1	734.879089355469	1468.75090208094	-1.4046603557135	-0.0010315495312625	CID	MS2		33.265	35.0767754618667	28484	CNB2_050917_02.raw	0/0	2.71480917930603			0	1.999E-06
High	Sequest HT (A2)	Unambiguous	[R].HDLAVEPPAPTVLQK.[L]		1	1	B5Y275	B5Y275	0	2	0.8919	0	1	1	807.945251464844	1614.88322629969	-1.08744606056557	-0.000878050156188692	CID	MS2		31.45	35.0359624514667	28439	CNB2_050917_02.raw	0/0	2.58950710296631			0	9.556E-06
High	Sequest HT (A2)	Unambiguous	[K].LHGGEPANFLDVGGGATK.[E]		1	1	A6T6F6	A6T6F6	0	3	0.6656	0	1	1	580.629089355469	1739.87271480641	0.914801323341407	0.000530545468639806	CID	MS2		33.1	36.14434144	30426	CNB2_050917_03.raw	0/0	3.22914052009583			0	1.741E-08
High	Sequest HT (A2)	Unambiguous	[R].ATLGEVGNAEHMLR.[V]		1	1	A6TEW9	A6TEW9	0	3	0.8286	0	1	1	499.919982910156	1497.74539547047	-1.63016728892916	-0.000813859843674436	CID	MS2		17.125	35.0291796306667	28431	CNB2_050917_02.raw	0/0	1.40342092514038	84901452	35.0325126647949	0	4.175E-06
High	Sequest HT (A2)	Unambiguous	[R].ATLGEVGNAEHMLR.[V]		1	1	A6TEW9	A6TEW9	0	3	0.6772	0	1	1	499.919982910156	1497.74539547047	-1.63016728892916	-0.000813859843674436	HCD	MS2	15.811	15.72715	35.0276716584	28429	CNB2_050917_02.raw	0/0	3.7822117805481	84901452	35.0325126647949	0	5.388E-08
High	Sequest HT (A2)	Unambiguous	[K].VANLGSLGDQVNVK.[A]		1	2	A6THB4	A6THB4; B5Y305	0	2	0.6619	0	1	1	707.38720703125	1413.7671374325	-1.75482445511502	-0.0012404587500896	CID	MS2		24.72993	35.0267567957333	28428	CNB2_050917_02.raw	0/0	4.17098712921143			0	6.665E-09
High	Sequest HT (A2)	Unambiguous	[R].VFQTHSPVVDSIAVK.[R]		1	1	B5XVK6	B5XVK6	0	3	0.654	0	1	1	542.966064453125	1626.88364009938	-0.825074076624828	-0.000447433541542826	CID	MS2		12.99449	35.0258129109333	28427	CNB2_050917_02.raw	0/0	3.15105032920837			0	1.858E-08
High	Sequest HT (A2)	Unambiguous	[K].VANLGSLGDQVNVK.[A]		1	2	A6THB4	A6THB4; B5Y305	0	2	0.614	0	1	1	707.38720703125	1413.7671374325	-1.75482445511502	-0.0012404587500896	HCD	MS2	0	20.12613	35.0250274757333	28426	CNB2_050917_02.raw	0/0	3.9906964302063			0	2.758E-10
High	Sequest HT (A2)	Unambiguous	[K].KRPFYQVVVTDSR.[N]		1	2	A6TCL7	A6TCL7; B5XVK3	1	3	0.5592	0	1	1	532.295654296875	1594.87240963063	1.5101861741546	0.000802850208401651	CID	MS2		40.69	36.1547848325333	30436	CNB2_050917_03.raw	0/0	2.45026731491089			0	0.0001384
High	Sequest HT (A2)	Unambiguous	[K].LTLGSALAAPQR.[Q]		1	1	Q9F663	Q9F663	0	2	0.5532	0	1	1	599.35107421875	1197.6948718075	-0.104519514758806	-6.25912499572223E-05	CID	MS2		42.195	35.0025036362667	28404	CNB2_050917_02.raw	0/0	3.29383420944214			0	2.665E-06
High	Sequest HT (A2)	Unambiguous	[R].HDLAVEPPAPTVLQK.[L]		1	1	B5Y275	B5Y275	0	2	0.7301	0	1	1	807.945251464844	1614.88322629969	-1.08744606056557	-0.000878050156188692	HCD	MS2	0	33.115	35.0344419077333	28437	CNB2_050917_02.raw	0/0	2.25753712654114			0	3.082E-06
High	Sequest HT (A2)	Unambiguous	[K].IMIDLDGTENK.[S]		1	2	A6TD53	B5XV19; A6TD53	0	2	0.4535	0	1	1	624.810302734375	1248.61332883875	-0.56075074746071	-0.000350080625025839	HCD	MS2	16.00608	41.43	35.5335056853333	28944	CNB2_050917_02.raw	0/0	2.68622255325317			0	1.559E-05
High	Sequest HT (A2)	Unambiguous	[R].ATLGEVGNAEHMLR.[V]		1	1	A6TEW9	A6TEW9	0	2	0.7868	0	1	1	749.376159667969	1497.74504270594	-1.86569727771976	-0.00139717203114742	HCD	MS2	12.21541	22.12	35.0857834416	28493	CNB2_050917_02.raw	0/0	3.33201384544373			0	1.16E-07
High	Sequest HT (A2)	Unambiguous	[K].GIHPNYDEITATcScGNVMK.[I]	C13(Carbamidomethyl); C15(Carbamidomethyl)	1	1	A6TGC6	A6TGC6	0	3	0.6735	0	1	1	756.332763671875	2266.98373775563	-2.29855746697693	-0.00173693479175559	HCD	MS2	20.44592	25.525	35.0893994184	28497	CNB2_050917_02.raw	0/0	4.41035318374634			0	6.14E-09
High	Sequest HT (A2)	Unambiguous	[K].IMIDLDGTENK.[S]		1	2	A6TD53	B5XV19; A6TD53	0	2	0.3885	0	1	1	624.810607910156	1248.61393919031	-0.0719275015863838	-4.49048437758393E-05	HCD	MS2	41.37066	33.04417	35.1762331293333	28584	CNB2_050917_02.raw	0/0	2.59865951538086			0	1.94E-05
High	Sequest HT (A2)	Unambiguous	[R].LIDQSTAEIVETAK.[R]		1	1	A6TEX3	A6TEX3	0	2	0.7122	0	1	1	759.405456542969	1517.80363645594	-1.37865737542871	-0.00104626703137001	CID	MS2		28.735	35.1742824506667	28582	CNB2_050917_02.raw	0/0	4.82513236999512	4313044.375	35.1424751281738	0	8.578E-10
High	Sequest HT (A2)	Unambiguous	[K].NVEFFEAR.[R]		1	2	A6THB4	A6THB4; B5Y305	0	2	0.8145	0	1	1	506.247436523438	1011.48759641688	-1.80386772907996	-0.000912296562432857	CID	MS2		26.035	35.1733023130667	28581	CNB2_050917_02.raw	0/0	2.75268626213074			0	0.0001449
High	Sequest HT (A2)	Unambiguous	[R].LIDQSTAEIVETAK.[R]		1	1	A6TEX3	A6TEX3	0	2	0.6378	0	1	1	759.405456542969	1517.80363645594	-1.37865737542871	-0.00104626703137001	HCD	MS2	15.57781	18.445	35.1726421936	28580	CNB2_050917_02.raw	0/0	3.81202530860901	4313044.375	35.1424751281738	0	6.153E-09
High	Sequest HT (A2)	Unambiguous	[R].ADIDYnTSEAHTTYGVIGVK.[V]	N6(Deamidated)	1	1	B5XNA0	B5XNA0	0	2	0.6238	0	1	1	1078.02294921875	2155.0386218075	9.11938956442369	0.00982622875011274	CID	MS2		33.1	36.0991621128	30379	CNB2_050917_03.raw	0/0	2.0243546962738			0	1.636E-06
High	Sequest HT (A2)	Unambiguous	[R].SQQQAGLLDTPIR.[Y]		1	1	Q9F663	Q9F663	0	2	0.6006	0	1	1	713.885192871094	1426.76310911219	-1.23230383130678	-0.000879103906186174	CID	MS2		20.29913	35.1701920810667	28577	CNB2_050917_02.raw	0/0	3.42509865760803	68965204.5625	35.1363830566406	0	3.343E-07
High	Sequest HT (A2)	Unambiguous	[R].IILLGAPGAGK.[G]		1	1	A6T5N7	A6T5N7	0	2	0.124	0	1	1	505.324645996094	1009.64201536219	1.55799245117042	0.00078650609378883	CID	MS2		27.34	36.1092992797333	30388	CNB2_050917_03.raw	0/0	2.5005042552948			0	0.0005113
High	Sequest HT (A2)	Unambiguous	[K].VDEAGFEAAMEEQR.[R]		1	1	A6TCV9	A6TCV9	0	2	0.5385	0	1	1	791.346984863281	1581.68669309656	1.09450782192237	0.000865583281324689	HCD	MS2	32.90002	36.6	36.1110451186667	30390	CNB2_050917_03.raw	0/0	4.02885818481445	12827894	36.1929664611816	0	6.469E-09
High	Sequest HT (A2)	Unambiguous	[R].ATLGEVGNAEHMLR.[V]		1	1	A6TEW9	A6TEW9	0	2	0.8021	0	1	1	749.376159667969	1497.74504270594	-1.86569727771976	-0.00139717203114742	CID	MS2		31.9	35.0874770853333	28495	CNB2_050917_02.raw	0/0	3.89255023002625			0	6.913E-07
High	Sequest HT (A2)	Unambiguous	[R].FAAYFQQGNMESnGK.[Y]	N13(Deamidated)	1	2	A6TGT4	B5XY03; A6TGT4	0	2	0.1593	0	1	1	846.866638183594	1692.72599973719	-3.6905853385597	-0.00312358640627664	CID	MS2		33.1	35.1373476029333	28549	CNB2_050917_02.raw	0/0	3.6410756111145	3523370.75	35.1442070007324	0	2.124E-08
High	Sequest HT (A2)	Unambiguous	[R].VFQTHSPVVDSIAVK.[R]		1	1	B5XVK6	B5XVK6	0	2	0.687	0	1	1	813.944519042969	1626.88176145594	-1.97982284979878	-0.00161047203107501	CID	MS2		28.465	35.1301543688	28541	CNB2_050917_02.raw	0/0	3.45117568969727	24610138	35.1845016479492	0	1.934E-06
High	Sequest HT (A2)	Unambiguous	[K].VEGDTKPELELTLK.[Y]		1	1	A6TEV8	A6TEV8	0	3	0.5376	0	1	1	524.621215820313	1571.84909420094	-2.28072841024547	-0.00119498968736783	CID	MS2		37.285	35.1187301802667	28529	CNB2_050917_02.raw	0/0	1.73065912723541	18041595.5	35.1590538024902	0	0.0004454
High	Sequest HT (A2)	Unambiguous	[K].VEGDTKPELELTLK.[Y]		1	1	A6TEV8	A6TEV8	0	3	0.4226	0	1	1	524.621215820313	1571.84909420094	-2.28072841024547	-0.00119498968736783	HCD	MS2	6.135749	27.085	35.1169590498667	28527	CNB2_050917_02.raw	0/0	2.3901572227478	18041595.5	35.1590538024902	0	0.0001653
High	Sequest HT (A2)	Unambiguous	[K].VDEAGFEAAMEEQR.[R]		1	1	A6TCV9	A6TCV9	0	2	0.4968	0	1	1	791.346984863281	1581.68669309656	1.09450782192237	0.000865583281324689	CID	MS2		22.615	36.1126219981333	30392	CNB2_050917_03.raw	0/0	3.09588408470154	12827894	36.1929664611816	0	4.26E-06
High	Sequest HT (A2)	Unambiguous	[R].NMINVALNHGTLQHPVK.[G]		1	1	A6TEV5	A6TEV5	0	4	0.427	0	1	1	472.257080078125	1886.0064904225	-0.0110219659666598	-5.19687489486387E-06	HCD	MS2	15.07036	13.315	36.1255860672	30404	CNB2_050917_03.raw	0/0	2.67376947402954			0	1.757E-06
High	Sequest HT (A2)	Unambiguous	[R].QIASFPQHnGAPAFSPDGSK.[L]	N9(Deamidated)	1	1	B5XZC1	B5XZC1	0	3	0.1108	0	1	1	686.327819824219	2056.96890621266	-1.64700193252084	-0.00112927911448072	HCD	MS2	43.09432	21.505	35.0930329136	28501	CNB2_050917_02.raw	0/0	3.43430662155151	11956557.375	35.1673469543457	0	6.688E-06
High	Sequest HT (A2)	Unambiguous	[R].NMINVALNHGTLQHPVK.[G]		1	1	A6TEV5	A6TEV5	0	4	0.1724	0	1	1	472.257171630859	1886.00685663344	0.183150713355137	8.63558594801361E-05	CID	MS2		28.405	36.1269528021333	30406	CNB2_050917_03.raw	0/0	0.578495621681213			0	0.0002685
High	Sequest HT (A2)	Unambiguous	[K].GIHPNYDEITATcScGNVMK.[I]	C13(Carbamidomethyl); C15(Carbamidomethyl)	1	1	A6TGC6	A6TGC6	0	3	0.8129	0	1	1	756.332763671875	2266.98373775563	-2.29855746697693	-0.00173693479175559	CID	MS2		34.84	35.0912856621333	28499	CNB2_050917_02.raw	0/0	3.26163959503174			0	2.792E-05
High	Sequest HT (A2)	Unambiguous	[R].FAAYFQQGNMESnGK.[Y]	N13(Deamidated)	1	2	A6TGT4	B5XY03; A6TGT4	0	2	0.1083	0	1	1	846.866638183594	1692.72599973719	-3.6905853385597	-0.00312358640627664	HCD	MS2	50.58936	37.845	35.1357163797333	28547	CNB2_050917_02.raw	0/0	3.51342511177063	3523370.75	35.1442070007324	0	9.984E-07
High	Sequest HT (A2)	Unambiguous	[K].IMIDLDGTENK.[S]		1	2	A6TD53	B5XV19; A6TD53	0	2	0.3122	0	1	1	624.810302734375	1248.61332883875	-0.56075074746071	-0.000350080625025839	CID	MS2		27.295	35.5350866904	28946	CNB2_050917_02.raw	0/0	2.37145924568176			0	1.39E-05
High	Sequest HT (A2)	Unambiguous	[K].SLYEADLVDEAK.[R]		1	1	B5XUB8	B5XUB8	0	2	0.7024	0	1	1	676.831909179688	1352.65654172938	-1.07971905881068	-0.000730245312524858	HCD	MS2	63.22372	33.1	36.0021871493333	30281	CNB2_050917_03.raw	0/0	2.89279866218567			0	4.334E-06
High	Sequest HT (A2)	Unambiguous	[K].LTVLDSLSK.[I]		1	1	B5XUB8	B5XUB8	0	2	0.7229	0	1	1	488.289764404297	975.572252178594	0.168320307450675	8.21042968937036E-05	CID	MS2		31.885	35.9089035570667	30203	CNB2_050917_03.raw	0/0	1.65721428394318	35773227.875	35.8038215637207	0	3.641E-05
High	Sequest HT (A2)	Unambiguous	[K].IGAGPWVVK.[C]		1	1	A6T6F6	A6T6F6	0	2	0.8102	0	1	1	463.776123046875	926.54496946375	-0.911229900684377	-0.000422148124926025	CID	MS2		25.405	36.1308485437333	29507	CNB2_050917_02.raw	0/0	2.73650097846985			0	8.152E-05
High	Sequest HT (A2)	Unambiguous	[K].IGAGPWVVK.[C]		1	1	A6T6F6	A6T6F6	0	2	0.7323	0	1	1	463.776123046875	926.54496946375	-0.911229900684377	-0.000422148124926025	HCD	MS2	18.57848	14.575	36.1255982632	29505	CNB2_050917_02.raw	0/0	1.97621321678162			0	0.0009405
High	Sequest HT (A2)	Unambiguous	[K].ALIGFAGPR.[V]		1	1	A6TC02	A6TC02	0	2	0.5753	0	1	1	451.266815185547	901.526353741094	1.04386529832931	0.000470535546924111	HCD	MS2	0	33.1	35.8009335525333	30110	CNB2_050917_03.raw	0/0	2.18935704231262			0	0.0001574
High	Sequest HT (A2)	Unambiguous	[K].VYAGNEHnHAAQQPQVLDI.[-]	N8(Deamidated)	1	1	B5XSS1	B5XSS1	0	3		0.0387	3	3	702.340270996094	2105.00625972828	0.761498686649037	0.000534319427173487	HCD	MS2	20.76764	40.23	36.1035306309333	29481	CNB2_050917_02.raw	0/0	3.72575283050537			0	0.0007148
High	Sequest HT (A2)	Unambiguous	[K].ALIGFAGPR.[V]		1	1	A6TC02	A6TC02	0	2	0.6591	0	1	1	451.266815185547	901.526353741094	1.04386529832931	0.000470535546924111	CID	MS2		40.155	35.8026250354667	30112	CNB2_050917_03.raw	0/0	1.75763130187988			0	0.0001603
High	Sequest HT (A2)	Unambiguous	[R].VNSDVLTVSTVNSQDQVTQKPLR.[D]		1	2	B5XND7	O52537; B5XND7	0	3	0.6667	0	1	1	843.447326660156	2528.32742672047	-1.59898715004538	-0.00134758984358996	CID	MS2		14.575	36.079167384	29458	CNB2_050917_02.raw	0/0	2.70106363296509	2634023.25	36.0830688476563	0	8.002E-08
High	Sequest HT (A2)	Unambiguous	[R].VNSDVLTVSTVNSQDQVTQKPLR.[D]		1	2	B5XND7	O52537; B5XND7	0	3	0.6278	0	1	1	843.447326660156	2528.32742672047	-1.59898715004538	-0.00134758984358996	HCD	MS2	36.72402	40.62	36.0770943605333	29456	CNB2_050917_02.raw	0/0	3.51804423332214	2634023.25	36.0830688476563	0	1.14E-08
High	Sequest HT (A2)	Unambiguous	[K].LTLGSALAAPQR.[Q]		1	1	Q9F663	Q9F663	0	2	0.6938	0	1	1	599.350219726563	1197.69316282313	-1.5314139906437	-0.000917083437457222	CID	MS2		24.31	36.07338442	29451	CNB2_050917_02.raw	0/0	3.0741970539093			0	1.428E-08
High	Sequest HT (A2)	Unambiguous	[K].IANLEAQLAEAQK.[R]		1	2	A6TCM1	B5XVJ9; A6TCM1	0	2	0.7547	0	1	1	699.881896972656	1398.75651731531	-1.57425627237816	-0.00110100234371657	HCD	MS2	70.75719	14.395	36.1701551088	29547	CNB2_050917_02.raw	0/0	2.65382957458496	8769435.25	36.2845458984375	0	4.648E-06
High	Sequest HT (A2)	Unambiguous	[K].LTLGSALAAPQR.[Q]		1	1	Q9F663	Q9F663	0	2	0.7239	0	1	1	599.350219726563	1197.69316282313	-1.5314139906437	-0.000917083437457222	HCD	MS2	0	13.315	36.0719571101333	29449	CNB2_050917_02.raw	0/0	2.97202920913696			0	1.601E-06
High	Sequest HT (A2)	Unambiguous	[K].AFNEMQPIVDR.[Q]		1	2	B5Y237	P45601; B5Y237	0	2	0.4911	0	1	1	660.322814941406	1319.63835325281	-2.19269986763599	-0.00144678859362557	HCD	MS2	25.35375	31.03	36.0567997685333	29434	CNB2_050917_02.raw	0/0	2.80941319465637			0	5.707E-06
High	Sequest HT (A2)	Unambiguous	[K].AADMTGADIEAMTR.[S]		1	2	A6TGN5	B5XYF9; A6TGN5	0	2	0.7823	0	1	1	726.824951171875	1452.64262571375	-2.14369282526477	-0.00155701312496603	CID	MS2		24.91	36.0542182712	29431	CNB2_050917_02.raw	0/0	3.95189666748047	13589341	35.9644927978516	0	1.772E-08
High	Sequest HT (A2)	Unambiguous	[K].VRENEPFDVALR.[R]		1	1	B5XU21	B5XU21	1	3	0.6684	0	1	1	482.255065917969	1444.75064449391	-2.53203336140839	-0.00121938869779115	CID	MS2		29.83	36.0034164586667	29381	CNB2_050917_02.raw	0/0	3.94560408592224			0	2.03E-06
High	Sequest HT (A2)	Unambiguous	[K].VRENEPFDVALR.[R]		1	1	B5XU21	B5XU21	1	3	0.5269	0	1	1	482.255065917969	1444.75064449391	-2.53203336140839	-0.00121938869779115	HCD	MS2	62.05791	19.72	36.0017791538667	29379	CNB2_050917_02.raw	0/0	3.33723783493042			0	3.277E-05
High	Sequest HT (A2)	Unambiguous	[K].LADVLAAAEAR.[A]		1	1	A6THB4	A6THB4	0	2	0.6072	0	1	1	550.308044433594	1099.60881223719	-1.62462312983107	-0.000893226406219583	CID	MS2		25.42	35.9876258010667	29364	CNB2_050917_02.raw	0/0	3.58903813362122			0	1.323E-07
High	Sequest HT (A2)	Unambiguous	[K].LADVLAAAEAR.[A]		1	1	A6THB4	A6THB4	0	2	0.5464	0	1	1	550.308044433594	1099.60881223719	-1.62462312983107	-0.000893226406219583	HCD	MS2	57.8303	14.59	35.9821279533333	29362	CNB2_050917_02.raw	0/0	3.02042651176453			0	1.911E-05
High	Sequest HT (A2)	Unambiguous	[R].FPLcSSFK.[G]	C4(Carbamidomethyl)	1	1	Q9F663	Q9F663	0	2	0.7059	0	1	1	493.243408203125	985.47953977625	-1.64904597663419	-0.000812551874997069	CID	MS2		33.1	35.9794071346667	29359	CNB2_050917_02.raw	0/0	2.21084094047546			0	0.0003281
High	Sequest HT (A2)	Unambiguous	[R].ELDKLENSLGGIK.[D]		1	2	A6T4X1	A6T4X1; B5Y1K2	1	3	0.3212	0	1	1	472.595489501953	1415.77191524586	-1.49724750433153	-0.000706588046872033	CID	MS2		27.895	35.9458188157333	29329	CNB2_050917_02.raw	0/0	1.93274009227753			0	0.0003389
High	Sequest HT (A2)	Unambiguous	[K].AFNEMQPIVDR.[Q]		1	2	B5Y237	P45601; B5Y237	0	2	0.5914	0	1	1	660.322814941406	1319.63835325281	-2.19269986763599	-0.00144678859362557	CID	MS2		39.795	36.0586014333333	29436	CNB2_050917_02.raw	0/0	3.49582481384277			0	0.0002206
High	Sequest HT (A2)	Unambiguous	[R].FTVLISPHVNK.[D]		1	1	A6TEX3	A6TEX3	0	3	0.8582	0	1	1	418.910705566406	1254.71756343922	-2.32724405109349	-0.000973346926987991	CID	MS2		33.1	35.933586152	29316	CNB2_050917_02.raw	0/0	2.74531698226929			0	1.644E-06
High	Sequest HT (A2)	Unambiguous	[K].IANLEAQLAEAQK.[R]		1	2	A6TCM1	B5XVJ9; A6TCM1	0	2	0.6586	0	1	1	699.881896972656	1398.75651731531	-1.57425627237816	-0.00110100234371657	CID	MS2		25.24	36.1716615248	29549	CNB2_050917_02.raw	0/0	3.30678033828735	8769435.25	36.2845458984375	0	1.72E-05
High	Sequest HT (A2)	Unambiguous	[K].AADMTGADIEAMTR.[S]		1	2	A6TGN5	B5XYF9; A6TGN5	0	2	0.692	0	1	1	726.826843261719	1452.64640989344	0.461333014123512	0.000335076718783967	HCD	MS2	0	37.53	35.7844904616	30093	CNB2_050917_03.raw	0/0	2.36981987953186			0	4.555E-07
High	Sequest HT (A2)	Unambiguous	[K].GIANSILIK.[F]		1	2	A6TD53	B5XV19; A6TD53	0	2	0.4095	0	1	1	464.793670654297	928.580064678594	-2.72292569854939	-0.00126423070304327	CID	MS2		41.385	36.3005017962667	29680	CNB2_050917_02.raw	0/0	2.32108116149902			0	0.00025
High	Sequest HT (A2)	Unambiguous	[R].NMINVALNHGTLQHPVK.[G]		1	1	A6TEV5	A6TEV5	0	4	0.3737	0	1	1	472.256896972656	1886.00575800063	-0.399367324610253	-0.000188302343644864	CID	MS2		26.89	35.7660931749333	30074	CNB2_050917_03.raw	0/0	0.993264317512512			0	0.0004337
High	Sequest HT (A2)	Unambiguous	[R].NAQPDTLDAVLAK.[L]		1	2	A6TEK8	A6TEK8; B5XSV2	0	2	0.2882	0	1	1	678.360656738281	1355.71403684656	-1.83174240373947	-0.00124166171872275	HCD	MS2	37.93339	42.52	36.2907875925333	29669	CNB2_050917_02.raw	0/0	1.70243120193481	3200571.875	36.2709655761719	0	0.0005669
High	Sequest HT (A2)	Unambiguous	[R].ADIDYNTSEAHTTYGVIGVK.[V]		1	1	B5XNA0	B5XNA0	0	3	0.2905	0	1	1	718.682250976563	2154.03219966969	-1.27838237163719	-0.000917893437417661	CID	MS2		39.325	36.2898460042667	29668	CNB2_050917_02.raw	0/0	2.09806847572327			0	0.000386
High	Sequest HT (A2)	Unambiguous	[R].ADIDYNTSEAHTTYGVIGVK.[V]		1	1	B5XNA0	B5XNA0	0	3	0.5704	0	1	1	718.682250976563	2154.03219966969	-1.27838237163719	-0.000917893437417661	HCD	MS2	40.98067	29.335	36.2869726888	29666	CNB2_050917_02.raw	0/0	2.90606713294983			0	1.654E-06
High	Sequest HT (A2)	Unambiguous	[R].NqIAELVGADPR.[E]	Q2(Deamidated)	1	2	A6TCF1	A6TCF1; B5XNJ7	0	2	0.7737	0	1	2	642.337768554688	1283.66826047938	7.20964004730013	0.00462735968750239	CID	MS2		21.325	36.2570158624	29634	CNB2_050917_02.raw	0/0	2.74056220054626			0	8.617E-05
High	Sequest HT (A2)	Unambiguous	[R].nQIAELVGADPR.[E]	N1(Deamidated)	1	2	A6TCF1	A6TCF1; B5XNJ7	0	2	0.7737	0	1	1	642.337768554688	1283.66826047938	7.20964004730013	0.00462735968750239	CID	MS2		21.325	36.2570158624	29634	CNB2_050917_02.raw	0/0	2.74056220054626			0	0.0005265
High	Sequest HT (A2)	Unambiguous	[R].FAPSPTGYLHVGGAR.[T]		1	2	A6TC43	B5XVT8; A6TC43	0	3	0.5953	0	1	1	510.598968505859	1529.78235225758	-2.34339480750629	-0.00119496414057115	HCD	MS2	53.71994	35.805	36.2414832216	29619	CNB2_050917_02.raw	0/0	2.15211224555969	9721617.4375	36.3371543884277	0	4.006E-05
High	Sequest HT (A2)	Unambiguous	[K].AADMTGADIEAMTR.[S]		1	2	A6TGN5	B5XYF9; A6TGN5	0	2	0.8227	0	1	1	726.826843261719	1452.64640989344	0.461333014123512	0.000335076718783967	CID	MS2		33.1	35.7860613261333	30095	CNB2_050917_03.raw	0/0	2.81654810905457			0	3.397E-06
High	Sequest HT (A2)	Unambiguous	[R].ALSQPDLYEGDGELR.[V]		1	1	A6T5N6	A6T5N6	0	2	0.6941	0	1	1	831.901550292969	1662.79582395594	-0.680301980747367	-0.000565602031088019	CID	MS2		26.41	36.2396042061333	29617	CNB2_050917_02.raw	0/0	3.4009063243866			0	1.453E-07
High	Sequest HT (A2)	Unambiguous	[K].NVEFFEAR.[R]		1	2	A6THB4	A6THB4; B5Y305	0	2	0.7523	0	1	1	506.248046875	1011.48881712	-0.597030465491882	-0.000301944999932857	CID	MS2		33.955	36.2372855408	29614	CNB2_050917_02.raw	0/0	2.21751403808594			0	0.0004356
High	Sequest HT (A2)	Unambiguous	[R].FPLcSSFK.[G]	C4(Carbamidomethyl)	1	1	Q9F663	Q9F663	0	2	0.6963	0	1	1	493.244812011719	985.482347393438	1.19993509733882	0.000591256718752931	CID	MS2		23.29	35.7717701826667	30079	CNB2_050917_03.raw	0/0	2.13645601272583			0	0.0006086
High	Sequest HT (A2)	Unambiguous	[K].LHGGEPANFLDVGGGATK.[E]		1	1	A6T6F6	A6T6F6	0	3	0.7113	0	1	1	580.630493164063	1739.87692623219	3.33534025014243	0.00193435406238981	HCD	MS2	25.37124	26.05	35.7741596949333	30082	CNB2_050917_03.raw	0/0	3.80647945404053			0	2.927E-06
High	Sequest HT (A2)	Unambiguous	[R].ELDKLENSLGGIK.[D]		1	2	A6T4X1	A6T4X1; B5Y1K2	1	2	0.5033	0	1	1	708.389709472656	1415.77214231531	-1.33686212680067	-0.000946347343756315	HCD	MS2	30.89438	32.335	36.2346566562667	29611	CNB2_050917_02.raw	0/0	3.02139806747437			0	3.334E-07
High	Sequest HT (A2)	Unambiguous	[K].LHGGEPANFLDVGGGATK.[E]		1	1	A6T6F6	A6T6F6	0	3	0.7278	0	1	1	580.630493164063	1739.87692623219	3.33534025014243	0.00193435406238981	CID	MS2		35.49	35.7759704229333	30084	CNB2_050917_03.raw	0/0	3.71425271034241			0	4.211E-07
High	Sequest HT (A2)	Unambiguous	[R].GTLEDPNQFIR.[R]		1	1	A6T5N6	A6T5N6	0	2	0.4939	0	1	1	645.3271484375	1289.647020245	-1.10140481319113	-0.000710212499939189	HCD	MS2	8.822192	31.855	36.2318712946667	29608	CNB2_050917_02.raw	0/0	2.44620037078857			0	3.131E-05
High	Sequest HT (A2)	Unambiguous	[R].ILEnGTVQPLDVK.[V]	N4(Deamidated)	1	2	B5Y369	B5Y369; A6TH52	0	2	0.1171	0	1	1	713.892517089844	1426.77775754969	-0.721149152369472	-0.000514460156240792	CID	MS2		24.04	36.2304524706667	29606	CNB2_050917_02.raw	0/0	4.10243701934814			0	1.737E-08
High	Sequest HT (A2)	Unambiguous	[R].ILEnGTVQPLDVK.[V]	N4(Deamidated)	1	2	B5Y369	B5Y369; A6TH52	0	2	0.1094	0	1	1	713.892517089844	1426.77775754969	-0.721149152369472	-0.000514460156240792	HCD	MS2	0	13	36.2289732490667	29604	CNB2_050917_02.raw	0/0	3.9327609539032			0	2.955E-08
High	Sequest HT (A2)	Unambiguous	[R].ALSQPDLYEGDGELR.[V]		1	1	A6T5N6	A6T5N6	0	2	0.6398	0	1	1	831.900695800781	1662.79411497156	-1.70807892590996	-0.00142009421858802	HCD	MS2	0	28.735	36.23814026	29615	CNB2_050917_02.raw	0/0	3.22494912147522			0	1.791E-06
High	Sequest HT (A2)	Unambiguous	[R].VNSDVLTVSTVNSQDQVTQKPLR.[D]		1	2	B5XND7	O52537; B5XND7	0	3	0.7268	0	1	1	843.4482421875	2528.3301733025	-0.512665176683235	-0.000432062499839958	CID	MS2		21.235	35.001613908	28403	CNB2_050917_02.raw	0/0	2.05392265319824	79645934	35.2730712890625	0	3.135E-06
High	Sequest HT (A2)	Unambiguous	[R].NAQPDTLDAVLAK.[L]		1	2	A6TEK8	A6TEK8; B5XSV2	0	2	0.5	0	1	1	678.361572265625	1355.71586790125	-0.481124733851967	-0.000326134374972753	HCD	MS2	60.92393	27.82	35.8497937776	30140	CNB2_050917_03.raw	0/0	2.02005887031555			0	0.0004249
High	Sequest HT (A2)	Unambiguous	[R].VNSDVLTVSTVNSQDqVTQKPLR.[D]	Q16(Deamidated)	1	2	B5XND7	O52537; B5XND7	0	3	0.0022	0	1	1	843.779296875	2529.323337365	3.10434781486304	0.00261729166682671	HCD	MS2	35.69732	33.1	35.8668658626667	30160	CNB2_050917_03.raw	0/0	4.5756573677063	5448987.875	35.9626274108887	0	3.427E-10
High	Sequest HT (A2)	Unambiguous	[K].AFNEMQPIVDR.[Q]		1	2	B5Y237	P45601; B5Y237	0	2	0.7047	0	1	1	660.321960449219	1319.63664426844	-3.48773696889762	-0.00230128078112557	CID	MS2		34.435	35.7027383250667	29102	CNB2_050917_02.raw	0/0	4.02836227416992			0	7.343E-05
High	Sequest HT (A2)	Unambiguous	[K].AADMTGADIEAMTR.[S]		1	2	A6TGN5	B5XYF9; A6TGN5	0	2	0.8333	0	1	1	726.824829101563	1452.64238157313	-2.31175900845111	-0.00167908343746603	CID	MS2		23.08	35.7018190845333	29101	CNB2_050917_02.raw	0/0	4.50117540359497			0	2.396E-08
High	Sequest HT (A2)	Unambiguous	[K].AFNEMQPIVDR.[Q]		1	2	B5Y237	P45601; B5Y237	0	2	0.4607	0	1	1	660.321960449219	1319.63664426844	-3.48773696889762	-0.00230128078112557	HCD	MS2	66.3868	25.06	35.7010752797333	29100	CNB2_050917_02.raw	0/0	3.56442189216614			0	2.274E-05
High	Sequest HT (A2)	Unambiguous	[R].ALSQPDLYEGDGELR.[V]		1	1	A6T5N6	A6T5N6	0	2	0.7914	0	1	1	831.902893066406	1662.79850950281	0.934776075936702	0.000777171406411981	HCD	MS2	20.06052	26.785	35.8794633034667	30171	CNB2_050917_03.raw	0/0	3.7353892326355			0	2.751E-08
High	Sequest HT (A2)	Unambiguous	[R].ALSQPDLYEGDGELR.[V]		1	1	A6T5N6	A6T5N6	0	2	0.6859	0	1	1	831.902893066406	1662.79850950281	0.934776075936702	0.000777171406411981	CID	MS2		36.135	35.8812729218667	30173	CNB2_050917_03.raw	0/0	3.819167137146			0	5.389E-09
High	Sequest HT (A2)	Unambiguous	[R].ADIDYNTSEAHTTYGVIGVK.[V]		1	1	B5XNA0	B5XNA0	0	3	0.7673	0	1	1	718.683349609375	2154.03549556813	0.251722064399999	0.000180739375082339	HCD	MS2	0	12.745	35.901428908	30194	CNB2_050917_03.raw	0/0	4.03573703765869			0	3.041E-10
High	Sequest HT (A2)	Unambiguous	[R].LIDQSTAEIVETAK.[R]		1	1	A6TEX3	A6TEX3	0	2	0.7887	0	1	1	759.406921386719	1517.80656614344	0.551555064834981	0.000418576718629993	CID	MS2		35.43	35.6307228802667	29035	CNB2_050917_02.raw	0/0	2.83554720878601			0	2.44E-07
High	Sequest HT (A2)	Unambiguous	[R].LIDQSTAEIVETAK.[R]		1	1	A6TEX3	A6TEX3	0	2	0.4038	0	1	1	759.406921386719	1517.80656614344	0.551555064834981	0.000418576718629993	HCD	MS2	0	25.975	35.6287826568	29033	CNB2_050917_02.raw	0/0	3.16837310791016			0	7.241E-08
High	Sequest HT (A2)	Unambiguous	[K].LTLGSALAAPQR.[Q]		1	1	Q9F663	Q9F663	0	2	0.7331	0	1	1	599.350219726563	1197.69316282313	-1.5314139906437	-0.000917083437457222	HCD	MS2	0	13.315	35.7139477853333	29113	CNB2_050917_02.raw	0/0	2.96063137054443			0	7.728E-07
High	Sequest HT (A2)	Unambiguous	[R].ADIDYNTSEAHTTYGVIGVK.[V]		1	1	B5XNA0	B5XNA0	0	3	0.6233	0	1	1	718.683349609375	2154.03549556813	0.251722064399999	0.000180739375082339	CID	MS2		20.70309	35.9030625762667	30196	CNB2_050917_03.raw	0/0	2.22953677177429			0	1.425E-10
High	Sequest HT (A2)	Unambiguous	[K].GIANSILIK.[F]		1	2	A6TD53	B5XV19; A6TD53	0	2	0.5893	0	1	1	464.794830322266	928.582384014531	-0.225209335315427	-0.000104562734293268	CID	MS2		31.87	35.9052519552	30199	CNB2_050917_03.raw	0/0	2.23561501502991	37535072.75	35.7065582275391	0	0.0001308
High	Sequest HT (A2)	Unambiguous	[R].ELDKLENSLGGIK.[D]		1	2	A6T4X1	A6T4X1; B5Y1K2	1	3	0.5105	0	1	1	472.595764160156	1415.77273922047	-0.915251656830919	-0.000431929843747033	HCD	MS2	53.68768	33.1	35.6052899256	29012	CNB2_050917_02.raw	0/0	2.85590434074402	3234786.875	35.6495246887207	0	0.0001117
High	Sequest HT (A2)	Unambiguous	[K].LTVLDSLSK.[I]		1	1	B5XUB8	B5XUB8	0	2	0.6124	0	1	1	488.289764404297	975.572252178594	0.168320307450675	8.21042968937036E-05	HCD	MS2	0	40.515	35.9070703392	30201	CNB2_050917_03.raw	0/0	1.29385459423065	35773227.875	35.8038215637207	0	0.0007795
High	Sequest HT (A2)	Unambiguous	[R].FPLcSSFK.[G]	C4(Carbamidomethyl)	1	1	Q9F663	Q9F663	0	2	0.7545	0	1	1	493.243835449219	985.480394268438	-0.78196478020762	-0.000385305781247069	HCD	MS2	0	0.6093763	35.5984515709333	29007	CNB2_050917_02.raw	0/0	1.66942262649536	8741073.5	35.7178421020508	0	0.0005651
High	Sequest HT (A2)	Unambiguous	[R].FTVLISPHVNK.[D]		1	1	A6TEX3	A6TEX3	0	3	0.8078	0	1	1	418.910797119141	1254.71783809742	-2.1083441393273	-0.000881794192612991	CID	MS2		29.505	35.5957696408	29005	CNB2_050917_02.raw	0/0	2.55491304397583			0	6.703E-06
High	Sequest HT (A2)	Unambiguous	[R].FTVLISPHVNK.[D]		1	1	A6TEX3	A6TEX3	0	3	0.802	0	1	1	418.910797119141	1254.71783809742	-2.1083441393273	-0.000881794192612991	HCD	MS2	21.88989	29.875	35.5936510728	29004	CNB2_050917_02.raw	0/0	2.98128461837769			0	2.186E-05
High	Sequest HT (A2)	Unambiguous	[K].LADVLAAAEAR.[A]		1	1	A6THB4	A6THB4	0	2	0.7754	0	1	1	550.308166503906	1099.60905637781	-1.40259851012401	-0.000771156093719583	CID	MS2		37.08	35.59274296	29003	CNB2_050917_02.raw	0/0	4.13970184326172			0	1.944E-08
High	Sequest HT (A2)	Unambiguous	[K].LADVLAAAEAR.[A]		1	1	A6THB4	A6THB4	0	2	0.6536	0	1	1	550.308166503906	1099.60905637781	-1.40259851012401	-0.000771156093719583	HCD	MS2	33.51574	27.895	35.5910885912	29001	CNB2_050917_02.raw	0/0	2.80072951316834			0	1.96E-07
High	Sequest HT (A2)	Unambiguous	[R].QIASFPQHnGAPAFSPDGSK.[L]	N9(Deamidated)	1	1	B5XZC1	B5XZC1	0	3	0.1003	0	1	1	686.328186035156	2056.97000484547	-1.11290003154827	-0.000763068176980723	HCD	MS2	56.13111	41.04	35.6187331904	29023	CNB2_050917_02.raw	0/0	3.0935971736908	3135903.25	35.4987297058105	0	0.0001841
High	Sequest HT (A2)	Unambiguous	[R].FAPSPTGYLHVGGAR.[T]		1	2	A6TC43	B5XVT8; A6TC43	0	3	0.3598	0	1	1	510.600646972656	1529.78738765797	0.948177083921857	0.000483502656303851	HCD	MS2	58.84522	22.39	35.853554556	30144	CNB2_050917_03.raw	0/0	1.88762044906616	5157640.25	35.8470191955566	0	1.186E-05
High	Sequest HT (A2)	Unambiguous	[K].LTLGSALAAPQR.[Q]		1	1	Q9F663	Q9F663	0	2	0.7228	0	1	1	599.350219726563	1197.69316282313	-1.5314139906437	-0.000917083437457222	CID	MS2		24.31	35.7153752725333	29115	CNB2_050917_02.raw	0/0	2.84700703620911			0	6.603E-09
High	Sequest HT (A2)	Unambiguous	[R].VNSDVLTVSTVNSQDQVTQKPLR.[D]		1	2	B5XND7	O52537; B5XND7	0	3	0.6138	0	1	1	843.447875976563	2528.32907466969	-0.947193966028095	-0.000798273437339958	CID	MS2		42.57	35.7187566994667	29119	CNB2_050917_02.raw	0/0	2.46182250976563			0	5.414E-07
High	Sequest HT (A2)	Unambiguous	[R].ELDKLENSLGGIK.[D]		1	2	A6T4X1	A6T4X1; B5Y1K2	1	2	0.5171	0	1	1	708.389892578125	1415.77250852625	-1.07819730568929	-0.000763241875006315	HCD	MS2	35.66483	13	35.8728969416	29264	CNB2_050917_02.raw	0/0	2.63359642028809	7609526.25	35.9162101745605	0	1.09E-05
High	Sequest HT (A2)	Unambiguous	[R].VNSDVLTVSTVNSQDQVTqKPLR.[D]	Q19(Deamidated)	1	2	B5XND7	O52537; B5XND7	0	3		0.0022	2	2	843.779296875	2529.323337365	3.10434781486304	0.00261729166682671	HCD	MS2	35.69732	33.1	35.8668658626667	30160	CNB2_050917_03.raw	0/0	4.5660719871521	5448987.875	35.9626274108887	0	5.688E-10
High	Sequest HT (A2)	Unambiguous	[R].GTLEDPNQFIR.[R]		1	1	A6T5N6	A6T5N6	0	2	0.5339	0	1	1	645.326721191406	1289.64616575281	-1.76398242779754	-0.00113745859368919	HCD	MS2	0	28.735	35.8602894032	29252	CNB2_050917_02.raw	0/0	2.51488399505615	3365788.125	35.9122543334961	0	0.0001769
High	Sequest HT (A2)	Unambiguous	[K].NVEFFEAR.[R]		1	2	A6THB4	A6THB4; B5Y305	0	2	0.7621	0	1	1	506.247589111328	1011.48790159266	-1.50215841318294	-0.000759708671807857	CID	MS2		34.105	35.8594317941333	29251	CNB2_050917_02.raw	0/0	2.68702173233032			0	5.416E-05
High	Sequest HT (A2)	Unambiguous	[R].ILEnGTVQPLDVK.[V]	N4(Deamidated)	1	2	B5Y369	B5Y369; A6TH52	0	2	0.0907	0	1	1	713.891784667969	1426.77629270594	-1.74782810490995	-0.00124688203124079	CID	MS2		18.445	35.8585999256	29250	CNB2_050917_02.raw	0/0	3.86361789703369			0	3.664E-08
High	Sequest HT (A2)	Unambiguous	[K].NVEFFEAR.[R]		1	2	A6THB4	A6THB4; B5Y305	0	2	0.8015	0	1	1	506.247589111328	1011.48790159266	-1.50215841318294	-0.000759708671807857	HCD	MS2	0	24.67	35.8578642546667	29249	CNB2_050917_02.raw	0/0	2.67040419578552			0	0.0004689
High	Sequest HT (A2)	Unambiguous	[R].VNSDVLTVSTVNSqDQVTQKPLR.[D]	Q14(Deamidated)	1	2	B5XND7	O52537; B5XND7	0	3		0.0437	3	3	843.779296875	2529.323337365	3.10434781486304	0.00261729166682671	HCD	MS2	35.69732	33.1	35.8668658626667	30160	CNB2_050917_03.raw	0/0	4.38040542602539	5448987.875	35.9626274108887	0	7.867E-10
High	Sequest HT (A2)	Unambiguous	[K].KRPFYQVVVTDSR.[N]		1	2	A6TCL7	A6TCL7; B5XVK3	1	3	0.7872	0	1	1	532.294311523438	1594.86838131031	-1.01561236100634	-0.000539923229098349	CID	MS2		30.22	35.8511543490667	29243	CNB2_050917_02.raw	0/0	2.81704068183899	3047814.125	35.8256072998047	0	7.413E-05
High	Sequest HT (A2)	Unambiguous	[R].VNSDVLTVSTVNSQDQVTQKPLR.[D]		1	2	B5XND7	O52537; B5XND7	0	3	0.7117	0	1	1	843.4482421875	2528.3301733025	-0.512665176683235	-0.000432062499839958	HCD	MS2	22.14342	33.1	35.7167496624	29117	CNB2_050917_02.raw	0/0	4.36810207366943			0	4.127E-10
High	Sequest HT (A2)	Unambiguous	[K].KRPFYQVVVTDSR.[N]		1	2	A6TCL7	A6TCL7; B5XVK3	1	3	0.7427	0	1	1	532.294311523438	1594.86838131031	-1.01561236100634	-0.000539923229098349	HCD	MS2	61.89619	39.51	35.849529444	29241	CNB2_050917_02.raw	0/0	3.06606483459473	3047814.125	35.8256072998047	0	7.905E-05
High	Sequest HT (A2)	Unambiguous	[R].FTDMIDGQTITR.[Q]		1	1	A6TGP1	A6TGP1	0	2	0.6898	0	1	1	699.337524414063	1397.66777219813	-3.698012406238	-0.00258430593748926	CID	MS2		40.605	35.8189555736	29210	CNB2_050917_02.raw	0/0	4.32424974441528	1414240.125	35.7936782836914	0	2.235E-06
High	Sequest HT (A2)	Unambiguous	[R].FTDMIDGQTITR.[Q]		1	1	A6TGP1	A6TGP1	0	2	0.6366	0	1	1	699.338134765625	1397.66899290125	-2.82462987921235	-0.00197395437498926	HCD	MS2	68.39262	33.1	35.8171119978667	29208	CNB2_050917_02.raw	0/0	3.33062338829041	1414240.125	35.7936782836914	0	1.342E-06
High	Sequest HT (A2)	Unambiguous	[K].VEGDTKPELELTLK.[Y]		1	1	A6TEV8	A6TEV8	0	3	0.4895	0	1	1	524.621459960938	1571.84982662281	-1.81476751918617	-0.000950849062367828	CID	MS2		37.285	35.8154288874667	29206	CNB2_050917_02.raw	0/0	1.8959835767746			0	7.081E-05
High	Sequest HT (A2)	Unambiguous	[K].VEGDTKPELELTLK.[Y]		1	1	A6TEV8	A6TEV8	0	3	0.5224	0	1	1	524.621459960938	1571.84982662281	-1.81476751918617	-0.000950849062367828	HCD	MS2	63.53069	27.085	35.8136722066667	29204	CNB2_050917_02.raw	0/0	2.4466028213501			0	9.917E-05
High	Sequest HT (A2)	Unambiguous	[R].VFQTHSPVVDSIAVK.[R]		1	1	B5XVK6	B5XVK6	0	3	0.4899	0	1	1	542.965698242188	1626.88254146656	-1.5003724685734	-0.000813644479042826	HCD	MS2	0	24.29776	35.7740765736	29167	CNB2_050917_02.raw	0/0	2.47039699554443			0	1.945E-07
High	Sequest HT (A2)	Unambiguous	[K].VGEEVEIVGIK.[E]		1	1	A6TEX7	A6TEX7	0	2	0.7315	0	1	1	586.33349609375	1171.6597155575	2.42001523493505	0.00141771375001554	HCD	MS2	1.866029	0.03652956	35.8763268130667	30166	CNB2_050917_03.raw	0/0	2.15623426437378			0	2.995E-05
High	Sequest HT (A2)	Unambiguous	[K].VYAGNEHNHAAQQPQVLDI.[-]		1	1	B5XSS1	B5XSS1	0	3	0.6586	0	1	1	702.010192871094	2104.01602535328	-2.19361760481135	-0.00153847223949318	HCD	MS2	59.0946	42.445	35.7669393592	29163	CNB2_050917_02.raw	0/0	3.71866393089294	3126225.5	35.7374382019043	0	0.0001478
High	Sequest HT (A2)	Unambiguous	[K].VGEEVEIVGIK.[E]		1	1	A6TEX7	A6TEX7	0	2	0.7308	0	1	1	586.33349609375	1171.6597155575	2.42001523493505	0.00141771375001554	CID	MS2		6.537903	35.8770716938667	30168	CNB2_050917_03.raw	0/0	3.38475203514099			0	7.719E-06
High	Sequest HT (A2)	Unambiguous	[R].VFQTHSPVVDSIAVK.[R]		1	1	B5XVK6	B5XVK6	0	2	0.5859	0	1	1	813.945434570313	1626.88359251063	-0.854325529884497	-0.000694944687325005	CID	MS2		31.405	35.8345613442667	29226	CNB2_050917_02.raw	0/0	2.55674409866333			0	0.0001712
High	Sequest HT (A2)	Unambiguous	[R].NMINVALNHGTLQHPVK.[G]		1	1	A6TEV5	A6TEV5	0	4	0.462	0	1	1	472.256896972656	1886.00575800063	-0.399367324610253	-0.000188302343644864	HCD	MS2	41.86471	29.4364	35.7643600648	30072	CNB2_050917_03.raw	0/0	3.15941905975342			0	9.542E-06
High	Sequest HT (A2)	Unambiguous	[K].LTLGSALAAPQR.[Q]		1	1	Q9F663	Q9F663	0	2	0.6533	0	1	1	599.35107421875	1197.6948718075	-0.104519514758806	-6.25912499572223E-05	HCD	MS2	42.40346	33.1	35.0006999162667	28402	CNB2_050917_02.raw	0/0	2.73602390289307			0	2.775E-06
High	Sequest HT (A2)	Unambiguous	[K].VYAGNEHNHAAQQPQVLDI.[-]		1	1	B5XSS1	B5XSS1	0	3	0.7577	0	1	1	702.011657714844	2104.02041988453	-0.104982557775051	-7.3628489493179E-05	CID	MS2		24.31	34.9962310045333	28396	CNB2_050917_02.raw	0/0	2.26839065551758			0	3.958E-07
High	Sequest HT (A2)	Unambiguous	[R].QHVPVFVSDEMVGHK.[L]		1	1	B5XN98	B5XN98	0	4	0.5754	0	1	1	427.966430664063	1708.84389276625	-2.14078414869725	-0.000914568437451635	CID	MS2		29.425	34.5514169365333	27929	CNB2_050917_02.raw	0/0	2.52115178108215			0	5.171E-05
High	Sequest HT (A2)	Unambiguous	[R].VGGSTYQVPVEVRPVR.[R]		1	2	A6TEX9	A6TEX9; B5XN86	0	3	0.7258	0	1	1	581.655517578125	1742.95199947438	-1.60289046832248	-0.000931255208267127	HCD	MS2	17.66884	28.93	34.5505835512	27928	CNB2_050917_02.raw	0/0	2.99019718170166			0	1.256E-05
High	Sequest HT (A2)	Unambiguous	[R].QHVPVFVSDEMVGHK.[L]		1	1	B5XN98	B5XN98	0	4	0.4895	0	1	1	427.966430664063	1708.84389276625	-2.14078414869725	-0.000914568437451635	HCD	MS2	27.97118	37.39	34.5498004421333	27927	CNB2_050917_02.raw	0/0	2.39261937141418			0	0.0001503
High	Sequest HT (A2)	Unambiguous	[K].KRPFYQVVVTDSR.[N]		1	2	A6TCL7	A6TCL7; B5XVK3	1	3	0.7759	0	1	1	532.2939453125	1594.8672826775	-1.70446650695933	-0.000906134166598349	CID	MS2		35.67	34.5489130930667	27926	CNB2_050917_02.raw	0/0	3.47710061073303			0	2.229E-07
High	Sequest HT (A2)	Unambiguous	[R].IEEALGEQAPFnGR.[K]	N12(Deamidated)	1	2	A6TD53	B5XV19; A6TD53	0	2	0.1157	0	1	1	766.371948242188	1531.73661985438	-1.36620273942672	-0.00104633281256539	CID	MS2		27.205	34.5479190536	27925	CNB2_050917_02.raw	0/0	4.84137582778931	103290456	34.5430870056152	0	4.598E-09
High	Sequest HT (A2)	Unambiguous	[K].KRPFYQVVVTDSR.[N]		1	2	A6TCL7	A6TCL7; B5XVK3	1	3	0.9053	0	1	1	532.2939453125	1594.8672826775	-1.70446650695933	-0.000906134166598349	HCD	MS2	4.250877	26.245	34.5471565221333	27924	CNB2_050917_02.raw	0/0	3.80130338668823			0	5.254E-09
High	Sequest HT (A2)	Unambiguous	[R].IEEALGEQAPFnGR.[K]	N12(Deamidated)	1	2	A6TD53	B5XV19; A6TD53	0	2	0.0647	0	1	1	766.371948242188	1531.73661985438	-1.36620273942672	-0.00104633281256539	HCD	MS2	18.6257	0.1569862	34.5470805472	27923	CNB2_050917_02.raw	0/0	1.69983780384064	103290456	34.5430870056152	0	8.834E-05
High	Sequest HT (A2)	Unambiguous	[K].SLYEADLVDEAK.[R]		1	1	B5XUB8	B5XUB8	0	2	0.7619	0	1	1	676.832763671875	1352.65825071375	0.183707743969617	0.000124246874975142	HCD	MS2	29.79554	30.37	36.3849131869333	30643	CNB2_050917_03.raw	0/0	3.14740514755249			0	2.72E-08
High	Sequest HT (A2)	Unambiguous	[K].SLYEADLVDEAK.[R]		1	1	B5XUB8	B5XUB8	0	2	0.8164	0	1	1	676.832763671875	1352.65825071375	0.183707743969617	0.000124246874975142	CID	MS2		30.96	36.3871040157333	30644	CNB2_050917_03.raw	0/0	3.64759731292725			0	4.487E-06
High	Sequest HT (A2)	Unambiguous	[K].VLESAIAnAEHNDGADIDDLK.[V]	N8(Deamidated)	1	1	A6TEW7	A6TEW7	0	3	0.0586	0	1	1	737.688903808594	2211.05215816578	4.97362779774731	0.00366563192721866	HCD	MS2	0	30.31	36.3987534256	30651	CNB2_050917_03.raw	0/0	3.23798894882202			0	1.942E-08
High	Sequest HT (A2)	Unambiguous	[K].VLESAIAnAEHNDGADIDDLK.[V]	N8(Deamidated)	1	1	A6TEW7	A6TEW7	0	3	0.1208	0	1	1	737.6884765625	2211.0508764275	4.39392882890777	0.00323838583346866	CID	MS2		39.165	36.400718	30653	CNB2_050917_03.raw	0/0	2.07304215431213			0	0.0002189
High	Sequest HT (A2)	Unambiguous	[K].KVLESAIAnAEHNDGADIDDLK.[V]	N9(Deamidated)	1	1	A6TEW7	A6TEW7	1	3	0.039	0	1	1	780.384582519531	2339.13919429859	1.31247966391494	0.00102335619806023	HCD	MS2	71.18606	36.735	34.5367280328	27914	CNB2_050917_02.raw	0/0	2.05216360092163	2276632.0625	34.5200614929199	0	0.000241
High	Sequest HT (A2)	Unambiguous	[R].HDLAVEPPAPTVLQK.[L]		1	1	B5Y275	B5Y275	0	2	0.8525	0	1	1	807.944213867188	1614.88115110438	-2.37248823701575	-0.00191564781243869	CID	MS2		41.265	34.5357488717333	27913	CNB2_050917_02.raw	0/0	3.0543749332428	732372.15625	34.484619140625	0	3.086E-05
High	Sequest HT (A2)	Unambiguous	[R].HDLAVEPPAPTVLQK.[L]		1	1	B5Y275	B5Y275	0	2	0.7103	0	1	1	807.944213867188	1614.88115110438	-2.37248823701575	-0.00191564781243869	HCD	MS2	0	33.1	34.533882056	27911	CNB2_050917_02.raw	0/0	2.90188264846802	732372.15625	34.484619140625	0	0.000114
High	Sequest HT (A2)	Unambiguous	[R].DHTLFALTDGK.[V]		1	1	B5XSV6	B5XSV6	0	3	0.6136	0	1	1	406.542907714844	1217.61416988453	-1.56705015901394	-0.000636021822856492	HCD	MS2	0	42.43	36.4016637722667	30654	CNB2_050917_03.raw	0/0	3.52437877655029			0	0.0002741
High	Sequest HT (A2)	Unambiguous	[R].QHVPVFVSDEMVGHK.[L]		1	1	B5XN98	B5XN98	0	2	0.6695	0	1	1	854.927124023438	1708.84697141688	-0.339189487381041	-0.000289811562424802	HCD	MS2	0	33.1	34.5302052450667	27907	CNB2_050917_02.raw	0/0	2.33294057846069			0	5.329E-05
High	Sequest HT (A2)	Unambiguous	[K].IANLEAQLAEAQK.[R]		1	2	A6TCM1	B5XVJ9; A6TCM1	0	2	0.8314	0	1	1	699.882385253906	1398.75749387781	-0.876092617337813	-0.000612721093716573	HCD	MS2	11.75385	21.55	36.4025387594667	30655	CNB2_050917_03.raw	0/0	3.37979030609131			0	5.787E-07
High	Sequest HT (A2)	Unambiguous	[R].VGGSTYQVPVEVRPVR.[R]		1	2	A6TEX9	A6TEX9; B5XN86	0	3	0.8589	0	1	1	581.655517578125	1742.95199947438	-1.60289046832248	-0.000931255208267127	CID	MS2		39.55	34.5524772090667	27930	CNB2_050917_02.raw	0/0	3.26304531097412			0	9.607E-05
High	Sequest HT (A2)	Unambiguous	[K].VVLcGAVLAR.[V]	C4(Carbamidomethyl)	1	9	P37323	P96348; P0A3M1; P0A9Z9; P30896; P0A9Z8; Q9S424; P37323; Q9AHN9; P0AD64	0	2	0.064	0	1	1	529.311950683594	1057.61662473719	-1.9256683781876	-0.00101831140618103	HCD	MS2	43.83574	25.06	34.5546999645333	27932	CNB2_050917_02.raw	0/0	2.0276243686676	3540050	34.70556640625	0	0.0003007
High	Sequest HT (A2)	Unambiguous	[K].VVLcGAVLAR.[V]	C4(Carbamidomethyl)	1	9	P37323	P96348; P0A3M1; P0A9Z9; P30896; P0A9Z8; Q9S424; P37323; Q9AHN9; P0AD64	0	2	0.5684	0	1	1	529.311950683594	1057.61662473719	-1.9256683781876	-0.00101831140618103	CID	MS2		35.44	34.5563545221333	27934	CNB2_050917_02.raw	0/0	2.34223127365112	3540050	34.70556640625	0	2.512E-05
High	Sequest HT (A2)	Unambiguous	[K].DDDVVDAEFEEVKDK.[K]		1	2	A6T4F4	A6T4F4; B5Y242	1	2	0.8403	0	1	1	876.894348144531	1752.78141965906	0.222183522063893	0.000194719531350529	HCD	MS2	0	41.115	36.3744357728	30631	CNB2_050917_03.raw	0/0	2.88064193725586	1913666.875	36.3592300415039	0	2.475E-08
High	Sequest HT (A2)	Unambiguous	[K].VSQALIAAGAPADcEPQVR.[Q]	C14(Carbamidomethyl)	1	2	A6TB43	B5XPZ2; A6TB43	0	2	0.7306	0	1	1	976.996154785156	1952.98503294031	-0.4109654421279	-0.000401304843688166	HCD	MS2	0	34.015	34.6379488408	28022	CNB2_050917_02.raw	0/0	3.60299253463745			0	1.379E-06
High	Sequest HT (A2)	Unambiguous	[K].VYAGNEHNHAAQQPQVLDI.[-]		1	1	B5XSS1	B5XSS1	0	3	0.7443	0	1	1	702.011352539063	2104.01950435719	-0.540114859240948	-0.000378804270743179	CID	MS2		12.655	34.6303841693333	28012	CNB2_050917_02.raw	0/0	2.19429206848145			0	1.43E-06
High	Sequest HT (A2)	Unambiguous	[R].IAQAAWqVNETTENIGAR.[R]	Q7(Deamidated)	1	2	B5XZ37	B5XZ37; A6TGC1	0	2		0.027	2	2	986.999450683594	1972.99162473719	9.79774893222178	0.00966534359366578	HCD	MS2	27.55773	33.1	36.3476786181333	30609	CNB2_050917_03.raw	0/0	3.60030817985535	760294.65625	36.3385162353516	0	9.28E-08
High	Sequest HT (A2)	Unambiguous	[R].VNSDVLTVSTVNSQDQVTqKPLR.[D]	Q19(Deamidated)	1	2	B5XND7	O52537; B5XND7	0	3	0.0476	0	1	1	843.780090332031	2529.32571773609	4.04546058130342	0.00341074869807671	CID	MS2		32.86	36.3485887706667	30610	CNB2_050917_03.raw	0/0	2.52022171020508			0	0.0005899
High	Sequest HT (A2)	Unambiguous	[R].IAQAAWQVnETTENIGAR.[R]	N9(Deamidated)	1	2	B5XZ37	B5XZ37; A6TGC1	0	2	0.0071	0	1	1	986.999450683594	1972.99162473719	9.79774893222178	0.00966534359366578	CID	MS2		42.195	36.3496640808	30611	CNB2_050917_03.raw	0/0	4.22643709182739	760294.65625	36.3385162353516	0	3.574E-07
High	Sequest HT (A2)	Unambiguous	[R].EKPTWLEVDAGK.[M]		1	1	B5XNB5	B5XNB5	0	3	0.4806	0	1	1	458.240509033203	1372.70697383961	-2.71921853078348	-0.00124423346354282	HCD	MS2	48.22649	22.975	34.6069644781333	27988	CNB2_050917_02.raw	0/0	2.5798556804657			0	0.0002148
High	Sequest HT (A2)	Unambiguous	[R].SAYPDPQPLIGR.[L]		1	2	A6TBK7	A6TBK7; B5XP89	0	2	0.0538	0	1	1	657.344482421875	1313.68168821375	-2.38868272464285	-0.00156898812497275	HCD	MS2	28.77581	42.64	34.6060857688	27987	CNB2_050917_02.raw	0/0	1.29699945449829			0	0.0009458
High	Sequest HT (A2)	Unambiguous	[K].AFNEMQPIVDR.[Q]		1	2	B5Y237	P45601; B5Y237	0	2	0.6416	0	1	1	660.323791503906	1319.64030637781	-0.712657466194137	-0.00047022609362557	CID	MS2		32.665	34.5964233906667	27979	CNB2_050917_02.raw	0/0	2.93303894996643			0	0.0003983
High	Sequest HT (A2)	Unambiguous	[R].EKPTWLEVDAGK.[M]		1	1	B5XNB5	B5XNB5	0	2	0.4226	0	1	1	686.857788085938	1372.70829954188	-1.75346350367731	-0.00120349906251249	HCD	MS2	32.59894	23.35	34.5161808584	27895	CNB2_050917_02.raw	0/0	2.38515686988831			0	1.532E-06
High	Sequest HT (A2)	Unambiguous	[K].AFNEMQPIVDR.[Q]		1	2	B5Y237	P45601; B5Y237	0	2	0.56	0	1	1	660.323791503906	1319.64030637781	-0.712657466194137	-0.00047022609362557	HCD	MS2	73.53652	23.005	34.5947608586667	27977	CNB2_050917_02.raw	0/0	2.49890041351318			0	4.161E-05
High	Sequest HT (A2)	Unambiguous	[R].IAQAAWqVNETTENIGAR.[R]	Q7(Deamidated)	1	2	B5XZ37	B5XZ37; A6TGC1	0	2		0.0355	3	3	986.999450683594	1972.99162473719	9.79774893222178	0.00966534359366578	CID	MS2		42.195	36.3496640808	30611	CNB2_050917_03.raw	0/0	4.08032989501953	760294.65625	36.3385162353516	0	4.624E-07
High	Sequest HT (A2)	Unambiguous	[K].VSLVYGQMNEPPGNR.[L]		1	2	A6TG36	A6TG36; B5XZM4	0	2	0.7314	0	1	1	830.908020019531	1660.80876340906	-1.44634801799262	-0.00120105546875493	CID	MS2		33.1	34.5852509261333	27966	CNB2_050917_02.raw	0/0	3.75838780403137			0	7.06E-09
High	Sequest HT (A2)	Unambiguous	[K].VSLVYGQMNEPPGNR.[L]		1	2	A6TG36	A6TG36; B5XZM4	0	2	0.732	0	1	1	830.908020019531	1660.80876340906	-1.44634801799262	-0.00120105546875493	HCD	MS2	6.036681	29.425	34.5834173096	27964	CNB2_050917_02.raw	0/0	3.61997604370117			0	5.823E-08
High	Sequest HT (A2)	Unambiguous	[K].DEVILTLNK.[S]		1	1	A6TEU8	A6TEU8	0	2	0.5805	0	1	1	522.799682617188	1044.59208860438	-1.40059798632328	-0.00073152781249064	CID	MS2		41.28	34.5790472442667	27959	CNB2_050917_02.raw	0/0	2.67211627960205	21164389	34.610221862793	0	0.0002736
High	Sequest HT (A2)	Unambiguous	[K].DEVILTLNK.[S]		1	1	A6TEU8	A6TEU8	0	2	0.5721	0	1	1	522.799682617188	1044.59208860438	-1.40059798632328	-0.00073152781249064	HCD	MS2	27.70441	32.755	34.5773322234667	27957	CNB2_050917_02.raw	0/0	2.08150959014893	21164389	34.610221862793	0	0.0003237
High	Sequest HT (A2)	Unambiguous	[K].TSPSIDVAFHAVDK.[A]		1	1	B5Y235	B5Y235	0	3	0.7287	0	1	1	496.256317138672	1486.75439815602	0.514030030514572	0.000254745338603849	HCD	MS2	50.55552	27.085	36.3677879677333	30624	CNB2_050917_03.raw	0/0	3.86515069007874			0	1.283E-07
High	Sequest HT (A2)	Unambiguous	[R].NVAGMENANSTEFVPDcK.[Y]	C17(Carbamidomethyl)	1	2	A6TD54	B5XV18; A6TD54	0	2	1	0	1	1	991.93212890625	1982.8569811825	-0.640775758464399	-0.000635283750096249	HCD	MS2	0	22.345	34.5639538850667	27944	CNB2_050917_02.raw	0/0	1.94415676593781			0	0.0001932
High	Sequest HT (A2)	Unambiguous	[R].GNIGYIGPVPER.[A]		1	2	A6TGM5	A6TGM5; B5XYG9	0	2	0.393	0	1	1	636.339599609375	1271.67192258875	-1.83926129550192	-0.00116947062485906	HCD	MS2	0	34.225	34.5632188584	27943	CNB2_050917_02.raw	0/0	2.84678149223328			0	0.0006926
High	Sequest HT (A2)	Unambiguous	[R].IAQAAWQVNETTEnIGAR.[R]	N14(Deamidated)	1	2	B5XZ37	B5XZ37; A6TGC1	0	2		0.0071	2	2	986.999450683594	1972.99162473719	9.79774893222178	0.00966534359366578	CID	MS2		42.195	36.3496640808	30611	CNB2_050917_03.raw	0/0	4.19952154159546	760294.65625	36.3385162353516	0	4.347E-07
High	Sequest HT (A2)	Unambiguous	[R].AGENVGVLLR.[G]		1	1	A6TEX7	A6TEX7	0	2	0.4201	0	1	1	514.297668457031	1027.58806028406	-1.37125377323658	-0.000704542968605892	CID	MS2		19.765	34.5138913949333	27892	CNB2_050917_02.raw	0/0	2.68954944610596			0	1.794E-05
High	Sequest HT (A2)	Unambiguous	[R].DHTLFALTDGK.[V]		1	1	B5XSV6	B5XSV6	0	3	0.4965	0	1	1	406.542907714844	1217.61416988453	-1.56705015901394	-0.000636021822856492	CID	MS2		24.25	36.4032511749333	30656	CNB2_050917_03.raw	0/0	2.84034037590027			0	0.0001942
High	Sequest HT (A2)	Unambiguous	[K].IANLEAQLAEAQK.[R]		1	2	A6TCM1	B5XVJ9; A6TCM1	0	2	0.6197	0	1	1	699.882385253906	1398.75749387781	-0.876092617337813	-0.000612721093716573	CID	MS2		32.26	36.4041908096	30657	CNB2_050917_03.raw	0/0	3.04544019699097			0	7.603E-06
High	Sequest HT (A2)	Unambiguous	[R].GADVALIGTADGVK.[T]		1	2	A6TDS5	A6TDS5; B5XUC4	0	2	0.3579	0	1	1	643.850341796875	1286.69340696375	-1.28197916174434	-0.00082475812496341	HCD	MS2	36.16312	16.36	34.4296472138667	27810	CNB2_050917_02.raw	0/0	2.85281538963318	7802715.4375	34.2801780700684	0	2.222E-05
High	Sequest HT (A2)	Unambiguous	[K].VcSGGIVGLGESVK.[D]	C2(Carbamidomethyl)	1	1	A6T6L5	A6T6L5	0	2	0.6159	0	1	1	681.356506347656	1361.70573606531	-2.63681434597232	-0.00179528734376433	CID	MS2		29.845	34.4238495130667	27804	CNB2_050917_02.raw	0/0	2.88949108123779	20025204.75	34.5343284606934	0	8.365E-06
High	Sequest HT (A2)	Unambiguous	[K].VcSGGIVGLGESVK.[D]	C2(Carbamidomethyl)	1	1	A6T6L5	A6T6L5	0	2	0.5118	0	1	1	681.356506347656	1361.70573606531	-2.63681434597232	-0.00179528734376433	HCD	MS2	37.18229	19.735	34.4222434112	27802	CNB2_050917_02.raw	0/0	2.97050452232361	20025204.75	34.5343284606934	0	4.286E-05
High	Sequest HT (A2)	Unambiguous	[R].SQQQAGLLDTPIR.[Y]		1	1	Q9F663	Q9F663	0	2	0.5333	0	1	1	713.884704589844	1426.76213254969	-1.91676314367712	-0.00136738515618617	CID	MS2		17.93582	34.4205957570667	27800	CNB2_050917_02.raw	0/0	3.45205211639404			0	9.315E-08
High	Sequest HT (A2)	Unambiguous	[R].LIDQSTAEIVETAK.[R]		1	1	A6TEX3	A6TEX3	0	2	0.7667	0	1	1	759.405212402344	1517.80314817469	-1.70035944880599	-0.00129040765637001	CID	MS2		12.67581	34.4196395482667	27799	CNB2_050917_02.raw	0/0	3.89976286888123			0	6.218E-09
High	Sequest HT (A2)	Unambiguous	[R].SQQQAGLLDTPIR.[Y]		1	1	Q9F663	Q9F663	0	2	0.5663	0	1	1	713.884704589844	1426.76213254969	-1.91676314367712	-0.00136738515618617	HCD	MS2	53.09684	20.55359	34.4188766536	27798	CNB2_050917_02.raw	0/0	2.79257559776306			0	1.627E-05
High	Sequest HT (A2)	Unambiguous	[R].ADIDYNTSEAHTTYGVIGVK.[V]		1	1	B5XNA0	B5XNA0	0	2	0.8636	0	1	1	1077.51928710938	2154.03129758875	-1.69716895451905	-0.00182788062488726	CID	MS2		28.045	36.4751502832	30725	CNB2_050917_03.raw	0/0	1.98253798484802			0	5.822E-08
High	Sequest HT (A2)	Unambiguous	[R].FAAYFQQGNMESnGK.[Y]	N13(Deamidated)	1	2	A6TGT4	B5XY03; A6TGT4	0	2	0.1419	0	1	1	846.869445800781	1692.73161497156	-0.373324510540189	-0.000315969218776635	CID	MS2		35.82	34.4113583901333	27791	CNB2_050917_02.raw	0/0	2.89454674720764			0	5.252E-05
High	Sequest HT (A2)	Unambiguous	[R].GADVALIGTADGVK.[T]		1	2	A6TDS5	A6TDS5; B5XUC4	0	2	0.4089	0	1	1	643.850341796875	1286.69340696375	-1.28197916174434	-0.00082475812496341	CID	MS2		26.935	34.4311682634667	27812	CNB2_050917_02.raw	0/0	2.6917417049408	7802715.4375	34.2801780700684	0	6.164E-05
High	Sequest HT (A2)	Unambiguous	[R].FAAYFQQGNMESnGK.[Y]	N13(Deamidated)	1	2	A6TGT4	B5XY03; A6TGT4	0	2	0.1	0	1	1	846.869445800781	1692.73161497156	-0.373324510540189	-0.000315969218776635	HCD	MS2	22.4828	26.425	34.4095543933333	27789	CNB2_050917_02.raw	0/0	2.79738998413086			0	3.691E-06
High	Sequest HT (A2)	Unambiguous	[K].VTDGSGNAVQDGQGDLWVK.[R]		1	2	A6T6Y8	A6T6Y8; B5XYA1	0	2	0.7284	0	1	1	973.464782714844	1945.92228879969	-1.39793172901657	-0.0013601351562329	HCD	MS2	0	29.59	34.4050775133333	27784	CNB2_050917_02.raw	0/0	4.04967784881592	22058636	34.6550636291504	0	4.248E-08
High	Sequest HT (A2)	Unambiguous	[K].TAPPQISAEVLK.[K]		1	2	A6T4F4	A6T4F4; B5Y242	0	2	0.2841	0	1	1	627.357116699219	1253.70695676844	-2.41008017384394	-0.00151077078123762	CID	MS2		27.78651	34.3921861754667	27770	CNB2_050917_02.raw	0/0	0.880110681056976			0	0.0005136
High	Sequest HT (A2)	Unambiguous	[R].ILTEPNASITVQYK.[A]		1	2	B5XZ37	B5XZ37; A6TGC1	0	2	0.4039	0	1	1	788.931457519531	1576.85563840906	-1.56040098923502	-0.00123026546873461	HCD	MS2	43.60764	37.215	36.4776897832	30727	CNB2_050917_03.raw	0/0	3.07452630996704			0	1.609E-06
High	Sequest HT (A2)	Unambiguous	[K].VDEAGFEAAMEEQR.[R]		1	1	A6TCV9	A6TCV9	0	2	0.4961	0	1	1	791.345947265625	1581.68461790125	-0.217507757948734	-0.000172014374925311	HCD	MS2	70.99034	26.92	36.4784728173333	30728	CNB2_050917_03.raw	0/0	3.83319973945618			0	3.508E-08
High	Sequest HT (A2)	Unambiguous	[K].GIHPNYDEITATcScGNVMK.[I]	C13(Carbamidomethyl); C15(Carbamidomethyl)	1	1	A6TGC6	A6TGC6	0	2	0.7263	0	1	1	1133.99792480469	2266.98857297938	-0.165673778659961	-0.000187790312644154	CID	MS2		39.42	34.377070592	27754	CNB2_050917_02.raw	0/0	2.7372419834137	8678330.25	34.2280387878418	0	1.048E-07
High	Sequest HT (A2)	Unambiguous	[K].GIHPNYDEITATcScGNVMK.[I]	C13(Carbamidomethyl); C15(Carbamidomethyl)	1	1	A6TGC6	A6TGC6	0	2	0.8233	0	1	1	1133.99792480469	2266.98857297938	-0.165673778659961	-0.000187790312644154	HCD	MS2	5.878724	30.595	34.3751518037333	27752	CNB2_050917_02.raw	0/0	2.83273267745972	8678330.25	34.2280387878418	0	8.381E-10
High	Sequest HT (A2)	Unambiguous	[R].ILTEPNASITVQYK.[A]		1	2	B5XZ37	B5XZ37; A6TGC1	0	2	0.3488	0	1	1	788.931457519531	1576.85563840906	-1.56040098923502	-0.00123026546873461	CID	MS2		27.01	36.4793456928	30729	CNB2_050917_03.raw	0/0	2.80626535415649			0	1.53E-05
High	Sequest HT (A2)	Unambiguous	[R].EGTDLFLK.[S]		1	1	B5XNB5	B5XNB5	0	2	0.6429	0	1	1	461.747528076172	922.487779522344	-0.26506323080246	-0.00012225882801431	HCD	MS2	74.43609	0.1397172	34.3720109634667	27747	CNB2_050917_02.raw	0/0	0.982934892177582			0	0.0007257
High	Sequest HT (A2)	Unambiguous	[K].VTDGSGNAVQDGQGDLWVK.[R]		1	2	A6T6Y8	A6T6Y8; B5XYA1	0	2	0.7227	0	1	1	973.464782714844	1945.92228879969	-1.39793172901657	-0.0013601351562329	CID	MS2		33.1	34.4066105381333	27786	CNB2_050917_02.raw	0/0	3.74645376205444	22058636	34.6550636291504	0	1.563E-07
High	Sequest HT (A2)	Unambiguous	[K].VSQALIAAGAPADcEPQVR.[Q]	C14(Carbamidomethyl)	1	2	A6TB43	B5XPZ2; A6TB43	0	2	0.8811	0	1	1	976.996154785156	1952.98503294031	-0.4109654421279	-0.000401304843688166	CID	MS2		33.1	34.6395629202667	28024	CNB2_050917_02.raw	0/0	2.85791754722595			0	9.386E-06
High	Sequest HT (A2)	Unambiguous	[R].ADIDYNTSEAHTTYGVIGVK.[V]		1	1	B5XNA0	B5XNA0	0	2	0.7892	0	1	1	1077.51928710938	2154.03129758875	-1.69716895451905	-0.00182788062488726	HCD	MS2	37.10275	38.625	36.4733840992	30723	CNB2_050917_03.raw	0/0	4.08256912231445			0	1.094E-12
High	Sequest HT (A2)	Unambiguous	[R].ALMEYDESLR.[SG]		1	2	A6TEN8	A6TEN8; B5XSS2	0	2	0.5709	0	1	1	613.788146972656	1226.56901731531	-2.56560908453073	-0.00157345234367767	HCD	MS2	10.4627	28.705	34.4371969365333	27818	CNB2_050917_02.raw	0/0	2.75328826904297	47423695.375	34.2569427490234	0	0.0001092
High	Sequest HT (A2)	Unambiguous	[R].ILTEPNASITVQYK.[A]		1	2	B5XZ37	B5XZ37; A6TGC1	0	2	0.2412	0	1	1	788.934020996094	1576.86076536219	1.69097155243278	0.00133321109376539	HCD	MS2	23.71812	33.1	36.4090010117333	30663	CNB2_050917_03.raw	0/0	2.27673506736755			0	1.792E-05
High	Sequest HT (A2)	Unambiguous	[K].AFnEMQPIVDR.[Q]	N3(Deamidated)	1	2	B5Y237	P45601; B5Y237	0	2	0.0495	0	1	1	660.814392089844	1320.62150754969	-2.84356237756944	-0.00187764015612557	CID	MS2		22.27	34.5079310981333	27887	CNB2_050917_02.raw	0/0	3.6370849609375	6872921.1875	34.4067916870117	0	0.0003982
High	Sequest HT (A2)	Unambiguous	[R].ALTEETGTTIEIEDDGTVK.[I]		1	2	A6TEI3	A6TEI3; B5XSX9	0	2	0.3014	0	1	1	1011.49285888672	2021.97844114344	1.15733981063143	0.00117005671893367	HCD	MS2	0	27.115	36.418667432	30672	CNB2_050917_03.raw	0/0	3.54983520507813	11336231.9375	36.7091064453125	0	4.07E-08
High	Sequest HT (A2)	Unambiguous	[R].ALTEETGTTIEIEDDGTVK.[I]		1	2	A6TEI3	A6TEI3; B5XSX9	0	2	0.6789	0	1	1	1011.49285888672	2021.97844114344	1.15733981063143	0.00117005671893367	CID	MS2		36.42	36.4205474824	30674	CNB2_050917_03.raw	0/0	3.79806351661682	11336231.9375	36.7091064453125	0	1.887E-08
High	Sequest HT (A2)	Unambiguous	[K].LScPITAEDTSGSLYDK.[L]	C3(Carbamidomethyl)	1	2	A6TEU1	B5XNC3; A6TEU1	0	2	0.7623	0	1	1	928.93212890625	1856.8569811825	-0.675230599854666	-0.000626903749928687	CID	MS2		33.1	34.5012064592	27879	CNB2_050917_02.raw	0/0	2.64899730682373	6951394.8125	34.2821922302246	0	8.743E-06
High	Sequest HT (A2)	Unambiguous	[K].LScPITAEDTSGSLYDK.[L]	C3(Carbamidomethyl)	1	2	A6TEU1	B5XNC3; A6TEU1	0	2	0.7226	0	1	1	928.93212890625	1856.8569811825	-0.675230599854666	-0.000626903749928687	HCD	MS2	41.25998	37.11	34.4995629882667	27877	CNB2_050917_02.raw	0/0	3.09941244125366	6951394.8125	34.2821922302246	0	0.0001817
High	Sequest HT (A2)	Unambiguous	[R].ELDKLENSLGGIK.[D]		1	2	A6T4X1	A6T4X1; B5Y1K2	1	2	0.252	0	1	1	708.391174316406	1415.77507200281	0.732456442090383	0.000518496406243685	HCD	MS2	0	41.505	36.4214460618667	30675	CNB2_050917_03.raw	0/0	2.53625178337097	622906.796875	36.3810157775879	0	8.865E-06
High	Sequest HT (A2)	Unambiguous	[R].KDDTIPAIISHnE.[-]	N12(Deamidated)	1	1	P41392	P41392	1	2	0.8365	0	1	1	727.360961914063	1453.71464719813	-1.55963093798646	-0.00113363093743302	HCD	MS2	25.49917	21.895	34.4728099005333	27855	CNB2_050917_02.raw	0/0	3.67476511001587			0	0.0004477
High	Sequest HT (A2)	Unambiguous	[K].QAIVAEVSEVAK.[G]		1	2	P0A297	P41190; P0A297	0	2	0.8407	0	1	1	622.346801757813	1243.68632688563	-2.34460850390903	-0.00145798218750315	CID	MS2		18.415	34.4355386808	27816	CNB2_050917_02.raw	0/0	2.256103515625	424609392.8125	34.4998550415039	0	3.954E-06
High	Sequest HT (A2)	Unambiguous	[R].IAQAAWQVNETTENIGAR.[R]		1	2	B5XZ37	B5XZ37; A6TGC1	0	2	0.7336	0	1	1	986.496948242188	1971.98661985438	-0.840874990802761	-0.000829097812584223	HCD	MS2	0	27.46	36.4263145336	30680	CNB2_050917_03.raw	0/0	4.42712593078613	12770001.5	36.7126998901367	0	1.384E-09
High	Sequest HT (A2)	Unambiguous	[R].IAQAAWQVNETTENIGAR.[R]		1	2	B5XZ37	B5XZ37; A6TGC1	0	2	0.7962	0	1	1	986.496948242188	1971.98661985438	-0.840874990802761	-0.000829097812584223	CID	MS2		37.615	36.4282150776	30682	CNB2_050917_03.raw	0/0	3.68295454978943	12770001.5	36.7126998901367	0	7.671E-10
High	Sequest HT (A2)	Unambiguous	[K].AGIALNDNFVK.[L]		1	1	P24164	P24164	0	2	0.476	0	1	1	581.317565917969	1161.62785520594	1.38293701560094	0.000803227968845022	HCD	MS2	24.82347	23.875	36.4493368533333	30700	CNB2_050917_03.raw	0/0	2.7110767364502	179920097.125	36.7339286804199	0	2.415E-05
High	Sequest HT (A2)	Unambiguous	[K].AGIALNDNFVK.[L]		1	1	P24164	P24164	0	2	0.6387	0	1	1	581.317565917969	1161.62785520594	1.38293701560094	0.000803227968845022	CID	MS2		33.1	36.4506512898667	30702	CNB2_050917_03.raw	0/0	3.46161580085754	179920097.125	36.7339286804199	0	8.703E-06
High	Sequest HT (A2)	Unambiguous	[K].TGVGVTDVLER.[L]		1	1	A6TCI3	A6TCI3	0	2	0.4984	0	1	1	573.310974121094	1145.61467161219	-1.22758211883474	-0.000703168906170504	CID	MS2		30.07	34.4492858352	27832	CNB2_050917_02.raw	0/0	3.04670190811157	14047096	34.2206954956055	0	1.999E-05
High	Sequest HT (A2)	Unambiguous	[K].TGVGVTDVLER.[L]		1	1	A6TCI3	A6TCI3	0	2	0.6142	0	1	1	573.310974121094	1145.61467161219	-1.22758211883474	-0.000703168906170504	HCD	MS2	47.37769	27.67	34.4479609597333	27830	CNB2_050917_02.raw	0/0	3.24462652206421	14047096	34.2206954956055	0	1.143E-05
High	Sequest HT (A2)	Unambiguous	[K].VYAGNEHNHAAQQPQVLDI.[-]		1	1	B5XSS1	B5XSS1	0	2	0.7679	0	1	1	1052.51342773438	2104.01957883875	-0.504715224353711	-0.000530965624875535	CID	MS2		30.91	34.4425964442667	27824	CNB2_050917_02.raw	0/0	2.36836290359497	13721962	34.3147583007813	0	1.982E-05
High	Sequest HT (A2)	Unambiguous	[K].VYAGNEHNHAAQQPQVLDI.[-]		1	1	B5XSS1	B5XSS1	0	2	0.7927	0	1	1	1052.51342773438	2104.01957883875	-0.504715224353711	-0.000530965624875535	HCD	MS2	30.68159	40.21	34.4404180117333	27822	CNB2_050917_02.raw	0/0	3.27572178840637	13721962	34.3147583007813	0	0.0008197
High	Sequest HT (A2)	Unambiguous	[R].ALMEYDESLR.[SG]		1	2	A6TEN8	A6TEN8; B5XSS2	0	2	0.673	0	1	1	613.788146972656	1226.56901731531	-2.56560908453073	-0.00157345234367767	CID	MS2		30.31	34.4385570765333	27820	CNB2_050917_02.raw	0/0	3.17940187454224	47423695.375	34.2569427490234	0	3.456E-06
High	Sequest HT (A2)	Unambiguous	[K].GKPFAPLLEK.[N]		1	1	A6TEW9	A6TEW9	0	3	0.5304	0	1	1	367.220947265625	1099.64828853688	-2.472123525971	-0.000906157708262375	CID	MS2		30.355	34.4553584413333	27840	CNB2_050917_02.raw	0/0	2.30422163009644			0	8.046E-05
High	Sequest HT (A2)	Unambiguous	[R].HDLAVEPPAPTVLQK.[L]		1	1	B5Y275	B5Y275	0	2	0.6543	0	1	1	807.945617675781	1614.88395872156	-0.633901762994923	-0.000511839218688692	HCD	MS2	0	38.055	34.6593686141333	28038	CNB2_050917_02.raw	0/0	2.69244599342346	3334440.71875	34.716251373291	0	0.0003058
High	Sequest HT (A2)	Unambiguous	[K].KRPFYQVVVTDSR.[N]		1	2	A6TCL7	A6TCL7; B5XVK3	1	4	0.7514	0	1	1	399.472259521484	1594.86720819594	-1.75116721763044	-0.000698221015568379	HCD	MS2	20.32635	27.52	34.6601704997333	28039	CNB2_050917_02.raw	0/0	3.66492009162903			0	0.00075
High	Sequest HT (A2)	Unambiguous	[R].HDLAVEPPAPTVLQK.[L]		1	1	B5Y275	B5Y275	0	2	0.8209	0	1	1	807.945617675781	1614.88395872156	-0.633901762994923	-0.000511839218688692	CID	MS2		27.22	34.6609745725333	28040	CNB2_050917_02.raw	0/0	2.00943398475647	3334440.71875	34.716251373291	0	0.0009719
High	Sequest HT (A2)	Unambiguous	[K].KRPFYQVVVTDSR.[N]		1	2	A6TCL7	A6TCL7; B5XVK3	1	3	0.8909	0	1	1	532.294006347656	1594.86746578297	-1.58965748263383	-0.000845099010348349	HCD	MS2	3.994997	26.245	34.9200590866667	28313	CNB2_050917_02.raw	0/0	3.93593502044678			0	3.587E-08
High	Sequest HT (A2)	Unambiguous	[-].MNIIEANVATPDAR.[V]		1	1	A6T5E8	A6T5E8	0	2	0.6769	0	1	1	757.884948730469	1514.76262083094	-0.351149987648019	-0.000265954531187163	CID	MS2		30.265	36.2107428472	30483	CNB2_050917_03.raw	0/0	3.59179353713989	7438153.796875	36.2035598754883	0	9.003E-09
High	Sequest HT (A2)	Unambiguous	[R].AGENVGVLLR.[G]		1	1	A6TEX7	A6TEX7	0	2	0.2985	0	1	1	514.29736328125	1027.5874499325	-1.96521817311915	-0.00100971874985589	CID	MS2		41.385	34.9123491770667	28306	CNB2_050917_02.raw	0/0	2.01284170150757			0	7.511E-05
High	Sequest HT (A2)	Unambiguous	[R].AGENVGVLLR.[G]		1	1	A6TEX7	A6TEX7	0	2	0.3283	0	1	1	514.29736328125	1027.5874499325	-1.96521817311915	-0.00100971874985589	HCD	MS2	35.70436	33.1	34.9106199549333	28304	CNB2_050917_02.raw	0/0	1.97655320167542			0	0.0002803
High	Sequest HT (A2)	Unambiguous	[K].VGEEVEIVGIK.[E]		1	1	A6TEX7	A6TEX7	0	2	0.5868	0	1	1	586.333129882813	1171.65898313563	1.7948988826812	0.00105150281251554	HCD	MS2	4.497546	0.01571253	36.2217326952	30492	CNB2_050917_03.raw	0/0	1.67237269878387			0	2.272E-06
High	Sequest HT (A2)	Unambiguous	[K].VGEEVEIVGIK.[E]		1	1	A6TEX7	A6TEX7	0	2	0.7335	0	1	1	586.333129882813	1171.65898313563	1.7948988826812	0.00105150281251554	CID	MS2		6.076662	36.2224735053333	30494	CNB2_050917_03.raw	0/0	3.48837995529175			0	6.113E-06
High	Sequest HT (A2)	Unambiguous	[R].ALSQPDLYEGDGELR.[V]		1	1	A6T5N6	A6T5N6	0	2	0.6011	0	1	1	831.902770996094	1662.79826536219	0.787950798056332	0.000655101093911981	HCD	MS2	0	31.63	36.2241734504	30496	CNB2_050917_03.raw	0/0	3.66498875617981			0	5.822E-08
High	Sequest HT (A2)	Unambiguous	[R].ALSQPDLYEGDGELR.[V]		1	1	A6T5N6	A6T5N6	0	2	0.7187	0	1	1	831.902770996094	1662.79826536219	0.787950798056332	0.000655101093911981	CID	MS2		28.66	36.2257505744	30498	CNB2_050917_03.raw	0/0	3.59366321563721			0	8.96E-10
High	Sequest HT (A2)	Unambiguous	[R].IEEALGEQAPFnGR.[K]	N12(Deamidated)	1	2	A6TD53	B5XV19; A6TD53	0	2	0.1258	0	1	1	766.372253417969	1531.73723020594	-0.967732975940842	-0.000741157031315387	CID	MS2		27.205	34.920823964	28314	CNB2_050917_02.raw	0/0	4.7659854888916			0	2.292E-10
High	Sequest HT (A2)	Unambiguous	[K].LADVLAAAEAR.[A]		1	1	A6THB4	A6THB4	0	2	0.7515	0	1	1	550.308349609375	1099.60942258875	-1.06956158056342	-0.000588050624969583	CID	MS2		37.105	34.8878312365333	28278	CNB2_050917_02.raw	0/0	3.38101840019226	72472717.625	35.1627578735352	0	1.648E-07
High	Sequest HT (A2)	Unambiguous	[K].AIDEAKDEDTADIFTAASR.[D]		1	2	A6T6Q6	Q84FI0; A6T6Q6	1	3	0.6747	0	1	1	680.324096679688	2038.95773677906	0.670980057916944	0.000456033020782343	HCD	MS2	45.81726	37.74	36.2276709930667	30500	CNB2_050917_03.raw	0/0	4.14958047866821			0	2.52E-08
High	Sequest HT (A2)	Unambiguous	[R].NGPQLAELVK.[L]		1	2	A6TC43	B5XVT8; A6TC43	0	2	0.6195	0	1	1	534.804931640625	1068.60258665125	-2.05727017184172	-0.00109920437489563	HCD	MS2	41.36023	27.58	34.8744718757333	28264	CNB2_050917_02.raw	0/0	2.04940748214722	5682349.75	34.906608581543	0	0.0006622
High	Sequest HT (A2)	Unambiguous	[K].ADAFAVIVK.[A]		1	1	Q7X222	Q7X222	0	2	0.8582	0	1	1	467.273681640625	933.54008665125	-0.329218480343752	-0.000153669374924448	HCD	MS2	46.89591	33.1	36.2287749298667	30501	CNB2_050917_03.raw	0/0	2.60660719871521			0	0.0002872
High	Sequest HT (A2)	Unambiguous	[K].AIDEAKDEDTADIFTAASR.[D]		1	2	A6T6Q6	Q84FI0; A6T6Q6	1	3	0.5417	0	1	1	680.324096679688	2038.95773677906	0.670980057916944	0.000456033020782343	CID	MS2		17.275	36.2296853656	30502	CNB2_050917_03.raw	0/0	2.402268409729			0	0.0006492
High	Sequest HT (A2)	Unambiguous	[K].ADAFAVIVK.[A]		1	1	Q7X222	Q7X222	0	2	0.8478	0	1	1	467.273681640625	933.54008665125	-0.329218480343752	-0.000153669374924448	CID	MS2		42.67	36.2305003416	30503	CNB2_050917_03.raw	0/0	2.88759064674377			0	7.655E-05
High	Sequest HT (A2)	Unambiguous	[R].ADIDYNTSEAHTTYGVIGVK.[V]		1	1	B5XNA0	B5XNA0	0	3	0.6583	0	1	1	718.682495117188	2154.03293209156	-0.938359163628928	-0.000673752812417661	HCD	MS2	0	12.745	36.2574511474667	30525	CNB2_050917_03.raw	0/0	3.60415315628052			0	4.498E-09
High	Sequest HT (A2)	Unambiguous	[R].ADIDYNTSEAHTTYGVIGVK.[V]		1	1	B5XNA0	B5XNA0	0	3	0.6761	0	1	1	718.682800292969	2154.03384761891	-0.513330153618597	-0.000368577031167661	CID	MS2		19.96711	36.2591347522667	30527	CNB2_050917_03.raw	0/0	2.13099884986877			0	1.26E-09
High	Sequest HT (A2)	Unambiguous	[K].LTVLDSLSK.[I]		1	1	B5XUB8	B5XUB8	0	2	0.7078	0	1	1	488.289337158203	975.571397686406	-0.707568002636234	-0.000345141796856296	CID	MS2		42.295	36.2624072725333	30531	CNB2_050917_03.raw	0/0	1.53526902198792			0	0.0002015
High	Sequest HT (A2)	Unambiguous	[K].LADVLAAAEAR.[A]		1	1	A6THB4	A6THB4	0	2	0.4893	0	1	1	550.308349609375	1099.60942258875	-1.06956158056342	-0.000588050624969583	HCD	MS2	54.08051	26.89	34.8861064154667	28276	CNB2_050917_02.raw	0/0	2.32647752761841	72472717.625	35.1627578735352	0	3.815E-05
High	Sequest HT (A2)	Unambiguous	[K].YIELPDAYK.[S]		1	2	A6TD54	B5XV18; A6TD54	0	2	0.65	0	1	1	556.286865234375	1111.56645383875	-0.49365557685298	-0.000274365624932216	HCD	MS2	20.85974	43.345	36.2672883437333	30536	CNB2_050917_03.raw	0/0	1.99774467945099	2013963.21875	36.2449722290039	0	0.0005559
High	Sequest HT (A2)	Unambiguous	[K].KRPFYQVVVTDSR.[N]		1	2	A6TCL7	A6TCL7; B5XVK3	1	3	0.8856	0	1	1	532.294006347656	1594.86746578297	-1.58965748263383	-0.000845099010348349	CID	MS2		35.67	34.9218697056	28315	CNB2_050917_02.raw	0/0	3.76321506500244			0	8.222E-08
High	Sequest HT (A2)	Unambiguous	[K].IAHELMADLEK.[E]		1	1	P14829	P14829	0	3	0.4491	0	1	1	423.887420654297	1269.64770870289	-2.39450660894067	-0.00101339570308786	HCD	MS2	42.64649	38.565	34.9334880021333	28328	CNB2_050917_02.raw	0/0	3.3392961025238	1314371.515625	34.9102783203125	0	3.708E-05
High	Sequest HT (A2)	Unambiguous	[K].VYAGNEHNHAAQQPQVLDI.[-]		1	1	B5XSS1	B5XSS1	0	3	0.7562	0	1	1	702.011535644531	2104.02005367359	-0.27903547836141	-0.000195698801993179	HCD	MS2	3.044317	13.315	34.9946079437333	28394	CNB2_050917_02.raw	0/0	3.24387145042419			0	7.413E-05
High	Sequest HT (A2)	Unambiguous	[K].AADMTGADIEAMTR.[S]		1	2	A6TGN5	B5XYF9; A6TGN5	0	2	0.8186	0	1	1	726.824829101563	1452.64238157313	-2.31175900845111	-0.00167908343746603	CID	MS2		38.67	34.9904668848	28391	CNB2_050917_02.raw	0/0	4.08012008666992			0	6.544E-07
High	Sequest HT (A2)	Unambiguous	[K].AADMTGADIEAMTR.[S]		1	2	A6TGN5	B5XYF9; A6TGN5	0	2	0.7717	0	1	1	726.824829101563	1452.64238157313	-2.31175900845111	-0.00167908343746603	HCD	MS2	45.40609	29.725	34.9886832493333	28389	CNB2_050917_02.raw	0/0	3.10637354850769			0	3.778E-06
High	Sequest HT (A2)	Unambiguous	[R].QHVPVFVSDEMVGHK.[L]		1	1	B5XN98	B5XN98	0	3	0.7429	0	1	1	570.286560058594	1708.84512691578	-1.41857254446294	-0.000808041406192691	HCD	MS2	43.62213	25.255	34.9818980661333	28381	CNB2_050917_02.raw	0/0	3.49648404121399			0	1.937E-09
High	Sequest HT (A2)	Unambiguous	[K].VSLVYGQMNEPPGNR.[L]		1	2	A6TG36	A6TG36; B5XZM4	0	2	0.7594	0	1	1	830.907287597656	1660.80729856531	-2.32835301676161	-0.00193347734375493	CID	MS2		26.59	34.9718716976	28370	CNB2_050917_02.raw	0/0	3.45274138450623			0	1.446E-06
High	Sequest HT (A2)	Unambiguous	[K].VSLVYGQMNEPPGNR.[L]		1	2	A6TG36	A6TG36; B5XZM4	0	2	0.6717	0	1	1	830.907287597656	1660.80729856531	-2.32835301676161	-0.00193347734375493	HCD	MS2	62.53234	41.085	34.9698256285333	28368	CNB2_050917_02.raw	0/0	2.65339159965515			0	1.125E-05
High	Sequest HT (A2)	Unambiguous	[R].VPLPPLTEER.[R]		1	1	B5Y1J9	B5Y1J9	0	2	1	0	1	1	575.825927734375	1150.64457883875	-1.79985858410623	-0.0010355006249938	CID	MS2		32.725	34.9653448213333	28363	CNB2_050917_02.raw	0/0	2.21856188774109	14326016.90625	34.9273719787598	0	0.0002332
High	Sequest HT (A2)	Unambiguous	[K].AFNEMQPIVDR.[Q]		1	2	B5Y237	P45601; B5Y237	0	2	0.7051	0	1	1	660.322570800781	1319.63786497156	-2.56271046799646	-0.00169092921862557	CID	MS2		20.53	34.9644697274667	28362	CNB2_050917_02.raw	0/0	3.7300226688385	95761782.8125	34.9310302734375	0	3.604E-06
High	Sequest HT (A2)	Unambiguous	[-].MNIIEANVATPDAR.[V]		1	1	A6T5E8	A6T5E8	0	2	0.6623	0	1	1	757.884948730469	1514.76262083094	-0.351149987648019	-0.000265954531187163	HCD	MS2	0	38.655	36.2091429877333	30481	CNB2_050917_03.raw	0/0	3.81627726554871	7438153.796875	36.2035598754883	0	9.744E-08
High	Sequest HT (A2)	Unambiguous	[R].VPLPPLTEER.[R]		1	1	B5Y1J9	B5Y1J9	0	2	0.9783	0	1	1	575.825927734375	1150.64457883875	-1.79985858410623	-0.0010355006249938	HCD	MS2	11.94166	23.065	34.9637634528	28361	CNB2_050917_02.raw	0/0	2.29768991470337	14326016.90625	34.9273719787598	0	0.0003018
High	Sequest HT (A2)	Unambiguous	[R].SALAEAEVEYYDK.[T]		1	1	B5Y235	B5Y235	0	2	0.7098	0	1	1	744.348754882813	1487.69023313563	0.136161176721307	0.000101282812579484	CID	MS2		30.865	36.1652512290667	30448	CNB2_050917_03.raw	0/0	4.40965366363525	7980401.375	36.2169761657715	0	2.021E-07
High	Sequest HT (A2)	Unambiguous	[K].AVAAGMNPMDLK.[R]		1	3	A6TH53	O66026; B5Y368; A6TH53	0	2	0.7305	0	1	1	609.307434082031	1217.60759153406	4.84662932847123	0.00295063203122936	HCD	MS2	7.35176	9.698592	34.9562218952	28354	CNB2_050917_02.raw	0/0	1.40532195568085			0	0.000335
High	Sequest HT (A2)	Unambiguous	[R].SLEQYFGR.[E]		1	2	A6TEN8	A6TEN8; B5XSS2	0	2	0.628	0	1	1	500.248504638672	999.489732647344	0.311796540647095	0.000155818671942143	HCD	MS2	14.8301	0.1699033	36.1824514349333	30452	CNB2_050917_03.raw	0/0	1.63879108428955	33475688.3125	36.2265663146973	0	2.731E-05
High	Sequest HT (A2)	Unambiguous	[R].SLEQYFGR.[E]		1	2	A6TEN8	A6TEN8; B5XSS2	0	2	0.7028	0	1	1	500.248504638672	999.489732647344	0.311796540647095	0.000155818671942143	CID	MS2		30.82	36.1831523314667	30454	CNB2_050917_03.raw	0/0	2.86279797554016	33475688.3125	36.2265663146973	0	0.0001792
High	Sequest HT (A2)	Unambiguous	[K].VYAGNEHnHAAQQPQVLDI.[-]	N8(Deamidated)	1	1	B5XSS1	B5XSS1	0	3	0.0323	0	1	1	702.339965820313	2105.00534420094	0.326569794304057	0.000229143645923487	HCD	MS2	39.71887	39.615	36.1849402005333	30456	CNB2_050917_03.raw	0/0	4.01609086990356			0	7.182E-06
High	Sequest HT (A2)	Unambiguous	[K].KLADSGLNIIAAK.[S]		1	1	A6T6F6	A6T6F6	1	3	0.3483	0	1	1	438.596893310547	1313.77612667164	-1.97893169290427	-0.000866626119811068	CID	MS2		16.45	34.9416938122667	28338	CNB2_050917_02.raw	0/0	1.78180742263794	8389119.375	34.753044128418	0	0.0009747
High	Sequest HT (A2)	Unambiguous	[K].VYAGNEHNHAAqQPQVLDI.[-]	Q12(Deamidated)	1	1	B5XSS1	B5XSS1	0	3		0.0323	2	2	702.339965820313	2105.00534420094	0.326569794304057	0.000229143645923487	HCD	MS2	39.71887	39.615	36.1849402005333	30456	CNB2_050917_03.raw	0/0	3.88787460327148			0	3.531E-05
High	Sequest HT (A2)	Unambiguous	[K].IAHELMADLEK.[E]		1	1	P14829	P14829	0	3	0.6311	0	1	1	423.887420654297	1269.64770870289	-2.39450660894067	-0.00101339570308786	CID	MS2		33.1	34.9350105648	28330	CNB2_050917_02.raw	0/0	2.43877720832825	1314371.515625	34.9102783203125	0	0.0009951
High	Sequest HT (A2)	Unambiguous	[R].SALAEAEVEYYDK.[T]		1	1	B5Y235	B5Y235	0	2	0.6239	0	1	1	744.348754882813	1487.69023313563	0.136161176721307	0.000101282812579484	HCD	MS2	15.36801	20.92	36.1636013101333	30446	CNB2_050917_03.raw	0/0	3.34819555282593	7980401.375	36.2169761657715	0	3.361E-07
High	Sequest HT (A2)	Unambiguous	[R].VNSDVLTVSTVNSQDQVTQKPLR.[D]		1	2	B5XND7	O52537; B5XND7	0	3	0.6801	0	1	1	843.4482421875	2528.3301733025	-0.512665176683235	-0.000432062499839958	HCD	MS2	42.74847	23.74	34.9998577410667	28401	CNB2_050917_02.raw	0/0	4.47102403640747	79645934	35.2730712890625	0	1.121E-09
High	Sequest HT (A2)	Unambiguous	[K].VcSGGIVGLGESVK.[D]	C2(Carbamidomethyl)	1	1	A6T6L5	A6T6L5	0	2	0.4488	0	1	1	681.357482910156	1361.70768919031	-1.20249575698291	-0.000818724843764329	CID	MS2		39.69	34.8291465466667	28214	CNB2_050917_02.raw	0/0	3.03056454658508	3869476.125	34.8916511535645	0	4.05E-07
High	Sequest HT (A2)	Unambiguous	[K].VYAGNEHNHAAQQPQVLDI.[-]		1	1	B5XSS1	B5XSS1	0	2	0.8377	0	1	1	1052.51293945313	2104.01860227625	-0.968856345917334	-0.00101924687487553	CID	MS2		40.21	34.8255467122667	28210	CNB2_050917_02.raw	0/0	2.28167366981506			0	0.0003871
High	Sequest HT (A2)	Unambiguous	[R].VNSDVLTVSTVNSQDQVTqKPLR.[D]	Q19(Deamidated)	1	2	B5XND7	O52537; B5XND7	0	3	0.022	0	1	1	843.780090332031	2529.32571773609	4.04546058130342	0.00341074869807671	HCD	MS2	43.00832	33.16	36.3465952045333	30608	CNB2_050917_03.raw	0/0	4.09514045715332			0	1.235E-06
High	Sequest HT (A2)	Unambiguous	[R].VNSDVLTVSTVNSQDqVTQKPLR.[D]	Q16(Deamidated)	1	2	B5XND7	O52537; B5XND7	0	3		0.022	2	2	843.780090332031	2529.32571773609	4.04546058130342	0.00341074869807671	HCD	MS2	43.00832	33.16	36.3465952045333	30608	CNB2_050917_03.raw	0/0	4.00998163223267			0	2.834E-07
High	Sequest HT (A2)	Unambiguous	[R].VNSDVLTVSTVnSQDQVTQKPLR.[D]	N12(Deamidated)	1	2	B5XND7	O52537; B5XND7	0	3		0.0439	3	3	843.780090332031	2529.32571773609	4.04546058130342	0.00341074869807671	HCD	MS2	43.00832	33.16	36.3465952045333	30608	CNB2_050917_03.raw	0/0	3.91542840003967			0	4.972E-08
High	Sequest HT (A2)	Unambiguous	[R].ATLGEVGNAEHMLR.[V]		1	1	A6TEW9	A6TEW9	0	2	0.699	0	1	1	749.376525878906	1497.74577512781	-1.3766817993582	-0.00103096109364742	CID	MS2		31.9	34.7413941229333	28128	CNB2_050917_02.raw	0/0	3.09322428703308	18950460.5	34.9445114135742	0	4.938E-06
High	Sequest HT (A2)	Unambiguous	[R].ATLGEVGNAEHMLR.[V]		1	1	A6TEW9	A6TEW9	0	2	0.7654	0	1	1	749.376525878906	1497.74577512781	-1.3766817993582	-0.00103096109364742	HCD	MS2	28.51989	22.12	34.7397504765333	28126	CNB2_050917_02.raw	0/0	3.40613031387329	18950460.5	34.9445114135742	0	1.496E-07
High	Sequest HT (A2)	Unambiguous	[K].GIHPNYDEITATcScGNVMK.[I]	C13(Carbamidomethyl); C15(Carbamidomethyl)	1	1	A6TGC6	A6TGC6	0	3	0.8313	0	1	1	756.333679199219	2266.98648433766	-1.0870023630164	-0.000821407448005592	CID	MS2		28.36	34.7209865568	28106	CNB2_050917_02.raw	0/0	4.09465551376343			0	9.816E-09
High	Sequest HT (A2)	Unambiguous	[K].GIHPNYDEITATcScGNVMK.[I]	C13(Carbamidomethyl); C15(Carbamidomethyl)	1	1	A6TGC6	A6TGC6	0	3	0.7143	0	1	1	756.333251953125	2266.98520259938	-1.65239474486465	-0.00124865354175559	HCD	MS2	7.552286	28.39	34.7194035813333	28104	CNB2_050917_02.raw	0/0	5.74286079406738			0	3.858E-10
High	Sequest HT (A2)	Unambiguous	[K].VGLFGGAGVGK.[T]		1	2	A6TG36	A6TG36; B5XZM4	0	2	0.4464	0	1	1	481.275848388672	961.544420147344	-2.20669781815672	-0.00106092132813274	CID	MS2		18.04	34.717818124	28102	CNB2_050917_02.raw	0/0	2.80298662185669			0	3.213E-07
High	Sequest HT (A2)	Unambiguous	[R].SHDALTAVTSLSVDK.[T]		1	1	A6T7E9	A6T7E9	0	2	0.8769	0	1	1	772.400573730469	1543.79387083094	-1.52617231552575	-0.00117804953117684	CID	MS2		26.83	36.3264841	30588	CNB2_050917_03.raw	0/0	3.89745235443115	946577.5625	36.2861366271973	0	8.865E-10
High	Sequest HT (A2)	Unambiguous	[R].VATEFSETATATLK.[S]		1	1	B5XUB8	B5XUB8	0	2	0.7128	0	1	1	734.879089355469	1468.75090208094	-1.4046603557135	-0.0010315495312625	CID	MS2		32.83	34.7030665848	28086	CNB2_050917_02.raw	0/0	3.90176820755005			0	2.707E-08
High	Sequest HT (A2)	Unambiguous	[R].DVSGEGVQQALLK.[L]		1	2	A6T5I1	B5Y0U1; A6T5I1	0	2	0.6447	0	1	1	672.361755371094	1343.71623411219	-0.21288553660806	-0.000143028906222753	CID	MS2		36.07	34.6833549794667	28062	CNB2_050917_02.raw	0/0	3.49331450462341			0	4.103E-07
High	Sequest HT (A2)	Unambiguous	[R].ATLGEVGNAEHMLR.[V]		1	1	A6TEW9	A6TEW9	0	3	0.7663	0	1	1	499.920196533203	1497.74603633961	-1.20227874536279	-0.000600236796799436	CID	MS2		23.425	34.6824299728	28061	CNB2_050917_02.raw	0/0	1.84414541721344	56346774	34.9207572937012	0	5.031E-05
High	Sequest HT (A2)	Unambiguous	[R].DVSGEGVQQALLK.[L]		1	2	A6T5I1	B5Y0U1; A6T5I1	0	2	0.5033	0	1	1	672.361755371094	1343.71623411219	-0.21288553660806	-0.000143028906222753	HCD	MS2	11.19481	25.75	34.6816466293333	28060	CNB2_050917_02.raw	0/0	3.04497361183167			0	4.872E-06
High	Sequest HT (A2)	Unambiguous	[R].ATLGEVGNAEHMLR.[V]		1	1	A6TEW9	A6TEW9	0	3	0.6457	0	1	1	499.920196533203	1497.74603633961	-1.20227874536279	-0.000600236796799436	HCD	MS2	39.1952	34.87	34.6809013258667	28059	CNB2_050917_02.raw	0/0	3.97813582420349	56346774	34.9207572937012	0	6.582E-09
High	Sequest HT (A2)	Unambiguous	[K].VANLGSLGDQVNVK.[A]		1	2	A6THB4	A6THB4; B5Y305	0	2	0.6872	0	1	1	707.387878417969	1413.76848020594	-0.805042100146078	-0.000569072031339601	CID	MS2		15.37882	34.6790800533333	28057	CNB2_050917_02.raw	0/0	4.06049203872681	385109101	34.5300903320313	0	7.073E-09
High	Sequest HT (A2)	Unambiguous	[K].VANLGSLGDQVNVK.[A]		1	2	A6THB4	A6THB4; B5Y305	0	2	0.8352	0	1	1	707.387878417969	1413.76848020594	-0.805042100146078	-0.000569072031339601	HCD	MS2	0.8031453	0.04743073	34.6782729989333	28055	CNB2_050917_02.raw	0/0	0.914519488811493	385109101	34.5300903320313	0	0.0002888
High	Sequest HT (A2)	Unambiguous	[R].VFQTHSPVVDSIAVK.[R]		1	1	B5XVK6	B5XVK6	0	3	0.285	0	1	1	542.966796875	1626.885837365	0.525522707272316	0.000284988333457174	HCD	MS2	31.75226	40.0496	34.6703994890667	28050	CNB2_050917_02.raw	0/0	1.93470478057861			0	0.0007277
High	Sequest HT (A2)	Unambiguous	[R].IAQAAWQVnETTENIGAR.[R]	N9(Deamidated)	1	2	B5XZ37	B5XZ37; A6TGC1	0	2	0.027	0	1	1	986.999450683594	1972.99162473719	9.79774893222178	0.00966534359366578	HCD	MS2	27.55773	33.1	36.3476786181333	30609	CNB2_050917_03.raw	0/0	3.70227813720703	760294.65625	36.3385162353516	0	8.226E-08
High	Sequest HT (A2)	Unambiguous	[R].VATEFSETATATLK.[S]		1	1	B5XUB8	B5XUB8	0	2	0.6161	0	1	1	734.879089355469	1468.75090208094	-1.4046603557135	-0.0010315495312625	HCD	MS2	27.6161	23.185	34.7013728269333	28084	CNB2_050917_02.raw	0/0	3.22895503044128			0	1.742E-06
High	Sequest HT (A2)	Unambiguous	[K].VcSGGIVGLGESVK.[D]	C2(Carbamidomethyl)	1	1	A6T6L5	A6T6L5	0	2	0.4936	0	1	1	681.357482910156	1361.70768919031	-1.20249575698291	-0.000818724843764329	HCD	MS2	20.259	30.91	34.8273611336	28212	CNB2_050917_02.raw	0/0	3.13557124137878	3869476.125	34.8916511535645	0	3.761E-05
High	Sequest HT (A2)	Unambiguous	[R].FAAYFQQGNMESnGK.[Y]	N13(Deamidated)	1	2	A6TGT4	B5XY03; A6TGT4	0	2	0.1117	0	1	1	846.868041992188	1692.72880735438	-2.03195492454995	-0.00171977781252664	HCD	MS2	5.025521	37.285	34.7765927866667	28158	CNB2_050917_02.raw	0/0	3.84744381904602	14156938.25	34.7143135070801	0	5.746E-09
High	Sequest HT (A2)	Unambiguous	[R].FAAYFQQGNMESnGK.[Y]	N13(Deamidated)	1	2	A6TGT4	B5XY03; A6TGT4	0	2	0.1883	0	1	1	846.868041992188	1692.72880735438	-2.03195492454995	-0.00171977781252664	CID	MS2		32.47	34.7782028912	28160	CNB2_050917_02.raw	0/0	3.77168607711792	14156938.25	34.7143135070801	0	2.509E-08
High	Sequest HT (A2)	Unambiguous	[K].GIANSILIK.[F]		1	2	A6TD53	B5XV19; A6TD53	0	2	0.5443	0	1	1	464.794403076172	928.581529522344	-1.1454206270332	-0.000531808828043268	CID	MS2		20.92	36.2753460874667	30546	CNB2_050917_03.raw	0/0	2.36541104316711			0	0.0005327
High	Sequest HT (A2)	Unambiguous	[K].IMIDLDGTENK.[S]		1	2	A6TD53	B5XV19; A6TD53	0	2	0.2944	0	1	1	624.809753417969	1248.61223020594	-1.4406325900345	-0.000899397031275839	CID	MS2		28.735	34.8221551234667	28206	CNB2_050917_02.raw	0/0	2.47806978225708	40751342.875	35.0291137695313	0	2.504E-05
High	Sequest HT (A2)	Unambiguous	[K].NVEFFEAR.[R]		1	2	A6THB4	A6THB4; B5Y305	0	2	0.8554	0	1	1	506.247497558594	1011.48771848719	-1.68318400272115	-0.000851261406182857	CID	MS2		22	34.8212508672	28205	CNB2_050917_02.raw	0/0	2.49210023880005	30409492.6875	34.918384552002	0	0.0002846
High	Sequest HT (A2)	Unambiguous	[K].IMIDLDGTENK.[S]		1	2	A6TD53	B5XV19; A6TD53	0	2	0.3676	0	1	1	624.809753417969	1248.61223020594	-1.4406325900345	-0.000899397031275839	HCD	MS2	77.40179	18.445	34.8205322501333	28204	CNB2_050917_02.raw	0/0	2.03625988960266	40751342.875	35.0291137695313	0	0.0001592
High	Sequest HT (A2)	Unambiguous	[K].GYRPQFYFR.[T]		1	1	A6TEX7	A6TEX7	0	3	0.5036	0	1	1	411.876983642578	1233.61639766773	0.0363465792637705	1.49459115164063E-05	HCD	MS2	68.21824	14.275	36.2824542362667	30552	CNB2_050917_03.raw	0/0	2.79952216148376			0	0.0002263
High	Sequest HT (A2)	Unambiguous	[K].QAIVAEVSEVAK.[G]		1	2	P0A297	P41190; P0A297	0	2	0.7773	0	1	1	622.346984863281	1243.68669309656	-2.05015316500074	-0.00127487671875315	CID	MS2		17.37166	34.8172658450667	28201	CNB2_050917_02.raw	0/0	2.46787166595459			0	6.243E-06
High	Sequest HT (A2)	Unambiguous	[K].QAIVAEVSEVAK.[G]		1	2	P0A297	P41190; P0A297	0	2	0.8282	0	1	1	622.346984863281	1243.68669309656	-2.05015316500074	-0.00127487671875315	HCD	MS2	13.241	19.70018	34.8157848904	28199	CNB2_050917_02.raw	0/0	2.62266755104065			0	7.357E-06
High	Sequest HT (A2)	Unambiguous	[R].LIDQSTAEIVETAK.[R]		1	1	A6TEX3	A6TEX3	0	2	0.7843	0	1	1	759.405395507813	1517.80351438563	-1.45908289377303	-0.00110730218762001	CID	MS2		20.15178	34.8149244229333	28198	CNB2_050917_02.raw	0/0	4.4535174369812			0	1.967E-09
High	Sequest HT (A2)	Unambiguous	[K].VTDGSGNAVQDGQGDLWVK.[R]		1	2	A6T6Y8	A6T6Y8; B5XYA1	0	2	0.7245	0	1	1	973.464477539063	1945.92167844813	-1.71158799000049	-0.0016653109374829	HCD	MS2	0	28.66	34.7773738109333	28159	CNB2_050917_02.raw	0/0	5.3029990196228	22058636	34.6550636291504	0	5.035E-11
High	Sequest HT (A2)	Unambiguous	[R].SQQQAGLLDTPIR.[Y]		1	1	Q9F663	Q9F663	0	2	0.8045	0	1	1	713.884948730469	1426.76262083094	-1.57453348749195	-0.00112324453118617	CID	MS2		10.55022	34.8139514096	28197	CNB2_050917_02.raw	0/0	3.58191132545471	474806920.875	34.7327537536621	0	2.073E-07
High	Sequest HT (A2)	Unambiguous	[R].SQQQAGLLDTPIR.[Y]		1	1	Q9F663	Q9F663	0	2	1	0	1	1	713.884948730469	1426.76262083094	-1.57453348749195	-0.00112324453118617	HCD	MS2	5.071019	0.03712409	34.8131418152	28195	CNB2_050917_02.raw	0/0	1.56410694122314	474806920.875	34.7327537536621	0	1.85E-05
High	Sequest HT (A2)	Unambiguous	[K].GYRPQFYFR.[T]		1	1	A6TEX7	A6TEX7	0	3	0.5977	0	1	1	411.876983642578	1233.61639766773	0.0363465792637705	1.49459115164063E-05	CID	MS2		25.135	36.2838980794667	30554	CNB2_050917_03.raw	0/0	3.42946338653564			0	1.704E-06
High	Sequest HT (A2)	Unambiguous	[R].HDLAVEPPAPTVLQK.[L]		1	1	B5Y275	B5Y275	0	3	0.6448	0	1	1	538.965393066406	1614.88162593922	-2.07845191310007	-0.00111882026036862	HCD	MS2	16.25111	20.605	34.8002330925333	28183	CNB2_050917_02.raw	0/0	2.89663648605347			0	2.241E-06
High	Sequest HT (A2)	Unambiguous	[K].GIHPNYDEITATcScGNVMK.[I]	C13(Carbamidomethyl); C15(Carbamidomethyl)	1	1	A6TGC6	A6TGC6	0	2	0.6622	0	1	1	1133.99853515625	2266.9897936825	0.372795156433611	0.000422561249855846	CID	MS2		33.1	34.7892835152	28172	CNB2_050917_02.raw	0/0	1.47514510154724	4427948.125	34.732982635498	0	0.0005811
High	Sequest HT (A2)	Unambiguous	[K].YFNELEAENIK.[G]		1	2	A6T6C1	B5XZG9; A6T6C1	0	2	0.3929	0	1	1	685.331787109375	1369.65629758875	-5.20157079144894	-0.00356220062496959	CID	MS2		39.33	36.3173612877333	30583	CNB2_050917_03.raw	0/0	1.95971822738647			0	5.006E-05
High	Sequest HT (A2)	Unambiguous	[R].SHDALTAVTSLSVDK.[T]		1	1	A6T7E9	A6T7E9	0	2	0.6897	0	1	1	772.402099609375	1543.79692258875	0.45061565640027	0.000347829375073161	HCD	MS2	26.91348	16.24	36.3249150213333	30586	CNB2_050917_03.raw	0/0	3.47724676132202	946577.5625	36.2861366271973	0	5.23E-09
High	Sequest HT (A2)	Unambiguous	[R].VFQTHSPVVDSIAVK.[R]		1	1	B5XVK6	B5XVK6	0	2	0.5373	0	1	1	813.944519042969	1626.88176145594	-1.97982284979878	-0.00161047203107501	HCD	MS2	39.31413	24.1	34.7843025973333	28166	CNB2_050917_02.raw	0/0	3.35358810424805			0	2.251E-09
High	Sequest HT (A2)	Unambiguous	[K].VTDGSGNAVQDGQGDLWVK.[R]		1	2	A6T6Y8	A6T6Y8; B5XYA1	0	2	0.789	0	1	1	973.464660644531	1945.92204465906	-1.52339423341013	-0.0014822054687329	CID	MS2		37.74	34.7793026248	28161	CNB2_050917_02.raw	0/0	5.07328367233276	22058636	34.6550636291504	0	3.872E-10
High	Sequest HT (A2)	Unambiguous	[R].LIDQSTAEIVETAK.[R]		1	1	A6TEX3	A6TEX3	0	2	0.6634	0	1	1	759.405395507813	1517.80351438563	-1.45908289377303	-0.00110730218762001	HCD	MS2	2.206988	17.76345	34.8132178448	28196	CNB2_050917_02.raw	0/0	4.13371562957764			0	6.404E-10
High	Sequest HT (A2)	Unambiguous	[K].VDEAGFEAAMEEQR.[R]		1	1	A6TCV9	A6TCV9	0	2	0.459	0	1	1	791.345947265625	1581.68461790125	-0.217507757948734	-0.000172014374925311	CID	MS2		36.24	36.4804082346667	30730	CNB2_050917_03.raw	0/0	3.90099358558655			0	5.641E-08
High	Sequest HT (A2)	Unambiguous	[R].FTVLISPHVNK.[D]		1	1	A6TEX3	A6TEX3	0	3	0.793	0	1	1	418.911041259766	1254.7185705193	-1.52461104128413	-0.000637653567612991	CID	MS2		21.94	36.3109864256	29690	CNB2_050917_02.raw	0/0	2.56353855133057			0	4.303E-06
High	Sequest HT (A2)	Unambiguous	[R].ILEnGTVQPLDVK.[V]	N4(Deamidated)	1	2	B5Y369	B5Y369; A6TH52	0	2	0.1524	0	1	1	713.893249511719	1426.77922239344	0.30552980017101	0.000217961718759208	CID	MS2		33.1	35.7582436581333	30066	CNB2_050917_03.raw	0/0	4.2033543586731			0	3.849E-08
High	Sequest HT (A2)	Unambiguous	[R].ILENGTVqPLDVK.[V]	Q8(Deamidated)	1	2	B5Y369	B5Y369; A6TH52	0	2		0.0415	2	2	713.892761230469	1426.77824583094	-0.378922834855978	-0.000270319531240792	HCD	MS2	6.186049	13.315	35.0461828	29421	CNB2_050917_03.raw	0/0	3.23000431060791			0	2.128E-07
High	Sequest HT (A2)	Unambiguous	[R].ALTEETGTTIEIEDDGTVK.[I]		1	2	A6TEI3	A6TEI3; B5XSX9	0	2	0.6647	0	1	1	1011.49212646484	2021.97697629969	0.432878354705313	0.000437634843933665	CID	MS2		27.67	37.3726828749333	30785	CNB2_050917_02.raw	0/0	4.98302316665649			0	2.494E-12
High	Sequest HT (A2)	Unambiguous	[R].ILEnGTVQPLDVK.[V]	N4(Deamidated)	1	2	B5Y369	B5Y369; A6TH52	0	2	0.0858	0	1	1	713.892761230469	1426.77824583094	-0.378922834855978	-0.000270319531240792	CID	MS2		24.31	35.0476689136	29423	CNB2_050917_03.raw	0/0	3.72802329063416			0	9.666E-09
High	Sequest HT (A2)	Unambiguous	[R].ALTEETGTTIEIEDDGTVK.[I]		1	2	A6TEI3	A6TEI3; B5XSX9	0	2	0.4661	0	1	1	1011.49212646484	2021.97697629969	0.432878354705313	0.000437634843933665	HCD	MS2	0	17.2	37.3709759213333	30783	CNB2_050917_02.raw	0/0	3.8363618850708			0	3.015E-09
High	Sequest HT (A2)	Unambiguous	[R].VNSDVLTVSTVNSQDQVTqKPLR.[D]	Q19(Deamidated)	1	2	B5XND7	O52537; B5XND7	0	3	0.0372	0	1	1	843.781555175781	2529.33011226734	5.78289953473183	0.00487559244807671	HCD	MS2	41.99466	31.42	35.0524302232	29429	CNB2_050917_03.raw	0/0	4.83958148956299			0	3.062E-07
High	Sequest HT (A2)	Unambiguous	[R].ADIDYNTSEAHTTYGVIGVK.[V]		1	1	B5XNA0	B5XNA0	0	3	0.6525	0	1	1	718.683044433594	2154.03458004078	-0.173306945610332	-0.000124436406167661	CID	MS2		13.735	37.3686577130667	30780	CNB2_050917_02.raw	0/0	2.59190845489502			0	1.074E-06
High	Sequest HT (A2)	Unambiguous	[-].MIQEQTMLNVADNSGAR.[R]		1	1	A6TEW2	A6TEW2	0	2	0.777	0	1	1	939.444396972656	1877.88151731531	-1.53862222673447	-0.00144467734367026	CID	MS2		38.835	37.3646475376	30776	CNB2_050917_02.raw	0/0	4.35047149658203	7743527.125	37.6001129150391	0	1.647E-10
High	Sequest HT (A2)	Unambiguous	[-].MIQEQTMLNVADNSGAR.[R]		1	1	A6TEW2	A6TEW2	0	2	0.6728	0	1	1	939.444396972656	1877.88151731531	-1.53862222673447	-0.00144467734367026	HCD	MS2	22.67905	42.105	37.3620139765333	30775	CNB2_050917_02.raw	0/0	4.34371376037598	7743527.125	37.6001129150391	0	3.437E-09
High	Sequest HT (A2)	Unambiguous	[R].VNSDVLTVSTVNSQDqVTQKPLR.[D]	Q16(Deamidated)	1	2	B5XND7	O52537; B5XND7	0	3		0.0372	2	2	843.781555175781	2529.33011226734	5.78289953473183	0.00487559244807671	HCD	MS2	41.99466	31.42	35.0524302232	29429	CNB2_050917_03.raw	0/0	4.65696907043457			0	5.332E-08
High	Sequest HT (A2)	Unambiguous	[R].ALGPEPMATAYVQPSR.[R]		1	2	A6TFH5	A6TFH5; B5XMY6	0	2	0.7151	0	1	1	844.424072265625	1687.84086790125	-3.76145938277315	-0.00317438437491546	HCD	MS2	28.36957	30.145	37.3554745237333	30768	CNB2_050917_02.raw	0/0	3.51469039916992	2792995.25	37.347541809082	0	2.048E-06
High	Sequest HT (A2)	Unambiguous	[K].LVADSITSQLER.[R]		1	1	B5XNA0	B5XNA0	0	2	0.8207	0	1	1	666.361450195313	1331.71562376063	-0.673123267128259	-0.000448204687472753	CID	MS2		33.1	37.3522850709333	30765	CNB2_050917_02.raw	0/0	3.68493962287903			0	2.188E-07
High	Sequest HT (A2)	Unambiguous	[K].LVADSITSQLER.[R]		1	1	B5XNA0	B5XNA0	0	2	0.6126	0	1	1	666.360412597656	1331.71354856531	-2.23140934458496	-0.00148580234372275	HCD	MS2	53.70381	32.26	37.3508352493333	30763	CNB2_050917_02.raw	0/0	3.01659321784973			0	5.644E-07
High	Sequest HT (A2)	Unambiguous	[R].DHTLFALTDGK.[V]		1	1	B5XSV6	B5XSV6	0	3	0.5649	0	1	1	406.542724609375	1217.61362056813	-2.0181910532561	-0.000819127291606492	CID	MS2		24.955	37.3501352677333	30762	CNB2_050917_02.raw	0/0	2.61639285087585			0	0.000102
High	Sequest HT (A2)	Unambiguous	[R].VNSDVLTVSTVNSqDQVTQKPLR.[D]	Q14(Deamidated)	1	2	B5XND7	O52537; B5XND7	0	3		0.0393	3	3	843.781555175781	2529.33011226734	5.78289953473183	0.00487559244807671	HCD	MS2	41.99466	31.42	35.0524302232	29429	CNB2_050917_03.raw	0/0	4.65163278579712			0	3.912E-08
High	Sequest HT (A2)	Unambiguous	[R].VNSDVLTVSTVnSQDQVTQKPLR.[D]	N12(Deamidated)	1	2	B5XND7	O52537; B5XND7	0	3		0.0455	4	4	843.781555175781	2529.33011226734	5.78289953473183	0.00487559244807671	HCD	MS2	41.99466	31.42	35.0524302232	29429	CNB2_050917_03.raw	0/0	4.62254095077515			0	2.768E-08
High	Sequest HT (A2)	Unambiguous	[R].VNSDVLTVSTVNSQDQVTQKPLR.[D]		1	2	B5XND7	O52537; B5XND7	0	3	0.6789	0	1	1	843.449523925781	2528.33401851734	1.00818558602377	0.000849675781410042	CID	MS2		40.125	35.0543930306667	29431	CNB2_050917_03.raw	0/0	2.4596381187439	3985887.875	35.1181526184082	0	2.794E-07
High	Sequest HT (A2)	Unambiguous	[R].ALSQPDLYEGDGELR.[V]		1	1	A6T5N6	A6T5N6	0	2	0.4061	0	1	1	831.900817871094	1662.79435911219	-1.56125364802959	-0.00129802390608802	CID	MS2		37.405	37.3338567338667	30745	CNB2_050917_02.raw	0/0	2.28535580635071	830586.4375	37.2873153686523	0	0.000175
High	Sequest HT (A2)	Unambiguous	[R].ILEnGTVQPLDVK.[V]	N4(Deamidated)	1	2	B5Y369	B5Y369; A6TH52	0	2	0.0415	0	1	1	713.892761230469	1426.77824583094	-0.378922834855978	-0.000270319531240792	HCD	MS2	6.186049	13.315	35.0461828	29421	CNB2_050917_03.raw	0/0	3.36609530448914			0	8.772E-09
High	Sequest HT (A2)	Unambiguous	[R].GTLEDPNQFIR.[R]		1	1	A6T5N6	A6T5N6	0	2	0.4709	0	1	1	645.327880859375	1289.64848508875	0.0344425261341343	2.2209375060811E-05	HCD	MS2	45.25356	41.505	35.0356372496	29411	CNB2_050917_03.raw	0/0	2.0578978061676	5793687.5	35.1065216064453	0	0.0001615
High	Sequest HT (A2)	Unambiguous	[K].VRENEPFDVALR.[R]		1	1	B5XU21	B5XU21	1	3	0.6141	0	1	1	482.25634765625	1444.75448970875	0.129467515709888	6.23495834588539E-05	CID	MS2		40.815	35.0086012997333	29387	CNB2_050917_03.raw	0/0	3.54639792442322			0	3.868E-06
High	Sequest HT (A2)	Unambiguous	[K].DAALScDQFFVNHR.[W]	C6(Carbamidomethyl)	1	1	A6T4X1	A6T4X1	0	3	0.7924	0	1	1	560.591247558594	1679.75918941578	-0.163835492282446	-9.17347396007055E-05	HCD	MS2	36.69395	26.44	37.394018556	30808	CNB2_050917_02.raw	0/0	3.95222163200378	12353173	37.5094337463379	0	1.286E-06
High	Sequest HT (A2)	Unambiguous	[R].SHDALTAVTSLSVDK.[T]		1	1	A6T7E9	A6T7E9	0	2	0.7668	0	1	1	772.400146484375	1543.79301633875	-2.07967294766504	-0.00160529562492684	HCD	MS2	0	31.885	37.4672299994667	30881	CNB2_050917_02.raw	0/0	4.46215581893921			0	1.446E-11
High	Sequest HT (A2)	Unambiguous	[K].DDDVVDAEFEEVKDK.[K]		1	2	A6T4F4	A6T4F4; B5Y242	1	2	0.8935	0	1	1	876.893615722656	1752.77995481531	-0.613541947771972	-0.000537702343649471	CID	MS2		41.535	37.4614847429333	30876	CNB2_050917_02.raw	0/0	2.63323974609375	8965392.75	37.3904113769531	0	1.296E-05
High	Sequest HT (A2)	Unambiguous	[K].DDDVVDAEFEEVKDK.[K]		1	2	A6T4F4	A6T4F4; B5Y242	1	2	0.7467	0	1	1	876.893615722656	1752.77995481531	-0.613541947771972	-0.000537702343649471	HCD	MS2	13.20232	33.1	37.4595764194667	30874	CNB2_050917_02.raw	0/0	3.00219917297363	8965392.75	37.3904113769531	0	6.44E-08
High	Sequest HT (A2)	Unambiguous	[R].ILTEPNASITVQYK.[A]		1	2	B5XZ37	B5XZ37; A6TGC1	0	2	0.4444	0	1	1	788.931030273438	1576.85478391688	-2.10229641284632	-0.00165751156248461	CID	MS2		28.18	37.4568864138667	30871	CNB2_050917_02.raw	0/0	2.60908389091492	6122310.9375	37.5077285766602	0	0.0001167
High	Sequest HT (A2)	Unambiguous	[R].ILTEPNASITVQYK.[A]		1	2	B5XZ37	B5XZ37; A6TGC1	0	2	0.4043	0	1	1	788.931945800781	1576.85661497156	-0.941091933679249	-0.000741984218734615	HCD	MS2	0	37.005	37.4549221506667	30869	CNB2_050917_02.raw	0/0	3.28618812561035	6122310.9375	37.5077285766602	0	6.845E-07
High	Sequest HT (A2)	Unambiguous	[K].AMMDNLQTETVINR.[D]		1	1	A6TGP1	A6TGP1	0	2	0.6204	0	1	1	818.393981933594	1635.78068723719	-1.35385497054062	-0.00110730640619749	CID	MS2		31.6	37.4540623536	30868	CNB2_050917_02.raw	0/0	3.5256187915802	6537439.5625	37.4883460998535	0	1.131E-07
High	Sequest HT (A2)	Unambiguous	[R].GVNVVALYGGQR.[Y]		1	2	P33906	P33906; P0A9P6	0	2	0.4041	0	1	1	616.840209960938	1232.67314329188	-1.17841977888432	-0.000726304062368399	CID	MS2		27.805	37.4530704130667	30867	CNB2_050917_02.raw	0/0	2.91934704780579			0	2.323E-06
High	Sequest HT (A2)	Unambiguous	[K].AMMDNLQTETVINR.[D]		1	1	A6TGP1	A6TGP1	0	2	0.5	0	1	1	818.393981933594	1635.78068723719	-1.35385497054062	-0.00110730640619749	HCD	MS2	68.76568	21.76	37.4523514485333	30866	CNB2_050917_02.raw	0/0	3.89666557312012	6537439.5625	37.4883460998535	0	3.289E-07
High	Sequest HT (A2)	Unambiguous	[K].KRPFYQVVVTDSR.[N]		1	2	A6TCL7	A6TCL7; B5XVK3	1	3	0.6417	0	1	1	532.294006347656	1594.86746578297	-1.58965748263383	-0.000845099010348349	CID	MS2		28.21	37.3328608648	30744	CNB2_050917_02.raw	0/0	2.39971661567688			0	6.894E-05
High	Sequest HT (A2)	Unambiguous	[R].GVNVVALYGGQR.[Y]		1	2	P33906	P33906; P0A9P6	0	2	0.3296	0	1	1	616.840209960938	1232.67314329188	-1.17841977888432	-0.000726304062368399	HCD	MS2	55.32967	23.875	37.451795532	30865	CNB2_050917_02.raw	0/0	2.70262551307678			0	0.0004483
High	Sequest HT (A2)	Unambiguous	[K].AMMDNLQTETVINR.[D]		1	1	A6TGP1	A6TGP1	0	2	0.571	0	1	1	818.393432617188	1635.77958860438	-2.02548004453883	-0.00165662281244749	CID	MS2		33.1	37.432177444	30848	CNB2_050917_02.raw	0/0	3.37710094451904	6537439.5625	37.4883460998535	0	2.383E-06
High	Sequest HT (A2)	Unambiguous	[K].AMMDNLQTETVINR.[D]		1	1	A6TGP1	A6TGP1	0	2	0.3171	0	1	1	818.393432617188	1635.77958860438	-2.02548004453883	-0.00165662281244749	HCD	MS2	41.29314	32.755	37.4292903696	30846	CNB2_050917_02.raw	0/0	2.86909365653992	6537439.5625	37.4883460998535	0	3.888E-06
High	Sequest HT (A2)	Unambiguous	[R].FTVLISPHVNK.[D]		1	1	A6TEX3	A6TEX3	0	3	0.8087	0	1	1	418.910552978516	1254.71710567555	-2.69207723737047	-0.00112593481761299	CID	MS2		31.69	37.4284777496	30845	CNB2_050917_02.raw	0/0	2.30162763595581			0	0.0001291
High	Sequest HT (A2)	Unambiguous	[R].FTVLISPHVNK.[D]		1	1	A6TEX3	A6TEX3	0	3	0.6838	0	1	1	418.910552978516	1254.71710567555	-2.69207723737047	-0.00112593481761299	HCD	MS2	8.305571	20.935	37.4268899693333	30843	CNB2_050917_02.raw	0/0	2.34269785881042			0	0.0005909
High	Sequest HT (A2)	Unambiguous	[R].NMINVALNHGTLQHPVK.[G]		1	1	A6TEV5	A6TEV5	0	4	0.0792	0	1	1	472.256103515625	1886.0025841725	-2.08219721206583	-0.000981759374894864	CID	MS2		18.085	37.4239445704	30840	CNB2_050917_02.raw	0/0	1.00771129131317			0	0.0004106
High	Sequest HT (A2)	Unambiguous	[R].NMINVALNHGTLQHPVK.[G]		1	1	A6TEV5	A6TEV5	0	4	0.477	0	1	1	472.256103515625	1886.0025841725	-2.08219721206583	-0.000981759374894864	HCD	MS2	8.600551	28.84141	37.4223635592	30838	CNB2_050917_02.raw	0/0	2.8334481716156			0	9.996E-07
High	Sequest HT (A2)	Unambiguous	[K].VRENEPFDVALR.[R]		1	1	B5XU21	B5XU21	1	3	0.5226	0	1	1	482.25634765625	1444.75448970875	0.129467515709888	6.23495834588539E-05	HCD	MS2	21.8126	32.215	35.0067947981333	29385	CNB2_050917_03.raw	0/0	3.09678220748901			0	5.041E-05
High	Sequest HT (A2)	Unambiguous	[R].SHDALTAVTSLSVDK.[T]		1	1	A6T7E9	A6T7E9	0	3	0.7449	0	1	1	515.270080566406	1543.79568843922	-0.348809494212194	-0.000179496927027382	CID	MS2		23.25652	37.3947831432	30809	CNB2_050917_02.raw	0/0	2.94271993637085	96383070.625	37.4963302612305	0	7.206E-10
High	Sequest HT (A2)	Unambiguous	[R].QIASFPQHnGAPAFSPDGSK.[L]	N9(Deamidated)	1	1	B5XZC1	B5XZC1	0	3	0.2074	0	1	1	686.3291015625	2056.9727514275	0.222354720883136	0.000152459166769277	HCD	MS2	62.18305	36.75	34.9754942122667	29362	CNB2_050917_03.raw	0/0	2.99116325378418			0	2.142E-05
High	Sequest HT (A2)	Unambiguous	[R].ALSQPDLYEGDGELR.[V]		1	1	A6T5N6	A6T5N6	0	2	0.2667	0	1	1	831.900817871094	1662.79435911219	-1.56125364802959	-0.00129802390608802	HCD	MS2	30.23927	27.22	37.3320463330667	30743	CNB2_050917_02.raw	0/0	1.79548382759094	830586.4375	37.2873153686523	0	0.0004247
High	Sequest HT (A2)	Unambiguous	[K].KRPFYQVVVTDSR.[N]		1	2	A6TCL7	A6TCL7; B5XVK3	1	3	0.7162	0	1	1	532.294006347656	1594.86746578297	-1.58965748263383	-0.000845099010348349	HCD	MS2	11.7103	41.67	37.3311883805333	30742	CNB2_050917_02.raw	0/0	2.95988202095032			0	1.102E-05
High	Sequest HT (A2)	Unambiguous	[R].LAQMQQLSHQSDDEAAAQDLAAQTGER.[K]		1	1	A6T4P1	A6T4P1	0	3	0.7484	0	1	1	971.452087402344	2912.34170894703	-0.752755527348396	-0.000730760989730091	CID	MS2		24.04	37.3305029957333	30741	CNB2_050917_02.raw	0/0	4.57244110107422	39363440.125	37.4671592712402	0	2.781E-11
High	Sequest HT (A2)	Unambiguous	[K].LADVLAAAEAR.[A]		1	1	A6THB4	A6THB4	0	2	0.559	0	1	1	550.31005859375	1099.6128405575	2.03878309533542	0.00112093375003042	CID	MS2		29.17	35.1394557749333	29505	CNB2_050917_03.raw	0/0	3.55727744102478	4073508.125	35.1185607910156	0	1.381E-07
High	Sequest HT (A2)	Unambiguous	[R].NMINVALNHGTLQHPVK.[G]		1	1	A6TEV5	A6TEV5	0	2	0.5744	0	1	1	943.506408691406	1886.00554075281	-0.514556647262	-0.00048522859356126	CID	MS2		27.97	37.2289674314667	30630	CNB2_050917_02.raw	0/0	1.953946352005			0	0.0005655
High	Sequest HT (A2)	Unambiguous	[R].NMINVALNHGTLQHPVK.[G]		1	1	A6TEV5	A6TEV5	0	2	0.4573	0	1	1	943.506408691406	1886.00554075281	-0.514556647262	-0.00048522859356126	HCD	MS2	23.93855	33.145	37.2273863333333	30628	CNB2_050917_02.raw	0/0	2.34305572509766			0	0.0007068
High	Sequest HT (A2)	Rejected	[R].LAQMQQLSHQSDDEAAAQDLAAqTGER.[K]	Q23(Deamidated)	1	1	A6T4P1	A6T4P1	0	3		0.0025	3	3	971.78759765625	2913.34823970875	6.9756921729849	0.00677415958318657	CID	MS2		22.525	37.2255009189333	30626	CNB2_050917_02.raw	0/0	4.01624536514282			0	4.853E-08
High	Sequest HT (A2)	Rejected	[R].LAQMQQLSHQSDDEAAAEDLAAQTGER.[K]		0	1		B5Y1T9	0	3		0	2	2	971.78759765625	2913.34823970875	6.97583977158303	0.00677430291655886	CID	MS2		22.525	37.2255009189333	30626	CNB2_050917_02.raw	0/0	4.03301286697388			0	5.366E-08
High	Sequest HT (A2)	Selected	[R].LAQMQQLSHQSDDEAAAqDLAAQTGER.[K]	Q18(Deamidated)	1	1	A6T4P1	A6T4P1	0	3	0	0	1	1	971.78759765625	2913.34823970875	6.9756921729849	0.00677415958318657	CID	MS2		22.525	37.2255009189333	30626	CNB2_050917_02.raw	0/0	4.03301286697388			0	5.366E-08
High	Sequest HT (A2)	Rejected	[R].LAQMQQLSHQSDDEAAAEDLAAQTGER.[K]		0	1		B5Y1T9	0	3		0.0483	5	5	971.78759765625	2913.34823970875	6.97583977158303	0.00677430291655886	HCD	MS2	47.74997	37.62	37.2238050018667	30624	CNB2_050917_02.raw	0/0	5.12317943572998			0	3.422E-11
High	Sequest HT (A2)	Rejected	[R].LAQMQQLSHQSDDEAAAqDLAAQTGER.[K]	Q18(Deamidated)	1	1	A6T4P1	A6T4P1	0	3		0.0483	4	4	971.78759765625	2913.34823970875	6.9756921729849	0.00677415958318657	HCD	MS2	47.74997	37.62	37.2238050018667	30624	CNB2_050917_02.raw	0/0	5.12317943572998			0	3.421E-11
High	Sequest HT (A2)	Unambiguous	[K].YFNELEAENIK.[G]		1	2	A6T6C1	B5XZG9; A6T6C1	0	2	0.5443	0	1	1	685.332946777344	1369.65861692469	-3.50820883093881	-0.00240253265621959	CID	MS2		39.205	37.2439273861333	30647	CNB2_050917_02.raw	0/0	2.370521068573	656831.6875	37.0952758789063	0	0.0002539
High	Sequest HT (A2)	Rejected	[R].LAQMqQLSHQSDDEAAAQDLAAQTGER.[K]	Q5(Deamidated)	1	1	A6T4P1	A6T4P1	0	3		0.0446	3	3	971.78759765625	2913.34823970875	6.9756921729849	0.00677415958318657	HCD	MS2	47.74997	37.62	37.2238050018667	30624	CNB2_050917_02.raw	0/0	5.14011764526367			0	2.314E-11
High	Sequest HT (A2)	Selected	[R].LAQMQQLSHqSDDEAAAQDLAAQTGER.[K]	Q10(Deamidated)	1	1	A6T4P1	A6T4P1	0	3	0.0353	0	1	1	971.78759765625	2913.34823970875	6.9756921729849	0.00677415958318657	HCD	MS2	47.74997	37.62	37.2238050018667	30624	CNB2_050917_02.raw	0/0	5.38464975357056			0	7.507E-12
High	Sequest HT (A2)	Unambiguous	[R].ETIIVHEIPYQVNK.[A]		1	1	P14829	P14829	0	2	0.6007	0	1	1	841.958435058594	1682.90959348719	-0.952892116482368	-0.000801816406237776	HCD	MS2	19.52701	25.6	37.2206201986667	30621	CNB2_050917_02.raw	0/0	2.83203339576721	3181679.25	37.1411170959473	0	0.0007586
High	Sequest HT (A2)	Unambiguous	[K].TSPSIDVAFHAVDK.[A]		1	1	B5Y235	B5Y235	0	3	0.6387	0	1	1	496.255462646484	1486.75183467945	-1.21018069546906	-0.000599746848896151	HCD	MS2	0	42.58	37.2197434909333	30620	CNB2_050917_02.raw	0/0	3.45946669578552	1806172.0625	37.1169967651367	0	1.83E-07
High	Sequest HT (A2)	Unambiguous	[K].VYAGNEHNHAAQQPqVLDI.[-]	Q15(Deamidated)	1	1	B5XSS1	B5XSS1	0	3		0.0436	3	3	702.339111328125	2105.00278072438	-0.891231104261886	-0.000625348541576513	CID	MS2		30.67	37.2189430893333	30619	CNB2_050917_02.raw	0/0	2.63280439376831			0	9.49E-05
High	Sequest HT (A2)	Unambiguous	[K].VYAGNEHNHAAQqPQVLDI.[-]	Q13(Deamidated)	1	1	B5XSS1	B5XSS1	0	3		0.0218	2	2	702.339111328125	2105.00278072438	-0.891231104261886	-0.000625348541576513	CID	MS2		30.67	37.2189430893333	30619	CNB2_050917_02.raw	0/0	2.69449591636658			0	2.039E-05
High	Sequest HT (A2)	Unambiguous	[K].VYAGNEHNHAAqQPQVLDI.[-]	Q12(Deamidated)	1	1	B5XSS1	B5XSS1	0	3	0.0218	0	1	1	702.339111328125	2105.00278072438	-0.891231104261886	-0.000625348541576513	CID	MS2		30.67	37.2189430893333	30619	CNB2_050917_02.raw	0/0	2.74958300590515			0	6.783E-05
High	Sequest HT (A2)	Unambiguous	[K].AGIALNDNFVK.[L]		1	1	P24164	P24164	0	2	0.676	0	1	1	581.316772460938	1161.62626829188	0.0168228595136103	9.77093759502168E-06	CID	MS2		33.1	37.2178554656	30618	CNB2_050917_02.raw	0/0	2.86510801315308			0	0.0004461
High	Sequest HT (A2)	Unambiguous	[K].VYAGNEHNHAAQqPQVLDI.[-]	Q13(Deamidated)	1	1	B5XSS1	B5XSS1	0	3		0.0188	2	2	702.339111328125	2105.00278072438	-0.891231104261886	-0.000625348541576513	HCD	MS2	5.320766	20.695	37.2171887618667	30617	CNB2_050917_02.raw	0/0	3.1328330039978			0	0.0009262
High	Sequest HT (A2)	Rejected	[R].LAQMQqLSHQSDDEAAAQDLAAQTGER.[K]	Q6(Deamidated)	1	1	A6T4P1	A6T4P1	0	3		0.0353	2	2	971.78759765625	2913.34823970875	6.9756921729849	0.00677415958318657	HCD	MS2	47.74997	37.62	37.2238050018667	30624	CNB2_050917_02.raw	0/0	5.18961906433105			0	2.264E-11
High	Sequest HT (A2)	Unambiguous	[R].SHDALTAVTSLSVDK.[T]		1	1	A6T7E9	A6T7E9	0	2	0.8133	0	1	1	772.400146484375	1543.79301633875	-2.07967294766504	-0.00160529562492684	CID	MS2		41.635	37.4690655309333	30883	CNB2_050917_02.raw	0/0	4.66316747665405			0	4.98E-10
High	Sequest HT (A2)	Unambiguous	[K].VGEEVEIVGIK.[E]		1	1	A6TEX7	A6TEX7	0	2	0.7815	0	1	1	586.331298828125	1171.65532102625	-1.33068287858809	-0.000779551874984463	HCD	MS2	3.795135	0.01633476	37.2505820664	30651	CNB2_050917_02.raw	0/0	1.18714988231659			0	0.0006792
High	Sequest HT (A2)	Unambiguous	[R].VFQTHSPVVDSIAVK.[R]		1	1	B5XVK6	B5XVK6	0	2	0.548	0	1	1	813.944946289063	1626.88261594813	-1.45459076717212	-0.00118322593732501	HCD	MS2	53.30701	41.04	35.1302207922667	29496	CNB2_050917_03.raw	0/0	3.22677230834961	5856188.375	35.0529403686523	0	1.093E-05
High	Sequest HT (A2)	Unambiguous	[R].LAQMQQLSHQSDDEAAAQDLAAQTGER.[K]		1	1	A6T4P1	A6T4P1	0	3	0.7467	0	1	1	971.452087402344	2912.34170894703	-0.752755527348396	-0.000730760989730091	HCD	MS2	0	13	37.328879868	30739	CNB2_050917_02.raw	0/0	4.50063371658325	39363440.125	37.4671592712402	0	1.018E-10
High	Sequest HT (A2)	Unambiguous	[R].FGQEDAAPVVAPAPAPAPEVATK.[H]		1	1	P24017	P24017	0	2	0.7881	0	1	1	1117.07653808594	2233.14579954188	-1.84671798415862	-0.00206199906256188	CID	MS2		24.52	37.3047270096	30712	CNB2_050917_02.raw	0/0	2.35597968101501	1143772.15625	37.3154411315918	0	0.0002769
High	Sequest HT (A2)	Unambiguous	[R].FTVLISPHVNK.[D]		1	1	A6TEX3	A6TEX3	0	3	0.7731	0	1	1	418.911193847656	1254.71902828297	-1.15977785500715	-0.000485065676987991	HCD	MS2	26.28075	18.055	35.0633070282667	29440	CNB2_050917_03.raw	0/0	3.35181570053101			0	5.23E-07
High	Sequest HT (A2)	Unambiguous	[K].AIDEAKDEDTADIFTAASR.[D]		1	2	A6T6Q6	Q84FI0; A6T6Q6	1	3	0.5463	0	1	1	680.322021484375	2038.95151119313	-2.38233978410125	-0.00161916229171766	CID	MS2		20.53	37.3001748093333	30707	CNB2_050917_02.raw	0/0	3.13213610649109			0	0.0008557
High	Sequest HT (A2)	Unambiguous	[K].AIDEAKDEDTADIFTAASR.[D]		1	2	A6T6Q6	Q84FI0; A6T6Q6	1	3	0.5505	0	1	1	680.322021484375	2038.95151119313	-2.38233978410125	-0.00161916229171766	HCD	MS2	8.168597	37.09	37.2984834736	30705	CNB2_050917_02.raw	0/0	3.96120643615723			0	4.78E-08
High	Sequest HT (A2)	Unambiguous	[R].FPLcSSFK.[G]	C4(Carbamidomethyl)	1	1	Q9F663	Q9F663	0	2	0.7059	0	1	1	493.243988037109	985.480699444219	-0.472292924340988	-0.000232717890622069	CID	MS2		22.105	35.0639344245333	29441	CNB2_050917_03.raw	0/0	2.20741271972656			0	0.000105
High	Sequest HT (A2)	Unambiguous	[R].FTVLISPHVNK.[D]		1	1	A6TEX3	A6TEX3	0	3	0.8016	0	1	1	418.911193847656	1254.71902828297	-1.15977785500715	-0.000485065676987991	CID	MS2		28.405	35.0648280541333	29442	CNB2_050917_03.raw	0/0	2.47021484375			0	1.773E-05
High	Sequest HT (A2)	Unambiguous	[R].SALAEAEVEYYDK.[T]		1	1	B5Y235	B5Y235	0	2	0.7579	0	1	1	744.347961425781	1487.68864622156	-0.930535534213822	-0.000692174218670516	CID	MS2		17.695	37.2887441941333	30696	CNB2_050917_02.raw	0/0	4.42302751541138	5920909.625	37.1024284362793	0	1.308E-07
High	Sequest HT (A2)	Unambiguous	[K].VGEEVEIVGIK.[E]		1	1	A6TEX7	A6TEX7	0	2	0.7592	0	1	1	586.331298828125	1171.65532102625	-1.33068287858809	-0.000779551874984463	CID	MS2		6.425239	37.2513250714667	30653	CNB2_050917_02.raw	0/0	3.53417682647705			0	6.363E-06
High	Sequest HT (A2)	Unambiguous	[R].SALAEAEVEYYDK.[T]		1	1	B5Y235	B5Y235	0	2	0.5514	0	1	1	744.347961425781	1487.68864622156	-0.930535534213822	-0.000692174218670516	HCD	MS2	41.10876	32.845	37.2871901373333	30694	CNB2_050917_02.raw	0/0	3.21463108062744	5920909.625	37.1024284362793	0	1.155E-06
High	Sequest HT (A2)	Unambiguous	[K].IANLEAQLAEAQK.[R]		1	2	A6TCM1	B5XVJ9; A6TCM1	0	2	0.8727	0	1	1	699.881164550781	1398.75505247156	-2.62150175493867	-0.00183342421871657	HCD	MS2	60.96216	21.43	37.2780532453333	30683	CNB2_050917_02.raw	0/0	3.30339646339417			0	6.951E-06
High	Sequest HT (A2)	Unambiguous	[-].MNIIEANVATPDAR.[V]		1	1	A6T5E8	A6T5E8	0	2	0.6813	0	1	1	757.883666992188	1514.76005735438	-2.04347829512171	-0.00154769281243716	CID	MS2		28.06	37.2749760925333	30680	CNB2_050917_02.raw	0/0	3.85803389549255	8771046.75	37.1414489746094	0	8.386E-08
High	Sequest HT (A2)	Unambiguous	[-].MNIIEANVATPDAR.[V]		1	1	A6T5E8	A6T5E8	0	2	0.6809	0	1	1	757.883666992188	1514.76005735438	-2.04347829512171	-0.00154769281243716	HCD	MS2	31.1545	41.905	37.2733198661333	30678	CNB2_050917_02.raw	0/0	3.98466682434082	8771046.75	37.1414489746094	0	1.316E-09
High	Sequest HT (A2)	Unambiguous	[R].ADIDYNTSEAHTTYGVIGVK.[V]		1	1	B5XNA0	B5XNA0	0	2	0.8252	0	1	1	1077.51928710938	2154.03129758875	-1.69716895451905	-0.00182788062488726	CID	MS2		26.785	37.2605536650667	30665	CNB2_050917_02.raw	0/0	4.12087392807007			0	7.88E-10
High	Sequest HT (A2)	Unambiguous	[R].ADIDYNTSEAHTTYGVIGVK.[V]		1	1	B5XNA0	B5XNA0	0	2	0.6489	0	1	1	1077.51843261719	2154.02958860438	-2.49055643987167	-0.00268237281238726	HCD	MS2	0	24.1	37.2591060968	30663	CNB2_050917_02.raw	0/0	3.75818800926209			0	1.141E-11
High	Sequest HT (A2)	Unambiguous	[K].VAFTALVEK.[A]		1	1	B5XQC9	B5XQC9	0	2	0.7937	0	1	1	489.285736083984	977.564195537969	-2.46854997879019	-0.00120658601559853	CID	MS2		13.075	37.2576179405333	30661	CNB2_050917_02.raw	0/0	2.23075795173645	48018349.1875	37.5020294189453	0	0.0005948
High	Sequest HT (A2)	Unambiguous	[K].VAFTALVEK.[A]		1	1	B5XQC9	B5XQC9	0	2	0.4856	0	1	1	489.285736083984	977.564195537969	-2.46854997879019	-0.00120658601559853	HCD	MS2	47.80193	25.135	37.2560057952	30659	CNB2_050917_02.raw	0/0	2.08016014099121	48018349.1875	37.5020294189453	0	0.0008127
High	Sequest HT (A2)	Unambiguous	[R].ELDKLENSLGGIK.[D]		1	2	A6T4X1	A6T4X1; B5Y1K2	1	3	0.3184	0	1	1	472.596038818359	1415.77356319508	-0.333255809330311	-0.000157271640622033	CID	MS2		32.005	35.0722025570667	29448	CNB2_050917_03.raw	0/0	1.7948180437088	22481168.5	35.145149230957	0	0.000108
High	Sequest HT (A2)	Unambiguous	[K].IANLEAQLAEAQK.[R]		1	2	A6TCM1	B5XVJ9; A6TCM1	0	2	0.6934	0	1	1	699.881164550781	1398.75505247156	-2.62150175493867	-0.00183342421871657	CID	MS2		32.14	37.2796967248	30685	CNB2_050917_02.raw	0/0	3.62499594688416			0	1.962E-07
High	Sequest HT (A2)	Unambiguous	[R].IAQAAWQVNETTENIGAR.[R]		1	2	B5XZ37	B5XZ37; A6TGC1	0	2	0.8126	0	1	1	986.496032714844	1971.98478879969	-1.76940722797743	-0.00174462515633422	HCD	MS2	0	35.82	37.4700471557333	30884	CNB2_050917_02.raw	0/0	5.39435911178589			0	2.424E-13
High	Sequest HT (A2)	Unambiguous	[R].IAQAAWQVNETTENIGAR.[R]		1	2	B5XZ37	B5XZ37; A6TGC1	0	2	0.8276	0	1	1	986.496032714844	1971.98478879969	-1.76940722797743	-0.00174462515633422	CID	MS2		22.915	37.4717028178667	30886	CNB2_050917_02.raw	0/0	4.93209743499756			0	6.445E-10
High	Sequest HT (A2)	Unambiguous	[K].IYYITADSYAAAK.[S]		1	1	A6T5N6	A6T5N6	0	2	0.6366	0	1	1	725.364624023438	1449.72197141688	-2.79419218734407	-0.00202540656255223	HCD	MS2	32.50487	17.275	37.4868958250667	30902	CNB2_050917_02.raw	0/0	3.22032976150513	26507430.875	37.4963531494141	0	3.518E-06
High	Sequest HT (A2)	Unambiguous	[K].ADAFAVIVK.[A]		1	1	Q7X222	Q7X222	0	2	0.8837	0	1	1	467.272766113281	933.538255596563	-2.29062764837555	-0.00106919671867445	CID	MS2		39.615	37.8565320186667	31249	CNB2_050917_02.raw	0/0	3.43533039093018			0	3.546E-06
High	Sequest HT (A2)	Unambiguous	[K].ADAFAVIVK.[A]		1	1	Q7X222	Q7X222	0	2	0.8672	0	1	1	467.272766113281	933.538255596563	-2.29062764837555	-0.00106919671867445	HCD	MS2	31.7985	30.82	37.8548798288	31247	CNB2_050917_02.raw	0/0	2.41132092475891			0	0.0001252
High	Sequest HT (A2)	Unambiguous	[K].NVEFFEAR.[R]		1	2	A6THB4	A6THB4; B5Y305	0	2	0.7531	0	1	1	506.247924804688	1011.48857297938	-0.838397918209498	-0.000424015312432857	CID	MS2		23.815	34.8178512829333	29214	CNB2_050917_03.raw	0/0	2.43121385574341			0	8.293E-05
High	Sequest HT (A2)	Unambiguous	[K].KRPFYQVVVTDSR.[N]		1	2	A6TCL7	A6TCL7; B5XVK3	1	3	0.6918	0	1	1	532.293640136719	1594.86636715016	-2.27851162858682	-0.00121130994784835	HCD	MS2	52.23893	22.465	37.8367140653333	31230	CNB2_050917_02.raw	0/0	3.30653405189514			0	1.801E-05
High	Sequest HT (A2)	Unambiguous	[K].AFNEMQPIVDR.[Q]		1	2	B5Y237	P45601; B5Y237	0	2	0.6636	0	1	1	660.3232421875	1319.639207745	-1.54518131700518	-0.00101954249987557	HCD	MS2	0	13.075	34.843353988	29238	CNB2_050917_03.raw	0/0	3.21326851844788			0	2.418E-06
High	Sequest HT (A2)	Unambiguous	[K].AFNEMQPIVDR.[Q]		1	2	B5Y237	P45601; B5Y237	0	2	0.7241	0	1	1	660.3232421875	1319.639207745	-1.54518131700518	-0.00101954249987557	CID	MS2		24.1	34.844808884	29240	CNB2_050917_03.raw	0/0	3.47538042068481			0	4.886E-06
High	Sequest HT (A2)	Unambiguous	[K].AMMDNLQTETVINR.[D]		1	1	A6TGP1	A6TGP1	0	2	0.5922	0	1	1	818.393859863281	1635.78044309656	-1.50310498698467	-0.00122937671869749	CID	MS2		19.945	37.8276564290667	31219	CNB2_050917_02.raw	0/0	3.08529162406921			0	3.591E-06
High	Sequest HT (A2)	Unambiguous	[R].LIDQSTAEIVETAK.[R]		1	1	A6TEX3	A6TEX3	0	2	0.507	0	1	1	759.405578613281	1517.80388059656	-1.21780633874007	-0.000924196718870007	HCD	MS2	0	25.945	34.8488870962667	29245	CNB2_050917_03.raw	0/0	2.86183595657349	2321300.5625	34.8498764038086	0	5.072E-07
High	Sequest HT (A2)	Unambiguous	[K].IYYITADSYAAAK.[S]		1	1	A6T5N6	A6T5N6	0	2	0.4486	0	1	1	725.365661621094	1449.72404661219	-1.36275253552084	-0.000987808906302234	HCD	MS2	0	27.73	37.8574800013333	31250	CNB2_050917_02.raw	0/0	2.92049384117126			0	1.983E-06
High	Sequest HT (A2)	Unambiguous	[K].AMMDNLQTETVINR.[D]		1	1	A6TGP1	A6TGP1	0	2	0.5655	0	1	1	818.393859863281	1635.78044309656	-1.50310498698467	-0.00122937671869749	HCD	MS2	37.31852	35.82	37.8260711221333	31217	CNB2_050917_02.raw	0/0	3.1282844543457			0	4.878E-07
High	Sequest HT (A2)	Unambiguous	[R].SHDALTAVTSLSVDK.[T]		1	1	A6T7E9	A6T7E9	0	2	0.7974	0	1	1	772.401123046875	1543.79496946375	-0.814528645632385	-0.000628733124926839	HCD	MS2	0	12.805	37.823887576	31214	CNB2_050917_02.raw	0/0	3.90303921699524			0	2.176E-09
High	Sequest HT (A2)	Unambiguous	[R].IAqAAWqVNETTEnIGAR.[R]	Q3(Deamidated); Q7(Deamidated); N14(Deamidated)	1	2	B5XZ37	B5XZ37; A6TGC1	0	2		0.0264	2	2	987.972961425781	1974.93864622156	-0.850571744123636	-0.000839914218834226	CID	MS2		33.1	37.8170255837333	31210	CNB2_050917_02.raw	0/0	2.58019280433655	37822423	37.9201011657715	0	5.717E-05
High	Sequest HT (A2)	Unambiguous	[R].IAqAAWQVnETTEnIGAR.[R]	Q3(Deamidated); N9(Deamidated); N14(Deamidated)	1	2	B5XZ37	B5XZ37; A6TGC1	0	2	0.0264	0	1	1	987.972961425781	1974.93864622156	-0.850571744123636	-0.000839914218834226	CID	MS2		33.1	37.8170255837333	31210	CNB2_050917_02.raw	0/0	2.65159058570862	37822423	37.9201011657715	0	5.325E-05
High	Sequest HT (A2)	Unambiguous	[R].IAqAAWqVNETTEnIGAR.[R]	Q3(Deamidated); Q7(Deamidated); N14(Deamidated)	1	2	B5XZ37	B5XZ37; A6TGC1	0	2	0.0897	0	1	1	987.972961425781	1974.93864622156	-0.850571744123636	-0.000839914218834226	HCD	MS2	27.74133	38.745	37.815319296	31208	CNB2_050917_02.raw	0/0	2.34423446655273	37822423	37.9201011657715	0	3.007E-06
High	Sequest HT (A2)	Unambiguous	[R].FGQEDAAPVVAPAPAPAPEVATK.[H]		1	1	P24017	P24017	0	2	0.6997	0	1	1	1117.07666015625	2233.1460436825	-1.73739230815878	-0.00193992875006188	CID	MS2		27.535	37.8023989645333	31194	CNB2_050917_02.raw	0/0	3.02653098106384			0	7.051E-07
High	Sequest HT (A2)	Unambiguous	[R].FGQEDAAPVVAPAPAPAPEVATK.[H]		1	1	P24017	P24017	0	2	0.6481	0	1	1	1117.07702636719	2233.14677610438	-1.40941528015926	-0.00157371781256188	HCD	MS2	12.5616	42.025	37.8002571776	31192	CNB2_050917_02.raw	0/0	3.94604015350342			0	1.145E-07
High	Sequest HT (A2)	Unambiguous	[R].NMINVALNHGTLQHPVK.[G]		1	1	A6TEV5	A6TEV5	0	4	0.4656	0	1	1	472.256134033203	1886.00270624281	-2.01747298562523	-0.000951241796769864	CID	MS2		31.75	37.7994347002667	31191	CNB2_050917_02.raw	0/0	1.31495690345764	12565285.625	37.6547012329102	0	0.0001081
High	Sequest HT (A2)	Unambiguous	[R].NMINVALNHGTLQHPVK.[G]		1	1	A6TEV5	A6TEV5	0	4	0.532	0	1	1	472.256134033203	1886.00270624281	-2.01747298562523	-0.000951241796769864	HCD	MS2	61.3276	21.94	37.7976594576	31189	CNB2_050917_02.raw	0/0	3.44080138206482	12565285.625	37.6547012329102	0	5.878E-06
High	Sequest HT (A2)	Unambiguous	[R].SHDALTAVTSLSVDK.[T]		1	1	A6T7E9	A6T7E9	0	2	0.8603	0	1	1	772.401123046875	1543.79496946375	-0.814528645632385	-0.000628733124926839	CID	MS2		23.875	37.8253879194667	31216	CNB2_050917_02.raw	0/0	4.01257133483887			0	1.187E-09
High	Sequest HT (A2)	Unambiguous	[R].ALTEETGTTIEIEDDGTVK.[I]		1	2	A6TEI3	A6TEI3; B5XSX9	0	2	0.8591	0	1	1	1011.48864746094	2021.97001829188	-3.00831356094373	-0.00304136906231633	CID	MS2		21.055	37.7679005738667	31167	CNB2_050917_02.raw	0/0	3.68523073196411	16416607.375	37.5877952575684	0	1.157E-07
High	Sequest HT (A2)	Unambiguous	[K].IYYITADSYAAAK.[S]		1	1	A6T5N6	A6T5N6	0	2	0.6505	0	1	1	725.365661621094	1449.72404661219	-1.36275253552084	-0.000987808906302234	CID	MS2		33.1	37.8588797517333	31252	CNB2_050917_02.raw	0/0	4.1171441078186			0	1.744E-08
High	Sequest HT (A2)	Unambiguous	[R].AEQInALESVTIASK.[A]	N5(Deamidated)	1	1	A6THB4	A6THB4	0	2	0.1116	0	1	1	787.917907714844	1574.82853879969	0.854499905428801	0.0006728448437896	HCD	MS2	20.15284	250	37.8784871989333	31272	CNB2_050917_02.raw	0/0	2.4224853515625	1779606.4375	37.8014297485352	0	1.134E-06
High	Sequest HT (A2)	Unambiguous	[K].KLPADTPVAAQASTGDNAEIVENTVR.[Y]		1	1	B5XXK6	B5XXK6	1	3	0.6967	0	1	1	889.79150390625	2667.35995845875	0.579606678613021	0.000515339583368283	CID	MS2		41.25	37.9713982085333	31359	CNB2_050917_02.raw	0/0	4.77654266357422	6300667.875	37.9678268432617	0	4.159E-10
High	Sequest HT (A2)	Unambiguous	[K].KLPADTPVAAQASTGDNAEIVENTVR.[Y]		1	1	B5XXK6	B5XXK6	1	3	0.8076	0	1	1	889.79150390625	2667.35995845875	0.579606678613021	0.000515339583368283	HCD	MS2	69.08489	33.1	37.969427072	31357	CNB2_050917_02.raw	0/0	5.824875831604	6300667.875	37.9678268432617	0	1.089E-14
High	Sequest HT (A2)	Unambiguous	[K].DAALScDQFFVNHR.[W]	C6(Carbamidomethyl)	1	1	A6T4X1	A6T4X1	0	2	0.767	0	1	1	840.381896972656	1679.75651731531	-1.75459924450576	-0.00147365234378682	CID	MS2		30.67	37.9562861704	31343	CNB2_050917_02.raw	0/0	3.0923376083374			0	7.888E-06
High	Sequest HT (A2)	Unambiguous	[K].AGIALNDNFVK.[L]		1	1	P24164	P24164	0	2	0.7324	0	1	1	581.316101074219	1161.62492551844	-1.1391198879449	-0.000661615781154978	CID	MS2		26.60149	37.9552840962667	31342	CNB2_050917_02.raw	0/0	3.40102386474609			0	3.946E-06
High	Sequest HT (A2)	Unambiguous	[K].DAALScDQFFVNHR.[W]	C6(Carbamidomethyl)	1	1	A6T4X1	A6T4X1	0	2	0.7649	0	1	1	840.381896972656	1679.75651731531	-1.75459924450576	-0.00147365234378682	HCD	MS2	11.8085	20.695	37.9546068626667	31341	CNB2_050917_02.raw	0/0	3.02206254005432			0	6.801E-08
High	Sequest HT (A2)	Unambiguous	[K].LADVLAAAEAR.[A]		1	1	A6THB4	A6THB4	0	2	0.7507	0	1	1	550.308959960938	1099.61064329188	0.0405615179718804	2.23009375304173E-05	CID	MS2		33.1	34.7756051549333	29172	CNB2_050917_03.raw	0/0	3.81443405151367			0	5.612E-09
High	Sequest HT (A2)	Unambiguous	[R].FLDALAGESDPEAK.[R]		1	1	A6TCC2	A6TCC2	0	2	0.78	0	1	1	731.85546875	1462.70366087	-1.60943482562027	-0.00117706500009263	CID	MS2		40.26	37.9398849448	31328	CNB2_050917_02.raw	0/0	4.59424448013306			0	1.882E-10
High	Sequest HT (A2)	Unambiguous	[R].FLDALAGESDPEAK.[R]		1	1	A6TCC2	A6TCC2	0	2	0.7972	0	1	1	731.85546875	1462.70366087	-1.60943482562027	-0.00117706500009263	HCD	MS2	0	31.585	37.9380557210667	31326	CNB2_050917_02.raw	0/0	3.5494236946106			0	4.644E-09
High	Sequest HT (A2)	Unambiguous	[R].DWYVVDATGK.[T]		1	1	B5XSS1	B5XSS1	0	2	0.6937	0	1	1	577.279052734375	1153.55082883875	-1.37511848534721	-0.00079313562491734	CID	MS2		40.83	37.8672381136	31261	CNB2_050917_02.raw	0/0	2.21915102005005			0	0.000418
High	Sequest HT (A2)	Unambiguous	[K].SVDAMIPIGR.[G]		1	2	A6TG38	A6TG38; B5XZM2	0	2	0.7409	0	1	1	529.786315917969	1058.56535520594	-0.884114741127759	-0.000467947031211224	CID	MS2		33.1	37.9349973525333	31323	CNB2_050917_02.raw	0/0	3.00885629653931			0	1.251E-05
High	Sequest HT (A2)	Unambiguous	[K].KLPADTPVAAQASTGDnAEIVENTVR.[Y]	N17(Deamidated)	1	1	B5XXK6	B5XXK6	1	3	0.0575	0	1	1	890.12255859375	2668.35312252125	4.00776194843814	0.00356469375003495	CID	MS2		25.99	37.9156107661333	31303	CNB2_050917_02.raw	0/0	4.00073719024658			0	3.334E-07
High	Sequest HT (A2)	Unambiguous	[K].KLPADTPVAAqASTGDNAEIVENTVR.[Y]	Q11(Deamidated)	1	1	B5XXK6	B5XXK6	1	3	0.1152	0	1	1	890.12255859375	2668.35312252125	4.00776194843814	0.00356469375003495	HCD	MS2	20.92435	15.265	37.9139417656	31301	CNB2_050917_02.raw	0/0	4.95092916488647			0	1.249E-12
High	Sequest HT (A2)	Unambiguous	[R].VFQTHSPVVDSIAVK.[R]		1	1	B5XVK6	B5XVK6	0	2	0.7124	0	1	1	813.945495605469	1626.88371458094	-0.779292375223545	-0.000633909531075005	HCD	MS2	50.24977	22	34.7783590424	29175	CNB2_050917_03.raw	0/0	3.7229323387146			0	1.765E-08
High	Sequest HT (A2)	Unambiguous	[K].GYRPQFYFR.[T]		1	1	A6TEX7	A6TEX7	0	3	0.6044	0	1	1	411.876007080078	1233.61346798023	-2.33853074242469	-0.000961616588483594	CID	MS2		24.61	37.9087798458667	31295	CNB2_050917_02.raw	0/0	2.73328161239624			0	1.022E-05
High	Sequest HT (A2)	Unambiguous	[K].IMIDLDGTENK.[S]		1	2	A6TD53	B5XV19; A6TD53	0	2	0.3939	0	1	1	624.81103515625	1248.6147936825	0.612425042637673	0.000382341249974161	CID	MS2		27.685	34.7790901034667	29176	CNB2_050917_03.raw	0/0	2.64145183563232	1954464.75	34.9277877807617	0	1.569E-05
High	Sequest HT (A2)	Unambiguous	[R].VFQTHSPVVDSIAVK.[R]		1	1	B5XVK6	B5XVK6	0	2	0.5754	0	1	1	813.945495605469	1626.88371458094	-0.779292375223545	-0.000633909531075005	CID	MS2		31.795	34.780102592	29177	CNB2_050917_03.raw	0/0	3.57874226570129			0	8.403E-06
High	Sequest HT (A2)	Unambiguous	[R].ALGPEPMATAYVQPSR.[R]		1	2	A6TFH5	A6TFH5; B5XMY6	0	2	0.6256	0	1	1	844.427917480469	1687.84855833094	0.79489477745271	0.000670830468834538	HCD	MS2	44.16318	250	37.8849394549333	31275	CNB2_050917_02.raw	0/0	2.18722772598267			0	8.273E-06
High	Sequest HT (A2)	Unambiguous	[R].AEQInALESVTIASK.[A]	N5(Deamidated)	1	1	A6THB4	A6THB4	0	2	0.1858	0	1	1	787.917907714844	1574.82853879969	0.854499905428801	0.0006728448437896	CID	MS2		39.495	37.8839933634667	31274	CNB2_050917_02.raw	0/0	2.95795750617981	1779606.4375	37.8014297485352	0	1.275E-07
High	Sequest HT (A2)	Unambiguous	[K].IMIDLDGTENK.[S]		1	2	A6TD53	B5XV19; A6TD53	0	2	0.3922	0	1	1	624.81103515625	1248.6147936825	0.612425042637673	0.000382341249974161	HCD	MS2	29.40948	42.435	34.7774846405333	29174	CNB2_050917_03.raw	0/0	2.54751086235046	1954464.75	34.9277877807617	0	5.869E-05
High	Sequest HT (A2)	Unambiguous	[K].VYAGNEHNHAAqQPQVLDI.[-]	Q12(Deamidated)	1	1	B5XSS1	B5XSS1	0	3	0.0188	0	1	1	702.339111328125	2105.00278072438	-0.891231104261886	-0.000625348541576513	HCD	MS2	5.320766	20.695	37.2171887618667	30617	CNB2_050917_02.raw	0/0	3.1923999786377			0	0.0006957
High	Sequest HT (A2)	Unambiguous	[R].ALTEETGTTIEIEDDGTVK.[I]		1	2	A6TEI3	A6TEI3; B5XSX9	0	2	0.7823	0	1	1	1011.48864746094	2021.97001829188	-3.00831356094373	-0.00304136906231633	HCD	MS2	0	38.545	37.7662025741333	31165	CNB2_050917_02.raw	0/0	3.95368075370789	16416607.375	37.5877952575684	0	3.773E-09
High	Sequest HT (A2)	Unambiguous	[R].SHDALTAVTSLSVDK.[T]		1	1	A6T7E9	A6T7E9	0	3	0.6625	0	1	1	515.269470214844	1543.79385738453	-1.53488227736781	-0.000789848489527382	CID	MS2		28.48	37.7642884370667	31163	CNB2_050917_02.raw	0/0	3.96875953674316			0	1.693E-09
High	Sequest HT (A2)	Unambiguous	[R].ADIDYNTSEAHTTYGVIGVK.[V]		1	1	B5XNA0	B5XNA0	0	2	0.4233	0	1	1	1077.51867675781	2154.03007688563	-2.26387430119949	-0.00243823218738726	HCD	MS2	0	37.215	37.6164028701333	31021	CNB2_050917_02.raw	0/0	2.15357279777527	3295436.4375	37.584342956543	0	1.978E-06
High	Sequest HT (A2)	Unambiguous	[K].VEGDTKPELELTLK.[Y]		1	1	A6TEV8	A6TEV8	0	3	0.6256	0	1	1	524.622497558594	1571.85293941578	0.165566267815847	8.67485938821725E-05	HCD	MS2	6.422768	21.235	34.9032347850667	29293	CNB2_050917_03.raw	0/0	2.26821255683899			0	1.086E-05
High	Sequest HT (A2)	Unambiguous	[K].VAFTALVEK.[A]		1	1	B5XQC9	B5XQC9	0	2	0.6766	0	1	1	489.286224365234	977.565172100469	-1.46957712998485	-0.000718304765598532	CID	MS2		14.275	37.6118405416	31015	CNB2_050917_02.raw	0/0	2.68823981285095			0	2.632E-05
High	Sequest HT (A2)	Unambiguous	[K].LTLGSALAAPQR.[Q]		1	1	Q9F663	Q9F663	0	2	0.6472	0	1	1	599.351135253906	1197.69499387781	-0.00259848076702838	-1.55609370722232E-06	CID	MS2		24.81317	34.9039101621333	29294	CNB2_050917_03.raw	0/0	3.09426259994507			0	1.172E-08
High	Sequest HT (A2)	Unambiguous	[K].VAFTALVEK.[A]		1	1	B5XQC9	B5XQC9	0	2	0.6244	0	1	1	489.286224365234	977.565172100469	-1.46957712998485	-0.000718304765598532	HCD	MS2	12.82928	29.22808	37.6105198296	31013	CNB2_050917_02.raw	0/0	2.12831139564514			0	0.0005082
High	Sequest HT (A2)	Unambiguous	[K].VGEEVEIVGIK.[E]		1	1	A6TEX7	A6TEX7	0	2	0.8486	0	1	1	586.331420898438	1171.65556516688	-1.12231076117014	-0.000657481562484463	CID	MS2		19.83789	37.6098264568	31012	CNB2_050917_02.raw	0/0	2.83581185340881			0	8.44E-06
High	Sequest HT (A2)	Unambiguous	[K].VGEEVEIVGIK.[E]		1	1	A6TEX7	A6TEX7	0	2	0.709	0	1	1	586.331420898438	1171.65556516688	-1.12231076117014	-0.000657481562484463	HCD	MS2	7.705341	13.405	37.6083988378667	31010	CNB2_050917_02.raw	0/0	3.22842741012573			0	2.662E-07
High	Sequest HT (A2)	Unambiguous	[K].AGIALNDNFVK.[L]		1	1	P24164	P24164	0	2	0.6706	0	1	1	581.316101074219	1161.62492551844	-1.1391198879449	-0.000661615781154978	CID	MS2		16.71176	37.5859606029333	30986	CNB2_050917_02.raw	0/0	3.43076062202454	154063973.5	37.6039733886719	0	2.127E-05
High	Sequest HT (A2)	Unambiguous	[K].LTLGSALAAPQR.[Q]		1	1	Q9F663	Q9F663	0	2	0.6732	0	1	1	599.351135253906	1197.69499387781	-0.00259848076702838	-1.55609370722232E-06	HCD	MS2	8.142017	0.08242372	34.9031605765333	29292	CNB2_050917_03.raw	0/0	1.53002560138702			0	0.00013
High	Sequest HT (A2)	Unambiguous	[K].VEGDTKPELELTLK.[Y]		1	1	A6TEV8	A6TEV8	0	3	0.4459	0	1	1	524.622497558594	1571.85293941578	0.165566267815847	8.67485938821725E-05	CID	MS2		31.135	34.9048870869333	29295	CNB2_050917_03.raw	0/0	2.22225999832153			0	0.001001
High	Sequest HT (A2)	Unambiguous	[R].FLDALAGESDPEAK.[R]		1	1	A6TCC2	A6TCC2	0	2	0.83	0	1	1	731.855285644531	1462.70329465906	-1.8598001989383	-0.00136017046884263	CID	MS2		18.055	37.5628862893333	30965	CNB2_050917_02.raw	0/0	4.53088426589966	27388829.625	37.7027015686035	0	9.056E-08
High	Sequest HT (A2)	Unambiguous	[R].FLDALAGESDPEAK.[R]		1	1	A6TCC2	A6TCC2	0	2	0.7533	0	1	1	731.855285644531	1462.70329465906	-1.8598001989383	-0.00136017046884263	HCD	MS2	6.667457	0.43609	37.5620603701333	30963	CNB2_050917_02.raw	0/0	1.49986886978149	27388829.625	37.7027015686035	0	0.0001517
High	Sequest HT (A2)	Unambiguous	[K].GYRPQFYFR.[T]		1	1	A6TEX7	A6TEX7	0	3	0.674	0	1	1	411.876098632813	1233.61374263844	-2.1158859935164	-0.000870063854108594	CID	MS2		13.66	37.5398685826667	30942	CNB2_050917_02.raw	0/0	3.62008380889893	48005494.96875	37.6087226867676	0	6.091E-06
High	Sequest HT (A2)	Unambiguous	[-].MFTINAEVR.[K]		2	2	B5XP25; A6TBR5	B5XP25; A6TBR5	0	2	0.6609	0	1	1	540.777893066406	1080.54850950281	-1.97263978787032	-0.00106576859366214	CID	MS2		24.88	37.5246424885333	30930	CNB2_050917_02.raw	0/0	2.88654398918152			0	0.0002142
High	Sequest HT (A2)	Unambiguous	[-].MFTINAEVR.[K]		2	2	B5XP25; A6TBR5	B5XP25; A6TBR5	0	2	0.671	0	1	1	540.777893066406	1080.54850950281	-1.97263978787032	-0.00106576859366214	HCD	MS2	11.60876	13.975	37.5232358917333	30928	CNB2_050917_02.raw	0/0	2.30949926376343			0	0.0005506
High	Sequest HT (A2)	Unambiguous	[K].AADMTGADIEAMTR.[S]		1	2	A6TGN5	B5XYF9; A6TGN5	0	2	0.8173	0	1	1	726.826477050781	1452.64567747156	-0.0428655354355096	-3.11342187160335E-05	CID	MS2		26.575	34.9439310285333	29333	CNB2_050917_03.raw	0/0	4.26977777481079			0	7.5E-09
High	Sequest HT (A2)	Unambiguous	[K].IYYITADSYAAAK.[S]		1	1	A6T5N6	A6T5N6	0	2	0.7034	0	1	1	725.364624023438	1449.72197141688	-2.79419218734407	-0.00202540656255223	CID	MS2		27.73	37.4885291898667	30904	CNB2_050917_02.raw	0/0	3.80641436576843	26507430.875	37.4963531494141	0	1.545E-08
High	Sequest HT (A2)	Unambiguous	[K].ADAFAVIVK.[A]		1	1	Q7X222	Q7X222	0	2	0.8333	0	1	1	467.272857666016	933.538438702031	-2.09448673157237	-0.000977643984299448	CID	MS2		25.015	37.4875437509333	30903	CNB2_050917_02.raw	0/0	3.41523838043213			0	6.643E-06
High	Sequest HT (A2)	Unambiguous	[R].VFQTHSPVVDSIAVK.[R]		1	1	B5XVK6	B5XVK6	0	3	0.539	0	1	1	542.966613769531	1626.88528804859	0.18787351129803	0.000101882864707174	HCD	MS2	3.131015	20.34582	34.9064742141333	29297	CNB2_050917_03.raw	0/0	2.8234531879425			0	6.535E-08
High	Sequest HT (A2)	Unambiguous	[K].DAALScDQFFVNHR.[W]	C6(Carbamidomethyl)	1	1	A6T4X1	A6T4X1	0	3	0.8356	0	1	1	560.590637207031	1679.75735836109	-1.2539050683537	-0.000702086302100705	CID	MS2		22.08589	37.7653070949333	31164	CNB2_050917_02.raw	0/0	2.1948025226593	89428056.25	37.6566696166992	0	0.0005063
High	Sequest HT (A2)	Unambiguous	[K].TSPSIDVAFHAVDK.[A]		1	1	B5Y235	B5Y235	0	3	0.5305	0	1	1	496.255584716797	1486.75220089039	-0.963864877471395	-0.000477676536396151	HCD	MS2	17.33243	33.1	37.6328936768	31039	CNB2_050917_02.raw	0/0	2.79048752784729	3840420.9375	37.5556907653809	0	5.063E-06
High	Sequest HT (A2)	Unambiguous	[K].VANLGSLGDQVNVK.[A]		1	2	A6THB4	A6THB4; B5Y305	0	2	0.6241	0	1	1	707.388793945313	1413.77031126063	0.490115656629747	0.000346455312410399	CID	MS2		41.76	34.8764986002667	29271	CNB2_050917_03.raw	0/0	2.66017198562622	5697800.75	34.8563499450684	0	9.044E-05
High	Sequest HT (A2)	Unambiguous	[K].DAALScDQFFVNHR.[W]	C6(Carbamidomethyl)	1	1	A6T4X1	A6T4X1	0	3	0.8333	0	1	1	560.590637207031	1679.75735836109	-1.2539050683537	-0.000702086302100705	HCD	MS2	15.15451	26.44	37.7635234674667	31162	CNB2_050917_02.raw	0/0	4.19927263259888	89428056.25	37.6566696166992	0	4.489E-07
High	Sequest HT (A2)	Unambiguous	[R].LIDQSTAEIVETAK.[R]		1	1	A6TEX3	A6TEX3	0	2	0.7341	0	1	1	759.405578613281	1517.80388059656	-1.21780633874007	-0.000924196718870007	CID	MS2		33.435	34.8513206272	29246	CNB2_050917_03.raw	0/0	3.46372365951538	2321300.5625	34.8498764038086	0	5.253E-08
High	Sequest HT (A2)	Unambiguous	[R].ADIDYNTSEAHTTYGVIGVK.[V]		1	1	B5XNA0	B5XNA0	0	3	0.5415	0	1	1	718.681640625	2154.030368615	-2.12844039165785	-0.00152824499991766	CID	MS2		17.2	37.7548425216	31156	CNB2_050917_02.raw	0/0	2.28808450698853			0	4.167E-05
High	Sequest HT (A2)	Unambiguous	[K].VYAGNEHNHAAQQPQVLDI.[-]		1	1	B5XSS1	B5XSS1	0	3	0.6919	0	1	1	702.011840820313	2104.02096920094	0.156096823104487	0.000109476979256821	CID	MS2		25.945	34.8557041957333	29251	CNB2_050917_03.raw	0/0	2.11315321922302			0	5.223E-06
High	Sequest HT (A2)	Unambiguous	[R].ADIDYNTSEAHTTYGVIGVK.[V]		1	1	B5XNA0	B5XNA0	0	3	0.5776	0	1	1	718.681640625	2154.030368615	-2.12844039165785	-0.00152824499991766	HCD	MS2	23.86994	40.59	37.7530223485333	31154	CNB2_050917_02.raw	0/0	3.48175764083862			0	2.914E-07
High	Sequest HT (A2)	Unambiguous	[R].DHTLFALTDGK.[V]		1	1	B5XSV6	B5XSV6	0	3	0.5166	0	1	1	406.542663574219	1217.61343746266	-2.16857135133682	-0.000880162447856492	CID	MS2		31.09	37.7365206368	31136	CNB2_050917_02.raw	0/0	3.02394843101501			0	2.339E-05
High	Sequest HT (A2)	Unambiguous	[K].VANLGSLGDQVNVK.[A]		1	2	A6THB4	A6THB4; B5Y305	0	2	0.4148	0	1	1	707.388793945313	1413.77031126063	0.490115656629747	0.000346455312410399	HCD	MS2	54.91951	33.1	34.8746713530667	29269	CNB2_050917_03.raw	0/0	2.70159649848938	5697800.75	34.8563499450684	0	2.259E-06
High	Sequest HT (A2)	Unambiguous	[-].MIQEQTMLNVADNSGAR.[R]		1	1	A6TEW2	A6TEW2	0	2	0.8669	0	1	1	939.444763183594	1877.88224973719	-1.14859722178819	-0.00107846640617026	CID	MS2		32.875	37.727121312	31125	CNB2_050917_02.raw	0/0	5.41129684448242	39087654.5	37.668830871582	0	3.767E-12
High	Sequest HT (A2)	Unambiguous	[-].MNIIEANVATPDAR.[V]		1	1	A6T5E8	A6T5E8	0	2	0.5092	0	1	1	757.883422851563	1514.75956907313	-2.36582654416432	-0.00179183343743716	HCD	MS2	45.92799	26.815	37.6398954890667	31047	CNB2_050917_02.raw	0/0	3.7949903011322	4366042.1875	37.5781631469727	0	1.292E-06
High	Sequest HT (A2)	Unambiguous	[K].LVADSITSQLER.[R]		1	1	B5XNA0	B5XNA0	0	2	0.8719	0	1	1	666.361328125	1331.71537962	-0.856451040946694	-0.000570274999972753	CID	MS2		31.435	37.7260669856	31124	CNB2_050917_02.raw	0/0	3.97601699829102	76797356.25	37.6560363769531	0	2.381E-08
High	Sequest HT (A2)	Unambiguous	[K].LVADSITSQLER.[R]		1	1	B5XNA0	B5XNA0	0	2	0.8218	0	1	1	666.361328125	1331.71537962	-0.856451040946694	-0.000570274999972753	HCD	MS2	7.377041	24.955	37.7247482728	31122	CNB2_050917_02.raw	0/0	3.76398015022278	76797356.25	37.6560363769531	0	3.71E-08
High	Sequest HT (A2)	Unambiguous	[R].LAQMQQLSHQSDDEAAAQDLAAQTGER.[K]		1	1	A6T4P1	A6T4P1	0	3	0.7621	0	1	1	971.450805664063	2912.33786373219	-2.07307173112021	-0.00201249927098009	CID	MS2		37.495	37.6982955261333	31100	CNB2_050917_02.raw	0/0	4.7470064163208	28055977.25	37.5814323425293	0	2.324E-09
High	Sequest HT (A2)	Unambiguous	[R].LAQMQQLSHQSDDEAAAQDLAAQTGER.[K]		1	1	A6T4P1	A6T4P1	0	3	0.7713	0	1	1	971.450805664063	2912.33786373219	-2.07307173112021	-0.00201249927098009	HCD	MS2	0	27.325	37.6964241957333	31098	CNB2_050917_02.raw	0/0	6.56269407272339	28055977.25	37.5814323425293	0	4.431E-13
High	Sequest HT (A2)	Unambiguous	[R].FGQEDAAPVVAPAPAPAPEVATK.[H]		1	1	P24017	P24017	0	3	0.6676	0	1	1	745.054260253906	2233.14822750172	-0.759482497558275	-0.000565346093784077	CID	MS2		33.1	37.6821583197333	31084	CNB2_050917_02.raw	0/0	3.51948356628418	12470679.1875	37.6916694641113	0	6.836E-05
High	Sequest HT (A2)	Unambiguous	[R].FGQEDAAPVVAPAPAPAPEVATK.[H]		1	1	P24017	P24017	0	3	0.4709	0	1	1	745.053344726563	2233.14548091969	-1.98939635255647	-0.00148087343753408	HCD	MS2	35.68876	35.43	37.6801521514667	31082	CNB2_050917_02.raw	0/0	3.6138219833374	12470679.1875	37.6916694641113	0	0.0001229
High	Sequest HT (A2)	Unambiguous	[-].MIQEQTMLNVADNSGAR.[R]		1	1	A6TEW2	A6TEW2	0	3	0.6627	0	1	1	626.632629394531	1877.88333492359	-0.570720115818787	-0.000357248802022999	CID	MS2		24.685	37.6763383928	31077	CNB2_050917_02.raw	0/0	3.32070732116699	14506236.3125	37.6060028076172	0	1.353E-09
High	Sequest HT (A2)	Unambiguous	[-].MIQEQTMLNVADNSGAR.[R]		1	1	A6TEW2	A6TEW2	0	3	0.6082	0	1	1	626.632507324219	1877.88296871266	-0.765732618291925	-0.000479319114522999	HCD	MS2	38.63173	13.75	37.6747253477333	31075	CNB2_050917_02.raw	0/0	2.68486928939819	14506236.3125	37.6060028076172	0	3.336E-05
High	Sequest HT (A2)	Unambiguous	[R].SLEQYFGR.[E]		1	2	A6TEN8	A6TEN8; B5XSS2	0	2	0.6837	0	1	1	500.248107910156	999.488939190313	-0.482065820045227	-0.000240909843682857	CID	MS2		18.775	37.645903756	31053	CNB2_050917_02.raw	0/0	2.93842077255249			0	0.0008003
High	Sequest HT (A2)	Unambiguous	[-].MIQEQTMLNVADNSGAR.[R]		1	1	A6TEW2	A6TEW2	0	2	0.835	0	1	1	939.444763183594	1877.88224973719	-1.14859722178819	-0.00107846640617026	HCD	MS2	0	23.245	37.7253231565333	31123	CNB2_050917_02.raw	0/0	5.02611398696899	39087654.5	37.668830871582	0	6.316E-11
High	Sequest HT (A2)	Unambiguous	[R].ELDKLENSLGGIK.[D]		1	2	A6T4X1	A6T4X1; B5Y1K2	1	3	0.4032	0	1	1	472.595581054688	1415.77218990406	-1.30324888849799	-0.000615035312497033	HCD	MS2	8.592168	31.75	36.3127137194667	29692	CNB2_050917_02.raw	0/0	2.48184895515442			0	0.0008119
High	Sequest HT (A2)	Unambiguous	[R].FLDALAGESDPEAK.[R]		1	1	A6TCC2	A6TCC2	0	2	0.7667	0	1	1	731.855651855469	1462.70402708094	-1.35906945230225	-0.000993959531342625	CID	MS2		42.745	37.2105641909333	30612	CNB2_050917_02.raw	0/0	4.50183296203613			0	1.017E-07
High	Sequest HT (A2)	Unambiguous	[R].VFQTHSPVVDSIAVK.[R]		1	1	B5XVK6	B5XVK6	0	3	0.4311	0	1	1	542.965576171875	1626.88217525563	-1.72547193255626	-0.000935714791542826	HCD	MS2	43.7492	42.195	37.2041791674667	30605	CNB2_050917_02.raw	0/0	2.83249258995056			0	1.496E-05
High	Sequest HT (A2)	Unambiguous	[K].SLYEADLVDEAK.[R]		1	1	B5XUB8	B5XUB8	0	2	0.788	0	1	1	676.831176757813	1352.65507688563	-2.16265631833665	-0.00146266718752486	HCD	MS2	38.25191	13.075	36.7278829474667	30117	CNB2_050917_02.raw	0/0	2.83188676834106	5840932.8125	36.6679611206055	0	1.41E-05
High	Sequest HT (A2)	Unambiguous	[R].ADIDYNTSEAHTTYGVIGVK.[V]		1	1	B5XNA0	B5XNA0	0	3	0.5896	0	1	1	718.683532714844	2154.03604488453	0.506739470406198	0.000363844843832339	CID	MS2		15.205	35.5427218877333	29856	CNB2_050917_03.raw	0/0	2.1246964931488			0	0.0005016
High	Sequest HT (A2)	Unambiguous	[R].VFQTHSPVVDSIAVK.[R]		1	1	B5XVK6	B5XVK6	0	3	0.5481	0	1	1	542.966003417969	1626.88345699391	-0.937623808616256	-0.000508468697792826	HCD	MS2	25.93005	41.52	36.7154314312	30103	CNB2_050917_02.raw	0/0	2.69854593276978			0	2.328E-06
High	Sequest HT (A2)	Unambiguous	[K].LTVLDSLSK.[I]		1	1	B5XUB8	B5XUB8	0	2	0.5138	0	1	1	488.289489746094	975.571702862188	-0.394750749033766	-0.000192553906231296	HCD	MS2	21.66995	25.945	35.5444905922667	29858	CNB2_050917_03.raw	0/0	1.81476080417633	35773227.875	35.8038215637207	0	0.0005172
High	Sequest HT (A2)	Unambiguous	[R].NMINVALNHGTLQHPVK.[G]		1	1	A6TEV5	A6TEV5	0	4	0.5816	0	1	1	472.256103515625	1886.0025841725	-2.08219721206583	-0.000981759374894864	HCD	MS2	20.75529	18.055	36.7013902688	30088	CNB2_050917_02.raw	0/0	2.942049741745	6356177.125	36.6815147399902	0	2.068E-05
High	Sequest HT (A2)	Unambiguous	[K].LTVLDSLSK.[I]		1	1	B5XUB8	B5XUB8	0	2	0.5858	0	1	1	488.289489746094	975.571702862188	-0.394750749033766	-0.000192553906231296	CID	MS2		33.1	35.545721504	29860	CNB2_050917_03.raw	0/0	1.68840754032135	35773227.875	35.8038215637207	0	0.0001716
High	Sequest HT (A2)	Unambiguous	[R].FAPSPTGYLHVGGAR.[T]		1	2	A6TC43	B5XVT8; A6TC43	0	3	0.5639	0	1	1	510.599426269531	1529.78372554859	-1.44569338257134	-0.000737200468696149	HCD	MS2	40.69077	33.1	36.6897592837333	30077	CNB2_050917_02.raw	0/0	2.65922808647156	3598900.875	36.7187423706055	0	1.714E-05
High	Sequest HT (A2)	Unambiguous	[R].FTVLISPHVNK.[D]		1	1	A6TEX3	A6TEX3	0	3	0.8125	0	1	1	418.910522460938	1254.71701412281	-2.76504387462586	-0.00115645239573799	CID	MS2		31.9	36.6866180709333	30074	CNB2_050917_02.raw	0/0	2.40123724937439			0	2.011E-05
High	Sequest HT (A2)	Unambiguous	[R].FTVLISPHVNK.[D]		1	1	A6TEX3	A6TEX3	0	3	0.8073	0	1	1	418.910522460938	1254.71701412281	-2.76504387462586	-0.00115645239573799	HCD	MS2	14.74949	28.42	36.6852703229333	30072	CNB2_050917_02.raw	0/0	3.01357245445251			0	0.0001094
High	Sequest HT (A2)	Unambiguous	[K].LHGGEPANFLDVGGGATK.[E]		1	1	A6T6F6	A6T6F6	0	3	0.6127	0	1	1	580.628356933594	1739.87051754078	-0.3480885515113	-0.000201876406360194	CID	MS2		36.78	36.6801205850667	30066	CNB2_050917_02.raw	0/0	2.83857583999634			0	2.559E-07
High	Sequest HT (A2)	Unambiguous	[K].LHGGEPANFLDVGGGATK.[E]		1	1	A6T6F6	A6T6F6	0	3	0.7312	0	1	1	580.628356933594	1739.87051754078	-0.3480885515113	-0.000201876406360194	HCD	MS2	35.12915	36.82	36.6773646712	30065	CNB2_050917_02.raw	0/0	3.45912528038025			0	5.873E-08
High	Sequest HT (A2)	Unambiguous	[R].NAQPDTLDAVLAK.[L]		1	2	A6TEK8	A6TEK8; B5XSV2	0	2	0.5238	0	1	1	678.360290527344	1355.71330442469	-2.37198947169447	-0.00160787265622275	HCD	MS2	17.92375	18.7	36.6612233730667	30046	CNB2_050917_02.raw	0/0	1.88535964488983			0	0.0002781
High	Sequest HT (A2)	Unambiguous	[K].LADVLAAAEAR.[A]		1	1	A6THB4	A6THB4	0	2	0.4581	0	1	1	550.308654785156	1099.61003294031	-0.51450003129577	-0.000282874843719583	HCD	MS2	0	40.635	35.5976590656	29914	CNB2_050917_03.raw	0/0	2.27321219444275	2263499.875	35.5644798278809	0	8.356E-05
High	Sequest HT (A2)	Unambiguous	[K].GIANSILIK.[F]		1	2	A6TD53	B5XV19; A6TD53	0	2	0.5517	0	1	1	464.794097900391	928.580919170781	-1.80271440683161	-0.000836984609293268	CID	MS2		18.415	36.6586151712	30043	CNB2_050917_02.raw	0/0	2.60876178741455	24197853	36.6290550231934	0	0.00019
High	Sequest HT (A2)	Unambiguous	[K].LADVLAAAEAR.[A]		1	1	A6THB4	A6THB4	0	2	0.4259	0	1	1	550.308654785156	1099.61003294031	-0.51450003129577	-0.000282874843719583	CID	MS2		23.365	35.5991816184	29916	CNB2_050917_03.raw	0/0	2.70381760597229	2263499.875	35.5644798278809	0	4.019E-06
High	Sequest HT (A2)	Unambiguous	[R].FTVLISPHVNK.[D]		1	1	A6TEX3	A6TEX3	0	3	0.7787	0	1	1	418.910980224609	1254.71838741383	-1.67054431579492	-0.000698688723862991	CID	MS2		23.815	35.6076627557333	29923	CNB2_050917_03.raw	0/0	2.44129633903503			0	6.699E-06
High	Sequest HT (A2)	Unambiguous	[R].ADIDYNTSEAHTTYGVIGVK.[V]		1	1	B5XNA0	B5XNA0	0	3	0.5928	0	1	1	718.68212890625	2154.03183345875	-1.44839397564132	-0.00103996374991766	CID	MS2		17.83681	36.6551361266667	30039	CNB2_050917_02.raw	0/0	1.93873727321625	139910707.8125	36.6338996887207	0	1.439E-08
High	Sequest HT (A2)	Unambiguous	[K].SLYEADLVDEAK.[R]		1	1	B5XUB8	B5XUB8	0	2	0.8567	0	1	1	676.83203125	1352.65678587	-0.899229515556353	-0.000608175000024858	CID	MS2		24.1	36.7293538333333	30119	CNB2_050917_02.raw	0/0	3.62532639503479	5840932.8125	36.6679611206055	0	2.003E-06
High	Sequest HT (A2)	Unambiguous	[R].ADIDYNTSEAHTTYGVIGVK.[V]		1	1	B5XNA0	B5XNA0	0	3	0.4523	0	1	1	718.683532714844	2154.03604488453	0.506739470406198	0.000363844843832339	HCD	MS2	0	32.665	35.5411073989333	29854	CNB2_050917_03.raw	0/0	2.4143238067627			0	2.751E-09
High	Sequest HT (A2)	Unambiguous	[R].ALSQPDLYEGDGELR.[V]		1	1	A6T5N6	A6T5N6	0	2	0.7347	0	1	1	831.902648925781	1662.79802122156	0.641125520175962	0.000533030781411981	CID	MS2		41.04	35.5072859218667	29828	CNB2_050917_03.raw	0/0	3.92476034164429	31302086.75	35.7249221801758	0	1.79E-09
High	Sequest HT (A2)	Unambiguous	[R].ALSQPDLYEGDGELR.[V]		1	1	A6T5N6	A6T5N6	0	2	0.6863	0	1	1	831.902648925781	1662.79802122156	0.641125520175962	0.000533030781411981	HCD	MS2	62.14536	33.1	35.5053958616	29826	CNB2_050917_03.raw	0/0	3.2210795879364	31302086.75	35.7249221801758	0	2.377E-05
High	Sequest HT (A2)	Unambiguous	[K].VLESAIAnAEHNDGADIDDLK.[V]	N8(Deamidated)	1	1	A6TEW7	A6TEW7	0	3	0.2	0	1	1	737.689575195313	2211.05417232594	5.88458332020945	0.00433701864596866	CID	MS2		24.4	36.8260684845333	30217	CNB2_050917_02.raw	0/0	2.10371232032776			0	0.0007205
High	Sequest HT (A2)	Unambiguous	[K].VLESAIAnAEHNDGADIDDLK.[V]	N8(Deamidated)	1	1	A6TEW7	A6TEW7	0	3	0.2413	0	1	1	737.689086914063	2211.05270748219	5.22207021296426	0.00384873739596866	HCD	MS2	6.90256	13.42	36.8244144053333	30215	CNB2_050917_02.raw	0/0	3.44158720970154			0	2.914E-08
High	Sequest HT (A2)	Unambiguous	[R].VnSDVLTVSTVNSQDQVTQKPLR.[D]	N2(Deamidated)	1	2	B5XND7	O52537; B5XND7	0	3		0.0267	3	3	843.775634765625	2529.31235103688	-1.23924956870797	-0.00104481770817329	CID	MS2		33.1	36.8164915736	30209	CNB2_050917_02.raw	0/0	3.64958953857422			0	7.434E-07
High	Sequest HT (A2)	Unambiguous	[R].VNSDVLTVSTVNSqDQVTQKPLR.[D]	Q14(Deamidated)	1	2	B5XND7	O52537; B5XND7	0	3		0.016	2	2	843.775634765625	2529.31235103688	-1.23924956870797	-0.00104481770817329	CID	MS2		33.1	36.8164915736	30209	CNB2_050917_02.raw	0/0	3.68786072731018			0	1.645E-06
High	Sequest HT (A2)	Unambiguous	[R].VNSDVLTVSTVnSQDQVTQKPLR.[D]	N12(Deamidated)	1	2	B5XND7	O52537; B5XND7	0	3	0.016	0	1	1	843.775634765625	2529.31235103688	-1.23924956870797	-0.00104481770817329	CID	MS2		33.1	36.8164915736	30209	CNB2_050917_02.raw	0/0	3.751300573349			0	8.254E-07
High	Sequest HT (A2)	Unambiguous	[R].VNSDVLTVSTVNSQDQVTqKPLR.[D]	Q19(Deamidated)	1	2	B5XND7	O52537; B5XND7	0	3		0.02	4	4	843.775634765625	2529.31235103688	-1.23924956870797	-0.00104481770817329	HCD	MS2	47.63447	33.865	36.8148545133333	30207	CNB2_050917_02.raw	0/0	4.41315507888794			0	2.559E-07
High	Sequest HT (A2)	Unambiguous	[R].VNSDVLTVSTVNSqDQVTQKPLR.[D]	Q14(Deamidated)	1	2	B5XND7	O52537; B5XND7	0	3		0.0111	3	3	843.775634765625	2529.31235103688	-1.23924956870797	-0.00104481770817329	HCD	MS2	47.63447	33.865	36.8148545133333	30207	CNB2_050917_02.raw	0/0	4.44553327560425			0	3.446E-08
High	Sequest HT (A2)	Unambiguous	[R].VNSDVLTVSTVnSQDQVTQKPLR.[D]	N12(Deamidated)	1	2	B5XND7	O52537; B5XND7	0	3		0.0044	2	2	843.775634765625	2529.31235103688	-1.23924956870797	-0.00104481770817329	HCD	MS2	47.63447	33.865	36.8148545133333	30207	CNB2_050917_02.raw	0/0	4.48418807983398			0	2.016E-08
High	Sequest HT (A2)	Unambiguous	[K].LTLGSALAAPQR.[Q]		1	1	Q9F663	Q9F663	0	2	0.7267	0	1	1	599.351013183594	1197.69474973719	-0.206440548750584	-0.000123626406207222	HCD	MS2	0	22.525	35.6101437536	29926	CNB2_050917_03.raw	0/0	3.44104027748108			0	9.375E-07
High	Sequest HT (A2)	Unambiguous	[R].VNSDVLTVSTVNSQDqVTQKPLR.[D]	Q16(Deamidated)	1	2	B5XND7	O52537; B5XND7	0	3	0.0044	0	1	1	843.775634765625	2529.31235103688	-1.23924956870797	-0.00104481770817329	HCD	MS2	47.63447	33.865	36.8148545133333	30207	CNB2_050917_02.raw	0/0	4.50137853622437			0	3.897E-08
High	Sequest HT (A2)	Unambiguous	[R].IEDNVVIHENSIENMTR.[D]		1	1	A6TGM5	A6TGM5	0	3	0.6406	0	1	1	671.660400390625	2012.96664791188	-1.95289894732563	-0.00131037604160156	HCD	MS2	15.94941	33.1	36.8082273618667	30200	CNB2_050917_02.raw	0/0	2.56404113769531	3376281.125	36.7089996337891	0	2.103E-05
High	Sequest HT (A2)	Unambiguous	[K].LTVLDSLSK.[I]		1	1	B5XUB8	B5XUB8	0	2	0.7025	0	1	1	488.288330078125	975.56938352625	-2.77216187641252	-0.0013522218749813	CID	MS2		31.42	36.7803805501333	30170	CNB2_050917_02.raw	0/0	1.58247339725494			0	0.0002518
High	Sequest HT (A2)	Unambiguous	[K].VGEEVEIVGIK.[E]		1	1	A6TEX7	A6TEX7	0	2	0.7179	0	1	1	586.3330078125	1171.658738995	1.58652676526324	0.000929432500015537	HCD	MS2	7.603314	21.715	35.4986193288	29818	CNB2_050917_03.raw	0/0	3.18966221809387			0	2.539E-07
High	Sequest HT (A2)	Unambiguous	[K].LHGGEPANFLDVGGGATK.[E]		1	1	A6T6F6	A6T6F6	0	2	0.6104	0	1	1	870.43798828125	1739.8686999325	-1.39276838846376	-0.00121161875017606	CID	MS2		28.585	36.774957992	30165	CNB2_050917_02.raw	0/0	2.4892520904541	3405264.625	36.7411231994629	0	0.0008097
High	Sequest HT (A2)	Unambiguous	[K].LHGGEPANFLDVGGGATK.[E]		1	1	A6T6F6	A6T6F6	0	2	0.7197	0	1	1	870.43798828125	1739.8686999325	-1.39276838846376	-0.00121161875017606	HCD	MS2	56.41471	27.31	36.7735102626667	30163	CNB2_050917_02.raw	0/0	2.88642883300781	3405264.625	36.7411231994629	0	0.0002816
High	Sequest HT (A2)	Unambiguous	[K].ALIGFAGPR.[V]		1	1	A6TC02	A6TC02	0	2	0.6713	0	1	1	451.265563964844	901.523851299688	-1.73192046553358	-0.000780685156200889	CID	MS2		42.685	36.7725082808	30162	CNB2_050917_02.raw	0/0	2.16101384162903			0	0.0006521
High	Sequest HT (A2)	Unambiguous	[R].NGHVVIAGDGqATLGNTVMK.[G]	Q11(Deamidated)	1	1	B5XZ36	B5XZ36	0	3	0.1094	0	1	1	661.668334960938	1982.99045162281	-2.9998577841587	-0.00198290239582954	CID	MS2		16.795	36.7716956970667	30161	CNB2_050917_02.raw	0/0	2.56210422515869	5272812.3125	36.9542045593262	0	0.0005215
High	Sequest HT (A2)	Unambiguous	[K].VGEEVEIVGIK.[E]		1	1	A6TEX7	A6TEX7	0	2	0.8149	0	1	1	586.3330078125	1171.658738995	1.58652676526324	0.000929432500015537	CID	MS2		31.555	35.500188752	29820	CNB2_050917_03.raw	0/0	3.35217070579529			0	7.282E-06
High	Sequest HT (A2)	Unambiguous	[R].IEDNVVIHENSIENMTR.[D]		1	1	A6TGM5	A6TGM5	0	3	0.5721	0	1	1	671.66064453125	2012.96738033375	-1.58904769056792	-0.00106623541660156	CID	MS2		42.64	36.8102399586667	30202	CNB2_050917_02.raw	0/0	2.29176378250122	3376281.125	36.7089996337891	0	9.845E-05
High	Sequest HT (A2)	Unambiguous	[R].DHTLFALTDGK.[V]		1	1	B5XSV6	B5XSV6	0	3	0.6261	0	1	1	406.543212890625	1217.61508541188	-0.815148668610331	-0.000330846041606492	CID	MS2		22.375	36.6347764994667	30026	CNB2_050917_02.raw	0/0	3.28921175003052	5755106.4375	36.6457901000977	0	3.704E-05
High	Sequest HT (A2)	Unambiguous	[K].LTLGSALAAPQR.[Q]		1	1	Q9F663	Q9F663	0	2	0.6583	0	1	1	599.351013183594	1197.69474973719	-0.206440548750584	-0.000123626406207222	CID	MS2		32.26	35.611769556	29928	CNB2_050917_03.raw	0/0	3.59984135627747			0	6.123E-09
High	Sequest HT (A2)	Unambiguous	[R].ELDKLENSLGGIK.[D]		1	2	A6T4X1	A6T4X1; B5Y1K2	1	2	0.4018	0	1	1	708.390502929688	1415.77372922938	-0.215981235318015	-0.000152890312506315	HCD	MS2	8.84884	32.335	36.6039173912	29991	CNB2_050917_02.raw	0/0	3.30864238739014			0	6.164E-07
High	Sequest HT (A2)	Unambiguous	[R].DHTLFALTDGK.[V]		1	1	B5XSV6	B5XSV6	0	3	0.6137	0	1	1	406.543243408203	1217.61517696461	-0.73995851956997	-0.000300328463481492	HCD	MS2	47.03265	41.67	35.6515959114667	29956	CNB2_050917_03.raw	0/0	3.21333622932434	5561801.4375	35.7309379577637	0	0.0006545
High	Sequest HT (A2)	Unambiguous	[R].DHTLFALTDGK.[V]		1	1	B5XSV6	B5XSV6	0	3	0.5422	0	1	1	406.543243408203	1217.61517696461	-0.73995851956997	-0.000300328463481492	CID	MS2		15.205	35.6531564584	29958	CNB2_050917_03.raw	0/0	3.32035350799561	5561801.4375	35.7309379577637	0	1.687E-05
High	Sequest HT (A2)	Unambiguous	[K].VYAGNEHNHAAqQPQVLDI.[-]	Q12(Deamidated)	1	1	B5XSS1	B5XSS1	0	3	0.0515	0	1	1	702.338928222656	2105.00223140797	-1.15218843966887	-0.000808454010326513	HCD	MS2	11.96368	41.145	36.4645486552	29839	CNB2_050917_02.raw	0/0	3.69419813156128			0	0.0001472
High	Sequest HT (A2)	Unambiguous	[R].VnSDVLTVSTVnSQDQVTQKPLR.[D]	N2(Deamidated); N12(Deamidated)	1	2	B5XND7	O52537; B5XND7	0	3	0.3561	0	1	1	844.11083984375	2530.31796627125	7.29746863547453	0.00615492708349337	CID	MS2		40.635	36.450728428	29829	CNB2_050917_02.raw	0/0	3.51065230369568			0	4.347E-07
High	Sequest HT (A2)	Unambiguous	[R].VNSDVLTVSTVNSQDQVTqKPLR.[D]	Q19(Deamidated)	1	2	B5XND7	O52537; B5XND7	0	3		0.0449	2	2	843.779724121094	2529.32461910328	3.61110084294632	0.00304453776057671	HCD	MS2	32.9726	33.1	36.4487637069333	29827	CNB2_050917_02.raw	0/0	3.8300666809082			0	1.179E-06
High	Sequest HT (A2)	Unambiguous	[R].VnSDVLTVSTVNSQDQVTQKPLR.[D]	N2(Deamidated)	1	2	B5XND7	O52537; B5XND7	0	3	0.0449	0	1	1	843.779724121094	2529.32461910328	3.61110084294632	0.00304453776057671	HCD	MS2	32.9726	33.1	36.4487637069333	29827	CNB2_050917_02.raw	0/0	4.00840663909912			0	8.161E-07
High	Sequest HT (A2)	Unambiguous	[K].IANLEAQLAEAQK.[R]		1	2	A6TCM1	B5XVJ9; A6TCM1	0	2	0.7618	0	1	1	699.882873535156	1398.75847044031	-0.17792896229747	-0.000124439843716573	HCD	MS2	35.94212	26.68	35.6669349770667	29972	CNB2_050917_03.raw	0/0	3.82102513313293			0	6.562E-10
High	Sequest HT (A2)	Unambiguous	[R].DQGKDPATLEHVVPFK.[V]		1	2	A6TGT4	B5XY03; A6TGT4	1	4	0.6341	0	1	1	445.985229492188	1780.91908807875	-2.09795797934233	-0.000934075312500227	HCD	MS2	10.196	33.1	36.4450305930667	29823	CNB2_050917_02.raw	0/0	3.57890176773071	2387184.8125	36.4974250793457	0	7.375E-06
High	Sequest HT (A2)	Unambiguous	[R].SWSFGEVK.[K]		1	1	A6TGP1	A6TGP1	0	2	0.9	0	1	1	470.231903076172	939.456529522344	-0.562843880437168	-0.000264383828096015	CID	MS2		39.18	35.6466423477333	29951	CNB2_050917_03.raw	0/0	2.00284290313721	7892894.5	35.5982208251953	0	0.0005113
High	Sequest HT (A2)	Unambiguous	[K].LTLGSALAAPQR.[Q]		1	1	Q9F663	Q9F663	0	2	0.6038	0	1	1	599.350158691406	1197.69304075281	-1.63333502463547	-0.000978118593707222	CID	MS2		13.555	36.4390539138667	29816	CNB2_050917_02.raw	0/0	3.17667818069458			0	3.133E-07
High	Sequest HT (A2)	Unambiguous	[K].AADMTGADIEAMTR.[S]		1	2	A6TGN5	B5XYF9; A6TGN5	0	2	0.7471	0	1	1	726.825744628906	1452.64421262781	-1.05126263455355	-0.000763556093716034	CID	MS2		27.1	36.4238440064	29803	CNB2_050917_02.raw	0/0	3.4847047328949	1804339.875	36.4935989379883	0	4.802E-07
High	Sequest HT (A2)	Unambiguous	[K].AADMTGADIEAMTR.[S]		1	2	A6TGN5	B5XYF9; A6TGN5	0	2	0.7813	0	1	1	726.825744628906	1452.64421262781	-1.05126263455355	-0.000763556093716034	HCD	MS2	18.15036	34.855	36.4223216504	29801	CNB2_050917_02.raw	0/0	3.43386554718018	1804339.875	36.4935989379883	0	1.398E-07
High	Sequest HT (A2)	Unambiguous	[K].LTVLDSLSK.[I]		1	1	B5XUB8	B5XUB8	0	2	0.6629	0	1	1	488.288818359375	975.57036008875	-1.77114666488462	-0.000863940624981296	CID	MS2		33.1	36.4049302194667	29784	CNB2_050917_02.raw	0/0	1.78463625907898			0	0.000398
High	Sequest HT (A2)	Unambiguous	[K].IANLEAQLAEAQK.[R]		1	2	A6TCM1	B5XVJ9; A6TCM1	0	2	0.6738	0	1	1	699.882873535156	1398.75847044031	-0.17792896229747	-0.000124439843716573	CID	MS2		36.045	35.6686392792	29974	CNB2_050917_03.raw	0/0	3.74341702461243			0	7.435E-08
High	Sequest HT (A2)	Unambiguous	[K].LADVLAAAEAR.[A]		1	1	A6THB4	A6THB4	0	2	0.6202	0	1	1	550.308349609375	1099.60942258875	-1.06956158056342	-0.000588050624969583	CID	MS2		42.43	36.33092954	29712	CNB2_050917_02.raw	0/0	2.87481188774109			0	6.031E-07
High	Sequest HT (A2)	Unambiguous	[K].LADVLAAAEAR.[A]		1	1	A6THB4	A6THB4	0	2	0.5171	0	1	1	550.308349609375	1099.60942258875	-1.06956158056342	-0.000588050624969583	HCD	MS2	31.78546	33.1	36.3291668664	29710	CNB2_050917_02.raw	0/0	2.62824511528015			0	6.845E-05
High	Sequest HT (A2)	Unambiguous	[R].NVGEHEVNFQVHSEVFAK.[V]		1	1	A6THB4	A6THB4	0	4	0.4256	0	1	1	518.256164550781	2070.00282831313	-0.531301830053872	-0.000274949218805887	HCD	MS2	0	27.355	35.7171369413333	30023	CNB2_050917_03.raw	0/0	2.41974592208862			0	1.016E-05
High	Sequest HT (A2)	Unambiguous	[R].ILEnGTVQPLDVK.[V]	N4(Deamidated)	1	2	B5Y369	B5Y369; A6TH52	0	2	0.1021	0	1	1	713.893249511719	1426.77922239344	0.30552980017101	0.000217961718759208	HCD	MS2	0	24.04	35.7568647485333	30064	CNB2_050917_03.raw	0/0	3.33015537261963			0	2.29E-09
High	Sequest HT (A2)	Unambiguous	[K].LTLGSALAAPQR.[Q]		1	1	Q9F663	Q9F663	0	2	0.7796	0	1	1	599.350158691406	1197.69304075281	-1.63333502463547	-0.000978118593707222	HCD	MS2	5.281672	39.165	36.4375268378667	29814	CNB2_050917_02.raw	0/0	3.13153481483459			0	2.403E-06
High	Sequest HT (A2)	Unambiguous	[K].AIDEAKDEDTADIFTAASR.[D]		1	2	A6T6Q6	Q84FI0; A6T6Q6	1	3	0.6336	0	1	1	680.323364257813	2038.95553951344	-0.406662239265947	-0.000276388854217657	HCD	MS2	23.82278	36.615	36.8337306837333	30226	CNB2_050917_02.raw	0/0	3.92616295814514			0	8.824E-08
High	Sequest HT (A2)	Unambiguous	[R].SWSFGEVK.[K]		1	1	A6TGP1	A6TGP1	0	2	0.8651	0	1	1	470.231903076172	939.456529522344	-0.562843880437168	-0.000264383828096015	HCD	MS2	0	30.325	35.6449983754667	29949	CNB2_050917_03.raw	0/0	2.52206754684448	7892894.5	35.5982208251953	0	0.0004664
High	Sequest HT (A2)	Unambiguous	[R].DHTLFALTDGK.[V]		1	1	B5XSV6	B5XSV6	0	3	0.5158	0	1	1	406.542327880859	1217.61243038258	-2.99566299078079	-0.00121585580723149	HCD	MS2	19.22401	32.92	36.4941787890667	29872	CNB2_050917_02.raw	0/0	3.15537548065186	5755106.4375	36.6457901000977	0	0.0002548
High	Sequest HT (A2)	Unambiguous	[R].ELDKLENSLGGIK.[D]		1	2	A6T4X1	A6T4X1; B5Y1K2	1	2	0.1765	0	1	1	708.388427734375	1415.76957883875	-3.14751587458034	-0.00222808562500632	HCD	MS2	0	31.135	35.6126018666667	29929	CNB2_050917_03.raw	0/0	2.54800343513489			0	4.629E-06
High	Sequest HT (A2)	Unambiguous	[R].GTLEDPNQFIR.[R]		1	1	A6T5N6	A6T5N6	0	2	0.4202	0	1	1	645.327575683594	1289.64787473719	-0.438827198584727	-0.000282966406189189	HCD	MS2	0	28.66	36.6012303650667	29988	CNB2_050917_02.raw	0/0	2.56797981262207			0	4.948E-05
High	Sequest HT (A2)	Unambiguous	[R].ALSQPDLYEGDGELR.[V]		1	1	A6T5N6	A6T5N6	0	2	0.737	0	1	1	831.90087890625	1662.7944811825	-1.4878410090894	-0.00123698874983802	CID	MS2		24.385	36.5997511872	29986	CNB2_050917_02.raw	0/0	4.40869188308716	19141115.875	36.5236129760742	0	1.424E-09
High	Sequest HT (A2)	Unambiguous	[R].ALSQPDLYEGDGELR.[V]		1	1	A6T5N6	A6T5N6	0	2	0.6667	0	1	1	831.90087890625	1662.7944811825	-1.4878410090894	-0.00123698874983802	HCD	MS2	0	13.405	36.5982155168	29984	CNB2_050917_02.raw	0/0	3.06016898155212	19141115.875	36.5236129760742	0	3.641E-06
High	Sequest HT (A2)	Unambiguous	[R].ILEnGTVQPLDVK.[V]	N4(Deamidated)	1	2	B5Y369	B5Y369; A6TH52	0	2	0.0924	0	1	1	713.89208984375	1426.7769030575	-1.32004520801809	-0.000941706249990792	CID	MS2		31.63	36.5801150973333	29965	CNB2_050917_02.raw	0/0	4.21996021270752			0	4.152E-09
High	Sequest HT (A2)	Unambiguous	[R].ILEnGTVQPLDVK.[V]	N4(Deamidated)	1	2	B5Y369	B5Y369; A6TH52	0	2	0.0886	0	1	1	713.89208984375	1426.7769030575	-1.32004520801809	-0.000941706249990792	HCD	MS2	0	21.805	36.5784521202667	29963	CNB2_050917_02.raw	0/0	3.61394548416138			0	1.138E-08
High	Sequest HT (A2)	Unambiguous	[K].KRPFYQVVVTDSR.[N]		1	2	A6TCL7	A6TCL7; B5XVK3	1	3	0.5175	0	1	1	532.2939453125	1594.8672826775	-1.70446650695933	-0.000906134166598349	HCD	MS2	35.44294	20.755	36.5664961453333	29950	CNB2_050917_02.raw	0/0	3.15419340133667	5306589.5	36.4902534484863	0	0.0003115
High	Sequest HT (A2)	Unambiguous	[K].IANLEAQLAEAQK.[R]		1	2	A6TCM1	B5XVJ9; A6TCM1	0	2	0.6772	0	1	1	699.880981445313	1398.75468626063	-2.8833131255788	-0.00201652968746657	CID	MS2		32.755	36.5394972893333	29922	CNB2_050917_02.raw	0/0	3.80600309371948			0	1.109E-07
High	Sequest HT (A2)	Unambiguous	[R].ELDKLENSLGGIK.[D]		1	2	A6T4X1	A6T4X1; B5Y1K2	1	2	0.556	0	1	1	708.388427734375	1415.76957883875	-3.14751587458034	-0.00222808562500632	CID	MS2		33.1	35.6143707330667	29931	CNB2_050917_03.raw	0/0	2.41186285018921			0	8.049E-05
High	Sequest HT (A2)	Unambiguous	[K].IANLEAQLAEAQK.[R]		1	2	A6TCM1	B5XVJ9; A6TCM1	0	2	0.7857	0	1	1	699.880981445313	1398.75468626063	-2.8833131255788	-0.00201652968746657	HCD	MS2	34.54136	37.285	36.5376205762667	29920	CNB2_050917_02.raw	0/0	3.91575813293457			0	1.565E-09
High	Sequest HT (A2)	Unambiguous	[K].VGEEVEIVGIK.[E]		1	1	A6TEX7	A6TEX7	0	2	0.7816	0	1	1	586.332214355469	1171.65715208094	0.232108002046554	0.000135975468765537	CID	MS2		10.30349	36.5325351802667	29914	CNB2_050917_02.raw	0/0	3.16351366043091	109088701.5	36.5214729309082	0	4.261E-06
High	Sequest HT (A2)	Unambiguous	[R].GFEGGQMPLYR.[R]		1	1	B5XNB2	B5XNB2	0	2	0.8527	0	1	1	627.7998046875	1254.592332745	-0.984920559905175	-0.000617837499930829	HCD	MS2	31.93455	20.845	36.531864228	29913	CNB2_050917_02.raw	0/0	3.1888062953949			0	4.544E-06
High	Sequest HT (A2)	Unambiguous	[K].VGEEVEIVGIK.[E]		1	1	A6TEX7	A6TEX7	0	2	0.7968	0	1	1	586.332214355469	1171.65715208094	0.232108002046554	0.000135975468765537	HCD	MS2	2.513401	0.04179041	36.5317902605333	29912	CNB2_050917_02.raw	0/0	1.86863303184509	109088701.5	36.5214729309082	0	3.986E-07
High	Sequest HT (A2)	Unambiguous	[R].ADIDYnTSEAHTTYGVIGVK.[V]	N6(Deamidated)	1	1	B5XNA0	B5XNA0	0	2	0.5596	0	1	1	1078.01916503906	2155.03105344813	5.6074207684911	0.00604204906261274	CID	MS2		32.695	36.5282125344	29910	CNB2_050917_02.raw	0/0	1.9301837682724	16708232	36.7249755859375	0	1.824E-05
High	Sequest HT (A2)	Unambiguous	[R].ADIDYnTSEAHTTYGVIGVK.[V]	N6(Deamidated)	1	1	B5XNA0	B5XNA0	0	2	0.6076	0	1	1	1078.01916503906	2155.03105344813	5.6074207684911	0.00604204906261274	HCD	MS2	34.56985	23.035	36.5264145426667	29908	CNB2_050917_02.raw	0/0	2.88373064994812	16708232	36.7249755859375	0	1.517E-05
High	Sequest HT (A2)	Unambiguous	[K].KRPFYQVVVTDSR.[N]		1	2	A6TCL7	A6TCL7; B5XVK3	1	3	0.7519	0	1	1	532.294128417969	1594.86783199391	-1.36003943398284	-0.000723028697848349	CID	MS2		41.52	36.5209667402667	29902	CNB2_050917_02.raw	0/0	2.62463784217834	5306589.5	36.4902534484863	0	0.0001646
High	Sequest HT (A2)	Unambiguous	[K].KRPFYQVVVTDSR.[N]		1	2	A6TCL7	A6TCL7; B5XVK3	1	3	0.6169	0	1	1	532.294128417969	1594.86783199391	-1.36003943398284	-0.000723028697848349	HCD	MS2	57.93065	33.1	36.5190421637333	29900	CNB2_050917_02.raw	0/0	3.07700109481812	5306589.5	36.4902534484863	0	5.222E-05
High	Sequest HT (A2)	Unambiguous	[R].DHTLFALTDGK.[V]		1	1	B5XSV6	B5XSV6	0	3	0.6367	0	1	1	406.542327880859	1217.61243038258	-2.99566299078079	-0.00121585580723149	CID	MS2		14.05	36.4955950408	29874	CNB2_050917_02.raw	0/0	2.5643048286438	5755106.4375	36.6457901000977	0	1.073E-05
High	Sequest HT (A2)	Unambiguous	[R].GFEGGQMPLYR.[R]		1	1	B5XNB2	B5XNB2	0	2	0.8845	0	1	1	627.7998046875	1254.592332745	-0.984920559905175	-0.000617837499930829	CID	MS2		30.805	36.5334352482667	29915	CNB2_050917_02.raw	0/0	3.55271911621094			0	1.453E-06
High	Sequest HT (A2)	Unambiguous	[K].VYAGNEHNHAAqQPQVLDI.[-]	Q12(Deamidated)	1	1	B5XSS1	B5XSS1	0	3		0.0065	2	2	702.340209960938	2105.00607662281	0.674512908180041	0.000473284270923487	HCD	MS2	42.30545	40.425	35.4844781477333	29804	CNB2_050917_03.raw	0/0	4.56651878356934	6944672.25	35.5604934692383	0	0.0002022
High	Sequest HT (A2)	Unambiguous	[K].VDEAGFEAAMEEQR.[R]		1	1	A6TCV9	A6TCV9	0	2	0.5094	0	1	1	791.345825195313	1581.68437376063	-0.371862532051217	-0.000294084687425311	HCD	MS2	37.32214	25.63	36.8371991632	30230	CNB2_050917_02.raw	0/0	3.7101047039032	6667476.75	36.8918914794922	0	3.732E-07
High	Sequest HT (A2)	Unambiguous	[K].VDEAGFEAAMEEQR.[R]		1	1	A6TCV9	A6TCV9	0	2	0.4722	0	1	1	791.345825195313	1581.68437376063	-0.371862532051217	-0.000294084687425311	CID	MS2		25.6	36.8385968589333	30232	CNB2_050917_02.raw	0/0	2.8844518661499	6667476.75	36.8918914794922	0	1.751E-06
High	Sequest HT (A2)	Unambiguous	[R].SHDALTAVTSLSVDK.[T]		1	1	A6T7E9	A6T7E9	0	2	0.8174	0	1	1	772.401062011719	1543.79484739344	-0.893600164509425	-0.000689768281176839	CID	MS2		32.845	37.1005039296	30498	CNB2_050917_02.raw	0/0	3.6712532043457			0	3.857E-10
High	Sequest HT (A2)	Unambiguous	[R].IAQAAWQVNETTENIGAR.[R]		1	2	B5XZ37	B5XZ37; A6TGC1	0	2	0.7572	0	1	1	986.49755859375	1971.9878405575	-0.221853499352978	-0.000218746250084223	HCD	MS2	0	26.425	37.0997132621333	30497	CNB2_050917_02.raw	0/0	3.45858645439148	13817053.875	37.3157119750977	0	4.369E-08
High	Sequest HT (A2)	Unambiguous	[R].SHDALTAVTSLSVDK.[T]		1	1	A6T7E9	A6T7E9	0	2	0.7198	0	1	1	772.401062011719	1543.79484739344	-0.893600164509425	-0.000689768281176839	HCD	MS2	0	35.02	37.0986420874667	30496	CNB2_050917_02.raw	0/0	3.64183187484741			0	2.432E-09
High	Sequest HT (A2)	Unambiguous	[K].SLYEADLVDEAK.[R]		1	1	B5XUB8	B5XUB8	0	2	0.832	0	1	1	676.8330078125	1352.658738995	0.544686830478273	0.000368387499975142	CID	MS2		23.875	37.0949027608	30491	CNB2_050917_02.raw	0/0	3.75144958496094			0	5.808E-07
High	Sequest HT (A2)	Unambiguous	[K].SLYEADLVDEAK.[R]		1	1	B5XUB8	B5XUB8	0	2	0.7809	0	1	1	676.832214355469	1352.65715208094	-0.628495200674861	-0.000425069531274858	HCD	MS2	34.55916	12.805	37.0934503144	30489	CNB2_050917_02.raw	0/0	3.23769855499268			0	1.959E-07
High	Sequest HT (A2)	Unambiguous	[K].DDDVVDAEFEEVKDK.[K]		1	2	A6T4F4	A6T4F4; B5Y242	1	2	0.8215	0	1	1	876.892333984375	1752.77739133875	-2.07606151998473	-0.00181944062489947	CID	MS2		41.535	37.0816365029333	30478	CNB2_050917_02.raw	0/0	2.96903824806213	4084450.625	37.1142578125	0	4.113E-05
High	Sequest HT (A2)	Unambiguous	[K].AADMTGADIEAMTR.[S]		1	2	A6TGN5	B5XYF9; A6TGN5	0	2	0.7639	0	1	1	726.826354980469	1452.64543333094	-0.21093171862185	-0.000153204531216034	CID	MS2		31.42	35.2842727264	29631	CNB2_050917_03.raw	0/0	4.49134969711304	7470186.5	35.2311935424805	0	2.681E-09
High	Sequest HT (A2)	Unambiguous	[K].IANLEAQLAEAQK.[R]		1	2	A6TCM1	B5XVJ9; A6TCM1	0	2	0.68	0	1	1	699.882446289063	1398.75761594813	-0.78882216045777	-0.000551685937466573	HCD	MS2	65.67319	34.435	35.2850829210667	29632	CNB2_050917_03.raw	0/0	2.50076293945313	19042883.875	35.5632438659668	0	3.133E-05
High	Sequest HT (A2)	Unambiguous	[R].IAQAAWQVNETTENIGAR.[R]		1	2	B5XZ37	B5XZ37; A6TGC1	0	2	0.8289	0	1	1	986.49755859375	1971.9878405575	-0.221853499352978	-0.000218746250084223	CID	MS2		35.82	37.101575292	30499	CNB2_050917_02.raw	0/0	4.14935922622681	13817053.875	37.3157119750977	0	7.904E-09
High	Sequest HT (A2)	Unambiguous	[K].YIELPDAYK.[S]		1	2	A6TD54	B5XV18; A6TD54	0	2	0.6878	0	1	1	556.286804199219	1111.56633176844	-0.603473799432246	-0.000335400781182216	HCD	MS2	16.22899	33.49	37.0757265258667	30471	CNB2_050917_02.raw	0/0	2.20713806152344	1003364.96875	36.9802322387695	0	0.0005029
High	Sequest HT (A2)	Unambiguous	[K].LHGGEPANFLDVGGGATK.[E]		1	1	A6T6F6	A6T6F6	0	3	0.5265	0	1	1	580.62890625	1739.87216549	0.59907885462823	0.000347439999889806	HCD	MS2	46.68562	36.255	37.0722472994667	30467	CNB2_050917_02.raw	0/0	2.63715600967407			0	1.957E-05
High	Sequest HT (A2)	Unambiguous	[R].ILTEPNASITVQYK.[A]		1	2	B5XZ37	B5XZ37; A6TGC1	0	2	0.5271	0	1	1	788.931335449219	1576.85539426844	-1.71522825312396	-0.00135233578123461	CID	MS2		34.06	37.0713890269333	30466	CNB2_050917_02.raw	0/0	2.02646684646606			0	2.248E-05
High	Sequest HT (A2)	Unambiguous	[R].ILTEPNASITVQYK.[A]		1	2	B5XZ37	B5XZ37; A6TGC1	0	2	0.3273	0	1	1	788.933471679688	1576.85966672938	0.994248864932535	0.000783894687515385	HCD	MS2	18.78881	24.625	37.0696285250667	30464	CNB2_050917_02.raw	0/0	2.74835348129272			0	9.699E-06
High	Sequest HT (A2)	Unambiguous	[R].FTVLISPHVNK.[D]		1	1	A6TEX3	A6TEX3	0	3	0.727	0	1	1	418.910827636719	1254.71792965016	-2.0353775020719	-0.000851276614487991	CID	MS2		28.96	37.0648646197333	30458	CNB2_050917_02.raw	0/0	2.82304525375366			0	0.0001395
High	Sequest HT (A2)	Unambiguous	[R].FTVLISPHVNK.[D]		1	1	A6TEX3	A6TEX3	0	3	0.7968	0	1	1	418.910827636719	1254.71792965016	-2.0353775020719	-0.000851276614487991	HCD	MS2	11.40724	18.7	37.0633056509333	30456	CNB2_050917_02.raw	0/0	2.51333045959473			0	8.213E-05
High	Sequest HT (A2)	Unambiguous	[K].IANLEAQLAEAQK.[R]		1	2	A6TCM1	B5XVJ9; A6TCM1	0	2	0.6176	0	1	1	699.882446289063	1398.75761594813	-0.78882216045777	-0.000551685937466573	CID	MS2		23.35	35.2865767816	29634	CNB2_050917_03.raw	0/0	3.39599561691284	19042883.875	35.5632438659668	0	1.879E-06
High	Sequest HT (A2)	Unambiguous	[R].NMINVALNHGTLQHPVK.[G]		1	1	A6TEV5	A6TEV5	0	4	0.4626	0	1	1	472.256439208984	1886.00392694594	-1.37023072121924	-0.000646066015519864	HCD	MS2	7.845398	24.43506	37.0585667136	30451	CNB2_050917_02.raw	0/0	2.8099148273468			0	9.112E-06
High	Sequest HT (A2)	Unambiguous	[R].IILLGAPGAGK.[G]		1	1	A6T5N7	A6T5N7	0	2	1	0	1	1	505.322723388672	1009.63817014734	-2.25050677534633	-0.00113610132808617	HCD	MS2	46.87191	33.1	37.047866956	30441	CNB2_050917_02.raw	0/0	1.87523114681244			0	0.0009329
High	Sequest HT (A2)	Unambiguous	[K].LHGGEPANFLDVGGGATK.[E]		1	1	A6T6F6	A6T6F6	0	3	0.5994	0	1	1	580.627685546875	1739.86850338063	-1.50573760345961	-0.000873263125110194	CID	MS2		22.915	37.0738700602667	30469	CNB2_050917_02.raw	0/0	3.27123236656189			0	1.159E-06
High	Sequest HT (A2)	Unambiguous	[R].ALTEETGTTIEIEDDGTVK.[I]		1	2	A6TEI3	A6TEI3; B5XSX9	0	2	0.8813	0	1	1	1011.48974609375	2021.9722155575	-1.92162137705456	-0.00194273624981633	CID	MS2		31.195	37.01842652	30417	CNB2_050917_02.raw	0/0	3.36881518363953	2837523.75	37.1148719787598	0	5.153E-06
High	Sequest HT (A2)	Unambiguous	[K].AADMTGADIEAMTR.[S]		1	2	A6TGN5	B5XYF9; A6TGN5	0	2	0.8756	0	1	1	726.826354980469	1452.64543333094	-0.21093171862185	-0.000153204531216034	HCD	MS2	0	21.565	35.2826411525333	29629	CNB2_050917_03.raw	0/0	3.86096429824829	7470186.5	35.2311935424805	0	3.999E-11
High	Sequest HT (A2)	Unambiguous	[K].ADAFAVIVK.[A]		1	1	Q7X222	Q7X222	0	2	0.75	0	1	1	467.272888183594	933.538499737188	-2.02910642597131	-0.000947126406174448	HCD	MS2	34.67251	31.81	37.1375859170667	30536	CNB2_050917_02.raw	0/0	2.60282111167908			0	0.0002255
High	Sequest HT (A2)	Unambiguous	[R].VNSDVLTVSTVNSQDqVTQKPLR.[D]	Q16(Deamidated)	1	2	B5XND7	O52537; B5XND7	0	3	0.0876	0	1	1	843.776184082031	2529.31399898609	-0.58770996117232	-0.000495501301923292	CID	MS2		28.735	37.2034126466667	30604	CNB2_050917_02.raw	0/0	2.73931813240051	2831731.1875	37.1857147216797	0	6.87E-06
High	Sequest HT (A2)	Unambiguous	[R].ELDKLENSLGGIK.[D]		1	2	A6T4X1	A6T4X1; B5Y1K2	1	2	0.4621	0	1	1	708.39013671875	1415.7729968075	-0.733310877540777	-0.000519101250006315	HCD	MS2	10.14125	32.08	35.2337829493333	29590	CNB2_050917_03.raw	0/0	2.90485024452209			0	2.158E-06
High	Sequest HT (A2)	Unambiguous	[R].VNSDVLTVSTVNSQDQVTqKPLR.[D]	Q19(Deamidated)	1	2	B5XND7	O52537; B5XND7	0	3		0.0111	2	2	843.776184082031	2529.31399898609	-0.58770996117232	-0.000495501301923292	HCD	MS2	61.93683	18.445	37.2016790602667	30602	CNB2_050917_02.raw	0/0	3.56726908683777	2831731.1875	37.1857147216797	0	1.181E-06
High	Sequest HT (A2)	Unambiguous	[R].VNSDVLTVSTVNSQDqVTQKPLR.[D]	Q16(Deamidated)	1	2	B5XND7	O52537; B5XND7	0	3	0.0111	0	1	1	843.776184082031	2529.31399898609	-0.58770996117232	-0.000495501301923292	HCD	MS2	61.93683	18.445	37.2016790602667	30602	CNB2_050917_02.raw	0/0	3.6052143573761	2831731.1875	37.1857147216797	0	2.721E-06
High	Sequest HT (A2)	Unambiguous	[R].ELDKLENSLGGIK.[D]		1	2	A6T4X1	A6T4X1; B5Y1K2	1	2	0.5455	0	1	1	708.39013671875	1415.7729968075	-0.733310877540777	-0.000519101250006315	CID	MS2		40.695	35.2356006293333	29592	CNB2_050917_03.raw	0/0	2.19882917404175			0	4.357E-05
High	Sequest HT (A2)	Unambiguous	[K].GYRPQFYFR.[T]		1	1	A6TEX7	A6TEX7	0	3	0.6147	0	1	1	411.876068115234	1233.6136510857	-2.19010090981916	-0.000900581432233594	CID	MS2		27.715	37.1990880221333	30599	CNB2_050917_02.raw	0/0	3.27327346801758			0	4.092E-05
High	Sequest HT (A2)	Unambiguous	[K].LTLGSALAAPQR.[Q]		1	1	Q9F663	Q9F663	0	2	0.7337	0	1	1	599.3505859375	1197.693895245	-0.919887786693029	-0.000550872499957222	HCD	MS2	3.622858	0.1060242	35.2457833184	29596	CNB2_050917_03.raw	0/0	1.98631179332733			0	7.677E-08
High	Sequest HT (A2)	Unambiguous	[K].VDEAGFEAAMEEQR.[R]		1	1	A6TCV9	A6TCV9	0	2	0.4784	0	1	1	791.346435546875	1581.68559446375	0.3999113384612	0.000316266875074689	CID	MS2		13.66	37.1956877525333	30595	CNB2_050917_02.raw	0/0	3.69600796699524			0	1.736E-07
High	Sequest HT (A2)	Unambiguous	[K].LTVLDSLSK.[I]		1	1	B5XUB8	B5XUB8	0	2	0.6994	0	1	1	488.289031982422	975.570787334844	-1.33320250984117	-0.000650317578106296	CID	MS2		29.665	37.1326530714667	30530	CNB2_050917_02.raw	0/0	1.72529828548431			0	0.0003333
High	Sequest HT (A2)	Unambiguous	[K].VDEAGFEAAMEEQR.[R]		1	1	A6TCV9	A6TCV9	0	2	0.5404	0	1	1	791.344909667969	1581.68254270594	-1.52952333781984	-0.00120961203117531	HCD	MS2	29.4995	42.43	37.1940004125333	30593	CNB2_050917_02.raw	0/0	4.32836055755615			0	2.364E-09
High	Sequest HT (A2)	Unambiguous	[K].VLESAIAnAEHNDGADIDDLK.[V]	N8(Deamidated)	1	1	A6TEW7	A6TEW7	0	3	0.157	0	1	1	737.688171386719	2211.04996090016	3.97985813687953	0.00293321005221866	HCD	MS2	7.959418	27.34	37.1912169088	30590	CNB2_050917_02.raw	0/0	4.33459186553955			0	4.943E-08
High	Sequest HT (A2)	Unambiguous	[-].MFTINAEVR.[K]		2	2	B5XP25; A6TBR5	B5XP25; A6TBR5	0	2	0.5893	0	1	1	540.77783203125	1080.5483874325	-2.08561025668843	-0.00112680374991214	CID	MS2		24.88	37.1761431749333	30575	CNB2_050917_02.raw	0/0	2.79641175270081	1515720.28125	37.1214942932129	0	6.283E-05
High	Sequest HT (A2)	Unambiguous	[K].LTLGSALAAPQR.[Q]		1	1	Q9F663	Q9F663	0	2	0.7398	0	1	1	599.3505859375	1197.693895245	-0.919887786693029	-0.000550872499957222	CID	MS2		18.91	35.2465387450667	29598	CNB2_050917_03.raw	0/0	3.18704605102539			0	1.621E-09
High	Sequest HT (A2)	Unambiguous	[R].NqIAELVGADPR.[E]	Q2(Deamidated)	1	2	A6TCF1	A6TCF1; B5XNJ7	0	2	0.7397	0	1	2	642.337707519531	1283.66813840906	7.1145444557511	0.00456632453125239	CID	MS2		18.895	35.254396892	29605	CNB2_050917_03.raw	0/0	2.91939353942871			0	0.0004246
High	Sequest HT (A2)	Unambiguous	[K].AFNEMQPIVDR.[Q]		1	2	B5Y237	P45601; B5Y237	0	2	0.5737	0	1	1	660.323486328125	1319.63969602625	-1.17517071664472	-0.00077540187487557	CID	MS2		26.485	35.2621505888	29610	CNB2_050917_03.raw	0/0	3.19413256645203	2747134	35.2566070556641	0	0.0001172
High	Sequest HT (A2)	Unambiguous	[R].FAPSPTGYLHVGGAR.[T]		1	2	A6TC43	B5XVT8; A6TC43	0	3	0.5126	0	1	1	510.598968505859	1529.78235225758	-2.34339480750629	-0.00119496414057115	HCD	MS2	47.23769	41.52	37.1613230378667	30559	CNB2_050917_02.raw	0/0	2.38143849372864	1893472.96875	37.0621643066406	0	5.472E-05
High	Sequest HT (A2)	Unambiguous	[R].NVGEHEVNFQVHSEVFAK.[V]		1	1	A6THB4	A6THB4	0	4	0.6714	0	1	1	518.256530761719	2070.00429315688	0.176350812585055	9.12617186941134E-05	HCD	MS2	0	31.54	35.2731541922667	29620	CNB2_050917_03.raw	0/0	2.80189538002014	3365802.25	35.2614784240723	0	1.244E-06
High	Sequest HT (A2)	Unambiguous	[K].ADAFAVIVK.[A]		1	1	Q7X222	Q7X222	0	2	0.8227	0	1	1	467.272888183594	933.538499737188	-2.02910642597131	-0.000947126406174448	CID	MS2		31.405	37.1392737216	30538	CNB2_050917_02.raw	0/0	2.99069476127625			0	1.3E-05
High	Sequest HT (A2)	Unambiguous	[K].VLESAIAnAEHNDGADIDDLK.[V]	N8(Deamidated)	1	1	A6TEW7	A6TEW7	0	3	0.145	0	1	1	737.688171386719	2211.04996090016	3.97985813687953	0.00293321005221866	CID	MS2		36.6	37.1931008445333	30592	CNB2_050917_02.raw	0/0	2.68858790397644			0	7.545E-05
High	Sequest HT (A2)	Unambiguous	[R].FLDALAGESDPEAK.[R]		1	1	A6TCC2	A6TCC2	0	2	0.76	0	1	1	731.855651855469	1462.70402708094	-1.35906945230225	-0.000993959531342625	HCD	MS2	45.04228	32.365	37.2087101653333	30610	CNB2_050917_02.raw	0/0	3.50127029418945			0	4.946E-08
High	Sequest HT (A2)	Unambiguous	[R].ALTEETGTTIEIEDDGTVK.[I]		1	2	A6TEI3	A6TEI3; B5XSX9	0	2	0.809	0	1	1	1011.48974609375	2021.9722155575	-1.92162137705456	-0.00194273624981633	HCD	MS2	52.54982	25.63	37.0169457034667	30415	CNB2_050917_02.raw	0/0	3.98307156562805	2837523.75	37.1148719787598	0	7.391E-07
High	Sequest HT (A2)	Unambiguous	[R].IILLGAPGAGK.[G]		1	1	A6T5N7	A6T5N7	0	2	1	0	1	1	505.323944091797	1009.64061155359	0.16758797164843	8.46017969138302E-05	CID	MS2		28.465	37.0091667282667	30405	CNB2_050917_02.raw	0/0	2.90613102912903			0	0.0002461
High	Sequest HT (A2)	Unambiguous	[-].MNIIEANVATPDAR.[V]		1	1	A6T5E8	A6T5E8	0	2	0.5511	0	1	1	757.883605957031	1514.75993528406	-2.12406535738236	-0.00160872796868716	HCD	MS2	68.11626	35.385	36.9192666512	30313	CNB2_050917_02.raw	0/0	3.52308964729309	1592673.875	36.9632186889648	0	1.372E-07
High	Sequest HT (A2)	Unambiguous	[R].SALAEAEVEYYDK.[T]		1	1	B5Y235	B5Y235	0	2	0.7398	0	1	1	744.347290039063	1487.68730344813	-1.83312505885124	-0.00136356093742052	CID	MS2		27.04	36.9128604722667	30307	CNB2_050917_02.raw	0/0	4.42251825332642	2546236.34375	36.9558639526367	0	1.869E-07
High	Sequest HT (A2)	Unambiguous	[R].SALAEAEVEYYDK.[T]		1	1	B5Y235	B5Y235	0	2	0.63	0	1	1	744.347290039063	1487.68730344813	-1.83312505885124	-0.00136356093742052	HCD	MS2	34.994	16.48	36.9111624794667	30305	CNB2_050917_02.raw	0/0	3.00246930122375	2546236.34375	36.9558639526367	0	3.798E-06
High	Sequest HT (A2)	Unambiguous	[K].IANLEAQLAEAQK.[R]		1	2	A6TCM1	B5XVJ9; A6TCM1	0	2	0.6899	0	1	1	699.881469726563	1398.75566282313	-2.18514947053846	-0.00152824843746657	CID	MS2		41.235	36.891138416	30283	CNB2_050917_02.raw	0/0	3.58467078208923			0	3.614E-08
High	Sequest HT (A2)	Unambiguous	[R].ADIDYNTSEAHTTYGVIGVK.[V]		1	1	B5XNA0	B5XNA0	0	2	0.8478	0	1	1	1077.51977539063	2154.03227415125	-1.2438046771747	-0.00133959937488726	CID	MS2		24.25	36.8901487946667	30282	CNB2_050917_02.raw	0/0	2.76308846473694			0	1.683E-09
High	Sequest HT (A2)	Unambiguous	[K].IANLEAQLAEAQK.[R]		1	2	A6TCM1	B5XVJ9; A6TCM1	0	2	0.7089	0	1	1	699.881469726563	1398.75566282313	-2.18514947053846	-0.00152824843746657	HCD	MS2	23.82758	33.1	36.8892342797333	30281	CNB2_050917_02.raw	0/0	2.92115521430969			0	3.602E-09
High	Sequest HT (A2)	Unambiguous	[R].ADIDYNTSEAHTTYGVIGVK.[V]		1	1	B5XNA0	B5XNA0	0	2	0.7847	0	1	1	1077.51965332031	2154.03203001063	-1.35714574651079	-0.00146166968738726	HCD	MS2	0	37.53	36.8884431842667	30280	CNB2_050917_02.raw	0/0	4.32094955444336			0	6.986E-11
High	Sequest HT (A2)	Unambiguous	[K].VGEEVEIVGIK.[E]		1	1	A6TEX7	A6TEX7	0	2	0.7555	0	1	1	586.332092285156	1171.65690794031	0.0237358846286021	1.39051562655368E-05	CID	MS2		5.176189	36.8865844776	30278	CNB2_050917_02.raw	0/0	3.19329714775085			0	4.273E-06
High	Sequest HT (A2)	Unambiguous	[-].MNIIEANVATPDAR.[V]		1	1	A6T5E8	A6T5E8	0	2	0.6364	0	1	1	757.883850097656	1514.76042356531	-1.80171710833976	-0.00136458734368716	CID	MS2		28.045	36.9209145072	30315	CNB2_050917_02.raw	0/0	3.7424304485321	1592673.875	36.9632186889648	0	7.377E-06
High	Sequest HT (A2)	Unambiguous	[K].VGEEVEIVGIK.[E]		1	1	A6TEX7	A6TEX7	0	2	0.7171	0	1	1	586.332092285156	1171.65690794031	0.0237358846286021	1.39051562655368E-05	HCD	MS2	7.457837	0.0197959	36.8858166922667	30276	CNB2_050917_02.raw	0/0	2.51459813117981			0	4.925E-07
High	Sequest HT (A2)	Unambiguous	[R].FAPSPTGYLHVGGAR.[T]		1	2	A6TC43	B5XVT8; A6TC43	0	3	0.5019	0	1	1	510.599822998047	1529.78491573414	-0.66768548096105	-0.000340471953071149	HCD	MS2	35.4967	42.195	35.4313762538667	29760	CNB2_050917_03.raw	0/0	2.69469594955444			0	1.084E-06
High	Sequest HT (A2)	Unambiguous	[R].NAQPDTLDAVLAK.[L]		1	2	A6TEK8	A6TEK8; B5XSV2	0	2	0.5905	0	1	1	678.361633300781	1355.71598997156	-0.391083555859467	-0.000265099218722753	HCD	MS2	46.17413	26.23	35.4325303877333	29761	CNB2_050917_03.raw	0/0	2.31896257400513	3873421.25	35.4240608215332	0	1.687E-05
High	Sequest HT (A2)	Unambiguous	[K].VYAGNEHNHAAQqPQVLDI.[-]	Q13(Deamidated)	1	1	B5XSS1	B5XSS1	0	3	0.0065	0	1	1	702.340209960938	2105.00607662281	0.674512908180041	0.000473284270923487	HCD	MS2	42.30545	40.425	35.4844781477333	29804	CNB2_050917_03.raw	0/0	4.5991644859314	6944672.25	35.5604934692383	0	0.0002169
High	Sequest HT (A2)	Unambiguous	[K].VYAGNEHNHAAqQPQVLDI.[-]	Q12(Deamidated)	1	1	B5XSS1	B5XSS1	0	3	0.0124	0	1	1	702.340454101563	2105.00680904469	1.02245602205602	0.000717424895923487	CID	MS2		39.705	36.8576274133333	30249	CNB2_050917_02.raw	0/0	3.22894978523254			0	0.0009307
High	Sequest HT (A2)	Unambiguous	[K].VYAGNEHNHAAQqPQVLDI.[-]	Q13(Deamidated)	1	1	B5XSS1	B5XSS1	0	3		0.0435	4	4	702.340454101563	2105.00680904469	1.02245602205602	0.000717424895923487	HCD	MS2	62.03576	30.94	36.8556651109333	30247	CNB2_050917_02.raw	0/0	4.18411588668823			0	5.077E-05
High	Sequest HT (A2)	Unambiguous	[K].VYAGnEHNHAAQQPQVLDI.[-]	N5(Deamidated)	1	1	B5XSS1	B5XSS1	0	3		0.0389	3	3	702.340454101563	2105.00680904469	1.02245602205602	0.000717424895923487	HCD	MS2	62.03576	30.94	36.8556651109333	30247	CNB2_050917_02.raw	0/0	4.19976472854614			0	7.89E-05
High	Sequest HT (A2)	Unambiguous	[K].VYAGNEHNHAAqQPQVLDI.[-]	Q12(Deamidated)	1	1	B5XSS1	B5XSS1	0	3		0.0069	2	2	702.340454101563	2105.00680904469	1.02245602205602	0.000717424895923487	HCD	MS2	62.03576	30.94	36.8556651109333	30247	CNB2_050917_02.raw	0/0	4.33971738815308			0	2.846E-05
High	Sequest HT (A2)	Unambiguous	[K].VYAGNEHnHAAQQPQVLDI.[-]	N8(Deamidated)	1	1	B5XSS1	B5XSS1	0	3	0.0069	0	1	1	702.340454101563	2105.00680904469	1.02245602205602	0.000717424895923487	HCD	MS2	62.03576	30.94	36.8556651109333	30247	CNB2_050917_02.raw	0/0	4.37062501907349			0	2.953E-05
High	Sequest HT (A2)	Unambiguous	[R].VNSDVLTVSTVNSQDQVTQKPLR.[D]		1	2	B5XND7	O52537; B5XND7	0	3	0.6636	0	1	1	843.449829101563	2528.33493404469	1.37029291047782	0.00115485156266004	CID	MS2		41.28	35.4303934306667	29759	CNB2_050917_03.raw	0/0	3.24045300483704			0	8.004E-07
High	Sequest HT (A2)	Unambiguous	[R].KGPLNLPNLTR.[L]		1	1	B5Y275	B5Y275	1	3	0.5781	0	1	1	408.246124267578	1222.72381954273	-2.29972685072047	-0.000937312421835183	CID	MS2		13.75	37.0124517685333	30409	CNB2_050917_02.raw	0/0	2.37237071990967			0	0.0007669
High	Sequest HT (A2)	Unambiguous	[K].AIDEAKDEDTADIFTAASR.[D]		1	2	A6T6Q6	Q84FI0; A6T6Q6	1	3	0.5591	0	1	1	680.323669433594	2038.95645504078	0.0423553845602577	2.87869270323426E-05	HCD	MS2	0	20.59	36.9281304842667	30322	CNB2_050917_02.raw	0/0	3.72144818305969	10408292.8125	36.962329864502	0	6.862E-07
High	Sequest HT (A2)	Unambiguous	[R].VNSDVLTVSTVNSQDQVTQKPLR.[D]		1	2	B5XND7	O52537; B5XND7	0	3	0.7185	0	1	1	843.449829101563	2528.33493404469	1.37029291047782	0.00115485156266004	HCD	MS2	50.56333	32.755	35.4284183589333	29757	CNB2_050917_03.raw	0/0	3.72876715660095			0	1.05E-08
High	Sequest HT (A2)	Unambiguous	[R].IILLGAPGAGK.[G]		1	1	A6T5N7	A6T5N7	0	2	1	0	1	1	505.322845458984	1009.63841428797	-2.00869730064685	-0.00101403101558617	HCD	MS2	39.26443	37.285	37.007368812	30403	CNB2_050917_02.raw	0/0	2.10704874992371			0	0.0001637
High	Sequest HT (A2)	Unambiguous	[R].ILEnGTVQPLDVK.[V]	N4(Deamidated)	1	2	B5Y369	B5Y369; A6TH52	0	2	0.0508	0	1	1	713.892822265625	1426.77836790125	-0.293366255477605	-0.000209284374990792	HCD	MS2	0	24.04	35.3909868050667	29720	CNB2_050917_03.raw	0/0	3.53652477264404			0	1.86E-09
High	Sequest HT (A2)	Unambiguous	[R].ADIDYNTSEAHTTYGVIGVK.[V]		1	1	B5XNA0	B5XNA0	0	3	0.6359	0	1	1	718.682189941406	2154.03201656422	-1.36338817363926	-0.000978928593667661	CID	MS2		17.2	37.0026753090667	30397	CNB2_050917_02.raw	0/0	2.17323875427246			0	2.21E-09
High	Sequest HT (A2)	Unambiguous	[R].ILEnGTVQPLDVK.[V]	N4(Deamidated)	1	2	B5Y369	B5Y369; A6TH52	0	2	0.1117	0	1	1	713.892822265625	1426.77836790125	-0.293366255477605	-0.000209284374990792	CID	MS2		31.39	35.3923615709333	29722	CNB2_050917_03.raw	0/0	3.84983921051025			0	1.796E-08
High	Sequest HT (A2)	Unambiguous	[K].LHGGEPANFLDVGGGATK.[E]		1	1	A6T6F6	A6T6F6	0	3	0.7116	0	1	1	580.629089355469	1739.87271480641	0.914801323341407	0.000530545468639806	HCD	MS2	19.82113	33.1	35.4118938848	29740	CNB2_050917_03.raw	0/0	3.70916748046875	3167147.25	35.3337783813477	0	8.132E-07
High	Sequest HT (A2)	Unambiguous	[K].LHGGEPANFLDVGGGATK.[E]		1	1	A6T6F6	A6T6F6	0	3	0.6407	0	1	1	580.629089355469	1739.87271480641	0.914801323341407	0.000530545468639806	CID	MS2		40.65	35.4138023538667	29742	CNB2_050917_03.raw	0/0	2.6968834400177	3167147.25	35.3337783813477	0	1.741E-06
High	Sequest HT (A2)	Unambiguous	[R].DHTLFALTDGK.[V]		1	1	B5XSV6	B5XSV6	0	3	0.5671	0	1	1	406.542755126953	1217.61371212086	-1.94300090421574	-0.000788609713481492	CID	MS2		14.065	36.9867341968	30380	CNB2_050917_02.raw	0/0	2.97583961486816			0	2.923E-05
High	Sequest HT (A2)	Unambiguous	[R].DHTLFALTDGK.[V]		1	1	B5XSV6	B5XSV6	0	3	0.4951	0	1	1	406.542755126953	1217.61371212086	-1.94300090421574	-0.000788609713481492	HCD	MS2	12.38876	0.3183849	36.9859663736	30378	CNB2_050917_02.raw	0/0	2.0418221950531			0	0.0001492
High	Sequest HT (A2)	Unambiguous	[K].AIDEAKDEDTADIFTAASR.[D]		1	2	A6T6Q6	Q84FI0; A6T6Q6	1	3	0.5552	0	1	1	680.323669433594	2038.95645504078	0.0423553845602577	2.87869270323426E-05	CID	MS2		30.58	36.930051632	30324	CNB2_050917_02.raw	0/0	2.98622250556946	10408292.8125	36.962329864502	0	8.319E-05
High	Sequest HT (A2)	Unambiguous	[R].ELDKLENSLGGIK.[D]		1	2	A6T4X1	A6T4X1; B5Y1K2	1	3	0.4526	0	1	1	472.596160888672	1415.77392940602	-0.0745909882189303	-3.52013281220328E-05	HCD	MS2	11.42101	18.055	35.4253516693333	29753	CNB2_050917_03.raw	0/0	2.32087731361389			0	7.316E-05
High	Sequest HT (A2)	Unambiguous	[R].ALSQPDLYEGDGELR.[V]		1	1	A6T5N6	A6T5N6	0	2	0.6423	0	1	1	831.901123046875	1662.79496946375	-1.19419045332866	-0.000992848124838019	CID	MS2		24.385	36.9694003482667	30364	CNB2_050917_02.raw	0/0	3.68790984153748			0	1.186E-08
High	Sequest HT (A2)	Unambiguous	[R].ALSQPDLYEGDGELR.[V]		1	1	A6T5N6	A6T5N6	0	2	0.5029	0	1	1	831.901123046875	1662.79496946375	-1.19419045332866	-0.000992848124838019	HCD	MS2	6.674668	13.405	36.9678391669333	30362	CNB2_050917_02.raw	0/0	3.49853825569153			0	2.441E-05
High	Sequest HT (A2)	Unambiguous	[R].ILEnGTVQPLDVK.[V]	N4(Deamidated)	1	2	B5Y369	B5Y369; A6TH52	0	2	0.1229	0	1	1	713.892150878906	1426.77702512781	-1.23448862863971	-0.000880671093740792	CID	MS2		42.7	36.9603417725333	30355	CNB2_050917_02.raw	0/0	4.06896638870239			0	1.304E-08
High	Sequest HT (A2)	Unambiguous	[R].ILEnGTVQPLDVK.[V]	N4(Deamidated)	1	2	B5Y369	B5Y369; A6TH52	0	2	0.1049	0	1	1	713.892150878906	1426.77702512781	-1.23448862863971	-0.000880671093740792	HCD	MS2	6.321116	33.1	36.9584645912	30353	CNB2_050917_02.raw	0/0	3.04608154296875			0	1.048E-06
High	Sequest HT (A2)	Unambiguous	[R].QEEHIELIASEnYTSPR.[V]	N12(Deamidated)	1	2	A6TCG5	A6TCG5; B5XNI6	0	3	0.0829	0	1	1	672.992797851563	2016.96384029469	6.4208031801792	0.00431681489593805	HCD	MS2	45.19116	30.865	36.9577881810667	30352	CNB2_050917_02.raw	0/0	3.50068521499634			0	0.0009548
High	Sequest HT (A2)	Unambiguous	[K].KRPFYQVVVTDSR.[N]		1	2	A6TCL7	A6TCL7; B5XVK3	1	3	0.6176	0	1	1	532.294006347656	1594.86746578297	-1.58965748263383	-0.000845099010348349	CID	MS2		20.92	36.9558480429333	30350	CNB2_050917_02.raw	0/0	2.38128995895386	4321380.625	36.875804901123	0	8.19E-05
High	Sequest HT (A2)	Unambiguous	[K].KRPFYQVVVTDSR.[N]		1	2	A6TCL7	A6TCL7; B5XVK3	1	3	0.7446	0	1	1	532.293395996094	1594.86563472828	-2.73774772588881	-0.00145545057284835	HCD	MS2	0	37.315	36.9540298605333	30348	CNB2_050917_02.raw	0/0	3.25367593765259	4321380.625	36.875804901123	0	4.021E-05
High	Sequest HT (A2)	Unambiguous	[R].SLEQYFGR.[E]		1	2	A6TEN8	A6TEN8; B5XSS2	0	2	0.7438	0	1	1	500.246765136719	999.486253643438	-3.16898457931155	-0.00158368328118286	CID	MS2		31.63	36.9456531314667	30339	CNB2_050917_02.raw	0/0	2.81007218360901	5585999.890625	36.9687538146973	0	0.0005197
High	Sequest HT (A2)	Unambiguous	[R].FPLcSSFK.[G]	C4(Carbamidomethyl)	1	1	Q9F663	Q9F663	0	2	0.7406	0	1	1	493.244415283203	985.481553936406	0.394788272085581	0.000194528203127931	CID	MS2		24.52	35.4259767456	29754	CNB2_050917_03.raw	0/0	2.66176533699036			0	6.068E-05
High	Sequest HT (A2)	Unambiguous	[K].VAFTALVEK.[A]		1	1	B5XQC9	B5XQC9	0	2	0.5043	0	1	1	489.285705566406	977.564134502813	-2.53098578184052	-0.00123710359372353	HCD	MS2	18.08946	13.405	37.9826391682667	31368	CNB2_050917_02.raw	0/0	2.33861565589905			0	0.0002598
High	Sequest HT (A2)	Unambiguous	[K].VGLFGGAGVGK.[T]		1	2	A6TG36	A6TG36; B5XZM4	0	2	0.4122	0	1	1	481.275939941406	961.544603252813	-2.01626973095145	-0.000969368593757736	CID	MS2		34.09	34.3512028050667	27725	CNB2_050917_02.raw	0/0	2.78884553909302			0	6.399E-07
High	Sequest HT (A2)	Unambiguous	[K].VGLFGGAGVGK.[T]		1	2	A6TG36	A6TG36; B5XZM4	0	2	0.5581	0	1	1	481.275939941406	961.544603252813	-2.01626973095145	-0.000969368593757736	HCD	MS2	31.64636	24.655	34.3496359717333	27723	CNB2_050917_02.raw	0/0	2.58122301101685			0	8.763E-06
High	Sequest HT (A2)	Unambiguous	[R].NMINVALNHGTLQHPVK.[G]		1	1	A6TEV5	A6TEV5	0	4	0.6029	0	1	1	472.256622314453	1886.00465936781	-0.981885362575644	-0.000462960546769864	HCD	MS2	18.65597	33.1	37.2574432701333	31449	CNB2_050917_03.raw	0/0	2.77016639709473			0	1.464E-05
High	Sequest HT (A2)	Unambiguous	[R].ITHIPTGLVTQcQNDR.[S]	C12(Carbamidomethyl)	1	1	B5XUF3	B5XUF3	0	3	0.2757	0	1	1	618.31494140625	1852.93027095875	-1.69199348412651	-0.00104505041655282	CID	MS2		32.725	31.3360085618667	24777	CNB2_050917_02.raw	0/0	3.40567135810852	7108520.75	31.319263458252	0	4.665E-08
High	Sequest HT (A2)	Unambiguous	[R].ITHIPTGLVTQcQNDR.[S]	C12(Carbamidomethyl)	1	1	B5XUF3	B5XUF3	0	3	0.3964	0	1	1	618.31494140625	1852.93027095875	-1.69199348412651	-0.00104505041655282	HCD	MS2	43.57596	22.075	31.3342415554667	24775	CNB2_050917_02.raw	0/0	3.38225769996643	7108520.75	31.319263458252	0	1.055E-05
High	Sequest HT (A2)	Unambiguous	[K].GFTSEITVTSnGK.[S]	N11(Deamidated)	1	1	P16481	P16481	0	2	0.747	0	1	1	671.32958984375	1341.6519030575	-1.00514980173257	-0.000674281249929853	CID	MS2		25.735	31.3316978493333	24772	CNB2_050917_02.raw	0/0	4.2274751663208			0	2.195E-07
High	Sequest HT (A2)	Unambiguous	[R].AAATQEMTLVDTPnAK.[T]	N14(Deamidated)	1	2	A6T4Z7	B5Y1H7; A6T4Z7	0	2	0.1519	0	1	1	831.404235839844	1661.80119504969	-2.33624891702299	-0.00194119515623625	CID	MS2		30.085	31.3269357776	24768	CNB2_050917_02.raw	0/0	2.82827949523926	1202081.5	31.2747097015381	0	2.351E-05
High	Sequest HT (A2)	Unambiguous	[R].AAATQEMTLVDTPnAK.[T]	N14(Deamidated)	1	2	A6T4Z7	B5Y1H7; A6T4Z7	0	2	0.2281	0	1	1	831.404235839844	1661.80119504969	-2.33624891702299	-0.00194119515623625	HCD	MS2	36.94965	19.165	31.3252939888	24766	CNB2_050917_02.raw	0/0	3.19845151901245	1202081.5	31.2747097015381	0	0.0004339
High	Sequest HT (A2)	Unambiguous	[R].VETGSGIGFGATVK.[A]		1	2	A6T5I1	B5Y0U1; A6T5I1	0	2	0.695	0	1	1	661.850402832031	1322.69352903406	-1.1547982508675	-0.000763722968827096	CID	MS2		14.635	31.3124091437333	24751	CNB2_050917_02.raw	0/0	3.18364548683167	10131419	31.3377819061279	0	1.445E-05
High	Sequest HT (A2)	Unambiguous	[R].VETGSGIGFGATVK.[A]		1	2	A6T5I1	B5Y0U1; A6T5I1	0	2	0.5772	0	1	1	661.850402832031	1322.69352903406	-1.1547982508675	-0.000763722968827096	HCD	MS2	39.17442	31.93	31.3109719218667	24749	CNB2_050917_02.raw	0/0	3.94716787338257	10131419	31.3377819061279	0	3.98E-09
High	Sequest HT (A2)	Unambiguous	[K].DGSAVVLGYTDR.[I]		1	1	P24017	P24017	0	2	0.7143	0	1	1	626.811340332031	1252.61540403406	-1.11937340332096	-0.000701072968695371	CID	MS2		40.09	31.3060885477333	24744	CNB2_050917_02.raw	0/0	3.22107553482056			0	2.855E-06
High	Sequest HT (A2)	Unambiguous	[K].DGSAVVLGYTDR.[I]		1	1	P24017	P24017	0	2	0.6162	0	1	1	626.811340332031	1252.61540403406	-1.11937340332096	-0.000701072968695371	HCD	MS2	51.24599	30.175	31.3042912005333	24742	CNB2_050917_02.raw	0/0	2.9746413230896			0	0.0002387
High	Sequest HT (A2)	Unambiguous	[K].HYYLGNAEEIAAK.[A]		1	1	B5XZB2	B5XZB2	0	2	0.8454	0	1	1	739.866333007813	1478.72538938563	-1.3726764977837	-0.00101490718748209	CID	MS2		37.975	31.3026245144	24740	CNB2_050917_02.raw	0/0	3.16613340377808			0	5.225E-08
High	Sequest HT (A2)	Unambiguous	[K].HYYLGNAEEIAAK.[A]		1	1	B5XZB2	B5XZB2	0	2	0.8227	0	1	1	739.866333007813	1478.72538938563	-1.3726764977837	-0.00101490718748209	HCD	MS2	2.191714	27.85	31.3008783376	24738	CNB2_050917_02.raw	0/0	4.39805555343628			0	3.855E-10
High	Sequest HT (A2)	Unambiguous	[R].RVGGSTYQVPVEVRPVR.[R]		1	2	A6TEX9	A6TEX9; B5XN86	1	4	0.7987	0	1	1	475.518768310547	1899.05324335219	-1.40114243426795	-0.000665211953105427	CID	MS2		24.7	31.2876773096	24725	CNB2_050917_02.raw	0/0	3.12750148773193			0	0.0004627
High	Sequest HT (A2)	Unambiguous	[K].GEVVLGDEFSPDGSR.[L]		1	1	A6TC99	A6TC99	0	2	0.7629	0	1	1	782.368591308594	1563.72990598719	0.872720009674177	0.000682348593841198	HCD	MS2	32.66052	31.3	37.2779465093333	31466	CNB2_050917_03.raw	0/0	3.66828036308289	8570432.5	37.1589889526367	0	3.493E-06
High	Sequest HT (A2)	Unambiguous	[R].RVGGSTYQVPVEVRPVR.[R]		1	2	A6TEX9	A6TEX9; B5XN86	1	4	0.7967	0	1	1	475.518798828125	1899.0533654225	-1.33686296138354	-0.000634694374980427	HCD	MS2	43.15112	13.765	31.2860271402667	24723	CNB2_050917_02.raw	0/0	2.41190338134766			0	0.0001177
High	Sequest HT (A2)	Unambiguous	[K].GEVVLGDEFSPDGSR.[L]		1	1	A6TC99	A6TC99	0	2	0.7809	0	1	1	782.368591308594	1563.72990598719	0.872720009674177	0.000682348593841198	CID	MS2		41.11	37.2798232765333	31468	CNB2_050917_03.raw	0/0	3.97013902664185	8570432.5	37.1589889526367	0	5.69E-06
High	Sequest HT (A2)	Unambiguous	[R].LVDIVEPTEK.[T]		1	1	A6TEX3	A6TEX3	0	2	0.6228	0	1	1	571.817016601563	1142.62675657313	-3.12827935487995	-0.00178723343742604	CID	MS2		33.1	31.2677798018667	24703	CNB2_050917_02.raw	0/0	2.81408500671387			0	0.0003206
High	Sequest HT (A2)	Unambiguous	[R].FGQEDAAPVVAPAPAPAPEVATK.[H]		1	1	P24017	P24017	0	3	0.6604	0	1	1	745.053955078125	2233.14731197438	-1.16945378255767	-0.000870521875034077	CID	MS2		40.2	37.2351336842667	31426	CNB2_050917_03.raw	0/0	3.74258542060852			0	8.195E-06
High	Sequest HT (A2)	Unambiguous	[K].GNTYSINEGNYIK.[F]		1	2	A6THE3	B5Y2X3; A6THE3	0	2	0.738	0	1	1	736.853454589844	1472.69963254969	-1.33481916133783	-0.000982895156198538	HCD	MS2	53.31591	37.035	31.3458536589333	24787	CNB2_050917_02.raw	0/0	3.12846159934998			0	1.352E-05
High	Sequest HT (A2)	Unambiguous	[K].GNTYSINEGNYIK.[F]		1	2	A6THE3	B5Y2X3; A6THE3	0	2	0.5	0	1	1	736.853454589844	1472.69963254969	-1.33481916133783	-0.000982895156198538	CID	MS2		24.445	31.3474142730667	24789	CNB2_050917_02.raw	0/0	2.13995099067688			0	0.0001728
High	Sequest HT (A2)	Unambiguous	[R].FGQEDAAPVVAPAPAPAPEVATK.[H]		1	1	P24017	P24017	0	3	0.5233	0	1	1	745.053955078125	2233.14731197438	-1.16945378255767	-0.000870521875034077	HCD	MS2	23.55226	33.1	37.2331380778667	31424	CNB2_050917_03.raw	0/0	2.99678730964661			0	7.378E-05
High	Sequest HT (A2)	Unambiguous	[R].GFGHTLGNALR.[R]		1	1	A6TEU8	A6TEU8	0	3	1	0	1	1	381.539764404297	1142.60473995289	-1.55473217048293	-0.000592149036416837	CID	MS2		22.18	31.4805272904	24910	CNB2_050917_02.raw	0/0	2.16821718215942			0	0.0004769
High	Sequest HT (A2)	Unambiguous	[K].SLEEAGAEVEVK.[-]		1	2	A6TGN9	P0A299; A6TGN9	0	2	0.2958	0	1	1	630.819580078125	1260.63188352625	0.0761731149417436	4.80131250242266E-05	HCD	MS2	48.89133	20.425	31.4798373285333	24909	CNB2_050917_02.raw	0/0	2.40157580375671			0	3.997E-05
High	Sequest HT (A2)	Unambiguous	[R].SHDALTAVTSLSVDK.[T]		1	1	A6T7E9	A6T7E9	0	3	0.7052	0	1	1	515.271606445313	1543.80026607594	2.61637246367684	0.00134638197922262	HCD	MS2	18.65715	23.875	37.2021500181333	31391	CNB2_050917_03.raw	0/0	4.07347297668457	87334028	36.9814338684082	0	8.006E-09
High	Sequest HT (A2)	Unambiguous	[R].QIVSnAGEEPSVVANNVK.[A]	N5(Deamidated)	1	3	A6TH53	O66026; B5Y368; A6TH53	0	2		0.0245	3	3	928.473327636719	1855.93937864344	-0.117631286706405	-0.000109158281419885	CID	MS2		40.24	31.4742482077333	24903	CNB2_050917_02.raw	0/0	4.76776361465454			0	3.29E-08
High	Sequest HT (A2)	Unambiguous	[R].QIVSNAGEEPSVVANnVK.[A]	N16(Deamidated)	1	3	A6TH53	O66026; B5Y368; A6TH53	0	2		0.0204	2	2	928.473327636719	1855.93937864344	-0.117631286706405	-0.000109158281419885	CID	MS2		40.24	31.4742482077333	24903	CNB2_050917_02.raw	0/0	4.78849315643311			0	2.313E-11
High	Sequest HT (A2)	Unambiguous	[R].QIVSNAGEEPSVVAnNVK.[A]	N15(Deamidated)	1	3	A6TH53	O66026; B5Y368; A6TH53	0	2	0.0204	0	1	1	928.473327636719	1855.93937864344	-0.117631286706405	-0.000109158281419885	CID	MS2		40.24	31.4742482077333	24903	CNB2_050917_02.raw	0/0	4.89107084274292			0	1.629E-11
High	Sequest HT (A2)	Unambiguous	[R].GITINTSHVEYDTPTR.[H]		1	1	A6TEX7	A6TEX7	0	3	0.8608	0	1	1	601.966552734375	1803.88510494313	-1.14316843755231	-0.000687382291440978	CID	MS2		13.39751	31.4732022962667	24902	CNB2_050917_02.raw	0/0	2.73332571983337			0	3.999E-08
High	Sequest HT (A2)	Unambiguous	[R].QIVSNAGEEPSVVANnVK.[A]	N16(Deamidated)	1	3	A6TH53	O66026; B5Y368; A6TH53	0	2		0.0197	2	2	928.473449707031	1855.93962278406	0.0139142794315766	1.29120310801145E-05	HCD	MS2	0	30.34	31.4723712026667	24901	CNB2_050917_02.raw	0/0	5.46502161026001			0	6.484E-11
High	Sequest HT (A2)	Unambiguous	[R].LVDIVEPTEK.[T]		1	1	A6TEX3	A6TEX3	0	2	0.485	0	1	1	571.817016601563	1142.62675657313	-3.12827935487995	-0.00178723343742604	HCD	MS2	0	37.2	31.2663028992	24701	CNB2_050917_02.raw	0/0	2.3255295753479			0	0.0007559
High	Sequest HT (A2)	Unambiguous	[R].QIVSNAGEEPSVVAnNVK.[A]	N15(Deamidated)	1	3	A6TH53	O66026; B5Y368; A6TH53	0	2	0.0197	0	1	1	928.473449707031	1855.93962278406	0.0139142794315766	1.29120310801145E-05	HCD	MS2	0	30.34	31.4723712026667	24901	CNB2_050917_02.raw	0/0	5.58389234542847			0	5.384E-11
High	Sequest HT (A2)	Unambiguous	[R].RVGGSTYQVPVEVRPVR.[R]		1	2	A6TEX9	A6TEX9; B5XN86	1	3	0.7294	0	1	1	633.689208984375	1899.05307369313	-1.49048106940044	-0.000943502291647746	CID	MS2		15.16	31.3881996848	24833	CNB2_050917_02.raw	0/0	2.55013275146484			0	0.000336
High	Sequest HT (A2)	Unambiguous	[K].HYYLGNAEEIAAK.[A]		1	1	B5XZB2	B5XZB2	0	3	0.699	0	1	1	493.580169677734	1478.7259557732	-0.989652844612417	-0.000487808932272552	CID	MS2		39.22	31.3852044882667	24830	CNB2_050917_02.raw	0/0	3.81920981407166			0	9.405E-08
High	Sequest HT (A2)	Unambiguous	[K].HYYLGNAEEIAAK.[A]		1	1	B5XZB2	B5XZB2	0	3	0.625	0	1	1	493.580169677734	1478.7259557732	-0.989652844612417	-0.000487808932272552	HCD	MS2	28.75883	28.585	31.3834187610667	24828	CNB2_050917_02.raw	0/0	3.59950566291809			0	1.444E-05
High	Sequest HT (A2)	Unambiguous	[K].DLVESAPAALK.[E]		1	2	A6TGN9	P0A299; A6TGN9	0	2	0.8484	0	1	1	557.310729980469	1113.61418333094	-0.747133480425546	-0.000416009531136297	CID	MS2		12.01798	31.3811831933333	24825	CNB2_050917_02.raw	0/0	3.0998330116272	707663640.5	31.6419200897217	0	2.897E-05
High	Sequest HT (A2)	Unambiguous	[R].SHDALTAVTSLSVDK.[T]		1	1	A6T7E9	A6T7E9	0	3	0.6933	0	1	1	515.271606445313	1543.80026607594	2.61637246367684	0.00134638197922262	CID	MS2		19.45	37.2035207752	31393	CNB2_050917_03.raw	0/0	3.75434160232544	87334028	36.9814338684082	0	8.866E-07
High	Sequest HT (A2)	Unambiguous	[K].QQLGLSPQDSLGSR.[S]		1	1	A6T7G4	A6T7G4	0	2	0.5265	0	1	1	743.385314941406	1485.76335325281	-1.50918637107897	-0.00112114859371104	HCD	MS2	0	33.115	31.3709608504	24814	CNB2_050917_02.raw	0/0	2.8297758102417	3155801.625	31.2843894958496	0	0.0001775
High	Sequest HT (A2)	Unambiguous	[K].LTHIDFVR.[A]		2	2	B5XP25; A6TBR5	B5XP25; A6TBR5	0	3	0.8763	0	1	1	334.189819335938	1000.55490474781	-2.5348591530408	-0.000845424062504208	CID	MS2		23.53	31.3692751152	24812	CNB2_050917_02.raw	0/0	2.82882261276245			0	4.16E-05
High	Sequest HT (A2)	Unambiguous	[R].FLDALAGESDPEAK.[R]		1	1	A6TCC2	A6TCC2	0	2	0.6532	0	1	1	731.85693359375	1462.7065905575	0.39348816092395	0.000287778749907375	CID	MS2		33.1	37.2216635333333	31412	CNB2_050917_03.raw	0/0	4.44091033935547	32533997	36.9910354614258	0	1.641E-08
High	Sequest HT (A2)	Unambiguous	[R].GITINTSHVEYDTPTR.[H]		1	1	A6TEX7	A6TEX7	0	3	0.7901	0	1	1	601.966552734375	1803.88510494313	-1.14316843755231	-0.000687382291440978	HCD	MS2	43.10876	0.04710039	31.4722967714667	24900	CNB2_050917_02.raw	0/0	1.62212550640106			0	0.0001417
High	Sequest HT (A2)	Unambiguous	[R].LAQMQQLSHQSDDEAAAQDLAAqTGER.[K]	Q23(Deamidated)	1	1	A6T4P1	A6T4P1	0	3	0.0366	0	1	1	971.785583496094	2913.34219722828	4.90161035301072	0.00475999942693657	HCD	MS2	52.07539	18.475	37.281904684	31470	CNB2_050917_03.raw	0/0	2.73059248924255	1753622	37.2312698364258	0	0.0002184
High	Sequest HT (A2)	Unambiguous	[K].LAGLTGQNEDQNVGIK.[V]		1	3	A6TH53	O66026; B5Y368; A6TH53	0	2	0.6834	0	1	1	828.929626464844	1656.85197629969	-1.90870054874735	-0.00158122015625395	CID	MS2		32.35	31.2619305813333	24696	CNB2_050917_02.raw	0/0	3.19175577163696			0	1.874E-09
High	Sequest HT (A2)	Unambiguous	[K].AYGSTNPINVVR.[A]		1	1	A6TEV5	A6TEV5	0	2	0.7661	0	1	1	645.842346191406	1290.67741575281	-2.06046970008144	-0.00132970359368301	CID	MS2		28.12	31.2542699584	24695	CNB2_050917_02.raw	0/0	3.88977122306824			0	0.0002009
High	Sequest HT (A2)	Unambiguous	[R].QIVSNAGEEPSVVAnNVK.[A]	N15(Deamidated)	1	3	A6TH53	O66026; B5Y368; A6TH53	0	2	0.0298	0	1	1	928.472595214844	1855.93791379969	-0.906904683534292	-0.000841580156419885	CID	MS2		33.325	31.1099471522667	24559	CNB2_050917_02.raw	0/0	5.04226589202881	13522053.9375	31.1169147491455	0	2.679E-10
High	Sequest HT (A2)	Unambiguous	[R].QIVSNAGEEPSVVANnVK.[A]	N16(Deamidated)	1	3	A6TH53	O66026; B5Y368; A6TH53	0	2		0.0179	2	2	928.472595214844	1855.93791379969	-0.906904683534292	-0.000841580156419885	HCD	MS2	12.76423	23.77	31.1081493133333	24557	CNB2_050917_02.raw	0/0	5.48585653305054	13522053.9375	31.1169147491455	0	3.682E-10
High	Sequest HT (A2)	Unambiguous	[R].QIVSNAGEEPSVVAnNVK.[A]	N15(Deamidated)	1	3	A6TH53	O66026; B5Y368; A6TH53	0	2	0.0179	0	1	1	928.472595214844	1855.93791379969	-0.906904683534292	-0.000841580156419885	HCD	MS2	12.76423	23.77	31.1081493133333	24557	CNB2_050917_02.raw	0/0	5.59033727645874	13522053.9375	31.1169147491455	0	4.976E-12
High	Sequest HT (A2)	Unambiguous	[R].GITINTSHVEYDTPTR.[H]		1	1	A6TEX7	A6TEX7	0	3	0.7992	0	1	1	601.966186523438	1803.88400631031	-1.75220476340649	-0.00105359322894098	CID	MS2		6.29566	31.0983684157333	24546	CNB2_050917_02.raw	0/0	2.53806138038635			0	4.182E-09
High	Sequest HT (A2)	Unambiguous	[K].VAFTALVEK.[A]		1	1	B5XQC9	B5XQC9	0	2	0.6953	0	1	1	489.286560058594	977.565843487188	-0.782783296431181	-0.000382611406223532	CID	MS2		24.61	37.3417673698667	31525	CNB2_050917_03.raw	0/0	2.55508065223694			0	6.749E-06
High	Sequest HT (A2)	Unambiguous	[K].LVADSITSQLER.[R]		1	1	B5XNA0	B5XNA0	0	2	0.8296	0	1	1	666.362609863281	1331.71794309656	1.06849058414688	0.000711463281277247	HCD	MS2	17.17195	28.3	37.3424605824	31526	CNB2_050917_03.raw	0/0	3.11273574829102	40033602	37.2186431884766	0	2.545E-07
High	Sequest HT (A2)	Unambiguous	[K].AIAQVGTISANSDETVGK.[L]		1	3	A6TH53	O66026; B5Y368; A6TH53	0	2	0.5766	0	1	1	880.954956054688	1760.90263547938	0.0867165424475157	7.63496874469638E-05	HCD	MS2	61.70536	39.705	31.077182172	24531	CNB2_050917_02.raw	0/0	3.32687640190125	2000547.9375	31.1212387084961	0	5.238E-07
High	Sequest HT (A2)	Unambiguous	[-].MIQEQTMLNVADNSGAR.[R]		1	1	A6TEW2	A6TEW2	0	2	0.8145	0	1	1	939.444641113281	1877.88200559656	-1.27860555677028	-0.00120053671867026	HCD	MS2	0	23.245	37.3430895610667	31527	CNB2_050917_03.raw	0/0	4.95531988143921	6584394.75	37.372875213623	0	3.706E-10
High	Sequest HT (A2)	Unambiguous	[R].QIVSNAGEEPSVVANnVK.[A]	N16(Deamidated)	1	3	A6TH53	O66026; B5Y368; A6TH53	0	2		0.0298	2	2	928.472595214844	1855.93791379969	-0.906904683534292	-0.000841580156419885	CID	MS2		33.325	31.1099471522667	24559	CNB2_050917_02.raw	0/0	4.88825178146362	13522053.9375	31.1169147491455	0	8.828E-10
High	Sequest HT (A2)	Unambiguous	[K].HPVSPWGLQTK.[G]		1	1	A6TEW9	A6TEW9	0	2	0.5971	0	1	1	625.337219238281	1249.66716184656	-1.29668233737917	-0.000810211718771825	HCD	MS2	23.28968	40.545	31.0695365949333	24524	CNB2_050917_02.raw	0/0	2.77763295173645			0	0.0004157
High	Sequest HT (A2)	Unambiguous	[-].MIQEQTMLNVADNSGAR.[R]		1	1	A6TEW2	A6TEW2	0	2	0.8436	0	1	1	939.4453125	1877.88334837	-0.563559714368779	-0.000529149999920264	CID	MS2		32.875	37.3448750613333	31529	CNB2_050917_03.raw	0/0	5.68948888778687	6584394.75	37.372875213623	0	1.593E-11
High	Sequest HT (A2)	Unambiguous	[K].AAINEASDVAALDNVR.[V]		1	2	A6TAI3	B5XQD0; A6TAI3	0	2	0.471	0	1	1	814.914245605469	1628.82121458094	-1.61100236890082	-0.00131201953126947	HCD	MS2	54.19068	33.1	37.3468501709333	31531	CNB2_050917_03.raw	0/0	2.76499152183533	3237054.5	37.3488883972168	0	6.704E-06
High	Sequest HT (A2)	Unambiguous	[K].AAINEASDVAALDNVR.[V]		1	2	A6TAI3	B5XQD0; A6TAI3	0	2	0.6773	0	1	1	814.914245605469	1628.82121458094	-1.61100236890082	-0.00131201953126947	CID	MS2		40.035	37.3487247664	31533	CNB2_050917_03.raw	0/0	3.44206118583679	3237054.5	37.3488883972168	0	1.855E-08
High	Sequest HT (A2)	Unambiguous	[K].HYYLGNAEEIAAK.[A]		1	1	B5XZB2	B5XZB2	0	3	0.7343	0	1	1	493.580200195313	1478.72604732594	-0.927739652778501	-0.000457291354147552	CID	MS2		32.875	31.0209686253333	24470	CNB2_050917_02.raw	0/0	3.50008130073547	3210588.84375	31.0094718933105	0	3.891E-07
High	Sequest HT (A2)	Unambiguous	[K].HYYLGNAEEIAAK.[A]		1	1	B5XZB2	B5XZB2	0	3	0.6311	0	1	1	493.580200195313	1478.72604732594	-0.927739652778501	-0.000457291354147552	HCD	MS2	0	23.245	31.0192323032	24468	CNB2_050917_02.raw	0/0	3.28147077560425	3210588.84375	31.0094718933105	0	1.957E-05
High	Sequest HT (A2)	Unambiguous	[K].LTHIDFVR.[A]		2	2	B5XP25; A6TBR5	B5XP25; A6TBR5	0	3	0.8386	0	1	1	334.189880371094	1000.55508785328	-2.35185569792348	-0.000784388906254208	CID	MS2		30.955	31.0092203056	24457	CNB2_050917_02.raw	0/0	2.53703713417053			0	1.518E-05
High	Sequest HT (A2)	Unambiguous	[K].IYYITADSYAAAK.[S]		1	1	A6T5N6	A6T5N6	0	2	0.4634	0	1	1	725.366943359375	1449.72661008875	0.405496446143164	0.000293929374947766	HCD	MS2	20.14492	33.1	37.3682195189333	31552	CNB2_050917_03.raw	0/0	2.86873745918274			0	7.049E-05
High	Sequest HT (A2)	Unambiguous	[K].GEILGGmAAVEQPEPAAqPK.[K]	M7(Oxidation); Q18(Deamidated)	1	1	B5XNA0	B5XNA0	0	2		0.0058	2	2	1005.50561523438	2010.00395383875	9.51294678279542	0.00956043937508722	CID	MS2		36.78	30.9900234074667	24436	CNB2_050917_02.raw	0/0	3.44440126419067			0	5.648E-05
High	Sequest HT (A2)	Unambiguous	[K].LVADSITSQLER.[R]		1	1	B5XNA0	B5XNA0	0	2	0.9248	0	1	1	666.362609863281	1331.71794309656	1.06849058414688	0.000711463281277247	CID	MS2		31.45	37.3438269005333	31528	CNB2_050917_03.raw	0/0	4.12069606781006	40033602	37.2186431884766	0	1.106E-07
High	Sequest HT (A2)	Unambiguous	[K].SLEEAGAEVEVK.[-]		1	2	A6TGN9	P0A299; A6TGN9	0	2	0.3844	0	1	1	630.819580078125	1260.63188352625	0.0761731149417436	4.80131250242266E-05	CID	MS2		31.225	31.4814210128	24911	CNB2_050917_02.raw	0/0	3.5947003364563			0	2.874E-06
High	Sequest HT (A2)	Unambiguous	[K].VAFTALVEK.[A]		1	1	B5XQC9	B5XQC9	0	2	0.6275	0	1	1	489.286560058594	977.565843487188	-0.782783296431181	-0.000382611406223532	HCD	MS2	0	13.66	37.3403957349333	31523	CNB2_050917_03.raw	0/0	2.54687190055847			0	5.953E-05
High	Sequest HT (A2)	Unambiguous	[R].SAGTYVQIVAR.[D]		1	1	A6TEW9	A6TEW9	0	2	0.8392	0	1	1	582.820922851563	1164.63456907313	-2.21417192448661	-0.00128935343741432	CID	MS2		15.60447	31.1165822904	24565	CNB2_050917_02.raw	0/0	3.41989541053772			0	2.315E-05
High	Sequest HT (A2)	Unambiguous	[K].LAGLTGQNEDQNVGIK.[V]		1	3	A6TH53	O66026; B5Y368; A6TH53	0	2	0.6364	0	1	1	828.929626464844	1656.85197629969	-1.90870054874735	-0.00158122015625395	HCD	MS2	16.85697	22.63	31.2535303384	24694	CNB2_050917_02.raw	0/0	4.17767381668091			0	3.61E-11
High	Sequest HT (A2)	Unambiguous	[R].LAQMQqLSHQSDDEAAAQDLAAQTGER.[K]	Q6(Deamidated)	1	1	A6T4P1	A6T4P1	0	3	0.0099	0	1	1	971.785583496094	2913.34219722828	4.90161035301072	0.00475999942693657	CID	MS2		28.765	37.2836296493333	31472	CNB2_050917_03.raw	0/0	3.03266358375549	1753622	37.2312698364258	0	5.574E-05
High	Sequest HT (A2)	Unambiguous	[R].LAQMQQLSHqSDDEAAAQDLAAQTGER.[K]	Q10(Deamidated)	1	1	A6T4P1	A6T4P1	0	3	0.0099	0	1	2	971.785583496094	2913.34219722828	4.90161035301072	0.00475999942693657	CID	MS2		28.765	37.2836296493333	31472	CNB2_050917_03.raw	0/0	3.02671504020691	1753622	37.2312698364258	0	5.62E-05
High	Sequest HT (A2)	Unambiguous	[R].LAQMqQLSHQSDDEAAAQDLAAQTGER.[K]	Q5(Deamidated)	1	1	A6T4P1	A6T4P1	0	3		0.0099	3	3	971.785583496094	2913.34219722828	4.90161035301072	0.00475999942693657	CID	MS2		28.765	37.2836296493333	31472	CNB2_050917_03.raw	0/0	2.99582600593567	1753622	37.2312698364258	0	9.788E-05
High	Sequest HT (A2)	Unambiguous	[K].TPPAAVLLK.[K]		1	2	A6TGN5	B5XYF9; A6TGN5	0	2	1	0	1	1	455.291198730469	909.575120830938	-1.8235723466862	-0.000829339531151163	CID	MS2		15.715	31.2043347672	24650	CNB2_050917_02.raw	0/0	2.03948831558228			0	7.179E-05
High	Sequest HT (A2)	Unambiguous	[R].LAQMQQLSHQSDDEAAAQDLAAqTGER.[K]	Q23(Deamidated)	1	1	A6T4P1	A6T4P1	0	3		0.0198	4	4	971.785583496094	2913.34219722828	4.90161035301072	0.00475999942693657	CID	MS2		28.765	37.2836296493333	31472	CNB2_050917_03.raw	0/0	2.97141003608704	1753622	37.2312698364258	0	1.203E-05
High	Sequest HT (A2)	Unambiguous	[R].ADYADSFTEnGTHGSDSVESAAR.[E]	N10(Deamidated)	1	1	A6TCD7	A6TCD7	0	3	0.7772	0	1	1	796.665283203125	2387.98129634938	-1.89899394126806	-0.00151159020837695	CID	MS2		29.545	31.1896048552	24634	CNB2_050917_02.raw	0/0	3.68051481246948			0	1.442E-10
High	Sequest HT (A2)	Unambiguous	[R].ADYADSFTEnGTHGSDSVESAAR.[E]	N10(Deamidated)	1	1	A6TCD7	A6TCD7	0	3	0.8091	0	1	1	796.665283203125	2387.98129634938	-1.89899394126806	-0.00151159020837695	HCD	MS2	0	19.375	31.1878232965333	24632	CNB2_050917_02.raw	0/0	3.71856999397278			0	1.947E-09
High	Sequest HT (A2)	Unambiguous	[R].VVEGTQFEcLK.[D]	C9(Carbamidomethyl)	1	1	P0A297	P0A297	0	2	0.8079	0	1	1	655.3251953125	1309.643113995	-1.94694265059753	-0.00127490250001117	HCD	MS2	4.963714	20.74	31.1159112976	24564	CNB2_050917_02.raw	0/0	3.27833271026611			0	3.509E-07
High	Sequest HT (A2)	Unambiguous	[R].LAqMQQLSHQSDDEAAAQDLAAQTGER.[K]	Q3(Deamidated)	1	1	A6T4P1	A6T4P1	0	3		0.0363	5	5	971.785583496094	2913.34219722828	4.90161035301072	0.00475999942693657	CID	MS2		28.765	37.2836296493333	31472	CNB2_050917_03.raw	0/0	2.91800451278687	1753622	37.2312698364258	0	0.0001591
High	Sequest HT (A2)	Unambiguous	[R].GITINTSHVEYDTPTR.[H]		1	1	A6TEX7	A6TEX7	0	2	0.8534	0	1	1	902.446838378906	1803.88640012781	-0.425171929174327	-0.000383481093422233	HCD	MS2	1.344154	0.7776014	31.1686621101333	24614	CNB2_050917_02.raw	0/0	1.90983939170837			0	8.874E-06
High	Sequest HT (A2)	Unambiguous	[R].VVVETPVGLNEK.[Q]		1	2	A6T4F5	B5Y241; A6T4F5	0	2	0.8445	0	1	1	642.362854003906	1283.71843137781	-1.6449002074781	-0.00105579609373763	CID	MS2		36.06	31.1370148373333	24587	CNB2_050917_02.raw	0/0	3.28207612037659	5856951.5	31.1342124938965	0	1.866E-06
High	Sequest HT (A2)	Unambiguous	[R].VVVETPVGLNEK.[Q]		1	2	A6T4F5	B5Y241; A6T4F5	0	2	0.8302	0	1	1	642.362854003906	1283.71843137781	-1.6449002074781	-0.00105579609373763	HCD	MS2	54.96176	26.71	31.1353377962667	24585	CNB2_050917_02.raw	0/0	3.2368381023407	5856951.5	31.1342124938965	0	2.999E-05
High	Sequest HT (A2)	Unambiguous	[K].DAALScDQFFVNHR.[W]	C6(Carbamidomethyl)	1	1	A6T4X1	A6T4X1	0	3	0.6541	0	1	1	560.591064453125	1679.75864009938	-0.490856365103823	-0.000274840208350705	HCD	MS2	17.8081	0.1020468	37.3121333056	31493	CNB2_050917_03.raw	0/0	1.59135937690735			0	0.0003972
High	Sequest HT (A2)	Unambiguous	[K].DAALScDQFFVNHR.[W]	C6(Carbamidomethyl)	1	1	A6T4X1	A6T4X1	0	3	0.8571	0	1	1	560.591064453125	1679.75864009938	-0.490856365103823	-0.000274840208350705	CID	MS2		21.79	37.3130097738667	31495	CNB2_050917_03.raw	0/0	1.74582183361053			0	8.505E-05
High	Sequest HT (A2)	Unambiguous	[R].DGYADGWAQAGTAR.[A]		1	1	A6TEV7	A6TEV7	0	2	0.6111	0	1	1	719.819885253906	1438.63249387781	-1.45107188062739	-0.00104378109381287	CID	MS2		33.1	31.1197779557333	24569	CNB2_050917_02.raw	0/0	3.77663421630859			0	2.045E-07
High	Sequest HT (A2)	Unambiguous	[R].DGYADGWAQAGTAR.[A]		1	1	A6TEV7	A6TEV7	0	2	0.7475	0	1	1	719.819885253906	1438.63249387781	-1.45107188062739	-0.00104378109381287	HCD	MS2	6.399852	32.59	31.1183010098667	24567	CNB2_050917_02.raw	0/0	3.9616391658783			0	1.91E-08
High	Sequest HT (A2)	Unambiguous	[R].VVEGTQFEcLK.[D]	C9(Carbamidomethyl)	1	1	P0A297	P0A297	0	2	0.8123	0	1	1	655.3251953125	1309.643113995	-1.94694265059753	-0.00127490250001117	CID	MS2		23.41149	31.1175014778667	24566	CNB2_050917_02.raw	0/0	3.57079887390137			0	1.323E-06
High	Sequest HT (A2)	Unambiguous	[R].GITINTSHVEYDTPTR.[H]		1	1	A6TEX7	A6TEX7	0	2	0.8153	0	1	1	902.446838378906	1803.88640012781	-0.425171929174327	-0.000383481093422233	CID	MS2		19.255	31.1695757981333	24616	CNB2_050917_02.raw	0/0	3.79266047477722			0	1.733E-08
High	Sequest HT (A2)	Unambiguous	[K].SRDDESENDDFDDNVEGVGEVR.[V]		1	1	A6TC48	A6TC48	1	3	1	0	1	1	833.341613769531	2498.01028804859	-3.32232171866063	-0.00276640713536835	HCD	MS2	37.60642	31.96	31.4822269216	24912	CNB2_050917_02.raw	0/0	3.60307908058167	7435047.9375	31.4085063934326	0	6.279E-07
High	Sequest HT (A2)	Unambiguous	[K].SRDDESENDDFDDNVEGVGEVR.[V]		1	1	A6TC48	A6TC48	1	3	1	0	1	1	833.341613769531	2498.01028804859	-3.32232171866063	-0.00276640713536835	CID	MS2		24.565	31.4838266565333	24914	CNB2_050917_02.raw	0/0	3.30128479003906	7435047.9375	31.4085063934326	0	1.255E-08
High	Sequest HT (A2)	Unambiguous	[R].SAGTYVQIVAR.[D]		1	1	A6TEW9	A6TEW9	0	2	0.7623	0	1	1	582.821044921875	1164.63481321375	-2.00454386525342	-0.00116728312491432	HCD	MS2	37.52802	26.71	31.5140774314667	24938	CNB2_050917_02.raw	0/0	2.44335031509399			0	5.414E-06
High	Sequest HT (A2)	Unambiguous	[R].GDVVSDGPEAPHDILR.[L]		1	1	A6TGP1	A6TGP1	0	2	0.6766	0	1	1	838.913818359375	1676.82036008875	-2.07447626261942	-0.00173926562490578	CID	MS2		32.455	31.8176210592	25259	CNB2_050917_02.raw	0/0	2.69056725502014	5323556.34375	31.8119087219238	0	2.526E-05
High	Sequest HT (A2)	Unambiguous	[K].RLVDIVEPTEK.[T]		1	1	A6TEX3	A6TEX3	1	2	0.5746	0	1	1	649.868103027344	1298.72892942469	-1.93463808683748	-0.00125628765613328	CID	MS2		28.45	31.8166064746667	25258	CNB2_050917_02.raw	0/0	2.2784366607666			0	0.0003037
High	Sequest HT (A2)	Unambiguous	[K].RLVDIVEPTEK.[T]		1	1	A6TEX3	A6TEX3	1	2	0.3894	0	1	1	649.868103027344	1298.72892942469	-1.93463808683748	-0.00125628765613328	HCD	MS2	52.75367	39.01	31.8150500704	25256	CNB2_050917_02.raw	0/0	2.25602674484253			0	7.461E-05
High	Sequest HT (A2)	Unambiguous	[K].LTHIDFVR.[A]		2	2	B5XP25; A6TBR5	B5XP25; A6TBR5	0	3	0.8115	0	1	1	334.189849853516	1000.55499630055	-2.44335742548214	-0.000814906484379208	CID	MS2		26.14	31.7591940077333	25198	CNB2_050917_02.raw	0/0	2.59528732299805			0	0.0004237
High	Sequest HT (A2)	Unambiguous	[K].LTHIDFVR.[A]		2	2	B5XP25; A6TBR5	B5XP25; A6TBR5	0	3	0.73	0	1	1	334.189849853516	1000.55499630055	-2.44335742548214	-0.000814906484379208	HCD	MS2	50.12839	25.45	31.7579650768	25196	CNB2_050917_02.raw	0/0	2.00267004966736			0	0.0006287
High	Sequest HT (A2)	Unambiguous	[R].FGQEDAAPVVAPAPAPAPEVATK.[H]		1	1	P24017	P24017	0	2	0.7942	0	1	1	1117.07775878906	2233.14824094813	-0.753461224160225	-0.000841295937561881	HCD	MS2	0	16.66	37.0548205053333	31253	CNB2_050917_03.raw	0/0	3.45411705970764	25420680.25	37.0725212097168	0	2.983E-09
High	Sequest HT (A2)	Unambiguous	[K].DLVESAPAALK.[E]		1	2	A6TGN9	P0A299; A6TGN9	0	2	0.8441	0	1	1	557.310424804688	1113.61357297938	-1.29521477789994	-0.000721185312386297	CID	MS2		5.90965	31.7464320861333	25182	CNB2_050917_02.raw	0/0	2.94967365264893			0	9.103E-06
High	Sequest HT (A2)	Unambiguous	[R].FGQEDAAPVVAPAPAPAPEVATK.[H]		1	1	P24017	P24017	0	2	0.7982	0	1	1	1117.07873535156	2233.15019407313	0.121144183838489	0.000135266562438119	CID	MS2		27.19	37.0568479117333	31255	CNB2_050917_03.raw	0/0	3.32426834106445	25420680.25	37.0725212097168	0	7.242E-08
High	Sequest HT (A2)	Unambiguous	[R].QIVSNAGEEPSVVAnNVK.[A]	N15(Deamidated)	1	3	A6TH53	O66026; B5Y368; A6TH53	0	2	0.0217	0	1	1	928.471618652344	1855.93596067469	-1.95926921263814	-0.00181814265641989	HCD	MS2	0	33.1	31.8256098072	25266	CNB2_050917_02.raw	0/0	4.59837913513184			0	5.85E-08
High	Sequest HT (A2)	Unambiguous	[R].GDVVSDGPEAPHDILR.[L]		1	1	A6TGP1	A6TGP1	0	2	0.5714	0	1	1	838.914428710938	1676.82158079188	-1.34649095081432	-0.00112891406240578	CID	MS2		24.04	31.7169998674667	25152	CNB2_050917_02.raw	0/0	3.01314234733582	5323556.34375	31.8119087219238	0	0.0001791
High	Sequest HT (A2)	Unambiguous	[R].GFTQDDAHIFcTEDQVR.[D]	C11(Carbamidomethyl)	1	1	B5XQC6	B5XQC6	0	3	0.6387	0	1	1	680.302185058594	2038.89200191578	-0.160447029909636	-0.000109044739500537	HCD	MS2	22.86543	41.07	37.0575876416	31256	CNB2_050917_03.raw	0/0	3.09670233726501	12321857	37.0892219543457	0	5.166E-07
High	Sequest HT (A2)	Unambiguous	[R].GFTQDDAHIFcTEDQVR.[D]	C11(Carbamidomethyl)	1	1	B5XQC6	B5XQC6	0	3	0.5825	0	1	1	680.302185058594	2038.89200191578	-0.160447029909636	-0.000109044739500537	CID	MS2		28.66	37.0594081901333	31258	CNB2_050917_03.raw	0/0	2.84530544281006	12321857	37.0892219543457	0	3.23E-05
High	Sequest HT (A2)	Unambiguous	[K].VLcTASIDEGVPR.[F]	C3(Carbamidomethyl)	1	1	B5XTF9	B5XTF9	0	2	0.587	0	1	1	708.859436035156	1416.71159544031	-2.50214710543264	-0.00177241484372459	CID	MS2		31.92	31.7037693752	25136	CNB2_050917_02.raw	0/0	2.92725491523743			0	9.754E-06
High	Sequest HT (A2)	Unambiguous	[K].VLcTASIDEGVPR.[F]	C3(Carbamidomethyl)	1	1	B5XTF9	B5XTF9	0	2	0.5074	0	1	1	708.859436035156	1416.71159544031	-2.50214710543264	-0.00177241484372459	HCD	MS2	83.78287	37.35	31.7014383090667	25135	CNB2_050917_02.raw	0/0	2.72206711769104			0	3.623E-06
High	Sequest HT (A2)	Unambiguous	[R].AAATQEMTLVDTPnAK.[T]	N14(Deamidated)	1	2	A6T4Z7	B5Y1H7; A6T4Z7	0	2	0.1833	0	1	1	831.39990234375	1661.7925280575	-7.55165733354525	-0.00627469124998625	CID	MS2		36.42	31.700542544	25134	CNB2_050917_02.raw	0/0	2.39602470397949			0	0.000144
High	Sequest HT (A2)	Unambiguous	[R].SHDALTAVTSLSVDK.[T]		1	1	A6T7E9	A6T7E9	0	2	0.7468	0	1	1	772.402282714844	1543.79728879969	0.687830213031393	0.000530934843823161	HCD	MS2	57.22344	0.445172	37.0679417818667	31265	CNB2_050917_03.raw	0/0	2.33351683616638			0	1.623E-07
High	Sequest HT (A2)	Unambiguous	[K].SVDAMIPIGR.[G]		1	2	A6TG38	A6TG38; B5XZM2	0	2	0.6847	0	1	1	529.786926269531	1058.56657590906	0.269051702261929	0.000142404531288776	HCD	MS2	29.07597	26.425	37.0680202501333	31266	CNB2_050917_03.raw	0/0	2.22014880180359	43634988.75	36.9900741577148	0	0.0001666
High	Sequest HT (A2)	Unambiguous	[R].SHDALTAVTSLSVDK.[T]		1	1	A6T7E9	A6T7E9	0	2	0.8276	0	1	1	772.402282714844	1543.79728879969	0.687830213031393	0.000530934843823161	CID	MS2		19.15	37.0687909658667	31267	CNB2_050917_03.raw	0/0	4.64067077636719			0	1.06E-10
High	Sequest HT (A2)	Unambiguous	[R].GDVVSDGPEAPHDILR.[L]		1	1	A6TGP1	A6TGP1	0	2	0.5568	0	1	1	838.914428710938	1676.82158079188	-1.34649095081432	-0.00112891406240578	HCD	MS2	54.75013	31.45	31.7154961714667	25150	CNB2_050917_02.raw	0/0	2.64011192321777	5323556.34375	31.8119087219238	0	8.524E-06
High	Sequest HT (A2)	Unambiguous	[K].SVDAMIPIGR.[G]		1	2	A6TG38	A6TG38; B5XZM2	0	2	0.7089	0	1	1	529.786926269531	1058.56657590906	0.269051702261929	0.000142404531288776	CID	MS2		35.82	37.0696414149333	31268	CNB2_050917_03.raw	0/0	2.91990399360657	43634988.75	36.9900741577148	0	2.509E-05
High	Sequest HT (A2)	Unambiguous	[R].QIVSnAGEEPSVVANNVK.[A]	N5(Deamidated)	1	3	A6TH53	O66026; B5Y368; A6TH53	0	2		0.0217	2	2	928.471618652344	1855.93596067469	-1.95926921263814	-0.00181814265641989	HCD	MS2	0	33.1	31.8256098072	25266	CNB2_050917_02.raw	0/0	4.49965763092041			0	2.681E-08
High	Sequest HT (A2)	Unambiguous	[R].QIVSNAGEEPSVVAnNVK.[A]	N15(Deamidated)	1	3	A6TH53	O66026; B5Y368; A6TH53	0	2	0.0021	0	1	1	928.471618652344	1855.93596067469	-1.95926921263814	-0.00181814265641989	CID	MS2		41.07	31.8275373221333	25268	CNB2_050917_02.raw	0/0	4.67937469482422			0	4.825E-07
High	Sequest HT (A2)	Unambiguous	[K].LAGLTGqNEDQNVGIK.[V]	Q7(Deamidated)	1	3	A6TH53	O66026; B5Y368; A6TH53	0	2		0.0151	2	2	829.420349121094	1657.83342161219	-3.45819303164367	-0.00286656390625395	CID	MS2		33.1	31.93865284	25381	CNB2_050917_02.raw	0/0	3.27365803718567	9214495.109375	31.8784828186035	0	7.682E-07
High	Sequest HT (A2)	Unambiguous	[K].LAGLTGQnEDQNVGIK.[V]	N8(Deamidated)	1	3	A6TH53	O66026; B5Y368; A6TH53	0	2	0.0151	0	1	1	829.420349121094	1657.83342161219	-3.45819303164367	-0.00286656390625395	CID	MS2		33.1	31.93865284	25381	CNB2_050917_02.raw	0/0	3.32185888290405	9214495.109375	31.8784828186035	0	5.707E-07
High	Sequest HT (A2)	Unambiguous	[K].LAGLTGqNEDQNVGIK.[V]	Q7(Deamidated)	1	3	A6TH53	O66026; B5Y368; A6TH53	0	2		0.0162	2	2	829.420349121094	1657.83342161219	-3.45819303164367	-0.00286656390625395	HCD	MS2	36.58566	32.275	31.9369761250667	25379	CNB2_050917_02.raw	0/0	3.64675903320313	9214495.109375	31.8784828186035	0	1.646E-09
High	Sequest HT (A2)	Unambiguous	[K].LAGLTGQnEDQNVGIK.[V]	N8(Deamidated)	1	3	A6TH53	O66026; B5Y368; A6TH53	0	2	0.0162	0	1	1	829.420349121094	1657.83342161219	-3.45819303164367	-0.00286656390625395	HCD	MS2	36.58566	32.275	31.9369761250667	25379	CNB2_050917_02.raw	0/0	3.70736646652222	9214495.109375	31.8784828186035	0	1.035E-10
High	Sequest HT (A2)	Unambiguous	[K].GYRPQFYFR.[T]		1	1	A6TEX7	A6TEX7	0	3	0.5252	0	1	1	411.876739501953	1233.61566524586	-0.557372751158345	-0.000229194713483594	HCD	MS2	3.737016	13.405	37.048935672	31245	CNB2_050917_03.raw	0/0	2.77591371536255			0	0.0007419
High	Sequest HT (A2)	Unambiguous	[K].GYRPQFYFR.[T]		1	1	A6TEX7	A6TEX7	0	3	0.5963	0	1	1	411.876739501953	1233.61566524586	-0.557372751158345	-0.000229194713483594	CID	MS2		23.38636	37.0503751221333	31247	CNB2_050917_03.raw	0/0	2.69745063781738			0	1.832E-05
High	Sequest HT (A2)	Unambiguous	[K].AMMDNLQTETVINR.[D]		1	1	A6TGP1	A6TGP1	0	2	0.568	0	1	1	818.394470214844	1635.78166379969	-0.756854904764445	-0.000619025156197495	HCD	MS2	12.46303	14.275	37.0517710202667	31249	CNB2_050917_03.raw	0/0	3.37855219841003			0	3.258E-07
High	Sequest HT (A2)	Unambiguous	[R].GITINTSHVEYDTPTR.[H]		1	1	A6TEX7	A6TEX7	0	2	0.7452	0	1	1	902.448059082031	1803.88884153406	0.928242128279408	0.000837222031577767	CID	MS2		28.975	31.9110053704	25351	CNB2_050917_02.raw	0/0	3.65263605117798			0	1.226E-06
High	Sequest HT (A2)	Unambiguous	[R].QIVSNAGEEPSVVANnVK.[A]	N16(Deamidated)	1	3	A6TH53	O66026; B5Y368; A6TH53	0	2		0.0304	3	3	928.471618652344	1855.93596067469	-1.95926921263814	-0.00181814265641989	HCD	MS2	0	33.1	31.8256098072	25266	CNB2_050917_02.raw	0/0	4.45768737792969			0	3.56E-07
High	Sequest HT (A2)	Unambiguous	[R].NLALNIESR.[G]		2	2	P00350; P41576	P00350; P41576	0	2	0.4381	0	1	1	515.287475585938	1029.56767454188	-1.02894356644557	-0.000529684062485103	CID	MS2		30.34	31.9099728093333	25350	CNB2_050917_02.raw	0/0	2.25637698173523			0	0.0001572
High	Sequest HT (A2)	Unambiguous	[K].AMMDNLQTETVINR.[D]		1	1	A6TGP1	A6TGP1	0	2	0.6791	0	1	1	818.394470214844	1635.78166379969	-0.756854904764445	-0.000619025156197495	CID	MS2		25.135	37.0533339234667	31251	CNB2_050917_03.raw	0/0	3.73960137367249			0	9.711E-08
High	Sequest HT (A2)	Unambiguous	[R].LGAQQcQLSDDSLVR.[Q]	C6(Carbamidomethyl)	1	1	A6TD54	A6TD54	0	2	0.8244	0	1	1	845.414428710938	1689.82158079188	-0.519538677146149	-0.000438964062407621	CID	MS2		28.795	31.9077522952	25347	CNB2_050917_02.raw	0/0	4.83544635772705			0	1.271E-09
High	Sequest HT (A2)	Unambiguous	[R].LGAQQcQLSDDSLVR.[Q]	C6(Carbamidomethyl)	1	1	A6TD54	A6TD54	0	2	0.7094	0	1	1	845.414428710938	1689.82158079188	-0.519538677146149	-0.000438964062407621	HCD	MS2	4.508856	18.52	31.9061103968	25345	CNB2_050917_02.raw	0/0	4.6807222366333			0	3.378E-12
High	Sequest HT (A2)	Unambiguous	[R].DGYADGWAQAGTAR.[A]		1	1	A6TEV7	A6TEV7	0	2	0.5918	0	1	1	719.819213867188	1438.63115110438	-2.38443845948159	-0.00171516781256287	CID	MS2		29.455	31.8816368269333	25325	CNB2_050917_02.raw	0/0	3.65158843994141	2265098.875	31.8847160339355	0	1.312E-07
High	Sequest HT (A2)	Unambiguous	[R].DGYADGWAQAGTAR.[A]		1	1	A6TEV7	A6TEV7	0	2	0.7061	0	1	1	719.819213867188	1438.63115110438	-2.38443845948159	-0.00171516781256287	HCD	MS2	18.25707	19.285	31.8800012856	25323	CNB2_050917_02.raw	0/0	3.29877305030823	2265098.875	31.8847160339355	0	9.982E-07
High	Sequest HT (A2)	Unambiguous	[R].VVEGTQFEcLK.[D]	C9(Carbamidomethyl)	1	1	P0A297	P0A297	0	2	0.3911	0	1	1	655.3251953125	1309.643113995	-1.94694265059753	-0.00127490250001117	HCD	MS2	50.31851	33.325	31.8421113725333	25285	CNB2_050917_02.raw	0/0	2.25302696228027			0	8.174E-05
High	Sequest HT (A2)	Unambiguous	[R].QIVSNAGEEPSVVANnVK.[A]	N16(Deamidated)	1	3	A6TH53	O66026; B5Y368; A6TH53	0	2		0.0406	3	3	928.471618652344	1855.93596067469	-1.95926921263814	-0.00181814265641989	CID	MS2		41.07	31.8275373221333	25268	CNB2_050917_02.raw	0/0	4.49473428726196			0	3.872E-06
High	Sequest HT (A2)	Unambiguous	[R].QIVSnAGEEPSVVANNVK.[A]	N5(Deamidated)	1	3	A6TH53	O66026; B5Y368; A6TH53	0	2		0.0021	2	2	928.471618652344	1855.93596067469	-1.95926921263814	-0.00181814265641989	CID	MS2		41.07	31.8275373221333	25268	CNB2_050917_02.raw	0/0	4.6724328994751			0	1.099E-07
High	Sequest HT (A2)	Unambiguous	[R].GITINTSHVEYDTPTR.[H]		1	1	A6TEX7	A6TEX7	0	2	0.807	0	1	1	902.446838378906	1803.88640012781	-0.425171929174327	-0.000383481093422233	HCD	MS2	0	18.715	31.9093103658667	25349	CNB2_050917_02.raw	0/0	3.7327606678009			0	3.09E-07
High	Sequest HT (A2)	Unambiguous	[K].GEILGGmAAVEqPEPAAQPK.[K]	M7(Oxidation); Q12(Deamidated)	1	1	B5XNA0	B5XNA0	0	2	0.0058	0	1	1	1005.50561523438	2010.00395383875	9.51294678279542	0.00956043937508722	CID	MS2		36.78	30.9900234074667	24436	CNB2_050917_02.raw	0/0	3.46015620231628			0	3.14E-05
High	Sequest HT (A2)	Unambiguous	[R].ITHIPTGLVTQcQNDR.[S]	C12(Carbamidomethyl)	1	1	B5XUF3	B5XUF3	0	3	0.4381	0	1	1	618.314575195313	1852.92917232594	-2.28490891696252	-0.00141126135405282	CID	MS2		20.62	31.6861033872	25117	CNB2_050917_02.raw	0/0	3.14914298057556			0	2.576E-06
High	Sequest HT (A2)	Unambiguous	[R].VDLDGNPcGELEEQHIAHAR.[Q]	C8(Carbamidomethyl)	1	2	A6TB02	A6TB02; B5XQ39	0	3	0.6536	0	1	1	754.018005371094	2260.03946285328	-0.732538317572896	-0.000551855572844318	CID	MS2		26.26	31.6696246816	25100	CNB2_050917_02.raw	0/0	1.53484964370728	21596475	31.6893253326416	0	0.0001135
High	Sequest HT (A2)	Unambiguous	[R].ALTEETGTTIEIEDDGTVK.[I]		1	2	A6TEI3	A6TEI3; B5XSX9	0	2	0.6318	0	1	1	1011.49169921875	2021.9761218075	0.0102758387484137	1.03887501836653E-05	HCD	MS2	0	39.735	37.1494939197333	31341	CNB2_050917_03.raw	0/0	4.01731491088867	4810688.5	37.1922454833984	0	5.662E-09
High	Sequest HT (A2)	Unambiguous	[R].LGAQQcQLSDDSLVR.[Q]	C6(Carbamidomethyl)	1	1	A6TD54	A6TD54	0	2	0.7414	0	1	1	845.413696289063	1689.82011594813	-1.38640119423542	-0.00117138593740762	CID	MS2		33.1	31.5557461317333	24982	CNB2_050917_02.raw	0/0	4.63947296142578	51852746.25	31.7844066619873	0	1.422E-08
High	Sequest HT (A2)	Unambiguous	[R].LGAQQcQLSDDSLVR.[Q]	C6(Carbamidomethyl)	1	1	A6TD54	A6TD54	0	2	0.604	0	1	1	845.413696289063	1689.82011594813	-1.38640119423542	-0.00117138593740762	HCD	MS2	41.58804	29.35	31.5538487130667	24980	CNB2_050917_02.raw	0/0	4.03592777252197	51852746.25	31.7844066619873	0	6.739E-09
High	Sequest HT (A2)	Unambiguous	[R].GITINTSHVEYDTPTR.[H]		1	1	A6TEX7	A6TEX7	0	2	0.811	0	1	1	902.446838378906	1803.88640012781	-0.425171929174327	-0.000383481093422233	CID	MS2		19.15	31.5520486872	24978	CNB2_050917_02.raw	0/0	2.90563797950745			0	4.748E-07
High	Sequest HT (A2)	Unambiguous	[R].GITINTSHVEYDTPTR.[H]		1	1	A6TEX7	A6TEX7	0	2	0.8237	0	1	1	902.445922851563	1803.88456907313	-1.44023247226463	-0.00129900843717223	HCD	MS2	0	29.44	31.5505534568	24976	CNB2_050917_02.raw	0/0	4.14077425003052			0	7.147E-09
High	Sequest HT (A2)	Unambiguous	[R].ALTEETGTTIEIEDDGTVK.[I]		1	2	A6TEI3	A6TEI3; B5XSX9	0	2	0.7852	0	1	1	1011.49273681641	2021.97819700281	1.03659623464374	0.00104798640643367	CID	MS2		20.935	37.1512186045333	31343	CNB2_050917_03.raw	0/0	3.91245102882385	4810688.5	37.1922454833984	0	3.078E-09
High	Sequest HT (A2)	Unambiguous	[K].AGIALNDNFVK.[L]		1	1	P24164	P24164	0	2	0.7184	0	1	1	581.316955566406	1161.62663450281	0.332079972456841	0.000192876406345022	CID	MS2		30.82	37.1841506085333	31374	CNB2_050917_03.raw	0/0	3.09416007995605	367665993.125	36.863697052002	0	6.281E-06
High	Sequest HT (A2)	Unambiguous	[K].LAGLTGQNEDqNVGIK.[V]	Q11(Deamidated)	1	3	A6TH53	O66026; B5Y368; A6TH53	0	2		0.0342	4	4	829.420104980469	1657.83293333094	-3.75272175513529	-0.00311070453125395	CID	MS2		42.73	31.5412534973333	24968	CNB2_050917_02.raw	0/0	3.38848471641541	25983423	31.6773090362549	0	1.438E-07
High	Sequest HT (A2)	Unambiguous	[R].EcITSLVSR.[G]	C2(Carbamidomethyl)	1	1	B5XTJ1	B5XTJ1	0	2	0.4872	0	1	1	532.772705078125	1064.53813352625	-2.19533574766859	-0.00116851187491918	HCD	MS2	43.23071	16.915	31.5740438866667	24994	CNB2_050917_02.raw	0/0	2.33853340148926			0	0.0009564
High	Sequest HT (A2)	Unambiguous	[K].LAGLTGQNEDQnVGIK.[V]	N12(Deamidated)	1	3	A6TH53	O66026; B5Y368; A6TH53	0	2		0.0313	3	3	829.420104980469	1657.83293333094	-3.75272175513529	-0.00311070453125395	CID	MS2		42.73	31.5412534973333	24968	CNB2_050917_02.raw	0/0	3.39809536933899	25983423	31.6773090362549	0	1.57E-07
High	Sequest HT (A2)	Unambiguous	[K].LAGLTGQnEDQNVGIK.[V]	N8(Deamidated)	1	3	A6TH53	O66026; B5Y368; A6TH53	0	2	0.0142	0	1	1	829.420104980469	1657.83293333094	-3.75272175513529	-0.00311070453125395	CID	MS2		42.73	31.5412534973333	24968	CNB2_050917_02.raw	0/0	3.50567889213562	25983423	31.6773090362549	0	1.062E-07
High	Sequest HT (A2)	Unambiguous	[K].LAGLTGQnEDQNVGIK.[V]	N8(Deamidated)	1	3	A6TH53	O66026; B5Y368; A6TH53	0	2		0.007	2	2	829.420104980469	1657.83293333094	-3.75272175513529	-0.00311070453125395	HCD	MS2	53.20346	33.1	31.5393455258667	24966	CNB2_050917_02.raw	0/0	4.24863815307617	25983423	31.6773090362549	0	1.562E-09
High	Sequest HT (A2)	Unambiguous	[K].LAGLTGqNEDQNVGIK.[V]	Q7(Deamidated)	1	3	A6TH53	O66026; B5Y368; A6TH53	0	2	0.007	0	1	1	829.420104980469	1657.83293333094	-3.75272175513529	-0.00311070453125395	HCD	MS2	53.20346	33.1	31.5393455258667	24966	CNB2_050917_02.raw	0/0	4.27692270278931	25983423	31.6773090362549	0	1.745E-09
High	Sequest HT (A2)	Unambiguous	[R].DGYADGWAQAGTAR.[A]		1	1	A6TEV7	A6TEV7	0	2	0.6605	0	1	1	719.819396972656	1438.63151731531	-2.1298839379759	-0.00153206234381287	CID	MS2		33.1	31.5250665122667	24951	CNB2_050917_02.raw	0/0	4.32699251174927			0	3.781E-08
High	Sequest HT (A2)	Unambiguous	[R].DGYADGWAQAGTAR.[A]		1	1	A6TEV7	A6TEV7	0	2	0.7405	0	1	1	719.819396972656	1438.63151731531	-2.1298839379759	-0.00153206234381287	HCD	MS2	6.541602	33.325	31.5235813656	24949	CNB2_050917_02.raw	0/0	3.1623010635376			0	9.45E-08
High	Sequest HT (A2)	Unambiguous	[R].VVEGTQFEcLK.[D]	C9(Carbamidomethyl)	1	1	P0A297	P0A297	0	2	0.8173	0	1	1	655.325134277344	1309.64299192469	-2.04015130685788	-0.00133593765626117	CID	MS2		26.785	31.5180318373333	24943	CNB2_050917_02.raw	0/0	3.12090253829956			0	1.03E-05
High	Sequest HT (A2)	Unambiguous	[R].VVEGTQFEcLK.[D]	C9(Carbamidomethyl)	1	1	P0A297	P0A297	0	2	0.6303	0	1	1	655.325134277344	1309.64299192469	-2.04015130685788	-0.00133593765626117	HCD	MS2	30.356	30.715	31.5166215856	24941	CNB2_050917_02.raw	0/0	2.83536553382874			0	2.495E-05
High	Sequest HT (A2)	Unambiguous	[R].SAGTYVQIVAR.[D]		1	1	A6TEW9	A6TEW9	0	2	0.8179	0	1	1	582.821044921875	1164.63481321375	-2.00454386525342	-0.00116728312491432	CID	MS2		36.06	31.5157317410667	24940	CNB2_050917_02.raw	0/0	3.35110712051392			0	0.0001029
High	Sequest HT (A2)	Unambiguous	[K].LAGLTGqNEDQNVGIK.[V]	Q7(Deamidated)	1	3	A6TH53	O66026; B5Y368; A6TH53	0	2		0.0142	2	2	829.420104980469	1657.83293333094	-3.75272175513529	-0.00311070453125395	CID	MS2		42.73	31.5412534973333	24968	CNB2_050917_02.raw	0/0	3.45546889305115	25983423	31.6773090362549	0	1.446E-07
High	Sequest HT (A2)	Unambiguous	[R].AEQInALESVTIASK.[A]	N5(Deamidated)	1	1	A6THB4	A6THB4	0	2	0.1454	0	1	1	787.917846679688	1574.82841672938	0.776986440437805	0.0006118096875396	HCD	MS2	73.60048	22.93	37.0804905898667	31282	CNB2_050917_03.raw	0/0	2.26537108421326	9906303.25	37.1458053588867	0	0.0005306
High	Sequest HT (A2)	Unambiguous	[R].EcITSLVSR.[G]	C2(Carbamidomethyl)	1	1	B5XTJ1	B5XTJ1	0	2	0.458	0	1	1	532.772705078125	1064.53813352625	-2.19533574766859	-0.00116851187491918	CID	MS2		20.545	31.575258232	24996	CNB2_050917_02.raw	0/0	2.37570834159851			0	0.0007817
High	Sequest HT (A2)	Unambiguous	[R].VDLDGNPcGELEEQHIAHAR.[Q]	C8(Carbamidomethyl)	1	2	A6TB02	A6TB02; B5XQ39	0	3	0.5723	0	1	1	754.016906738281	2260.03616695484	-2.19087392511448	-0.00165048838534432	CID	MS2		27.76	31.5865453298667	25009	CNB2_050917_02.raw	0/0	1.65561866760254	21596475	31.6893253326416	0	0.0006209
High	Sequest HT (A2)	Unambiguous	[R].VDLDGNPcGELEEQHIAHAR.[Q]	C8(Carbamidomethyl)	1	2	A6TB02	A6TB02; B5XQ39	0	3	0.5535	0	1	1	754.016784667969	2260.03580074391	-2.35291121484133	-0.00177255869784432	HCD	MS2	0	31.12	31.6676624333333	25098	CNB2_050917_02.raw	0/0	3.26900243759155	21596475	31.6893253326416	0	2.526E-08
High	Sequest HT (A2)	Unambiguous	[R].AEQInALESVTIASK.[A]	N5(Deamidated)	1	1	A6THB4	A6THB4	0	2	0.1575	0	1	1	787.917846679688	1574.82841672938	0.776986440437805	0.0006118096875396	CID	MS2		33.505	37.0821946389333	31284	CNB2_050917_03.raw	0/0	2.7286388874054	9906303.25	37.1458053588867	0	1.473E-07
High	Sequest HT (A2)	Unambiguous	[K].DGSAVVLGYTDR.[I]		1	1	P24017	P24017	0	2	0.7637	0	1	1	626.810607910156	1252.61393919031	-2.28880027255419	-0.00143349484369537	CID	MS2		22.87	31.6629879141333	25092	CNB2_050917_02.raw	0/0	3.63841080665588	101692915.46875	31.6389331817627	0	1.193E-05
High	Sequest HT (A2)	Unambiguous	[K].ADAFAVIVK.[A]		1	1	Q7X222	Q7X222	0	2	0.79	0	1	1	467.273651123047	933.540025616094	-0.394598785944812	-0.000184186953049448	CID	MS2		15.85	37.1140015621333	31310	CNB2_050917_03.raw	0/0	3.19375419616699	20840571.25	37.0813674926758	0	1.792E-06
High	Sequest HT (A2)	Unambiguous	[R].TSQYLLSTLK.[E]		1	2	A6T4Z7	B5Y1H7; A6T4Z7	0	2	0.4064	0	1	1	577.326538085938	1153.64579954188	-0.447215162958096	-0.000257964062484461	HCD	MS2	40.18501	26.5	37.1155352848	31312	CNB2_050917_03.raw	0/0	1.87369656562805	18126597	37.1063842773438	0	0.0006194
High	Sequest HT (A2)	Unambiguous	[R].RVGGSTYQVPVEVRPVR.[R]		1	2	A6TEX9	A6TEX9; B5XN86	1	4	0.8519	0	1	1	475.518127441406	1899.05067987563	-2.75101136484053	-0.00130608109373043	HCD	MS2	46.4844	38.76	31.6557402517333	25085	CNB2_050917_02.raw	0/0	2.96571087837219			0	0.0001018
High	Sequest HT (A2)	Unambiguous	[K].HYYLGNAEEIAAK.[A]		1	1	B5XZB2	B5XZB2	0	2	0.8169	0	1	1	739.865539550781	1478.72380247156	-2.44583848957157	-0.00180836421873209	CID	MS2		24.7	31.6481383328	25076	CNB2_050917_02.raw	0/0	3.65785360336304			0	1.253E-08
High	Sequest HT (A2)	Unambiguous	[R].TSQYLLSTLK.[E]		1	2	A6T4Z7	B5Y1H7; A6T4Z7	0	2	0.6319	0	1	1	577.326538085938	1153.64579954188	-0.447215162958096	-0.000257964062484461	CID	MS2		33.1	37.1168325704	31314	CNB2_050917_03.raw	0/0	1.82269287109375	18126597	37.1063842773438	0	0.0003742
High	Sequest HT (A2)	Unambiguous	[R].VDLDGNPcGELEEQHIAHAR.[Q]	C8(Carbamidomethyl)	1	2	A6TB02	A6TB02; B5XQ39	0	3	0.5255	0	1	1	754.016906738281	2260.03616695484	-2.19087392511448	-0.00165048838534432	HCD	MS2	30.92272	17.305	31.584836888	25007	CNB2_050917_02.raw	0/0	2.55260038375854	21596475	31.6893253326416	0	5.582E-07
High	Sequest HT (A2)	Unambiguous	[K].HYYLGNAEEIAAK.[A]		1	1	B5XZB2	B5XZB2	0	2	0.8222	0	1	1	739.865539550781	1478.72380247156	-2.44583848957157	-0.00180836421873209	HCD	MS2	2.604579	13.765	31.6466260024	25074	CNB2_050917_02.raw	0/0	4.49661207199097			0	5.768E-11
High	Sequest HT (A2)	Unambiguous	[K].DAALScDQFFVNHR.[W]	C6(Carbamidomethyl)	1	1	A6T4X1	A6T4X1	0	2	0.7769	0	1	1	840.384216308594	1679.76115598719	1.00691034820809	0.000845683593713176	CID	MS2		24.955	37.1383048605333	31328	CNB2_050917_03.raw	0/0	3.71655106544495	39326148.5	36.8682861328125	0	1.925E-06
High	Sequest HT (A2)	Unambiguous	[R].IAqAAWqVNETTEnIGAR.[R]	Q3(Deamidated); Q7(Deamidated); N14(Deamidated)	1	2	B5XZ37	B5XZ37; A6TGC1	0	2	0.0496	0	1	1	987.975219726563	1974.94316282313	1.43638422255789	0.00141838656241577	HCD	MS2	25.78581	37.575	37.1390113253333	31329	CNB2_050917_03.raw	0/0	2.62176299095154	49679127.125	37.288330078125	0	0.0002738
High	Sequest HT (A2)	Unambiguous	[K].AYGSTNPINVVR.[A]		1	1	A6TEV5	A6TEV5	0	2	0.7493	0	1	1	645.843017578125	1290.67875852625	-1.02010852666397	-0.000658316874933007	CID	MS2		22.99	31.6325745042667	25060	CNB2_050917_02.raw	0/0	3.6275737285614			0	0.0003243
High	Sequest HT (A2)	Unambiguous	[K].AYGSTNPINVVR.[A]		1	1	A6TEV5	A6TEV5	0	2	0.6013	0	1	1	645.843017578125	1290.67875852625	-1.02010852666397	-0.000658316874933007	HCD	MS2	37.7692	29.53	31.6311913885333	25058	CNB2_050917_02.raw	0/0	3.15729737281799			0	5.5E-07
High	Sequest HT (A2)	Unambiguous	[R].IAqAAWQVnETTEnIGAR.[R]	Q3(Deamidated); N9(Deamidated); N14(Deamidated)	1	2	B5XZ37	B5XZ37; A6TGC1	0	2		0.0496	2	2	987.975219726563	1974.94316282313	1.43638422255789	0.00141838656241577	HCD	MS2	25.78581	37.575	37.1390113253333	31329	CNB2_050917_03.raw	0/0	2.4874541759491	49679127.125	37.288330078125	0	0.0001922
High	Sequest HT (A2)	Unambiguous	[R].IAqAAWQVnETTEnIGAR.[R]	Q3(Deamidated); N9(Deamidated); N14(Deamidated)	1	2	B5XZ37	B5XZ37; A6TGC1	0	2	0.0046	0	1	1	987.975219726563	1974.94316282313	1.43638422255789	0.00141838656241577	CID	MS2		33.1	37.1407045656	31331	CNB2_050917_03.raw	0/0	2.1751537322998	49679127.125	37.288330078125	0	2.97E-05
High	Sequest HT (A2)	Unambiguous	[R].IAqAAWqVNETTEnIGAR.[R]	Q3(Deamidated); Q7(Deamidated); N14(Deamidated)	1	2	B5XZ37	B5XZ37; A6TGC1	0	2		0.0046	2	2	987.975219726563	1974.94316282313	1.43638422255789	0.00141838656241577	CID	MS2		33.1	37.1407045656	31331	CNB2_050917_03.raw	0/0	2.17369961738586	49679127.125	37.288330078125	0	2.859E-05
High	Sequest HT (A2)	Unambiguous	[R].DWYVVDATGK.[T]		1	1	B5XSS1	B5XSS1	0	2	0.8114	0	1	1	577.280151367188	1153.55302610438	0.529663296753669	0.00030549718758266	CID	MS2		24.1	37.1453899954667	31336	CNB2_050917_03.raw	0/0	2.96682739257813	14777300.5	37.3208541870117	0	0.0001491
High	Sequest HT (A2)	Unambiguous	[K].DAALScDQFFVNHR.[W]	C6(Carbamidomethyl)	1	1	A6T4X1	A6T4X1	0	2	0.6877	0	1	1	840.384216308594	1679.76115598719	1.00691034820809	0.000845683593713176	HCD	MS2	4.927227	14.065	37.1367420832	31326	CNB2_050917_03.raw	0/0	3.0104513168335	39326148.5	36.8682861328125	0	1.101E-06
High	Sequest HT (A2)	Unambiguous	[K].LAGLTGQNEDqNVGIK.[V]	Q11(Deamidated)	1	3	A6TH53	O66026; B5Y368; A6TH53	0	2		0.0482	3	3	829.420349121094	1657.83342161219	-3.45819303164367	-0.00286656390625395	CID	MS2		33.1	31.93865284	25381	CNB2_050917_02.raw	0/0	3.15993428230286	9214495.109375	31.8784828186035	0	1.665E-05
High	Sequest HT (A2)	Unambiguous	[K].GEILGGmAAVEQPEPAAQPK.[K]	M7(Oxidation)	1	1	B5XNA0	B5XNA0	0	2	0.7585	0	1	1	1005.00445556641	2009.00163450281	0.406940010065068	0.000408771406337216	HCD	MS2	0	61.02394	30.9875714488	24434	CNB2_050917_02.raw	0/0	4.09701108932495	2112781.78125	31.0997714996338	0	2.862E-10
High	Sequest HT (A2)	Unambiguous	[K].GYRPQFYFR.[T]		1	1	A6TEX7	A6TEX7	0	3	0.5975	0	1	1	411.876617431641	1233.61529903492	-0.854232416369403	-0.000351265025983594	HCD	MS2	27.79027	13.405	37.3955350576	31580	CNB2_050917_03.raw	0/0	3.1826069355011			0	0.0001609
High	Sequest HT (A2)	Unambiguous	[K].GFTSEITVTSnGK.[S]	N11(Deamidated)	1	1	P16481	P16481	0	2	0.7758	0	1	1	671.328735351563	1341.65019407313	-2.27893971200668	-0.00152877343742985	CID	MS2		20.41	30.1815539304	23640	CNB2_050917_02.raw	0/0	4.54970407485962			0	5.141E-08
High	Sequest HT (A2)	Unambiguous	[R].LVDIVEPTEK.[T]		1	1	A6TEX3	A6TEX3	0	2	0.6402	0	1	1	571.817016601563	1142.62675657313	-3.12827935487995	-0.00178723343742604	HCD	MS2	6.5716	23.395	30.1808039645333	23639	CNB2_050917_02.raw	0/0	2.64035606384277			0	3.334E-05
High	Sequest HT (A2)	Unambiguous	[K].GFTSEITVTSnGK.[S]	N11(Deamidated)	1	1	P16481	P16481	0	2	0.6792	0	1	1	671.328735351563	1341.65019407313	-2.27893971200668	-0.00152877343742985	HCD	MS2	19.78347	27.115	30.1801937936	23638	CNB2_050917_02.raw	0/0	3.70744895935059			0	1.901E-06
High	Sequest HT (A2)	Unambiguous	[R].LITIAVPR.[I]		1	2	A6TEW0	A6TEW0; B5XNA5	0	2	0.1456	0	1	1	441.792083740234	882.576890850469	-0.252702599909818	-0.00011151476564919	HCD	MS2	0	33.1	37.8185979538667	31950	CNB2_050917_03.raw	0/0	1.58441519737244			0	0.0007222
High	Sequest HT (A2)	Unambiguous	[K].QGVDLNSIEWSHH.[-]		1	2	A6TCF1	A6TCF1; B5XNJ7	0	3	0.7328	0	1	1	507.907409667969	1521.70767574391	-0.266126005846322	-0.000134988697861142	HCD	MS2	73.28616	24.955	37.833501772	31966	CNB2_050917_03.raw	0/0	3.48339796066284	4292658.25	37.8642539978027	0	1.164E-07
High	Sequest HT (A2)	Unambiguous	[R].SHDALTAVTSLSVDK.[T]		1	1	A6T7E9	A6T7E9	0	2	0.7516	0	1	1	772.401245117188	1543.79521360438	-0.656385607878303	-0.000506662812426839	HCD	MS2	56.42021	41.385	37.8455556128	31979	CNB2_050917_03.raw	0/0	3.05766654014587	2051771.125	37.8458786010742	0	8.385E-08
High	Sequest HT (A2)	Unambiguous	[R].GFGHTLGNALR.[R]		1	1	A6TEU8	A6TEU8	0	3	0.9815	0	1	1	381.539459228516	1142.60382442555	-2.35599431156939	-0.000897324817666837	CID	MS2		42.375	30.1609841656	23618	CNB2_050917_02.raw	0/0	2.70071578025818	3749666.25	30.1782417297363	0	1.61E-05
High	Sequest HT (A2)	Unambiguous	[R].GFGHTLGNALR.[R]		1	1	A6TEU8	A6TEU8	0	3	0.9536	0	1	1	381.539459228516	1142.60382442555	-2.35599431156939	-0.000897324817666837	HCD	MS2	30.10259	33.1	30.159200768	23616	CNB2_050917_02.raw	0/0	2.36749815940857	3749666.25	30.1782417297363	0	0.0008639
High	Sequest HT (A2)	Unambiguous	[R].SHDALTAVTSLSVDK.[T]		1	1	A6T7E9	A6T7E9	0	2	0.6482	0	1	1	772.401245117188	1543.79521360438	-0.656385607878303	-0.000506662812426839	CID	MS2		33.1	37.8472011037333	31981	CNB2_050917_03.raw	0/0	3.06540870666504	2051771.125	37.8458786010742	0	2.611E-05
High	Sequest HT (A2)	Unambiguous	[K].TPPAAVLLK.[K]		1	2	A6TGN5	B5XYF9; A6TGN5	0	2	1	0	1	1	455.291015625	909.57475462	-2.22618919635697	-0.00101244499990116	HCD	MS2	32.30297	41.22	30.1513993773333	23607	CNB2_050917_02.raw	0/0	2.33263826370239			0	0.000399
High	Sequest HT (A2)	Unambiguous	[R].GITInTSHVEYDTPTR.[H]	N5(Deamidated)	1	1	A6TEX7	A6TEX7	0	2	0.7957	0	1	1	902.946166992188	1804.88505735438	7.68712166588107	0.00693713218782777	CID	MS2		37.74	30.1249756146667	23580	CNB2_050917_02.raw	0/0	2.34501695632935	4996183.9375	30.1936492919922	0	2.553E-05
High	Sequest HT (A2)	Unambiguous	[R].GITInTSHVEYDTPTR.[H]	N5(Deamidated)	1	1	A6TEX7	A6TEX7	0	2	0.6351	0	1	1	902.946166992188	1804.88505735438	7.68712166588107	0.00693713218782777	HCD	MS2	30.52555	43.075	30.1221027328	23579	CNB2_050917_02.raw	0/0	3.58725595474243	4996183.9375	30.1936492919922	0	3.707E-06
High	Sequest HT (A2)	Unambiguous	[R].DWYVVDATGK.[T]		1	1	B5XSS1	B5XSS1	0	2	0.8182	0	1	1	577.27978515625	1153.5522936825	-0.105263963946625	-6.07137499173405E-05	HCD	MS2	6.249011	30.805	37.8579403890667	31992	CNB2_050917_03.raw	0/0	2.42043471336365			0	2.746E-05
High	Sequest HT (A2)	Unambiguous	[K].AAQVPVVVAVNK.[I]		1	2	A6TEI7	B5XSX4; A6TEI7	0	2	1	0	1	1	597.862976074219	1194.71867551844	-1.5132925125459	-0.000903980781117752	HCD	MS2	35.01908	41.02	30.111590432	23571	CNB2_050917_02.raw	0/0	2.20284366607666	11207794.125	30.1037979125977	0	7.754E-05
High	Sequest HT (A2)	Unambiguous	[K].FVVEGDLR.[R]		1	1	B5XNB4	B5XNB4	0	2	0.343	0	1	1	467.751953125	934.49662962	-2.81200865503318	-0.00131391000002168	CID	MS2		41.475	30.1075779349333	23566	CNB2_050917_02.raw	0/0	2.7677640914917			0	0.0003191
High	Sequest HT (A2)	Unambiguous	[R].DWYVVDATGK.[T]		1	1	B5XSS1	B5XSS1	0	2	0.9	0	1	1	577.27978515625	1153.5522936825	-0.105263963946625	-6.07137499173405E-05	CID	MS2		16.81	37.8593046784	31994	CNB2_050917_03.raw	0/0	3.49504804611206			0	2.175E-05
High	Sequest HT (A2)	Unambiguous	[R].QIVSNAGEEPSVVANNVK.[A]		1	3	A6TH53	O66026; B5Y368; A6TH53	0	2	0.8182	0	1	1	927.979370117188	1854.95146360438	-2.21965187069811	-0.00205867781266988	CID	MS2		42.39	30.1037910528	23562	CNB2_050917_02.raw	0/0	4.17817735671997			0	1.349E-10
High	Sequest HT (A2)	Unambiguous	[R].LVDIVEPTEK.[T]		1	1	A6TEX3	A6TEX3	0	2	0.7057	0	1	1	571.817016601563	1142.62675657313	-3.12827935487995	-0.00178723343742604	CID	MS2		33.01	30.1824291005333	23641	CNB2_050917_02.raw	0/0	2.81545853614807			0	1.291E-05
High	Sequest HT (A2)	Unambiguous	[R].FDGNAcVILNNNSEQPIGTR.[I]	C6(Carbamidomethyl)	1	1	A6TEW2	A6TEW2	0	2	0.5329	0	1	1	1110.02966308594	2219.05204954188	0.493315339641048	0.00054734593773631	CID	MS2		31.225	37.8157566778667	31947	CNB2_050917_03.raw	0/0	3.34014582633972			0	6.19E-08
High	Sequest HT (A2)	Unambiguous	[K].SVDAMIPIGR.[G]		1	2	A6TG38	A6TG38; B5XZM2	0	2	0.5083	0	1	1	529.787780761719	1058.56828489344	1.88348472300749	0.000996896718788776	CID	MS2		22.66	37.78339506	31923	CNB2_050917_03.raw	0/0	2.41614007949829			0	0.0004186
High	Sequest HT (A2)	Unambiguous	[K].AYGSTNPINVVR.[A]		1	1	A6TEV5	A6TEV5	0	2	0.8356	0	1	1	645.842163085938	1290.67704954188	-2.34420456555893	-0.00151280906243301	HCD	MS2	1.683452	18.20501	30.2004863413333	23660	CNB2_050917_02.raw	0/0	3.71253991127014	27154665.3125	30.0601329803467	0	4.261E-07
High	Sequest HT (A2)	Unambiguous	[R].FDGNAcVILNnNSEQPIGTR.[I]	C6(Carbamidomethyl); N11(Deamidated)	1	1	A6TEW2	A6TEW2	0	2	0.0133	0	1	1	1110.52709960938	2220.04692258875	5.38358129822459	0.00597586937523631	CID	MS2		30.655	37.7303689064	31877	CNB2_050917_03.raw	0/0	3.75274586677551			0	1.597E-07
High	Sequest HT (A2)	Unambiguous	[K].DGGFQAFADK.[V]		1	1	A6T4X2	A6T4X2	0	2	0.8354	0	1	1	528.241821289063	1055.47636594813	-2.73265616005517	-0.00144213093744838	CID	MS2		30.94	30.3824411536	23830	CNB2_050917_02.raw	0/0	3.21904706954956			0	0.0002231
High	Sequest HT (A2)	Unambiguous	[R].FDGNAcVILnNNSEQPIGTR.[I]	C6(Carbamidomethyl); N10(Deamidated)	1	1	A6TEW2	A6TEW2	0	2		0.0133	2	2	1110.52709960938	2220.04692258875	5.38358129822459	0.00597586937523631	CID	MS2		30.655	37.7303689064	31877	CNB2_050917_03.raw	0/0	3.70348143577576			0	8.156E-07
High	Sequest HT (A2)	Unambiguous	[R].AQYVLAEQVTR.[L]		1	2	A6T9Y5	B5XWP0; A6T9Y5	0	2	0.739	0	1	1	639.346008300781	1277.68473997156	-0.0674802076992611	-4.31092187227478E-05	CID	MS2		29.835	30.3759187336	23822	CNB2_050917_02.raw	0/0	3.18397879600525	9868480.125	30.3230648040771	0	3.054E-05
High	Sequest HT (A2)	Unambiguous	[R].AQYVLAEQVTR.[L]		1	2	A6T9Y5	B5XWP0; A6T9Y5	0	2	0.613	0	1	1	639.346008300781	1277.68473997156	-0.0674802076992611	-4.31092187227478E-05	HCD	MS2	61.57393	26.26	30.3735770245333	23821	CNB2_050917_02.raw	0/0	2.29819917678833	9868480.125	30.3230648040771	0	9E-05
High	Sequest HT (A2)	Unambiguous	[R].NQSSDWQQYNIK.[Q]		1	2	A6T6Y8	A6T6Y8; B5XYA1	0	2	0.7189	0	1	1	755.848266601563	1510.68925657313	-1.87973901628142	-0.00141985343748274	CID	MS2		39.925	30.3616505536	23812	CNB2_050917_02.raw	0/0	2.17142271995544	1570610.375	30.4396591186523	0	0.0001106
High	Sequest HT (A2)	Unambiguous	[R].NQSSDWQQYNIK.[Q]		1	2	A6T6Y8	A6T6Y8; B5XYA1	0	2	0.6567	0	1	1	755.848266601563	1510.68925657313	-1.87973901628142	-0.00141985343748274	HCD	MS2	22.32012	29.995	30.3598128824	23810	CNB2_050917_02.raw	0/0	2.32609176635742	1570610.375	30.4396591186523	0	0.0003236
High	Sequest HT (A2)	Unambiguous	[R].FDGNAcVILNNNSEqPIGTR.[I]	C6(Carbamidomethyl); Q15(Deamidated)	1	1	A6TEW2	A6TEW2	0	2		0.0133	2	3	1110.52709960938	2220.04692258875	5.38358129822459	0.00597586937523631	CID	MS2		30.655	37.7303689064	31877	CNB2_050917_03.raw	0/0	3.69851279258728			0	1.977E-08
High	Sequest HT (A2)	Unambiguous	[R].ADYADSFTEnGTHGSDSVESAAR.[E]	N10(Deamidated)	1	1	A6TCD7	A6TCD7	0	3	0.8873	0	1	1	796.665222167969	2387.98111324391	-1.97567172819786	-0.00157262536462695	CID	MS2		31.09	30.1027411525333	23561	CNB2_050917_02.raw	0/0	3.54999375343323			0	4.933E-12
High	Sequest HT (A2)	Unambiguous	[K].HPVSPWGLQTK.[G]		1	1	A6TEW9	A6TEW9	0	2	0.7059	0	1	1	625.336486816406	1249.66569700281	-2.46886793630174	-0.00154263359377183	HCD	MS2	11.37907	22.3	30.3272852346667	23779	CNB2_050917_02.raw	0/0	2.38310217857361			0	2.801E-05
High	Sequest HT (A2)	Unambiguous	[R].FDGNAcVILNNnSEQPIGTR.[I]	C6(Carbamidomethyl); N12(Deamidated)	1	1	A6TEW2	A6TEW2	0	2		0.0267	4	4	1110.52709960938	2220.04692258875	5.38358129822459	0.00597586937523631	CID	MS2		30.655	37.7303689064	31877	CNB2_050917_03.raw	0/0	3.65431618690491			0	2.028E-07
High	Sequest HT (A2)	Unambiguous	[K].LTHIDFVR.[A]		2	2	B5XP25; A6TBR5	B5XP25; A6TBR5	0	3	0.8655	0	1	1	334.189880371094	1000.55508785328	-2.35185569792348	-0.000784388906254208	HCD	MS2	31.79236	21.535	30.2701147426667	23725	CNB2_050917_02.raw	0/0	2.38446497917175			0	0.0007963
High	Sequest HT (A2)	Unambiguous	[K].GYRPQFYFR.[T]		1	1	A6TEX7	A6TEX7	0	3	0.6171	0	1	1	411.877227783203	1233.61713008961	0.630065909685886	0.000259086536516406	HCD	MS2	36.82674	29.125	37.743459848	31889	CNB2_050917_03.raw	0/0	3.16470170021057			0	0.0001427
High	Sequest HT (A2)	Unambiguous	[K].GYRPQFYFR.[T]		1	1	A6TEX7	A6TEX7	0	3	0.6314	0	1	1	411.877227783203	1233.61713008961	0.630065909685886	0.000259086536516406	CID	MS2		28.81	37.744809732	31891	CNB2_050917_03.raw	0/0	3.30612111091614			0	3.007E-06
High	Sequest HT (A2)	Unambiguous	[R].YTcPQYQEGMLDSK.[A]	C3(Carbamidomethyl)	1	2	A6T6A3	B5XZR2; A6T6A3	0	2	1	0	1	1	860.369079589844	1719.73088254969	-2.55893471231373	-0.00220034515613676	CID	MS2		33.1	30.2382604978667	23698	CNB2_050917_02.raw	0/0	2.1606547832489			0	2.535E-05
High	Sequest HT (A2)	Unambiguous	[R].YTcPQYQEGMLDSK.[A]	C3(Carbamidomethyl)	1	2	A6T6A3	B5XZR2; A6T6A3	0	2	1	0	1	1	860.369079589844	1719.73088254969	-2.55893471231373	-0.00220034515613676	HCD	MS2	0	32.725	30.2330456338667	23696	CNB2_050917_02.raw	0/0	1.94500231742859			0	8.501E-06
High	Sequest HT (A2)	Unambiguous	[K].AYGSTNPINVVR.[A]		1	1	A6TEV5	A6TEV5	0	2	0.8127	0	1	1	645.842163085938	1290.67704954188	-2.34420456555893	-0.00151280906243301	CID	MS2		22.17374	30.2022076546667	23662	CNB2_050917_02.raw	0/0	3.79475235939026	27154665.3125	30.0601329803467	0	2.332E-06
High	Sequest HT (A2)	Unambiguous	[K].LAGLTGQNEDQNVGIK.[V]		1	3	A6TH53	O66026; B5Y368; A6TH53	0	2	0.6846	0	1	1	828.929565429688	1656.85185422938	-1.98237646020502	-0.00164225531250395	CID	MS2		22.63	30.2012845090667	23661	CNB2_050917_02.raw	0/0	2.9819028377533	164804773.5	30.1682357788086	0	1.221E-08
High	Sequest HT (A2)	Unambiguous	[K].LTHIDFVR.[A]		2	2	B5XP25; A6TBR5	B5XP25; A6TBR5	0	3	0.9031	0	1	1	334.189880371094	1000.55508785328	-2.35185569792348	-0.000784388906254208	CID	MS2		31.405	30.2716649605333	23727	CNB2_050917_02.raw	0/0	2.58475136756897			0	1.259E-05
High	Sequest HT (A2)	Unambiguous	[R].QIVSNAGEEPSVVANNVK.[A]		1	3	A6TH53	O66026; B5Y368; A6TH53	0	2	0.7392	0	1	1	927.979370117188	1854.95146360438	-2.21965187069811	-0.00205867781266988	HCD	MS2	17.42624	33.1	30.1018656242667	23560	CNB2_050917_02.raw	0/0	4.41255521774292			0	2.521E-10
High	Sequest HT (A2)	Unambiguous	[K].AFLESMGSDQAK.[D]		1	1	A6T5N6	A6T5N6	0	2	0.695	0	1	1	642.299987792969	1283.59269895594	-0.723713519919826	-0.000464477031300703	CID	MS2		33.67	30.0543616690667	23518	CNB2_050917_02.raw	0/0	3.17551398277283			0	3.801E-06
High	Sequest HT (A2)	Unambiguous	[K].AFLESMGSDQAK.[D]		1	1	A6T5N6	A6T5N6	0	2	0.6345	0	1	1	642.299987792969	1283.59269895594	-0.723713519919826	-0.000464477031300703	HCD	MS2	0	24.16	30.0526948722667	23516	CNB2_050917_02.raw	0/0	2.37754988670349			0	2.292E-06
High	Sequest HT (A2)	Unambiguous	[K].VQQQLESSDLDQYR.[A]		1	2	P33906	P33906; P0A9P6	0	2	0.7048	0	1	1	854.909301757813	1708.81132688563	-1.36991786695447	-0.00117046718742131	HCD	MS2	6.019207	14.815	29.8184714682667	23278	CNB2_050917_02.raw	0/0	3.92990875244141	9644115.75	29.916955947876	0	1.862E-06
High	Sequest HT (A2)	Unambiguous	[R].LVDIVEPTEK.[T]		1	1	A6TEX3	A6TEX3	0	2	0.7049	0	1	1	571.81689453125	1142.6265124325	-3.341944805873	-0.00190930374992604	CID	MS2		27.115	29.8132824592	23272	CNB2_050917_02.raw	0/0	2.88266706466675			0	8.315E-06
High	Sequest HT (A2)	Unambiguous	[K].SIVVAIER.[M]		1	1	A6TEW3	A6TEW3	0	2	0.5798	0	1	1	443.770721435547	886.534166241094	-1.66571859559146	-0.00073835945306655	CID	MS2		20.41	29.8124157858667	23271	CNB2_050917_02.raw	0/0	1.88183391094208	120501097.59375	29.5642757415771	0	0.0007331
High	Sequest HT (A2)	Unambiguous	[R].LVDIVEPTEK.[T]		1	1	A6TEX3	A6TEX3	0	2	0.6895	0	1	1	571.81689453125	1142.6265124325	-3.341944805873	-0.00190930374992604	HCD	MS2	2.559978	16.57	29.8118157048	23270	CNB2_050917_02.raw	0/0	2.47953391075134			0	1.669E-05
High	Sequest HT (A2)	Unambiguous	[R].SHDALTAVTSLSVDK.[T]		1	1	A6T7E9	A6T7E9	0	3	0.6148	0	1	1	515.269958496094	1543.79532222828	-0.586024050843316	-0.000301567239527382	CID	MS2		24.88	37.9478865069333	32073	CNB2_050917_03.raw	0/0	2.8349814414978			0	2.169E-05
High	Sequest HT (A2)	Unambiguous	[R].ADYADSFTEnGTHGSDSVESAAR.[E]	N10(Deamidated)	1	1	A6TCD7	A6TCD7	0	2	0.9424	0	1	1	1194.49450683594	2387.98173704188	-1.71444824830983	-0.00204703906257619	CID	MS2		27.43	29.8046043525333	23264	CNB2_050917_02.raw	0/0	2.42606115341187	11625343.375	29.8202419281006	0	2.256E-05
High	Sequest HT (A2)	Unambiguous	[R].KATIESAGSSDFLEGEQVEYSR.[V]		1	1	A6TGP1	A6TGP1	1	3	0.7515	0	1	1	801.714233398438	2403.12814693531	-1.20320724985889	-0.000963821562587934	HCD	MS2	22.50096	40.995	37.964373212	32089	CNB2_050917_03.raw	0/0	5.06956815719604	5786633.125	37.9751052856445	0	2.802E-08
High	Sequest HT (A2)	Unambiguous	[R].KATIESAGSSDFLEGEQVEYSR.[V]		1	1	A6TGP1	A6TGP1	1	3	0.8417	0	1	1	801.715576171875	2403.13217525563	0.473072673345818	0.000378951874912066	CID	MS2		28.045	37.9661291098667	32091	CNB2_050917_03.raw	0/0	3.5987229347229	5786633.125	37.9751052856445	0	5.572E-07
High	Sequest HT (A2)	Unambiguous	[K].VQQQLESSDLDQYR.[A]		1	2	P33906	P33906; P0A9P6	0	2	0.726	0	1	1	854.909423828125	1708.81157102625	-1.22704645294509	-0.00104839687492131	CID	MS2		25.6	29.8200656522667	23280	CNB2_050917_02.raw	0/0	4.3804087638855	9644115.75	29.916955947876	0	5.786E-09
High	Sequest HT (A2)	Unambiguous	[K].AAQVPVVVAVNK.[I]		1	2	A6TEI7	B5XSX4; A6TEI7	0	2	1	0	1	1	597.863220214844	1194.71916379969	-1.10459335926971	-0.000659840156117752	HCD	MS2	56.83308	27.745	29.7439836074667	23199	CNB2_050917_02.raw	0/0	1.67962062358856			0	0.000131
High	Sequest HT (A2)	Unambiguous	[R].QIVSNAGEEPSVVANNVK.[A]		1	3	A6TH53	O66026; B5Y368; A6TH53	0	2	0.8529	0	1	1	927.980834960938	1854.95439329188	-0.640267690251166	-0.000593834062669885	CID	MS2		17.29	29.7422188285333	23197	CNB2_050917_02.raw	0/0	4.7565598487854	327586793	29.7733860015869	0	2.054E-10
High	Sequest HT (A2)	Unambiguous	[-].MQVILLDK.[V]		1	2	A6THB4	A6THB4; B5Y305	0	2	0.3333	0	1	1	480.283264160156	959.559251690313	-0.170056887468109	-8.15898437167562E-05	CID	MS2		30.19	37.9897220853333	32109	CNB2_050917_03.raw	0/0	2.36609554290771	14733180.5	37.9427947998047	0	8.422E-05
High	Sequest HT (A2)	Unambiguous	[R].cDGQIINIGNPDNEASIK.[E]	C1(Carbamidomethyl)	1	1	A6TF98	A6TF98	0	2	0.6817	0	1	1	979.468566894531	1957.92985715906	0.754347849411592	0.000738479531452896	HCD	MS2	78.19182	25.45	38.0033401965333	32124	CNB2_050917_03.raw	0/0	2.88795113563538	1425748.3125	37.966609954834	0	3.651E-06
High	Sequest HT (A2)	Unambiguous	[R].ADYADSFTEnGTHGSDSVESAAR.[E]	N10(Deamidated)	1	1	A6TCD7	A6TCD7	0	3	0.8602	0	1	1	796.665405273438	2387.98166256031	-1.74563836740846	-0.00138951989587695	HCD	MS2	15.3654	31.705	29.7289027122667	23185	CNB2_050917_02.raw	0/0	4.65329074859619			0	1.412E-12
High	Sequest HT (A2)	Unambiguous	[K].VAFTALVEK.[A]		1	1	B5XQC9	B5XQC9	0	2	0.563	0	1	1	489.286346435547	977.565416241094	-1.21983391778352	-0.000596234453098532	HCD	MS2	0	32.875	38.0221311477333	32142	CNB2_050917_03.raw	0/0	2.37781310081482			0	0.0001413
High	Sequest HT (A2)	Unambiguous	[K].AFLESMGSDQAK.[D]		1	1	A6T5N6	A6T5N6	0	2	1	0	1	1	642.299072265625	1283.59086790125	-2.15022004635171	-0.0013800043750507	CID	MS2		33.1	29.6999665541333	23155	CNB2_050917_02.raw	0/0	3.2672324180603			0	1.712E-06
High	Sequest HT (A2)	Unambiguous	[K].AFLESMGSDQAK.[D]		1	1	A6T5N6	A6T5N6	0	2	0.8676	0	1	1	642.299072265625	1283.59086790125	-2.15022004635171	-0.0013800043750507	HCD	MS2	27.18304	42.64	29.6983544	23153	CNB2_050917_02.raw	0/0	2.86770606040955			0	1.787E-06
High	Sequest HT (A2)	Unambiguous	[R].AMAVIDPVK.[L]		1	2	A6T6C3	A6T6C3; B5XZG7	0	2	0.3886	0	1	1	472.266357421875	943.52543821375	-2.83673184509192	-0.00133826812492543	CID	MS2		33.1	29.6851024765333	23144	CNB2_050917_02.raw	0/0	2.10611414909363			0	0.0006001
High	Sequest HT (A2)	Unambiguous	[K].FVVEGDLR.[R]		1	1	B5XNB4	B5XNB4	0	2	0.4669	0	1	1	467.752746582031	934.498216534063	-1.11386491669865	-0.000520452968771679	CID	MS2		35.39998	29.7430314626667	23198	CNB2_050917_02.raw	0/0	2.8749725818634			0	0.0001031
High	Sequest HT (A2)	Unambiguous	[R].GITINTSHVEYDTPTR.[H]		1	1	A6TEX7	A6TEX7	0	3	0.7734	0	1	1	601.965454101563	1803.88180904469	-2.97027741511485	-0.00178601510394098	CID	MS2		4.152663	30.407598368	23851	CNB2_050917_02.raw	0/0	2.55567812919617	456348143.4375	30.4816570281982	0	4.284E-08
High	Sequest HT (A2)	Unambiguous	[K].SQGLDDYIcK.[R]	C9(Carbamidomethyl)	1	2	A6TD54	B5XV18; A6TD54	0	2	0.7117	0	1	1	599.773498535156	1198.53972044031	-0.954468655461775	-0.000571984843684703	HCD	MS2	13.26326	37.965	29.8207780517333	23281	CNB2_050917_02.raw	0/0	2.80829262733459	9944114.5625	29.5547161102295	0	0.0004843
High	Sequest HT (A2)	Unambiguous	[K].SQGLDDYIcK.[R]	C9(Carbamidomethyl)	1	2	A6TD54	B5XV18; A6TD54	0	2	0.6006	0	1	1	599.773742675781	1198.54020872156	-0.547072241622883	-0.000327844218684703	CID	MS2		23.395	29.8223444352	23283	CNB2_050917_02.raw	0/0	3.23260354995728	9944114.5625	29.5547161102295	0	0.0005243
High	Sequest HT (A2)	Unambiguous	[R].DGYADGWAQAGTAR.[A]		1	1	A6TEV7	A6TEV7	0	2	0.6522	0	1	1	719.819885253906	1438.63249387781	-1.45107188062739	-0.00104378109381287	CID	MS2		25.62644	30.0356879992	23499	CNB2_050917_02.raw	0/0	4.13916969299316	31778382	30.0370655059814	0	4.758E-09
High	Sequest HT (A2)	Unambiguous	[R].DGYADGWAQAGTAR.[A]		1	1	A6TEV7	A6TEV7	0	2	0.6853	0	1	1	719.819885253906	1438.63249387781	-1.45107188062739	-0.00104378109381287	HCD	MS2	14.65154	20.125	30.0340852138667	23497	CNB2_050917_02.raw	0/0	4.29227018356323	31778382	30.0370655059814	0	8.407E-10
High	Sequest HT (A2)	Unambiguous	[K].FGSELLAK.[F]		1	2	A6TEX9	A6TEX9; B5XN86	0	2	0.5508	0	1	1	432.744293212891	864.481309795781	-1.42858201832296	-0.000617492109313389	CID	MS2		33.4	30.0059220954667	23468	CNB2_050917_02.raw	0/0	2.35646533966064	5819598.71875	29.9235763549805	0	0.000542
High	Sequest HT (A2)	Unambiguous	[R].GYLADVELAK.[I]		1	2	A6TG38	A6TG38; B5XZM2	0	2	0.6628	0	1	1	539.792602539063	1078.57792844813	0.0248921520430352	1.34240625584425E-05	HCD	MS2	0	26.08	37.8915323352	32026	CNB2_050917_03.raw	0/0	2.61029720306396			0	0.000115
High	Sequest HT (A2)	Unambiguous	[R].GYLADVELAK.[I]		1	2	A6TG38	A6TG38; B5XZM2	0	2	0.6514	0	1	1	539.792602539063	1078.57792844813	0.0248921520430352	1.34240625584425E-05	CID	MS2		35.52	37.8931887853333	32028	CNB2_050917_03.raw	0/0	2.84211611747742			0	4.035E-05
High	Sequest HT (A2)	Unambiguous	[K].SNILLIGPTGSGK.[T]		1	2	A6T5I1	B5Y0U1; A6T5I1	0	2	0.6328	0	1	1	628.865173339844	1256.72307004969	1.74478655287974	0.00109635484375303	HCD	MS2	0	27.445	37.9230772216	32058	CNB2_050917_03.raw	0/0	3.04827308654785	2576591.625	37.8865699768066	0	0.0004303
High	Sequest HT (A2)	Unambiguous	[K].AIAQVGTISANSDETVGK.[L]		1	3	A6TH53	O66026; B5Y368; A6TH53	0	2	0.8411	0	1	1	880.951477050781	1760.89567747156	-3.86467081746758	-0.00340265421880304	CID	MS2		39.33	29.9318782	23388	CNB2_050917_02.raw	0/0	3.83584523200989			0	2.647E-08
High	Sequest HT (A2)	Unambiguous	[K].AIAQVGTISANSDETVGK.[L]		1	3	A6TH53	O66026; B5Y368; A6TH53	0	2	0.7528	0	1	1	880.951477050781	1760.89567747156	-3.86467081746758	-0.00340265421880304	HCD	MS2	31.74961	30.505	29.9300023722667	23386	CNB2_050917_02.raw	0/0	3.56258296966553			0	7.381E-06
High	Sequest HT (A2)	Unambiguous	[K].GFTSEITVTSnGK.[S]	N11(Deamidated)	1	1	P16481	P16481	0	2	0.6339	0	1	1	671.330200195313	1341.65312376063	-0.0952998658225	-6.39296874298534E-05	HCD	MS2	69.64256	21.25	29.8216113701333	23282	CNB2_050917_02.raw	0/0	2.53571653366089			0	8.586E-05
High	Sequest HT (A2)	Unambiguous	[R].GPIPLPTR.[K]		1	1	A6TEX3	A6TEX3	0	2	1	0	1	1	425.760284423828	850.513292217656	-1.43609817827293	-0.000610711171816547	CID	MS2		25.645	29.9275754184	23383	CNB2_050917_02.raw	0/0	1.86652803421021			0	0.0009888
High	Sequest HT (A2)	Unambiguous	[K].SNILLIGPTGSGK.[T]		1	2	A6T5I1	B5Y0U1; A6T5I1	0	2	0.719	0	1	1	628.865173339844	1256.72307004969	1.74478655287974	0.00109635484375303	CID	MS2		36.69	37.9248286741333	32060	CNB2_050917_03.raw	0/0	3.31380939483643	2576591.625	37.8865699768066	0	7.413E-08
High	Sequest HT (A2)	Unambiguous	[K].DGGYLYTTTDIAcAK.[Y]	C13(Carbamidomethyl)	1	2	A6TB43	B5XPZ2; A6TB43	0	2	0.5809	0	1	1	824.879455566406	1648.75163450281	-0.411830923031812	-0.00033950359356183	HCD	MS2	56.45816	17.29	37.9267535016	32062	CNB2_050917_03.raw	0/0	2.41137671470642			0	4.616E-05
High	Sequest HT (A2)	Unambiguous	[K].DGGYLYTTTDIAcAK.[Y]	C13(Carbamidomethyl)	1	2	A6TB43	B5XPZ2; A6TB43	0	2	0.7052	0	1	1	824.879455566406	1648.75163450281	-0.411830923031812	-0.00033950359356183	CID	MS2		27.745	37.9283602101333	32064	CNB2_050917_03.raw	0/0	3.45784997940063			0	1.87E-06
High	Sequest HT (A2)	Unambiguous	[R].SHDALTAVTSLSVDK.[T]		1	1	A6T7E9	A6T7E9	0	3	0.5593	0	1	1	515.269958496094	1543.79532222828	-0.586024050843316	-0.000301567239527382	HCD	MS2	28.57723	13.975	37.9463716176	32071	CNB2_050917_03.raw	0/0	3.28924751281738			0	5.51E-07
High	Sequest HT (A2)	Unambiguous	[K].AYGSTNPINVVR.[A]		1	1	A6TEV5	A6TEV5	0	2	0.6019	0	1	1	645.841674804688	1290.67607297938	-3.1008308734989	-0.00200109031243301	HCD	MS2	52.96824	20.8	29.8390105509333	23302	CNB2_050917_02.raw	0/0	3.09373235702515			0	2.703E-06
High	Sequest HT (A2)	Unambiguous	[K].LAGLTGQNEDQNVGIK.[V]		1	3	A6TH53	O66026; B5Y368; A6TH53	0	2	0.491	0	1	1	828.931213378906	1656.85515012781	0.00687314915217219	5.69390624605148E-06	CID	MS2		32.515	29.8324316514667	23295	CNB2_050917_02.raw	0/0	2.79180669784546			0	2.48E-07
High	Sequest HT (A2)	Unambiguous	[K].LAGLTGQNEDQNVGIK.[V]		1	3	A6TH53	O66026; B5Y368; A6TH53	0	2	0.5795	0	1	1	828.931213378906	1656.85515012781	0.00687314915217219	5.69390624605148E-06	HCD	MS2	0	37.515	29.8308234944	23293	CNB2_050917_02.raw	0/0	3.51622819900513			0	1.146E-11
High	Sequest HT (A2)	Unambiguous	[K].GFTSEITVTSnGK.[S]	N11(Deamidated)	1	1	P16481	P16481	0	2	0.7494	0	1	1	671.330200195313	1341.65312376063	-0.0952998658225	-6.39296874298534E-05	CID	MS2		31.15	29.8232698306667	23284	CNB2_050917_02.raw	0/0	4.02615785598755			0	3.503E-07
High	Sequest HT (A2)	Unambiguous	[K].LTHIDFVR.[A]		2	2	B5XP25; A6TBR5	B5XP25; A6TBR5	0	3	0.875	0	1	1	334.189758300781	1000.55472164234	-2.71786260815811	-0.000906459218754208	CID	MS2		33.1	29.9080555528	23362	CNB2_050917_02.raw	0/0	2.95930624008179	2332434.5	29.8541622161865	0	1.346E-05
High	Sequest HT (A2)	Unambiguous	[R].DGYADGWAQAGTAR.[A]		1	1	A6TEV7	A6TEV7	0	2	0.625	0	1	1	719.819030761719	1438.63078489344	-2.63899298098728	-0.00189827328131287	HCD	MS2	2.191654	24.71071	30.4094276512	23853	CNB2_050917_02.raw	0/0	4.16259574890137			0	3.338E-09
High	Sequest HT (A2)	Unambiguous	[R].DGYADGWAQAGTAR.[A]		1	1	A6TEV7	A6TEV7	0	2	0.6359	0	1	1	719.819030761719	1438.63078489344	-2.63899298098728	-0.00189827328131287	CID	MS2		33.1	30.4108649368	23855	CNB2_050917_02.raw	0/0	4.00662851333618			0	6.495E-08
High	Sequest HT (A2)	Unambiguous	[R].SAGTYVQIVAR.[D]		1	1	A6TEW9	A6TEW9	0	2	0.7565	0	1	1	582.820190429688	1164.63310422938	-3.47194027988576	-0.00202177531241432	HCD	MS2	39.82851	40.575	30.413258696	23857	CNB2_050917_02.raw	0/0	2.70893788337708			0	2.494E-06
High	Sequest HT (A2)	Unambiguous	[R].ADYADSFTEnGTHGSDSVESAAR.[E]	N10(Deamidated)	1	1	A6TCD7	A6TCD7	0	3	1	0	1	1	796.665466308594	2387.98184566578	-1.66896058047866	-0.00132848473962695	HCD	MS2	0	0.2402188	30.8421157546667	24289	CNB2_050917_02.raw	0/0	1.5361316204071			0	1.97E-05
High	Sequest HT (A2)	Unambiguous	[R].DWYVVDATGK.[T]		1	1	B5XSS1	B5XSS1	0	2	0.7577	0	1	1	577.28125	1153.55522337	2.43444507885455	0.00140413000008266	HCD	MS2	14.2843	33.4	37.5068597746667	31677	CNB2_050917_03.raw	0/0	2.59833002090454	12225583.5	37.4435157775879	0	0.0003927
High	Sequest HT (A2)	Unambiguous	[K].VGAEVEEGEDYIR.[I]		1	3	A6T701	A6T701; B5XY87; P24497	0	2	0.5077	0	1	1	733.344787597656	1465.68229856531	1.20766789089433	0.000885027656295279	HCD	MS2	35.01535	41.475	30.8322069842667	24280	CNB2_050917_02.raw	0/0	3.25446701049805			0	2.456E-06
High	Sequest HT (A2)	Unambiguous	[R].DWYVVDATGK.[T]		1	1	B5XSS1	B5XSS1	0	2	0.8947	0	1	1	577.28125	1153.55522337	2.43444507885455	0.00140413000008266	CID	MS2		31.615	37.5082699282667	31679	CNB2_050917_03.raw	0/0	3.22551536560059	12225583.5	37.4435157775879	0	9.048E-05
High	Sequest HT (A2)	Unambiguous	[R].EITLSIK.[R]		1	1	B5XNB4	B5XNB4	0	2	0.2273	0	1	1	402.247161865234	803.487047100469	-0.309537602385918	-0.000124354765546286	HCD	MS2	13.75711	0.2757341	30.8268831418667	24272	CNB2_050917_02.raw	0/0	1.10418617725372	4016136.96875	30.7807750701904	0	0.0005167
High	Sequest HT (A2)	Unambiguous	[R].AEQInALESVTIASK.[A]	N5(Deamidated)	1	1	A6THB4	A6THB4	0	2	0.1672	0	1	1	787.919067382813	1574.83085813563	2.32725574025772	0.0018325128125396	CID	MS2		36.645	37.51298224	31684	CNB2_050917_03.raw	0/0	2.92591285705566			0	0.0001068
High	Sequest HT (A2)	Unambiguous	[K].AGIALNDNFVK.[L]		1	1	P24164	P24164	0	2	0.7222	0	1	1	581.316650390625	1161.62602415125	-0.19334854911521	-0.000112299374904978	CID	MS2		14.215	37.5343478882667	31697	CNB2_050917_03.raw	0/0	3.60069179534912			0	2.194E-06
High	Sequest HT (A2)	Unambiguous	[R].SHDALTAVTSLSVDK.[T]		1	1	A6T7E9	A6T7E9	0	3	0.5923	0	1	1	515.270263671875	1543.79623775563	0.00701234073449052	3.608541722618E-06	HCD	MS2	25.3934	24.67	37.5471558029333	31710	CNB2_050917_03.raw	0/0	3.63141202926636			0	8.607E-08
High	Sequest HT (A2)	Unambiguous	[R].ADYADSFTEnGTHGSDSVESAAR.[E]	N10(Deamidated)	1	1	A6TCD7	A6TCD7	0	3	0.8591	0	1	1	796.666076660156	2387.98367672047	-0.902182711180666	-0.000718133177126952	CID	MS2		33.1	30.8430737472	24291	CNB2_050917_02.raw	0/0	4.39541244506836			0	4.325E-12
High	Sequest HT (A2)	Unambiguous	[R].GITINTSHVEYDTPTR.[H]		1	1	A6TEX7	A6TEX7	0	2	0.8288	0	1	1	902.445007324219	1803.88273801844	-2.45529301535493	-0.00221453578092223	CID	MS2		33.1	30.8119788413333	24257	CNB2_050917_02.raw	0/0	3.68349885940552			0	9.163E-09
High	Sequest HT (A2)	Unambiguous	[R].QVTSVDTSQEALDVAR.[Q]		1	2	A6T766	B5XY38; A6T766	0	2	0.5976	0	1	1	859.928588867188	1718.84990110438	-3.27630537748906	-0.0028157478122921	HCD	MS2	83.49043	33.28	30.8010168512	24246	CNB2_050917_02.raw	0/0	2.51419734954834	1481341.8125	30.7401885986328	0	7.899E-06
High	Sequest HT (A2)	Unambiguous	[R].VQGKDEVILTLNK.[S]		1	1	A6TEU8	A6TEU8	1	3	0.2669	0	1	1	486.284820556641	1456.83990840992	2.01724007794862	0.000979596640718228	CID	MS2		25.615	30.7755804885333	24222	CNB2_050917_02.raw	0/0	2.80809569358826	3107622.421875	30.745719909668	0	0.0002044
High	Sequest HT (A2)	Unambiguous	[R].VVEGTQFEcLK.[D]	C9(Carbamidomethyl)	1	1	P0A297	P0A297	0	2	0.8145	0	1	1	655.325317382813	1309.64335813563	-1.76052533807682	-0.00115283218751117	CID	MS2		30.06649	30.7640810586667	24210	CNB2_050917_02.raw	0/0	3.45346784591675	77690402.75	30.7315979003906	0	3.846E-06
High	Sequest HT (A2)	Unambiguous	[R].SAGTYVQIVAR.[D]		1	1	A6TEW9	A6TEW9	0	2	0.8478	0	1	1	582.821044921875	1164.63481321375	-2.00454386525342	-0.00116728312491432	CID	MS2		19.80134	30.7631662221333	24209	CNB2_050917_02.raw	0/0	3.22148776054382			0	9.23E-06
High	Sequest HT (A2)	Unambiguous	[R].VVEGTQFEcLK.[D]	C9(Carbamidomethyl)	1	1	P0A297	P0A297	0	2	0.8885	0	1	1	655.325317382813	1309.64335813563	-1.76052533807682	-0.00115283218751117	HCD	MS2	4.166217	20.74	30.7624953818667	24208	CNB2_050917_02.raw	0/0	3.14368534088135	77690402.75	30.7315979003906	0	5.99E-07
High	Sequest HT (A2)	Unambiguous	[R].GYLADVELAK.[I]		1	2	A6TG38	A6TG38; B5XZM2	0	2	0.4899	0	1	1	539.792358398438	1078.57744016688	-0.427816223750374	-0.000230716562441557	HCD	MS2	14.26879	34.795	37.5503556122667	31714	CNB2_050917_03.raw	0/0	1.97511112689972			0	0.0003602
High	Sequest HT (A2)	Unambiguous	[R].DGYADGWAQAGTAR.[A]		1	1	A6TEV7	A6TEV7	0	2	0.6125	0	1	1	719.819885253906	1438.63249387781	-1.45107188062739	-0.00104378109381287	CID	MS2		33.1	30.7511169037333	24198	CNB2_050917_02.raw	0/0	4.31473064422607			0	4.055E-08
High	Sequest HT (A2)	Unambiguous	[R].DGYADGWAQAGTAR.[A]		1	1	A6TEV7	A6TEV7	0	2	0.6873	0	1	1	719.819885253906	1438.63249387781	-1.45107188062739	-0.00104378109381287	HCD	MS2	6.700246	30.19	30.7496775112	24196	CNB2_050917_02.raw	0/0	3.86522388458252			0	1.273E-08
High	Sequest HT (A2)	Unambiguous	[R].SHDALTAVTSLSVDK.[T]		1	1	A6T7E9	A6T7E9	0	3	0.6096	0	1	1	515.270263671875	1543.79623775563	0.00701234073449052	3.608541722618E-06	CID	MS2		24.34	37.5485101658667	31712	CNB2_050917_03.raw	0/0	3.55600428581238			0	1.824E-07
High	Sequest HT (A2)	Unambiguous	[R].GITINTSHVEYDTPTR.[H]		1	1	A6TEX7	A6TEX7	0	3	0.7794	0	1	1	601.96630859375	1803.88437252125	-1.54919265478843	-0.000931522916440978	CID	MS2		4.546741	30.7478522848	24194	CNB2_050917_02.raw	0/0	2.81197834014893			0	2.079E-08
High	Sequest HT (A2)	Unambiguous	[K].TPPAAVLLK.[K]		1	2	A6TGN5	B5XYF9; A6TGN5	0	2	1	0	1	1	455.291046142578	909.574815655156	-2.15908638807851	-0.000981927421776163	CID	MS2		26.23513	30.8579121090667	24306	CNB2_050917_02.raw	0/0	1.79194474220276			0	9.438E-05
High	Sequest HT (A2)	Unambiguous	[R].GFGHTLGNALR.[R]		1	1	A6TEU8	A6TEU8	0	3	0.9715	0	1	1	381.539520263672	1142.60400753102	-2.19574188335209	-0.000836289661416837	CID	MS2		33.1	30.8729073957333	24321	CNB2_050917_02.raw	0/0	3.16396045684814			0	1.737E-06
High	Sequest HT (A2)	Unambiguous	[K].HYYLGNAEEIAAK.[A]		1	1	B5XZB2	B5XZB2	0	2	0.8541	0	1	1	739.866394042969	1478.72551145594	-1.29012557533848	-0.000953872031232095	CID	MS2		30.19	30.9363297141333	24389	CNB2_050917_02.raw	0/0	3.28824138641357	37525355.5625	31.0264911651611	0	5.789E-08
High	Sequest HT (A2)	Unambiguous	[K].GYRPQFYFR.[T]		1	1	A6TEX7	A6TEX7	0	3	0.6606	0	1	1	411.876617431641	1233.61529903492	-0.854232416369403	-0.000351265025983594	CID	MS2		24.385	37.3969664437333	31582	CNB2_050917_03.raw	0/0	2.76861929893494			0	1.283E-06
High	Sequest HT (A2)	Unambiguous	[R].FGQEDAAPVVAPAPAPAPEVATK.[H]		1	1	P24017	P24017	0	2	0.631	0	1	1	1117.07824707031	2233.14921751063	-0.316158520160868	-0.000353014687561881	HCD	MS2	0	32.305	37.4029427416	31587	CNB2_050917_03.raw	0/0	2.71107459068298	2538402.5	37.4030380249023	0	1.475E-06
High	Sequest HT (A2)	Unambiguous	[K].GFTSEITVTSnGK.[S]	N11(Deamidated)	1	1	P16481	P16481	0	2	0.7943	0	1	1	671.329528808594	1341.65178098719	-1.09613479532358	-0.000735316406179853	CID	MS2		13.765	30.9281257837333	24380	CNB2_050917_02.raw	0/0	4.17714357376099			0	2.722E-07
High	Sequest HT (A2)	Unambiguous	[R].FGQEDAAPVVAPAPAPAPEVATK.[H]		1	1	P24017	P24017	0	2	0.7607	0	1	1	1117.07824707031	2233.14921751063	-0.316158520160868	-0.000353014687561881	CID	MS2		40.89	37.4048724570667	31589	CNB2_050917_03.raw	0/0	2.7977123260498	2538402.5	37.4030380249023	0	2.836E-05
High	Sequest HT (A2)	Unambiguous	[R].SHDALTAVTSLSVDK.[T]		1	1	A6T7E9	A6T7E9	0	2	0.8221	0	1	1	772.400329589844	1543.79338254969	-1.84245839103392	-0.00142219015617684	HCD	MS2	72.68279	30.7	37.4262003322667	31611	CNB2_050917_03.raw	0/0	4.15623378753662			0	8.705E-09
High	Sequest HT (A2)	Unambiguous	[R].VETGSGIGFGATVK.[A]		1	2	A6T5I1	B5Y0U1; A6T5I1	0	2	0.7241	0	1	1	661.850402832031	1322.69352903406	-1.1547982508675	-0.000763722968827096	CID	MS2		30.13	30.9207367597333	24374	CNB2_050917_02.raw	0/0	2.89832544326782			0	2.445E-07
High	Sequest HT (A2)	Unambiguous	[R].VETGSGIGFGATVK.[A]		1	2	A6T5I1	B5Y0U1; A6T5I1	0	2	0.5774	0	1	1	661.850402832031	1322.69352903406	-1.1547982508675	-0.000763722968827096	HCD	MS2	68.45626	20.065	30.9191470469333	24372	CNB2_050917_02.raw	0/0	3.1009795665741			0	3.548E-06
High	Sequest HT (A2)	Unambiguous	[K].TEIIEESEGEVAGIK.[S]		1	1	B5XUF3	B5XUF3	0	2	0.6267	0	1	1	802.406860351563	1603.80644407313	0.200288002633064	0.000160611562478152	CID	MS2		42.435	37.4952664074667	31665	CNB2_050917_03.raw	0/0	3.7460355758667	3631623.34375	37.4946823120117	0	6.319E-09
High	Sequest HT (A2)	Unambiguous	[K].LAGLTGQNEDQNVGIK.[V]		1	3	A6TH53	O66026; B5Y368; A6TH53	0	2	0.6723	0	1	1	828.930297851563	1656.85331907313	-1.09826552271293	-0.000909833437503949	CID	MS2		32.35	30.9109226645333	24362	CNB2_050917_02.raw	0/0	3.56560778617859			0	2.129E-09
High	Sequest HT (A2)	Unambiguous	[K].LAGLTGQNEDQNVGIK.[V]		1	3	A6TH53	O66026; B5Y368; A6TH53	0	2	0.7007	0	1	1	828.930297851563	1656.85331907313	-1.09826552271293	-0.000909833437503949	HCD	MS2	0	22.63	30.9092098373333	24360	CNB2_050917_02.raw	0/0	4.21167421340942			0	1.926E-12
High	Sequest HT (A2)	Unambiguous	[R].SHDALTAVTSLSVDK.[T]		1	1	A6T7E9	A6T7E9	0	2	0.8464	0	1	1	772.400329589844	1543.79338254969	-1.84245839103392	-0.00142219015617684	CID	MS2		39.51	37.4280109834667	31613	CNB2_050917_03.raw	0/0	3.4459228515625			0	1.501E-09
High	Sequest HT (A2)	Unambiguous	[R].LITIAVPR.[I]		1	2	A6TEW0	A6TEW0; B5XNA5	0	2	0.2451	0	1	1	441.791870117188	882.576463604375	-0.736791850617594	-0.00032513781252419	HCD	MS2	0	33.1	37.4675965085333	31640	CNB2_050917_03.raw	0/0	2.53185844421387	4908133.375	37.5224571228027	0	0.0002706
High	Sequest HT (A2)	Unambiguous	[R].LITIAVPR.[I]		1	2	A6TEW0	A6TEW0; B5XNA5	0	2	0.3917	0	1	1	441.791870117188	882.576463604375	-0.736791850617594	-0.00032513781252419	CID	MS2		41.655	37.4692678733333	31642	CNB2_050917_03.raw	0/0	1.20024406909943	4908133.375	37.5224571228027	0	0.0004503
High	Sequest HT (A2)	Unambiguous	[K].SIVVAIER.[M]		1	1	A6TEW3	A6TEW3	0	2	0.5563	0	1	1	443.770599365234	886.533922100469	-1.94110585941861	-0.00086042976556655	CID	MS2		31.045	30.8944084562667	24344	CNB2_050917_02.raw	0/0	1.41591417789459			0	0.0007631
High	Sequest HT (A2)	Unambiguous	[K].DAALScDQFFVNHR.[W]	C6(Carbamidomethyl)	1	1	A6T4X1	A6T4X1	0	2	0.7607	0	1	1	840.383544921875	1679.75981321375	0.207525992422499	0.000174296874963176	HCD	MS2	0	41.385	37.4885979093333	31658	CNB2_050917_03.raw	0/0	3.259437084198			0	1.729E-06
High	Sequest HT (A2)	Unambiguous	[K].DAALScDQFFVNHR.[W]	C6(Carbamidomethyl)	1	1	A6T4X1	A6T4X1	0	2	0.6254	0	1	1	840.384094238281	1679.76091184656	0.861567738065252	0.000723613281213176	CID	MS2		30.07	37.4902831541333	31660	CNB2_050917_03.raw	0/0	3.06924438476563			0	2.575E-05
High	Sequest HT (A2)	Unambiguous	[K].TEIIEESEGEVAGIK.[S]		1	1	B5XUF3	B5XUF3	0	2	0.53	0	1	1	802.406860351563	1603.80644407313	0.200288002633064	0.000160611562478152	HCD	MS2	41.93641	33.1	37.4933659389333	31663	CNB2_050917_03.raw	0/0	3.17351150512695	3631623.34375	37.4946823120117	0	1.68E-08
High	Sequest HT (A2)	Unambiguous	[K].AYGSTNPINVVR.[A]		1	1	A6TEV5	A6TEV5	0	2	0.7587	0	1	1	645.842590332031	1290.67790403406	-1.68215654611145	-0.00108556296868301	CID	MS2		28.12	30.9099185392	24361	CNB2_050917_02.raw	0/0	4.02049779891968			0	1.164E-06
High	Sequest HT (A2)	Unambiguous	[K].IYYITADSYAAAK.[S]		1	1	A6T5N6	A6T5N6	0	2	0.4948	0	1	1	725.367370605469	1449.72746458094	0.994912773364498	0.000721175468697766	CID	MS2		42.82	37.3700755656	31554	CNB2_050917_03.raw	0/0	3.8242928981781			0	2.258E-07
High	Sequest HT (A2)	Unambiguous	[R].GYLADVELAK.[I]		1	2	A6TG38	A6TG38; B5XZM2	0	2	0.5216	0	1	1	539.792358398438	1078.57744016688	-0.427816223750374	-0.000230716562441557	CID	MS2		26.08	37.5520510954667	31716	CNB2_050917_03.raw	0/0	2.55148768424988			0	0.0001139
High	Sequest HT (A2)	Unambiguous	[R].NQSSDWQQYNIK.[Q]		1	2	A6T6Y8	A6T6Y8; B5XYA1	0	2	0.6602	0	1	1	755.848022460938	1510.68876829188	-2.20295593864592	-0.00166399406248274	HCD	MS2	20.97223	40.545	30.7214495442667	24169	CNB2_050917_02.raw	0/0	2.55605459213257	8535202.625	30.6777572631836	0	0.0001007
High	Sequest HT (A2)	Unambiguous	[K].GFTSEITVTSnGK.[S]	N11(Deamidated)	1	1	P16481	P16481	0	2	0.6816	0	1	1	671.328918457031	1341.65056028406	-2.00598473123366	-0.00134566796867985	HCD	MS2	20.6512	33.1	30.5327678042667	23984	CNB2_050917_02.raw	0/0	3.57895421981812			0	2.198E-06
High	Sequest HT (A2)	Unambiguous	[R].AAVEEGVVAGGGVALVR.[V]		1	3	A6TH53	O66026; B5Y368; A6TH53	0	2	0.7165	0	1	1	777.436096191406	1553.86491575281	0.215232920935062	0.000167221406286444	HCD	MS2	0	41.505	37.7219734208	31869	CNB2_050917_03.raw	0/0	3.21074223518372			0	3.011E-10
High	Sequest HT (A2)	Unambiguous	[R].AAVEEGVVAGGGVALVR.[V]		1	3	A6TH53	O66026; B5Y368; A6TH53	0	2	0.7765	0	1	1	777.436096191406	1553.86491575281	0.215232920935062	0.000167221406286444	CID	MS2		29.86	37.7236190482667	31871	CNB2_050917_03.raw	0/0	3.48954486846924			0	2.408E-10
High	Sequest HT (A2)	Unambiguous	[R].GFGHTLGNALR.[R]		1	1	A6TEU8	A6TEU8	0	3	0.9494	0	1	1	381.539764404297	1142.60473995289	-1.55473217048293	-0.000592149036416837	CID	MS2		36.975	30.5224039258667	23973	CNB2_050917_02.raw	0/0	3.56316900253296			0	2.093E-07
High	Sequest HT (A2)	Unambiguous	[R].FDGNAcVILnNNSEQPIGTR.[I]	C6(Carbamidomethyl); N10(Deamidated)	1	1	A6TEW2	A6TEW2	0	2	0.0059	0	1	1	1110.52709960938	2220.04692258875	5.38358129822459	0.00597586937523631	HCD	MS2	0	20.665	37.7286289138667	31875	CNB2_050917_03.raw	0/0	3.40175318717957			0	6.753E-05
High	Sequest HT (A2)	Unambiguous	[K].TPPAAVLLK.[K]		1	2	A6TGN5	B5XYF9; A6TGN5	0	2	1	0	1	1	455.291168212891	909.575059795781	-1.89067515496466	-0.000859857109276163	CID	MS2		27.655	30.5142395741333	23964	CNB2_050917_02.raw	0/0	1.77084302902222	36050887.0625	30.4895172119141	0	0.0001046
High	Sequest HT (A2)	Unambiguous	[R].ADYADSFTEnGTHGSDSVESAAR.[E]	N10(Deamidated)	1	1	A6TCD7	A6TCD7	0	3	0.7633	0	1	1	796.665588378906	2387.98221187672	-1.51560500661906	-0.00120641442712695	HCD	MS2	2.962985	20.98	30.4905927122667	23941	CNB2_050917_02.raw	0/0	4.69053268432617			0	5.221E-14
High	Sequest HT (A2)	Unambiguous	[R].FDGNAcVILNNNSEqPIGTR.[I]	C6(Carbamidomethyl); Q15(Deamidated)	1	1	A6TEW2	A6TEW2	0	2		0.0059	2	2	1110.52709960938	2220.04692258875	5.38358129822459	0.00597586937523631	HCD	MS2	0	20.665	37.7286289138667	31875	CNB2_050917_03.raw	0/0	3.38401460647583			0	9.97E-05
High	Sequest HT (A2)	Unambiguous	[K].GFTSEITVTSnGK.[S]	N11(Deamidated)	1	1	P16481	P16481	0	2	0.7933	0	1	1	671.328918457031	1341.65056028406	-2.00598473123366	-0.00134566796867985	CID	MS2		14.815	30.5343367728	23986	CNB2_050917_02.raw	0/0	4.49640846252441			0	1.292E-07
High	Sequest HT (A2)	Unambiguous	[R].FDGNAcVILNnNSEQPIGTR.[I]	C6(Carbamidomethyl); N11(Deamidated)	1	1	A6TEW2	A6TEW2	0	2		0.0147	3	3	1110.52709960938	2220.04692258875	5.38358129822459	0.00597586937523631	HCD	MS2	0	20.665	37.7286289138667	31875	CNB2_050917_03.raw	0/0	3.34658098220825			0	0.0001452
High	Sequest HT (A2)	Unambiguous	[R].QIVSNAGEEPSVVANNVK.[A]		1	3	A6TH53	O66026; B5Y368; A6TH53	0	2	0.8325	0	1	1	927.980651855469	1854.95402708094	-0.837690712807034	-0.000776939531419885	CID	MS2		27.01	30.4793457162667	23927	CNB2_050917_02.raw	0/0	4.05690860748291			0	2.985E-07
High	Sequest HT (A2)	Unambiguous	[R].QIVSNAGEEPSVVANNVK.[A]		1	3	A6TH53	O66026; B5Y368; A6TH53	0	2	0.6864	0	1	1	927.980529785156	1854.95378294031	-0.969306061177613	-0.000899009843919885	HCD	MS2	17.8274	16.435	30.4776787669333	23925	CNB2_050917_02.raw	0/0	4.05030155181885			0	3.681E-08
High	Sequest HT (A2)	Unambiguous	[R].GITINTSHVEYDTPTR.[H]		1	1	A6TEX7	A6TEX7	0	2	0.8483	0	1	1	902.4453125	1803.88334837	-2.1169395009915	-0.00190935999967223	CID	MS2		42.45	30.4718457112	23919	CNB2_050917_02.raw	0/0	3.55577635765076	39159583.875	30.3312454223633	0	1.491E-08
High	Sequest HT (A2)	Unambiguous	[R].GITINTSHVEYDTPTR.[H]		1	1	A6TEX7	A6TEX7	0	2	0.8571	0	1	1	902.4453125	1803.88334837	-2.1169395009915	-0.00190935999967223	HCD	MS2	3.85946	33.1	30.4699269184	23917	CNB2_050917_02.raw	0/0	4.12502431869507	39159583.875	30.3312454223633	0	6.981E-11
High	Sequest HT (A2)	Unambiguous	[R].TGcDMLPETVGR.[L]	C3(Carbamidomethyl)	1	1	A6TCA1	A6TCA1	0	2	0.6622	0	1	1	668.304138183594	1335.60099973719	-1.60774015631462	-0.0010736514061982	CID	MS2		39.27	30.4320181608	23877	CNB2_050917_02.raw	0/0	2.25095105171204	6754451.25	30.3670902252197	0	0.0004014
High	Sequest HT (A2)	Unambiguous	[R].VVEGTQFEcLK.[D]	C9(Carbamidomethyl)	1	1	P0A297	P0A297	0	2	0.8425	0	1	1	655.32421875	1309.64116087	-3.43828115076323	-0.00225146500001117	CID	MS2		30.715	30.4157189248	23860	CNB2_050917_02.raw	0/0	3.80854558944702			0	2.916E-06
High	Sequest HT (A2)	Unambiguous	[R].SAGTYVQIVAR.[D]		1	1	A6TEW9	A6TEW9	0	2	0.8065	0	1	1	582.820190429688	1164.63310422938	-3.47194027988576	-0.00202177531241432	CID	MS2		22.915	30.4148044802667	23859	CNB2_050917_02.raw	0/0	3.09729051589966			0	3.986E-05
High	Sequest HT (A2)	Unambiguous	[R].VVEGTQFEcLK.[D]	C9(Carbamidomethyl)	1	1	P0A297	P0A297	0	2	0.875	0	1	1	655.32421875	1309.64116087	-3.43828115076323	-0.00225146500001117	HCD	MS2	12.57631	20.74	30.4140984026667	23858	CNB2_050917_02.raw	0/0	3.04407286643982			0	4.246E-06
High	Sequest HT (A2)	Unambiguous	[R].FDGNAcVILNNnSEQPIGTR.[I]	C6(Carbamidomethyl); N12(Deamidated)	1	1	A6TEW2	A6TEW2	0	2		0.0176	4	4	1110.52709960938	2220.04692258875	5.38358129822459	0.00597586937523631	HCD	MS2	0	20.665	37.7286289138667	31875	CNB2_050917_03.raw	0/0	3.34434485435486			0	0.0001098
High	Sequest HT (A2)	Unambiguous	[R].NQSSDWQQYNIK.[Q]		1	2	A6T6Y8	A6T6Y8; B5XYA1	0	2	0.7452	0	1	1	755.848022460938	1510.68876829188	-2.20295593864592	-0.00166399406248274	CID	MS2		19.765	30.7230725962667	24171	CNB2_050917_02.raw	0/0	2.59427189826965	8535202.625	30.6777572631836	0	1.111E-05
High	Sequest HT (A2)	Unambiguous	[R].ENEPFDVALR.[R]		1	1	B5XU21	B5XU21	0	2	0.4416	0	1	1	595.296508789063	1189.58574094813	0.809625461822768	0.000481559062563974	CID	MS2		41.535	37.7095531672	31857	CNB2_050917_03.raw	0/0	2.31113147735596			0	2.742E-05
High	Sequest HT (A2)	Unambiguous	[R].ENEPFDVALR.[R]		1	1	B5XU21	B5XU21	0	2	0.2764	0	1	1	595.296508789063	1189.58574094813	0.809625461822768	0.000481559062563974	HCD	MS2	0	33.1	37.7077923152	31855	CNB2_050917_03.raw	0/0	1.99138784408569			0	0.0002594
High	Sequest HT (A2)	Unambiguous	[K].SNILLIGPTGSGK.[T]		1	2	A6T5I1	B5Y0U1; A6T5I1	0	2	0.6632	0	1	1	628.865112304688	1256.72294797938	1.64765256338291	0.00103531968750303	HCD	MS2	0	35.52	37.5537888717333	31718	CNB2_050917_03.raw	0/0	2.91417121887207	5007799.5	37.5507011413574	0	0.0001355
High	Sequest HT (A2)	Unambiguous	[K].HPVSPWGLQTK.[G]		1	1	A6TEW9	A6TEW9	0	2	0.7417	0	1	1	625.336669921875	1249.66606321375	-2.1758215365711	-0.00135952812502183	HCD	MS2	23.40678	40.72	30.7055252272	24152	CNB2_050917_02.raw	0/0	2.70886445045471			0	0.000375
High	Sequest HT (A2)	Unambiguous	[K].LTHIDFVR.[A]		2	2	B5XP25; A6TBR5	B5XP25; A6TBR5	0	3	0.9296	0	1	1	334.189544677734	1000.5540807732	-3.35837470106872	-0.00112008226562921	CID	MS2		33.1	30.6418194997333	24092	CNB2_050917_02.raw	0/0	2.70225286483765			0	4.479E-06
High	Sequest HT (A2)	Unambiguous	[K].SNILLIGPTGSGK.[T]		1	2	A6T5I1	B5Y0U1; A6T5I1	0	2	0.6473	0	1	1	628.865112304688	1256.72294797938	1.64765256338291	0.00103531968750303	CID	MS2		33.1	37.5552614824	31720	CNB2_050917_03.raw	0/0	2.74963688850403	5007799.5	37.5507011413574	0	2.658E-05
High	Sequest HT (A2)	Unambiguous	[R].MPEEVEAMEQQR.[R]		1	2	A6T4P1	B5Y1T9; A6T4P1	0	2	0.8963	0	1	1	738.824951171875	1476.64262571375	-2.1088512741404	-0.00155701312485235	CID	MS2		25.705	30.6385965896	24088	CNB2_050917_02.raw	0/0	2.990567445755	3689924	30.4864196777344	0	6.171E-07
High	Sequest HT (A2)	Unambiguous	[R].MPEEVEAMEQQR.[R]		1	2	A6T4P1	B5Y1T9; A6T4P1	0	2	0.9654	0	1	1	738.824951171875	1476.64262571375	-2.1088512741404	-0.00155701312485235	HCD	MS2	37.90809	31.615	30.6371301458667	24086	CNB2_050917_02.raw	0/0	2.89299345016479	3689924	30.4864196777344	0	1.733E-05
High	Sequest HT (A2)	Unambiguous	[R].YTcPQYQEGMLDSK.[A]	C3(Carbamidomethyl)	1	2	A6T6A3	B5XZR2; A6T6A3	0	2	1	0	1	1	860.369567871094	1719.73185911219	-1.99107842098956	-0.00171206390613676	CID	MS2		36.78	30.6168210013333	24064	CNB2_050917_02.raw	0/0	1.96286916732788			0	4.311E-05
High	Sequest HT (A2)	Unambiguous	[R].YTcPQYQEGMLDSK.[A]	C3(Carbamidomethyl)	1	2	A6T6A3	B5XZR2; A6T6A3	0	2	1	0	1	1	860.369567871094	1719.73185911219	-1.99107842098956	-0.00171206390613676	HCD	MS2	18.06903	27.535	30.6149998157333	24062	CNB2_050917_02.raw	0/0	2.24685120582581			0	0.0002026
High	Sequest HT (A2)	Unambiguous	[R].LVDIVEPTEK.[T]		1	1	A6TEX3	A6TEX3	0	2	0.5929	0	1	1	571.816589355469	1142.62590208094	-3.87610843335563	-0.00221447953117604	HCD	MS2	0	16.57	30.5365343192	23989	CNB2_050917_02.raw	0/0	2.52638101577759			0	0.0002913
High	Sequest HT (A2)	Unambiguous	[K].AYGSTNPINVVR.[A]		1	1	A6TEV5	A6TEV5	0	2	0.7652	0	1	1	645.84228515625	1290.6772936825	-2.15504798857394	-0.00139073874993301	CID	MS2		37.275	30.5598294245333	24016	CNB2_050917_02.raw	0/0	3.95523118972778			0	2.055E-06
High	Sequest HT (A2)	Unambiguous	[K].AYGSTNPINVVR.[A]		1	1	A6TEV5	A6TEV5	0	2	0.7707	0	1	1	645.84228515625	1290.6772936825	-2.15504798857394	-0.00139073874993301	HCD	MS2	1.330989	28.12	30.558110452	24014	CNB2_050917_02.raw	0/0	3.74570226669312			0	1.901E-08
High	Sequest HT (A2)	Unambiguous	[K].LVADSITSQLER.[R]		1	1	B5XNA0	B5XNA0	0	2	0.9575	0	1	1	666.367431640625	1331.72758665125	8.30993764997509	0.00553324062502725	HCD	MS2	18.25724	13.66	37.6815101258667	31829	CNB2_050917_03.raw	0/0	2.12107062339783			0	0.0009144
High	Sequest HT (A2)	Unambiguous	[K].LVADSITSQLER.[R]		1	1	B5XNA0	B5XNA0	0	2	0.8742	0	1	1	666.367431640625	1331.72758665125	8.30993764997509	0.00553324062502725	CID	MS2		24.61	37.6829693072	31831	CNB2_050917_03.raw	0/0	3.02366638183594			0	1.6E-05
High	Sequest HT (A2)	Unambiguous	[K].VAFTALVEK.[A]		1	1	B5XQC9	B5XQC9	0	2	0.4601	0	1	1	489.286926269531	977.566575909063	-0.0335536598271786	-1.6400468723532E-05	HCD	MS2	0	32.875	37.6836623973333	31832	CNB2_050917_03.raw	0/0	2.63267612457275			0	3.752E-05
High	Sequest HT (A2)	Unambiguous	[K].SEVNDDEYKEFYK.[H]		1	1	A6T5N6	A6T5N6	1	3	0.5197	0	1	1	555.912780761719	1665.72378902516	-2.45149577612865	-0.00136117494791203	HCD	MS2	14.74916	25.135	30.5424302714667	23996	CNB2_050917_02.raw	0/0	2.28960847854614	8183432	30.4463844299316	0	0.0002175
High	Sequest HT (A2)	Unambiguous	[K].VAFTALVEK.[A]		1	1	B5XQC9	B5XQC9	0	2	0.6957	0	1	1	489.286926269531	977.566575909063	-0.0335536598271786	-1.6400468723532E-05	CID	MS2		26.635	37.6850122178667	31834	CNB2_050917_03.raw	0/0	2.29605650901794			0	5.534E-05
High	Sequest HT (A2)	Unambiguous	[K].AAINEASDVAALDNVR.[V]		1	2	A6TAI3	B5XQD0; A6TAI3	0	2	0.7175	0	1	1	814.915954589844	1628.82463254969	0.487425139930237	0.00039696484373053	CID	MS2		33.1	37.6964783970667	31845	CNB2_050917_03.raw	0/0	3.07601833343506	8350385.4375	37.6078567504883	0	2.909E-08
High	Sequest HT (A2)	Unambiguous	[R].LVDIVEPTEK.[T]		1	1	A6TEX3	A6TEX3	0	2	0.68	0	1	1	571.816589355469	1142.62590208094	-3.87610843335563	-0.00221447953117604	CID	MS2		27.115	30.5380489322667	23991	CNB2_050917_02.raw	0/0	2.75365352630615			0	4.874E-05
High	Sequest HT (A2)	Unambiguous	[K].LAGLTGQNEDQNVGIK.[V]		1	3	A6TH53	O66026; B5Y368; A6TH53	0	2	0.6549	0	1	1	828.929931640625	1656.85258665125	-1.54032099145898	-0.00127604437500395	CID	MS2		22.63	30.5589047898667	24015	CNB2_050917_02.raw	0/0	3.96930003166199			0	1.856E-10
High	Sequest HT (A2)	Unambiguous	[R].ILENGTVQPLDVK.[V]		1	2	B5Y369	B5Y369; A6TH52	0	2	0.7284	0	1	1	713.399719238281	1425.79216184656	-1.82959251324907	-0.00130431171874079	CID	MS2		17.695	34.3503734701333	27724	CNB2_050917_02.raw	0/0	3.35141682624817	85438934.8125	34.3632164001465	0	5.806E-08
High	Sequest HT (A2)	Unambiguous	[K].SQLADYQQALDVQQTR.[A]		1	2	A6T716	Q937H2; A6T716	0	2	0.7399	0	1	1	932.463012695313	1863.91874876063	-0.419035995033649	-0.000390524687418292	CID	MS2		37.875	37.0204411666667	31232	CNB2_050917_03.raw	0/0	3.95744013786316	4712979.25	37.1045036315918	0	7.509E-08
High	Sequest HT (A2)	Unambiguous	[K].APVVVPAGVDVK.[IV]		1	2	A6TEV7	A6TEV7; B5XNA8	0	2	0.9841	0	1	1	575.843811035156	1150.68034544031	-2.33767215181528	-0.00134495984366367	CID	MS2		8.935863	31.9481672704	25390	CNB2_050917_02.raw	0/0	2.52152991294861			0	5.893E-07
High	Sequest HT (A2)	Unambiguous	[K].VAFTALVEK.[A]		1	1	B5XQC9	B5XQC9	0	2	0.6975	0	1	1	489.286926269531	977.566575909063	-0.0335536598271786	-1.6400468723532E-05	CID	MS2		39.51191	36.6251958165333	30866	CNB2_050917_03.raw	0/0	2.37842988967896	26910331.96875	36.5662307739258	0	2.978E-05
High	Sequest HT (A2)	Unambiguous	[R].ADIDYNTSEAHTTYGVIGVK.[V]		1	1	B5XNA0	B5XNA0	0	3	0.6997	0	1	1	718.68310546875	2154.03476314625	-0.0883011436082655	-6.34012499176606E-05	HCD	MS2	2.775422	12.745	36.6268188106667	30868	CNB2_050917_03.raw	0/0	3.62841010093689			0	1.93E-09
High	Sequest HT (A2)	Unambiguous	[R].ADIDYNTSEAHTTYGVIGVK.[V]		1	1	B5XNA0	B5XNA0	0	3	0.7243	0	1	1	718.683410644531	2154.03567867359	0.336727866402066	0.000241774531332339	CID	MS2		23.815	36.6284539402667	30870	CNB2_050917_03.raw	0/0	2.43050241470337			0	3.215E-08
High	Sequest HT (A2)	Unambiguous	[R].EKPTWLEVDAGK.[M]		1	1	B5XNB5	B5XNB5	0	2	0.5248	0	1	1	686.858093261719	1372.70890989344	-1.30883117175762	-0.000898323281262492	CID	MS2		29.14	33.7728568421333	27152	CNB2_050917_02.raw	0/0	2.01881194114685			0	0.0006407
High	Sequest HT (A2)	Unambiguous	[R].EKPTWLEVDAGK.[M]		1	1	B5XNB5	B5XNB5	0	2	0.3556	0	1	1	686.858093261719	1372.70890989344	-1.30883117175762	-0.000898323281262492	HCD	MS2	29.91289	41.505	33.7712360578667	27150	CNB2_050917_02.raw	0/0	2.84209609031677			0	4.504E-08
High	Sequest HT (A2)	Unambiguous	[R].NVAGMENANSTEFVPDcK.[Y]	C17(Carbamidomethyl)	1	2	A6TD54	B5XV18; A6TD54	0	2	1	0	1	1	991.932678222656	1982.85807981531	-0.0867105288745453	-8.59673438462494E-05	CID	MS2		29.425	33.7704616229333	27149	CNB2_050917_02.raw	0/0	2.78084874153137	15608114.25	33.7783966064453	0	6.938E-08
High	Sequest HT (A2)	Unambiguous	[R].NVAGMENANSTEFVPDcK.[Y]	C17(Carbamidomethyl)	1	2	A6TD54	B5XV18; A6TD54	0	2	1	0	1	1	991.932434082031	1982.85759153406	-0.332961742025591	-0.000330107968846249	HCD	MS2	0	18.43	33.7685174770667	27147	CNB2_050917_02.raw	0/0	3.48868107795715	15608114.25	33.7783966064453	0	3.021E-08
High	Sequest HT (A2)	Unambiguous	[K].YIELPDAYK.[S]		1	2	A6TD54	B5XV18; A6TD54	0	2	0.7692	0	1	1	556.287292480469	1111.56730833094	0.275071981201883	0.000152880468817784	HCD	MS2	0	42.52	36.6291367984	30871	CNB2_050917_03.raw	0/0	2.07679080963135			0	0.0003299
High	Sequest HT (A2)	Unambiguous	[R].VAFQAVIK.[A]		1	1	B5XQC9	B5XQC9	0	2	0.9082	0	1	1	438.270660400391	875.534044170781	-0.994316964334692	-0.000435279609291683	CID	MS2		23.545	33.7572657189333	27136	CNB2_050917_02.raw	0/0	1.95523834228516			0	0.0005536
High	Sequest HT (A2)	Unambiguous	[K].YIELPDAYK.[S]		1	2	A6TD54	B5XV18; A6TD54	0	2	0.6022	0	1	1	556.287292480469	1111.56730833094	0.275071981201883	0.000152880468817784	CID	MS2		22.915	36.6311140709333	30873	CNB2_050917_03.raw	0/0	2.74496054649353			0	0.0002037
High	Sequest HT (A2)	Unambiguous	[-].MIQEQTMLNVADNSGAR.[R]		1	1	A6TEW2	A6TEW2	0	2	0.8314	0	1	1	939.446044921875	1877.88481321375	0.216490295523772	0.000203271875079736	HCD	MS2	0	36.93	36.6399200365333	30883	CNB2_050917_03.raw	0/0	4.332444190979	35110002.5	36.8946533203125	0	1.414E-10
High	Sequest HT (A2)	Unambiguous	[K].LDINIDEEVHR.[L]		1	2	A6T4Y7	B5Y1I6; A6T4Y7	0	3	0.6214	0	1	1	451.56494140625	1352.68027095875	-0.146421312654148	-6.60204166251788E-05	HCD	MS2	43.05425	18.1	33.7535141178667	27131	CNB2_050917_02.raw	0/0	2.79847526550293	5707560.6875	33.7436218261719	0	1.582E-05
High	Sequest HT (A2)	Unambiguous	[R].AGENVGVLLR.[G]		1	1	A6TEX7	A6TEX7	0	2	0.4007	0	1	1	514.297607421875	1027.58793821375	-1.49004665321309	-0.000765578124855892	CID	MS2		28.795	33.7472934829333	27124	CNB2_050917_02.raw	0/0	2.87317705154419			0	3.28E-06
High	Sequest HT (A2)	Unambiguous	[-].MIQEQTMLNVADNSGAR.[R]		1	1	A6TEW2	A6TEW2	0	2	0.7668	0	1	1	939.446044921875	1877.88481321375	0.216490295523772	0.000203271875079736	CID	MS2		28.66	36.6415699344	30885	CNB2_050917_03.raw	0/0	4.75838136672974	35110002.5	36.8946533203125	0	1.973E-10
High	Sequest HT (A2)	Unambiguous	[R].HFVDAIIK.[E]		1	2	A6T5H9	A6T5H9; B5Y0U3	0	2	0.5842	0	1	1	471.773284912109	942.539293194219	-1.52265651545343	-0.000717582890558788	CID	MS2		38.4	33.7323607466667	27108	CNB2_050917_02.raw	0/0	1.89936149120331			0	0.0008163
High	Sequest HT (A2)	Unambiguous	[R].GNIGYIGPVPER.[A]		1	2	A6TGM5	A6TGM5; B5XYG9	0	2	0.5857	0	1	1	636.339782714844	1271.67228879969	-1.55128586926392	-0.000986365156109059	CID	MS2		39.165	33.7166219557333	27091	CNB2_050917_02.raw	0/0	3.20653820037842	3850042.625	33.7267913818359	0	0.0005823
High	Sequest HT (A2)	Unambiguous	[K].GYRPQFYFR.[T]		1	1	A6TEX7	A6TEX7	0	3	0.6339	0	1	1	411.877227783203	1233.61713008961	0.630065909685886	0.000259086536516406	CID	MS2		13.405	36.6659438485333	30896	CNB2_050917_03.raw	0/0	3.35747885704041	109511910.1875	36.7236747741699	0	2.339E-06
High	Sequest HT (A2)	Unambiguous	[K].KRPFYQVVVTDSR.[N]		1	2	A6TCL7	A6TCL7; B5XVK3	1	3	0.8352	0	1	1	532.294189453125	1594.86801509938	-1.24523040965734	-0.000661993541598349	HCD	MS2	18.75677	20.005	33.7925225162667	27172	CNB2_050917_02.raw	0/0	3.57550764083862			0	6.347E-08
High	Sequest HT (A2)	Unambiguous	[R].VTVQSLDVVR.[V]		1	1	A6TEX2	A6TEX2	0	2	0.7138	0	1	1	558.324096679688	1115.64091672938	-0.880283024468388	-0.000491040312454061	CID	MS2		17.18592	33.7931830168	27173	CNB2_050917_02.raw	0/0	2.76238560676575			0	3.728E-06
High	Sequest HT (A2)	Unambiguous	[K].KRPFYQVVVTDSR.[N]		1	2	A6TCL7	A6TCL7; B5XVK3	1	3	0.8363	0	1	1	532.294189453125	1594.86801509938	-1.24523040965734	-0.000661993541598349	CID	MS2		30.085	33.7941727805333	27174	CNB2_050917_02.raw	0/0	3.35674333572388			0	1.187E-07
High	Sequest HT (A2)	Unambiguous	[K].VVLcGAVLAR.[V]	C4(Carbamidomethyl)	1	9	P37323	P96348; P0A3M1; P0A9Z9; P30896; P0A9Z8; Q9S424; P37323; Q9AHN9; P0AD64	0	2	0.314	0	1	1	529.312133789063	1057.61699094813	-1.57940847291221	-0.000835205937431027	HCD	MS2	20.87348	28.27	33.7979221285333	27179	CNB2_050917_02.raw	0/0	2.07231736183167	670938.96875	33.7741889953613	0	7.41E-05
High	Sequest HT (A2)	Unambiguous	[R].GADVALIGTADGVK.[T]		1	2	A6TDS5	A6TDS5; B5XUC4	0	2	0.5967	0	1	1	643.850158691406	1286.69304075281	-1.56659278146387	-0.00100786359371341	CID	MS2		43.765	33.9043761864	27288	CNB2_050917_02.raw	0/0	3.00187563896179			0	3.246E-05
High	Sequest HT (A2)	Unambiguous	[R].GADVALIGTADGVK.[T]		1	2	A6TDS5	A6TDS5; B5XUC4	0	2	0.4322	0	1	1	643.850158691406	1286.69304075281	-1.56659278146387	-0.00100786359371341	HCD	MS2	36.45942	33.1	33.9025696882667	27286	CNB2_050917_02.raw	0/0	3.16670107841492			0	7.79E-06
High	Sequest HT (A2)	Unambiguous	[-].MNIIEANVATPDAR.[V]		1	1	A6T5E8	A6T5E8	0	2	0.6885	0	1	1	757.886108398438	1514.76494016688	1.18000419530437	0.000893713437562838	CID	MS2		22.465	36.5743749658667	30815	CNB2_050917_03.raw	0/0	3.66166472434998	16145501.4375	36.3892364501953	0	1.524E-07
High	Sequest HT (A2)	Unambiguous	[K].IYYITADSYAAAK.[S]		1	1	A6T5N6	A6T5N6	0	2	0.5864	0	1	1	725.366577148438	1449.72587766688	-0.0997175486179786	-7.22815625522344E-05	HCD	MS2	30.67582	31.63	36.6097713885333	30852	CNB2_050917_03.raw	0/0	2.94964718818665	21638566.625	36.6604232788086	0	5.9E-06
High	Sequest HT (A2)	Unambiguous	[K].IYYITADSYAAAK.[S]		1	1	A6T5N6	A6T5N6	0	2	0.7098	0	1	1	725.366577148438	1449.72587766688	-0.0997175486179786	-7.22815625522344E-05	CID	MS2		21.07	36.611246224	30854	CNB2_050917_03.raw	0/0	3.86237549781799	21638566.625	36.6604232788086	0	7.702E-09
High	Sequest HT (A2)	Unambiguous	[K].LVADSITSQLER.[R]		1	1	B5XNA0	B5XNA0	0	2	0.6374	0	1	1	666.362365722656	1331.71745481531	0.701835036510009	0.000467322656277247	HCD	MS2	51.22072	31	36.6130062216	30856	CNB2_050917_03.raw	0/0	3.41989541053772	158626120.53125	36.8737602233887	0	3.967E-07
High	Sequest HT (A2)	Unambiguous	[R].IEEALGEQAPFNGR.[K]		1	2	A6TD53	B5XV19; A6TD53	0	2	0.808	0	1	1	765.879638671875	1530.75200071375	-1.76109618102717	-0.00134790312506539	CID	MS2		41.07	33.8545994037333	27236	CNB2_050917_02.raw	0/0	3.23173570632935			0	3.767E-08
High	Sequest HT (A2)	Unambiguous	[R].IEEALGEQAPFNGR.[K]		1	2	A6TD53	B5XV19; A6TD53	0	2	0.6963	0	1	1	765.879638671875	1530.75200071375	-1.76109618102717	-0.00134790312506539	HCD	MS2	66.87185	33.1	33.8526866610667	27234	CNB2_050917_02.raw	0/0	3.26485276222229			0	2.232E-05
High	Sequest HT (A2)	Unambiguous	[R].FTAEGVQEIDYK.[D]		1	1	B5Y306	B5Y306	0	2	0.8298	0	1	1	700.338745117188	1399.67021360438	-2.69566031870725	-0.00188652281246959	CID	MS2		30.07	33.7047473357333	27078	CNB2_050917_02.raw	0/0	4.28731441497803			0	2.553E-07
High	Sequest HT (A2)	Unambiguous	[K].VSLVYGQMNEPPGNR.[L]		1	2	A6TG36	A6TG36; B5XZM4	0	2	0.7542	0	1	1	830.907836914063	1660.80839719813	-1.66684926768487	-0.00138416093750493	CID	MS2		34.36	33.8339065018667	27215	CNB2_050917_02.raw	0/0	3.5838737487793	12724311.5	33.8385696411133	0	5.803E-08
High	Sequest HT (A2)	Unambiguous	[K].VSLVYGQMNEPPGNR.[L]		1	2	A6TG36	A6TG36; B5XZM4	0	2	0.6822	0	1	1	830.907836914063	1660.80839719813	-1.66684926768487	-0.00138416093750493	HCD	MS2	34.29151	23.875	33.8321772477333	27213	CNB2_050917_02.raw	0/0	3.21446776390076	12724311.5	33.8385696411133	0	3.711E-10
High	Sequest HT (A2)	Unambiguous	[K].AIDEAKDEDTADIFTAASR.[D]		1	2	A6T6Q6	Q84FI0; A6T6Q6	1	3	0.5795	0	1	1	680.32373046875	2038.95663814625	0.132158909325499	8.98220832823426E-05	HCD	MS2	76.33844	23.245	36.6140940112	30857	CNB2_050917_03.raw	0/0	3.70794486999512			0	1.405E-06
High	Sequest HT (A2)	Unambiguous	[R].STGSYSLVTQQPLGGK.[A]		1	2	A6TGP0	B5XYF5; A6TGP0	0	2	0.7106	0	1	1	811.922790527344	1622.83830442469	-0.0749645253564637	-6.08276561706589E-05	CID	MS2		18.91	33.8123342365333	27194	CNB2_050917_02.raw	0/0	3.48573780059814			0	1.643E-07
High	Sequest HT (A2)	Unambiguous	[K].LVADSITSQLER.[R]		1	1	B5XNA0	B5XNA0	0	2	0.8407	0	1	1	666.362365722656	1331.71745481531	0.701835036510009	0.000467322656277247	CID	MS2		33.1	36.6148460837333	30858	CNB2_050917_03.raw	0/0	3.82740807533264	158626120.53125	36.8737602233887	0	1.199E-07
High	Sequest HT (A2)	Unambiguous	[R].STGSYSLVTQQPLGGK.[A]		1	2	A6TGP0	B5XYF5; A6TGP0	0	2	0.6472	0	1	1	811.920837402344	1622.83439817469	-2.48201253286244	-0.00201395265617066	HCD	MS2	0	27.76	33.8108991677333	27192	CNB2_050917_02.raw	0/0	3.94005703926086			0	1.967E-09
High	Sequest HT (A2)	Unambiguous	[K].AIDEAKDEDTADIFTAASR.[D]		1	2	A6T6Q6	Q84FI0; A6T6Q6	1	3	0.5568	0	1	1	680.32373046875	2038.95663814625	0.132158909325499	8.98220832823426E-05	CID	MS2		32.875	36.6159341592	30859	CNB2_050917_03.raw	0/0	3.61365985870361			0	9.354E-05
High	Sequest HT (A2)	Unambiguous	[K].VAFTALVEK.[A]		1	1	B5XQC9	B5XQC9	0	2	0.5813	0	1	1	489.286926269531	977.566575909063	-0.0335536598271786	-1.6400468723532E-05	HCD	MS2	6.719908	27.12776	36.6234476309333	30864	CNB2_050917_03.raw	0/0	2.03283405303955	26910331.96875	36.5662307739258	0	0.0002881
High	Sequest HT (A2)	Unambiguous	[K].VVLcGAVLAR.[V]	C4(Carbamidomethyl)	1	9	P37323	P96348; P0A3M1; P0A9Z9; P30896; P0A9Z8; Q9S424; P37323; Q9AHN9; P0AD64	0	2	0.573	0	1	1	529.312133789063	1057.61699094813	-1.57940847291221	-0.000835205937431027	CID	MS2		33.1	33.7995136594667	27181	CNB2_050917_02.raw	0/0	2.73559713363647	670938.96875	33.7741889953613	0	1.044E-05
High	Sequest HT (A2)	Unambiguous	[R].EKPTWLEVDAGK.[M]		1	1	B5XNB5	B5XNB5	0	3	0.7169	0	1	1	458.240447998047	1372.70679073414	-2.85260823035939	-0.00130526861979282	CID	MS2		28.18	33.8329044989333	27214	CNB2_050917_02.raw	0/0	2.72191214561462			0	2.165E-05
High	Sequest HT (A2)	Unambiguous	[R].FTAEGVQEIDYK.[D]		1	1	B5Y306	B5Y306	0	2	0.7225	0	1	1	700.338745117188	1399.67021360438	-2.69566031870725	-0.00188652281246959	HCD	MS2	7.009554	0.2639793	33.7039334274667	27076	CNB2_050917_02.raw	0/0	1.90675866603851			0	9.549E-05
High	Sequest HT (A2)	Unambiguous	[R].HFVDAIIK.[E]		1	2	A6T5H9	A6T5H9; B5Y0U3	0	2	0.6875	0	1	1	471.773040771484	942.538804912969	-2.0407044207674	-0.000961723515558788	CID	MS2		39.51	33.6862442189333	27058	CNB2_050917_02.raw	0/0	2.23630976676941			0	0.0002109
High	Sequest HT (A2)	Unambiguous	[R].HFVDAIIK.[E]		1	2	A6T5H9	A6T5H9; B5Y0U3	0	2	0.6944	0	1	1	471.773040771484	942.538804912969	-2.0407044207674	-0.000961723515558788	HCD	MS2	0	33.1	33.6836006005333	27056	CNB2_050917_02.raw	0/0	2.52081060409546			0	0.000773
High	Sequest HT (A2)	Unambiguous	[K].ADAFAVIVK.[A]		1	1	Q7X222	Q7X222	0	2	0.8333	0	1	1	467.273986816406	933.540697002813	0.324584575666846	0.000151506406325552	CID	MS2		18.085	36.6909780733333	30925	CNB2_050917_03.raw	0/0	2.88405203819275	15694723.375	36.7127380371094	0	3.855E-06
High	Sequest HT (A2)	Unambiguous	[K].APVVVPAGVDVK.[IV]		1	2	A6TEV7	A6TEV7; B5XNA8	0	2	0.7458	0	1	1	575.844360351563	1150.68144407313	-1.38290634860146	-0.000795643437413673	HCD	MS2	31.21186	26.77	33.4109954834667	26816	CNB2_050917_02.raw	0/0	2.40036368370056	3265761.375	33.4294281005859	0	3.425E-05
High	Sequest HT (A2)	Unambiguous	[R].VGGSTYQVPVEVRPVR.[R]		1	2	A6TEX9	A6TEX9; B5XN86	0	3	0.8556	0	1	1	581.656433105469	1742.95474605641	-0.0270710369163797	-1.5727864517127E-05	CID	MS2		26.38806	33.400643832	26805	CNB2_050917_02.raw	0/0	2.7700047492981			0	1.398E-06
High	Sequest HT (A2)	Unambiguous	[R].KLNTEDTVQEWVDK.[I]		1	2	A6T9Y5	B5XWP0; A6T9Y5	1	2	0.4378	0	1	1	852.926635742188	1704.84599485438	1.22563383573392	0.00104475718751473	HCD	MS2	0	33.1	36.7001986410667	30936	CNB2_050917_03.raw	0/0	2.48647570610046	2877273.75	36.6650810241699	0	5.749E-05
High	Sequest HT (A2)	Unambiguous	[R].IEEALGEQAPFNGR.[K]		1	2	A6TD53	B5XV19; A6TD53	0	2	0.8149	0	1	1	765.880126953125	1530.75297727625	-1.12313472174169	-0.000859621875065386	CID	MS2		42.03	33.3927754421333	26797	CNB2_050917_02.raw	0/0	3.8903386592865			0	2.453E-08
High	Sequest HT (A2)	Unambiguous	[R].IEEALGEQAPFNGR.[K]		1	2	A6TD53	B5XV19; A6TD53	0	2	0.7973	0	1	1	765.880126953125	1530.75297727625	-1.12313472174169	-0.000859621875065386	HCD	MS2	52.84437	33.1	33.3909151912	26795	CNB2_050917_02.raw	0/0	3.6987726688385			0	2.458E-08
High	Sequest HT (A2)	Unambiguous	[R].VAFQAVIK.[A]		1	1	B5XQC9	B5XQC9	0	2	0.92	0	1	1	438.270233154297	875.533189678594	-1.97028282603138	-0.000862525703041683	CID	MS2		37.875	33.3861550224	26789	CNB2_050917_02.raw	0/0	1.99910855293274			0	0.0002574
High	Sequest HT (A2)	Unambiguous	[R].KLNTEDTVQEWVDK.[I]		1	2	A6T9Y5	B5XWP0; A6T9Y5	1	2	0.5918	0	1	1	852.926635742188	1704.84599485438	1.22563383573392	0.00104475718751473	CID	MS2		41.535	36.7020924490667	30938	CNB2_050917_03.raw	0/0	3.42638802528381	2877273.75	36.6650810241699	0	1.528E-05
High	Sequest HT (A2)	Unambiguous	[K].ADAFAVIVK.[A]		1	1	Q7X222	Q7X222	0	2	0.8621	0	1	1	467.273986816406	933.540697002813	0.324584575666846	0.000151506406325552	HCD	MS2	15.67286	24.1	36.6897847205333	30923	CNB2_050917_03.raw	0/0	2.60873532295227	15694723.375	36.7127380371094	0	2.989E-05
High	Sequest HT (A2)	Unambiguous	[R].AGENVGVLLR.[G]		1	1	A6TEX7	A6TEX7	0	2	0.3934	0	1	1	514.297729492188	1027.58818235438	-1.25246089326006	-0.000643507812355892	CID	MS2		26.4518	33.3783113450667	26780	CNB2_050917_02.raw	0/0	2.724529504776			0	4.004E-06
High	Sequest HT (A2)	Unambiguous	[K].VDLMSFSGHK.[I]		1	2	A6TCF1	A6TCF1; B5XNJ7	0	3	0.8245	0	1	1	374.1875	1120.54794674	2.13387129870178	0.000797033333356012	CID	MS2		33.1	33.3731531402667	26775	CNB2_050917_02.raw	0/0	1.88350653648376			0	0.0006085
High	Sequest HT (A2)	Unambiguous	[R].ALGPEPMATAYVQPSR.[R]		1	2	A6TFH5	A6TFH5; B5XMY6	0	2	0.5206	0	1	1	844.429138183594	1687.85099973719	2.24135641561965	0.00189153359383454	HCD	MS2	23.64926	26.83	36.716331504	30952	CNB2_050917_03.raw	0/0	2.6726553440094	3305965.75	36.6845474243164	0	3.811E-06
High	Sequest HT (A2)	Unambiguous	[R].FTAEGVQEIDYK.[D]		1	1	B5Y306	B5Y306	0	2	0.8921	0	1	1	700.338684082031	1399.67009153406	-2.78287370815672	-0.00194755796871959	CID	MS2		21.685	33.3316778909333	26735	CNB2_050917_02.raw	0/0	3.79554224014282			0	3.224E-07
High	Sequest HT (A2)	Unambiguous	[R].ALSQPDLYEGDGELR.[V]		1	1	A6T5N6	A6T5N6	0	2	0.5234	0	1	1	831.903869628906	1662.80046262781	2.10937829897966	0.00175373390641198	HCD	MS2	44.00795	25.135	36.7205727829333	30957	CNB2_050917_03.raw	0/0	2.14048147201538	2982414.75	36.4490203857422	0	9.594E-05
High	Sequest HT (A2)	Unambiguous	[R].HFVDAIIK.[E]		1	2	A6T5H9	A6T5H9; B5Y0U3	0	2	0.7185	0	1	1	471.773590087891	942.539903545781	-0.87509663381097	-0.000412407109308788	HCD	MS2	27.73744	41.745	33.3148371853333	26722	CNB2_050917_02.raw	0/0	2.37642002105713			0	0.0002207
High	Sequest HT (A2)	Unambiguous	[K].VILSGEVTRPVTVR.[G]		1	1	B5XNB2	B5XNB2	0	3	0.8783	0	1	1	509.306182861328	1525.90399532398	-1.34798994503133	-0.000685635338489495	CID	MS2		33.1	33.2809510232	26688	CNB2_050917_02.raw	0/0	1.14652919769287			0	0.0001306
High	Sequest HT (A2)	Unambiguous	[K].VILSGEVTRPVTVR.[G]		1	1	B5XNB2	B5XNB2	0	3	0.5321	0	1	1	509.306182861328	1525.90399532398	-1.34798994503133	-0.000685635338489495	HCD	MS2	8.326444	42.555	33.2792887768	26686	CNB2_050917_02.raw	0/0	1.09157514572144			0	0.0002575
High	Sequest HT (A2)	Unambiguous	[R].ALSQPDLYEGDGELR.[V]		1	1	A6T5N6	A6T5N6	0	2	0.2796	0	1	1	831.903076171875	1662.79887571375	1.15501399275726	0.000960276875161981	CID	MS2		34.51	36.7223478792	30959	CNB2_050917_03.raw	0/0	2.11162400245667	2982414.75	36.4490203857422	0	0.0002597
High	Sequest HT (A2)	Unambiguous	[R].AGENVGVLLR.[G]		1	1	A6TEX7	A6TEX7	0	2	0.6981	0	1	1	514.297729492188	1027.58818235438	-1.25246089326006	-0.000643507812355892	HCD	MS2	5.466058	0.08735684	33.3776019093333	26778	CNB2_050917_02.raw	0/0	1.58786344528198			0	2.738E-05
High	Sequest HT (A2)	Unambiguous	[R].VATEFSETATATLK.[S]		1	1	B5XUB8	B5XUB8	0	2	0.5898	0	1	1	734.879516601563	1468.75175657313	-0.82287961534558	-0.000604303437512499	HCD	MS2	47.68478	12.655	33.9082029837333	27291	CNB2_050917_02.raw	0/0	3.72956275939941			0	1.048E-07
High	Sequest HT (A2)	Unambiguous	[R].VTVQSLDVVR.[V]		1	1	A6TEX2	A6TEX2	0	2	0.6813	0	1	1	558.324523925781	1115.64177122156	-0.114363253606927	-6.37942187040608E-05	CID	MS2		33.1	33.430842548	26830	CNB2_050917_02.raw	0/0	2.51358246803284	28526297	33.5329170227051	0	1.243E-05
High	Sequest HT (A2)	Unambiguous	[R].YAGVGDIIK.[I]		1	1	A6TEW2	A6TEW2	0	2	0.2258	0	1	1	468.263000488281	935.518724346563	-0.998571680308507	-0.000467091718689971	CID	MS2		33.085	33.4474375736	26847	CNB2_050917_02.raw	0/0	1.8591867685318			0	1.638E-05
High	Sequest HT (A2)	Unambiguous	[K].GKPFAPLLEK.[N]		1	1	A6TEW9	A6TEW9	0	3	0.4914	0	1	1	367.220977783203	1099.64838008961	-2.3888673530658	-0.000875640130137375	CID	MS2		36.21	33.6752945661333	27050	CNB2_050917_02.raw	0/0	2.31870174407959			0	1.96E-05
High	Sequest HT (A2)	Unambiguous	[K].GKPFAPLLEK.[N]		1	1	A6TEW9	A6TEW9	0	3	0.4231	0	1	1	367.220977783203	1099.64838008961	-2.3888673530658	-0.000875640130137375	HCD	MS2	0	26.875	33.6735340616	27048	CNB2_050917_02.raw	0/0	2.59833884239197			0	0.0006806
High	Sequest HT (A2)	Unambiguous	[R].GITInTSHVEYDTPTR.[H]	N5(Deamidated)	1	1	A6TEX7	A6TEX7	0	2	0.7317	0	1	1	902.938171386719	1804.86906614344	-1.1729072865024	-0.00105847328092223	CID	MS2		41.37	33.6455001458667	27022	CNB2_050917_02.raw	0/0	2.46118354797363	2027983.9375	33.553768157959	0	0.0001588
High	Sequest HT (A2)	Unambiguous	[R].GITInTSHVEYDTPTR.[H]	N5(Deamidated)	1	1	A6TEX7	A6TEX7	0	2	0.6823	0	1	1	902.938171386719	1804.86906614344	-1.1729072865024	-0.00105847328092223	HCD	MS2	0	33.1	33.6434624224	27020	CNB2_050917_02.raw	0/0	2.76562833786011	2027983.9375	33.553768157959	0	3.116E-05
High	Sequest HT (A2)	Unambiguous	[K].VILSGEVTRPVTVR.[G]		1	1	B5XNB2	B5XNB2	0	3	0.8922	0	1	1	509.306488037109	1525.90491085133	-0.748000619075102	-0.000380459557239495	CID	MS2		20.56	33.6369915970667	27013	CNB2_050917_02.raw	0/0	2.03645157814026			0	5.577E-06
High	Sequest HT (A2)	Unambiguous	[K].AMMDNLQTETVINR.[D]		1	1	A6TGP1	A6TGP1	0	2	0.5134	0	1	1	818.396118164063	1635.78495969813	1.25802031723016	0.00102892406255251	HCD	MS2	45.33921	33.25	36.6702667378667	30902	CNB2_050917_03.raw	0/0	3.71822929382324	8186415.453125	36.7390975952148	0	1.349E-06
High	Sequest HT (A2)	Unambiguous	[K].AMMDNLQTETVINR.[D]		1	1	A6TGP1	A6TGP1	0	2	0.6193	0	1	1	818.396118164063	1635.78495969813	1.25802031723016	0.00102892406255251	CID	MS2		18.625	36.6720849002667	30904	CNB2_050917_03.raw	0/0	3.52390646934509	8186415.453125	36.7390975952148	0	1.42E-07
High	Sequest HT (A2)	Unambiguous	[R].FGQEDAAPVVAPAPAPAPEVATK.[H]		1	1	P24017	P24017	0	2	0.5982	0	1	1	1117.07971191406	2233.15214719813	0.995749591837204	0.00111182906243812	HCD	MS2	0	28.885	36.6738394490667	30906	CNB2_050917_03.raw	0/0	2.24433326721191	1825084.375	36.7248039245605	0	8.601E-05
High	Sequest HT (A2)	Unambiguous	[R].SHDALTAVTSLSVDK.[T]		1	1	A6T7E9	A6T7E9	0	2	0.8922	0	1	1	772.40234375	1543.79741087	0.766901731908433	0.000591970000073161	CID	MS2		13.075	36.6881615349333	30921	CNB2_050917_03.raw	0/0	4.733323097229	42964843	36.6870460510254	0	6.339E-11
High	Sequest HT (A2)	Unambiguous	[R].ITnITDVTPIPHnGcRPPK.[K]	N3(Deamidated); N13(Deamidated); C15(Carbamidomethyl)	1	1	A6TEV0	A6TEV0	0	4	0.3829	0	1	1	533.77978515625	2132.097310735	7.90107844274537	0.00421143375005251	CID	MS2		34.17735	33.5298237976	26934	CNB2_050917_02.raw	0/0	2.22288870811462			0	5.886E-05
High	Sequest HT (A2)	Unambiguous	[R].GVNVLADAVK.[V]		1	3	A6TH53	O66026; B5Y368; A6TH53	0	2	0.7926	0	1	1	493.286682128906	985.566087627813	-1.60687310837872	-0.000791841093757739	CID	MS2		30.835	33.5221093653333	26925	CNB2_050917_02.raw	0/0	3.51551795005798			0	1.963E-06
High	Sequest HT (A2)	Unambiguous	[R].VATEFSETATATLK.[S]		1	1	B5XUB8	B5XUB8	0	2	0.699	0	1	1	734.880310058594	1468.75334348719	0.257570331051988	0.000189153593737501	CID	MS2		33.1	33.5096912144	26912	CNB2_050917_02.raw	0/0	2.98508739471436			0	3.207E-08
High	Sequest HT (A2)	Unambiguous	[R].FGQEDAAPVVAPAPAPAPEVATK.[H]		1	1	P24017	P24017	0	2	0.8304	0	1	1	1117.07971191406	2233.15214719813	0.995749591837204	0.00111182906243812	CID	MS2		26.335	36.6753725584	30908	CNB2_050917_03.raw	0/0	2.89482998847961	1825084.375	36.7248039245605	0	1.662E-05
High	Sequest HT (A2)	Unambiguous	[R].EKPTWLEVDAGK.[M]		1	1	B5XNB5	B5XNB5	0	3	0.6759	0	1	1	458.240936279297	1372.70825557789	-1.78549063375214	-0.000816987369792817	CID	MS2		30.07	33.4943751242667	26897	CNB2_050917_02.raw	0/0	3.23523831367493			0	5.379E-05
High	Sequest HT (A2)	Unambiguous	[K].EIMQVALNQAK.[G]		1	2	A6TEI3	A6TEI3; B5XSX9	0	2	0.5045	0	1	1	622.836120605469	1244.66496458094	-1.42105433924604	-0.000884369531149787	CID	MS2		33.055	33.4592768488	26860	CNB2_050917_02.raw	0/0	2.19536972045898	905874.65625	33.4991989135742	0	0.0002123
High	Sequest HT (A2)	Unambiguous	[R].SHDALTAVTSLSVDK.[T]		1	1	A6T7E9	A6T7E9	0	2	0.8578	0	1	1	772.40234375	1543.79741087	0.766901731908433	0.000591970000073161	HCD	MS2	5.717288	0.326685	36.6873189850667	30919	CNB2_050917_03.raw	0/0	2.1819109916687	42964843	36.6870460510254	0	1.039E-06
High	Sequest HT (A2)	Unambiguous	[R].STGSYSLVTQQPLGGK.[A]		1	2	A6TGP0	B5XYF5; A6TGP0	0	2	0.7207	0	1	1	811.922241210938	1622.83720579188	-0.75194677746752	-0.000610144062420659	CID	MS2		35.55	33.4518955952	26852	CNB2_050917_02.raw	0/0	4.25843095779419			0	1.475E-08
High	Sequest HT (A2)	Unambiguous	[R].STGSYSLVTQQPLGGK.[A]		1	2	A6TGP0	B5XYF5; A6TGP0	0	2	0.7488	0	1	1	811.922241210938	1622.83720579188	-0.75194677746752	-0.000610144062420659	HCD	MS2	0	26.11	33.4501167525333	26850	CNB2_050917_02.raw	0/0	4.18094873428345			0	2.723E-10
High	Sequest HT (A2)	Unambiguous	[R].ITNITDVTPIPHnGcRPPK.[K]	N13(Deamidated); C15(Carbamidomethyl)	1	1	A6TEV0	A6TEV0	0	4	0.5757	0	1	1	533.529296875	2131.09535761	-0.512126046808067	-0.00027284749994827	HCD	MS2	5.306644	25.915	33.5279298472	26932	CNB2_050917_02.raw	0/0	3.37168073654175			0	2.258E-10
High	Sequest HT (A2)	Unambiguous	[R].VATEFSETATATLK.[S]		1	1	B5XUB8	B5XUB8	0	2	0.7692	0	1	1	734.879516601563	1468.75175657313	-0.82287961534558	-0.000604303437512499	CID	MS2		23.74	33.9096821530667	27293	CNB2_050917_02.raw	0/0	3.24593281745911			0	2.304E-07
High	Sequest HT (A2)	Unambiguous	[K].VYAGNEHNHAAQQPQVLDI.[-]		1	1	B5XSS1	B5XSS1	0	3	0.6464	0	1	1	702.009948730469	2104.01529293141	-2.54172344598407	-0.00178261286449318	HCD	MS2	35.41531	34.645	33.9103636728	27294	CNB2_050917_02.raw	0/0	3.7932403087616			0	0.0001262
High	Sequest HT (A2)	Unambiguous	[K].VYAGNEHNHAAQQPQVLDI.[-]		1	1	B5XSS1	B5XSS1	0	3	0.6113	0	1	1	702.009948730469	2104.01529293141	-2.54172344598407	-0.00178261286449318	CID	MS2		12.895	33.9120257896	27296	CNB2_050917_02.raw	0/0	2.64693689346313			0	0.0005381
High	Sequest HT (A2)	Rejected	[R].LAQMqQLSHQSDDEAAAQDLAAQTGER.[K]	Q5(Deamidated)	1	1	A6T4P1	A6T4P1	0	3		0.014	3	3	971.785278320313	2913.34128170094	4.58735553180251	0.00445482364568657	CID	MS2		42.565	36.5073822730667	30759	CNB2_050917_03.raw	0/0	4.94032049179077	20283667	36.7327766418457	0	1.837E-10
High	Sequest HT (A2)	Rejected	[R].LAQMQqLSHQSDDEAAAQDLAAQTGER.[K]	Q6(Deamidated)	1	1	A6T4P1	A6T4P1	0	3		0.016	4	4	971.785278320313	2913.34128170094	4.58735553180251	0.00445482364568657	CID	MS2		42.565	36.5073822730667	30759	CNB2_050917_03.raw	0/0	4.93199682235718	20283667	36.7327766418457	0	8.497E-11
High	Sequest HT (A2)	Rejected	[R].LAQMQQLSHQSDDEAAAQDLAAqTGER.[K]	Q23(Deamidated)	1	1	A6T4P1	A6T4P1	0	3		0.0259	5	5	971.785278320313	2913.34128170094	4.58735553180251	0.00445482364568657	CID	MS2		42.565	36.5073822730667	30759	CNB2_050917_03.raw	0/0	4.88103628158569	20283667	36.7327766418457	0	7.392E-10
High	Sequest HT (A2)	Rejected	[R].LAqMQQLSHQSDDEAAAQDLAAQTGER.[K]	Q3(Deamidated)	1	1	A6T4P1	A6T4P1	0	3		0.0339	6	6	971.785278320313	2913.34128170094	4.58735553180251	0.00445482364568657	CID	MS2		42.565	36.5073822730667	30759	CNB2_050917_03.raw	0/0	4.83870553970337	20283667	36.7327766418457	0	2.138E-10
High	Sequest HT (A2)	Unambiguous	[K].VSLVYGQMNEPPGNR.[L]		1	2	A6TG36	A6TG36; B5XZM4	0	2	0.7477	0	1	1	830.907348632813	1660.80742063563	-2.25485260019753	-0.00187244218750493	CID	MS2		23.875	34.2013717138667	27574	CNB2_050917_02.raw	0/0	4.35641241073608			0	1.674E-10
High	Sequest HT (A2)	Unambiguous	[R].EKPTWLEVDAGK.[M]		1	1	B5XNB5	B5XNB5	0	3	0.4503	0	1	1	458.240509033203	1372.70697383961	-2.71921853078348	-0.00124423346354282	HCD	MS2	36.66032	28.18	34.2005446946667	27573	CNB2_050917_02.raw	0/0	3.42232251167297			0	0.0001402
High	Sequest HT (A2)	Unambiguous	[K].VSLVYGQMNEPPGNR.[L]		1	2	A6TG36	A6TG36; B5XZM4	0	2	0.7861	0	1	1	830.907348632813	1660.80742063563	-2.25485260019753	-0.00187244218750493	HCD	MS2	16.2487	42.625	34.1996679	27572	CNB2_050917_02.raw	0/0	4.01917743682861			0	1.262E-10
High	Sequest HT (A2)	Unambiguous	[K].VVLcGAVLAR.[V]	C4(Carbamidomethyl)	1	9	P37323	P96348; P0A3M1; P0A9Z9; P30896; P0A9Z8; Q9S424; P37323; Q9AHN9; P0AD64	0	2	0.4309	0	1	1	529.312255859375	1057.61723508875	-1.34856853606195	-0.000713135624931027	CID	MS2		17.905	34.1825826954667	27555	CNB2_050917_02.raw	0/0	3.11240577697754			0	3.794E-06
High	Sequest HT (A2)	Unambiguous	[K].KRPFYQVVVTDSR.[N]		1	2	A6TCL7	A6TCL7; B5XVK3	1	4	0.8997	0	1	1	399.471862792969	1594.86562128188	-2.74617876178475	-0.00109494953119338	HCD	MS2	13.86903	40.77	34.2470865573333	27620	CNB2_050917_02.raw	0/0	3.59367179870605			0	0.0001134
High	Sequest HT (A2)	Unambiguous	[K].VVLcGAVLAR.[V]	C4(Carbamidomethyl)	1	9	P37323	P96348; P0A3M1; P0A9Z9; P30896; P0A9Z8; Q9S424; P37323; Q9AHN9; P0AD64	0	2	0.4981	0	1	1	529.312255859375	1057.61723508875	-1.34856853606195	-0.000713135624931027	HCD	MS2	0	39.55	34.1807414677333	27553	CNB2_050917_02.raw	0/0	2.56728720664978			0	6.525E-05
High	Sequest HT (A2)	Unambiguous	[K].KRPFYQVVVTDSR.[N]		1	2	A6TCL7	A6TCL7; B5XVK3	1	3	0.8506	0	1	1	532.294189453125	1594.86801509938	-1.24523040965734	-0.000661993541598349	CID	MS2		28.93	34.1788162925333	27551	CNB2_050917_02.raw	0/0	3.95190596580505			0	9.738E-08
High	Sequest HT (A2)	Unambiguous	[R].QHVPVFVSDEMVGHK.[L]		1	1	B5XN98	B5XN98	0	4	0.4829	0	1	1	427.966522216797	1708.84425897719	-1.92648127698869	-0.000823015703076635	HCD	MS2	43.96404	27.205	34.1780017648	27550	CNB2_050917_02.raw	0/0	2.6328113079071	11625317.5	34.2339553833008	0	0.0008879
High	Sequest HT (A2)	Unambiguous	[K].KRPFYQVVVTDSR.[N]		1	2	A6TCL7	A6TCL7; B5XVK3	1	3	0.8744	0	1	1	532.294189453125	1594.86801509938	-1.24523040965734	-0.000661993541598349	HCD	MS2	7.504976	30.88	34.1773250426667	27549	CNB2_050917_02.raw	0/0	4.45763826370239			0	2.28E-08
High	Sequest HT (A2)	Unambiguous	[R].VTVQSLDVVR.[V]		1	1	A6TEX2	A6TEX2	0	2	0.6823	0	1	1	558.324096679688	1115.64091672938	-0.880283024468388	-0.000491040312454061	CID	MS2		19.52218	34.1756582314667	27547	CNB2_050917_02.raw	0/0	2.77309727668762			0	5.441E-06
High	Sequest HT (A2)	Unambiguous	[R].VTVQSLDVVR.[V]		1	1	A6TEX2	A6TEX2	0	2	0.7884	0	1	1	558.324096679688	1115.64091672938	-0.880283024468388	-0.000491040312454061	HCD	MS2	4.037007	0.1648639	34.1749259914667	27545	CNB2_050917_02.raw	0/0	1.88878703117371			0	0.0003081
High	Sequest HT (A2)	Unambiguous	[R].IEEALGEQAPFnGR.[K]	N12(Deamidated)	1	2	A6TD53	B5XV19; A6TD53	0	2	0.1222	0	1	1	766.375366210938	1531.74345579188	3.09665861161506	0.00237163593743461	HCD	MS2	57.04746	28.75	34.1664877456	27539	CNB2_050917_02.raw	0/0	3.59707832336426			0	4.046E-07
High	Sequest HT (A2)	Unambiguous	[R].QHVPVFVSDEMVGHK.[L]		1	1	B5XN98	B5XN98	0	2	0.3211	0	1	1	854.927917480469	1708.84855833094	0.589456290022689	0.000503645468825198	HCD	MS2	42.14954	250	34.1512426978667	27534	CNB2_050917_02.raw	0/0	1.90080380439758			0	6.983E-05
High	Sequest HT (A2)	Unambiguous	[R].NVAGMENANSTEFVPDcK.[Y]	C17(Carbamidomethyl)	1	2	A6TD54	B5XV18; A6TD54	0	2	0.9325	0	1	1	991.934204101563	1982.86113157313	1.45235955331949	0.00143991156240375	CID	MS2		34.09	34.1401432634667	27521	CNB2_050917_02.raw	0/0	3.26365804672241	3651345.375	34.123851776123	0	6.974E-09
High	Sequest HT (A2)	Unambiguous	[R].QHVPVFVSDEMVGHK.[L]		1	1	B5XN98	B5XN98	0	4	0.5446	0	1	1	427.966522216797	1708.84425897719	-1.92648127698869	-0.000823015703076635	CID	MS2		37.39	34.1798300808	27552	CNB2_050917_02.raw	0/0	2.13141512870789	11625317.5	34.2339553833008	0	3.004E-05
High	Sequest HT (A2)	Unambiguous	[K].LDINIDEEVHR.[L]		1	2	A6T4Y7	B5Y1I6; A6T4Y7	0	3	0.5902	0	1	1	451.565826416016	1352.68292598805	1.81636986950769	0.000818989348999821	CID	MS2		33.01	34.139074224	27520	CNB2_050917_02.raw	0/0	2.4410707950592			0	0.0009963
High	Sequest HT (A2)	Rejected	[R].LAQMQQLSHQSDDEAAAEDLAAQTGER.[K]		0	1		B5Y1T9	0	3		0	2	2	971.785278320313	2913.34128170094	4.58750313004812	0.00445496697905886	CID	MS2		42.565	36.5073822730667	30759	CNB2_050917_03.raw	0/0	5.00723457336426	20283667	36.7327766418457	0	4.453E-10
High	Sequest HT (A2)	Unambiguous	[R].VATEFSETATATLK.[S]		1	1	B5XUB8	B5XUB8	0	2	0.6352	0	1	1	734.8798828125	1468.752488995	-0.324210409315933	-0.000238092500012499	HCD	MS2	33.14355	12.745	34.2682604645333	27642	CNB2_050917_02.raw	0/0	3.80956721305847			0	1.23E-07
High	Sequest HT (A2)	Unambiguous	[R].VFQTHSPVVDSIAVK.[R]		1	1	B5XVK6	B5XVK6	0	3	0.4739	0	1	1	542.9658203125	1626.8829076775	-1.27527300459054	-0.000691574166542826	HCD	MS2	0	20.935	36.4854912442667	30736	CNB2_050917_03.raw	0/0	3.06409335136414			0	3.027E-05
High	Sequest HT (A2)	Unambiguous	[K].GIHPNYDEITATcScGNVMK.[I]	C13(Carbamidomethyl); C15(Carbamidomethyl)	1	1	A6TGC6	A6TGC6	0	3	0.7477	0	1	1	756.3330078125	2266.9844701775	-1.97547610592079	-0.00149279416675559	CID	MS2		18.04	34.3201748808	27699	CNB2_050917_02.raw	0/0	3.21461987495422	58872500	34.2187995910645	0	5.496E-09
High	Sequest HT (A2)	Unambiguous	[R].NMINVALNHGTLQHPVK.[G]		1	1	A6TEV5	A6TEV5	0	4	0.3894	0	1	1	472.256866455078	1886.00563593031	-0.464091551050852	-0.000218819921769864	HCD	MS2	19.00107	13.315	36.4915242010667	30741	CNB2_050917_03.raw	0/0	3.03476405143738			0	1.648E-06
High	Sequest HT (A2)	Unambiguous	[R].FLDALAGESDPEAK.[R]		1	1	A6TCC2	A6TCC2	0	2	0.7989	0	1	1	731.856201171875	1462.70512571375	-0.607973332348162	-0.000444643125092625	HCD	MS2	34.18816	24.67	36.5013135768	30752	CNB2_050917_03.raw	0/0	3.72781205177307	20065211.6875	36.7253875732422	0	3.226E-07
High	Sequest HT (A2)	Unambiguous	[R].KDDTIPAIISHnE.[-]	N12(Deamidated)	1	1	P41392	P41392	1	3	0.5563	0	1	1	485.243469238281	1453.71585445484	-0.729168894955214	-0.0003533350520315	CID	MS2		24.055	34.3084253048	27688	CNB2_050917_02.raw	0/0	2.93229913711548			0	0.0002963
High	Sequest HT (A2)	Unambiguous	[R].IILLGAPGAGK.[G]		1	1	A6T5N7	A6T5N7	0	2	1	0	1	1	505.323272705078	1009.63926878016	-1.16236413919869	-0.00058678492183617	HCD	MS2	35.92435	25.21	36.5018844277333	30753	CNB2_050917_03.raw	0/0	2.30824780464172			0	0.000193
High	Sequest HT (A2)	Unambiguous	[R].FLDALAGESDPEAK.[R]		1	1	A6TCC2	A6TCC2	0	2	0.7252	0	1	1	731.856201171875	1462.70512571375	-0.607973332348162	-0.000444643125092625	CID	MS2		18.415	36.5028322714667	30754	CNB2_050917_03.raw	0/0	3.52692008018494	20065211.6875	36.7253875732422	0	8.76E-07
High	Sequest HT (A2)	Selected	[R].LAQMQQLSHQSDDEAAAqDLAAQTGER.[K]	Q18(Deamidated)	1	1	A6T4P1	A6T4P1	0	3	0	0	1	1	971.785278320313	2913.34128170094	4.58735553180251	0.00445482364568657	HCD	MS2	60.369	33.1	36.5053655757333	30757	CNB2_050917_03.raw	0/0	4.07649850845337	20283667	36.7327766418457	0	7.538E-07
High	Sequest HT (A2)	Unambiguous	[K].VYAGNEHNHAAQQPQVLDI.[-]		1	1	B5XSS1	B5XSS1	0	3	0.7387	0	1	1	702.011047363281	2104.01858882984	-0.975247160706844	-0.000683980051993179	CID	MS2		12.655	34.2659833624	27639	CNB2_050917_02.raw	0/0	2.21712327003479	194914656	34.3492584228516	0	9.127E-08
High	Sequest HT (A2)	Rejected	[R].LAQMQQLSHQSDDEAAAEDLAAQTGER.[K]		0	1		B5Y1T9	0	3		0	2	2	971.785278320313	2913.34128170094	4.58750313004812	0.00445496697905886	HCD	MS2	60.369	33.1	36.5053655757333	30757	CNB2_050917_03.raw	0/0	4.07649850845337	20283667	36.7327766418457	0	7.538E-07
High	Sequest HT (A2)	Unambiguous	[R].DVSGEGVQQALLK.[L]		1	2	A6T5I1	B5Y0U1; A6T5I1	0	2	0.5601	0	1	1	672.361694335938	1343.71611204188	-0.303730823294389	-0.000204064062472753	HCD	MS2	18.6516	34.87	34.2895342816	27666	CNB2_050917_02.raw	0/0	2.9080798625946	15664036	34.2978057861328	0	4.142E-07
High	Sequest HT (A2)	Rejected	[R].LAQMQQLSHqSDDEAAAQDLAAQTGER.[K]	Q10(Deamidated)	1	1	A6T4P1	A6T4P1	0	3		0.0343	3	3	971.785278320313	2913.34128170094	4.58735553180251	0.00445482364568657	HCD	MS2	60.369	33.1	36.5053655757333	30757	CNB2_050917_03.raw	0/0	3.94430589675903	20283667	36.7327766418457	0	2.135E-07
High	Sequest HT (A2)	Unambiguous	[R].ALGMTDELAHSSIR.[F]		1	2	A6TCF1	A6TCF1; B5XNJ7	0	3	0.4147	0	1	1	500.919830322266	1500.7449377068	-1.70913041554236	-0.000854991067626543	HCD	MS2	12.87129	29.14	34.2861954394667	27662	CNB2_050917_02.raw	0/0	2.98672103881836	21365808.46875	34.3579444885254	0	5.161E-07
High	Sequest HT (A2)	Unambiguous	[R].GYTVSVFNR.[S]		1	1	P41576	P41576	0	2	0.7448	0	1	1	521.769226074219	1042.53117551844	-0.426501751846255	-0.000222320781176677	CID	MS2		33.94	34.2853433453333	27661	CNB2_050917_02.raw	0/0	2.39487648010254			0	0.0008097
High	Sequest HT (A2)	Unambiguous	[K].VANLGSLGDQVNVK.[A]		1	2	A6THB4	A6THB4; B5Y305	0	2	0.5651	0	1	1	707.388122558594	1413.76896848719	-0.459666698339191	-0.000324931406339601	CID	MS2		18.91	34.2844993157333	27660	CNB2_050917_02.raw	0/0	3.83666634559631	385109101	34.5300903320313	0	2.979E-08
High	Sequest HT (A2)	Rejected	[R].LAQMQQLSHQSDDEAAAQDLAAqTGER.[K]	Q23(Deamidated)	1	1	A6T4P1	A6T4P1	0	3		0.0417	4	4	971.785278320313	2913.34128170094	4.58735553180251	0.00445482364568657	HCD	MS2	60.369	33.1	36.5053655757333	30757	CNB2_050917_03.raw	0/0	3.9125349521637	20283667	36.7327766418457	0	1.686E-06
High	Sequest HT (A2)	Selected	[R].LAQMQQLSHQSDDEAAAqDLAAQTGER.[K]	Q18(Deamidated)	1	1	A6T4P1	A6T4P1	0	3	0	0	1	1	971.785278320313	2913.34128170094	4.58735553180251	0.00445482364568657	CID	MS2		42.565	36.5073822730667	30759	CNB2_050917_03.raw	0/0	5.00723457336426	20283667	36.7327766418457	0	4.453E-10
High	Sequest HT (A2)	Unambiguous	[R].VATEFSETATATLK.[S]		1	1	B5XUB8	B5XUB8	0	2	0.7147	0	1	1	734.8798828125	1468.752488995	-0.324210409315933	-0.000238092500012499	CID	MS2		23.815	34.2697406178667	27644	CNB2_050917_02.raw	0/0	3.54149174690247			0	1.01E-07
High	Sequest HT (A2)	Unambiguous	[R].DVSGEGVQQALLK.[L]		1	2	A6T5I1	B5Y0U1; A6T5I1	0	2	0.6761	0	1	1	672.361694335938	1343.71611204188	-0.303730823294389	-0.000204064062472753	CID	MS2		22.54	34.2914011144	27668	CNB2_050917_02.raw	0/0	3.54812932014465	15664036	34.2978057861328	0	2.119E-07
High	Sequest HT (A2)	Unambiguous	[K].GKPFAPLLEK.[N]		1	1	A6TEW9	A6TEW9	0	3	0.5347	0	1	1	367.221038818359	1099.64856319508	-2.22235500725541	-0.000814604973887375	CID	MS2		33.1	33.2352634792	26646	CNB2_050917_02.raw	0/0	2.45375752449036			0	9.737E-07
High	Sequest HT (A2)	Unambiguous	[R].NVAGMENANSTEFVPDcK.[Y]	C17(Carbamidomethyl)	1	2	A6TD54	B5XV18; A6TD54	0	2	1	0	1	1	991.934204101563	1982.86113157313	1.45235955331949	0.00143991156240375	HCD	MS2	21.82263	23.575	34.1383284461333	27519	CNB2_050917_02.raw	0/0	3.88573884963989	3651345.375	34.123851776123	0	1.846E-09
High	Sequest HT (A2)	Unambiguous	[R].VGGSTYQVPVEVRPVR.[R]		1	2	A6TEX9	A6TEX9; B5XN86	0	3	0.8364	0	1	1	581.656860351563	1742.95602779469	0.708311364406469	0.000411518229232873	CID	MS2		18.1	34.1320746245333	27512	CNB2_050917_02.raw	0/0	2.68879318237305			0	9.733E-05
High	Sequest HT (A2)	Unambiguous	[R].AAVEEGVVAGGGVALVR.[V]		1	3	A6TH53	O66026; B5Y368; A6TH53	0	2	0.4978	0	1	1	777.436645507813	1553.86601438563	0.922265454988826	0.000716537812536444	HCD	MS2	63.66809	27.205	36.5564836666667	30797	CNB2_050917_03.raw	0/0	2.31179666519165	3966174.46875	36.5243682861328	0	8.902E-06
High	Sequest HT (A2)	Unambiguous	[R].AAVEEGVVAGGGVALVR.[V]		1	3	A6TH53	O66026; B5Y368; A6TH53	0	2	0.7761	0	1	1	777.436645507813	1553.86601438563	0.922265454988826	0.000716537812536444	CID	MS2		37.39	36.558331952	30799	CNB2_050917_03.raw	0/0	2.6802237033844	3966174.46875	36.5243682861328	0	3.202E-08
High	Sequest HT (A2)	Unambiguous	[K].VYAGNEHNHAAQqPQVLDI.[-]	Q13(Deamidated)	1	1	B5XSS1	B5XSS1	0	3	0.0089	0	1	1	702.339782714844	2105.00479488453	0.0656124588970694	4.60381771734871E-05	CID	MS2		29.485	36.5609128917333	30802	CNB2_050917_03.raw	0/0	3.35965299606323			0	0.0001556
High	Sequest HT (A2)	Unambiguous	[K].VYAGNEHNHAAqQPQVLDI.[-]	Q12(Deamidated)	1	1	B5XSS1	B5XSS1	0	3		0.0089	2	2	702.339782714844	2105.00479488453	0.0656124588970694	4.60381771734871E-05	CID	MS2		29.485	36.5609128917333	30802	CNB2_050917_03.raw	0/0	3.3337070941925			0	4.009E-05
High	Sequest HT (A2)	Unambiguous	[K].GIHPNYDEITATcScGNVMK.[I]	C13(Carbamidomethyl); C15(Carbamidomethyl)	1	1	A6TGC6	A6TGC6	0	2	0.7703	0	1	1	1133.99584960938	2266.98442258875	-1.99646815797811	-0.00226298562514415	CID	MS2		33.1	34.0065278848	27386	CNB2_050917_02.raw	0/0	2.21602320671082	8678330.25	34.2280387878418	0	0.0001519
High	Sequest HT (A2)	Unambiguous	[K].VGEEVEIVGIK.[E]		1	1	A6TEX7	A6TEX7	0	2	0.8295	0	1	1	586.333068847656	1171.65886106531	1.69071282397222	0.000990467656265537	HCD	MS2	5.591509	0.03519652	36.5667011008	30805	CNB2_050917_03.raw	0/0	1.75868630409241			0	8.459E-05
High	Sequest HT (A2)	Unambiguous	[R].GADVALIGTADGVK.[T]		1	2	A6TDS5	A6TDS5; B5XUC4	0	2	0.6146	0	1	1	643.850769042969	1286.69426145594	-0.617880715732101	-0.00039751203121341	CID	MS2		26.425	33.9886289405333	27378	CNB2_050917_02.raw	0/0	3.13857173919678			0	2.173E-05
High	Sequest HT (A2)	Unambiguous	[R].GADVALIGTADGVK.[T]		1	2	A6TDS5	A6TDS5; B5XUC4	0	2	0.6067	0	1	1	643.849853515625	1286.69243040125	-2.04094881432976	-0.00131303937496341	HCD	MS2	58.7905	29.635	33.9871749813333	27376	CNB2_050917_02.raw	0/0	3.00153374671936			0	6.604E-06
High	Sequest HT (A2)	Unambiguous	[R].LIDQSTAEIVETAK.[R]		1	1	A6TEX3	A6TEX3	0	2	0.5344	0	1	1	759.404418945313	1517.80156126063	-2.74589118728216	-0.00208386468762001	HCD	MS2	68.60572	41.385	34.0587507077333	27439	CNB2_050917_02.raw	0/0	3.78040981292725			0	2.617E-07
High	Sequest HT (A2)	Unambiguous	[K].VILSGEVTRPVTVR.[G]		1	1	B5XNB2	B5XNB2	0	3	0.7679	0	1	1	509.305786132813	1525.90280513844	-2.12797606877442	-0.00108236385411449	CID	MS2		19.48	33.985022584	27374	CNB2_050917_02.raw	0/0	1.67629766464233			0	0.0006563
High	Sequest HT (A2)	Unambiguous	[K].VGLFGGAGVGK.[T]		1	2	A6TG36	A6TG36; B5XZM4	0	2	0.5021	0	1	1	481.275085449219	961.542894268438	-3.79359854486732	-0.00182386078125774	CID	MS2		38.53	33.9670301133333	27354	CNB2_050917_02.raw	0/0	2.34962463378906			0	6.393E-06
High	Sequest HT (A2)	Unambiguous	[K].VGLFGGAGVGK.[T]		1	2	A6TG36	A6TG36; B5XZM4	0	2	0.5099	0	1	1	481.275085449219	961.542894268438	-3.79359854486732	-0.00182386078125774	HCD	MS2	40.7123	28.465	33.9654024557333	27352	CNB2_050917_02.raw	0/0	3.03763914108276			0	0.0001118
High	Sequest HT (A2)	Unambiguous	[K].TPVGNTAAVcIYPR.[F]	C10(Carbamidomethyl)	1	1	B5Y277	B5Y277	0	2	0.6513	0	1	1	759.890625	1518.77397337	0.427660922123135	0.000324760000086854	CID	MS2		24.685	33.9606799917333	27348	CNB2_050917_02.raw	0/0	2.37551164627075	2462602.875	33.9352569580078	0	1.105E-06
High	Sequest HT (A2)	Unambiguous	[K].TPVGNTAAVcIYPR.[F]	C10(Carbamidomethyl)	1	1	B5Y277	B5Y277	0	2	0.6	0	1	1	759.890625	1518.77397337	0.427660922123135	0.000324760000086854	HCD	MS2	73.66594	42.235	33.9590176157333	27346	CNB2_050917_02.raw	0/0	3.1977174282074	2462602.875	33.9352569580078	0	2.614E-07
High	Sequest HT (A2)	Unambiguous	[K].VGEEVEIVGIK.[E]		1	1	A6TEX7	A6TEX7	0	2	0.7143	0	1	1	586.333068847656	1171.65886106531	1.69071282397222	0.000990467656265537	CID	MS2		9.806889	36.5674480112	30807	CNB2_050917_03.raw	0/0	3.22265315055847			0	9.804E-06
High	Sequest HT (A2)	Unambiguous	[K].DAALScDQFFVNHR.[W]	C6(Carbamidomethyl)	1	1	A6T4X1	A6T4X1	0	3	0.6545	0	1	1	560.591857910156	1679.76102047047	0.926234083788808	0.000518616822899295	HCD	MS2	39.64043	31.75	36.56915862	30809	CNB2_050917_03.raw	0/0	3.85259008407593	36774804	36.7367897033691	0	1.532E-06
High	Sequest HT (A2)	Unambiguous	[K].GIHPNYDEITATcScGNVMK.[I]	C13(Carbamidomethyl); C15(Carbamidomethyl)	1	1	A6TGC6	A6TGC6	0	3	0.7122	0	1	1	756.333557128906	2266.98611812672	-1.24854304354447	-0.000943477760505592	CID	MS2		18.04	33.9433868749333	27328	CNB2_050917_02.raw	0/0	3.4356689453125			0	6.354E-09
High	Sequest HT (A2)	Unambiguous	[-].MNIIEANVATPDAR.[V]		1	1	A6T5E8	A6T5E8	0	2	0.6475	0	1	1	757.886108398438	1514.76494016688	1.18000419530437	0.000893713437562838	HCD	MS2	6.344428	31.615	36.5725352928	30813	CNB2_050917_03.raw	0/0	3.83200001716614	16145501.4375	36.3892364501953	0	1.978E-09
High	Sequest HT (A2)	Unambiguous	[K].VILSGEVTRPVTVR.[G]		1	1	B5XNB2	B5XNB2	0	3	0.3784	0	1	1	509.305786132813	1525.90280513844	-2.12797606877442	-0.00108236385411449	HCD	MS2	0	42.36	33.9833583184	27372	CNB2_050917_02.raw	0/0	1.10524356365204			0	0.0001393
High	Sequest HT (A2)	Unambiguous	[K].LDINIDEEVHR.[L]		1	2	A6T4Y7	B5Y1I6; A6T4Y7	0	3	0.2336	0	1	1	451.565826416016	1352.68292598805	1.81636986950769	0.000818989348999821	HCD	MS2	36.39214	33.4	34.1376036605333	27518	CNB2_050917_02.raw	0/0	2.44110083580017			0	6.661E-05
High	Sequest HT (A2)	Unambiguous	[R].LIDQSTAEIVETAK.[R]		1	1	A6TEX3	A6TEX3	0	2	0.6709	0	1	1	759.404418945313	1517.80156126063	-2.74589118728216	-0.00208386468762001	CID	MS2		22.165	34.0604026616	27441	CNB2_050917_02.raw	0/0	3.12601161003113			0	2.533E-08
High	Sequest HT (A2)	Unambiguous	[K].TGVGVTDVLER.[L]		1	1	A6TCI3	A6TCI3	0	2	0.6327	0	1	1	573.310852050781	1145.61442747156	-1.44069070704247	-0.000825239218670504	HCD	MS2	26.36202	21.67	34.0719188208	27453	CNB2_050917_02.raw	0/0	2.74500346183777	4034236.828125	34.0489196777344	0	4.161E-05
High	Sequest HT (A2)	Unambiguous	[R].VGGSTYQVPVEVRPVR.[R]		1	2	A6TEX9	A6TEX9; B5XN86	0	3	0.7864	0	1	1	581.656860351563	1742.95602779469	0.708311364406469	0.000411518229232873	HCD	MS2	12.63554	29.425	34.1305705328	27510	CNB2_050917_02.raw	0/0	3.22848463058472			0	1.474E-06
High	Sequest HT (A2)	Unambiguous	[R].AGENVGVLLR.[G]		1	1	A6TEX7	A6TEX7	0	2	0.3401	0	1	1	514.298950195313	1027.59062376063	1.12339670627021	0.000577195312644108	CID	MS2		18.43	34.1289789402667	27508	CNB2_050917_02.raw	0/0	2.96721196174622			0	4.006E-06
High	Sequest HT (A2)	Unambiguous	[R].AGENVGVLLR.[G]		1	1	A6TEX7	A6TEX7	0	2	0.5319	0	1	1	514.298950195313	1027.59062376063	1.12339670627021	0.000577195312644108	HCD	MS2	3.593742	0.4679163	34.1282629024	27506	CNB2_050917_02.raw	0/0	1.87645220756531			0	0.0001576
High	Sequest HT (A2)	Rejected	[R].LAQMQQLSHqSDDEAAAQDLAAQTGER.[K]	Q10(Deamidated)	1	1	A6T4P1	A6T4P1	0	3		0.0379	7	7	971.785278320313	2913.34128170094	4.58735553180251	0.00445482364568657	CID	MS2		42.565	36.5073822730667	30759	CNB2_050917_03.raw	0/0	4.82462596893311	20283667	36.7327766418457	0	1.094E-10
High	Sequest HT (A2)	Unambiguous	[-].MFTINAEVR.[K]		2	2	B5XP25; A6TBR5	B5XP25; A6TBR5	0	2	0.57	0	1	1	540.779541015625	1080.55180540125	1.0775628702187	0.000582180625087858	HCD	MS2	0	30.16	36.5196420010667	30766	CNB2_050917_03.raw	0/0	2.00019359588623			0	0.0008771
High	Sequest HT (A2)	Unambiguous	[-].MFTINAEVR.[K]		2	2	B5XP25; A6TBR5	B5XP25; A6TBR5	0	2	0.6654	0	1	1	540.779541015625	1080.55180540125	1.0775628702187	0.000582180625087858	CID	MS2		40.075	36.5213420082667	30768	CNB2_050917_03.raw	0/0	2.65609312057495			0	5.023E-05
High	Sequest HT (A2)	Unambiguous	[R].SALAEAEVEYYDK.[T]		1	1	B5Y235	B5Y235	0	2	0.551	0	1	1	744.349731445313	1487.69218626063	1.449018667103	0.00107784531257948	HCD	MS2	39.58893	33.1	36.5342182938667	30782	CNB2_050917_03.raw	0/0	3.43362879753113			0	4.438E-08
High	Sequest HT (A2)	Unambiguous	[K].LScPITAEDTSGSLYDK.[L]	C3(Carbamidomethyl)	1	2	A6TEU1	B5XNC3; A6TEU1	0	2	0.6792	0	1	1	928.932983398438	1856.85869016688	0.245132809045639	0.000227588437571313	CID	MS2		26.185	34.0930577141333	27479	CNB2_050917_02.raw	0/0	2.39968323707581	5230383.75	34.1752052307129	0	3.231E-06
High	Sequest HT (A2)	Unambiguous	[R].ALMEYDESLR.[SG]		1	2	A6TEN8	A6TEN8; B5XSS2	0	2	0.5655	0	1	1	613.788330078125	1226.56938352625	-2.26704455797237	-0.00139034687492767	HCD	MS2	22.98539	29.275	34.0709191410667	27452	CNB2_050917_02.raw	0/0	2.66931772232056	1938782.53125	34.037467956543	0	2.178E-05
High	Sequest HT (A2)	Unambiguous	[R].SALAEAEVEYYDK.[T]		1	1	B5Y235	B5Y235	0	2	0.6514	0	1	1	744.349731445313	1487.69218626063	1.449018667103	0.00107784531257948	CID	MS2		41.625	36.5360872626667	30784	CNB2_050917_03.raw	0/0	4.35750007629395			0	5.323E-08
High	Sequest HT (A2)	Unambiguous	[R].SLEQYFGR.[E]		1	2	A6TEN8	A6TEN8; B5XSS2	0	2	0.7259	0	1	1	500.248291015625	999.48930540125	-0.115667807418001	-5.78043749328572E-05	CID	MS2		32.17	36.5503824418667	30790	CNB2_050917_03.raw	0/0	2.69619846343994			0	0.0001731
High	Sequest HT (A2)	Unambiguous	[K].KRPFYQVVVTDSR.[N]		1	2	A6TCL7	A6TCL7; B5XVK3	1	3	0.746	0	1	1	532.293701171875	1594.86655025563	-2.16370260426132	-0.00115027479159835	HCD	MS2	62.97863	35.02	36.5553027362667	30796	CNB2_050917_03.raw	0/0	3.15199303627014			0	3.532E-05
High	Sequest HT (A2)	Unambiguous	[R].GNIGYIGPVPER.[A]		1	2	A6TGM5	A6TGM5; B5XYG9	0	2	0.5913	0	1	1	636.3408203125	1271.674363995	0.0805748794181004	5.12325001409408E-05	CID	MS2		30.64	34.0800268898667	27463	CNB2_050917_02.raw	0/0	3.45198845863342	3745680.5625	34.2980041503906	0	0.0001896
High	Sequest HT (A2)	Unambiguous	[K].GKPFAPLLEK.[N]		1	1	A6TEW9	A6TEW9	0	3	0.4176	0	1	1	367.221618652344	1099.65030269703	-0.640487722056639	-0.000234770989512375	CID	MS2		22.345	34.0791228034667	27462	CNB2_050917_02.raw	0/0	2.6131865978241			0	3.198E-06
High	Sequest HT (A2)	Unambiguous	[R].GNIGYIGPVPER.[A]		1	2	A6TGM5	A6TGM5; B5XYG9	0	2	0.6608	0	1	1	636.3408203125	1271.674363995	0.0805748794181004	5.12325001409408E-05	HCD	MS2	0	19.78	34.078454356	27461	CNB2_050917_02.raw	0/0	2.83044791221619	3745680.5625	34.2980041503906	0	0.0004338
High	Sequest HT (A2)	Unambiguous	[K].GKPFAPLLEK.[N]		1	1	A6TEW9	A6TEW9	0	3	0.4211	0	1	1	367.221618652344	1099.65030269703	-0.640487722056639	-0.000234770989512375	HCD	MS2	43.64745	39.165	34.0776354661333	27460	CNB2_050917_02.raw	0/0	2.28492450714111			0	0.0003242
High	Sequest HT (A2)	Unambiguous	[K].TGVGVTDVLER.[L]		1	1	A6TCI3	A6TCI3	0	2	0.6073	0	1	1	573.310852050781	1145.61442747156	-1.44069070704247	-0.000825239218670504	CID	MS2		31.525	34.0735189850667	27455	CNB2_050917_02.raw	0/0	2.74552083015442	4034236.828125	34.0489196777344	0	2.318E-05
High	Sequest HT (A2)	Unambiguous	[R].ALMEYDESLR.[SG]		1	2	A6TEN8	A6TEN8; B5XSS2	0	2	0.6038	0	1	1	613.788330078125	1226.56938352625	-2.26704455797237	-0.00139034687492767	CID	MS2		20.455	34.0726398237333	27454	CNB2_050917_02.raw	0/0	2.65117311477661	1938782.53125	34.037467956543	0	3.034E-05
High	Sequest HT (A2)	Unambiguous	[R].SLEQYFGR.[E]		1	2	A6TEN8	A6TEN8; B5XSS2	0	2	0.8268	0	1	1	500.248291015625	999.48930540125	-0.115667807418001	-5.78043749328572E-05	HCD	MS2	5.456934	0.1040935	36.5496770968	30788	CNB2_050917_03.raw	0/0	1.26869857311249			0	0.0002948
High	Sequest HT (A2)	Unambiguous	[K].SQLADYQQALDVQQTR.[A]		1	2	A6T716	Q937H2; A6T716	0	2	0.7464	0	1	1	932.463012695313	1863.91874876063	-0.419035995033649	-0.000390524687418292	HCD	MS2	75.54839	28.81	37.0185764466667	31230	CNB2_050917_03.raw	0/0	2.75809812545776	4712979.25	37.1045036315918	0	6.586E-08
High	Sequest HT (A2)	Unambiguous	[R].ITNITDVTPIPHnGcRPPK.[K]	N13(Deamidated); C15(Carbamidomethyl)	1	1	A6TEV0	A6TEV0	0	3	0.3333	0	1	1	711.036193847656	2131.09402828297	-1.1359021466159	-0.000806905677021537	CID	MS2		29.395	33.1827636296	26593	CNB2_050917_02.raw	0/0	3.33354520797729			0	2.618E-07
High	Sequest HT (A2)	Unambiguous	[R].GVNVLADAVK.[V]		1	3	A6TH53	O66026; B5Y368; A6TH53	0	2	0.6785	0	1	1	493.286895751953	985.566514873906	-1.17337056341181	-0.000578218046882739	CID	MS2		43.285	33.1802160709333	26590	CNB2_050917_02.raw	0/0	3.39206218719482			0	5.135E-06
High	Sequest HT (A2)	Unambiguous	[K].VYAGNEHnHAAQQPQVLDI.[-]	N8(Deamidated)	1	1	B5XSS1	B5XSS1	0	3		0.0115	2	2	702.339721679688	2105.00461177906	-0.0213733195719265	-1.49969790765129E-05	HCD	MS2	10.30594	35.035	36.9347823253333	31148	CNB2_050917_03.raw	0/0	3.42565584182739			0	0.0004348
High	Sequest HT (A2)	Unambiguous	[K].VAIANVLK.[E]		1	2	A6TEV8	A6TEV8; B5XNA7	0	2	0.5649	0	1	1	414.270050048828	827.532823467656	-2.52709862310243	-0.00104563117179168	CID	MS2		17.92	32.3025934192	25732	CNB2_050917_02.raw	0/0	1.53523027896881			0	0.000717
High	Sequest HT (A2)	Unambiguous	[K].VYAGNEHNHAAQqPqVLDI.[-]	Q13(Deamidated); Q15(Deamidated)	1	1	B5XSS1	B5XSS1	0	3	0.0532	0	1	1	702.672790527344	2106.00381832203	7.19165882862967	0.00504851734384015	CID	MS2		33.1	36.9364365437333	31150	CNB2_050917_03.raw	0/0	2.81535172462463	4586112.625	36.8491020202637	0	0.0004862
High	Sequest HT (A2)	Unambiguous	[R].VAFQAVIK.[A]		1	1	B5XQC9	B5XQC9	0	2	0.8995	0	1	1	438.270233154297	875.533189678594	-1.97028282603138	-0.000862525703041683	CID	MS2		30.535	32.3005852714667	25729	CNB2_050917_02.raw	0/0	1.99062740802765	206214119.75	32.3273735046387	0	0.0004271
High	Sequest HT (A2)	Unambiguous	[K].APVVVPAGVDVK.[IV]		1	2	A6TEV7	A6TEV7; B5XNA8	0	2	1	0	1	1	575.844360351563	1150.68144407313	-1.38290634860146	-0.000795643437413673	CID	MS2		15.39419	32.2997851434667	25728	CNB2_050917_02.raw	0/0	2.5758044719696			0	1.031E-06
High	Sequest HT (A2)	Unambiguous	[K].VGEEVEIVGIK.[E]		1	1	A6TEX7	A6TEX7	0	2	0.9277	0	1	1	586.332214355469	1171.65715208094	0.232108002046554	0.000135975468765537	HCD	MS2	12.28412	0.07330701	36.9521948544	31155	CNB2_050917_03.raw	0/0	1.66120040416718			0	2.781E-05
High	Sequest HT (A2)	Unambiguous	[K].DAALScDQFFVNHR.[W]	C6(Carbamidomethyl)	1	1	A6T4X1	A6T4X1	0	3	0.8379	0	1	1	560.591674804688	1679.76047115406	0.599213210967431	0.000335511354149295	HCD	MS2	13.33989	20.72823	36.9522688626667	31156	CNB2_050917_03.raw	0/0	4.38488340377808	205309754.34375	36.8686561584473	0	2.111E-07
High	Sequest HT (A2)	Unambiguous	[R].GITINTSHVEYDTPTR.[H]		1	1	A6TEX7	A6TEX7	0	2	0.3559	0	1	1	902.446350097656	1803.88542356531	-0.966537552155821	-0.000871762343422233	CID	MS2		32.035	32.2867004442667	25714	CNB2_050917_02.raw	0/0	2.35780119895935	6158703.25	32.2419319152832	0	6.56E-06
High	Sequest HT (A2)	Unambiguous	[R].GITINTSHVEYDTPTR.[H]		1	1	A6TEX7	A6TEX7	0	2	0.5729	0	1	1	902.446350097656	1803.88542356531	-0.966537552155821	-0.000871762343422233	HCD	MS2	0	22.27	32.2849397706667	25712	CNB2_050917_02.raw	0/0	2.94704389572144	6158703.25	32.2419319152832	0	2.536E-05
High	Sequest HT (A2)	Unambiguous	[R].LGAQQcQLSDDSLVR.[Q]	C6(Carbamidomethyl)	1	1	A6TD54	A6TD54	0	2	0.7623	0	1	1	845.412963867188	1689.81865110438	-2.25326371132469	-0.00190380781240762	CID	MS2		25.195	32.2819526490667	25709	CNB2_050917_02.raw	0/0	4.46308612823486			0	4.558E-09
High	Sequest HT (A2)	Unambiguous	[R].LGAQQcQLSDDSLVR.[Q]	C6(Carbamidomethyl)	1	1	A6TD54	A6TD54	0	2	0.6283	0	1	1	845.412963867188	1689.81865110438	-2.25326371132469	-0.00190380781240762	HCD	MS2	0	29.86	32.2804571450667	25707	CNB2_050917_02.raw	0/0	4.52191877365112			0	4.17E-12
High	Sequest HT (A2)	Unambiguous	[R].SPGVFFDSDK.[G]		1	2	A6TGP0	B5XYF5; A6TGP0	0	2	0.9505	0	1	1	549.757507324219	1098.50773801844	-2.25572919265836	-0.00123897078128721	CID	MS2		28.945	32.2796861688	25706	CNB2_050917_02.raw	0/0	2.83226084709167	30319281.625	32.3433952331543	0	4.327E-05
High	Sequest HT (A2)	Unambiguous	[R].AGENVGVLLR.[G]		1	1	A6TEX7	A6TEX7	0	2	0.4134	0	1	1	514.297241210938	1027.58720579188	-2.20280393307217	-0.00113178906235589	CID	MS2		19.75	32.2788236882667	25705	CNB2_050917_02.raw	0/0	2.83436346054077	535636443.5	32.5956878662109	0	6.587E-06
High	Sequest HT (A2)	Unambiguous	[R].SPGVFFDSDK.[G]		1	2	A6TGP0	B5XYF5; A6TGP0	0	2	0.8066	0	1	1	549.757507324219	1098.50773801844	-2.25572919265836	-0.00123897078128721	HCD	MS2	19.66962	18.685	32.2781859482667	25704	CNB2_050917_02.raw	0/0	3.05400061607361	30319281.625	32.3433952331543	0	1.736E-05
High	Sequest HT (A2)	Unambiguous	[K].VGEEVEIVGIK.[E]		1	1	A6TEX7	A6TEX7	0	2	0.7525	0	1	1	586.332214355469	1171.65715208094	0.232108002046554	0.000135975468765537	CID	MS2		28.48	36.9529375352	31157	CNB2_050917_03.raw	0/0	3.02892684936523			0	1.918E-06
High	Sequest HT (A2)	Unambiguous	[K].DAALScDQFFVNHR.[W]	C6(Carbamidomethyl)	1	1	A6T4X1	A6T4X1	0	3	0.8322	0	1	1	560.591674804688	1679.76047115406	0.599213210967431	0.000335511354149295	CID	MS2		17.01906	36.9539566173333	31158	CNB2_050917_03.raw	0/0	1.49184811115265	205309754.34375	36.8686561584473	0	6.924E-05
High	Sequest HT (A2)	Unambiguous	[R].SALAEAEVEYYDK.[T]		1	1	B5Y235	B5Y235	0	2	0.618	0	1	1	744.349243164063	1487.69120969813	0.792589921912155	0.000589564062579484	HCD	MS2	43.16312	32.2	36.9712869706667	31179	CNB2_050917_03.raw	0/0	3.55747270584106	2138686.1875	36.9799613952637	0	2.381E-07
High	Sequest HT (A2)	Unambiguous	[K].VYAGnEHNHAAQQPQVLDI.[-]	N5(Deamidated)	1	1	B5XSS1	B5XSS1	0	3	0.0115	0	1	1	702.339721679688	2105.00461177906	-0.0213733195719265	-1.49969790765129E-05	HCD	MS2	10.30594	35.035	36.9347823253333	31148	CNB2_050917_03.raw	0/0	3.47153234481812			0	0.0006341
High	Sequest HT (A2)	Unambiguous	[R].LGAELVDLGK.[N]		1	1	A6THE7	A6THE7	0	2	0.625	0	1	1	507.795104980469	1014.58293333094	-0.0528976566421336	-2.68345312406382E-05	CID	MS2		29.635	36.9089877797333	31131	CNB2_050917_03.raw	0/0	2.32048511505127	20253990.25	37.1005859375	0	3.316E-05
High	Sequest HT (A2)	Unambiguous	[-].MFTINAEVR.[K]		2	2	B5XP25; A6TBR5	B5XP25; A6TBR5	0	2	0.4926	0	1	1	540.778564453125	1080.54985227625	-0.729964630871091	-0.000394381874912142	CID	MS2		18.49	36.9081542568	31130	CNB2_050917_03.raw	0/0	2.02705979347229	5320604	36.957218170166	0	0.0007197
High	Sequest HT (A2)	Unambiguous	[-].MFTINAEVR.[K]		2	2	B5XP25; A6TBR5	B5XP25; A6TBR5	0	2	0.6026	0	1	1	540.778564453125	1080.54985227625	-0.729964630871091	-0.000394381874912142	HCD	MS2	32.70462	41.905	36.9062208274667	31128	CNB2_050917_03.raw	0/0	2.28556251525879	5320604	36.957218170166	0	0.0005223
High	Sequest HT (A2)	Unambiguous	[K].INPAGAPNYVPGEYK.[L]		1	2	A6T5H9	A6T5H9; B5Y0U3	0	2	0.6587	0	1	1	795.400939941406	1589.79460325281	-0.773569260887506	-0.000614908593774999	HCD	MS2	2.202827	18.055	32.469838292	25898	CNB2_050917_02.raw	0/0	3.75021147727966			0	3.065E-08
High	Sequest HT (A2)	Rejected	[R].LAQMQQLSHqSDDEAAAQDLAAQTGER.[K]	Q10(Deamidated)	1	1	A6T4P1	A6T4P1	0	3		0.0401	3	3	971.788024902344	2913.34952144703	7.4156489226764	0.00720140567693657	CID	MS2		29.695	36.8770703914667	31099	CNB2_050917_03.raw	0/0	5.02502202987671	45930498.5	36.8296585083008	0	1.766E-10
High	Sequest HT (A2)	Rejected	[R].LAQMQqLSHQSDDEAAAQDLAAQTGER.[K]	Q6(Deamidated)	1	1	A6T4P1	A6T4P1	0	3		0.0477	4	4	971.788024902344	2913.34952144703	7.4156489226764	0.00720140567693657	CID	MS2		29.695	36.8770703914667	31099	CNB2_050917_03.raw	0/0	4.99292039871216	45930498.5	36.8296585083008	0	3.744E-10
High	Sequest HT (A2)	Unambiguous	[R].FGQEDAAPVVAPAPAPAPEVATK.[H]		1	1	P24017	P24017	0	3	0.5776	0	1	1	745.056091308594	2233.15372066578	1.70034521243811	0.00126570859371592	HCD	MS2	46.94056	23.38	36.8787096912	31101	CNB2_050917_03.raw	0/0	3.21687459945679	3016811.25	36.8856048583984	0	0.0004098
High	Sequest HT (A2)	Unambiguous	[K].RDWYVVDATGK.[T]		1	1	B5XSS1	B5XSS1	1	2	0.5875	0	1	1	655.3291015625	1309.650926495	-1.98493337970841	-0.00129978749987458	CID	MS2		35.565	32.4396843698667	25879	CNB2_050917_02.raw	0/0	3.36505508422852			0	0.0001447
High	Sequest HT (A2)	Unambiguous	[K].RDWYVVDATGK.[T]		1	1	B5XSS1	B5XSS1	1	2	0.4846	0	1	1	655.3291015625	1309.650926495	-1.98493337970841	-0.00129978749987458	HCD	MS2	7.643319	26.14	32.437966604	25877	CNB2_050917_02.raw	0/0	3.24243593215942			0	1.293E-06
High	Sequest HT (A2)	Unambiguous	[R].AAVPADWAVGDK.[T]		1	1	Q9F663	Q9F663	0	2	0.8961	0	1	1	600.306274414063	1199.60527219813	-0.200975964323299	-0.000120545937420502	CID	MS2		12.98692	32.4145824789333	25852	CNB2_050917_02.raw	0/0	2.78893804550171			0	8.617E-07
High	Sequest HT (A2)	Unambiguous	[R].AAVPADWAVGDK.[T]		1	1	Q9F663	Q9F663	0	2	0.8935	0	1	1	600.306274414063	1199.60527219813	-0.200975964323299	-0.000120545937420502	HCD	MS2	0.5272196	11.06922	32.4128239330667	25850	CNB2_050917_02.raw	0/0	2.62582302093506			0	1.394E-05
High	Sequest HT (A2)	Unambiguous	[R].HGNTSAASVPcALDEAVR.[D]	C11(Carbamidomethyl)	1	1	A6T7F1	A6T7F1	0	2	0.6875	0	1	1	927.939697265625	1854.87211790125	-2.24663433540346	-0.00208361437504934	CID	MS2		28.975	32.2700408485333	25696	CNB2_050917_02.raw	0/0	2.88152647018433	7049399.5	32.2062110900879	0	1.121E-05
High	Sequest HT (A2)	Unambiguous	[R].FGqEDAAPVVAPAPAPAPEVATK.[H]	Q3(Deamidated)	1	1	P24017	P24017	0	3	0.5562	0	1	1	745.389038085938	2234.15256099781	8.3349782583903	0.00620715260413259	CID	MS2		32.995	36.8805452781333	31103	CNB2_050917_03.raw	0/0	3.55606031417847	5545282.5	37.029426574707	0	0.0009168
High	Sequest HT (A2)	Unambiguous	[R].SLEQYFGR.[E]		1	2	A6TEN8	A6TEN8; B5XSS2	0	2	0.7089	0	1	1	500.248321533203	999.489366436406	-0.0546014719801305	-2.72867968078572E-05	HCD	MS2	11.59694	13.975	36.9005398258667	31121	CNB2_050917_03.raw	0/0	2.3716995716095			0	0.0001826
High	Sequest HT (A2)	Unambiguous	[R].SLEQYFGR.[E]		1	2	A6TEN8	A6TEN8; B5XSS2	0	2	0.7599	0	1	1	500.248321533203	999.489366436406	-0.0546014719801305	-2.72867968078572E-05	CID	MS2		24.88	36.901923416	31123	CNB2_050917_03.raw	0/0	2.78718090057373			0	0.00014
High	Sequest HT (A2)	Unambiguous	[R].ITNITDVTPIPHnGcRPPK.[K]	N13(Deamidated); C15(Carbamidomethyl)	1	1	A6TEV0	A6TEV0	0	4	0.1882	0	1	1	533.529846191406	2131.09755487563	0.518923310920932	0.00027646890630173	CID	MS2		34.78	32.3760966858667	25812	CNB2_050917_02.raw	0/0	1.85855090618134			0	8.075E-05
High	Sequest HT (A2)	Unambiguous	[K].HYYLGNAEEIAAK.[A]		1	1	B5XZB2	B5XZB2	0	2	0.6628	0	1	1	739.867065429688	1478.72685422938	-0.382065428441059	-0.000282485312482095	CID	MS2		33.1	32.3750089781333	25811	CNB2_050917_02.raw	0/0	2.60979199409485			0	0.0001216
High	Sequest HT (A2)	Unambiguous	[R].ITNITDVTPIPHnGcRPPK.[K]	N13(Deamidated); C15(Carbamidomethyl)	1	1	A6TEV0	A6TEV0	0	4	0.372	0	1	1	533.529846191406	2131.09755487563	0.518923310920932	0.00027646890630173	HCD	MS2	41.08897	25.45	32.3742277168	25810	CNB2_050917_02.raw	0/0	3.35872030258179			0	7.945E-07
High	Sequest HT (A2)	Unambiguous	[K].HYYLGNAEEIAAK.[A]		1	1	B5XZB2	B5XZB2	0	2	0.7103	0	1	1	739.867065429688	1478.72685422938	-0.382065428441059	-0.000282485312482095	HCD	MS2	23.42186	38.155	32.3734299050667	25809	CNB2_050917_02.raw	0/0	3.89613938331604			0	1.01E-05
High	Sequest HT (A2)	Unambiguous	[K].QDVPSFRPGDTVEVK.[V]		1	1	B5XVK6	B5XVK6	0	2	0.637	0	1	1	837.428588867188	1673.84990110438	0.344113634661917	0.000287997187569999	CID	MS2		41.07	32.3686006552	25804	CNB2_050917_02.raw	0/0	1.46406924724579	15768095.75	32.3621444702148	0	0.0006483
High	Sequest HT (A2)	Unambiguous	[K].QDVPSFRPGDTVEVK.[V]		1	1	B5XVK6	B5XVK6	0	2	0.6107	0	1	1	837.428588867188	1673.84990110438	0.344113634661917	0.000287997187569999	HCD	MS2	34.9196	33.1	32.3666864077333	25802	CNB2_050917_02.raw	0/0	2.80266714096069	15768095.75	32.3621444702148	0	9.679E-06
High	Sequest HT (A2)	Unambiguous	[R].ITNITDVTPIPHnGcRPPK.[K]	N13(Deamidated); C15(Carbamidomethyl)	1	1	A6TEV0	A6TEV0	0	4	0.4927	0	1	1	533.529296875	2131.09535761	-0.512126046808067	-0.00027284749994827	HCD	MS2	52.74085	33.1	32.4039287042667	25843	CNB2_050917_02.raw	0/0	3.41392040252686	26858269	32.7182197570801	0	5.526E-08
High	Sequest HT (A2)	Unambiguous	[R].HGNTSAASVPcALDEAVR.[D]	C11(Carbamidomethyl)	1	1	A6T7F1	A6T7F1	0	2	0.6916	0	1	1	927.939697265625	1854.87211790125	-2.24663433540346	-0.00208361437504934	HCD	MS2	0	39.915	32.2683449821333	25694	CNB2_050917_02.raw	0/0	4.14823389053345	7049399.5	32.2062110900879	0	9.742E-08
High	Sequest HT (A2)	Unambiguous	[R].HFVDAIIK.[E]		1	2	A6T5H9	A6T5H9; B5Y0U3	0	2	1	0	1	1	471.772827148438	942.538377666875	-2.49399633791712	-0.00117534656243379	CID	MS2		30.745	32.2601788048	25685	CNB2_050917_02.raw	0/0	2.27310395240784	34482801.6875	32.3578720092773	0	0.0002717
High	Sequest HT (A2)	Unambiguous	[R].HFVDAIIK.[E]		1	2	A6T5H9	A6T5H9; B5Y0U3	0	2	1	0	1	1	471.772827148438	942.538377666875	-2.49399633791712	-0.00117534656243379	HCD	MS2	5.532343	20.77	32.2586951490667	25683	CNB2_050917_02.raw	0/0	2.79791474342346	34482801.6875	32.3578720092773	0	0.0002037
High	Sequest HT (A2)	Unambiguous	[K].VLcTASIDEGVPR.[F]	C3(Carbamidomethyl)	1	1	B5XTF9	B5XTF9	0	2	0.3633	0	1	1	708.860290527344	1416.71330442469	-1.29584646924808	-0.00091792265622459	HCD	MS2	43.89991	34.36	32.0811427101333	25517	CNB2_050917_02.raw	0/0	2.56312656402588	8376734.0625	31.9331798553467	0	2.671E-06
High	Sequest HT (A2)	Unambiguous	[R].TKPHVNVGTIGHVDHGK.[T]		1	1	A6TEX7	A6TEX7	0	4	0.6095	0	1	1	449.743377685547	1795.95168085219	-2.51083953881952	-0.00112733945309174	HCD	MS2	51.36498	40.03	32.0621793485333	25496	CNB2_050917_02.raw	0/0	2.09944891929626			0	3.178E-07
High	Sequest HT (A2)	Unambiguous	[-].MIQEQTMLNVADNSGAR.[R]		1	1	A6TEW2	A6TEW2	0	3	0.6502	0	1	1	626.632751464844	1877.88370113453	-0.375707613345649	-0.000235178489522999	HCD	MS2	35.12195	24.91	36.9891843170667	31199	CNB2_050917_03.raw	0/0	4.26398468017578	17894422.625	36.8880805969238	0	9.884E-08
High	Sequest HT (A2)	Unambiguous	[R].VDLDGNPcGELEEQHIAHAR.[Q]	C8(Carbamidomethyl)	1	2	A6TB02	A6TB02; B5XQ39	0	3	0.3283	0	1	1	754.016967773438	2260.03635006031	-2.10985528025106	-0.00158945322909432	HCD	MS2	46.35818	42.4	32.0579664248	25492	CNB2_050917_02.raw	0/0	1.97696971893311	18824321.09375	31.8707714080811	0	1.239E-06
High	Sequest HT (A2)	Unambiguous	[R].RADAIFIEELHK.[A]		1	2	A6TCC2	B5XNM4; A6TCC2	1	3	0.6254	0	1	1	481.263244628906	1441.77518062672	-3.19641273626039	-0.00153617442697396	CID	MS2		31.45	36.9899547864	31200	CNB2_050917_03.raw	0/0	3.15374088287354			0	6.674E-05
High	Sequest HT (A2)	Unambiguous	[-].MIQEQTMLNVADNSGAR.[R]		1	1	A6TEW2	A6TEW2	0	3	0.7485	0	1	1	626.632751464844	1877.88370113453	-0.375707613345649	-0.000235178489522999	CID	MS2		35.305	36.9910176429333	31201	CNB2_050917_03.raw	0/0	4.89342403411865	17894422.625	36.8880805969238	0	1.319E-09
High	Sequest HT (A2)	Unambiguous	[R].AAVPADWAVGDK.[T]		1	1	Q9F663	Q9F663	0	2	0.7796	0	1	1	600.305541992188	1199.60380735438	-1.42208051392025	-0.000852967812420502	CID	MS2		9.456337	32.0530833408	25486	CNB2_050917_02.raw	0/0	2.45099568367004	208045203.25	32.0060691833496	0	3.399E-05
High	Sequest HT (A2)	Unambiguous	[K].HYYLGNAEEIAAK.[A]		1	1	B5XZB2	B5XZB2	0	2	0.7805	0	1	1	739.866455078125	1478.72563352625	-1.20757465289326	-0.000892836874982095	CID	MS2		27.535	32.016985044	25463	CNB2_050917_02.raw	0/0	3.68773889541626			0	1.824E-08
High	Sequest HT (A2)	Unambiguous	[R].VVEGTQFEcLK.[D]	C9(Carbamidomethyl)	1	1	P0A297	P0A297	0	2	0.1914	0	1	1	655.325805664063	1309.64433469813	-1.01485608799397	-0.000664550937511166	HCD	MS2	60.12128	24.52	32.0818780850667	25518	CNB2_050917_02.raw	0/0	2.08826351165771			0	0.0002298
High	Sequest HT (A2)	Unambiguous	[K].HYYLGNAEEIAAK.[A]		1	1	B5XZB2	B5XZB2	0	2	0.7786	0	1	1	739.866455078125	1478.72563352625	-1.20757465289326	-0.000892836874982095	HCD	MS2	0	37.975	32.0149807968	25461	CNB2_050917_02.raw	0/0	4.19773054122925			0	6.427E-11
High	Sequest HT (A2)	Unambiguous	[K].IYYITADSYAAAK.[S]		1	1	A6T5N6	A6T5N6	0	2	0.5036	0	1	1	725.366882324219	1449.72648801844	0.321294113682974	0.000232894218697766	HCD	MS2	24.53017	33.1	37.0038356184	31214	CNB2_050917_03.raw	0/0	2.78187561035156	45600200.90625	37.0878448486328	0	1.033E-06
High	Sequest HT (A2)	Unambiguous	[K].DGSAVVLGYTDR.[I]		1	1	P24017	P24017	0	2	0.7506	0	1	1	626.810913085938	1252.61454954188	-1.80153907704035	-0.00112831906244537	CID	MS2		26.245	32.0101331912	25455	CNB2_050917_02.raw	0/0	4.05085182189941			0	5.732E-07
High	Sequest HT (A2)	Unambiguous	[K].DGSAVVLGYTDR.[I]		1	1	P24017	P24017	0	2	0.8824	0	1	1	626.810913085938	1252.61454954188	-1.80153907704035	-0.00112831906244537	HCD	MS2	10.61303	0.1309504	32.0093650173333	25453	CNB2_050917_02.raw	0/0	1.53168749809265			0	7.819E-05
High	Sequest HT (A2)	Unambiguous	[R].ADIDYNTSEAHTTYGVIGVK.[V]		1	1	B5XNA0	B5XNA0	0	3	0.6146	0	1	1	718.683532714844	2154.03604488453	0.506739470406198	0.000363844843832339	CID	MS2		25.015	37.0047124693333	31215	CNB2_050917_03.raw	0/0	2.05486178398132			0	1.508E-06
High	Sequest HT (A2)	Unambiguous	[K].IYYITADSYAAAK.[S]		1	1	A6T5N6	A6T5N6	0	2	0.6555	0	1	1	725.366882324219	1449.72648801844	0.321294113682974	0.000232894218697766	CID	MS2		42.52	37.0056733477333	31216	CNB2_050917_03.raw	0/0	4.17996406555176	45600200.90625	37.0878448486328	0	1.24E-08
High	Sequest HT (A2)	Unambiguous	[K].YIELPDAYK.[S]		1	2	A6TD54	B5XV18; A6TD54	0	2	0.7606	0	1	1	556.287292480469	1111.56730833094	0.275071981201883	0.000152880468817784	HCD	MS2	0	33.1	37.0074103048	31218	CNB2_050917_03.raw	0/0	2.13189482688904	8811334.125	36.8399543762207	0	0.0003214
High	Sequest HT (A2)	Unambiguous	[K].YIELPDAYK.[S]		1	2	A6TD54	B5XV18; A6TD54	0	2	0.715	0	1	1	556.287292480469	1111.56730833094	0.275071981201883	0.000152880468817784	CID	MS2		42.43	37.0092080368	31220	CNB2_050917_03.raw	0/0	2.00417852401733	8811334.125	36.8399543762207	0	0.0006243
High	Sequest HT (A2)	Unambiguous	[K].VAIANVLK.[E]		1	2	A6TEV8	A6TEV8; B5XNA7	0	2	0.574	0	1	1	414.269683837891	827.532091045781	-3.41216324329307	-0.00141184210929168	CID	MS2		19.0361	31.9490318365333	25391	CNB2_050917_02.raw	0/0	1.6857293844223			0	0.0006114
High	Sequest HT (A2)	Unambiguous	[R].AEQInALESVTIASK.[A]	N5(Deamidated)	1	1	A6THB4	A6THB4	0	2	0.08	0	1	1	787.916931152344	1574.82658567469	-0.38571553442713	-0.0003037176562104	CID	MS2		42.105	36.9978983282667	31209	CNB2_050917_03.raw	0/0	2.25425672531128	9906303.25	37.1458053588867	0	3.507E-05
High	Sequest HT (A2)	Unambiguous	[R].GVNVLADAVK.[V]		1	3	A6TH53	O66026; B5Y368; A6TH53	0	2	0.7466	0	1	1	493.287170410156	985.567064190313	-0.616010148454347	-0.000303559843757739	CID	MS2		23.8695	32.4704654165333	25899	CNB2_050917_02.raw	0/0	2.91742348670959	190245422.1875	32.3772354125977	0	1.002E-05
High	Sequest HT (A2)	Unambiguous	[K].VLcTASIDEGVPR.[F]	C3(Carbamidomethyl)	1	1	B5XTF9	B5XTF9	0	2	0.5219	0	1	1	708.860290527344	1416.71330442469	-1.29584646924808	-0.00091792265622459	CID	MS2		22.915	32.0826467709333	25519	CNB2_050917_02.raw	0/0	2.74321222305298	8376734.0625	31.9331798553467	0	6.704E-06
High	Sequest HT (A2)	Unambiguous	[K].DLVESAPAALK.[E]		1	2	A6TGN9	P0A299; A6TGN9	0	2	0.7901	0	1	1	557.310668945313	1113.61406126063	-0.856749739920426	-0.000477044687386297	HCD	MS2	0	0.02528035	32.0985553418667	25534	CNB2_050917_02.raw	0/0	1.62379002571106	492331360	31.8768749237061	0	7.285E-05
High	Sequest HT (A2)	Unambiguous	[R].SALAEAEVEYYDK.[T]		1	1	B5Y235	B5Y235	0	2	0.7184	0	1	1	744.349243164063	1487.69120969813	0.792589921912155	0.000589564062579484	CID	MS2		32.985	36.9735786770667	31180	CNB2_050917_03.raw	0/0	4.18913125991821	2138686.1875	36.9799613952637	0	3.037E-07
High	Sequest HT (A2)	Unambiguous	[R].EEVIDHLGTIAK.[S]		1	1	A6T5N6	A6T5N6	0	3	0.5646	0	1	1	442.241271972656	1324.70926265797	-1.08996026387128	-0.000481294010417817	HCD	MS2	33.112	36.06	32.2301238269333	25657	CNB2_050917_02.raw	0/0	2.09172797203064			0	1.002E-05
High	Sequest HT (A2)	Unambiguous	[R].GDVVSDGPEAPHDILR.[L]		1	1	A6TGP1	A6TGP1	0	2	0.5208	0	1	1	838.914489746094	1676.82170286219	-1.27369241963381	-0.00106787890615578	HCD	MS2	0	41.485	32.2134431842667	25640	CNB2_050917_02.raw	0/0	2.8822033405304			0	2.272E-08
High	Sequest HT (A2)	Unambiguous	[K].LVADSITSQLER.[R]		1	1	B5XNA0	B5XNA0	0	2	0.7751	0	1	1	666.361206054688	1331.71513547938	-1.03977881476513	-0.000692345312472753	HCD	MS2	10.79564	17.935	36.9762511282667	31183	CNB2_050917_03.raw	0/0	3.6932270526886	158626120.53125	36.8737602233887	0	8.257E-08
High	Sequest HT (A2)	Unambiguous	[K].VAFTALVEK.[A]		1	1	B5XQC9	B5XQC9	0	2	0.6703	0	1	1	489.286285400391	977.565294170781	-1.34470552388418	-0.000657269609348532	CID	MS2		19.99316	36.9768720890667	31184	CNB2_050917_03.raw	0/0	2.7322633266449			0	2.742E-05
High	Sequest HT (A2)	Unambiguous	[K].VILSGEVTRPVTVR.[G]		1	1	B5XNB2	B5XNB2	0	3	0.9167	0	1	1	509.306182861328	1525.90399532398	-1.34798994503133	-0.000685635338489495	CID	MS2		22.54	32.1970520877333	25626	CNB2_050917_02.raw	0/0	1.9170515537262	208767503.6875	32.4069519042969	0	6.191E-06
High	Sequest HT (A2)	Unambiguous	[K].LVADSITSQLER.[R]		1	1	B5XNA0	B5XNA0	0	2	0.8397	0	1	1	666.361206054688	1331.71513547938	-1.03977881476513	-0.000692345312472753	CID	MS2		28.3	36.9777931061333	31185	CNB2_050917_03.raw	0/0	3.92990326881409	158626120.53125	36.8737602233887	0	8.483E-08
High	Sequest HT (A2)	Unambiguous	[R].EEVIDHLGTIAK.[S]		1	1	A6T5N6	A6T5N6	0	2	0.68	0	1	1	662.857666015625	1324.70805540125	-2.00129638640082	-0.00132556937501249	CID	MS2		33.025	32.1706010632	25603	CNB2_050917_02.raw	0/0	2.74650406837463			0	2.02E-05
High	Sequest HT (A2)	Unambiguous	[R].VVEGTQFEcLK.[D]	C9(Carbamidomethyl)	1	1	P0A297	P0A297	0	2	0.3045	0	1	1	655.325805664063	1309.64433469813	-1.01485608799397	-0.000664550937511166	CID	MS2		33.97	32.0835749389333	25520	CNB2_050917_02.raw	0/0	2.66168975830078			0	1.385E-05
High	Sequest HT (A2)	Unambiguous	[R].EEVIDHLGTIAK.[S]		1	1	A6T5N6	A6T5N6	0	2	0.7014	0	1	1	662.857666015625	1324.70805540125	-2.00129638640082	-0.00132556937501249	HCD	MS2	58.92264	36.475	32.1690867573333	25601	CNB2_050917_02.raw	0/0	3.45343399047852			0	0.0001443
High	Sequest HT (A2)	Unambiguous	[R].QQDLVDYSPVSEK.[H]		1	10	P37323	P96348; P0A3M1; P0A9Z9; P30896; P0A9Z8; Q9S424; P05192; P37323; Q9AHN9; P0AD64	0	2	0.5735	0	1	1	754.366821289063	1507.72636594813	-0.738025864044576	-0.000556370937601969	HCD	MS2	44.21561	19.39	32.1625118970667	25594	CNB2_050917_02.raw	0/0	2.79223823547363	30116085.75	32.2671928405762	0	6.678E-05
High	Sequest HT (A2)	Unambiguous	[-].MIQEQTMLNVADNSGAR.[R]		1	1	A6TEW2	A6TEW2	0	2	0.7145	0	1	1	939.444030761719	1877.88078489344	-1.92864723168074	-0.00181088828117026	HCD	MS2	0	31.885	36.9818050002667	31191	CNB2_050917_03.raw	0/0	5.56558465957642	35110002.5	36.8946533203125	0	1.138E-12
High	Sequest HT (A2)	Unambiguous	[-].MIQEQTMLNVADNSGAR.[R]		1	1	A6TEW2	A6TEW2	0	2	0.8209	0	1	1	939.445678710938	1877.88408079188	-0.173534709422503	-0.000162939062420264	CID	MS2		42.295	36.984047448	31193	CNB2_050917_03.raw	0/0	6.98258495330811	35110002.5	36.8946533203125	0	5.075E-12
High	Sequest HT (A2)	Unambiguous	[R].GVNVLADAVK.[V]		1	3	A6TH53	O66026; B5Y368; A6TH53	0	2	0.6098	0	1	1	493.286529541016	985.565782452031	-1.91651778335509	-0.000944428984382739	CID	MS2		27.685	32.1068603010667	25545	CNB2_050917_02.raw	0/0	3.04583501815796	190245422.1875	32.3772354125977	0	2.954E-05
High	Sequest HT (A2)	Unambiguous	[R].GVNVLADAVK.[V]		1	3	A6TH53	O66026; B5Y368; A6TH53	0	2	0.5959	0	1	1	493.286529541016	985.565782452031	-1.91651778335509	-0.000944428984382739	HCD	MS2	17.54255	17.23	32.1053848837333	25543	CNB2_050917_02.raw	0/0	2.45450878143311	190245422.1875	32.3772354125977	0	0.0005147
High	Sequest HT (A2)	Unambiguous	[K].INPAGAPNYVPGEYK.[L]		1	2	A6T5H9	A6T5H9; B5Y0U3	0	2	0.7884	0	1	1	795.400268554688	1589.79326047938	-1.61818931182009	-0.001286295312525	CID	MS2		22.03668	32.1002753213333	25537	CNB2_050917_02.raw	0/0	2.92834091186523	286194040.5	32.1196670532227	0	1.789E-07
High	Sequest HT (A2)	Unambiguous	[K].DLVESAPAALK.[E]		1	2	A6TGN9	P0A299; A6TGN9	0	2	0.8791	0	1	1	557.310668945313	1113.61406126063	-0.856749739920426	-0.000477044687386297	CID	MS2		7.311078	32.09928788	25536	CNB2_050917_02.raw	0/0	3.05781960487366	492331360	31.8768749237061	0	1.114E-05
High	Sequest HT (A2)	Unambiguous	[K].INPAGAPNYVPGEYK.[L]		1	2	A6T5H9	A6T5H9; B5Y0U3	0	2	0.7654	0	1	1	795.400268554688	1589.79326047938	-1.61818931182009	-0.001286295312525	HCD	MS2	0	19.975	32.0986291565333	25535	CNB2_050917_02.raw	0/0	4.0545482635498	286194040.5	32.1196670532227	0	2.014E-09
High	Sequest HT (A2)	Unambiguous	[R].QQDLVDYSPVSEK.[H]		1	10	P37323	P96348; P0A3M1; P0A9Z9; P30896; P0A9Z8; Q9S424; P05192; P37323; Q9AHN9; P0AD64	0	2	0.5972	0	1	1	754.366821289063	1507.72636594813	-0.738025864044576	-0.000556370937601969	CID	MS2		29.545	32.1641927253333	25596	CNB2_050917_02.raw	0/0	2.16405653953552	30116085.75	32.2671928405762	0	1.397E-05
High	Sequest HT (A2)	Unambiguous	[K].INPAGAPNYVPGEYK.[L]		1	2	A6T5H9	A6T5H9; B5Y0U3	0	2	0.7319	0	1	1	795.400939941406	1589.79460325281	-0.773569260887506	-0.000614908593774999	CID	MS2		28.405	32.4714446874667	25900	CNB2_050917_02.raw	0/0	3.17212963104248			0	1.52E-07
High	Sequest HT (A2)	Unambiguous	[R].ITNITDVTPIPHnGcRPPK.[K]	N13(Deamidated); C15(Carbamidomethyl)	1	1	A6TEV0	A6TEV0	0	3	0.4641	0	1	1	711.036193847656	2131.09402828297	-1.1359021466159	-0.000806905677021537	HCD	MS2	43.89068	24.775	32.4795523224	25910	CNB2_050917_02.raw	0/0	3.33769106864929	1726189.375	32.4944038391113	0	2.156E-06
High	Sequest HT (A2)	Unambiguous	[R].ITNITDVTPIPHnGcRPPK.[K]	N13(Deamidated); C15(Carbamidomethyl)	1	1	A6TEV0	A6TEV0	0	3	0.3227	0	1	1	711.036987304688	2131.09640865406	-0.0189320090761467	-1.34486457715373E-05	CID	MS2		34.195	32.4814129746667	25912	CNB2_050917_02.raw	0/0	2.82490587234497	1726189.375	32.4944038391113	0	2.833E-06
High	Sequest HT (A2)	Unambiguous	[R].DHTLFALTDGK.[V]		1	1	B5XSV6	B5XSV6	0	3	0.4634	0	1	1	406.543090820313	1217.61471920094	-1.11590926477177	-0.000452916354106492	CID	MS2		31.855	36.7808618618667	31013	CNB2_050917_03.raw	0/0	2.45721292495728			0	0.0002604
High	Sequest HT (A2)	Unambiguous	[K].DDDVVDAEFEEVKDK.[K]		1	2	A6T4F4	A6T4F4; B5Y242	1	2	0.6763	0	1	1	876.893981933594	1752.78068723719	-0.19567921285404	-0.000171491406149471	CID	MS2		29.065	36.7867679610667	31020	CNB2_050917_03.raw	0/0	2.07186794281006	2056417.0625	36.8433723449707	0	5.082E-05
High	Sequest HT (A2)	Unambiguous	[R].FTAEGVQEIDYK.[D]		1	1	B5Y306	B5Y306	0	2	0.8408	0	1	1	700.338989257813	1399.67070188563	-2.34680676090937	-0.00164238218746959	CID	MS2		31.07419	32.9739040005333	26402	CNB2_050917_02.raw	0/0	4.46365642547607	93040252.75	32.9436645507813	0	1.135E-07
High	Sequest HT (A2)	Unambiguous	[R].IAQAAWQVNETTENIGAR.[R]		1	2	B5XZ37	B5XZ37; A6TGC1	0	2	0.8514	0	1	1	986.496337890625	1971.98539915125	-1.45989648225254	-0.00143944937508422	CID	MS2		22.465	36.7938321597333	31025	CNB2_050917_03.raw	0/0	4.98012542724609			0	6.408E-10
High	Sequest HT (A2)	Unambiguous	[K].EIMQVALNQAK.[G]		1	2	A6TEI3	A6TEI3; B5XSX9	0	2	0.2811	0	1	1	622.834716796875	1244.66215696375	-3.67677236587877	-0.00228817812489979	CID	MS2		29.34	32.9705669322667	26398	CNB2_050917_02.raw	0/0	2.4902400970459			0	7.74E-05
High	Sequest HT (A2)	Unambiguous	[K].EIMQVALNQAK.[G]		1	2	A6TEI3	A6TEI3; B5XSX9	0	2	0.3378	0	1	1	622.834716796875	1244.66215696375	-3.67677236587877	-0.00228817812489979	HCD	MS2	32.88535	29.02	32.9684647730667	26397	CNB2_050917_02.raw	0/0	2.21722793579102			0	7.53E-05
High	Sequest HT (A2)	Unambiguous	[K].AGIALNDNFVK.[L]		1	1	P24164	P24164	0	2	0.7068	0	1	1	581.317016601563	1161.62675657313	0.437165676771251	0.000253911562595022	CID	MS2		12.805	36.8027342781333	31034	CNB2_050917_03.raw	0/0	3.0655677318573	179920097.125	36.7339286804199	0	4.605E-06
High	Sequest HT (A2)	Unambiguous	[R].HFVDAIIK.[E]		1	2	A6T5H9	A6T5H9; B5Y0U3	0	2	0.7809	0	1	1	471.773315429688	942.539354229375	-1.45790052728918	-0.000687065312433788	HCD	MS2	0	38.52	32.9615192304	26389	CNB2_050917_02.raw	0/0	2.51241660118103			0	0.0001891
High	Sequest HT (A2)	Unambiguous	[R].AGENVGVLLR.[G]		1	1	A6TEX7	A6TEX7	0	2	0.3949	0	1	1	514.297546386719	1027.58781614344	-1.60883953318961	-0.000826613281105892	CID	MS2		17.82227	33.0172728125333	26436	CNB2_050917_02.raw	0/0	2.76415657997131			0	6.927E-06
High	Sequest HT (A2)	Unambiguous	[K].VILSGEVTRPVTVR.[G]		1	1	B5XNB2	B5XNB2	0	3	0.9675	0	1	1	509.306365966797	1525.90454464039	-0.987996349457592	-0.000502529869739495	CID	MS2		17.74	32.9196543592	26345	CNB2_050917_02.raw	0/0	1.54483914375305			0	4.378E-05
High	Sequest HT (A2)	Unambiguous	[K].TISALLGASPGASTAAPITLNVLK.[Q]		1	1	O32719	O32719	0	3	0.4744	0	1	1	756.100158691406	2266.28592281422	-6.94977900280409	-0.00525009859393322	HCD	MS2	10.97175	29.035	32.9151667085333	26340	CNB2_050917_02.raw	0/0	2.33614373207092			0	0.0008362
High	Sequest HT (A2)	Unambiguous	[K].DAGVDIDAGNALVDR.[I]		1	2	A6TCB3	A6TCB3; B5XNQ0	0	2	0.4568	0	1	1	750.867309570313	1500.72734251063	-1.02160316891977	-0.000766574687531829	HCD	MS2	40.81179	39.51	36.8331867554667	31052	CNB2_050917_03.raw	0/0	4.0505051612854	2519564.34375	36.9652481079102	0	4.548E-09
High	Sequest HT (A2)	Unambiguous	[K].GKPFAPLLEK.[N]		1	1	A6TEW9	A6TEW9	0	3	0.3244	0	1	1	367.221221923828	1099.64911251148	-1.72281796982422	-0.000631499505137375	CID	MS2		27.1	32.8664022354667	26298	CNB2_050917_02.raw	0/0	2.24599313735962			0	1.023E-05
High	Sequest HT (A2)	Unambiguous	[K].GKPFAPLLEK.[N]		1	1	A6TEW9	A6TEW9	0	3	0.4908	0	1	1	367.221221923828	1099.64911251148	-1.72281796982422	-0.000631499505137375	HCD	MS2	46.25014	23.815	32.8651837218667	26296	CNB2_050917_02.raw	0/0	2.70897388458252			0	0.0004738
High	Sequest HT (A2)	Unambiguous	[K].DAGVDIDAGNALVDR.[I]		1	2	A6TCB3	A6TCB3; B5XNQ0	0	2	0.5646	0	1	1	750.867309570313	1500.72734251063	-1.02160316891977	-0.000766574687531829	CID	MS2		33.18	36.8358681912	31053	CNB2_050917_03.raw	0/0	3.7917046546936	2519564.34375	36.9652481079102	0	2.734E-08
High	Sequest HT (A2)	Unambiguous	[R].ADIDYNTSEAHTTYGVIGVK.[V]		1	1	B5XNA0	B5XNA0	0	2	0.6194	0	1	1	1077.51867675781	2154.03007688563	-2.26387430119949	-0.00243823218738726	HCD	MS2	0	37.215	36.8445650802667	31063	CNB2_050917_03.raw	0/0	2.88576865196228	2140869.75	36.8171844482422	0	1.153E-05
High	Sequest HT (A2)	Unambiguous	[K].INPAGAPNYVPGEYK.[L]		1	2	A6T5H9	A6T5H9; B5Y0U3	0	2	0.812	0	1	1	795.399291992188	1589.79130735438	-2.84672756772204	-0.002262857812525	CID	MS2		40.575	32.8400951917333	26271	CNB2_050917_02.raw	0/0	2.50028324127197			0	6.795E-06
High	Sequest HT (A2)	Unambiguous	[K].INPAGAPNYVPGEYK.[L]		1	2	A6T5H9	A6T5H9; B5Y0U3	0	2	0.652	0	1	1	795.399291992188	1589.79130735438	-2.84672756772204	-0.002262857812525	HCD	MS2	25.58499	33.1	32.8382263866667	26269	CNB2_050917_02.raw	0/0	2.50099778175354			0	1.035E-06
High	Sequest HT (A2)	Unambiguous	[K].VILSGEVTRPVTVR.[G]		1	1	B5XNB2	B5XNB2	0	3	0.55	0	1	1	509.306365966797	1525.90454464039	-0.987996349457592	-0.000502529869739495	HCD	MS2	8.728518	42.555	32.9179896402667	26343	CNB2_050917_02.raw	0/0	0.999955177307129			0	3.28E-05
High	Sequest HT (A2)	Unambiguous	[R].ITNITDVTPIPHnGcRPPK.[K]	N13(Deamidated); C15(Carbamidomethyl)	1	1	A6TEV0	A6TEV0	0	3	0.3238	0	1	1	711.034729003906	2131.08963375172	-3.19800086207389	-0.00227174942702154	CID	MS2		17.89	32.8266102808	26258	CNB2_050917_02.raw	0/0	2.44242763519287	18813260.6875	32.7350769042969	0	2.982E-06
High	Sequest HT (A2)	Unambiguous	[R].VAFQAVIK.[A]		1	1	B5XQC9	B5XQC9	0	2	0.9224	0	1	1	438.2705078125	875.533738995	-1.34287620065494	-0.000587867499916683	HCD	MS2	22.99589	39.105	33.0223745458667	26442	CNB2_050917_02.raw	0/0	2.32307434082031			0	0.0003708
High	Sequest HT (A2)	Unambiguous	[R].VAFQAVIK.[A]		1	1	B5XQC9	B5XQC9	0	2	0.9539	0	1	1	438.2705078125	875.533738995	-1.34287620065494	-0.000587867499916683	CID	MS2		20.53	33.0241203402667	26444	CNB2_050917_02.raw	0/0	3.0366370677948			0	7.989E-05
High	Sequest HT (A2)	Unambiguous	[R].ITNITDVTPIPHnGcRPPK.[K]	N13(Deamidated); C15(Carbamidomethyl)	1	1	A6TEV0	A6TEV0	0	4	0.4082	0	1	1	533.529296875	2131.09535761	-0.512126046808067	-0.00027284749994827	CID	MS2		18.055	33.1793889496	26589	CNB2_050917_02.raw	0/0	2.45478296279907			0	1.775E-09
High	Sequest HT (A2)	Unambiguous	[R].GVNVLADAVK.[V]		1	3	A6TH53	O66026; B5Y368; A6TH53	0	2	0.712	0	1	1	493.286895751953	985.566514873906	-1.17337056341181	-0.000578218046882739	HCD	MS2	0	33.1	33.1785115621333	26588	CNB2_050917_02.raw	0/0	2.49594116210938			0	0.0001746
High	Sequest HT (A2)	Unambiguous	[R].VATEFSETATATLK.[S]		1	1	B5XUB8	B5XUB8	0	2	0.7254	0	1	1	734.879577636719	1468.75187864344	-0.739768081007305	-0.000543268281262499	CID	MS2		29.395	33.1622376258667	26572	CNB2_050917_02.raw	0/0	3.45822525024414	3653441.125	33.2135353088379	0	9.522E-07
High	Sequest HT (A2)	Unambiguous	[R].EKPTWLEVDAGK.[M]		1	1	B5XNB5	B5XNB5	0	3	0.5859	0	1	1	458.241027832031	1372.70853023609	-1.58540608438828	-0.000725434635417817	CID	MS2		33.1	33.1244827824	26545	CNB2_050917_02.raw	0/0	2.97351765632629			0	1.218E-05
High	Sequest HT (A2)	Unambiguous	[K].DAALScDQFFVNHR.[W]	C6(Carbamidomethyl)	1	1	A6T4X1	A6T4X1	0	2	0.7568	0	1	1	840.382629394531	1679.75798215906	-0.882543583648755	-0.000741230468786824	CID	MS2		15.175	36.7662187309333	30996	CNB2_050917_03.raw	0/0	4.03118371963501	39326148.5	36.8682861328125	0	7.74E-07
High	Sequest HT (A2)	Unambiguous	[R].STGSYSLVTQQPLGGK.[A]		1	2	A6TGP0	B5XYF5; A6TGP0	0	2	0.7112	0	1	1	811.921142578125	1622.83500852625	-2.10591128168963	-0.00170877687492066	CID	MS2		29.335	33.1023175698667	26526	CNB2_050917_02.raw	0/0	3.21872353553772			0	7.533E-07
High	Sequest HT (A2)	Unambiguous	[R].STGSYSLVTQQPLGGK.[A]		1	2	A6TGP0	B5XYF5; A6TGP0	0	2	0.7159	0	1	1	811.920654296875	1622.83403196375	-2.70767328356613	-0.00219705812492066	HCD	MS2	14.71986	19.135	33.1006672778667	26524	CNB2_050917_02.raw	0/0	3.44814538955688			0	1.012E-05
High	Sequest HT (A2)	Unambiguous	[R].YAGVGDIIK.[I]		1	1	A6TEW2	A6TEW2	0	2	0.1084	0	1	1	468.262542724609	935.517808819219	-1.97720140273314	-0.000924855390564971	CID	MS2		26.095	33.0946216738667	26517	CNB2_050917_02.raw	0/0	1.66035902500153			0	2.503E-05
High	Sequest HT (A2)	Unambiguous	[K].APVVVPAGVDVK.[IV]		1	2	A6TEV7	A6TEV7; B5XNA8	0	2	0.852	0	1	1	575.843811035156	1150.68034544031	-2.33767215181528	-0.00134495984366367	HCD	MS2	18.97506	16.405	33.0235038309333	26443	CNB2_050917_02.raw	0/0	2.49721932411194			0	2.353E-05
High	Sequest HT (A2)	Unambiguous	[R].ALTEETGTTIEIEDDGTVK.[I]		1	2	A6TEI3	A6TEI3; B5XSX9	0	2	0.8106	0	1	1	1011.49096679688	2021.97465696375	-0.7141856171777	-0.000722033124816335	HCD	MS2	0	28.405	36.7710478493333	31002	CNB2_050917_03.raw	0/0	4.3270468711853			0	3.639E-10
High	Sequest HT (A2)	Unambiguous	[R].ALTEETGTTIEIEDDGTVK.[I]		1	2	A6TEI3	A6TEI3; B5XSX9	0	2	0.8821	0	1	1	1011.49096679688	2021.97465696375	-0.7141856171777	-0.000722033124816335	CID	MS2		26.68	36.7728846653333	31004	CNB2_050917_03.raw	0/0	5.09337854385376			0	2.564E-12
High	Sequest HT (A2)	Unambiguous	[K].VLESAIAnAEHNDGADIDDLK.[V]	N8(Deamidated)	1	1	A6TEW7	A6TEW7	0	3	0.1932	0	1	1	737.690063476563	2211.05563716969	6.54709642745464	0.00482529989596866	HCD	MS2	8.319582	36.045	36.7748496149333	31006	CNB2_050917_03.raw	0/0	2.95267176628113	3200588.28125	36.8015747070313	0	2.755E-06
High	Sequest HT (A2)	Unambiguous	[R].TFSIIKPNAVAK.[N]		1	1	A6TCD7	A6TCD7	0	3	0.6554	0	1	1	430.258331298828	1288.76044063648	-1.48019805074087	-0.000635874505254227	HCD	MS2	53.26321	41.04	33.0610585152	26482	CNB2_050917_02.raw	0/0	1.76726794242859			0	0.000969
High	Sequest HT (A2)	Unambiguous	[R].VGGSTYQVPVEVRPVR.[R]		1	2	A6TEX9	A6TEX9; B5XN86	0	3	0.8352	0	1	1	581.656677246094	1742.95547847828	0.393147478125248	0.000228412760482873	CID	MS2		33.1	33.0514858989333	26472	CNB2_050917_02.raw	0/0	2.67198657989502	20780565	33.1617126464844	0	8.528E-05
High	Sequest HT (A2)	Unambiguous	[R].VGGSTYQVPVEVRPVR.[R]		1	2	A6TEX9	A6TEX9; B5XN86	0	3	0.9722	0	1	1	581.656677246094	1742.95547847828	0.393147478125248	0.000228412760482873	HCD	MS2	62.23927	0.1715977	33.0505930501333	26470	CNB2_050917_02.raw	0/0	1.08452475070953	20780565	33.1617126464844	0	1.328E-05
High	Sequest HT (A2)	Unambiguous	[R].EKPTWLEVDAGK.[M]		1	1	B5XNB5	B5XNB5	0	2	0.5657	0	1	1	686.857604980469	1372.70793333094	-2.02024290282912	-0.00138660453126249	CID	MS2		25.21	33.0359472005333	26457	CNB2_050917_02.raw	0/0	1.98183834552765			0	5.39E-05
High	Sequest HT (A2)	Unambiguous	[K].TSPSIDVAFHAVDK.[A]		1	1	B5Y235	B5Y235	0	3	0.6272	0	1	1	496.256011962891	1486.75348262867	-0.101759514479581	-5.04304426461507E-05	HCD	MS2	38.50433	33.1	36.7756142098667	31007	CNB2_050917_03.raw	0/0	3.45599818229675	3402752.5	36.7330131530762	0	5.023E-07
High	Sequest HT (A2)	Unambiguous	[K].APVVVPAGVDVK.[IV]		1	2	A6TEV7	A6TEV7; B5XNA8	0	2	0.8182	0	1	1	575.843811035156	1150.68034544031	-2.33767215181528	-0.00134495984366367	CID	MS2		26.98	33.0249850802667	26445	CNB2_050917_02.raw	0/0	3.08213996887207			0	0.0001905
High	Sequest HT (A2)	Unambiguous	[R].DIADAVTAAGVK.[V]		1	2	A6THB4	A6THB4; B5Y305	0	2	0.7441	0	1	1	565.805297851563	1130.60331907313	-1.64500119911559	-0.000929923437524849	CID	MS2		1.765011	33.0669352938667	26489	CNB2_050917_02.raw	0/0	2.11307978630066			0	6.041E-05
High	Sequest HT (A2)	Unambiguous	[R].ITNITDVTPIPHnGcRPPK.[K]	N13(Deamidated); C15(Carbamidomethyl)	1	1	A6TEV0	A6TEV0	0	3	0.5013	0	1	1	711.036193847656	2131.09402828297	-1.1359021466159	-0.000806905677021537	HCD	MS2	4.802193	28.405	33.1812223469333	26591	CNB2_050917_02.raw	0/0	3.82543802261353			0	9.661E-10
High	Sequest HT (A2)	Unambiguous	[R].ITNITDVTPIPHnGcRPPK.[K]	N13(Deamidated); C15(Carbamidomethyl)	1	1	A6TEV0	A6TEV0	0	3	0.4282	0	1	1	711.034729003906	2131.08963375172	-3.19800086207389	-0.00227174942702154	HCD	MS2	8.776531	31.12	32.8250187568	26256	CNB2_050917_02.raw	0/0	3.62364363670349	18813260.6875	32.7350769042969	0	5.475E-09
High	Sequest HT (A2)	Unambiguous	[R].GVNVLADAVK.[V]		1	3	A6TH53	O66026; B5Y368; A6TH53	0	2	0.709	0	1	1	493.286407470703	985.565538311406	-2.16423352333618	-0.00106649929688274	HCD	MS2	0	0.2865213	32.8226757512	26252	CNB2_050917_02.raw	0/0	1.88801264762878			0	0.0002142
High	Sequest HT (A2)	Unambiguous	[R].FTAEGVQEIDYK.[D]		1	1	B5Y306	B5Y306	0	2	0.6712	0	1	1	700.338928222656	1399.67057981531	-2.43402015035884	-0.00170341734371959	HCD	MS2	13.06288	21.685	32.6145612914667	26051	CNB2_050917_02.raw	0/0	2.94507789611816			0	1.424E-05
High	Sequest HT (A2)	Unambiguous	[R].HFVDAIIK.[E]		1	2	A6T5H9	A6T5H9; B5Y0U3	0	2	0.6626	0	1	1	471.773010253906	942.538743877813	-2.10546040893164	-0.000992241093683788	CID	MS2		32.68	32.6118633034667	26048	CNB2_050917_02.raw	0/0	2.43183946609497			0	0.0002251
High	Sequest HT (A2)	Unambiguous	[R].HFVDAIIK.[E]		1	2	A6T5H9	A6T5H9; B5Y0U3	0	2	0.7085	0	1	1	471.773010253906	942.538743877813	-2.10546040893164	-0.000992241093683788	HCD	MS2	11.03513	38.52	32.6100657808	26046	CNB2_050917_02.raw	0/0	2.71200895309448			0	0.0002215
High	Sequest HT (A2)	Unambiguous	[K].EIMQVALNQAK.[G]		1	2	A6TEI3	A6TEI3; B5XSX9	0	2	0.3384	0	1	1	622.834655761719	1244.66203489344	-3.77484706268889	-0.00234921328114979	CID	MS2		23.155	32.5895143336	26025	CNB2_050917_02.raw	0/0	3.27548098564148	4641283.375	32.5584678649902	0	7.307E-05
High	Sequest HT (A2)	Unambiguous	[R].EEVIDHLGTIAK.[S]		1	1	A6T5N6	A6T5N6	0	3	0.7283	0	1	1	442.240936279297	1324.70825557789	-1.85018668398937	-0.000816987369792817	HCD	MS2	15.43451	21.94	32.5887976501333	26024	CNB2_050917_02.raw	0/0	2.75802206993103	11648471.5625	32.4907188415527	0	2.489E-05
High	Sequest HT (A2)	Unambiguous	[K].EIMQVALNQAK.[G]		1	2	A6TEI3	A6TEI3; B5XSX9	0	2	0.2996	0	1	1	622.834655761719	1244.66203489344	-3.77484706268889	-0.00234921328114979	HCD	MS2	0	29.875	32.588135388	26023	CNB2_050917_02.raw	0/0	2.6683669090271	4641283.375	32.5584678649902	0	2.688E-05
High	Sequest HT (A2)	Unambiguous	[R].FLDALAGESDPEAK.[R]		1	1	A6TCC2	A6TCC2	0	2	0.7643	0	1	1	731.857238769531	1462.70720090906	0.810763783120663	0.000592954531157375	CID	MS2		24.31	36.8596676653333	31079	CNB2_050917_03.raw	0/0	4.7140417098999	20065211.6875	36.7253875732422	0	3.046E-10
High	Sequest HT (A2)	Unambiguous	[R].NMINVALNHGTLQHPVK.[G]		1	1	A6TEV5	A6TEV5	0	4	0.375	0	1	1	472.25732421875	1886.007466985	0.506771845558132	0.000238943750105136	HCD	MS2	22.19564	34.57	36.8603876261333	31080	CNB2_050917_03.raw	0/0	2.07913422584534			0	2.47E-06
High	Sequest HT (A2)	Unambiguous	[R].FTAEGVQEIDYK.[D]		1	1	B5Y306	B5Y306	0	2	0.7558	0	1	1	700.340270996094	1399.67326536219	-0.515325582470477	-0.000360643906219593	CID	MS2		31.525	32.6162195853333	26053	CNB2_050917_02.raw	0/0	4.29517841339111			0	1.323E-07
High	Sequest HT (A2)	Unambiguous	[R].NMINVALNHGTLQHPVK.[G]		1	1	A6TEV5	A6TEV5	0	4	0.1273	0	1	1	472.257781982422	1886.00929803969	1.47763524216712	0.000696707421980136	CID	MS2		27.34	36.8623662717333	31082	CNB2_050917_03.raw	0/0	1.09969234466553			0	0.0001691
High	Sequest HT (A2)	Unambiguous	[K].VILSGEVTRPVTVR.[G]		1	1	B5XNB2	B5XNB2	0	3	0.9314	0	1	1	509.306060791016	1525.90362911305	-1.58798567541382	-0.000807705650989495	CID	MS2		17.74	32.5605113392	25994	CNB2_050917_02.raw	0/0	1.75450241565704	208767503.6875	32.4069519042969	0	3.34E-06
High	Sequest HT (A2)	Unambiguous	[R].ILTEPNASITVQYK.[A]		1	2	B5XZ37	B5XZ37; A6TGC1	0	2	0.5057	0	1	1	788.933959960938	1576.86064329188	1.61355792048831	0.00127217593751539	CID	MS2		30.145	36.8659413202667	31086	CNB2_050917_03.raw	0/0	2.63115835189819	7893486.09375	36.7789840698242	0	0.0001088
High	Sequest HT (A2)	Unambiguous	[R].LAQMQQLSHQSDDEAAAQDLAAQTGER.[K]		1	1	A6T4P1	A6T4P1	0	3	0.8144	0	1	1	971.453491210938	2912.34592037281	0.693305076782643	0.000673047604019909	HCD	MS2	0	19.555	36.8753056298667	31097	CNB2_050917_03.raw	0/0	7.06080389022827			0	1.931E-16
High	Sequest HT (A2)	Unambiguous	[K].GAVPGATGSDLIVKPAVK.[A]		1	1	A6TEX2	A6TEX2	0	2	0.5739	0	1	1	840.487121582031	1679.96696653406	-1.2379965822018	-0.00103989796878068	HCD	MS2	0	28.555	32.543122628	25978	CNB2_050917_02.raw	0/0	2.83933043479919	4404015.75	32.5256156921387	0	0.0001794
High	Sequest HT (A2)	Unambiguous	[K].GKPFAPLLEK.[N]		1	1	A6TEW9	A6TEW9	0	3	0.4083	0	1	1	367.220733642578	1099.64764766773	-3.05491673630739	-0.00111978075513737	CID	MS2		31.9	32.5178027978667	25951	CNB2_050917_02.raw	0/0	2.39569926261902	6356110	32.6120414733887	0	2.807E-05
High	Sequest HT (A2)	Unambiguous	[K].GKPFAPLLEK.[N]		1	1	A6TEW9	A6TEW9	0	3	0.567	0	1	1	367.220733642578	1099.64764766773	-3.05491673630739	-0.00111978075513737	HCD	MS2	66.30935	21.16	32.5162614882667	25949	CNB2_050917_02.raw	0/0	2.61324644088745	6356110	32.6120414733887	0	0.0002168
High	Sequest HT (A2)	Rejected	[R].LAQMQQLSHQSDDEAAAEDLAAQTGER.[K]		0	1		B5Y1T9	0	3	0	0	1	1	971.788024902344	2913.34952144703	7.41579652133946	0.00720154901030886	CID	MS2		29.695	36.8770703914667	31099	CNB2_050917_03.raw	0/0	5.2401328086853	45930498.5	36.8296585083008	0	6.246E-11
High	Sequest HT (A2)	Selected	[R].LAQMQQLSHQSDDEAAAqDLAAQTGER.[K]	Q18(Deamidated)	1	1	A6T4P1	A6T4P1	0	3		0	2	2	971.788024902344	2913.34952144703	7.4156489226764	0.00720140567693657	CID	MS2		29.695	36.8770703914667	31099	CNB2_050917_03.raw	0/0	5.2401328086853	45930498.5	36.8296585083008	0	6.246E-11
High	Sequest HT (A2)	Unambiguous	[R].ILTEPNASITVQYK.[A]		1	2	B5XZ37	B5XZ37; A6TGC1	0	2	0.2817	0	1	1	788.933044433594	1576.85881223719	0.452353441321236	0.000356648593765385	HCD	MS2	0	37.51	36.8643499005333	31084	CNB2_050917_03.raw	0/0	3.22879314422607	7893486.09375	36.7789840698242	0	7.619E-07
High	Sequest HT (A2)	Unambiguous	[R].GVNVLADAVK.[V]		1	3	A6TH53	O66026; B5Y368; A6TH53	0	2	0.7373	0	1	1	493.286407470703	985.565538311406	-2.16423352333618	-0.00106649929688274	CID	MS2		21.205	32.8233812144	26254	CNB2_050917_02.raw	0/0	3.3464663028717			0	4.994E-06
High	Sequest HT (A2)	Unambiguous	[R].FLDALAGESDPEAK.[R]		1	1	A6TCC2	A6TCC2	0	2	0.6314	0	1	1	731.857238769531	1462.70720090906	0.810763783120663	0.000592954531157375	HCD	MS2	9.477791	13.315	36.8581376805333	31077	CNB2_050917_03.raw	0/0	3.88300466537476	20065211.6875	36.7253875732422	0	9.976E-09
High	Sequest HT (A2)	Unambiguous	[K].ITqGDDLAPGVLK.[I]	Q3(Deamidated)	1	2	A6TGP0	B5XYF5; A6TGP0	0	2	0.6708	0	1	1	664.356079101563	1327.70488157313	-4.13571136312126	-0.00274551343744789	HCD	MS2	94.72159	28.48	32.6435496157333	26082	CNB2_050917_02.raw	0/0	3.24527311325073			0	2.339E-05
High	Sequest HT (A2)	Unambiguous	[R].ITNITDVTPIPHnGcRPPK.[K]	N13(Deamidated); C15(Carbamidomethyl)	1	1	A6TEV0	A6TEV0	0	4	0.5267	0	1	1	533.529174804688	2131.09486932875	-0.7412481263034	-0.00039491781244827	CID	MS2		18.1846	32.8081217082667	26239	CNB2_050917_02.raw	0/0	2.8080849647522	26858269	32.7182197570801	0	7.806E-08
High	Sequest HT (A2)	Unambiguous	[R].EKPTWLEVDAGK.[M]		1	1	B5XNB5	B5XNB5	0	3	0.5799	0	1	1	458.241119384766	1372.7088048943	-1.38532153502442	-0.000633881901042817	CID	MS2		26.245	32.7740604952	26213	CNB2_050917_02.raw	0/0	3.18572330474854	21194465.25	32.7652397155762	0	1.873E-06
High	Sequest HT (A2)	Unambiguous	[R].EKPTWLEVDAGK.[M]		1	1	B5XNB5	B5XNB5	0	3	0.5385	0	1	1	458.241119384766	1372.7088048943	-1.38532153502442	-0.000633881901042817	HCD	MS2	7.397764	31.165	32.7726273194667	26211	CNB2_050917_02.raw	0/0	3.11849021911621	21194465.25	32.7652397155762	0	3.202E-05
High	Sequest HT (A2)	Unambiguous	[R].AAVPADWAVGDK.[T]		1	1	Q9F663	Q9F663	0	2	0.6755	0	1	1	600.305969238281	1199.60466184656	-0.709769526655361	-0.000425721718670502	CID	MS2		37.16668	32.7716277714667	26210	CNB2_050917_02.raw	0/0	1.88490056991577			0	9.974E-06
High	Sequest HT (A2)	Unambiguous	[R].AAVPADWAVGDK.[T]		1	1	Q9F663	Q9F663	0	2	0.8396	0	1	1	600.305969238281	1199.60466184656	-0.709769526655361	-0.000425721718670502	HCD	MS2	4.45343	33.1	32.7698606861333	26208	CNB2_050917_02.raw	0/0	2.12495255470276			0	3.386E-05
High	Sequest HT (A2)	Unambiguous	[R].YAGVGDIIK.[I]		1	1	A6TEW2	A6TEW2	0	2	0.2201	0	1	1	468.262512207031	935.517747784063	-2.04244338422811	-0.000955372968689971	CID	MS2		18.91	32.7367768741333	26179	CNB2_050917_02.raw	0/0	1.58611118793488	14101174.5	32.7712478637695	0	7.651E-05
High	Sequest HT (A2)	Unambiguous	[R].EKPTWLEVDAGK.[M]		1	1	B5XNB5	B5XNB5	0	2	0.5765	0	1	1	686.858276367188	1372.70927610438	-1.04205177260581	-0.000715217812512492	CID	MS2		41.745	32.6744459226667	26116	CNB2_050917_02.raw	0/0	1.7025420665741			0	4.286E-05
High	Sequest HT (A2)	Unambiguous	[R].EKPTWLEVDAGK.[M]		1	1	B5XNB5	B5XNB5	0	2	0.5431	0	1	1	686.858276367188	1372.70927610438	-1.04205177260581	-0.000715217812512492	HCD	MS2	13.40535	33.1	32.6725855816	26114	CNB2_050917_02.raw	0/0	2.67227101325989			0	1.809E-06
High	Sequest HT (A2)	Unambiguous	[K].GAVPGATGSDLIVKPAVK.[A]		1	1	A6TEX2	A6TEX2	0	3	0.8009	0	1	1	560.660705566406	1679.96756343922	-0.882689347478928	-0.000494296927096608	HCD	MS2	32.07796	16.75604	32.6427138501333	26081	CNB2_050917_02.raw	0/0	4.31720972061157			0	2.364E-08
High	Sequest HT (A2)	Unambiguous	[R].ADIDYNTSEAHTTYGVIGVK.[V]		1	1	B5XNA0	B5XNA0	0	2	0.7134	0	1	1	1077.51867675781	2154.03007688563	-2.26387430119949	-0.00243823218738726	CID	MS2		22.525	36.8466147986667	31065	CNB2_050917_03.raw	0/0	1.56951320171356	2140869.75	36.8171844482422	0	2.57E-06
High	Sequest HT (A2)	Unambiguous	[K].APVVVPAGVDVK.[IV]		1	2	A6TEV7	A6TEV7; B5XNA8	0	2	0.9077	0	1	1	575.844604492188	1150.68193235438	-0.958565991617547	-0.000551502812413673	CID	MS2		25.195	32.6546449546667	26094	CNB2_050917_02.raw	0/0	2.59720611572266			0	3.611E-07
High	Sequest HT (A2)	Unambiguous	[K].APVVVPAGVDVK.[IV]		1	2	A6TEV7	A6TEV7; B5XNA8	0	2	0.9154	0	1	1	575.844604492188	1150.68193235438	-0.958565991617547	-0.000551502812413673	HCD	MS2	7.082517	26.98	32.6532824986667	26092	CNB2_050917_02.raw	0/0	2.60224676132202			0	1.003E-07
High	Sequest HT (A2)	Unambiguous	[R].VAFQAVIK.[A]		1	1	B5XQC9	B5XQC9	0	2	0.9266	0	1	1	438.270202636719	875.533128643438	-2.03999467329543	-0.000893043281166683	CID	MS2		28.945	32.6525117541333	26091	CNB2_050917_02.raw	0/0	2.17582654953003			0	0.0002071
High	Sequest HT (A2)	Unambiguous	[R].AGENVGVLLR.[G]		1	1	A6TEX7	A6TEX7	0	2	0.3903	0	1	1	514.297546386719	1027.58781614344	-1.60883953318961	-0.000826613281105892	CID	MS2		10.19392	32.6517198509333	26090	CNB2_050917_02.raw	0/0	2.69352245330811	535636443.5	32.5956878662109	0	1.176E-05
High	Sequest HT (A2)	Unambiguous	[R].VAFQAVIK.[A]		1	1	B5XQC9	B5XQC9	0	2	0.9364	0	1	1	438.270202636719	875.533128643438	-2.03999467329543	-0.000893043281166683	HCD	MS2	0	18.685	32.6510864608	26089	CNB2_050917_02.raw	0/0	2.35632133483887			0	0.0007892
High	Sequest HT (A2)	Unambiguous	[R].AGENVGVLLR.[G]		1	1	A6TEX7	A6TEX7	0	2	0.8258	0	1	1	514.297546386719	1027.58781614344	-1.60883953318961	-0.000826613281105892	HCD	MS2	0	0.03349177	32.6510125472	26088	CNB2_050917_02.raw	0/0	1.54896926879883	535636443.5	32.5956878662109	0	0.0001905
High	Sequest HT (A2)	Unambiguous	[K].ITqGDDLAPGVLK.[I]	Q3(Deamidated)	1	2	A6TGP0	B5XYF5; A6TGP0	0	2	0.6933	0	1	1	664.356079101563	1327.70488157313	-4.13571136312126	-0.00274551343744789	CID	MS2		38.545	32.6453119538667	26084	CNB2_050917_02.raw	0/0	2.37763381004334			0	0.0009699
High	Sequest HT (A2)	Unambiguous	[R].SHDALTAVTSLSVDK.[T]		1	1	A6T7E9	A6T7E9	0	3	0.6857	0	1	1	515.270629882813	1543.79733638844	0.718656010627859	0.000369819479222618	CID	MS2		13.735	36.8558836330667	31074	CNB2_050917_03.raw	0/0	3.49789929389954	144150221.125	36.6735191345215	0	2.472E-07
High	Sequest HT (A2)	Unambiguous	[R].TFSIIKPNAVAK.[N]		1	1	A6TCD7	A6TCD7	0	3	0.8178	0	1	1	430.258026123047	1288.75952510914	-2.19059073484286	-0.000941050286504227	HCD	MS2	0	27.475	32.6692669138667	26110	CNB2_050917_02.raw	0/0	2.13564205169678	9446244.625	32.5757293701172	0	0.0001555
High	Sequest HT (A2)	Unambiguous	[K].VAFTALVEK.[A]		1	1	B5XQC9	B5XQC9	0	2	0.6923	0	1	1	489.286346435547	977.565416241094	-1.21983391778352	-0.000596234453098532	CID	MS2		31.405	38.0234787189333	32144	CNB2_050917_03.raw	0/0	2.46900796890259			0	8.016E-05
High	Sequest HT (A2)	Unambiguous	[K].VAFTALVEK.[A]		1	1	B5XQC9	B5XQC9	0	2	0.7018	0	1	1	489.285705566406	977.564134502813	-2.53098578184052	-0.00123710359372353	CID	MS2		24.385	37.9839995453333	31370	CNB2_050917_02.raw	0/0	2.28278851509094			0	2.713E-05
High	Sequest HT (A2)	Unambiguous	[R].ATLGEVGNAEHMLR.[V]		1	1	A6TEW9	A6TEW9	0	2	0.7666	0	1	1	749.376953125	1497.74662962	-0.806163741269707	-0.00060371499989742	HCD	MS2	0	33.1	34.7614387424	29158	CNB2_050917_03.raw	0/0	3.1715259552002			0	5.609E-07
High	Sequest HT (A2)	Unambiguous	[K].GLPLYAHIAELnGTPGK.[Y]	N12(Deamidated)	1	2	A6TD53	B5XV19; A6TD53	0	3	0.5808	0	1	1	584.648498535156	1751.93094234547	-0.981141894971902	-0.00057296484370406	HCD	MS2	85.64208	35.58	46.9070632389333	39526	CNB2_050917_02.raw	0/0	2.90817260742188	35748970.625	46.8148307800293	0	3.751E-07
High	Sequest HT (A2)	Unambiguous	[K].QVSDGVAHIHASFNNTIVTITDR.[Q]		1	1	A6TEV0	A6TEV0	0	4	0.1859	0	1	1	624.571166992188	2495.26283807875	-0.355185402258267	-0.000221570312419317	CID	MS2		33.1	46.9012717712	39520	CNB2_050917_02.raw	0/0	1.56338679790497	4257524.5625	46.8545036315918	0	0.0004143
High	Sequest HT (A2)	Unambiguous	[K].TGVGVTDVLER.[L]		1	1	A6TCI3	A6TCI3	0	2	0.6336	0	1	1	573.310791015625	1145.61430540125	-1.54724500114634	-0.000886274374920504	CID	MS2		38.79	33.3743286709333	27793	CNB2_050917_03.raw	0/0	2.61602735519409			0	2.026E-05
High	Sequest HT (A2)	Unambiguous	[R].HFVDAIIK.[E]		1	2	A6T5H9	A6T5H9; B5Y0U3	0	2	0.5764	0	1	1	471.773803710938	942.540330791875	-0.421804716661247	-0.000198784062433788	HCD	MS2	33.00555	41.55	33.3959086064	27815	CNB2_050917_03.raw	0/0	2.28567433357239			0	0.0009035
High	Sequest HT (A2)	Unambiguous	[R].GLIDSNDLPLNVSR.[E]		1	1	A6T5N6	A6T5N6	0	2	0.5939	0	1	1	756.9033203125	1512.799363995	-1.50892551244241	-0.00114135249998526	CID	MS2		33.1	46.8271043869333	39452	CNB2_050917_02.raw	0/0	4.26361227035522			0	3.644E-06
High	Sequest HT (A2)	Unambiguous	[K].VGLFGGAGVGK.[T]		1	2	A6TG36	A6TG36; B5XZM4	0	2	0.567	0	1	1	481.276336669922	961.545396709844	-1.19108135306193	-0.000572640078132736	HCD	MS2	19.83596	33.1	33.4046725554667	27823	CNB2_050917_03.raw	0/0	2.61027383804321			0	2.713E-05
High	Sequest HT (A2)	Unambiguous	[R].GLIDSNDLPLNVSR.[E]		1	1	A6T5N6	A6T5N6	0	2	0.457	0	1	1	756.9033203125	1512.799363995	-1.50892551244241	-0.00114135249998526	HCD	MS2	45.99614	26.44	46.8257150341333	39450	CNB2_050917_02.raw	0/0	3.02043271064758			0	3.152E-06
High	Sequest HT (A2)	Unambiguous	[K].ISELSEEQIDILR.[E]		1	1	B5XNB4	B5XNB4	0	2	0.6533	0	1	1	772.91015625	1544.81303587	-2.32529216390429	-0.00179607499990198	CID	MS2		27.46	46.8092992584	39435	CNB2_050917_02.raw	0/0	3.97772192955017			0	3.17E-07
High	Sequest HT (A2)	Unambiguous	[K].ISELSEEQIDILR.[E]		1	1	B5XNB4	B5XNB4	0	2	0.567	0	1	1	772.910095214844	1544.81291379969	-2.40431145349885	-0.00185711015615198	HCD	MS2	24.66954	16.96	46.80771336	39433	CNB2_050917_02.raw	0/0	3.20928049087524			0	6.302E-07
High	Sequest HT (A2)	Unambiguous	[K].AAAFEGELIPASQIDR.[L]		1	1	P0A297	P0A297	0	2	0.7359	0	1	1	844.435668945313	1687.86406126063	-0.541458818196488	-0.000456954687365396	CID	MS2		17.275	46.7425410816	39377	CNB2_050917_02.raw	0/0	2.84075927734375	11081971.375	46.716064453125	0	2.05E-07
High	Sequest HT (A2)	Unambiguous	[K].AAAFEGELIPASQIDR.[L]		1	1	P0A297	P0A297	0	2	0.5676	0	1	1	844.435668945313	1687.86406126063	-0.541458818196488	-0.000456954687365396	HCD	MS2	0	40.42	46.7408726522667	39375	CNB2_050917_02.raw	0/0	3.40382075309753	11081971.375	46.716064453125	0	1.224E-09
High	Sequest HT (A2)	Unambiguous	[K].VYAGNEHNHAAQQPQVLDI.[-]		1	1	B5XSS1	B5XSS1	0	3	0.6891	0	1	1	702.011291503906	2104.01932125172	-0.627141319534127	-0.000439839426993179	CID	MS2		17.695	33.40555218	27824	CNB2_050917_03.raw	0/0	1.92832589149475			0	7.614E-06
High	Sequest HT (A2)	Unambiguous	[R].VDALALITHNDNAPYR.[G]		1	2	A6TCI3	A6TCI3; B5XNG8	0	3	0.5375	0	1	1	594.975036621094	1782.91055660328	-1.55123453493927	-0.000921905572795367	CID	MS2		33.1	46.6925267445333	39328	CNB2_050917_02.raw	0/0	2.39932298660278	5420839.375	46.7648468017578	0	1.094E-07
High	Sequest HT (A2)	Unambiguous	[R].VDALALITHNDNAPYR.[G]		1	2	A6TCI3	A6TCI3; B5XNG8	0	3	0.6378	0	1	1	594.975036621094	1782.91055660328	-1.55123453493927	-0.000921905572795367	HCD	MS2	45.1983	41.37	46.6908123936	39326	CNB2_050917_02.raw	0/0	3.11802101135254	5420839.375	46.7648468017578	0	7.966E-09
High	Sequest HT (A2)	Unambiguous	[K].AIVQLEDGVQISSGDTLAR.[I]		1	1	A6TGP1	A6TGP1	0	2	0.8259	0	1	1	986.518859863281	1972.03044309656	-2.08738402563056	-0.00205819671873542	CID	MS2		38.935	46.6895389946667	39325	CNB2_050917_02.raw	0/0	5.5710825920105	12764836	46.701789855957	0	1.505E-12
High	Sequest HT (A2)	Unambiguous	[R].DRGEDALIVYDDLSK.[Q]		1	1	A6TG38	A6TG38	1	3	0.7857	0	1	1	570.283752441406	1708.83670406422	-1.23819505747637	-0.000705291926957822	CID	MS2		32.86	46.6875397053333	39324	CNB2_050917_02.raw	0/0	3.07592129707336	10858331.25	46.6366348266602	0	0.0001394
High	Sequest HT (A2)	Unambiguous	[K].AIVQLEDGVQISSGDTLAR.[I]		1	1	A6TGP1	A6TGP1	0	2	0.6571	0	1	1	986.518859863281	1972.03044309656	-2.08738402563056	-0.00205819671873542	HCD	MS2	0	28.915	46.6866751352	39323	CNB2_050917_02.raw	0/0	4.8981614112854	12764836	46.701789855957	0	1.564E-13
High	Sequest HT (A2)	Unambiguous	[K].TGVGVTDVLER.[L]		1	1	A6TCI3	A6TCI3	0	2	0.6109	0	1	1	573.310791015625	1145.61430540125	-1.54724500114634	-0.000886274374920504	HCD	MS2	31.6022	29.875	33.3726073309333	27791	CNB2_050917_03.raw	0/0	3.11251711845398			0	2.397E-05
High	Sequest HT (A2)	Unambiguous	[R].SGLPQAALNYIQR.[I]		1	2	A6TH93	B5Y325; A6TH93	0	2	0.6808	0	1	1	715.889404296875	1430.77153196375	-2.45052936794892	-0.00175307812492065	HCD	MS2	0	42.105	46.918875276	39537	CNB2_050917_02.raw	0/0	2.12565636634827	17437483.625	46.8595237731934	0	8.796E-05
[truncated: 30,473 more rows]
