# Supplementary material for: Disruption of KPC-producing Klebsiella pneumoniae membrane via induction of oxidative stress by cinnamon bark (Cinnamomum verum J. Presl) essential oil
Source: PLoS One. 2019 Apr 2;14(4):e0214326. doi: 10.1371/journal.pone.0214326 (PMC6445408; doi:10.1371/journal.pone.0214326)
Supplement: S1 Attachment — (ZIP) [file pone.0214326.s001.zip › S1 Attachment/CBO Treated BR3/CBO3_070917_01_PeptideGroups.txt]

Checked	Confidence	Annotated Sequence	Modifications	Modifications in Master Proteins	Qvality PEP	Qvality q-value	# Protein Groups	# Proteins	# PSMs	Master Protein Accessions	Positions in Master Proteins	# Missed Cleavages	Theo. MH+ [Da]	Found in Sample: [S15] F15: Sample	Found in Sample: [S14] F14: Sample	Found in Sample: [S13] F13: Sample	Area: F15: Sample	Area: F14: Sample	Area: F13: Sample	XCorr Sequest HT	Confidence Sequest HT	Percolator q-Value Sequest HT	Percolator PEP Sequest HT
False	High	[R].YAIALNLER.[D]			0.0339755	0	1	2	2	A6TG38	A6TG38 [60-68]	0	1062.5942204	Not Found	Not Found	High			1.5e7	2.63439178466797	High	0	0.0001421
False	High	[K].MGAEAIQALLR.[N]			0.00185751	0	1	1	38	A6TGP1	A6TGP1 [180-190]	0	1172.645604	High	High	High			4.3e6	3.00739026069641	High	0	8.789E-07
False	High	[K].GFLAAAVLAR.[S]			0.00210971	0	1	1	114	Q9F663	Q9F663 [73-82]	0	988.59382654	High	High	High	3.0e6			3.7711615562439	High	0	5.258E-06
False	High	[R].SLSAQYEHTIVVTDNGCEILTLR.[K]	1xDeamidated [Q/N]; 1xCarbamidomethyl [C17]		0.000658087	0	1	1	14	P41392	P41392 [8-30]	0	2620.29230753	High	Not Found	High	6.8e6		1.3e7	4.89379501342773	High	0	4.85E-08
False	High	[R].SLSAQYEHTIVVTDNGCEILTLR.[K]	1xCarbamidomethyl [C17]		0.085613	0	1	1	7	P41392	P41392 [8-30]	0	2619.30829153	High	High	Not Found		1.2e7		4.0927300453186	High	0	0.000999
False	High	[R].NEPSGALHGLMR.[V]			0.0467348	0	1	1	1	B5XQC6	B5XQC6 [364-375]	0	1281.63683017	Not Found	High	Not Found		7.7e5		2.20265793800354	High	0	0.0002768
False	High	[K].LMEIAQQQHAQQQAGSADAQASNAKDDDVVDAEFEEVK.[D]	2xDeamidated [Q/N]		4.77715E-07	0	1	2	44	A6T4F4	A6T4F4 [598-635]	1	4116.85746557	High	High	High	5.7e6			8.07756614685059	High	0	1.648E-14
False	High	[K].LMEIAQQQHAQQQAGSADAQASNAKDDDVVDAEFEEVK.[D]	1xDeamidated [Q/N]		1.46859E-07	0	1	2	122	A6T4F4	A6T4F4 [598-635]	1	4115.87344957	High	High	High			6.8e6	7.79447078704834	High	0	2.728E-12
False	High	[K].LMEIAQQQHAQQQAGSADAQASNAKDDDVVDAEFEEVK.[D]			1.79023E-06	0	1	2	17	A6T4F4	A6T4F4 [598-635]	1	4114.88943357	High	High	High				7.03178548812866	High	0	3.147E-12
False	High	[K].FNQIGSLTETLAAIK.[M]			1.89428E-05	0	1	2	97	A6TD53	A6TD53 [343-357]	0	1605.88464803	High	High	High	5.6e6	8.1e6		5.35919284820557	High	0	7.054E-11
False	High	[R].IAVLEGDVLGSYQHGAR.[I]			1.1488E-05	0	1	1	140	A6T4X2	A6T4X2 [135-151]	0	1784.92897238	High	High	High	8.1e6	2.7e6	2.6e6	5.15657949447632	High	0	2.793E-11
False	High	[R].EIVFTSGATESDNLAIK.[G]			0.00373192	0	1	2	6	A6TCF1	A6TCF1 [68-84]	0	1794.91198484	High	High	High	3.4e6	3.5e6	4.0e6	3.77886080741882	High	0	4.581E-05
False	High	[R].TELAGVSGCAVAIAPPEMYLDLAK.[R]	1xCarbamidomethyl [C9]		0.000101125	0	1	1	50	Q7X222	Q7X222 [28-51]	0	2476.24620868	High	High	High	6.4e6	8.5e6	1.1e7	5.93129587173462	High	0	4.144E-07
False	High	[R].AESFQAVADATLAYHK.[K]	1xDeamidated [Q5]		0.00620638	0	1	1	1	A6TFL4	A6TFL4 [240-255]	0	1722.83334111	Not Found	Not Found	High				4.07884931564331	High	0	4.297E-06
False	High	[R].AESFQAVADATLAYHK.[K]			5.66013E-05	0	1	1	10	A6TFL4	A6TFL4 [240-255]	0	1721.84932511	High	High	High			6.2e6	4.56190729141235	High	0	1.001E-07
False	High	[K].YLVDVILDEAANK.[G]			0.000293718	0	1	1	27	P41576	P41576 [248-260]	0	1462.77878604	High	High	High				4.75842475891113	High	0	2.033E-07
False	High	[R].TFSIIKPNAVAK.[N]			0.00509283	0	1	1	48	A6TCD7	A6TCD7 [6-17]	0	1288.76234826	High	High	High	1.0e7			2.71671271324158	High	0	2.392E-05
False	High	[K].TTLTAAITTVLAK.[T]			0.000237535	0	1	1	165	A6TEX7	A6TEX7 [26-38]	0	1303.78314321	High	High	High		4.2e7		4.72085046768188	High	0	1.138E-08
False	High	[R].DIADAVTAAGVK.[V]			0.00523878	0	1	2	3	A6THB4	A6THB4 [98-109]	0	1130.60517892	High	High	Not Found				3.45294809341431	High	0	3.021E-06
False	High	[K].VDLMSFSGHK.[I]			0.0848482	0	1	2	2	A6TCF1	A6TCF1 [197-206]	0	1120.54555564	Not Found	Not Found	High				1.99619555473328	High	0	0.0009755
False	High	[K].IVQVIGAVVDVEFPQDAVPR.[V]			4.68667E-05	0	1	2	65	A6TG36	A6TG36 [6-25]	0	2151.1808298	High	High	High	3.7e6	5.9e6	1.3e7	5.43634176254272	High	0	1.662E-08
False	High	[K].IVQVIGAVVDVEFPQDAVPR.[V]	1xDeamidated [Q]		0.000237535	0	1	2	22	A6TG36	A6TG36 [6-25]	0	2152.1648458	High	High	High	3.6e6	7.9e6	4.6e6	5.61192893981934	High	0	4.901E-08
False	High	[K].IVQVIGAVVDVEFPQDAVPR.[V]	2xDeamidated [Q3; Q15]		0.045882	0	1	2	3	A6TG36	A6TG36 [6-25]	0	2153.1488618	High	Not Found	High				3.79338026046753	High	0	0.0002665
False	High	[R].LSDLAHVEGDVVDLNALK.[A]	1xDeamidated [N15]		0.00556947	0	1	1	3	B5XNB2	B5XNB2 [79-96]	0	1908.99129817	High	Not Found	High				4.59307384490967	High	0	8.951E-06
False	High	[R].LSDLAHVEGDVVDLNALK.[A]			1.05055E-07	0	1	1	140	B5XNB2	B5XNB2 [79-96]	0	1908.00728217	High	High	High	3.0e6			6.03816747665405	High	0	2.887E-12
False	High	[K].IIELAGHLDTYIPEPER.[A]			1.91224E-05	0	1	1	251	A6TEX7	A6TEX7 [189-205]	0	1966.02801763	High	High	High	1.2e6	3.4e7	4.6e6	5.36966228485107	High	0	7.531E-11
False	High	[K].IAEQVIIQYGGSVNAGNAAELFTQPDIDGALVGGASLK.[A]	2xDeamidated [Q/N]		5.71379E-05	0	1	1	22	Q7X222	Q7X222 [201-238]	0	3788.92289027	High	High	Not Found	2.9e6			6.35694980621338	High	0	3.111E-08
False	High	[K].IAEQVIIQYGGSVNAGNAAELFTQPDIDGALVGGASLK.[A]	1xDeamidated [N/Q]		5.17547E-06	0	1	1	122	Q7X222	Q7X222 [201-238]	0	3787.93887427	High	High	High	8.8e6	1.5e7	8.2e6	6.97762823104858	High	0	7.271E-09
False	High	[K].IAEQVIIQYGGSVNAGNAAELFTQPDIDGALVGGASLK.[A]			0.00088166	0	1	1	5	Q7X222	Q7X222 [201-238]	0	3786.95485827	High	Not Found	High			8.3e6	5.96543312072754	High	0	7.87E-08
False	High	[K].GIDTVLAELR.[A]			0.00383893	0	1	1	43	A6TFM8	A6TFM8 [63-72]	0	1086.61534972	High	High	High				3.87564945220947	High	0	5.815E-06
False	High	[K].DIIAILGMDELSEEDKLVVAR.[A]			0.000159814	0	1	2	6	A6TG36	A6TG36 [373-393]	1	2329.23193852	High	High	High	1.5e7	1.4e7	4.1e7	4.53128242492676	High	0	2.407E-09
False	High	[R].LVDVAQDLVVTEDDCGTLEGITMTPVIEGGDVK.[E]	1xDeamidated [Q6]; 1xCarbamidomethyl [C15]		0.0379706	0	1	1	11	A6TGP1	A6TGP1 [800-832]	0	3489.68627332	High	High	Not Found	2.2e6	2.9e6		4.41354846954346	High	0	0.000229
False	High	[R].LVDVAQDLVVTEDDCGTLEGITMTPVIEGGDVK.[E]	1xCarbamidomethyl [C15]		0.00609062	0	1	1	8	A6TGP1	A6TGP1 [800-832]	0	3488.70225732	High	High	High		6.2e6		4.89636325836182	High	0	0.0003665
False	High	[R].LSVPVICTVIGEGGSGGALAIGVGDK.[V]	1xCarbamidomethyl [C7]		0.00528835	0	1	2	14	A6T4Y7	A6T4Y7 [191-216]	0	2426.29593604	High	High	High		8.9e6	5.3e6	4.28493642807007	High	0	4.155E-06
False	High	[R].LQAFEGVVIAIR.[N]			0.00688346	0	1	1	17	B5XVK6	B5XVK6 [40-51]	0	1315.77324729	High	High	High	2.8e6			3.68682909011841	High	0	0.0006688
False	High	[R].FDLVLVAAR.[R]			0.01051	0	1	1	23	B5XTE8	B5XTE8 [17-25]	0	1003.59349217	High	High	High				3.0497624874115	High	0	2.584E-05
False	High	[R].YVDYVLGIIK.[A]			0.0308197	0	1	2	38	A6TH93	A6TH93 [259-268]	0	1182.67688736	High	High	High			5.2e6	2.66054010391235	High	0	0.0002273
False	High	[R].IAQFNVVSEAHNEGTIVSVSDGVIR.[I]	1xDeamidated [N/Q]		4.66461E-05	0	1	2	22	A6TG38	A6TG38 [16-40]	0	2642.34203458	High	High	High	1.3e6			5.20168447494507	High	0	7.424E-10
False	High	[R].IAQFNVVSEAHNEGTIVSVSDGVIR.[I]			6.64666E-07	0	1	2	73	A6TG38	A6TG38 [16-40]	0	2641.35801858	High	High	High			4.2e6	6.46692371368408	High	0	4.705E-12
False	High	[R].EQIIFPEIDYDKVDR.[V]			0.0004912	0	1	2	134	A6TEW0	A6TEW0 [134-148]	1	1879.94361933	High	High	High	4.1e6	7.2e6	7.6e6	4.28195762634277	High	0	5.376E-08
False	High	[K].AEYTPHVDTGDYIIVLNAEK.[V]	1xDeamidated [N17]		0.0953093	0	1	1	5	B5XSS1	B5XSS1 [42-61]	0	2249.09721965	High	Not Found	High	4.0e6			3.11125016212463	High	0	0.001615
False	High	[K].AEYTPHVDTGDYIIVLNAEK.[V]			1.62902E-06	0	1	1	124	B5XSS1	B5XSS1 [42-61]	0	2248.11320365	High	High	High	3.4e6	9.4e6		5.62880754470825	High	0	4.037E-09
False	High	[R].LGIQAFEPVLIEGK.[A]			8.10129E-05	0	1	1	82	A6TGP1	A6TGP1 [432-445]	0	1513.86245611	High	High	High	2.9e6	7.3e6	6.3e6	4.45458173751831	High	0	5.035E-07
False	High	[K].ELLQLGDLPTSGQITLFDGR.[T]			1.57591E-05	0	1	2	36	A6TGP0	A6TGP0 [1197-1216]	0	2173.14992354	High	High	High				5.48310995101929	High	0	5.024E-11
False	High	[R].VVILSAGTGNPFFTTDSAACLR.[G]	1xDeamidated [N10]; 1xCarbamidomethyl [C20]		0.000110609	0	1	1	4	A6T4X3	A6T4X3 [131-152]	0	2298.14345867	Not Found	High	High		3.0e6		5.12893533706665	High	0	1.19E-06
False	High	[K].HPVSPWGLQTK.[G]			0.000590421	0	1	1	52	A6TEW9	A6TEW9 [243-253]	0	1249.66878227	High	High	High	2.1e6	3.3e6		3.93791723251343	High	0	2.777E-07
False	High	[K].IALESVLLGDKE.[-]			0.0275645	0	1	1	3	B5Y274	B5Y274 [228-239]	1	1286.7202086	Not Found	High	High				2.89567017555237	High	0	0.0004078
False	High	[R].EEAVVWDILDEVIR.[E]			0.000217169	0	1	1	6	A6TGP1	A6TGP1 [404-417]	0	1685.87447723	High	High	High		1.7e7	6.3e7	4.30124473571777	High	0	2.999E-07
False	High	[R].MGAYAIELLLQGHGGR.[C]			0.0161828	0	1	1	1	A6TGB8	A6TGB8 [268-283]	0	1685.87918553	Not Found	Not Found	High			2.3e7	1.56287968158722	High	0	3.061E-05
False	High	[K].DIGAQYIIIGHSER.[R]			0.00767017	0	1	1	16	Q7X222	Q7X222 [85-98]	0	1571.81763113	High	High	High				3.48955202102661	High	0	1.262E-05
False	High	[R].FTGEEVALVLR.[M]			0.00260834	0	1	1	4	A6TEI9	A6TEI9 [94-104]	0	1233.68376359	Not Found	High	High			5.3e6	2.92101454734802	High	0	0.0001755
False	High	[R].IAQAAWQVNETTENIGAR.[R]	1xDeamidated [Q/N]		0.000438617	0	1	2	8	A6TGC1	A6TGC1 [377-394]	0	1972.97229405	High	Not Found	Not Found				4.34830188751221	High	0	2.002E-08
False	High	[R].IAQAAWQVNETTENIGAR.[R]			4.04896E-05	0	1	2	4	A6TGC1	A6TGC1 [377-394]	0	1971.98827805	High	Not Found	Not Found	1.8e6			4.67964744567871	High	0	1.45E-10
False	High	[R].LDILIATDVAAR.[G]			0.0450444	0	1	2	7	P33906	P33906 [296-307]	0	1270.7365274	High	High	High		4.8e6	5.6e6	2.45744013786316	High	0	0.0002555
False	High	[K].LHGGEPANFLDVGGGATK.[E]			0.00402414	0	1	1	26	A6T6F6	A6T6F6 [278-295]	0	1739.87112317	High	High	High	3.4e6	6.3e6		3.02194571495056	High	0	1.069E-05
False	High	[R].IFSFTALTVVGDGNGR.[V]	1xDeamidated [N14]		5.66086E-06	0	1	1	79	A6TEV5	A6TEV5 [30-45]	0	1654.84351191	High	High	High	9.6e6	1.7e6	4.9e6	6.13077211380005	High	0	1.498E-11
False	High	[R].GSWQPDSEAIAQQITLLK.[D]	1xDeamidated [Q]		0.00647495	0	1	1	13	A6T7Z4	A6T7Z4 [324-341]	0	1986.01784726	High	High	Not Found	2.3e6	2.2e6		3.56358027458191	High	0	0.000608
False	High	[R].GSWQPDSEAIAQQITLLK.[D]			0.022982	0	1	1	3	A6T7Z4	A6T7Z4 [324-341]	0	1985.03383126	High	High	Not Found				2.63170266151428	High	0.0005587	0.01787
False	High	[R].DRGEDALIVYDDLSK.[Q]			0.000484297	0	1	1	69	A6TG38	A6TG38 [251-265]	1	1708.83881994	High	High	High	3.8e6			4.50033903121948	High	0	2.318E-08
False	High	[K].ITLNMGVGEAIADKK.[L]			0.000148895	0	1	2	99	A6TEW0	A6TEW0 [34-48]	1	1559.84615407	High	High	High		8.1e6	3.5e6	4.20282077789307	High	0	3.324E-08
False	High	[R].IFTEDGVSIPVTVIEVEANR.[V]	1xDeamidated [N19]		0.000436553	0	1	1	5	A6TEX2	A6TEX2 [14-33]	0	2189.13360517	High	High	High				4.19131660461426	High	0	1.88E-08
False	High	[R].IFTEDGVSIPVTVIEVEANR.[V]			3.95506E-06	0	1	1	158	A6TEX2	A6TEX2 [14-33]	0	2188.14958917	High	High	High		7.4e6	2.1e6	6.30130815505981	High	0	1.365E-11
False	High	[K].YDAVIALGTVIR.[G]			0.0137989	0	1	1	2	A6T5E8	A6T5E8 [73-84]	0	1290.7416128	Not Found	Not Found	High			4.4e6	2.41319847106934	High	0	0.0005143
False	High	[R].GNPTVEAEVHLEGGFVGMAAAPSGASTGSR.[E]	1xDeamidated [N2]		0.00278629	0	1	2	8	A6TD53	A6TD53 [17-46]	0	2857.34211083	High	High	High				4.23915576934814	High	0	1.678E-06
False	High	[K].CDMVDDEELLELVEMEVR.[E]	1xCarbamidomethyl [C1]		4.59963E-06	0	1	1	37	A6TEX7	A6TEX7 [138-155]	0	2223.98179714	High	High	High	4.6e8	6.6e8	5.2e8	5.859375	High	0	1.884E-11
False	High	[K].RDWYVVDATGK.[T]			0.0152981	0	1	1	42	B5XSS1	B5XSS1 [13-23]	1	1309.65352607	High	High	High				3.52834343910217	High	4.277E-05	0.002227
False	High	[K].VILSGEVTRPVTVR.[G]			0.00223252	0	1	1	57	B5XNB2	B5XNB2 [110-123]	0	1525.90605223	High	High	High	2.7e6	2.4e6		2.49835610389709	High	0	1.526E-05
False	High	[K].VYAGNEHNHAAQQPQVLDI.[-]			0.00216004	0	1	1	113	B5XSS1	B5XSS1 [124-142]	0	2104.02064077	High	High	High	7.4e6	6.4e6	1.0e7	4.07617330551147	High	0	0.0001773
False	High	[R].ALLNSMVIGVTEGFTK.[K]	1xDeamidated [N4]		0.000457642	0	1	2	25	A6TEV7	A6TEV7 [70-85]	0	1680.88768491	High	High	High	3.2e6	4.3e6	5.4e6	4.63889932632446	High	0	5.024E-08
False	High	[R].ALLNSMVIGVTEGFTK.[K]			9.42285E-06	0	1	2	145	A6TEV7	A6TEV7 [70-85]	0	1679.90366891	High	High	High	3.0e6	8.8e6	5.9e6	6.11098957061768	High	0	2.325E-10
False	High	[K].AIISDVNATDEDRWNAVLK.[L]	1xDeamidated [N]		0.00788974	0	1	1	10	B5XNA6	B5XNA6 [29-47]	1	2131.06658827	Not Found	High	High		6.1e6	2.8e6	4.54896020889282	High	0.002288	0.04914
False	High	[K].AIISDVNATDEDRWNAVLK.[L]			2.80231E-05	0	1	1	110	B5XNA6	B5XNA6 [29-47]	1	2130.08257227	High	High	High	5.8e6		9.2e6	4.54551887512207	High	0	0.0002902
False	High	[K].GLAVESEGATVVFLDEYK.[N]			0.0161828	0	1	2	8	A6TB43	A6TB43 [276-293]	0	1926.96949968	High	Not Found	High	3.2e6		4.4e6	2.82981538772583	High	0	3.062E-05
False	High	[K].NPDVQALLNDAPALGDYLDEESK.[A]			0.0292834	0	1	1	2	B5XNL6	B5XNL6 [212-234]	0	2487.18855324	Not Found	Not Found	High			2.5e6	3.69721055030823	High	0	0.0001042
False	High	[K].EGLVHISQIADK.[R]			0.09238	0	1	2	4	A6TEI3	A6TEI3 [646-657]	0	1309.71104091	Not Found	High	High		2.1e6	6.3e6	2.40805816650391	High	0.0005077	0.01361
False	High	[K].YSDHIALPVEIEK.[R]			0.000324308	0	1	1	35	A6T5N6	A6T5N6 [200-212]	0	1513.78968507	High	High	High		1.1e7		4.06957483291626	High	0	1.211E-07
False	High	[K].QYPIVSIEDGLDESDWEGFAYQTK.[V]	1xDeamidated [Q]		0.00111091	0	1	1	13	A6TD53	A6TD53 [283-306]	0	2791.26211243	Not Found	High	High		4.5e6	4.3e6	5.450035572052	High	0	2.02E-06
False	High	[K].QYPIVSIEDGLDESDWEGFAYQTK.[V]			2.64806E-05	0	1	1	58	A6TD53	A6TD53 [283-306]	0	2790.27809643	High	High	High		4.8e6	4.3e6	5.85876846313477	High	0	6.086E-11
False	High	[K].EGVITVEDGTGLEDELDVVEGMQFDR.[G]	1xDeamidated [Q23]		6.83668E-06	0	1	3	10	A6TH53	A6TH53 [172-197]	0	2853.29823983	High	High	High				6.18031167984009	High	0	1.081E-10
False	High	[K].EGVITVEDGTGLEDELDVVEGMQFDR.[G]			3.36887E-06	0	1	3	143	A6TH53	A6TH53 [172-197]	0	2852.31422383	High	High	High	7.8e6	8.2e6	4.0e6	6.58163452148438	High	0	3.463E-12
False	High	[R].AAGDKPENGVFWESAGEGEYTVADITK.[A]	1xDeamidated [N8]		8.33603E-07	0	1	1	27	A6T5N6	A6T5N6 [143-169]	0	2842.30537418	High	High	High			7.2e6	7.05475091934204	High	0	2.615E-13
False	High	[R].AAGDKPENGVFWESAGEGEYTVADITK.[A]			0.000254954	0	1	1	1	A6T5N6	A6T5N6 [143-169]	0	2841.32135818	Not Found	High	Not Found				4.61737728118896	High	0	6.212E-09
False	High	[R].ITNITDVTPIPHNGCRPPK.[K]	2xDeamidated [N3; N13]; 1xCarbamidomethyl [C15]		0.000837079	0	1	1	5	A6TEV0	A6TEV0 [107-125]	0	2132.080465	Not Found	High	Not Found		5.3e6		3.28227663040161	High	0	0.001691
False	High	[R].ITNITDVTPIPHNGCRPPK.[K]	1xDeamidated [N13]; 1xCarbamidomethyl [C15]		1.52471E-05	0	1	1	137	A6TEV0	A6TEV0 [107-125]	0	2131.096449	High	High	High	5.4e6	1.1e7	3.8e6	4.43074655532837	High	0	1.967E-11
False	High	[K].IVDAQGNDVLIPGTDMPAQYFLPGK.[A]			0.0171987	0	1	1	7	A6TGP1	A6TGP1 [1080-1104]	0	2659.34361414	High	High	High		3.5e6	2.1e6	3.90080499649048	High	0	0.0005105
False	High	[R].KDVNPDEAVAIGAAVQGGVLTGDVK.[D]	1xDeamidated [Q/N]		0.000442776	0	1	2	10	A6T4F4	A6T4F4 [363-387]	1	2424.26165908	High	High	High	5.5e6			5.12082624435425	High	0	3.183E-07
False	High	[R].KDVNPDEAVAIGAAVQGGVLTGDVK.[D]			2.04332E-07	0	1	2	116	A6T4F4	A6T4F4 [363-387]	1	2423.27764308	High	High	High	5.7e6	6.4e6	2.7e7	7.34133625030518	High	0	4.187E-14
False	High	[R].VVILSAGTGNPFFTTDSAACLR.[G]	1xCarbamidomethyl [C20]		0.000146802	0	1	1	14	A6T4X3	A6T4X3 [131-152]	0	2297.15944267	High	High	High	4.3e6		4.3e6	4.55250120162964	High	0	1.446E-07
False	High	[R].GNPTVEAEVHLEGGFVGMAAAPSGASTGSR.[E]			1.22176E-07	0	1	2	47	A6TD53	A6TD53 [17-46]	0	2856.35809483	High	High	High				7.16856861114502	High	0	3.187E-14
False	High	[K].ELLQLGDLPTSGQITLFDGR.[T]	1xDeamidated [Q]		0.000402909	0	1	2	19	A6TGP0	A6TGP0 [1197-1216]	0	2174.13393954	High	High	High			5.9e6	5.63627767562866	High	0	1.588E-08
False	High	[R].FKGDDIVDTVTLTR.[R]			0.0103629	0	1	2	32	A6TBQ0	A6TBQ0 [56-69]	1	1579.83261245	High	High	High	4.2e6	6.5e6	7.3e6	3.18525528907776	High	0.0001825	0.004781
False	High	[R].IETLFTNDLDHGPYISETVR.[V]	1xDeamidated [N7]		0.00307621	0	1	2	6	A6TGP0	A6TGP0 [333-352]	0	2321.12958237	High	High	High	2.1e6			3.8272066116333	High	0	1.014E-06
False	High	[R].IETLFTNDLDHGPYISETVR.[V]			0.000391664	0	1	2	39	A6TGP0	A6TGP0 [333-352]	0	2320.14556637	High	High	High		4.7e6		4.96507263183594	High	0	4.344E-08
False	High	[K].LLDNAAADLAAISGQKPLITK.[A]	1xDeamidated [N4]		0.109351	0	1	1	1	A6TEW0	A6TEW0 [49-69]	0	2124.19106052	Not Found	Not Found	High				2.35650873184204	High	0	0.001685
False	High	[K].LLDNAAADLAAISGQKPLITK.[A]			7.30352E-06	0	1	1	45	A6TEW0	A6TEW0 [49-69]	0	2123.20704452	High	High	High		1.4e7	6.1e6	5.22074270248413	High	0	2.122E-11
False	High	[R].YYGGCEYVDVVEQLAIDR.[A]	1xCarbamidomethyl [C5]		0.000244355	0	1	2	7	A6TCG5	A6TCG5 [64-81]	0	2148.99064607	High	High	High	1.9e6	8.8e6	3.9e6	4.0605206489563	High	0	2.015E-07
False	High	[K].DAGSIAVGEVISAVDESVDATR.[C]			1.96715E-05	0	1	1	50	A6TCF2	A6TCF2 [70-91]	0	2161.0618963	High	High	High	9.5e6	8.7e6	1.2e7	5.45657157897949	High	0	1.644E-09
False	High	[K].IADQISDAVLDAILEQDPK.[A]	1xDeamidated [Q]		0.0152265	0	1	2	8	A6TDV1	A6TDV1 [19-37]	0	2055.04920687	High	High	High		3.5e6		3.04368686676025	High	0	2.701E-05
False	High	[K].IADQISDAVLDAILEQDPK.[A]			0.000420384	0	1	2	63	A6TDV1	A6TDV1 [19-37]	0	2054.06519087	High	High	High			5.1e6	4.0005054473877	High	0	1.204E-07
False	High	[K].VLVLVAAPEGIAALEK.[A]			0.024879	0	1	2	11	A6TCB0	A6TCB0 [156-171]	0	1592.9621701	High	High	High			7.0e6	3.84910345077515	High	0	0.0002282
False	High	[R].AEGDGEGFIVIDDLVDTGGTAVAIR.[E]			0.0944637	0	1	1	6	A6T532	A6T532 [77-101]	0	2490.23583779	Not Found	High	High				3.20259261131287	High	0.001006	0.02575
False	High	[R].ISLVVNYDIPMDSESYVHR.[I]	1xDeamidated [N6]		0.021129	0	1	2	2	P33906	P33906 [314-332]	0	2238.07471012	Not Found	Not Found	High			5.4e6	3.0121111869812	High	0	5.346E-05
False	High	[R].ISLVVNYDIPMDSESYVHR.[I]			0.000498201	0	1	2	15	P33906	P33906 [314-332]	0	2237.09069412	High	High	High	1.8e6	5.9e6	7.7e6	3.47549390792847	High	0	2.911E-05
False	High	[K].KVLESAIANAEHNDGADIDDLK.[V]	1xDeamidated [N]		0.000366631	0	1	1	13	A6TEW7	A6TEW7 [49-70]	1	2339.13612423	High	High	High	6.2e6	4.3e6	8.2e6	4.82305145263672	High	0	1.306E-08
False	High	[K].KVLESAIANAEHNDGADIDDLK.[V]			2.75026E-06	0	1	1	101	A6TEW7	A6TEW7 [49-70]	1	2338.15210823	High	High	High	7.0e6	1.0e7	1.0e7	5.55214834213257	High	0	6.807E-12
False	High	[R].ECAVQALYSWQLSHNDIADVEYQFLAEQDVK.[D]	1xDeamidated [Q]; 1xCarbamidomethyl [C2]		0.000529711	0	1	2	3	A6T5E9	A6T5E9 [11-41]	0	3670.70061827	Not Found	Not Found	High			1.4e7	5.18219661712646	High	0	2.787E-08
False	High	[K].LVAPLIDVMGSAGDELK.[Q]			0.00128581	0	1	1	18	A6TCV9	A6TCV9 [334-350]	0	1727.92479823	High	High	High	5.9e6	2.7e6	5.7e6	3.57727718353271	High	0	3.108E-06
False	High	[R].GFGHTLGNALR.[R]			0.00211968	0	1	1	14	A6TEU8	A6TEU8 [34-44]	0	1142.6065164	Not Found	High	High			8.0e6	3.34751081466675	High	0	4.763E-07
False	High	[K].AIIPVHYAGAPADIDAIR.[A]			0.0911505	0	1	2	5	A6TFA0	A6TFA0 [124-141]	0	1863.01230808	Not Found	High	High				3.41949534416199	High	0.000165	0.00372
False	High	[R].AEADLAVALEENNIPFEYQLGEGAFYGPK.[I]			0.0198833	0	1	1	8	B5XQC6	B5XQC6 [437-465]	0	3155.52078616	High	High	High	4.1e6			4.06255483627319	High	0	0.0004041
False	High	[K].EANNLGIPVFAIVDTNSDPDGVDFVIPGNDDAIR.[A]			4.93632E-05	0	1	2	42	A6T4X1	A6T4X1 [175-208]	0	3569.73944586	High	High	High	1.1e7			5.5863618850708	High	0	2.174E-10
False	High	[K].EANNLGIPVFAIVDTNSDPDGVDFVIPGNDDAIR.[A]	1xDeamidated [N]		3.66702E-05	0	1	2	39	A6T4X1	A6T4X1 [175-208]	0	3570.72346186	High	High	High	8.7e6	4.4e6	1.2e7	5.67199277877808	High	0	1.184E-10
False	High	[K].EANNLGIPVFAIVDTNSDPDGVDFVIPGNDDAIR.[A]	2xDeamidated [N16; N]		9.64778E-06	0	1	2	19	A6T4X1	A6T4X1 [175-208]	0	3571.70747786	High	High	High	4.6e6		9.4e6	6.01593446731567	High	0	1.09E-10
False	High	[R].VGFFNPIANGAEEETRLDLDR.[I]	2xDeamidated [N5; N9]		0.00304735	0	1	1	7	A6TCL7	A6TCL7 [36-56]	1	2365.1306454	High	High	High				3.77646374702454	High	0	9.976E-07
False	High	[R].VGFFNPIANGAEEETRLDLDR.[I]	1xDeamidated [N]		0.00012623	0	1	1	50	A6TCL7	A6TCL7 [36-56]	1	2364.1466294	High	High	High	1.3e7			4.10898065567017	High	0	6.229E-08
False	High	[R].VGFFNPIANGAEEETRLDLDR.[I]			0.00186629	0	1	1	13	A6TCL7	A6TCL7 [36-56]	1	2363.1626134	High	High	High				2.97119045257568	High	0	7.377E-07
False	High	[R].AAGELPAAPQVSVEEASANLAELLNAGLGGSDND.[-]	1xDeamidated [Q/N]		0.00815383	0	1	1	23	A6TGP1	A6TGP1 [1374-1407]	0	3251.55499963	High	High	High	3.6e6	4.3e6		4.91132116317749	High	0	7.489E-06
False	High	[R].AAGELPAAPQVSVEEASANLAELLNAGLGGSDND.[-]			0.047167	0	1	1	4	A6TGP1	A6TGP1 [1374-1407]	0	3250.57098363	High	High	Not Found	4.0e6	3.3e6		4.32486248016357	High	0	0.000788
False	High	[R].TKPATMSTGLVIQVPEYLTTGEK.[I]	1xDeamidated [Q13]		0.00423819	0	1	2	3	A6TBQ0	A6TBQ0 [153-175]	0	2465.28436839	Not Found	Not Found	High			7.5e6	4.55900478363037	High	0	1.194E-05
False	High	[R].TKPATMSTGLVIQVPEYLTTGEK.[I]			0.00597701	0	1	2	4	A6TBQ0	A6TBQ0 [153-175]	0	2464.30035239	Not Found	Not Found	High				3.86662435531616	High	0	3.962E-06
False	High	[K].AKPGQDFFPLTVNYQER.[T]	1xDeamidated [Q/N]		0.00180569	0	1	2	6	A6TEI3	A6TEI3 [50-66]	0	2010.99196691	High	High	High				3.7132306098938	High	0	9.849E-06
False	High	[K].AKPGQDFFPLTVNYQER.[T]			8.65447E-05	0	1	2	36	A6TEI3	A6TEI3 [50-66]	0	2010.00795091	High	High	High				4.42864751815796	High	0	3.733E-07
False	High	[K].GYRPQFYFR.[T]			0.000761716	0	1	1	115	A6TEX7	A6TEX7 [326-334]	0	1233.61635283	High	High	High	3.8e6	2.7e7	2.0e7	3.90943288803101	High	0	1.074E-07
False	High	[K].NQLGSTIVVLATVADGK.[V]			0.00180569	0	1	1	6	A6TCV9	A6TCV9 [795-811]	0	1685.94322547	High	Not Found	High	4.2e6		9.7e6	3.39506602287292	High	0	2.313E-06
False	High	[R].LDRWELELNSAIPGDAR.[D]			0.0163351	0	1	1	9	Q9F663	Q9F663 [161-177]	1	1954.99811448	Not Found	High	High		9.8e6	3.0e6	3.33493566513062	High	0.005905	0.1205
False	High	[K].GLPIPVVITVYADR.[S]			0.000639721	0	1	2	122	A6TGN5	A6TGN5 [52-65]	0	1512.87844054	High	High	High		4.9e6	5.4e6	3.61703324317932	High	0	1.209E-07
False	High	[R].EEMNNAGAIEVLMPVVQPSELWQESGR.[W]	1xDeamidated [Q/N]		0.11032	0	1	2	5	A6T4Z7	A6T4Z7 [59-85]	0	3014.42339758	Not Found	High	High		6.9e6		4.08350801467896	High	0	0.001723
False	High	[R].EEMNNAGAIEVLMPVVQPSELWQESGR.[W]			0.00178874	0	1	2	1	A6T4Z7	A6T4Z7 [59-85]	0	3013.43938158	Not Found	High	Not Found				2.73587512969971	High	0	3.345E-07
False	High	[K].VDGVFTADPAKDPSATMYDQLTYSEVLEK.[E]	1xDeamidated [Q20]		0.0130436	0	1	1	4	A6T4X3	A6T4X3 [167-195]	1	3191.49766781	High	Not Found	Not Found				4.4542384147644	High	0	1.976E-05
False	High	[K].VDGVFTADPAKDPSATMYDQLTYSEVLEK.[E]			0.005921	0	1	1	2	A6T4X3	A6T4X3 [167-195]	1	3190.51365181	Not Found	Not Found	High			9.0e6	4.51500225067139	High	0	3.907E-06
False	High	[K].SSPHLELLR.[K]			0.0875534	0	1	1	3	A6T5N6	A6T5N6 [443-451]	0	1051.58946937	Not Found	Not Found	High			5.0e6	2.01908183097839	High	0	0.001042
False	High	[R].EVTTTPLAADNWEGIEPIYETMPGWSETTFGVK.[E]	1xDeamidated [N11]		0.0313978	0	1	2	12	A6TH93	A6TH93 [355-387]	0	3670.71453668	High	High	High	4.6e6	4.6e6	6.9e6	4.28805351257324	High	0	0.0006964
False	High	[R].VADEIEDIVGIDAHDAVR.[C]			0.000680181	0	1	2	13	A6TCI3	A6TCI3 [143-160]	0	1936.96106022	High	High	High				4.16731882095337	High	0	4.662E-08
False	High	[R].EIAFFFAEGEVCPR.[T]	1xCarbamidomethyl [C12]		0.000210114	0	1	1	56	A6TCD7	A6TCD7 [128-141]	0	1671.78355414	High	High	High	3.9e6	7.5e6	7.8e6	4.56796789169312	High	0	1.801E-07
False	High	[R].YHDADVTAFGYEYGQLPGCPAGFK.[A]	1xDeamidated [Q15]; 1xCarbamidomethyl [C19]		0.100981	0	1	2	4	A6T4W3	A6T4W3 [97-120]	0	2664.17112985	High	Not Found	High	4.3e6			3.27051639556885	High	0.0002795	0.006222
False	High	[K].GKPFAPLLEK.[N]			0.00168238	0	1	1	124	A6TEW9	A6TEW9 [27-36]	0	1099.65100701	High	High	High	5.0e6	1.7e6	6.9e6	3.30719876289368	High	0	0.000184
False	High	[R].HYEIVFMVHPDQSEQVPGMIER.[Y]			5.98984E-05	0	1	2	4	A6THB1	A6THB1 [3-24]	0	2641.25375334	Not Found	Not Found	High			2.6e8	3.91481351852417	High	0	3.209E-10
False	High	[K].AGEEFTIDVTFPEEYHAENLK.[G]	1xDeamidated [N19]		0.00356014	0	1	2	12	A6T5H9	A6T5H9 [207-227]	0	2440.1190772	High	High	High				4.03746461868286	High	0	3.481E-05
False	High	[K].AGEEFTIDVTFPEEYHAENLK.[G]			9.5109E-05	0	1	2	59	A6T5H9	A6T5H9 [207-227]	0	2439.1350612	High	High	High		7.7e6	7.6e6	4.64565801620483	High	0	1.86E-09
False	High	[K].TLPDAQFEVVHSLAK.[W]			0.0113836	0	1	2	3	A6TG48	A6TG48 [61-75]	0	1654.879897	High	High	High	1.3e6		4.5e6	2.88177847862244	High	0	1.496E-05
False	High	[K].IVGIDAVVLSTQHAEDIDQK.[S]	1xDeamidated [Q]		0.0158082	0	1	2	8	A6TDV1	A6TDV1 [178-197]	0	2152.11320408	High	High	High				3.38771486282349	High	0	0.000251
False	High	[K].IVGIDAVVLSTQHAEDIDQK.[S]			2.07194E-05	0	1	2	50	A6TDV1	A6TDV1 [178-197]	0	2151.12918808	High	High	High		9.2e6	4.1e6	4.08095169067383	High	0	3.033E-09
False	High	[K].GMNTAVGDEGGYAPNLGSNAEALAVIAEAVK.[A]	2xDeamidated [N15; N]		0.0331966	0	1	2	3	A6TD53	A6TD53 [201-231]	0	2991.42517208	Not Found	Not Found	High				4.67719459533691	High	0	0.0001357
False	High	[K].GMNTAVGDEGGYAPNLGSNAEALAVIAEAVK.[A]	1xDeamidated [N]		1.17068E-05	0	1	2	34	A6TD53	A6TD53 [201-231]	0	2990.44115608	High	High	High			7.4e6	6.14280796051025	High	0	1.539E-06
False	High	[R].HYEIVFMVHPDQSEQVPGMIER.[Y]	1xDeamidated [Q]		0.00202205	0	1	2	3	A6THB1	A6THB1 [3-24]	0	2642.23776934	Not Found	Not Found	High				3.34921789169312	High	0	0.001174
False	High	[K].GMNTAVGDEGGYAPNLGSNAEALAVIAEAVK.[A]			2.95232E-07	0	1	2	93	A6TD53	A6TD53 [201-231]	0	2989.45714008	High	High	High	8.3e6			7.36342239379883	High	0	1.955E-12
False	High	[R].HIYAQVIAPNGSEVLVAASTVEK.[A]	1xDeamidated [Q/N]		2.17283E-08	0	1	2	127	A6TEV6	A6TEV6 [34-56]	0	2397.26601625	High	High	High	8.4e6		7.2e6	6.87628412246704	High	0	5.782E-13
False	High	[R].HIYAQVIAPNGSEVLVAASTVEK.[A]			1.51039E-05	0	1	2	7	A6TEV6	A6TEV6 [34-56]	0	2396.28200025	High	High	High		4.4e6		4.64633131027222	High	0	2.465E-10
False	High	[R].IHGLAECMQGEMISLPGNR.[Y]	1xDeamidated [Q9]; 1xCarbamidomethyl [C7]		0.0338183	0	1	2	5	A6TG38	A6TG38 [41-59]	0	2113.98274119	High	Not Found	High				3.01807332038879	High	0.00182	0.03895
False	High	[R].IHGLAECMQGEMISLPGNR.[Y]	1xCarbamidomethyl [C7]		6.30891E-05	0	1	2	25	A6TG38	A6TG38 [41-59]	0	2112.99872519	High	High	High	3.4e6			4.51751756668091	High	0	8.583E-07
False	High	[K].AEAIHYIGDLVQR.[T]			0.00149528	0	1	1	10	A6TEU8	A6TEU8 [272-284]	0	1484.78560278	High	High	High	2.7e6			3.2841796875	High	0	2.32E-07
False	High	[K].ALTICTVSDHIR.[T]	1xCarbamidomethyl [C5]		0.0803927	0	1	2	2	B5Y274	B5Y274 [197-208]	0	1385.72056004	High	Not Found	High				2.17387342453003	High	0	0.0008736
False	High	[K].MLHLTVEQAR.[G]			0.0629461	0	1	1	8	A6TCD7	A6TCD7 [39-48]	0	1197.64085297	Not Found	Not Found	High			5.3e6	2.42288565635681	High	0.0005077	0.01297
False	High	[K].GLPLYAHIAELNGTPGK.[Y]	1xDeamidated [N12]		6.30974E-06	0	1	2	143	A6TD53	A6TD53 [127-143]	0	1751.93266124	High	High	High	6.6e6		1.0e7	5.36530351638794	High	0	5.214E-10
False	High	[R].HIYAQVIAPNGSEVLVAASTVEK.[A]	2xDeamidated [Q5; N10]		3.53206E-07	0	1	2	13	A6TEV6	A6TEV6 [34-56]	0	2398.25003225	High	High	High		7.3e6		4.86203908920288	High	0	1.871E-07
False	High	[K].ALIEEMASAYEDPSEVVEFYSK.[N]			8.41404E-06	0	1	1	82	A6T5H9	A6T5H9 [369-390]	0	2507.15341334	High	High	High	8.7e6	1.1e7	1.1e7	6.19707012176514	High	0	1.322E-07
False	High	[R].RGFAVTPPELTK.[D]			0.0460938	0	1	1	4	B5XZB2	B5XZB2 [117-128]	1	1315.73686177	Not Found	High	High		3.4e6		2.79743576049805	High	0.002353	0.05113
False	High	[K].VRENEPFDVALR.[R]			0.00635418	0	1	1	6	B5XU21	B5XU21 [6-17]	1	1444.75430266	Not Found	High	Not Found		3.1e6		4.02030754089355	High	0	1.131E-05
False	High	[K].YGTPPHAGLAFGLDR.[L]			0.00162009	0	1	2	13	A6TB35	A6TB35 [523-537]	0	1571.79650181	High	High	High	4.4e6	5.3e6	6.2e6	3.00881934165955	High	0	2.747E-07
False	High	[R].DVAGYAAGLELFDR.[R]			0.0270559	0	1	1	1	B5Y275	B5Y275 [314-327]	0	1496.73798386	Not Found	High	Not Found				2.7886381149292	High	0	8.921E-05
False	High	[R].GLHSAFTVR.[K]			0.0620913	0	1	1	22	B5XVK6	B5XVK6 [54-62]	0	987.53703993	High	High	High		6.1e6		2.3809962272644	High	0	0.0009383
False	High	[R].LDRWETELNEALPGDAR.[AD]			0.00268317	0	1	9	22	P37323	P37323 [137-153]	1	1984.97229362	High	High	High	3.1e6	9.6e6	1.0e7	4.86994218826294	High	0	8.478E-07
False	High	[R].ALVELLFNDPEVTK.[I]			4.24457E-05	0	1	1	57	P19650	P19650 [137-150]	0	1587.86284997	High	High	High				5.01866436004639	High	0	1.4E-08
False	High	[K].GNVEYWVALIQPGK.[V]			5.82265E-05	0	1	1	49	A6TEW5	A6TEW5 [87-100]	0	1573.83730399	High	High	High				4.52146816253662	High	0	8.234E-10
False	High	[K].SILSELVR.[Q]			0.0221394	0	1	1	112	A6TEX1	A6TEX1 [107-114]	0	916.54620762	High	High	High				2.77788519859314	High	0	0.000125
False	High	[R].ERQEQQEQEAAELQAVTAIAEGR.[R]	1xDeamidated [Q]		5.19928E-05	0	1	1	30	B5XTE8	B5XTE8 [68-90]	1	2585.24377705	High	High	High	6.3e6			5.83037996292114	High	0	2.418E-10
False	High	[R].ERQEQQEQEAAELQAVTAIAEGR.[R]			3.18343E-06	0	1	1	64	B5XTE8	B5XTE8 [68-90]	1	2584.25976105	High	High	High	9.8e6	8.5e6	6.9e6	6.41470956802368	High	0	5.192E-11
False	High	[K].MPIITFIDTPGAYPGVGAEER.[G]			0.000906969	0	1	2	27	A6T4Y7	A6T4Y7 [155-175]	0	2234.11618061	High	High	High	5.2e6		1.1e7	4.72505283355713	High	0	2.563E-05
False	High	[R].FTTIHIQELACVSR.[D]	1xCarbamidomethyl [C11]		2.36456E-05	0	1	2	59	A6TGP0	A6TGP0 [828-841]	0	1674.86320141	High	High	High		4.2e6	5.2e6	4.94047451019287	High	0	1.589E-08
False	High	[K].FVESVDVAVNLGIDAR.[K]	1xDeamidated [N10]		0.00745669	0	1	1	3	B5XYF8	B5XYF8 [38-53]	0	1704.88029129	Not Found	High	High				3.58607268333435	High	0	8.084E-06
False	High	[K].HIEVPVEYIAGK.[V]			0.000220265	0	1	2	60	A6TGP0	A6TGP0 [284-295]	0	1354.7365274	High	High	High				3.94985294342041	High	0	2.873E-08
False	High	[R].VTAEDVLKPGTADILVPR.[N]			1.57591E-05	0	1	1	49	A6TGP1	A6TGP1 [843-860]	0	1894.06440315	High	High	High				5.08730411529541	High	0	1.278E-09
False	High	[R].ADAGDIVAQQAVAIGADDAALTLHR.[K]	1xDeamidated [Q]		0.000186737	0	1	1	4	A6TF98	A6TF98 [139-163]	0	2463.24740599	High	Not Found	Not Found				4.81169557571411	High	0	3.296E-09
False	High	[R].ADAGDIVAQQAVAIGADDAALTLHR.[K]			1.47554E-07	0	1	1	22	A6TF98	A6TF98 [139-163]	0	2462.26338999	High	High	High		6.5e6	3.2e6	6.17179107666016	High	0	1.495E-15
False	High	[R].ALVNAGPGSLGPVNMPVPVIIDR.[T]			0.103244	0	1	1	2	A6T4Z7	A6T4Z7 [329-351]	0	2286.26384789	High	Not Found	High			6.1e6	3.77403736114502	High	0	0.001494
False	High	[K].SLTDAAQQVVAAVEGK.[-]			5.71379E-05	0	1	1	16	A6T6F6	A6T6F6 [373-388]	0	1586.83842608	High	High	High				5.09392642974854	High	0	1.903E-08
False	High	[K].LTHIDFVR.[A]			0.00162009	0	2	2	51	B5XP25; A6TBR5	B5XP25 [86-93]; A6TBR5 [86-93]	0	1000.55744102	High	High	High	4.0e6	5.4e6	4.9e6	3.18374800682068	High	0	1.109E-06
False	High	[R].YHDADVTAFGYEYGQLPGCPAGFK.[A]	1xCarbamidomethyl [C19]		0.0127411	0	1	2	2	A6T4W3	A6T4W3 [97-120]	0	2663.18711385	Not Found	High	Not Found				3.31547904014587	High	0.002054	0.04363
False	High	[K].QVAEELHLEEIK.[N]			0.0112772	0	1	1	4	O07026	O07026 [163-174]	0	1437.75838495	Not Found	Not Found	High				2.90812277793884	High	0	0.0001317
False	High	[R].EKPTWLEVDAGK.[M]			0.000584876	0	1	1	103	B5XNB5	B5XNB5 [166-177]	0	1372.71070654	High	High	High	4.8e6			3.6672523021698	High	0	3.416E-08
False	High	[K].TVPMFNEALAELNK.[I]			0.000765318	0	1	2	77	A6T4X1	A6T4X1 [46-59]	0	1576.80395492	High	High	High				3.89689874649048	High	0	4.243E-07
False	High	[K].KLPADTPVAAQASTGDNAEIVENTVR.[Y]	1xDeamidated [N]		0.0360855	0	1	1	3	B5XXK6	B5XXK6 [438-463]	1	2668.34242844	Not Found	High	High				4.36022520065308	High	0	0.0005216
False	High	[K].KLPADTPVAAQASTGDNAEIVENTVR.[Y]			0.000495856	0	1	1	10	B5XXK6	B5XXK6 [438-463]	1	2667.35841244	Not Found	High	High		7.3e6	3.0e6	4.92230176925659	High	0	2.466E-07
False	High	[K].GVLGYTEDDVVSTDFNGEVCTSVFDAK.[A]	1xDeamidated [N16]; 1xCarbamidomethyl [C20]		2.71194E-07	0	1	1	73	P24164	P24164 [264-290]	0	2925.29824014	High	High	High	4.8e6	4.4e6	8.3e6	7.28235387802124	High	0	1.85E-14
False	High	[K].GVLGYTEDDVVSTDFNGEVCTSVFDAK.[A]	1xCarbamidomethyl [C20]		2.42131E-06	0	1	1	44	P24164	P24164 [264-290]	0	2924.31422414	High	High	High				6.56710481643677	High	0	4.559E-13
False	High	[K].FTESVDVAVNLGIDAR.[K]			1.36147E-05	0	1	1	166	A6TGN6	A6TGN6 [38-53]	0	1705.87553983	High	High	High	4.9e6	3.8e6	9.0e6	5.57702970504761	High	0	1.068E-08
False	High	[R].ADIDYNTSEAHTTYGVIGVK.[V]	1xDeamidated [N6]		0.000765318	0	1	1	12	B5XNA0	B5XNA0 [180-199]	0	2155.01896935	High	High	High				4.38363695144653	High	0	5.907E-08
False	High	[R].ADIDYNTSEAHTTYGVIGVK.[V]			6.13362E-06	0	1	1	221	B5XNA0	B5XNA0 [180-199]	0	2154.03495335	High	High	High	5.0e6	9.3e6	5.4e6	5.45270681381226	High	0	3.407E-12
False	High	[R].SVFPIQSYSGNSELQYVSYR.[L]	1xDeamidated [N/Q]		0.000244355	0	1	2	29	A6TGP0	A6TGP0 [55-74]	0	2325.10336765	High	High	High	3.9e6		2.3e6	4.79432106018066	High	0	5.696E-09
False	High	[R].AGDNAPMAYIELVDR.[A]			1.63653E-05	0	1	1	104	A6TEU7	A6TEU7 [104-118]	0	1634.78428206	High	High	High	2.9e6		3.1e6	4.93537712097168	High	0	6.884E-09
False	High	[R].SVFPIQSYSGNSELQYVSYR.[L]			6.19096E-05	0	1	2	59	A6TGP0	A6TGP0 [55-74]	0	2324.11935165	High	High	High	6.3e6	3.8e6	1.5e6	4.66824245452881	High	0	5.473E-10
False	High	[K].LSGEALQGSEGFGIDASILDR.[M]			0.000217169	0	1	1	10	A6T4X3	A6T4X3 [16-36]	0	2135.06150244	High	High	High		2.7e6		3.88708734512329	High	0	7.203E-07
False	High	[R].TASITGACVALADALNK.[L]	1xCarbamidomethyl [C8]		0.0115994	0	1	1	4	B5XTF9	B5XTF9 [127-143]	0	1675.8683463	Not Found	High	High				3.81492686271667	High	0	1.55E-05
False	High	[K].LPIYLDYSATTPVDPR.[V]			1.92128E-05	0	1	2	75	A6TCF1	A6TCF1 [3-18]	0	1820.9428911	High	High	High		3.1e6		4.84673070907593	High	0	5.104E-11
False	High	[K].IIGIDLGTTNSCVAIMDGTTAR.[V]	1xDeamidated [N10]; 1xCarbamidomethyl [C12]		7.06625E-06	0	1	2	7	A6T4F4	A6T4F4 [4-25]	0	2280.12100863	Not Found	High	High			3.0e6	6.53514671325684	High	0	4.081E-12
False	High	[K].IIGIDLGTTNSCVAIMDGTTAR.[V]	1xCarbamidomethyl [C12]		7.80224E-06	0	1	2	64	A6T4F4	A6T4F4 [4-25]	0	2279.13699263	High	High	High	3.9e6	7.5e6		5.96204948425293	High	0	1.165E-11
False	High	[R].NGMASGAVIESFLDK.[G]	1xDeamidated [N1]		0.000527218	0	1	2	16	A6TEI7	A6TEI7 [568-582]	0	1539.73593534	High	High	High	2.5e6	3.3e6		4.39472627639771	High	0	2.761E-08
False	High	[K].IQLVGDDLFVTNTK.[I]	1xDeamidated [Q/N]		0.0145293	0	1	2	9	A6TD53	A6TD53 [312-325]	0	1563.82646488	High	High	High				3.41014957427979	High	0.002237	0.04859
False	High	[K].IQLVGDDLFVTNTK.[I]			0.000136772	0	1	2	107	A6TD53	A6TD53 [312-325]	0	1562.84244888	High	High	High				4.81569623947144	High	0	6.642E-09
False	High	[K].LSGEALQGSEGFGIDASILDR.[M]	1xDeamidated [Q7]		0.0702016	0	1	1	1	A6T4X3	A6T4X3 [16-36]	0	2136.04551844	High	Not Found	Not Found				3.01909804344177	High	0	0.0006525
False	High	[R].FLLVTDVDTANR.[V]			0.0179387	0	1	1	13	B5XUE6	B5XUE6 [161-172]	0	1363.72160557	Not Found	High	High				2.97280955314636	High	0.0005077	0.01278
False	High	[K].GIHPNYDEITATCSCGNVMK.[I]	2xCarbamidomethyl [C13; C15]		2.77599E-05	0	1	1	43	A6TGC6	A6TGC6 [4-23]	0	2266.98894856	High	High	High	8.1e6			6.15167427062988	High	0	2.373E-10
False	High	[K].GIHPNYDEITATCSCGNVMK.[I]	1xDeamidated [N]; 2xCarbamidomethyl [C13; C15]		0.00685114	0	1	1	4	A6TGC6	A6TGC6 [4-23]	0	2267.97296456	High	High	Not Found	4.0e6			3.26416110992432	High	0	5.234E-06
False	High	[R].LTGLEGEQLGIVSLR.[E]			1.51039E-05	0	1	1	58	P33318	P33318 [26-40]	0	1584.89554706	High	High	High			2.6e6	4.90124893188477	High	0	6.648E-09
False	High	[R].DANGIDPVSLIAFDK.[V]	1xDeamidated [N3]		6.93414E-06	0	1	1	79	A6TEX1	A6TEX1 [171-185]	0	1575.79007936	High	High	High		3.8e6	3.7e6	5.2896580696106	High	0	4.716E-10
False	High	[R].DANGIDPVSLIAFDK.[V]			0.00756268	0	1	1	2	A6TEX1	A6TEX1 [171-185]	0	1574.80606336	Not Found	High	Not Found				2.79193091392517	High	0	6.453E-06
False	High	[R].VVSEITESNGSSSMASVCGASLALMDAGVPVK.[A]	1xDeamidated [N9]; 1xCarbamidomethyl [C18]		2.49052E-05	0	1	2	27	A6TEI3	A6TEI3 [427-458]	0	3154.49524207	High	High	High	3.8e6	8.0e6	6.4e6	5.8271918296814	High	0	5.336E-11
False	High	[R].VVSEITESNGSSSMASVCGASLALMDAGVPVK.[A]	1xCarbamidomethyl [C18]		0.0181924	0	1	2	1	A6TEI3	A6TEI3 [427-458]	0	3153.51122607	Not Found	High	Not Found				4.00947666168213	High	0	3.916E-05
False	High	[K].VPSEQLTLLVR.[E]			0.00745669	0	1	2	41	A6TDV1	A6TDV1 [321-331]	0	1254.7416128	High	High	High				3.19554138183594	High	0	4.436E-05
False	High	[R].VGGSTYQVPVEVRPVR.[R]			0.000743961	0	1	2	140	A6TEX9	A6TEX9 [80-95]	0	1742.95479324	High	High	High	4.4e6	1.0e7	6.7e6	4.16365480422974	High	0	6.912E-07
False	High	[R].VPNGVSGTVIDVQVFTR.[D]	1xDeamidated [N/Q]		4.75348E-05	0	1	2	37	A6TGP0	A6TGP0 [920-936]	0	1788.94903953	High	High	High	5.8e6	9.5e6	1.9e7	4.25959777832031	High	0	1.568E-09
False	High	[K].QGVDLNSIEWSHH.[-]			0.00735218	0	1	2	12	A6TCF1	A6TCF1 [392-404]	0	1521.70808071	Not Found	High	High		5.9e6	2.9e6	3.45766663551331	High	0	8.646E-05
False	High	[K].LESLVEDLVNR.[S]			0.0011756	0	1	2	59	A6T4F4	A6T4F4 [305-315]	0	1286.69505648	High	High	High		3.9e6		3.90654850006104	High	0	2.501E-06
False	High	[K].FQYGQHTVTLETGMMAR.[Q]	1xDeamidated [Q5]		0.10188	0	1	2	1	A6TEI3	A6TEI3 [9-25]	0	1970.90989359	Not Found	High	Not Found		2.3e6		2.90866589546204	High	0	0.001457
False	High	[K].FQYGQHTVTLETGMMAR.[Q]			0.00662912	0	1	2	9	A6TEI3	A6TEI3 [9-25]	0	1969.92587759	High	High	High	3.9e6			3.11954855918884	High	0	8.039E-06
False	High	[K].GAVPGATGSDLIVKPAVK.[A]			5.37386E-05	0	1	1	93	A6TEX2	A6TEX2 [191-208]	0	1679.96904633	High	High	High	3.6e6	1.1e6	1.1e7	4.53858613967896	High	0	5.825E-09
False	High	[K].ALMATEGVNIEFTEDGIK.[R]			0.0316908	0	1	2	3	A6TGC1	A6TGC1 [358-375]	0	1937.95246941	Not Found	High	High			5.4e6	2.46875381469727	High	0	0.0001235
False	High	[R].VTITIAADSIENAVK.[S]			0.000346451	0	1	2	37	A6T5H9	A6T5H9 [15-29]	0	1544.85301354	High	High	High				3.98471856117249	High	0	4.76E-08
False	High	[R].WELELNSAIPGDAR.[D]			8.61374E-05	0	1	1	51	Q9F663	Q9F663 [164-177]	0	1570.78599664	High	High	High				4.632493019104	High	0	6.159E-08
False	High	[R].TTDVTGTIELPEGVEMVMPGDNIK.[M]	1xDeamidated [N22]		0.000173979	0	1	1	19	A6TEX7	A6TEX7 [335-358]	0	2547.22044743	High	High	High	2.4e6	4.3e6	4.2e6	6.3593487739563	High	0	2.655E-07
False	High	[R].TTDVTGTIELPEGVEMVMPGDNIK.[M]			3.58285E-08	0	1	1	222	A6TEX7	A6TEX7 [335-358]	0	2546.23643143	High	High	High	5.9e6	6.2e6	7.9e6	7.27040672302246	High	0	8.205E-17
False	High	[R].VGQQFPLPTYATSGSAGLDLR.[A]			0.0200701	0	1	2	10	A6TFN1	A6TFN1 [14-34]	0	2178.11895779	High	High	High	1.8e6	3.7e6	6.6e6	3.18894958496094	High	0	0.0001499
False	High	[K].DAEGNITTIFCTYDADTLSK.[D]	1xDeamidated [N5]; 1xCarbamidomethyl [C11]		0.0233061	0	1	2	2	A6T6C3	A6T6C3 [427-446]	0	2235.99618525	High	Not Found	Not Found				3.44155430793762	High	0	0.0002596
False	High	[K].SICLNFGIAQDYQGQCNLR.[F]	2xCarbamidomethyl [C3; C16]		0.0158082	0	1	2	2	A6T6C3	A6T6C3 [47-65]	0	2257.04884672	Not Found	Not Found	High			3.3e6	3.15720653533936	High	0.0002402	0.005602
False	High	[K].DAEGNITTIFCTYDADTLSK.[D]	1xCarbamidomethyl [C11]		0.000514928	0	1	2	32	A6T6C3	A6T6C3 [427-446]	0	2235.01216925	High	High	High	2.6e6	5.0e6	7.1e6	3.96524858474731	High	0	1.496E-07
False	High	[R].DALVADFPGLTR.[D]			0.00777918	0	1	1	10	A6TCD0	A6TCD0 [27-38]	0	1274.67392716	Not Found	High	High			3.9e6	3.22836685180664	High	0.0004457	0.009991
False	High	[K].VLESAIANAEHNDGADIDDLK.[V]	2xDeamidated [N8; N12]		0.0107094	0	1	1	1	A6TEW7	A6TEW7 [50-70]	0	2212.02517727	Not Found	Not Found	High				3.90809893608093	High	0	1.311E-05
False	High	[K].VLESAIANAEHNDGADIDDLK.[V]	1xDeamidated [N]		0.000280183	0	1	1	37	A6TEW7	A6TEW7 [50-70]	0	2211.04116127	High	High	High	6.0e6	5.7e6		4.87540340423584	High	0	2.079E-06
False	High	[K].VLESAIANAEHNDGADIDDLK.[V]			2.37661E-08	0	1	1	228	A6TEW7	A6TEW7 [50-70]	0	2210.05714527	High	High	High	3.3e6	3.1e6	5.9e6	6.38062763214111	High	0	2.217E-12
False	High	[K].VETDFAAEVAAMSK.[Q]			5.82265E-05	0	1	1	53	A6T4X2	A6T4X2 [268-281]	0	1468.69882116	High	High	High				5.15597105026245	High	0	3.045E-10
False	High	[R].TSHITVVVSDR.[-]			0.00118674	0	1	1	137	A6TEW7	A6TEW7 [100-110]	0	1213.65352607	High	High	High	3.0e6			3.40700936317444	High	0	1.453E-07
False	High	[-].MTTNYIFVTGGVVSSLGK.[G]			0.0347724	0	1	2	7	A6TD54	A6TD54 [1-18]	0	1873.97281101	High	High	Not Found	3.7e6	1.5e6		2.69441699981689	High	0.00199	0.04208
False	High	[R].EQIIFPEIDYDK.[V]			0.00490452	0	1	2	31	A6TEW0	A6TEW0 [134-145]	0	1509.74715155	High	High	High				3.58655643463135	High	0	3.126E-05
False	High	[K].IEGNYGYILEVNCQTDFVAK.[D]	1xDeamidated [Q/N]; 1xCarbamidomethyl [C13]		0.00086518	0	1	1	37	A6T4X2	A6T4X2 [66-85]	0	2334.09583975	High	High	High		2.5e6		5.05047655105591	High	0	6.198E-05
False	High	[R].GLAIDTALPSGEEFPR.[F]			0.00742169	0	1	1	15	B5XXK6	B5XXK6 [172-187]	0	1672.85407614	Not Found	High	High			4.0e6	3.43840551376343	High	0	6.206E-06
False	High	[K].IEGNYGYILEVNCQTDFVAK.[D]	1xCarbamidomethyl [C13]		1.68352E-05	0	1	1	107	A6T4X2	A6T4X2 [66-85]	0	2333.11182375	High	High	High	3.0e6	2.9e6	3.5e6	5.54856967926025	High	0	8.275E-11
False	High	[R].ATPGVGFAMGLER.[L]			0.0165663	0	1	1	14	B5XNL6	B5XNL6 [299-311]	0	1305.66198229	Not Found	High	High				3.24619817733765	High	0	0.0009036
False	High	[R].FDGNACVILNNNSEQPIGTR.[I]	1xDeamidated [N/Q]; 1xCarbamidomethyl [C6]		1.99519E-05	0	1	1	87	A6TEW2	A6TEW2 [79-98]	0	2220.03497085	High	High	Not Found	6.9e6	2.9e6		5.49651145935059	High	0	3.419E-11
False	High	[R].FDGNACVILNNNSEQPIGTR.[I]	1xCarbamidomethyl [C6]		3.02205E-05	0	1	1	43	A6TEW2	A6TEW2 [79-98]	0	2219.05095485	High	High	Not Found	9.1e6	3.3e6		5.04831171035767	High	0	6.611E-09
False	High	[R].IPVIAGTGANATAEAISLTK.[R]			0.00387528	0	1	1	14	A6TCA1	A6TCA1 [71-90]	0	1898.05931775	Not Found	High	High		4.0e6	6.0e6	3.89599752426147	High	0	2.455E-06
False	High	[R].FNNFINDSLLEGAIDALK.[R]			0.00139315	0	1	1	3	A6T5E8	A6T5E8 [22-39]	0	1994.02293223	Not Found	High	High		7.3e7	1.4e8	4.12653779983521	High	0	2.013E-07
False	High	[R].ELLLNNQDAKPDFVVDGNDAEETEQDF.[-]	1xDeamidated [N/Q]		0.00177195	0	1	1	15	A6TCW1	A6TCW1 [326-352]	0	3066.36982474	High	High	High		2.2e6	3.2e6	5.48102807998657	High	0	3.289E-07
False	High	[R].ELLLNNQDAKPDFVVDGNDAEETEQDF.[-]			0.000186737	0	1	1	7	A6TCW1	A6TCW1 [326-352]	0	3065.38580874	Not Found	High	High		4.4e6		4.20157957077026	High	0	3.293E-09
False	High	[K].VGINELLR.[T]			0.0940434	0	1	1	30	B5Y1K5	B5Y1K5 [264-271]	0	913.54654199	Not Found	High	High				2.3642725944519	High	0.0001825	0.003826
False	High	[R].MNIGQILETHLGMAAK.[G]			0.00300456	0	1	2	4	A6TGP0	A6TGP0 [1107-1122]	0	1726.89787204	High	Not Found	High	2.2e7		4.7e7	3.8654682636261	High	0	2.966E-06
False	High	[K].ANDAAGDGTTTATVLAQAIVNEGLK.[A]			7.13498E-08	0	1	3	172	A6TH53	A6TH53 [81-105]	0	2401.2205221	High	High	High	1.8e6		6.0e6	7.23342990875244	High	0	1.942E-14
False	High	[K].ANDAAGDGTTTATVLAQAIVNEGLK.[A]	1xDeamidated [N/Q]		7.47787E-06	0	1	3	20	A6TH53	A6TH53 [81-105]	0	2402.2045381	High	High	High	7.1e6		9.1e6	6.56072616577148	High	0	4.574E-12
False	High	[R].SANIALVLYK.[D]			0.0167222	0	1	1	25	A6TEW9	A6TEW9 [88-97]	0	1091.64592161	High	High	High				3.25418543815613	High	0	5.843E-05
False	High	[K].LMNLPAPVAVSEAPHEGVVVPPAPDQEPEA.[-]			0.118879	0	1	1	6	A6TC02	A6TC02 [277-306]	0	3060.53466215	High	High	High		2.9e6		3.26634049415588	High	0.007179	0.1421
False	High	[K].NALVPWSPISEK.[Y]			0.00175532	0	1	1	110	Q9F663	Q9F663 [99-110]	0	1340.72087734	High	High	High	3.5e6			2.82004165649414	High	0	3.233E-07
False	High	[K].IGVLTSGGDAPGMNAAIR.[G]			0.0050689	0	1	1	6	A6TGB8	A6TGB8 [5-22]	0	1699.87957939	High	High	Not Found	4.1e6			3.27451205253601	High	0	2.417E-05
False	High	[K].VGDIVIFNDGYGVK.[ST]			0.000268535	0	1	2	102	A6TH52	A6TH52 [61-74]	0	1495.77912041	High	High	High				4.4614052772522	High	0	4.8E-08
False	High	[K].TAPPQISAEVLKK.[M]			0.112777	0	1	2	7	A6T4F4	A6T4F4 [110-122]	1	1381.80494127	High	High	High				2.1924295425415	High	0.008493	0.1694
False	High	[K].AANIIGVQIEFAK.[V]			8.06316E-05	0	1	1	73	B5XNB2	B5XNB2 [97-109]	0	1373.77872655	High	High	High				4.68704462051392	High	0	6.21E-08
False	High	[K].ADVQGSVEAISDSLLK.[L]			0.000245511	0	1	2	13	A6TEI7	A6TEI7 [701-716]	0	1631.84865637	High	High	High	4.1e6		2.9e6	4.42418479919434	High	0	9.849E-08
False	High	[R].QPLELVDMVEK.[L]			0.00146733	0	1	2	76	A6TEN8	A6TEN8 [50-60]	0	1300.68171464	High	High	High	8.6e6			3.94239020347595	High	0	2.234E-07
False	High	[K].NNTLVQEVQSAQHGR.[E]			0.000159061	0	1	2	5	A6TFR0	A6TFR0 [36-50]	0	1680.84122002	High	Not Found	High	3.4e6			4.01622152328491	High	0	2.368E-09
False	High	[K].VMAGLGIAVVSTSK.[G]			0.000284176	0	1	2	22	A6TEV8	A6TEV8 [95-108]	0	1332.75554828	Not Found	High	High				4.32037258148193	High	0	1.377E-08
False	High	[K].ASLATESFISAASFQETTR.[V]			0.0454613	0	1	1	3	A6TGP1	A6TGP1 [1312-1330]	0	2016.98727494	High	Not Found	High			3.1e6	2.35570573806763	High	0.0002597	0.006193
False	High	[-].MQLNSTEISELIK.[Q]			0.00163544	0	1	2	14	A6TG38	A6TG38 [1-13]	0	1505.78797049	High	Not Found	High				3.37625193595886	High	0	6.136E-07
False	High	[R].EIEEGLINNQILDVR.[E]			6.61371E-05	0	1	1	27	B5XTE8	B5XTE8 [53-67]	0	1754.92830364	High	High	High				4.85950613021851	High	0	3.2E-06
False	High	[R].LVDIEQVSSTHAK.[V]			0.00320951	0	1	1	32	A6TEU8	A6TEU8 [13-25]	0	1426.75363392	High	High	High	1.5e6	3.2e6	2.1e6	2.8303017616272	High	0	4.731E-05
False	High	[R].EGITALDLAGDELGFPGTLFR.[N]			0.0187103	0	1	1	2	A6T9W8	A6T9W8 [161-181]	0	2192.12337445	High	Not Found	Not Found	5.3e7			2.96689057350159	High	0	4.126E-05
False	High	[K].VGLFGGAGVGK.[T]			0.00131649	0	1	2	6	A6TG36	A6TG36 [146-156]	0	961.54654199	High	High	Not Found				3.36058926582336	High	0	1.796E-07
False	High	[R].IEEALGEQAPFNGRK.[E]	1xDeamidated [N12]		0.0124456	0	1	2	6	A6TD53	A6TD53 [412-426]	1	1659.83367548	Not Found	Not Found	High			4.7e6	3.20435786247253	High	0	1.79E-05
False	High	[K].DITLAMDCAASEFYK.[D]	1xCarbamidomethyl [C8]		3.46517E-05	0	1	2	85	A6TD53	A6TD53 [240-254]	0	1734.77133439	High	High	High				5.83854389190674	High	0	5.155E-10
False	High	[K].LTDAELPTTESLALTIDR.[V]			1.61372E-06	0	1	1	110	B5XZB2	B5XZB2 [143-160]	0	1959.02807712	High	High	High				5.76298999786377	High	0	2.73E-12
False	High	[R].VVEPLITLAK.[T]			0.0128613	0	1	1	51	A6TEU7	A6TEU7 [47-56]	0	1082.68197276	High	High	High	8.4e6			2.60792255401611	High	0	4.725E-05
False	High	[R].GLAQGTDVSFGTFGLK.[A]			2.78912E-05	0	1	1	83	A6TEW5	A6TEW5 [19-34]	0	1597.82204779	High	High	High				5.30989074707031	High	0	1.821E-10
False	High	[R].NELLDVSDVSETINSIR.[E]			2.35343E-05	0	1	2	37	A6T4P1	A6T4P1 [664-680]	0	1903.96072585	High	High	High		2.6e6	1.0e7	5.10604000091553	High	0	1.147E-07
False	High	[K].ASEGELLAQVEPEDLIK.[F]			0.024879	0	1	2	20	A6T5I1	A6T5I1 [281-297]	0	1840.95384962	High	High	High	3.7e6	3.2e6	5.1e6	3.47515749931335	High	0	8.63E-05
False	High	[R].SHDALTAVTSLSVDK.[T]			9.60237E-06	0	1	1	211	A6T7E9	A6T7E9 [18-32]	0	1543.79622693	High	High	High	3.2e6	9.0e6	5.1e6	5.45384836196899	High	0	2.149E-10
False	High	[R].VVPYWNETILPR.[L]			0.00264549	0	1	1	81	B5XZB2	B5XZB2 [161-172]	0	1486.80527564	High	High	High				3.19226717948914	High	0	7.198E-06
False	High	[R].AYALQDQGYDTVEANHQLGFAADER.[D]	1xDeamidated [Q/N]		0.00811557	0	1	2	5	A6T7Y5	A6T7Y5 [104-128]	0	2783.25434171	High	Not Found	Not Found				3.88350129127502	High	0	2.222E-05
False	High	[R].AYALQDQGYDTVEANHQLGFAADER.[D]			0.000557925	0	1	2	12	A6T7Y5	A6T7Y5 [104-128]	0	2782.27032571	High	High	High	1.7e6	4.1e6	5.5e6	3.66280794143677	High	0	1.487E-05
False	High	[K].VEGDTKPELELTLK.[Y]			0.00277319	0	1	1	46	A6TEV8	A6TEV8 [51-64]	0	1571.85267917	High	High	High	2.9e6			2.89243388175964	High	0	3.168E-06
False	High	[R].YTLAGTEVSALLGR.[M]			0.000102084	0	1	2	92	A6TG36	A6TG36 [248-261]	0	1450.79001944	High	High	High	1.8e6		9.7e6	4.96925258636475	High	0	1.501E-08
False	High	[R].VQGKDEVILTLNK.[S]			0.0136061	0	1	1	41	A6TEU8	A6TEU8 [92-104]	1	1456.83696962	High	High	High	7.4e5		3.6e6	3.54441046714783	High	0	2.15E-05
False	High	[K].HYYLGNAEEIAAK.[A]			3.41647E-05	0	1	1	111	B5XZB2	B5XZB2 [227-239]	0	1478.7274192	High	High	High		5.7e6	3.7e6	5.10958337783813	High	0	1.557E-10
False	High	[R].DASVVVVSSAISADNPEIVAAHEAR.[I]			0.0153699	0	1	2	3	A6T4N4	A6T4N4 [78-102]	0	2507.27362028	High	Not Found	High				3.78446340560913	High	0	2.756E-05
False	High	[R].GIIYHVDATQSVGK.[L]			0.0249953	0	1	2	4	A6TCF1	A6TCF1 [174-187]	0	1487.78526841	High	Not Found	Not Found				2.10267305374146	High	0	0.0001751
False	High	[K].ATLLGLGLR.[R]			0.0302521	0	1	1	67	A6TEV4	A6TEV4 [22-30]	0	913.58292751	High	High	High				2.90775942802429	High	0	0.0003724
False	High	[R].QQFVDWLK.[G]			0.0465202	0	1	1	74	Q9F663	Q9F663 [204-211]	0	1063.55710665	High	High	High				2.81043410301209	High	0	0.0004478
False	High	[R].NVALEEQAVEAVLAK.[A]			1.31724E-05	0	1	2	107	A6T5H9	A6T5H9 [400-414]	0	1583.86391257	High	High	High			3.8e6	5.6967248916626	High	0	3.637E-09
False	High	[R].GLALLDEELSK.[L]			0.106022	0	1	1	2	A6TCV9	A6TCV9 [374-384]	0	1187.65179473	Not Found	Not Found	High				3.22954702377319	High	0	0.001583
False	High	[K].IGVPFVEGGVIK.[A]			0.00120365	0	1	1	77	B5XSV5	B5XSV5 [49-60]	0	1214.71433548	High	High	High				2.8853805065155	High	0	3.457E-07
False	High	[R].ELDKLENSLGGIK.[D]	1xDeamidated [N7]		0.01017	0	1	2	2	A6T4X1	A6T4X1 [140-152]	1	1416.75805101	Not Found	Not Found	High			4.3e6	3.09842967987061	High	0	1.182E-05
False	High	[R].ELDKLENSLGGIK.[D]			0.000861109	0	1	2	147	A6T4X1	A6T4X1 [140-152]	1	1415.77403501	High	High	High		7.3e6		3.78249168395996	High	0	1.626E-06
False	High	[K].SLYEADLVDEAKR.[L]			0.00338029	0	1	1	28	B5XUB8	B5XUB8 [232-244]	1	1508.75911318	High	High	High	2.3e6	2.9e6	4.6e6	3.51202487945557	High	0	0.0001567
False	High	[R].GIEGTSLDVPEDIVHSGK.[T]			0.000601668	0	1	2	10	A6T5G0	A6T5G0 [73-90]	0	1852.9286975	Not Found	High	High				3.49774885177612	High	0	0.0002658
False	High	[R].DASVVVVSSAISADNPEIVAAHEAR.[I]	1xDeamidated [N15]		0.00408142	0	1	2	2	A6T4N4	A6T4N4 [78-102]	0	2508.25763628	Not Found	Not Found	High				3.49226355552673	High	0	1.811E-06
False	High	[R].QLDPLVVGQEHYDTAR.[G]			0.000116501	0	1	2	32	A6TG36	A6TG36 [344-359]	0	1840.91880158	High	Not Found	High				4.1763162612915	High	0	1.252E-09
False	High	[R].EIPFLYASSAATYGGR.[T]			0.048043	0	1	3	2	A6TFL4	A6TFL4 [108-123]	0	1702.84351148	Not Found	Not Found	High			6.0e6	3.14591193199158	High	0	0.0002937
False	High	[K].TAEDYLGEPVTEAVITVPAYFNDAQR.[Q]	1xDeamidated [N/Q]		5.87785E-05	0	1	2	53	A6T4F4	A6T4F4 [126-151]	0	2870.37305982	High	High	High	7.7e6	3.9e6	6.7e6	5.47515678405762	High	0	3.647E-09
False	High	[K].TAEDYLGEPVTEAVITVPAYFNDAQR.[Q]			6.74059E-06	0	1	2	67	A6T4F4	A6T4F4 [126-151]	0	2869.38904382	High	High	High	3.4e6	5.5e6	1.3e7	5.80746221542358	High	0	1.902E-11
False	High	[K].VLSESDFQVNQLLDILR.[A]			3.70179E-05	0	1	2	4	A6T5G0	A6T5G0 [50-66]	0	1989.06513138	High	High	Not Found	2.4e7	3.2e7		4.2801399230957	High	0	1.203E-10
False	High	[R].QTDELTGLSSLVVLDSAER.[T]	1xDeamidated [Q1]		6.07522E-05	0	1	1	3	A6TGP1	A6TGP1 [1049-1067]	0	2034.02372038	High	Not Found	High				4.77302932739258	High	0	5.06E-08
False	High	[R].QTDELTGLSSLVVLDSAER.[T]			1.39397E-05	0	1	1	17	A6TGP1	A6TGP1 [1049-1067]	0	2033.03970438	High	High	High			4.8e6	5.32622909545898	High	0	8.42E-10
False	High	[R].NMDLEQECEQLREELNETNSETK.[R]	1xDeamidated [N/Q]; 1xCarbamidomethyl [C8]		0.00325521	0	1	1	11	A6TGP1	A6TGP1 [191-213]	1	2840.21967223	High	High	High			7.7e6	4.3484206199646	High	0	1.14E-06
False	High	[R].NMDLEQECEQLREELNETNSETK.[R]	1xCarbamidomethyl [C8]		0.00481299	0	1	1	12	A6TGP1	A6TGP1 [191-213]	1	2839.23565623	High	High	Not Found	2.1e6	8.6e6		3.81505823135376	High	0	0.0004582
False	High	[K].QYDINEAIALLK.[E]			0.00322467	0	1	1	44	A6TGN6	A6TGN6 [20-31]	0	1390.75765672	High	High	High			4.8e6	3.58862209320068	High	0	1.122E-06
False	High	[K].GDIIIDGGNTFFQDTIR.[R]	1xDeamidated [N/Q]		0.000306458	0	2	2	6	P00350; P41576	P00350 [94-110]; P41576 [94-110]	0	1882.91813327	High	High	Not Found		8.0e6		5.45615482330322	High	0	1.943E-08
False	High	[K].GDIIIDGGNTFFQDTIR.[R]			1.48215E-05	0	2	2	31	P00350; P41576	P00350 [94-110]; P41576 [94-110]	0	1881.93411727	High	High	High		5.2e6		5.35863018035889	High	0	4.639E-09
False	High	[K].GPLENDGFSAVEAIAPGVIER.[Q]	1xDeamidated [N5]		0.00012803	0	1	2	14	A6TG38	A6TG38 [119-139]	0	2142.0713393	High	High	High	4.0e6			4.7899489402771	High	0	3.209E-07
False	High	[K].GPLENDGFSAVEAIAPGVIER.[Q]			1.03566E-06	0	1	2	94	A6TG38	A6TG38 [119-139]	0	2141.0873233	High	High	High	3.0e6	1.2e7	7.7e6	6.26425504684448	High	0	1.801E-11
False	High	[K].NGAVDYALVVGADVLAR.[T]			0.0558981	0	1	1	1	A6T7F1	A6T7F1 [128-144]	0	1702.91225972	Not Found	High	Not Found				2.73299717903137	High	0	0.0004038
False	High	[R].IDDIDLNLEDFVQR.[V]			0.00153819	0	1	2	10	A6TBK7	A6TBK7 [368-381]	0	1704.84390534	Not Found	High	High				3.87130856513977	High	0	2.468E-07
False	High	[R].AVSLYLGAVAATVR.[E]			0.000399125	0	1	2	32	A6T4X1	A6T4X1 [209-222]	0	1390.80527564	High	High	High				4.18813419342041	High	0	1.565E-08
False	High	[R].VAVTGAGQSPALDVTVHAIGK.[S]	1xDeamidated [Q8]		0.0115451	0	1	1	1	A6TC43	A6TC43 [430-450]	0	1992.07603084	High	Not Found	Not Found				1.59708142280579	High	0	1.528E-05
False	High	[R].VAVTGAGQSPALDVTVHAIGK.[S]			3.56467E-05	0	1	1	15	A6TC43	A6TC43 [430-450]	0	1991.09201484	High	High	High		4.6e6		4.4799861907959	High	0	1.115E-10
False	High	[R].VFQTHSPVVDSIAVK.[R]			3.00783E-05	0	1	1	76	B5XVK6	B5XVK6 [73-87]	0	1626.8849824	High	High	High	5.3e6			5.02177715301514	High	0	6.292E-08
False	High	[R].VSDYDGYNQFLVHR.[S]			0.00107991	0	1	1	8	B5XZC1	B5XZC1 [184-197]	0	1712.8027093	High	High	High	3.1e6	4.2e6	4.5e6	3.14563703536987	High	0	3.349E-07
False	High	[R].EEVIDHLGTIAK.[S]			0.005921	0	1	1	11	A6T5N6	A6T5N6 [88-99]	0	1324.71070654	Not Found	High	High		2.7e6	7.3e6	3.58970761299133	High	0	0.0001655
False	High	[K].AVAAVNGPIAQAILGK.[D]	2xDeamidated [N6; Q11]		0.0296948	0	1	2	1	A6TD53	A6TD53 [67-82]	0	1494.85262054	Not Found	Not Found	High				3.8390645980835	High	0	0.000108
False	High	[K].AVAAVNGPIAQAILGK.[D]	1xDeamidated [N/Q]		0.00019392	0	1	2	62	A6TD53	A6TD53 [67-82]	0	1493.86860454	High	High	High				5.13579797744751	High	0	5.163E-06
False	High	[K].AVAAVNGPIAQAILGK.[D]			2.11141E-05	0	1	2	26	A6TD53	A6TD53 [67-82]	0	1492.88458854	High	High	High				4.42611837387085	High	0	2.631E-06
False	High	[R].FATTHTDSSAQTVSLEEYVSR.[M]	1xDeamidated [Q11]		0.0149437	0	1	1	2	A6T5N6	A6T5N6 [402-422]	0	2330.07827502	Not Found	High	High				4.12520408630371	High	0	0.0002483
False	High	[R].FATTHTDSSAQTVSLEEYVSR.[M]			0.000150306	0	1	1	41	A6T5N6	A6T5N6 [402-422]	0	2329.09425902	High	High	High			6.8e6	5.09416103363037	High	0	2.109E-09
False	High	[K].EYQVQLDIAMQSGKPK.[E]	1xDeamidated [Q]		0.00101568	0	1	1	3	A6T4X2	A6T4X2 [194-209]	0	1835.92077586	Not Found	High	High				4.35151195526123	High	0	1.053E-07
False	High	[K].EYQVQLDIAMQSGKPK.[E]			3.48199E-06	0	1	1	120	A6T4X2	A6T4X2 [194-209]	0	1834.93675986	High	High	High	5.4e6	7.6e6	8.1e6	5.51833868026733	High	0	2.989E-10
False	High	[K].NVIGSIFSR.[F]			0.00934504	0	1	1	103	A6TCD7	A6TCD7 [18-26]	0	992.55235562	High	High	High				2.70309782028198	High	0	5.673E-05
False	High	[K].VIDIWAAANDR.[V]			0.0271822	0	1	1	15	A6TGP1	A6TGP1 [682-692]	0	1243.64296141	High	High	High	4.0e6			2.86618423461914	High	0	8.973E-05
False	High	[K].LGLDTLGIETVER.[M]			0.0127411	0	1	2	8	A6TB43	A6TB43 [564-576]	0	1415.77403501	Not Found	High	High		5.6e6	4.1e6	3.10247206687927	High	0	0.0002017
False	High	[R].ITHIPTGLVTQCQNDR.[S]	1xCarbamidomethyl [C12]		0.00241882	0	1	1	15	B5XUF3	B5XUF3 [263-278]	0	1852.93340611	Not Found	High	High		8.3e6	1.2e7	3.23261880874634	High	0	7.346E-05
False	High	[R].EGADTLITAGAIQSNHVR.[Q]	1xDeamidated [N/Q]		0.0957348	0	1	2	2	A6TB69	A6TB69 [65-82]	0	1853.9351803	Not Found	Not Found	High				2.05750894546509	High	0	0.001269
False	High	[R].AASEAIAEVEVISANQLSDEQLAR.[I]	1xDeamidated [N/Q]		0.00490452	0	1	2	2	A6TG39	A6TG39 [101-124]	0	2515.25221651	High	Not Found	Not Found				4.52776432037354	High	0	4.121E-06
False	High	[R].AASEAIAEVEVISANQLSDEQLAR.[I]			6.58344E-06	0	1	2	21	A6TG39	A6TG39 [101-124]	0	2514.26820051	High	High	High				5.6724214553833	High	0	3.527E-12
False	High	[K].VQQAIDTITLLQMEIEELK.[E]			1.56849E-05	0	1	2	10	A6TFR0	A6TFR0 [15-33]	0	2215.18901114	High	High	High	3.6e7	4.8e7	4.6e7	5.9718542098999	High	0	2.079E-11
False	High	[K].LDLYITVK.[G]			0.0239678	0	1	2	70	A6TEN8	A6TEN8 [61-68]	0	964.57135974	High	High	High		5.1e6		2.95995330810547	High	0	0.000117
False	High	[R].KGLADTALK.[T]			0.0360855	0	1	1	12	A6TGP1	A6TGP1 [781-789]	1	916.54620762	High	High	High				3.37141966819763	High	0	0.0004142
False	High	[R].GGLVPGALLAR.[E]			0.0673919	0	1	1	10	A6T532	A6T532 [38-48]	0	1023.63094029	Not Found	High	High				2.1622748374939	High	0.001852	0.03961
False	High	[K].FGVSAAAAVAVAAGPVEAAEEK.[T]			8.2978E-08	0	1	1	331	A6TGN9	A6TGN9 [31-52]	0	2015.04439592	High	High	High	5.9e6	9.2e6		7.17861366271973	High	0	6.408E-14
False	High	[K].SVNDIKDDEQILDLGDVSAQK.[L]	1xDeamidated [Q/N]		0.000593213	0	1	1	18	B5XUB8	B5XUB8 [273-293]	1	2303.12489083	High	High	High		4.7e6	5.9e6	5.25872564315796	High	0	1.173E-06
False	High	[K].SVNDIKDDEQILDLGDVSAQK.[L]			4.01093E-05	0	1	1	104	B5XUB8	B5XUB8 [273-293]	1	2302.14087483	High	High	High	1.8e6	7.4e6	4.9e6	5.19803619384766	High	0	4.452E-09
False	High	[K].GDLGLVIACLPYA.[-]	1xCarbamidomethyl [C9]		0.00635418	0	1	1	38	B5XQC8	B5XQC8 [53-65]	0	1361.71334944	High	High	High				3.70389604568481	High	0	1.166E-05
False	High	[R].WLELGLTDEEK.[Q]			0.020641	0	1	2	20	A6TGP0	A6TGP0 [997-1007]	0	1332.66817302	High	High	High	2.8e6		8.4e6	2.79060983657837	High	0	0.0001917
False	High	[R].GQVLAKPGTINPHTK.[F]			0.00254757	0	1	1	9	A6TEX7	A6TEX7 [290-304]	0	1560.88565114	High	High	High				2.95258951187134	High	0	1.349E-06
False	High	[R].MPSAVGYQPTLAEEMGVLQER.[I]			3.82609E-05	0	1	2	45	A6TG36	A6TG36 [262-282]	0	2306.11552863	High	High	High	6.0e6	4.1e6	6.0e6	4.95193147659302	High	0	1.294E-10
False	High	[R].ASLPTIELALK.[Q]			0.0108613	0	1	1	79	B5XUB8	B5XUB8 [39-49]	0	1155.69835105	High	High	High				2.91631174087524	High	0	2.951E-05
False	High	[K].EQGLTPVLCIGETEAENEAGKTEEVCAR.[Q]	1xDeamidated [Q/N]; 2xCarbamidomethyl [C9; C26]		5.10273E-06	0	1	1	20	Q7X222	Q7X222 [118-145]	1	3091.41943489	High	High	High	2.2e6		2.1e6	4.81230926513672	High	0	2.084E-12
False	High	[K].EQGLTPVLCIGETEAENEAGKTEEVCAR.[Q]	2xCarbamidomethyl [C9; C26]		2.22416E-06	0	1	1	41	Q7X222	Q7X222 [118-145]	1	3090.43541889	High	High	High			8.8e6	5.1979341506958	High	0	3.821E-13
False	High	[R].LIMGLADGEVLVDDR.[L]			0.000402909	0	1	2	28	A6T748	A6T748 [139-153]	0	1615.83598327	High	High	High	4.7e6	3.0e6		4.20364475250244	High	0	8.944E-08
False	High	[R].RVVEGTQFECLK.[D]	1xCarbamidomethyl [C10]		0.00819227	0	1	1	58	P0A297	P0A297 [62-73]	1	1465.74677476	High	High	High	3.1e6			4.40898084640503	High	0	5.262E-05
False	High	[K].WLAQGTIYPDVIESAASATGK.[A]	1xDeamidated [Q4]		0.00672338	0	1	2	3	A6TCC2	A6TCC2 [331-351]	0	2179.09174039	Not Found	High	High		3.4e6		3.80700540542603	High	0	5.046E-06
False	High	[K].WLAQGTIYPDVIESAASATGK.[A]			1.69948E-05	0	1	2	58	A6TCC2	A6TCC2 [331-351]	0	2178.10772439	High	High	High	1.8e6	5.3e6	3.2e6	4.98469734191895	High	0	5.375E-07
False	High	[K].VIPATILGIPSDR.[V]			0.0561545	0	1	2	24	A6TFH4	A6TFH4 [172-184]	0	1351.79437661	High	High	High	1.9e6		5.8e6	2.70562791824341	High	0	0.0004226
False	High	[K].VALQDAGLSVSDINDVILVGGQTR.[M]	1xDeamidated [N/Q]		2.10147E-05	0	1	2	22	A6T4F4	A6T4F4 [322-345]	0	2441.28820817	High	High	High				5.36795139312744	High	0	3.023E-06
False	High	[K].VALQDAGLSVSDINDVILVGGQTR.[M]			7.69352E-07	0	1	2	138	A6T4F4	A6T4F4 [322-345]	0	2440.30419217	High	High	High	6.9e6	6.8e6	9.4e6	6.50407648086548	High	0	5.183E-12
False	High	[K].ILADIAVFDK.[V]			0.0158082	0	1	1	76	B5XQC9	B5XQC9 [94-103]	0	1104.62993718	High	High	High		3.7e6	2.8e6	2.87647676467896	High	0	4.488E-05
False	High	[K].TFEVLATNGDTHLGGEDFDTR.[L]	1xDeamidated [N8]		2.44426E-06	0	1	2	149	A6T4F4	A6T4F4 [215-235]	0	2296.03641024	High	High	High	3.6e6	7.0e6	7.7e6	5.74209928512573	High	0	3.848E-09
False	High	[R].LLQDDNYEIYGLDIGSDAISR.[F]	1xDeamidated [N6]		0.0180229	0	1	2	1	A6TF98	A6TF98 [335-355]	0	2371.12997623	Not Found	Not Found	High				3.47202324867249	High	0	3.845E-05
False	High	[R].LLQDDNYEIYGLDIGSDAISR.[F]			0.0529076	0	1	2	1	A6TF98	A6TF98 [335-355]	0	2370.14596023	Not Found	Not Found	High				3.1120753288269	High	0	0.0003592
False	High	[R].GIDQLLANASQLGK.[G]			0.000190295	0	1	1	57	P19650	P19650 [115-128]	0	1427.78526841	High	High	High				4.14072704315186	High	0	1.649E-08
False	High	[K].QIAAVAEDGEPCVTYIGADGAGHYVK.[M]	1xDeamidated [Q1]; 1xCarbamidomethyl [C12]		1.68352E-05	0	1	1	18	P41576	P41576 [158-183]	0	2692.25592201	High	High	High				5.51523447036743	High	0	7.412E-09
False	High	[K].QIAAVAEDGEPCVTYIGADGAGHYVK.[M]	1xCarbamidomethyl [C12]		1.04548E-06	0	1	1	40	P41576	P41576 [158-183]	0	2691.27190601	High	High	High	4.0e6	6.4e6	2.6e6	6.28645324707031	High	0	1.353E-10
False	High	[K].FVNILMVDGK.[K]			0.0053889	0	1	2	83	A6TEX9	A6TEX9 [26-35]	0	1135.61799231	High	High	High				3.86877298355103	High	0	8.11E-06
False	High	[K].TGDIVEYLVK.[A]			0.0401369	0	1	2	14	A6T4Z7	A6T4Z7 [559-568]	0	1136.61976638	High	High	High				2.82469844818115	High	0.001059	0.02614
False	High	[R].RDDEVIVLTGK.[D]			0.00467888	0	1	2	84	A6TEW1	A6TEW1 [7-17]	1	1244.68449182	High	High	High	5.3e6		9.1e6	3.6549232006073	High	0	0.001533
False	High	[R].MPSAVGYQPTLAEEMGVLQER.[I]	1xDeamidated [Q]		0.00024901	0	1	2	11	A6TG36	A6TG36 [262-282]	0	2307.09954463	High	High	Not Found		3.5e6		4.6417236328125	High	0	5.924E-09
False	High	[R].ELSAEGFNFIGTGVSGGEEGALK.[G]	1xDeamidated [N8]		6.96602E-05	0	2	2	11	P00350; P41576	P00350 [114-136]; P41576 [114-136]	0	2270.08229782	High	High	High			4.4e6	5.38081693649292	High	0	8.738E-07
False	High	[K].NVLQPIGWDAFGLPAEGAAVK.[N]			0.000477491	0	1	2	23	A6T6A3	A6T6A3 [72-92]	0	2153.13896502	High	High	High	2.9e6	4.5e6	4.3e6	4.61129236221313	High	0	5.275E-05
False	High	[K].IADQLIVGGGIANTFVAAQGHNVGK.[S]			1.79023E-06	0	1	1	52	B5XUB8	B5XUB8 [207-231]	0	2450.31503171	High	High	High			6.0e6	6.11275243759155	High	0	2.456E-13
False	High	[R].ITEETLAK.[L]			0.0680069	0	1	2	4	A6TGT4	A6TGT4 [58-65]	0	904.4985887	High	High	Not Found		2.0e6		2.31486034393311	High	0	0.001064
False	High	[K].TANSGYLTR.[R]			0.0225568	0	1	1	3	A6TGP1	A6TGP1 [790-798]	0	982.49523464	Not Found	High	Not Found		6.6e6		2.25833296775818	High	0	6.123E-05
False	High	[R].QQPTAPEVR.[K]			0.119401	0	1	2	5	A6TDS1	A6TDS1 [179-187]	0	1025.53743379	High	High	Not Found				2.19664597511292	High	0.0004964	0.01225
False	High	[R].VACETYVK.[T]	1xCarbamidomethyl [C3]		0.0569307	0	1	2	5	A6TDV1	A6TDV1 [40-47]	0	969.47099408	High	High	Not Found		4.3e6		2.40284276008606	High	0.001302	0.03085
False	High	[R].YGSDKPDLR.[N]			0.0652811	0	1	2	6	A6TB35	A6TB35 [279-287]	0	1050.52144936	High	High	Not Found				2.06818151473999	High	0	0.0005768
False	High	[K].ADGIGSQLPAAR.[G]			0.00294844	0	1	2	16	A6TGM5	A6TGM5 [112-123]	0	1155.61166129	High	High	Not Found	1.1e6	2.4e6		2.99737095832825	High	0	2.04E-06
False	High	[R].FQAAMNDAHDTR.[H]			0.0299722	0	1	1	2	B5Y2Y3	B5Y2Y3 [157-168]	0	1376.60117288	High	Not Found	Not Found				2.82720255851746	High	0	0.0001098
False	High	[K].VNINGGTPQR.[I]	1xDeamidated [N/Q]		0.00169832	0	1	1	21	B5XZC1	B5XZC1 [317-326]	0	1056.54324785	High	High	Not Found		5.7e6		3.22481369972229	High	0	3.015E-07
False	High	[R].HAPGDYSPSVKPSSK.[G]			0.000143379	0	1	1	14	B5XZS3	B5XZS3 [38-52]	0	1556.77034658	High	High	Not Found				4.14814376831055	High	0	4.904E-09
False	High	[K].VNINGGTPQR.[I]			0.0646897	0	1	1	2	B5XZC1	B5XZC1 [317-326]	0	1055.55923185	High	Not Found	Not Found				1.90463829040527	High	0	0.0017
False	High	[R].IGSPAVTR.[R]			0.0724636	0	1	2	2	A6TCG5	A6TCG5 [364-371]	0	800.46247806	Not Found	High	Not Found		6.4e6		1.97415924072266	High	0	0.000696
False	High	[R].YETLHADR.[V]			0.0859978	0	1	2	4	A6TB43	A6TB43 [325-332]	0	1004.47958458	High	High	Not Found		5.9e5		1.9505580663681	High	0.0004109	0.00801
False	High	[R].EDLNENAPR.[A]			0.00858674	0	1	2	4	A6T6C3	A6T6C3 [334-342]	0	1057.49087747	Not Found	High	Not Found		7.9e6		3.16120862960815	High	0	7.13E-05
False	High	[K].TGDKVELEGK.[Y]			0.110807	0	1	2	3	A6T704	A6T704 [66-75]	1	1075.56297977	High	High	Not Found		1.1e6		2.35241889953613	High	6.393E-05	0.002277
False	High	[K].TTVNGQPALR.[E]	1xDeamidated [N/Q]		0.11032	0	1	2	4	A6T6A3	A6T6A3 [476-485]	0	1057.56364894	High	High	Not Found				1.7475026845932	High	0.0005077	0.015
False	High	[R].QGLAAYESR.[F]			0.0463065	0	1	1	2	A6T742	A6T742 [249-257]	0	994.49523464	High	Not Found	Not Found	4.8e5			2.69646286964417	High	0	0.0002728
False	High	[R].ITEYEKDDNGEFVAK.[T]	1xDeamidated [N9]		0.117841	0	1	1	3	A6TGP1	A6TGP1 [552-566]	1	1758.80685151	High	High	Not Found	3.3e6			3.04409623146057	High	0.000165	0.003533
False	High	[K].VTINGAHNCR.[R]	1xDeamidated [N4]; 1xCarbamidomethyl [C9]		0.0230895	0	1	2	1	A6T5N4	A6T5N4 [45-54]	0	1142.53711692	Not Found	High	Not Found		9.1e5		2.23678088188171	High	0	6.398E-05
False	High	[K].AQMLAETEPR.[T]			0.0309633	0	1	1	2	B5XXK0	B5XXK0 [15-24]	0	1145.56193393	High	Not Found	Not Found				2.54551553726196	High	0	0.0001176
False	High	[K].AFLESMGSDQAK.[D]			0.00681898	0	1	1	8	A6T5N6	A6T5N6 [104-115]	0	1283.59362791	High	High	Not Found				3.00995087623596	High	0	7.676E-06
False	High	[K].DLANDGYR.[A]			0.0702016	0	1	1	4	A6TEX2	A6TEX2 [39-46]	0	923.42173537	High	High	Not Found		1.3e7		2.48298954963684	High	0	0.0006558
False	High	[K].LADEVDESTKEAEK.[A]			0.000633714	0	1	1	6	A6T5N6	A6T5N6 [493-506]	1	1563.73843721	High	High	Not Found		6.8e5		3.48177814483643	High	0	0.0002762
False	High	[K].DGIPAVVER.[L]			0.117326	0	1	1	3	A6TEW9	A6TEW9 [72-80]	0	955.52072113	High	High	Not Found				1.1906909942627	High	0	0.001977
False	High	[R].AYDLGADVR.[Q]			0.0196982	0	1	2	5	A6TGP0	A6TGP0 [1148-1156]	0	979.48433561	High	High	Not Found				2.62612104415894	High	0	0.0006029
False	High	[R].FTEGSGNPLENEHVK.[A]			0.0372743	0	1	1	1	B5XSW5	B5XSW5 [378-392]	0	1657.78163947	Not Found	High	Not Found				1.61558079719543	High	0	0.0001728
False	High	[R].EFGYAQVEVVNDSALVR.[G]			8.1781E-05	0	1	2	10	A6TCC2	A6TCC2 [107-123]	0	1895.94976733	High	High	Not Found	3.8e6	3.3e6		3.86340951919556	High	0	6.094E-10
False	High	[K].GEVDDIDHLGNR.[R]			0.11032	0	1	2	4	A6TGP0	A6TGP0 [440-451]	0	1339.62368241	Not Found	High	Not Found				1.96837484836578	High	0.0001053	0.002651
False	High	[R].NGKGEVDDIDHLGNR.[R]	1xDeamidated [N1]		0.000422372	0	1	2	9	A6TGP0	A6TGP0 [437-451]	1	1639.76705244	High	High	Not Found				3.85421466827393	High	0	7.723E-05
False	High	[K].SVGGEVIEQPR.[N]			0.0110673	0	1	2	10	A6TB00	A6TB00 [61-71]	0	1170.61132692	High	High	Not Found				3.05128741264343	High	0	2.481E-05
False	High	[R].TLVNPETDSPTNR.[H]			0.0903394	0	1	1	4	A6TBX4	A6TBX4 [133-145]	0	1443.70741197	Not Found	High	Not Found		1.0e6		2.3190929889679	High	0	0.001124
False	High	[R].AVEAAGGEVCMTR.[A]	1xCarbamidomethyl [C10]		0.00504508	0	1	1	2	A6T710	A6T710 [57-69]	0	1350.61404607	Not Found	High	Not Found				2.56595373153687	High	0	2.804E-06
False	High	[R].YAVVANDVR.[K]			0.0418404	0	1	2	2	A6T6Q6	A6T6Q6 [125-133]	0	1006.53162016	High	High	Not Found				2.37806868553162	High	0	0.0004096
False	High	[K].GTPLADNDDVDAFDFIR.[T]			0.0274365	0	1	2	2	A6T6L5	A6T6L5 [229-245]	0	1880.86609726	Not Found	High	Not Found		4.8e6		2.51686501502991	High	0	0.0007854
False	High	[K].DETYLYQTGK.[G]			0.0294199	0	1	2	4	A6THZ0	A6THZ0 [188-197]	0	1217.56845903	High	Not Found	Not Found	2.1e6			2.97950172424316	High	0	0.001664
False	High	[R].TFEVTEDESK.[E]			0.0185361	0	1	2	7	A6T6A3	A6T6A3 [23-32]	0	1184.53173914	High	High	Not Found				2.40601229667664	High	0	9.287E-05
False	High	[R].TSDFIESR.[E]			0.112777	0	1	3	5	A6TFL4	A6TFL4 [124-131]	0	954.45270112	High	High	Not Found				2.13523173332214	High	0.000165	0.003441
False	High	[R].LAFDEFDELAGDR.[A]			0.00567536	0	1	2	8	A6T4Y7	A6T4Y7 [81-93]	0	1497.68561391	High	High	Not Found	5.5e6			2.93574357032776	High	0	3.564E-06
False	High	[R].GDGTTGEDITSNVR.[T]			0.0110155	0	1	2	2	A6TC47	A6TC47 [137-150]	0	1421.65029099	Not Found	High	Not Found		6.8e5		3.01672506332397	High	0	1.392E-05
False	High	[R].TIAMGSSDGLR.[R]			0.0154421	0	1	2	2	A6TG36	A6TG36 [54-64]	0	1107.54628387	Not Found	High	Not Found				2.36102390289307	High	0	2.782E-05
False	High	[K].LGEQLDAAK.[S]			0.026805	0	1	2	2	A6T6Z0	A6T6Z0 [78-86]	0	944.5047367	Not Found	High	Not Found				2.94186902046204	High	0	8.69E-05
False	High	[R].GATGLGLK.[E]			0.108391	0	1	2	4	A6TGN9	A6TGN9 [75-82]	0	716.43011534	Not Found	High	Not Found		1.3e7		2.40701866149902	High	0	0.001661
False	High	[K].EAQKPDTAAYR.[T]			0.0604149	0	1	2	4	A6TH77	A6TH77 [51-61]	0	1249.61714055	High	High	Not Found		2.8e6		2.62754511833191	High	0	0.000474
False	High	[R].IVEIYGPESSGK.[T]			0.00559576	0	1	2	6	A6TCW1	A6TCW1 [62-73]	0	1278.65760836	High	High	Not Found		3.3e6		3.53592944145203	High	0	1.126E-05
False	High	[R].KISNGEGVER.[V]	1xDeamidated [N4]		0.0292834	0	1	1	8	B5XVK6	B5XVK6 [63-72]	1	1089.55347814	High	High	Not Found		9.0e5		3.11449027061462	High	0	0.0001049
False	High	[R].RPEPYK.[G]			0.118879	0	1	2	2	A6TEV7	A6TEV7 [153-158]	0	789.42536431	High	Not Found	Not Found				2.03992986679077	High	0.002608	0.05492
False	High	[K].EGVQEDILEILLNLK.[G]			0.000434498	0	1	1	4	A6TEU8	A6TEU8 [72-86]	0	1725.96329219	Not Found	Not Found	High			2.1e8	4.19217538833618	High	0	1.858E-08
False	High	[R].GDRPFVLGPTHEEVITDLIR.[N]			0.0164889	0	1	2	2	A6T4Z7	A6T4Z7 [100-119]	0	2264.20335609	Not Found	Not Found	High			2.1e7	2.85885691642761	High	0	0.0003228
False	High	[K].AFTSEEFTHFLEELTK.[Q]			6.07522E-05	0	1	1	6	A6TD53	A6TD53 [267-282]	0	1928.9276349	Not Found	High	High		2.4e7	2.8e8	4.82998704910278	High	0	3.311E-10
False	High	[R].FNNFINDSLLEGAIDALKR.[I]			1.15969E-05	0	1	1	2	A6T5E8	A6T5E8 [22-40]	1	2150.12404319	Not Found	Not Found	High			6.2e7	4.96472501754761	High	0	1.126E-11
False	High	[K].SETIATLVAEDETLDANELGEILHAIEK.[N]	1xDeamidated [N17]		0.0221394	0	1	2	2	A6TEI3	A6TEI3 [275-302]	0	3025.50994705	High	Not Found	High				2.88989114761353	High	0	5.877E-05
False	High	[K].SETIATLVAEDETLDANELGEILHAIEK.[N]			1.34869E-05	0	1	2	2	A6TEI3	A6TEI3 [275-302]	0	3024.52593105	High	Not Found	High	2.6e7		1.4e8	6.44913005828857	High	0	1.532E-11
False	High	[R].EGLNVLQYFISTHGAR.[K]			0.000297905	0	1	1	6	A6TGP1	A6TGP1 [765-780]	0	1804.93405778	High	High	High	2.4e7	2.2e7	5.9e7	4.00950336456299	High	0	2.248E-07
False	High	[K].VAIANVLKEEGFIEDFKVEGDTKPELELTLK.[Y]			1.46823E-05	0	1	1	3	A6TEV8	A6TEV8 [34-64]	2	3474.86179291	High	High	High	5.1e7	1.1e8	2.8e8	4.63023805618286	High	0	1.811E-11
False	High	[K].VAVTELAHIVDETLAANNLER.[S]			3.51501E-06	0	1	1	4	A6T7F1	A6T7F1 [215-235]	0	2278.20374995	High	Not Found	High	1.9e7		4.0e7	5.46892833709717	High	0	5.5E-08
False	High	[R].SALQYAASVAGLMITTECMVTDLPK.[SG]	1xDeamidated [Q4]; 1xCarbamidomethyl [C18]		0.000200431	0	1	3	5	A6TH53	A6TH53 [502-526]	0	2671.3027376	High	Not Found	High	2.8e6			5.32354402542114	High	0	3.83E-09
False	High	[R].TFQGLILTLQDYWAR.[Q]			0.00221156	0	1	2	2	A6TFH5	A6TFH5 [8-22]	0	1824.9642953	Not Found	Not Found	High			1.2e7	3.91196298599243	High	0	1.333E-06
False	High	[K].TVLHLIPSGILR.[E]			0.00704733	0	1	2	2	A6TH93	A6TH93 [51-62]	0	1318.82053184	Not Found	Not Found	High				2.59195804595947	High	0	5.58E-06
False	High	[K].GPFIDLHLLK.[K]			0.00387528	0	1	1	3	B5XN98	B5XN98 [8-17]	0	1152.6775561	Not Found	High	High		1.2e7	4.6e7	2.68972492218018	High	0	1.633E-06
False	High	[R].VLLLDNLSDYIKPGMSVEAIQGIIASMK.[S]			0.00154546	0	1	1	3	B5XPI0	B5XPI0 [42-69]	0	3018.62539147	Not Found	High	High		2.4e7		4.07711696624756	High	0	2.501E-07
False	High	[K].SGIGPVTAADITHDGDVEIVKPQHVICHLTDENAAISMR.[I]	2xDeamidated [Q23; N33]; 1xCarbamidomethyl [C27]		0.00135428	0	1	1	2	A6TEU8	A6TEU8 [105-143]	0	4169.02778298	Not Found	Not Found	High			4.2e7	4.15853595733643	High	0	1.892E-07
False	High	[K].SGIGPVTAADITHDGDVEIVKPQHVICHLTDENAAISMR.[I]	1xDeamidated [Q/N]; 1xCarbamidomethyl [C27]		5.71453E-06	0	1	1	2	A6TEU8	A6TEU8 [105-143]	0	4168.04376698	Not Found	Not Found	High			8.5e7	5.42558813095093	High	0	2.644E-12
False	High	[K].SGIGPVTAADITHDGDVEIVKPQHVICHLTDENAAISMR.[I]	1xCarbamidomethyl [C27]		0.0822216	0	1	1	1	A6TEU8	A6TEU8 [105-143]	0	4167.05975098	Not Found	Not Found	High			1.7e7	2.123122215271	High	0	0.0009166
False	High	[R].AADTQDDAQFGEWVELLLDQALLAER.[G]			0.00146043	0	1	1	2	A6T5N6	A6T5N6 [580-605]	0	2917.42140654	Not Found	High	High		1.4e7	3.1e7	4.93268013000488	High	0	2.212E-07
False	High	[R].SALQYAASVAGLMITTECMVTDLPK.[SG]	1xCarbamidomethyl [C18]		9.28916E-05	0	1	3	7	A6TH53	A6TH53 [502-526]	0	2670.3187216	High	Not Found	High	3.2e7		3.0e8	5.16775751113892	High	0	2.608E-09
False	High	[K].EPAILAEISGIISFGK.[E]			6.49006E-05	0	1	1	2	A6TGP1	A6TGP1 [1152-1167]	0	1644.92069918	Not Found	Not Found	High			4.6e7	4.09434938430786	High	0	3.813E-10
False	High	[R].AKLESLVEDLVNR.[S]			0.00111616	0	1	2	4	A6T4F4	A6T4F4 [303-315]	1	1485.82713319	Not Found	Not Found	High			4.9e7	3.88745832443237	High	0	1.276E-07
False	High	[K].LAAISDWTAENVHHAIQATADELEVGMGK.[V]	1xDeamidated [Q/N]		0.0664794	0	1	1	2	A6TC43	A6TC43 [395-423]	0	3078.4836896	Not Found	Not Found	High				2.84614396095276	High	0	0.0005816
False	High	[R].RFQDEEVQR.[D]			0.0230895	0	1	2	4	A6T4F4	A6T4F4 [76-84]	1	1206.5861748	High	High	Not Found		4.5e6		3.21540021896362	High	0	6.367E-05
False	High	[R].VVAAAIEQNFDDR.[G]			0.00167446	0	1	2	5	A6T4Z7	A6T4Z7 [451-463]	0	1447.71758277	High	Not Found	Not Found	2.3e6			3.95185470581055	High	0	2.931E-07
False	High	[K].AAMSGMLSPELK.[Q]			0.0135424	0	1	2	2	A6TEI7	A6TEI7 [786-797]	0	1234.61700596	High	Not Found	Not Found	9.4e5			2.85246109962463	High	0	0.0002996
False	High	[R].YTCPQYQEGMLDSK.[A]	1xCarbamidomethyl [C3]		0.00123237	0	1	2	10	A6T6A3	A6T6A3 [503-516]	0	1719.73528324	High	High	Not Found	3.9e6	1.0e6		2.6893904209137	High	0	4.752E-06
False	High	[K].VLPAVAMLEER.[A]			0.00551727	0	1	1	10	B5XUB8	B5XUB8 [374-384]	0	1227.67656975	High	High	Not Found				2.54171562194824	High	0	3.201E-05
False	High	[K].NLPVLLALIGIWYNNFFGAETEAILPYDQYMHR.[F]	1xDeamidated [Q/N]		0.0113836	0	1	2	4	A6TGT4	A6TGT4 [312-344]	0	3882.9563792	Not Found	Not Found	High			1.0e7	3.97614645957947	High	0	1.487E-05
False	High	[K].KGPFIDLHLLK.[K]			0.00190182	0	1	1	4	B5XN98	B5XN98 [7-17]	1	1280.77251906	Not Found	Not Found	High			1.4e7	3.73846840858459	High	0	3.817E-07
False	High	[K].DVLLLDVTPLSLGIETMGGVMTALISK.[N]			0.00811557	0	1	1	2	A6T4F4	A6T4F4 [388-414]	0	2786.52936591	Not Found	Not Found	High			2.5e7	4.65860176086426	High	0	7.472E-06
False	High	[R].FLPNLHSHR.[F]			0.0144613	0	1	2	3	A6TFM8	A6TFM8 [29-37]	0	1120.60103714	Not Found	Not Found	High			3.4e5	2.62941837310791	High	0	2.43E-05
False	High	[K].KSTAETIVYSALETLAQR.[S]			0.0226624	0	1	1	2	A6TEX9	A6TEX9 [36-53]	1	1981.06004598	Not Found	Not Found	High			1.5e7	3.32598900794983	High	0	6.15E-05
False	High	[K].LKDMALEDVLIITGELDENLFLAAR.[N]			5.76871E-06	0	1	1	1	A6TEX1	A6TEX1 [138-162]	1	2802.49575757	Not Found	Not Found	High			5.5e7	5.4419150352478	High	0	2.697E-12
False	High	[K].AGKPLVIIAEDVEGEALATLVVNTMR.[G]	1xDeamidated [N23]		0.0385012	0	1	3	1	A6TH53	A6TH53 [243-268]	0	2710.46954328	Not Found	Not Found	High			1.7e7	4.5358715057373	High	0	0.0001843
False	High	[K].AGKPLVIIAEDVEGEALATLVVNTMR.[G]			1.00663E-05	0	1	3	2	A6TH53	A6TH53 [243-268]	0	2709.48552728	Not Found	Not Found	High			1.6e8	5.39470624923706	High	0	8.373E-12
False	High	[K].DQIIEAVSAMSVMDVVELISAMEEK.[F]	1xDeamidated [Q2]		0.0957348	0	1	2	1	A6TGN9	A6TGN9 [6-30]	0	2738.31844684	High	Not Found	Not Found	1.2e7			2.63908696174622	High	0	0.001269
False	High	[K].DQIIEAVSAMSVMDVVELISAMEEK.[F]			4.10668E-05	0	1	2	8	A6TGN9	A6TGN9 [6-30]	0	2737.33443084	High	High	High		6.9e7	1.7e8	6.74731922149658	High	0	1.485E-10
False	High	[K].DMALEDVLIITGELDENLFLAAR.[N]			0.000765318	0	1	1	2	A6TEX1	A6TEX1 [140-162]	0	2561.31673068	Not Found	Not Found	High			1.1e7	4.70765447616577	High	0	5.885E-08
False	High	[R].LPVVATLNELSEEALIQILK.[E]	1xDeamidated [Q17]		0.0551355	0	1	2	2	A6T5I1	A6T5I1 [308-327]	0	2194.25807742	Not Found	Not Found	High			9.3e6	3.94268655776978	High	0	0.0003919
False	High	[R].AIHTLWNVLDELDQAWLPVEK.[S]			4.77596E-05	0	1	1	3	B5XZB2	B5XZB2 [63-83]	0	2490.30273571	Not Found	Not Found	High			1.3e8	4.97623205184937	High	0	2.029E-10
False	High	[K].FGVSAAAAVAVAAGPVEAAEEKTEFDVILK.[A]			0.0127411	0	1	1	1	A6TGN9	A6TGN9 [31-60]	1	2960.56152885	Not Found	Not Found	High			3.8e7	3.97541618347168	High	0	1.886E-05
False	High	[K].GEDKADIEAK.[M]			0.117841	0	1	2	4	A6T4F4	A6T4F4 [578-587]	1	1075.52659425	High	High	Not Found		7.0e5		2.20453500747681	High	0	0.001991
False	High	[K].VMVTSHLGRPTEGEYNEEFSLLPVVNYLK.[D]			0.00148124	0	1	1	1	B5XUB8	B5XUB8 [54-82]	0	3321.68238892	Not Found	Not Found	High			1.7e7	4.63475704193115	High	0	2.274E-07
False	High	[R].LNAAQDPANTISSVK.[R]			0.000180671	0	1	1	6	A6TCE7	A6TCE7 [72-86]	0	1528.7965613	High	High	Not Found	7.3e5	2.9e6		3.89205288887024	High	0	3.08E-09
False	High	[R].SGEQTTVTQESVAAHLR.[T]			2.82888E-05	0	1	1	5	B5XNL6	B5XNL6 [404-420]	0	1813.90387975	Not Found	High	Not Found		2.8e6		4.36366415023804	High	0	6.965E-11
False	High	[R].DGTIHQFSAVEQDDQR.[S]			0.000642746	0	1	2	6	A6T6Y8	A6T6Y8 [155-170]	0	1845.83619411	High	Not Found	Not Found				4.04687404632568	High	0	3.001E-07
False	High	[R].STIIGDASVR.[T]			0.0448373	0	1	2	2	A6TB43	A6TB43 [135-144]	0	1018.55274948	High	Not Found	Not Found				1.74679124355316	High	0.002591	0.05459
False	High	[K].DDKHSEAVIAAAAR.[L]			0.0199765	0	1	1	1	Q9F663	Q9F663 [269-282]	1	1453.73938083	High	Not Found	Not Found				2.40143609046936	High	0	4.753E-05
False	High	[R].FNSLTPEQQR.[D]			0.0705206	0	1	1	2	A6TCJ1	A6TCJ1 [107-116]	0	1219.60657589	High	Not Found	Not Found				2.36615777015686	High	0	0.000658
False	High	[R].ADKPLVGTGMER.[A]			0.0754738	0	1	2	4	A6TGP0	A6TGP0 [695-706]	0	1273.65689689	High	Not Found	Not Found				2.00513124465942	High	0	0.001668
False	High	[K].TFTTQETMTNAHSAR.[D]			0.0052635	0	1	2	1	A6TGT4	A6TGT4 [209-223]	0	1695.77550823	High	Not Found	Not Found				3.38500118255615	High	0	3.075E-06
False	High	[K].FADYDEAR.[F]			0.0364213	0	1	1	5	B5Y1K5	B5Y1K5 [90-97]	0	986.421401	High	Not Found	Not Found				2.57750558853149	High	0	0.0001647
False	High	[R].TFEVTEDESKEK.[Y]			0.0727924	0	1	2	5	A6T6A3	A6T6A3 [23-34]	1	1441.66929511	High	Not Found	Not Found				2.25861740112305	High	0	0.001653
False	High	[K].GETIARPQDEATVQMAER.[R]			0.0041007	0	1	1	4	A6T7Z4	A6T7Z4 [517-534]	0	2001.96582801	High	Not Found	Not Found	1.3e6			3.59756016731262	High	0	1.837E-06
False	High	[K].EEMESEMAR.[L]			0.012157	0	1	2	4	A6TCF1	A6TCF1 [261-269]	0	1111.43943553	High	Not Found	Not Found				2.58601641654968	High	0	1.707E-05
False	High	[R].KQIEEATSDYDREK.[L]			4.18492E-05	0	1	3	5	A6TH53	A6TH53 [351-364]	2	1711.81333345	High	Not Found	Not Found				5.28829002380371	High	0	1.543E-10
False	High	[K].TFTAKPETVKR.[D]			0.070841	0	1	1	1	B5XSS1	B5XSS1 [3-13]	1	1277.72121171	High	Not Found	Not Found				1.6531172990799	High	0	0.0006681
False	High	[R].YANQGDDYPQR.[C]			0.0626599	0	1	1	3	B5Y0N2	B5Y0N2 [200-210]	0	1326.5709186	High	Not Found	Not Found				1.91223323345184	High	0	0.0005128
False	High	[R].IPQGESMQELSER.[M]			0.0208348	0	1	2	2	A6TI09	A6TI09 [116-128]	0	1503.71078279	High	Not Found	Not Found	1.9e6			2.08536529541016	High	0	0.000116
False	High	[R].KPELDAK.[L]			0.0397677	0	1	1	5	B5XNA0	B5XNA0 [108-114]	0	800.45124466	High	Not Found	Not Found				1.90969753265381	High	0.000125	0.003084
False	High	[K].AMMDNLQTETVINR.[D]			0.0110155	0	1	1	2	A6TGP1	A6TGP1 [696-709]	0	1635.78290185	High	Not Found	Not Found				3.47817134857178	High	0	1.391E-05
False	High	[K].DLSEELQILEAGLFSR.[I]			0.104163	0	1	2	2	A6TGP0	A6TGP0 [959-974]	0	1819.94361933	Not Found	High	Not Found		8.7e6		2.48675155639648	High	0.0001825	0.003791
False	High	[R].GGTAHFEYVAGGASNGLAHVAQDSEIPVAFGVLTTESIEQAIER.[A]	2xDeamidated [Q22; Q/N]		0.00086518	0	1	1	4	A6T5E8	A6T5E8 [85-128]	0	4501.17939195	High	High	Not Found	1.4e7	2.9e7		4.26608896255493	High	0	7.583E-08
False	High	[R].NAVIEAASR.[G]			0.01367	0	1	2	4	A6T4V8	A6T4V8 [73-81]	0	930.50032004	High	Not Found	Not Found				2.37643551826477	High	0	2.176E-05
False	High	[K].DAAGHELVYTGMSK.[M]			0.0336618	0	1	2	2	A6T6A3	A6T6A3 [606-619]	0	1478.6944045	High	Not Found	Not Found				2.07959151268005	High	0	0.0002502
False	High	[R].IASLADSVSNAQEQR.[M]			0.000941849	0	1	3	2	A6T716	A6T716 [566-580]	0	1588.7925385	High	Not Found	Not Found				3.04733800888062	High	0	9.024E-08
False	High	[K].IADIYANCGITK.[K]	1xCarbamidomethyl [C8]		0.0137989	0	1	1	4	B5Y275	B5Y275 [260-271]	0	1338.67221289	High	Not Found	Not Found				3.16159915924072	High	0	3.256E-05
False	High	[K].YEIISEAEAEVAEIQEQFQSGLVTAGER.[Y]			0.000861109	0	1	1	2	A6TGP1	A6TGP1 [651-678]	0	3096.50077893	High	Not Found	Not Found	2.9e7			4.92470169067383	High	0	7.893E-07
False	High	[R].FRPSYFPFTEPSAEVDVMGK.[N]			0.00124405	0	1	2	6	A6TAI3	A6TAI3 [243-262]	0	2304.10053055	High	Not Found	Not Found	4.7e6			3.76055550575256	High	0	5.822E-05
False	High	[K].SGQPIELPVYSYVEHTR.[T]			0.0796719	0	1	1	3	A6TBG6	A6TBG6 [86-102]	0	1974.99196648	High	Not Found	Not Found	2.5e6			2.80983591079712	High	0	0.0008531
False	High	[K].LAGMTGTADTEAFEFSSIYK.[L]			0.0553886	0	1	2	2	A6T4P1	A6T4P1 [387-406]	0	2138.99506242	High	Not Found	Not Found	1.6e6			2.48373103141785	High	0	0.0003963
False	High	[R].LENWPPASIADE.[-]			0.00617724	0	1	1	4	A6TEU8	A6TEU8 [318-329]	0	1341.63212187	High	Not Found	Not Found	5.9e6			3.3491358757019	High	0	0.0007482
False	High	[R].AQSVVDYLVAK.[G]			0.0283451	0	1	1	2	P24017	P24017 [276-286]	0	1192.6572145	High	Not Found	Not Found	3.2e6			2.57153034210205	High	0	0.0001812
False	High	[R].AAVLLADSFK.[A]			0.0412648	0	1	2	3	A6T518	A6T518 [33-42]	0	1034.5880724	High	Not Found	Not Found	1.6e6			2.51691055297852	High	0	0.0002136
False	High	[K].EEGFIEDFK.[V]			0.0489348	0	1	2	3	A6TEV8	A6TEV8 [42-50]	0	1113.50988159	High	Not Found	Not Found	1.4e6			2.00480556488037	High	0.0002216	0.005177
False	High	[R].FLDALAGESDPEAK.[R]			0.000147496	0	1	1	2	A6TCC2	A6TCC2 [294-307]	0	1462.706015	High	Not Found	Not Found				4.60070133209229	High	0	2.036E-09
False	High	[R].LGAELVDLGK.[N]			0.0558981	0	1	1	2	A6THE7	A6THE7 [42-51]	0	1014.582987	High	Not Found	Not Found	1.8e6			2.30893278121948	High	0	0.000497
False	High	[R].FGQEDAAPVVAPAPAPAPEVATK.[H]			0.00130414	0	1	1	4	P24017	P24017 [189-211]	0	2233.14992354	High	Not Found	Not Found	3.5e6			3.60903382301331	High	0	1.758E-07
False	High	[K].DDIIEVMK.[K]			0.0626599	0	1	2	2	A6TGP0	A6TGP0 [423-430]	0	962.48630946	High	Not Found	Not Found				2.41706728935242	High	0.000125	0.003156
False	High	[K].TPVGNTAAVCIYPR.[F]	1xCarbamidomethyl [C10]		0.0606913	0	1	1	2	B5Y277	B5Y277 [38-51]	0	1518.77332385	High	Not Found	Not Found				2.30601716041565	High	0	0.0008835
False	High	[K].LGADGNALFR.[Q]			0.0181074	0	1	1	6	A6T6F6	A6T6F6 [216-225]	0	1033.54251919	High	Not Found	Not Found	1.5e6			3.41920495033264	High	0	3.876E-05
False	High	[K].GIGALYVR.[R]			0.087162	0	1	2	3	A6TCF1	A6TCF1 [212-219]	0	848.49886358	High	Not Found	Not Found				2.1938579082489	High	0	0.001032
False	High	[K].EAYEILTDAQK.[R]			0.0175238	0	1	2	2	A6T4F5	A6T4F5 [52-62]	0	1280.6368729	High	Not Found	Not Found	1.4e6			3.0105128288269	High	0	3.622E-05
False	High	[R].VGGLSVVCEDSETAGR.[V]	1xCarbamidomethyl [C8]		0.0346115	0	1	1	2	O85746	O85746 [256-271]	0	1635.76427514	High	Not Found	Not Found	1.4e6			2.48050570487976	High	0	0.0001484
False	High	[R].EGSSLVGSDAGELAGAGK.[A]			0.000502924	0	1	3	1	A6T4H8	A6T4H8 [40-57]	0	1604.7762197	High	Not Found	Not Found				3.48337769508362	High	0	2.501E-08
False	High	[R].TGCDMLPETVGR.[L]	1xCarbamidomethyl [C3]		0.00118116	0	1	1	6	A6TCA1	A6TCA1 [139-150]	0	1335.60314704	High	Not Found	Not Found	2.8e6			3.40829110145569	High	0	1.433E-07
False	High	[K].SELETLLAEIR.[D]			0.10188	0	1	2	2	A6T6Z0	A6T6Z0 [87-97]	0	1273.69980751	Not Found	High	Not Found		1.7e7		2.32915711402893	High	0.001218	0.02851
False	High	[R].HYAHVDCPGHADYVK.[N]	1xCarbamidomethyl [C7]		9.0322E-07	0	1	1	102	A6TEX7	A6TEX7 [76-90]	0	1768.78601371	High	High	Not Found	7.4e6	6.8e6		5.43997144699097	High	0	8.702E-13
False	High	[R].AISDVADQQSHLSFEEFLAVAAR.[Q]			2.66058E-05	0	1	2	2	A6T4W3	A6T4W3 [194-216]	0	2504.24159193	Not Found	High	Not Found		4.3e7		4.17182207107544	High	0	6.129E-11
False	High	[R].GTFPQLNLAPVNFDALFMNYLQQQAGEGAEQHQDA.[-]			0.00385706	0	1	1	2	B5XTJ1	B5XTJ1 [121-155]	0	3862.81296189	High	Not Found	Not Found				3.66158676147461	High	0	1.612E-06
False	High	[R].AVQINSLSGFCLTK.[L]	1xCarbamidomethyl [C11]		0.00083314	0	1	2	2	A6TH93	A6TH93 [319-332]	0	1537.8042896	Not Found	High	Not Found				4.0695972442627	High	0	7.005E-08
False	High	[K].AGLVDILGASGAENVQGEVQQK.[L]			0.0974545	0	1	2	2	A6THE3	A6THE3 [43-64]	0	2183.13025068	Not Found	High	Not Found		2.1e6		3.32378602027893	High	0.000125	0.003016
False	High	[K].IVAADNGDAWLDVK.[G]			0.00153095	0	1	2	2	A6T4F4	A6T4F4 [93-106]	0	1486.75363392	Not Found	High	Not Found				3.56094551086426	High	0	7.602E-07
False	High	[R].FLSQPFFVAEVFTGSPGK.[Y]			0.00177195	0	1	2	2	A6TG36	A6TG36 [400-417]	0	1958.00582571	High	Not Found	Not Found				3.5568323135376	High	0	3.308E-07
False	High	[K].SVDAMIPIGR.[G]			0.0148739	0	1	2	2	A6TG38	A6TG38 [152-161]	0	1058.5662911	Not Found	High	Not Found				2.99006485939026	High	0	2.592E-05
False	High	[K].KRPFYQVVVTDSR.[N]			0.00559576	0	1	2	10	A6TCL7	A6TCL7 [13-25]	1	1594.87000108	High	High	Not Found	1.6e6	2.5e6		3.76823902130127	High	0	2.802E-05
False	High	[R].ALSQPDLYEGDGELR.[V]			0.00272138	0	1	1	4	A6T5N6	A6T5N6 [50-64]	0	1662.79695516	High	High	Not Found				3.37485027313232	High	0	7.955E-07
False	High	[K].TGVGVTDVLER.[L]			0.00440096	0	1	1	5	A6TCI3	A6TCI3 [165-175]	0	1145.61607795	High	High	Not Found		3.4e6		3.84699654579163	High	0	1.218E-05
False	High	[R].IIFPSTSEVYGMCTDK.[N]	1xCarbamidomethyl [C13]		0.0212279	0	1	2	2	A6TF98	A6TF98 [427-442]	0	1847.85539832	Not Found	High	Not Found				2.89803719520569	High	0	5.397E-05
False	High	[R].NVAGMENANSTEFVPDCK.[Y]	1xDeamidated [N]; 1xCarbamidomethyl [C17]		0.118879	0	1	2	2	A6TD54	A6TD54 [392-409]	0	1983.84226775	High	Not Found	Not Found				2.87655258178711	High	0.000165	0.003486
False	High	[R].VDEAACGISR.[D]	1xCarbamidomethyl [C6]		0.00154546	0	1	2	2	A6TFA0	A6TFA0 [297-306]	0	1077.499334	High	Not Found	Not Found				3.80896687507629	High	0	2.5E-07
False	High	[R].ECITSLVSR.[G]	1xCarbamidomethyl [C2]		0.0364213	0	1	1	2	B5XTJ1	B5XTJ1 [112-120]	0	1064.54047055	Not Found	High	Not Found				2.53810358047485	High	0	0.0001648
False	High	[K].DLDAILIPGGFGYR.[G]			0.0903394	0	1	2	2	A6TD54	A6TD54 [343-356]	0	1506.79510484	Not Found	High	Not Found		4.7e6		3.34309363365173	High	0	0.001124
False	High	[R].MPEEVEAMEQQR.[R]			0.000500557	0	1	2	6	A6T4P1	A6T4P1 [833-844]	0	1476.64573974	High	High	Not Found	1.7e6	1.2e6		3.71579098701477	High	0	4.755E-07
False	High	[K].VQQQLESSDLDQYR.[A]			0.000133583	0	1	2	7	P33906	P33906 [391-404]	0	1708.81366782	High	High	Not Found	9.7e5	1.6e6		4.39402341842651	High	0	1.697E-08
False	High	[K].AMITAEIR.[L]			0.0460938	0	1	1	8	B5XNB2	B5XNB2 [71-78]	0	904.4920636	High	High	Not Found				2.46617841720581	High	0	0.0003505
False	High	[K].FGSELLAK.[F]			0.0308197	0	1	2	39	A6TEX9	A6TEX9 [18-25]	0	864.48254478	High	High	Not Found	4.2e6			2.76693892478943	High	0	0.0005232
False	High	[K].SDTAPLDAECDCYTCR.[N]	3xCarbamidomethyl [C10; C12; C15]		0.00516529	0	1	1	4	A6T5D8	A6T5D8 [293-308]	0	1933.73608834	High	High	Not Found	1.9e6	5.7e5		2.46563816070557	High	0	0.000182
False	High	[R].NVAGMENANSTEFVPDCK.[Y]	1xCarbamidomethyl [C17]		0.0119308	0	1	2	5	A6TD54	A6TD54 [392-409]	0	1982.85825175	High	High	Not Found	5.8e6	1.9e6		2.75394988059998	High	0	3.011E-05
False	High	[R].DAPYFGFEIPNAPGK.[Y]			0.000933005	0	1	2	10	A6TBK7	A6TBK7 [235-249]	0	1622.78493404	High	High	Not Found	3.3e6	4.1e6		3.35284614562988	High	0	0.0002597
False	High	[R].HDGEAEDVAVALNEQYQPR.[F]			0.00173066	0	1	2	2	A6TFH4	A6TFH4 [419-437]	0	2140.98940014	Not Found	High	Not Found				3.7459876537323	High	0	3.153E-07
False	High	[R].ALTEETGTTIEIEDDGTVK.[I]			0.00310535	0	1	2	2	A6TEI3	A6TEI3 [578-596]	0	2021.97610103	High	Not Found	Not Found	1.4e6			3.10512614250183	High	0	1.035E-06
False	High	[R].VAQTLDSIHGGQAYQQVCDELLACFDDPELTFSAR.[I]	1xDeamidated [Q]; 2xCarbamidomethyl [C18; C24]		0.0240799	0	1	2	5	A6TCV4	A6TCV4 [416-450]	0	3955.81130785	Not Found	High	Not Found				5.68643188476563	High	0	0.0001211
False	High	[K].GVSFFNSVGGNVVAQVTGMGDNPSLSELIGPVK.[V]	1xDeamidated [N/Q]		9.78398E-05	0	1	1	5	A6TG37	A6TG37 [122-154]	0	3277.64091843	Not Found	High	Not Found		1.5e7		6.15745878219604	High	0	7.672E-09
False	High	[K].FSATFDDLMLVDFSK.[N]			0.00255961	0	1	2	2	A6TGT4	A6TGT4 [41-55]	0	1735.82474987	Not Found	High	Not Found				3.58011651039124	High	0	6.963E-07
False	High	[K].LHGVALQIGGSDQWGNITSGIDLTR.[R]			0.0629461	0	1	2	2	A6T9Y5	A6T9Y5 [193-217]	0	2608.34778829	Not Found	High	Not Found				2.47696208953857	High	0	0.00111
False	High	[K].GLTGYDSPYVPGWDCHGLPIELK.[V]	1xCarbamidomethyl [C15]		0.00183142	0	1	1	4	B5Y235	B5Y235 [83-105]	0	2574.2333358	High	High	Not Found				3.3122136592865	High	0	2.534E-05
False	High	[K].ASNNSPVIFDVTHALQCR.[D]	1xCarbamidomethyl [C17]		0.00206055	0	1	1	3	A6TAN5	A6TAN5 [190-207]	0	2028.99198355	High	High	Not Found				2.78488111495972	High	0	4.498E-07
False	High	[R].DQGKDPATLEHVVPFK.[V]			0.000703016	0	1	2	3	A6TGT4	A6TGT4 [446-461]	1	1780.92282438	High	High	Not Found	4.9e6			3.40056538581848	High	0	4.968E-08
False	High	[K].VAEETPHLIHK.[I]			0.0247633	0	1	1	1	A6T6F6	A6T6F6 [136-146]	0	1273.68991159	Not Found	High	Not Found		2.3e6		2.04270029067993	High	0	7.414E-05
False	High	[R].AWYQDEGYGVDTIQAVLAR.[R]			0.0174419	0	1	2	2	A6TFH4	A6TFH4 [534-552]	0	2155.04545852	Not Found	High	Not Found		2.6e6		4.02183866500854	High	0	3.577E-05
False	High	[R].RGFEGGQMPLYR.[R]			0.093625	0	1	1	6	B5XNB2	B5XNB2 [48-59]	1	1410.69467938	Not Found	High	Not Found		3.5e6		2.55765509605408	High	0.0004457	0.009707
False	High	[K].GIEVLLLSDR.[I]			0.00685114	0	1	1	12	A6T5N6	A6T5N6 [454-463]	0	1114.64664984	High	High	Not Found				2.94407534599304	High	0	4.668E-05
False	High	[K].TSLLDYIR.[S]			0.09238	0	1	2	12	A6TEI7	A6TEI7 [411-418]	0	980.54112222	High	High	Not Found				2.1742000579834	High	0	0.001174
False	High	[R].ETIIVHEIPYQVNK.[A]			0.0489348	0	1	1	1	P14829	P14829 [257-270]	0	1682.91119712	Not Found	High	Not Found				2.68316006660461	High	0	0.0003064
False	High	[R].SGTVAQGFQLLDEAELK.[A]			0.0961621	0	1	1	3	B5Y109	B5Y109 [182-198]	0	1805.92796927	High	High	Not Found	2.4e6			2.70768475532532	High	0.002139	0.04574
False	High	[R].WDWQPEAVNEALNAR.[V]	1xDeamidated [Q/N]		0.00974883	0	1	2	4	A6TEI3	A6TEI3 [231-245]	0	1799.83473808	High	Not Found	Not Found				3.48673892021179	High	0	2.419E-05
False	High	[R].WDWQPEAVNEALNAR.[V]			0.00100614	0	1	2	13	A6TEI3	A6TEI3 [231-245]	0	1798.85072208	High	High	Not Found	2.5e6			3.25959277153015	High	0	2.507E-05
False	High	[K].TTAAACLMTEAPSFANPAALGELGIQVVEK.[E]	1xDeamidated [N/Q]; 1xCarbamidomethyl [C6]		0.0149437	0	1	2	5	A6TB35	A6TB35 [557-586]	0	3061.52204928	High	High	Not Found	2.9e6			4.05856657028198	High	0	0.0003299
False	High	[K].TTAAACLMTEAPSFANPAALGELGIQVVEK.[E]	1xCarbamidomethyl [C6]		0.0171183	0	1	2	6	A6TB35	A6TB35 [557-586]	0	3060.53803328	High	High	Not Found		2.8e6		3.7722270488739	High	0.0001825	0.004031
False	High	[K].GLNNPDLDAAVGEDLAQQLR.[D]			0.0372743	0	1	1	2	A6THZ0	A6THZ0 [209-228]	0	2109.05708578	Not Found	High	Not Found				3.5617413520813	High	0	0.0001729
False	High	[R].GTFPQLNLAPVNFDALFMNYLQQQAGEGAEQHQDA.[-]	2xDeamidated [N7; N12]		0.00518967	0	1	1	1	B5XTJ1	B5XTJ1 [121-155]	0	3864.78099389	Not Found	High	Not Found		1.9e7		4.81099939346313	High	0	2.976E-06
False	High	[R].LHSLLDEGSLVELGSELEPK.[D]			4.26465E-05	0	1	1	3	A6TC02	A6TC02 [61-80]	0	2165.13360474	Not Found	High	High		1.6e7		4.83234977722168	High	0	1.611E-10
False	High	[R].LVTYQTDANGQPVNQILVEAATDIDKELYLGAVVDR.[S]	2xDeamidated [Q/N]		0.0782486	0	1	1	3	A6T6F6	A6T6F6 [81-116]	1	3933.9967834	Not Found	Not Found	High			4.0e7	4.22567892074585	High	0.000165	0.003652
False	High	[K].DMGGLPDALFVIDADHEHIAIK.[E]			7.95089E-06	0	1	2	12	A6T4X1	A6T4X1 [153-174]	0	2377.18565708	High	High	High	1.4e8	1.1e8	3.3e8	5.76003551483154	High	0	5.506E-12
False	High	[K].LEEIQECHLVSGDFDYLLK.[T]	1xCarbamidomethyl [C7]		0.00126178	0	1	1	7	P37424	P37424 [100-118]	0	2308.11657478	Not Found	High	High		6.4e6	9.0e6	3.81209635734558	High	0	1.642E-07
False	High	[R].RVVEPLITLAK.[T]			0.0141926	0	1	1	15	A6TEU7	A6TEU7 [46-56]	1	1238.78308372	High	High	High				2.90557789802551	High	0	2.336E-05
False	High	[K].FPAIIYGGEAAPVAIELDHDK.[L]			2.76347E-09	0	1	1	47	B5XP25	B5XP25 [26-46]	0	2226.14410991	High	High	High				6.90143966674805	High	0	7.301E-18
False	High	[R].HFVDAIIK.[E]			0.0401369	0	1	2	25	A6T5H9	A6T5H9 [74-81]	0	942.54072836	High	High	High	3.3e6		1.7e7	2.82898759841919	High	0	0.0004136
False	High	[R].EAVNQVIALLDSGALR.[V]			7.76449E-05	0	1	1	58	B5Y1K5	B5Y1K5 [29-44]	0	1668.92790978	High	High	High	7.0e6	9.4e6	9.7e6	4.67373514175415	High	0	8.473E-10
False	High	[R].GDFVMFEGAQGTLLDIDHGTYPYVTSSNTTAGGVATGSGLGPR.[Y]	1xDeamidated [N/Q]		0.0357528	0	1	2	6	A6TH93	A6TH93 [216-258]	0	4318.02447091	High	High	High		7.7e6		3.13666462898254	High	0.004813	0.09715
False	High	[R].TGEQFERPVTVGYMYMLK.[L]	1xDeamidated [Q4]		0.085613	0	1	2	1	A6TGP0	A6TGP0 [1217-1234]	0	2150.0296743	Not Found	Not Found	High			3.6e6	1.97690153121948	High	0	0.001
False	High	[K].YIFELNPAHQLVK.[R]			0.00504508	0	1	1	21	A6T5N6	A6T5N6 [566-578]	0	1571.85803945	High	High	High	7.8e6		4.9e6	2.84236931800842	High	0	5.965E-06
False	High	[R].NVGEHEVDFQVHSEVFAK.[V]			0.00481299	0	0	1	4			0	2070.98794368	High	High	High				3.17805790901184	High	0.0005077	0.01281
False	High	[K].VPLFVQIGEVIK.[V]			0.000353051	0	1	1	60	A6TH65	A6TH65 [164-175]	0	1341.81404947	High	High	High		9.5e7		3.9613893032074	High	0	1.209E-08
False	High	[R].HMVNELVANLR.[T]			0.0195148	0	1	1	36	Q7X222	Q7X222 [17-27]	0	1295.68886575	High	High	High	4.1e6	8.4e6	3.9e6	2.90290570259094	High	0	0.002003
False	High	[K].TGSITSVQAVYVPADDLTDPSPATTFAHLDATVVLSR.[Q]	1xDeamidated [Q8]		6.07601E-06	0	1	2	18	A6TG36	A6TG36 [288-324]	0	3816.91780444	High	High	High		5.9e6	3.3e7	5.18848466873169	High	0	2.983E-12
False	High	[K].TGSITSVQAVYVPADDLTDPSPATTFAHLDATVVLSR.[Q]			7.26819E-05	0	1	2	30	A6TG36	A6TG36 [288-324]	0	3815.93378844	High	High	High		6.9e6	9.0e6	5.34987831115723	High	0	1.103E-08
False	High	[K].AVEDSASPLVALLVR.[G]			0.000271081	0	1	1	30	A6T4Z7	A6T4Z7 [285-299]	0	1539.87408337	High	High	High	3.7e6	5.0e6	1.1e7	4.41693210601807	High	0	1.754E-05
False	High	[K].DENITVVWVPGAYELPLAAGALAK.[T]	1xDeamidated [N3]		0.00474546	0	1	1	11	A6T5E8	A6T5E8 [46-69]	0	2498.31771746	High	High	High			6.0e6	4.10216760635376	High	0	8.522E-05
False	High	[K].DENITVVWVPGAYELPLAAGALAK.[T]			0.00277319	0	1	1	44	A6T5E8	A6T5E8 [46-69]	0	2497.33370146	High	High	High		3.7e6	6.2e6	4.49854850769043	High	0	6.05E-05
False	High	[K].GNTGENLLALLEGR.[L]			3.54789E-05	0	1	1	77	B5XNB5	B5XNB5 [84-97]	0	1456.77543198	High	High	High	4.5e7	4.7e7	5.9e7	4.47368383407593	High	0	1.195E-09
False	High	[K].IDGQWVTHQWLK.[K]			0.0215276	0	1	1	18	B5Y1K5	B5Y1K5 [49-60]	0	1510.78012352	High	High	High	4.5e6	5.5e6	4.6e6	2.95066857337952	High	0.000125	0.003232
False	High	[R].GLMAKPDGSIIETPITANFR.[E]			0.0056487	0	1	1	6	A6TGP1	A6TGP1 [745-764]	0	2131.12160038	High	High	Not Found	3.4e6			4.22914457321167	High	0	8.604E-06
False	High	[R].ALPAILAGTTDERPQDHSQATYVGR.[R]			0.0646897	0	1	1	3	A6TF98	A6TF98 [176-200]	0	2667.34851652	Not Found	High	High		2.1e6		3.27071714401245	High	0	0.0008094
False	High	[-].MIQEQTMLNVADNSGAR.[R]			1.16517E-05	0	1	1	14	A6TEW2	A6TEW2 [1-17]	0	1877.88440667	High	High	Not Found	5.2e6			5.35513830184937	High	0	1.135E-11
False	High	[K].TIDGILVQLPLPAGIDNVK.[V]			0.0218314	0	1	1	8	A6T5R4	A6T5R4 [91-109]	0	1976.14265345	High	High	High	3.3e6			4.14874172210693	High	0	5.701E-05
False	High	[R].TDSFLFHYNFPPYSVGETGMVGSPK.[R]			3.63258E-05	0	1	2	42	A6TEI3	A6TEI3 [373-397]	0	2777.29157856	High	High	High	1.1e7	2.3e7	5.6e6	5.29728984832764	High	0	2.627E-08
False	High	[K].AHYVLMNVEAPQEAIDELETNFR.[F]			2.80334E-08	0	1	1	14	A6THB1	A6THB1 [57-79]	0	2689.29264116	High	High	High	2.8e8	4.0e8	6.0e8	5.79841613769531	High	0	6.893E-12
False	High	[K].NVHLSGGVGIGGVLEPLQANPTIIEDNCFIGAR.[S]	2xDeamidated [Q/N]; 1xCarbamidomethyl [C28]		0.00481299	0	1	1	5	B5Y1K5	B5Y1K5 [155-187]	0	3419.72638007	High	Not Found	High	3.6e6		3.8e6	5.21477556228638	High	0	0.0005702
False	High	[K].NVHLSGGVGIGGVLEPLQANPTIIEDNCFIGAR.[S]	1xDeamidated [N/Q]; 1xCarbamidomethyl [C28]		7.27003E-07	0	1	1	51	B5Y1K5	B5Y1K5 [155-187]	0	3418.74236407	High	High	High		7.9e6	5.7e6	7.44203472137451	High	0	3.901E-14
False	High	[K].NVHLSGGVGIGGVLEPLQANPTIIEDNCFIGAR.[S]	1xCarbamidomethyl [C28]		5.8234E-06	0	1	1	16	B5Y1K5	B5Y1K5 [155-187]	0	3417.75834807	High	High	High	5.0e7	9.5e7		7.24581718444824	High	0	2.754E-12
False	High	[K].MVVTLIHPIAMDDGLR.[F]			1.74828E-05	0	1	1	92	A6TEX7	A6TEX7 [359-374]	0	1780.94482222	High	High	High	5.1e8	9.5e8		4.98733949661255	High	0	1.32E-08
False	High	[K].GDGEQVAGGETVANWDPHTMPVITEVSGFIR.[F]	1xDeamidated [Q/N]		2.29856E-05	0	1	1	25	A6TGP1	A6TGP1 [1006-1036]	0	3270.53718164	High	High	High			1.1e7	5.62516117095947	High	0	4.543E-11
False	High	[K].GDGEQVAGGETVANWDPHTMPVITEVSGFIR.[F]			3.97326E-05	0	1	1	14	A6TGP1	A6TGP1 [1006-1036]	0	3269.55316564	High	High	High	1.3e7	1.8e7	4.3e6	4.9939923286438	High	0	6.444E-09
False	High	[R].RVTITIAADSIENAVK.[S]			0.00488147	0	1	2	9	A6T5H9	A6T5H9 [14-29]	1	1700.9541245	High	High	Not Found	6.1e6			3.83108687400818	High	0	6.119E-05
False	High	[R].VCPIETPEGPNIGLINSLSVYAQTNEYGFLETPYR.[K]	2xDeamidated [N/Q]; 1xCarbamidomethyl [C2]		0.048043	0	1	2	3	A6TGP0	A6TGP0 [558-592]	0	3943.89462691	Not Found	High	Not Found				3.66473007202148	High	0.0003164	0.007054
False	High	[K].VINDNFGIVEGLMTTVHATTATQK.[T]	1xDeamidated [N/Q]		0.000150306	0	1	1	11	P24164	P24164 [155-178]	0	2561.29157899	High	High	High				4.24062776565552	High	0	7.781E-09
False	High	[K].VINDNFGIVEGLMTTVHATTATQK.[T]			8.57643E-08	0	1	1	55	P24164	P24164 [155-178]	0	2560.30756299	High	High	High	6.9e8	1.1e9	4.2e8	6.65192794799805	High	0	4.329E-14
False	High	[K].ATIDAHIPPQSLEEMWDIEGLQER.[L]	1xDeamidated [Q]		0.00188397	0	1	2	4	A6T4P1	A6T4P1 [686-709]	0	2779.32433557	Not Found	High	High		4.5e6	7.7e6	4.63812971115112	High	0	4.034E-06
False	High	[K].ATIDAHIPPQSLEEMWDIEGLQER.[L]			0.00408142	0	1	2	6	A6T4P1	A6T4P1 [686-709]	0	2778.34031957	High	High	Not Found	2.9e6	2.7e6		3.86629390716553	High	0	3.536E-05
False	High	[K].DYIDEATGELICPANMELSLDLLAK.[L]	1xDeamidated [N15]; 1xCarbamidomethyl [C12]		0.102333	0	1	2	7	A6TGP0	A6TGP0 [300-324]	0	2795.33654002	High	High	High		6.0e6	1.1e7	3.13336443901062	High	0.0005256	0.01624
False	High	[K].DYIDEATGELICPANMELSLDLLAK.[L]	1xCarbamidomethyl [C12]		0.00210971	0	1	2	13	A6TGP0	A6TGP0 [300-324]	0	2794.35252402	High	High	High		5.5e6	8.5e6	3.32190155982971	High	0.0001825	0.004451
False	High	[K].ILEVLQEPDNHHVSAEDLYK.[R]			0.0883411	0	1	1	4	P45599	P45599 [22-41]	0	2349.17211546	High	High	Not Found		4.7e6		2.64729022979736	High	0	0.001472
False	High	[K].HLFTSESVSEGHPDK.[I]			2.96555E-05	0	1	2	48	A6TDV1	A6TDV1 [4-18]	0	1669.78163947	High	High	High	1.8e6	6.7e6	6.1e6	4.35351276397705	High	0	1.558E-07
False	High	[R].APVVTIMGHVDHGK.[T]			0.000212106	0	1	2	27	A6TEI7	A6TEI7 [397-410]	0	1460.76784428	High	High	High	5.0e6			3.88689136505127	High	0	8.61E-09
False	High	[K].NIVDGNHQMEPGMPESFNVLLK.[E]	1xDeamidated [N/Q]		0.00562217	0	1	2	8	A6TGP0	A6TGP0 [1307-1328]	0	2470.1741065	High	High	High				4.14318799972534	High	0.001785	0.03816
False	High	[R].TDSFLFHYNFPPYSVGETGMVGSPK.[R]	1xDeamidated [N9]		0.00192892	0	1	2	3	A6TEI3	A6TEI3 [373-397]	0	2778.27559456	High	High	Not Found				4.72759866714478	High	0	3.902E-07
False	High	[K].NIVDGNHQMEPGMPESFNVLLK.[E]			0.000218196	0	1	2	20	A6TGP0	A6TGP0 [1307-1328]	0	2469.1900905	High	High	High	7.3e6		1.3e7	4.8622841835022	High	0	4.522E-09
False	High	[R].DFNEALVHQVVVAYAAGAR.[Q]			5.8234E-06	0	1	1	55	A6TEX1	A6TEX1 [22-40]	0	2030.04539903	High	High	High			1.4e7	5.9235725402832	High	0	2.304E-10
False	High	[K].AEFYSEVLTVVVDGK.[E]			4.84404E-05	0	1	1	34	A6TBR5	A6TBR5 [54-68]	0	1655.85267917	High	High	High	1.8e7			5.29959917068481	High	0	3.316E-08
False	High	[R].SGAVDVIVVDSVAALTPK.[A]			0.00402414	0	1	2	4	A6TCW1	A6TCW1 [136-153]	0	1740.97419122	High	High	Not Found				4.38649940490723	High	0	3.446E-06
False	High	[K].ELLSIGIQPDILICR.[S]	1xCarbamidomethyl [C14]		0.00238485	0	1	2	17	A6TD54	A6TD54 [197-211]	0	1739.97241746	High	High	High				3.39290070533752	High	0	6.048E-07
False	High	[R].VYEALEVQNGNEVLVLEVQQQLGGGIVR.[T]	2xDeamidated [Q/N]		0.00086518	0	1	1	10	A6TG36	A6TG36 [26-53]	0	3055.59462066	Not Found	High	High			4.0e6	4.80398225784302	High	0	7.627E-08
False	High	[K].KTAEDYLGEPVTEAVITVPAYFNDAQR.[Q]	1xDeamidated [Q/N]		0.083713	0	1	2	6	A6T4F4	A6T4F4 [125-151]	1	2998.46802278	High	Not Found	High			7.1e6	4.74583101272583	High	0	0.001801
False	High	[K].KTAEDYLGEPVTEAVITVPAYFNDAQR.[Q]			0.0111194	0	1	2	9	A6T4F4	A6T4F4 [125-151]	1	2997.48400678	High	High	High	3.8e6	1.1e7		5.66559600830078	High	0	1.424E-05
False	High	[R].VGAGPFPTELFDETGEFLCK.[Q]	1xCarbamidomethyl [C19]		4.26519E-06	0	1	2	55	A6TH93	A6TH93 [274-293]	0	2214.04234728	High	High	High	2.7e6	2.5e6		5.28057956695557	High	0	4.019E-09
False	High	[K].AEGFSFDFAYTSVLK.[R]			0.000651907	0	1	1	4	B5XZB2	B5XZB2 [47-61]	0	1681.81081439	Not Found	High	High				3.58482575416565	High	0	4.265E-08
False	High	[K].ATLKPEGQQALDQLYTQLSNMDPK.[D]			9.60354E-07	0	1	1	64	P24017	P24017 [226-249]	0	2689.350156	High	High	High		1.2e7	4.4e6	6.42771434783936	High	0	7.353E-13
False	High	[K].KVSQALDILTYTNK.[K]			0.00110048	0	1	1	34	A6TEW7	A6TEW7 [28-41]	1	1593.88464803	High	High	High	5.0e6	5.9e6		4.86365985870361	High	0	4.961E-07
False	High	[R].LMTEHDLAMLYEWLNR.[S]			0.000841037	0	1	1	2	P19650	P19650 [29-44]	0	2034.9775788	Not Found	Not Found	High			9.2e7	3.96270704269409	High	0	6.305E-06
False	High	[R].GVLAVMPTIEEFPYTVR.[V]			0.000169923	0	1	1	41	A6TEI3	A6TEI3 [410-426]	0	1922.00919653	High	High	High	4.2e6		4.0e6	4.11141729354858	High	0	2.721E-09
False	High	[R].QVAAQSGLDQQAAR.[S]			0.107438	0	1	2	2	A6T7U7	A6T7U7 [154-167]	0	1442.7346298	High	Not Found	Not Found				2.30998778343201	High	0	0.001628
False	High	[K].YGLNIKPVILAADGSEPDLSEQALTEK.[G]	1xDeamidated [N/Q]		0.0296948	0	1	1	10	A6T6A3	A6T6A3 [352-378]	0	2872.48261024	Not Found	High	High		2.1e6	8.3e6	4.76259803771973	High	0	0.0003556
False	High	[K].YGLNIKPVILAADGSEPDLSEQALTEK.[G]			0.00065499	0	1	1	16	A6T6A3	A6T6A3 [352-378]	0	2871.49859424	High	High	High		4.9e6	1.0e7	4.18155717849731	High	0	4.298E-08
False	High	[K].KGEMNFDVVIASPDAMR.[V]	1xDeamidated [N5]		0.0288776	0	2	2	1	B5XYF8; A6TGN6	B5XYF8 [106-122]; A6TGN6 [106-122]	1	1880.88809553	Not Found	Not Found	High				4.00919437408447	High	0	0.0001013
False	High	[K].KGEMNFDVVIASPDAMR.[V]			0.000310826	0	2	2	25	B5XYF8; A6TGN6	B5XYF8 [106-122]; A6TGN6 [106-122]	1	1879.90407953	High	High	High	5.7e6	6.7e6		4.60489082336426	High	0	4.091E-06
False	High	[K].IADQLIVGGGIANTFVAAQGHNVGK.[S]	1xDeamidated [Q/N]		0.0352592	0	1	1	2	B5XUB8	B5XUB8 [207-231]	0	2451.29904771	Not Found	Not Found	High				3.22360229492188	High	0	0.0001532
False	High	[K].IVAQAQAEIDAER.[K]			0.00413952	0	1	2	4	B5XZM0	B5XZM0 [101-113]	0	1413.73323283	High	Not Found	Not Found				3.02243614196777	High	0.0001825	0.004657
False	High	[K].ATLKPEGQQALDQLYTQLSNMDPK.[D]	1xDeamidated [Q/N]		2.25559E-05	0	1	1	19	P24017	P24017 [226-249]	0	2690.334172	High	High	High	3.4e6			5.64821195602417	High	0	7.994E-11
False	High	[K].ISYISTGGGAFLEFVEGK.[V]			1.62882E-05	0	1	1	41	B5XUB8	B5XUB8 [356-373]	0	1874.95345576	High	High	High			5.3e6	4.76783847808838	High	0	2.789E-10
False	High	[K].ANEIDVPAALIDSEIDVLR.[R]			1.36164E-06	0	1	2	87	A6T5H9	A6T5H9 [297-315]	0	2053.0811753	High	High	High	2.1e7	7.1e6	8.4e6	5.88102006912231	High	0	5.251E-12
False	High	[R].SDLSADINEHLIVELYSK.[-]	1xDeamidated [N8]		0.00811557	0	1	1	2	B5XNB5	B5XNB5 [189-206]	0	2047.02299215	High	Not Found	High				2.36320781707764	High	0	7.446E-06
False	High	[R].SDLSADINEHLIVELYSK.[-]			9.60237E-06	0	1	1	73	B5XNB5	B5XNB5 [189-206]	0	2046.03897615	High	High	High	6.1e7	8.3e7	2.8e6	4.93445491790771	High	0	1.981E-11
False	High	[K].FADVACAGPLLAAELDALGK.[A]	1xCarbamidomethyl [C6]		4.66577E-07	0	1	1	90	B5XUB8	B5XUB8 [157-176]	0	2002.03138876	High	High	High		6.3e7	7.9e6	6.11254215240479	High	0	5.176E-13
False	High	[R].EVLEAGPSIPVEILGLSGVPAAGDEVTVVR.[D]			9.5109E-05	0	1	2	20	A6TEI7	A6TEI7 [622-651]	0	2973.61429266	High	High	High	8.0e6		1.0e7	5.70690441131592	High	0	8.313E-10
False	High	[K].MNTPHGDEITVFDLR.[F]			0.0149437	0	1	1	18	B5XVC4	B5XVC4 [25-39]	0	1744.83229484	High	High	High				3.43355822563171	High	0	8.48E-05
False	High	[K].INPIEDMPHDANGTPVDIVLNPLGVPSR.[M]	2xDeamidated [N12; N]		1.7987E-06	0	1	2	20	A6TGP0	A6TGP0 [1079-1106]	0	2982.48771283	High	High	High	1.0e7	5.6e6		6.68617010116577	High	0	2.486E-13
False	High	[K].INPIEDMPHDANGTPVDIVLNPLGVPSR.[M]	1xDeamidated [N]		2.96628E-07	0	1	2	72	A6TGP0	A6TGP0 [1079-1106]	0	2981.50369683	High	High	High	5.6e6	3.3e6	1.5e7	6.39303922653198	High	0	6.978E-11
False	High	[K].INPIEDMPHDANGTPVDIVLNPLGVPSR.[M]			7.37179E-05	0	1	2	4	A6TGP0	A6TGP0 [1079-1106]	0	2980.51968083	High	Not Found	Not Found				4.24922800064087	High	0	2.246E-08
False	High	[R].LINYLVDEFKK.[D]			0.00400523	0	1	2	72	A6T4F4	A6T4F4 [236-246]	1	1381.77257855	High	High	High	2.6e6	1.3e7	6.1e6	3.53654503822327	High	0	8.333E-06
False	High	[K].SVAEGQHAPVALVFGR.[E]			0.0635223	0	1	1	4	A6TCF3	A6TCF3 [100-115]	0	1637.87581471	Not Found	High	Not Found		5.0e6		2.39185047149658	High	0.0005077	0.01552
False	High	[R].DLALIEINPLVITK.[Q]			0.00554331	0	1	1	10	A6T6F6	A6T6F6 [192-205]	0	1551.93562101	High	High	High				3.83161020278931	High	0	8.64E-06
False	High	[R].IDEWMMSYLTEFDGK.[A]			0.000180671	0	1	1	33	A6T5N6	A6T5N6 [464-478]	0	1864.81319886	High	High	High		8.2e6	4.8e6	4.63632440567017	High	0	1.969E-08
False	High	[K].ANPELAPMVEGIELTLK.[S]	1xDeamidated [N2]		0.0786021	0	1	1	3	A6TCM1	A6TCM1 [112-128]	0	1825.96157804	High	High	Not Found				3.07963800430298	High	0.0004964	0.01208
False	High	[K].ANPELAPMVEGIELTLK.[S]			0.00112144	0	1	1	38	A6TCM1	A6TCM1 [112-128]	0	1824.97756204	High	High	High	4.3e6		1.0e7	3.88166046142578	High	0	7.785E-07
False	High	[K].NELSQYGILPEEWGGESQFVHVSAK.[A]	1xDeamidated [Q/N]		0.00688346	0	1	2	33	A6TEI7	A6TEI7 [518-542]	0	2805.33661481	High	High	High				4.69833898544312	High	0	4.788E-05
False	High	[K].NELSQYGILPEEWGGESQFVHVSAK.[A]			0.000468565	0	1	2	11	A6TEI7	A6TEI7 [518-542]	0	2804.35259881	High	High	High				5.22915363311768	High	0	0.0001471
False	High	[R].NVGEHEVNFQVHSEVFAK.[V]	1xDeamidated [N/Q]		0.00313476	0	1	1	9	A6THB4	A6THB4 [124-141]	0	2070.98794411	High	High	High				3.32549452781677	High	0.0001825	0.004748
False	High	[R].NVGEHEVNFQVHSEVFAK.[V]			1.15451E-07	0	1	1	111	A6THB4	A6THB4 [124-141]	0	2070.00392811	High	High	High	1.2e7	6.9e7	2.0e7	5.43239116668701	High	0	9.011E-16
False	High	[K].ANEIDVPAALIDSEIDVLR.[R]	1xDeamidated [N2]		0.000890017	0	1	2	21	A6T5H9	A6T5H9 [297-315]	0	2054.0651913	High	High	High	4.9e6		2.0e7	4.41504621505737	High	0	8.073E-08
False	High	[R].DFNEALVHQVVVAYAAGAR.[Q]	1xDeamidated [N/Q]		0.00823089	0	1	1	11	A6TEX1	A6TEX1 [22-40]	0	2031.02941503	High	High	High				4.22098541259766	High	0	4.536E-05
False	High	[K].ENLEALLVALK.[K]			0.00396766	0	2	2	42	B5XYF8; A6TGN6	B5XYF8 [187-197]; A6TGN6 [187-197]	0	1212.71981474	High	High	High		3.0e7		3.31145000457764	High	0	8.378E-06
False	High	[R].VGATDYTILAAVQGSELELMR.[F]			0.00738685	0	1	1	6	B5Y235	B5Y235 [285-305]	0	2237.14820896	High	High	High			7.1e6	3.56387591362	High	0	1.076E-05
False	High	[K].ELAGWMCDVLDNINDDAVIER.[V]	1xCarbamidomethyl [C7]		0.0011756	0	1	1	6	A6TCG5	A6TCG5 [381-401]	0	2448.1169854	Not Found	High	High		1.2e7	6.7e6	4.27853059768677	High	0	1.428E-07
False	High	[R].LFSVPNPGAADDFLAVINPESLVIK.[Q]			0.0219336	0	1	1	4	A6T6C3	A6T6C3 [477-501]	0	2626.41267999	Not Found	High	High		3.4e7	4.8e7	4.16634893417358	High	0	5.725E-05
False	High	[K].ENLEALLVALKK.[A]			0.00572905	0	2	2	6	B5XYF8; A6TGN6	B5XYF8 [187-198]; A6TGN6 [187-198]	1	1340.8147777	High	High	High	2.2e7	2.1e7	2.6e7	3.40525555610657	High	0	3.503E-05
False	High	[K].WTSQSSLDLGEPLSLITESVFAR.[Y]			0.00012803	0	1	1	6	P41576	P41576 [265-287]	0	2536.29295877	High	High	High	4.0e7	6.6e7	7.9e7	5.43332576751709	High	0	1.52E-09
False	High	[K].IGSFEAALLAYVDR.[D]			7.23397E-05	0	1	2	8	A6TG38	A6TG38 [464-477]	0	1524.8056695	High	High	High	9.1e7	8.2e7	1.3e8	5.19884061813354	High	0	8.325E-10
False	High	[K].EGDNFVVLSDILGDEDHLGDMDFK.[V]			1.51753E-05	0	1	2	6	A6TEI3	A6TEI3 [471-494]	0	2680.20830235	High	High	High	3.5e7	7.7e7	7.3e7	5.51917600631714	High	0	5.804E-10
False	High	[K].STAETIVYSALETLAQR.[S]			1.48953E-07	0	1	1	12	A6TEX9	A6TEX9 [37-53]	0	1852.96508302	High	High	High	2.6e8	3.2e8	6.3e8	5.49740219116211	High	0	2.383E-09
False	High	[R].AATILAEQLEAFVDLR.[D]			3.91742E-05	0	1	1	13	A6TEU8	A6TEU8 [220-235]	0	1759.95887553	High	High	High	1.3e8	1.4e8	1.7e8	4.9333701133728	High	0	2.865E-09
False	High	[K].FGFLLDALK.[Y]			0.0173605	0	1	2	2	A6TB35	A6TB35 [514-522]	0	1023.58734417	Not Found	Not Found	High				2.48089647293091	High	0	3.542E-05
False	High	[R].LFSVPNPGAADDFLAVINPESLVIK.[Q]	1xDeamidated [N6]		0.00516529	0	1	1	2	A6T6C3	A6T6C3 [477-501]	0	2627.39669599	High	Not Found	Not Found	1.9e7			3.75108551979065	High	0	2.938E-06
False	High	[K].AMLQDIATLTGGTVISEEIGMELEK.[A]	1xDeamidated [Q4]		0.000343198	0	1	3	3	A6TH53	A6TH53 [287-311]	0	2650.32016142	High	Not Found	High				5.14888572692871	High	0	1.142E-08
False	High	[R].DQVDYMDVSTQQVVSVGASLIPFLEHDDANR.[A]	1xDeamidated [Q/N]		7.69156E-05	0	1	2	5	A6TGP0	A6TGP0 [648-678]	0	3449.61655403	Not Found	Not Found	High				5.39180421829224	High	0	5.354E-10
False	High	[R].DQVDYMDVSTQQVVSVGASLIPFLEHDDANR.[A]			0.000118162	0	1	2	6	A6TGP0	A6TGP0 [648-678]	0	3448.63253803	High	High	High	7.5e7	8.0e7	9.8e7	4.9134840965271	High	0	1.286E-07
False	High	[K].VQQAIDTITLLQMEIEELKEK.[N]	1xDeamidated [Q]		0.0135424	0	1	2	2	A6TFR0	A6TFR0 [15-35]	1	2473.31058311	Not Found	Not Found	High				3.79179930686951	High	0	2.129E-05
False	High	[K].VQQAIDTITLLQMEIEELKEK.[N]			0.000129855	0	1	2	6	A6TFR0	A6TFR0 [15-35]	1	2472.32656711	High	High	High	1.8e8	1.9e8	2.8e8	5.07764291763306	High	0	4.376E-09
False	High	[R].AQCLAHDLPDPLEPLEIDGALLPR.[Y]	1xDeamidated [Q2]; 1xCarbamidomethyl [C3]		0.0595931	0	1	2	2	A6TGV0	A6TGV0 [58-81]	0	2654.34942851	Not Found	High	High		6.6e7	4.4e6	2.24709177017212	High	0	0.0004618
False	High	[K].SVEELNAELLNLLR.[E]			6.96602E-05	0	1	1	6	B5XNA2	B5XNA2 [10-23]	0	1612.89046166	High	Not Found	High	3.0e8		3.8e7	4.40262746810913	High	0	4.25E-08
False	High	[R].LLDVPFTMADATTLTEAGYVGEDVENIIQK.[L]			0.00533839	0	1	2	4	A6T5I1	A6T5I1 [135-164]	0	3253.6184512	High	High	Not Found	1.9e7			4.52573537826538	High	0	1.827E-05
False	High	[K].GIMEGEYDHLPEQAFYMVGSIDEAVEK.[A]	1xDeamidated [Q13]		0.00237364	0	1	2	2	A6TG36	A6TG36 [430-456]	0	3058.36963066	Not Found	Not Found	High			7.5e7	4.39438962936401	High	0	5.995E-07
False	High	[K].AMLQDIATLTGGTVISEEIGMELEK.[A]			6.80533E-07	0	1	3	11	A6TH53	A6TH53 [287-311]	0	2649.33614542	High	High	High	1.9e8	2.0e8	2.7e8	6.39277601242065	High	0	3.39E-14
False	High	[R].GYLSPYFINKPDTGAVELESPFILLADK.[K]			0.000787289	0	1	3	4	A6TH53	A6TH53 [198-225]	0	3097.61323006	Not Found	High	High		4.7e7		5.19471645355225	High	0	6.292E-08
False	High	[R].AIDKPFLLPIEDVFSISGR.[G]			1.26845E-05	0	1	1	19	A6TEX7	A6TEX7 [206-224]	0	2117.16411714	High	High	High	6.8e8	8.6e8	3.2e9	4.80270767211914	High	0	3.609E-10
False	High	[K].GGLALSNEELAQTFTEWNEGELSSYLIDITK.[D]			0.00514102	0	1	1	2	P41576	P41576 [206-236]	0	3428.67438605	Not Found	Not Found	High			2.3e7	4.56347894668579	High	0	2.916E-06
False	High	[K].APILEALTDLGYEKPSPIQAECIPHLLDGR.[D]	1xDeamidated [Q19]; 1xCarbamidomethyl [C22]		0.0253473	0	1	1	1	P33906	P33906 [15-44]	0	3317.70860438	Not Found	Not Found	High				1.69318664073944	High	0	7.771E-05
False	High	[R].ALNYTTEQILDLFFEK.[V]			0.000133583	0	1	2	2	A6TGP0	A6TGP0 [212-227]	0	1944.99532054	Not Found	Not Found	High			7.8e7	4.60688400268555	High	0	7.771E-09
False	High	[R].ALLAAFDFPFR.[K]			0.00731767	0	1	2	4	A6TEW0	A6TEW0 [168-178]	0	1267.68336973	Not Found	High	High		3.4e7	1.2e8	3.01706743240356	High	0	4.343E-05
False	High	[R].GENDSGSTEVQVALLTAQINHLQGHFAEHK.[K]	1xDeamidated [Q/N]		0.00396766	0	1	2	6	A6TEI4	A6TEI4 [18-47]	0	3231.56650791	High	Not Found	High	1.0e8		2.3e8	4.81619548797607	High	0	1.72E-06
False	High	[R].GENDSGSTEVQVALLTAQINHLQGHFAEHK.[K]			4.59905E-05	0	1	2	9	A6TEI4	A6TEI4 [18-47]	0	3230.58249191	Not Found	High	High		1.3e8	2.1e7	4.67690515518188	High	0	3.885E-10
False	High	[K].WDEVGVDVVAEATGIFLTDETAR.[K]			1.89428E-05	0	1	1	12	P24164	P24164 [79-101]	0	2493.2143741	High	High	High	6.4e7	7.3e7	1.3e8	5.51058053970337	High	0	1.224E-10
False	High	[K].EEKPEFDPILLRPVDDLELTVR.[S]			7.37179E-05	0	1	1	6	A6TEU8	A6TEU8 [244-265]	0	2623.39775816	High	High	High	6.0e7	5.8e7	2.1e8	4.18249607086182	High	0	4.929E-10
False	High	[K].GAEAALTALEMINVLK.[A]			0.000107016	0	1	1	4	A6T5E8	A6T5E8 [137-152]	0	1643.90366891	High	Not Found	High	4.1e7		8.8e7	4.8800892829895	High	0	1.591E-09
False	High	[R].SGDDQLVEIIEVPNHPWFVACQFHPEFTSTPR.[D]	2xDeamidated [Q5; Q22]; 1xCarbamidomethyl [C21]		0.00178033	0	1	2	1	A6TD54	A6TD54 [492-523]	0	3754.74823762	Not Found	Not Found	High			6.2e7	4.39627885818481	High	0	3.338E-07
False	High	[R].SGDDQLVEIIEVPNHPWFVACQFHPEFTSTPR.[D]	1xCarbamidomethyl [C21]		6.58258E-05	0	1	2	2	A6TD54	A6TD54 [492-523]	0	3752.78020562	High	Not Found	High	1.3e7			3.7228479385376	High	0	3.896E-10
False	High	[R].LLLSEACPLILDYHVALDVAR.[E]	1xCarbamidomethyl [C7]		6.96693E-06	0	1	2	2	A6TH93	A6TH93 [98-118]	0	2381.28972855	Not Found	Not Found	High			8.8e7	5.43495845794678	High	0	3.97E-12
False	High	[K].AGAGTDSAIDSLKPYLDKGDIIIDGGNTFFQDTIR.[R]	1xDeamidated [N/Q]		0.000387985	0	1	1	5	P41576	P41576 [76-110]	1	3685.82317585	Not Found	High	High		6.0e7	5.1e7	7.2027530670166	High	0	1.716E-08
False	High	[K].IITDVHEASQAQPVADVVDVIQLPAFLAR.[Q]			0.00549136	0	1	1	2	A6TAN5	A6TAN5 [92-120]	0	3115.67862424	Not Found	High	High		6.2e7	9.8e7	4.21935081481934	High	0	3.353E-06
False	High	[K].YLDNMGEDEILELNIPTGVPLVYEFDENFKPIK.[H]	2xDeamidated [N14; N28]		0.00514102	0	1	1	1	B5XZB2	B5XZB2 [194-226]	0	3856.87651697	Not Found	Not Found	High			2.1e8	3.88472175598145	High	0	2.914E-06
False	High	[K].YLDNMGEDEILELNIPTGVPLVYEFDENFKPIK.[H]			0.000184113	0	1	1	5	B5XZB2	B5XZB2 [194-226]	0	3854.90848497	High	High	High	4.3e7	1.8e8		4.64410924911499	High	0	3.214E-09
False	High	[K].YLTTGMTVAELSAAAVQYSDNAAANLLLK.[E]	1xDeamidated [Q/N]		1.15983E-06	0	1	1	2	Q9F663	Q9F663 [111-139]	0	3000.52342918	Not Found	Not Found	High				6.65025472640991	High	0	1.014E-13
False	High	[K].YLTTGMTVAELSAAAVQYSDNAAANLLLK.[E]			9.60471E-08	0	1	1	8	Q9F663	Q9F663 [111-139]	0	2999.53941318	High	High	High	2.2e8	2.1e8	4.3e8	6.50948238372803	High	0	1.348E-13
False	High	[K].LVPYYTVQEFVESLETPR.[R]			0.0170384	0	1	1	5	P41576	P41576 [51-68]	0	2170.10666179	High	High	High	1.8e7	2.0e7	1.1e7	3.12145137786865	High	0	3.421E-05
False	High	[K].GGLALSNEELAQTFTEWNEGELSSYLIDITK.[D]	1xDeamidated [Q/N]		0.00446359	0	1	1	4	P41576	P41576 [206-236]	0	3429.65840205	High	Not Found	Not Found	1.7e7			4.30278539657593	High	0	2.188E-06
False	High	[K].GIMEGEYDHLPEQAFYMVGSIDEAVEK.[A]			0.00830867	0	1	2	2	A6TG36	A6TG36 [430-456]	0	3057.38561466	Not Found	High	Not Found		5.4e7		4.05814504623413	High	0	7.807E-06
False	High	[K].VAIANVLKEEGFIEDFK.[V]			4.91309E-05	0	1	2	5	A6TEV8	A6TEV8 [34-50]	1	1922.02695503	Not Found	High	High		6.9e7	3.0e7	4.92842435836792	High	0	2.419E-10
False	High	[K].TAIESALTALESSLKGEDK.[A]			0.000108541	0	1	1	4	A6T4F4	A6T4F4 [563-581]	1	1963.02299172	Not Found	High	High		6.3e7	1.7e8	5.04346084594727	High	0	1.09E-09
False	High	[R].VVVGLLLGEVIR.[T]			0.00119799	0	1	2	11	A6T5H9	A6T5H9 [345-356]	0	1266.81438384	High	High	High	7.4e7	9.5e7	1.7e7	4.0664758682251	High	0	2.313E-07
False	High	[K].GNVVNLALGFSHPVDHQLPAGITAECPTQTEIVLK.[G]	1xDeamidated [N/Q]; 1xCarbamidomethyl [C26]		7.13498E-08	0	1	1	20	A6TEV7	A6TEV7 [100-134]	0	3726.91597119	High	High	High		3.9e8	2.3e8	7.46454286575317	High	0	3.364E-16
False	High	[K].GNVVNLALGFSHPVDHQLPAGITAECPTQTEIVLK.[G]	1xCarbamidomethyl [C26]		2.17257E-07	0	1	1	20	A6TEV7	A6TEV7 [100-134]	0	3725.93195519	High	High	High	9.7e8	1.3e9	1.4e9	6.43923473358154	High	0	3.302E-15
False	High	[K].LDPYINVDPGTMSPIQHGEVFVTEDGAETDLDLGHYER.[F]	2xDeamidated [N6; Q16]		4.30508E-05	0	1	2	6	A6TD54	A6TD54 [41-78]	0	4231.92883964	High	High	Not Found				5.02383327484131	High	0	1.64E-10
False	High	[K].LDPYINVDPGTMSPIQHGEVFVTEDGAETDLDLGHYER.[F]	1xDeamidated [Q/N]		1.01139E-05	0	1	2	7	A6TD54	A6TD54 [41-78]	0	4230.94482364	High	High	High	5.6e6	1.1e7		5.66256999969482	High	0	1.629E-08
False	High	[K].LDPYINVDPGTMSPIQHGEVFVTEDGAETDLDLGHYER.[F]			0.00225367	0	1	2	1	A6TD54	A6TD54 [41-78]	0	4229.96080764	Not Found	High	Not Found		1.1e7		4.3748574256897	High	0	5.395E-07
False	High	[K].LVALFGCGDQEDYAEYFCDALGTIR.[D]	1xDeamidated [Q10]; 2xCarbamidomethyl [C7; C18]		0.00620638	0	1	1	7	O07026	O07026 [82-106]	0	2884.28042246	High	High	High		6.3e6		3.49245142936707	High	0	4.3E-06
False	High	[K].LVALFGCGDQEDYAEYFCDALGTIR.[D]	2xCarbamidomethyl [C7; C18]		0.00549136	0	1	1	1	O07026	O07026 [82-106]	0	2883.29640646	Not Found	Not Found	High				3.00976729393005	High	0	3.341E-06
False	High	[K].EAQQLLALETPLPLPAYER.[I]			0.0418404	0	1	2	2	A6TFH5	A6TFH5 [229-247]	0	2152.16484537	Not Found	High	Not Found		7.9e6		3.79064679145813	High	0	0.0002206
False	High	[R].QVGVPYIIVFLNK.[C]			0.000853023	0	1	1	34	A6TEX7	A6TEX7 [125-137]	0	1489.87771231	High	High	High	4.8e8	6.4e8	5.6e8	3.69573283195496	High	0	1.18E-07
False	High	[R].ILLSSMPGCAVTEVEIDGVLHEYSTK.[E]	1xCarbamidomethyl [C9]		1.86766E-05	0	1	1	26	A6TEU8	A6TEU8 [46-71]	0	2848.4107076	High	High	High	2.8e8	4.4e8	1.7e8	5.63167715072632	High	0	1.204E-09
False	High	[K].LDLDTASTQLAEGVYEVVLR.[V]	1xDeamidated [Q9]		0.000282839	0	1	1	6	B5XTJ1	B5XTJ1 [42-61]	0	2193.12851977	High	Not Found	High	3.1e6			5.46533870697021	High	0	7.727E-09
False	High	[K].LDLDTASTQLAEGVYEVVLR.[V]			2.10173E-06	0	1	1	43	B5XTJ1	B5XTJ1 [42-61]	0	2192.14450377	High	High	High	5.3e7	9.2e7	4.1e7	6.30296754837036	High	0	3.401E-13
False	High	[R].AAEGSHIHLGAQNVDVNLSGAFTGETSAEMLK.[D]	1xDeamidated [N/Q]		0.000205216	0	1	1	7	Q7X222	Q7X222 [53-84]	0	3255.55864533	Not Found	High	Not Found		3.0e7		5.45248413085938	High	0	4.871E-08
False	High	[R].AAEGSHIHLGAQNVDVNLSGAFTGETSAEMLK.[D]			0.000176459	0	1	1	7	Q7X222	Q7X222 [53-84]	0	3254.57462933	High	Not Found	High			2.7e7	4.03520727157593	High	0	2.947E-09
False	High	[R].LAAEQGIPVWAPEDVNHPLWIER.[I]	1xDeamidated [N/Q]		0.00297637	0	1	2	16	A6TF98	A6TF98 [48-70]	0	2641.34091249	High	High	High	5.1e6			3.7842583656311	High	0	0.0002928
False	High	[R].LAAEQGIPVWAPEDVNHPLWIER.[I]			0.005921	0	1	2	15	A6TF98	A6TF98 [48-70]	0	2640.35689649	High	High	High	5.3e6		1.0e7	3.99909973144531	High	0	5.153E-06
False	High	[R].EAFPGDVFYLHSR.[L]			0.00230743	0	1	2	1	A6TG38	A6TG38 [284-296]	0	1537.74340363	Not Found	Not Found	High			7.3e6	3.32698369026184	High	0	5.678E-07
False	High	[K].LEFYHQGMYFDTPVTINEVTATSVR.[K]			0.0489348	0	1	1	2	B5XXK6	B5XXK6 [80-104]	0	2918.40291981	Not Found	High	Not Found				3.75282859802246	High	0	0.0003042
False	High	[K].ELAGWMCDVLDNINDDAVIER.[V]	1xDeamidated [N]; 1xCarbamidomethyl [C7]		0.000713036	0	1	1	6	A6TCG5	A6TCG5 [381-401]	0	2449.1010014	Not Found	High	High			4.2e6	5.17832469940186	High	0	5.102E-08
False	High	[K].GNVVNLALGFSHPVDHQLPAGITAECPTQTEIVLK.[G]	2xDeamidated [Q/N]; 1xCarbamidomethyl [C26]		0.0585141	0	1	1	4	A6TEV7	A6TEV7 [100-134]	0	3727.89998719	High	Not Found	High	5.2e6			4.12094831466675	High	0	0.0007336
False	High	[K].NVLQPIGWDAFGLPAEGAAVK.[N]	1xDeamidated [N/Q]		0.00347724	0	1	2	5	A6T6A3	A6T6A3 [72-92]	0	2154.12298102	Not Found	High	High				4.2146782875061	High	0	1.946E-05
False	High	[R].FTTEEEIDYAIDLIR.[K]			0.000176459	0	1	1	11	A6TCF1	A6TCF1 [360-374]	0	1827.90108581	High	High	High	8.2e7	1.1e8	1.4e7	4.47457027435303	High	0	5.989E-08
False	High	[R].DTPELVSFLHLPVQSGSDR.[V]			0.0512353	0	1	2	5	A6T6B5	A6T6B5 [254-272]	0	2097.06110858	High	High	High	3.2e6		1.1e7	2.96863198280334	High	0	0.0003364
False	High	[-].METTKPSFQDVLEFVR.[L]			0.00207029	0	1	1	4	B5XPI0	B5XPI0 [1-16]	0	1926.96297458	Not Found	Not Found	High			3.1e7	4.2433500289917	High	0	1.216E-06
False	High	[K].GKGNVEYWVALIQPGK.[V]			0.00380293	0	1	1	7	A6TEW5	A6TEW5 [85-100]	1	1758.95373064	Not Found	High	High		2.3e7	3.2e7	4.07602405548096	High	0	0.00193
False	High	[R].LGIVKPWNSTWFANTK.[E]			3.0507E-05	0	1	1	6	B5XNA0	B5XNA0 [12-27]	0	1861.99592979	Not Found	Not Found	High			1.1e8	4.33762693405151	High	0	8.992E-09
False	High	[R].ALDILTVTPPDVFNHNLENVPR.[L]	1xDeamidated [N]		0.00626509	0	1	1	4	B5XZS6	B5XZS6 [179-200]	0	2475.28781431	Not Found	High	Not Found				4.2192554473877	High	0	4.387E-06
False	High	[R].ALDILTVTPPDVFNHNLENVPR.[L]			0.00169832	0	1	1	5	B5XZS6	B5XZS6 [179-200]	0	2474.30379831	High	High	High		8.2e6	9.6e6	3.36170601844788	High	0	3.005E-07
False	High	[R].FVAINFEPVVGEILEK.[V]			0.0108104	0	1	2	8	A6T5F6	A6T5F6 [239-254]	0	1803.98911305	High	High	High	3.6e6		9.6e6	3.73184514045715	High	0	0.0001335
False	High	[R].FMGEPEFTIDHADQYPQILLER.[G]			0.00394901	0	1	2	2	A6TFH4	A6TFH4 [191-212]	0	2649.26536384	Not Found	Not Found	High			4.9e6	3.52920579910278	High	0	1.702E-06
False	High	[R].LADGEEFTVGQNISVELFADVK.[K]	1xDeamidated [N/Q]		0.000330486	0	1	1	12	A6TEX2	A6TEX2 [84-105]	0	2382.17111278	High	High	Not Found		2.4e7		4.98849678039551	High	0	1.812E-08
False	High	[R].LADGEEFTVGQNISVELFADVK.[K]			3.40081E-06	0	1	1	21	A6TEX2	A6TEX2 [84-105]	0	2381.18709678	High	High	High	4.2e7	6.8e7	1.6e7	5.91741847991943	High	0	3.801E-11
False	High	[R].AANKFPAIIYGGEAAPVAIELDHDK.[L]			8.06619E-08	0	1	1	16	B5XP25	B5XP25 [22-46]	1	2610.35622775	High	High	High	9.5e7	1.6e8	9.4e6	6.46030902862549	High	0	2.847E-13
False	High	[K].QLAMHVAASKPEFVKPEDVSAEVVEK.[E]	1xDeamidated [Q1]		0.106964	0	1	1	1	A6T4X2	A6T4X2 [168-193]	0	2839.45462145	Not Found	Not Found	High				2.65198040008545	High	0	0.001616
False	High	[K].QLAMHVAASKPEFVKPEDVSAEVVEK.[E]			0.000238659	0	1	1	12	A6T4X2	A6T4X2 [168-193]	0	2838.47060545	High	High	High	8.3e7	1.6e8	9.4e7	4.2531304359436	High	0	5.462E-09
False	High	[K].TAIESALTALESSLK.[G]			6.70799E-05	0	1	1	14	A6T4F4	A6T4F4 [563-577]	0	1533.83702911	High	High	High	9.0e7	9.8e7	9.7e7	5.21938371658325	High	0	4.059E-10
False	High	[K].EFFGSSQLSQFMDQNNPLSEITHK.[R]	1xDeamidated [Q10]		0.00826969	0	1	2	1	A6TGP0	A6TGP0 [504-527]	0	2785.27738539	Not Found	Not Found	High				1.89888215065002	High	0	7.693E-06
False	High	[K].EFFGSSQLSQFMDQNNPLSEITHK.[R]			0.000787289	0	1	2	5	A6TGP0	A6TGP0 [504-527]	0	2784.29336939	Not Found	Not Found	High			8.9e7	3.65391850471497	High	0	6.24E-08
False	High	[R].GATIVGHWPTAGYHFEASK.[G]			0.000113249	0	1	1	10	O07026	O07026 [113-131]	0	2028.99263522	High	High	High	1.4e7			3.23359203338623	High	0	1.203E-05
False	High	[K].EEGFIEDFKVEGDTKPELELTLK.[Y]			1.70752E-05	0	1	1	22	A6TEV8	A6TEV8 [42-64]	1	2666.34471947	High	High	High	1.5e8	2.3e8	2.1e8	6.00512981414795	High	0	2.465E-11
False	High	[K].QVSDGVAHIHASFNNTIVTITDR.[Q]			0.00139315	0	1	1	13	A6TEV0	A6TEV0 [15-37]	0	2495.26372436	High	High	High		6.8e7		4.8508038520813	High	0	2.022E-07
False	High	[R].YYSVIYNLIDEVK.[A]			0.00400523	0	1	2	7	A6TEI7	A6TEI7 [773-785]	0	1618.83630088	High	High	High	1.9e7		9.5e6	4.20656538009644	High	0	3.406E-05
False	High	[K].TAAFSLPLLNNIDPELR.[A]			0.00479037	0	1	1	18	P33906	P33906 [57-73]	0	1884.02253837	High	High	High	3.2e6			3.32326936721802	High	0	0.0001575
False	High	[R].ELSAEGFNFIGTGVSGGEEGALK.[G]			4.51364E-06	0	2	2	51	P00350; P41576	P00350 [114-136]; P41576 [114-136]	0	2269.09828182	High	High	High	2.5e6	6.5e6	8.0e6	6.08704853057861	High	0	8.866E-10
False	High	[R].DLLPLVEGCTVSTK.[H]	1xCarbamidomethyl [C9]		0.00106474	0	1	2	18	A6TGC1	A6TGC1 [281-294]	0	1531.80362086	Not Found	High	High		3.3e6		3.1283597946167	High	0	1.156E-07
False	High	[R].IEELTGVPVDIISTGPDR.[T]			3.30547E-05	0	1	2	67	A6TH93	A6TH93 [403-420]	0	1911.0069478	High	High	High	4.0e6	2.6e6	2.7e6	4.48578882217407	High	0	2.495E-10
False	High	[R].GAAQNIIPSSTGAAK.[A]	2xDeamidated [Q4; N5]		0.00694855	0	1	1	3	P24164	P24164 [193-207]	0	1387.70635023	Not Found	Not Found	High				3.18721294403076	High	0	5.429E-06
False	High	[R].GAAQNIIPSSTGAAK.[A]			3.51457E-05	0	1	1	88	P24164	P24164 [193-207]	0	1385.73831823	High	High	High	2.0e6	3.2e6	3.6e6	4.44642686843872	High	0	6.269E-10
False	High	[R].IAYNVEAAR.[V]			0.00614823	0	1	1	31	A6TEU8	A6TEU8 [183-191]	0	1006.53162016	High	High	High				3.49362111091614	High	0	4.227E-06
False	High	[R].VETGSGIGFGATVK.[A]			0.00172252	0	1	2	8	A6T5I1	A6T5I1 [262-275]	0	1322.69505648	High	High	Not Found	7.6e5	2.6e6		3.50219750404358	High	0	2.167E-05
False	High	[K].AQSVTLDYK.[A]			0.0727924	0	1	2	19	A6TCI3	A6TCI3 [56-64]	0	1024.53095142	High	High	High		1.5e6		2.5880651473999	High	0.000125	0.003107
False	High	[R].SIGDTTFR.[L]			0.0244192	0	1	1	46	Q9F663	Q9F663 [153-160]	0	896.44722186	High	High	High			9.0e5	2.43964815139771	High	0	8.401E-05
False	High	[R].FNDAVIR.[S]			0.0658777	0	1	2	47	A6THB1	A6THB1 [80-86]	0	834.446828	High	High	High				2.5067720413208	High	0.000125	0.002801
False	High	[R].EAFGLAAAK.[L]			0.0172794	0	1	1	58	A6TEW5	A6TEW5 [115-123]	0	877.47779375	High	High	High				2.79481077194214	High	0	8.64E-05
False	High	[K].LAGGVAVIK.[V]			0.0223472	0	1	2	26	A6TH53	A6TH53 [372-380]	0	827.53491473	High	Not Found	High				2.34557628631592	High	0	5.978E-05
False	High	[R].LANELTDAADNK.[G]			0.000568553	0	1	2	89	A6TEX9	A6TEX9 [120-131]	0	1274.62228544	High	High	High			9.5e5	4.96652555465698	High	0	3.294E-08
False	High	[R].AIGEVTDVVEK.[E]			0.00609062	0	1	1	15	B5XNL6	B5XNL6 [55-65]	0	1159.62049461	Not Found	High	High			2.9e6	3.17843317985535	High	0	4.381E-06
False	High	[R].IGSEAYNQQLSEK.[R]			2.71127E-05	0	1	1	59	P24017	P24017 [262-274]	0	1466.712163	High	High	High			9.1e5	5.23795604705811	High	0	6.354E-11
False	High	[K].ADAFAVIVK.[A]			0.011764	0	1	1	10	Q7X222	Q7X222 [239-247]	0	933.54039399	High	High	High	2.9e6	3.3e6		3.06419968605042	High	0	1.797E-05
False	High	[K].AGVLAEVR.[R]			0.00396766	0	1	1	80	B5XU21	B5XU21 [26-33]	0	814.47812812	High	High	High		3.0e6		3.19594264030457	High	0	3.666E-05
False	High	[K].VMSTGQVYNADR.[L]			0.00100614	0	1	2	24	A6TCI3	A6TCI3 [225-236]	0	1340.626325	High	High	High			8.8e5	3.75412917137146	High	0	7.048E-07
False	High	[R].IVDACVTSTEEQR.[R]	1xCarbamidomethyl [C5]		0.00183142	0	1	1	10	A6TB40	A6TB40 [272-284]	0	1507.7056977	Not Found	High	High			5.8e5	2.66331005096436	High	0	3.519E-07
False	High	[K].AALELAEQR.[E]			0.0104607	0	1	1	71	B5XNB5	B5XNB5 [157-165]	0	1000.54218482	High	High	High			9.3e5	3.57176113128662	High	0	2.238E-05
False	High	[R].GMGESNPVTGNTCDNVK.[A]	1xCarbamidomethyl [C13]		1.74849E-06	0	1	1	60	P24017	P24017 [297-313]	0	1779.76362316	High	High	High		3.1e7	1.0e6	5.49435949325562	High	0	3.901E-10
False	High	[K].LVAAAESCIK.[A]	1xCarbamidomethyl [C8]		0.0104117	0	1	1	18	A6T4W3	A6T4W3 [125-134]	0	1061.56595704	High	High	High			2.8e6	3.30591177940369	High	0	1.244E-05
False	High	[R].EMLPVLEAVAK.[A]			0.0156607	0	1	3	85	A6TH53	A6TH53 [232-242]	0	1199.67042175	High	High	High				2.6480438709259	High	0	0.0006485
False	High	[K].AEIEGEIGDSHMGLAAR.[M]			0.00749185	0	1	2	2	A6TCW1	A6TCW1 [154-170]	0	1755.83302307	Not Found	High	Not Found		2.9e6		3.51557278633118	High	0	6.336E-06
False	High	[R].ALAGAEGAQEPYR.[Y]			0.0498427	0	1	1	5	B5XZ20	B5XZ20 [301-313]	0	1332.6542543	Not Found	Not Found	High				2.17209076881409	High	0	0.000316
False	High	[K].IDSLTAVSR.[Q]			0.0204489	0	1	2	14	A6T4Y7	A6T4Y7 [19-27]	0	961.53128579	High	High	High				2.94257998466492	High	0	4.998E-05
False	High	[R].LPNGVLR.[N]	1xDeamidated [N3]		0.089535	0	1	2	37	A6THB4	A6THB4 [117-123]	0	769.45666486	High	High	High				1.76944506168365	High	0.0005587	0.0179
False	High	[R].QLAYPINK.[L]			0.0558981	0	1	2	13	A6THB1	A6THB1 [46-53]	0	946.53564296	Not Found	Not Found	High				2.7067859172821	High	6.393E-05	0.00224
False	High	[R].QQDLVDYSPVSEK.[H]			0.0215276	0	1	10	9	P37323	P37323 [74-86]	0	1507.72747869	High	High	High	3.1e6		7.5e5	2.71443057060242	High	2.142E-05	0.002111
False	High	[K].LHVHDENNECGIGDK.[V]	1xCarbamidomethyl [C10]		5.00733E-06	0	1	1	62	A6TEW3	A6TEW3 [44-58]	0	1736.76567211	High	High	High		3.3e6		5.6444206237793	High	0	6.67E-10
False	High	[K].AGVHFGHQTR.[Y]			0.047167	0	1	2	2	A6T4X1	A6T4X1 [12-21]	0	1109.55990059	Not Found	Not Found	High			1.0e7	2.11406660079956	High	0	0.0008815
False	High	[K].AAQGLIDAAR.[N]			0.104163	0	1	1	4	A6T4J7	A6T4J7 [898-907]	0	985.54251919	Not Found	Not Found	High				2.1816041469574	High	0	0.00153
False	High	[K].VAEADMATMEK.[K]			0.0541344	0	1	2	17	A6T6A3	A6T6A3 [290-300]	0	1195.53333589	High	High	High				2.27842974662781	High	0	0.0003778
False	High	[R].QDVLGDLMSR.[H]			0.00988724	0	1	2	34	A6T5H9	A6T5H9 [64-73]	0	1133.56193393	Not Found	High	High				3.2743456363678	High	0	1.252E-05
False	High	[K].VWVVEGSK.[K]			0.0440183	0	1	1	30	B5XVK6	B5XVK6 [30-37]	0	903.49344381	High	High	High		2.8e6		2.13689780235291	High	0.000165	0.003437
False	High	[K].DDVTGEELTTR.[K]			0.000479749	0	1	1	34	A6T5N7	A6T5N7 [146-156]	0	1235.57500089	High	High	High		1.3e6		3.96446824073792	High	0	3.554E-07
False	High	[K].VAIANVLK.[E]			0.031544	0	1	2	36	A6TEV8	A6TEV8 [34-41]	0	827.53491473	High	High	High	2.1e6			2.61011505126953	High	0	0.0004448
False	High	[K].VVLTGPSK.[D]			0.118359	0	1	1	4	P24164	P24164 [111-118]	0	800.48763018	High	High	Not Found		3.3e7		2.35834407806396	High	0.0008099	0.02319
False	High	[K].LGEFAPTR.[T]			0.0202586	0	1	1	47	B5XN98	B5XN98 [71-78]	0	890.47304272	High	High	High		7.6e6		2.99663829803467	High	0	7.557E-05
False	High	[K].NIDIQSPSAR.[G]			0.0365904	0	1	2	9	A6TBQ0	A6TBQ0 [24-33]	0	1100.56946214	High	High	High				2.61667847633362	High	0	0.0006041
False	High	[K].SIGNTVSPQDVMNK.[L]			0.00123237	0	1	1	12	B5Y235	B5Y235 [606-619]	0	1489.73151825	High	Not Found	High	2.5e6			3.52098846435547	High	0	0.0001231
False	High	[K].SQPVLVQPGQTDK.[L]			0.0162588	0	1	2	8	A6TG08	A6TG08 [290-302]	0	1396.74306926	High	High	High				3.47928905487061	High	0	9.392E-05
False	High	[R].IAGLEVK.[R]			0.11032	0	1	2	49	A6T4F4	A6T4F4 [160-166]	0	729.45051643	High	High	High				2.47391605377197	High	0.009585	0.1923
False	High	[K].DGSEVSSHDSSTNGLINR.[Y]	1xDeamidated [N]		7.06625E-06	0	1	2	44	A6TGT4	A6TGT4 [526-543]	0	1875.831503	High	High	High		1.1e6	4.4e5	5.73074913024902	High	0	1.115E-11
False	High	[K].DGSEVSSHDSSTNGLINR.[Y]			9.64648E-05	0	1	2	5	A6TGT4	A6TGT4 [526-543]	0	1874.847487	High	High	Not Found				5.13332509994507	High	0	5.76E-07
False	High	[K].TTCTGVEMFR.[K]	1xOxidation [M8]; 1xCarbamidomethyl [C3]		0.00988724	0	1	1	21	A6TEX7	A6TEX7 [254-263]	0	1217.52891994	High	High	High				2.90178465843201	High	0	5.12E-05
False	High	[K].FSVEAPK.[T]			0.102333	0	1	1	52	A6TEX1	A6TEX1 [124-130]	0	777.41413091	High	High	High				2.22963571548462	High	0	0.002058
False	High	[R].LSASYVGENNER.[Q]			0.00118116	0	1	1	26	B5XQC6	B5XQC6 [493-504]	0	1338.62843344	High	High	High		9.2e5		3.61929178237915	High	0	1.434E-07
False	High	[K].LGLIEVQAPILSR.[V]			0.0136061	0	1	2	24	A6TG48	A6TG48 [27-39]	0	1408.85222582	High	Not Found	High	5.6e6		8.4e6	3.07273817062378	High	0	0.0002624
False	High	[R].GCGITVDQAER.[L]	1xCarbamidomethyl [C2]		0.000522267	0	1	2	22	A6TFH4	A6TFH4 [97-107]	0	1205.55791144	High	High	High				4.19606637954712	High	0	3.29E-07
False	High	[K].IQTDPSPSNLR.[A]			0.000877511	0	1	1	44	P19650	P19650 [151-161]	0	1227.63279061	High	High	High		4.7e6		3.23709869384766	High	0	6.484E-05
False	High	[R].QSVDQPVQTGYK.[S]			0.000387985	0	1	2	24	A6TG38	A6TG38 [140-151]	0	1349.66956999	High	High	High		1.0e7		4.40185594558716	High	0	1.479E-08
False	High	[R].GEIIAVGK.[G]			0.042817	0	1	2	46	A6TH52	A6TH52 [38-45]	0	786.47198012	High	High	High				2.62346839904785	High	0	0.0007428
False	High	[R].NMAGSLVR.[H]			0.0359188	0	1	1	13	A6TEU7	A6TEU7 [23-30]	0	847.44544779	High	High	High		1.1e7		2.47938132286072	High	0	0.001254
False	High	[K].EGISKDDAEALK.[K]			0.0095224	0	1	1	15	A6TGN9	A6TGN9 [97-108]	1	1275.64268653	High	High	High				3.54149913787842	High	0	0.0004615
False	High	[K].LQELGATR.[L]			0.0298332	0	1	2	2	A6TEV6	A6TEV6 [18-25]	0	887.49450641	High	Not Found	Not Found				2.43965792655945	High	0	0.000109
False	High	[K].TVNMMELIR.[N]			0.0376209	0	1	2	22	A6TG36	A6TG36 [157-165]	0	1106.56966192	High	High	High				2.51186084747314	High	0	0.0004282
False	High	[-].MAENQYYGTGR.[R]			0.00257171	0	1	2	22	A6TEN8	A6TEN8 [1-11]	0	1289.55791113	High	High	High		6.6e5		3.69271683692932	High	0	1.159E-06
False	High	[R].TLNDAVEVK.[H]			0.00600521	0	1	2	50	A6TEV7	A6TEV7 [36-44]	0	988.53095142	High	High	High				3.39762401580811	High	0	6.017E-06
False	High	[R].AVAVDSGVTAVAK.[R]			0.000968885	0	1	2	10	A6TGP0	A6TGP0 [707-719]	0	1187.66302813	High	High	High		1.2e6		3.97466516494751	High	0	2.338E-07
False	High	[R].GDVLADGPSTDLGELALGQNMR.[V]	1xDeamidated [Q/N]		7.61932E-05	0	1	2	29	A6TGP0	A6TGP0 [780-801]	0	2230.06560192	High	High	High	2.2e6		1.2e6	5.35128688812256	High	0	5.29E-10
False	High	[R].GDVLADGPSTDLGELALGQNMR.[V]			2.92424E-06	0	1	2	50	A6TGP0	A6TGP0 [780-801]	0	2229.08158592	High	High	High	2.0e6	4.4e6	8.6e6	5.50293302536011	High	0	1.821E-10
False	High	[R].DVLGMAQTGSGK.[T]			0.00117007	0	1	2	30	P33906	P33906 [45-56]	0	1163.57249859	High	High	High		1.1e6		4.19469928741455	High	0	1.404E-07
False	High	[R].LGEAVGLSR.[D]			0.0306769	0	1	3	39	A6T9H1	A6T9H1 [100-108]	0	901.51015647	High	High	High				2.54354643821716	High	0	0.000115
False	High	[K].VWNMQDK.[A]			0.0940434	0	1	1	41	A6TBR5	A6TBR5 [47-53]	0	920.42946336	High	High	High		6.2e6		2.46126198768616	High	0	0.001739
False	High	[K].IMIDLDGTENK.[S]			0.00383893	0	1	2	11	A6TD53	A6TD53 [93-103]	0	1248.614029	High	High	Not Found				3.68190050125122	High	0	1.608E-06
False	High	[R].ELFEEQAK.[R]			0.111788	0	1	2	42	A6T5H9	A6T5H9 [335-342]	0	993.48875227	High	High	High		6.8e6		2.33198189735413	High	0.002087	0.0447
False	High	[R].INPGNIGNEER.[I]			0.0129825	0	1	2	15	A6TCD4	A6TCD4 [107-117]	0	1212.59673946	High	High	High				2.77001523971558	High	0	0.0004047
False	High	[K].TTCTGVEMFR.[K]	1xCarbamidomethyl [C3]		0.00309075	0	1	1	75	A6TEX7	A6TEX7 [254-263]	0	1201.53400494	High	High	High	5.2e6	5.4e6	9.4e6	3.51061987876892	High	0	1.288E-06
False	High	[K].VYAAIEAGDK.[A]			0.00119799	0	1	2	61	B5Y237	B5Y237 [35-44]	0	1036.53095142	High	High	High				3.97327184677124	High	0	1.478E-07
False	High	[R].NQGDHLLHSTR.[K]			0.00908514	0	1	2	43	A6T4F4	A6T4F4 [537-547]	0	1277.63452195	High	High	High	2.0e6	1.1e6		2.54065895080566	High	0	9.881E-05
False	High	[R].EILQDSSVTR.[N]			0.00497431	0	1	1	28	A6T5N6	A6T5N6 [337-346]	0	1147.59534249	High	High	High				3.64824795722961	High	0	2.633E-05
False	High	[K].GVDLGEFPIMTFAEAER.[R]			0.00253559	0	1	1	28	A6TB35	A6TB35 [261-277]	0	1881.90512537	High	High	High	4.8e6		8.2e6	3.60002756118774	High	0	1.78E-06
False	High	[R].NGMECGIGVK.[N]	1xDeamidated [N1]; 1xCarbamidomethyl [C5]		0.0879464	0	1	2	2	A6TEI7	A6TEI7 [863-872]	0	1065.47034253	Not Found	High	Not Found				2.16119384765625	High	0.000165	0.003336
False	High	[R].NDCAPLSER.[S]	1xCarbamidomethyl [C3]		0.0961621	0	1	2	2	A6TGQ1	A6TGQ1 [105-113]	0	1061.46803388	Not Found	High	Not Found		1.9e6		2.26684975624084	High	0	0.001286
False	High	[K].LDINIDEEVHR.[L]			0.0212279	0	1	2	17	A6T4Y7	A6T4Y7 [32-42]	0	1352.68046902	High	High	High	3.0e6	6.0e6	6.5e6	2.64464712142944	High	0	5.391E-05
False	High	[R].NDPLAMQR.[L]			0.0426199	0	1	2	30	A6T4F4	A6T4F4 [254-261]	0	944.46182608	High	High	High				2.58414816856384	High	0	0.0002283
False	High	[K].TTLTLQVIAAAQR.[E]			0.0124456	0	1	2	8	A6TCW1	A6TCW1 [74-86]	0	1385.81108927	Not Found	High	High			8.5e6	2.85311698913574	High	0	6.186E-05
False	High	[R].SVDEAANSDIVDK.[L]			5.90565E-05	0	1	2	40	B5XZM0	B5XZM0 [139-151]	0	1362.63832936	High	High	High		4.6e6		4.51027679443359	High	0	4.695E-08
False	High	[R].YILAPK.[G]			0.0724636	0	1	1	64	A6TEW9	A6TEW9 [103-108]	0	704.43413814	High	High	High		5.8e6		1.83695924282074	High	0.00125	0.02988
False	High	[K].LIDSQDVETR.[G]			0.00307621	0	1	2	15	A6TD54	A6TD54 [327-336]	0	1175.59025709	High	High	High				3.01191997528076	High	0	3.62E-06
False	High	[K].DYECLCGK.[Y]	2xCarbamidomethyl [C4; C6]		0.103244	0	1	1	15	A6TGP1	A6TGP1 [67-74]	0	1044.4124932	High	High	High				2.27000188827515	High	0.0002402	0.005774
False	High	[R].GGAQGDLLCR.[V]	1xCarbamidomethyl [C9]		0.0412648	0	1	2	14	A6T4F5	A6T4F5 [316-325]	0	1046.50475377	High	High	High				3.05658793449402	High	0	0.0002141
False	High	[K].DVADVHDIAK.[S]			0.00400523	0	1	1	42	O07026	O07026 [29-38]	0	1082.54766408	High	High	High				3.13156747817993	High	0	2.071E-05
False	High	[K].VVMTADAVK.[Q]			0.00811557	0	1	1	31	A6TEX1	A6TEX1 [186-194]	0	933.50737929	High	High	High				2.62434220314026	High	0	1.321E-05
False	High	[R].ALNAAGFR.[I]			0.0372743	0	1	1	17	A6TEV0	A6TEV0 [99-106]	0	819.44716237	High	Not Found	High				2.64299774169922	High	0	0.0002231
False	High	[K].SNVPALEACPQKR.[G]	1xCarbamidomethyl [C9]		0.0347724	0	1	1	30	A6TEY0	A6TEY0 [19-31]	1	1469.75292276	High	High	High		1.7e6		3.53749418258667	High	0	0.0005678
False	High	[R].GIGPAYEDK.[V]			0.0646897	0	1	2	9	A6TH93	A6TH93 [133-141]	0	949.46253755	High	High	High				2.26905155181885	High	0.000125	0.003
False	High	[K].VGDAVQADVDEAR.[R]			0.000193007	0	1	1	32	A6TCV9	A6TCV9 [544-556]	0	1344.6389981	High	High	High		1.8e6	7.1e5	4.38596820831299	High	0	3.542E-09
False	High	[K].NGIIHTTIGK.[V]	1xDeamidated [N1]		0.00339626	0	2	2	96	B5XYF8; A6TGN6	B5XYF8 [168-177]; A6TGN6 [168-177]	0	1054.58913543	High	High	High		8.0e5		3.75180768966675	High	0	1.518E-06
False	High	[K].ISDVEVLK.[A]			0.0803927	0	1	1	23	A6T4X2	A6T4X2 [105-112]	0	902.51932416	High	High	High				2.15005040168762	High	0.0001825	0.004112
False	High	[R].ELPELTEEFIK.[R]			0.00313476	0	1	2	99	A6T5H9	A6T5H9 [244-254]	0	1347.70422417	High	High	High				3.29747748374939	High	0	1.031E-05
False	High	[K].SQAIEGLVK.[A]			0.0284773	0	1	2	20	A6T5H9	A6T5H9 [288-296]	0	944.54112222	High	High	High				2.49134564399719	High	6.393E-05	0.002254
False	High	[R].SQLNYSEENLK.[Q]			0.0161828	0	1	1	6	A6T5R2	A6T5R2 [300-310]	0	1324.6379355	High	Not Found	High				2.4733419418335	High	0	3.061E-05
False	High	[K].FEELVQTR.[N]			0.00862721	0	1	2	41	A6T4F4	A6T4F4 [529-536]	0	1021.53128579	High	High	High	4.1e6	4.2e6		3.40236210823059	High	0	1.084E-05
False	High	[R].LDDVANFLPAR.[L]			0.027309	0	1	1	15	A6TDC6	A6TDC6 [201-211]	0	1230.64771244	High	High	High		2.8e6		2.53074622154236	High	0.0006112	0.02038
False	High	[R].NVEDLSDVALR.[Q]			0.102788	0	1	2	4	A6TFK0	A6TFK0 [38-48]	0	1230.63245624	High	High	Not Found				2.29842853546143	High	0	0.001487
False	High	[R].TKPHVNVGTIGHVDHGK.[T]	1xDeamidated [N6]		0.00376726	0	1	1	6	A6TEX7	A6TEX7 [9-25]	0	1796.94020621	High	High	Not Found				4.78114748001099	High	0	1.705E-06
False	High	[R].TKPHVNVGTIGHVDHGK.[T]			2.92387E-05	0	1	1	152	A6TEX7	A6TEX7 [9-25]	0	1795.95619021	High	High	Not Found	5.5e6	7.1e6		4.91979265213013	High	0	1.112E-09
False	High	[R].LTTGCSVIVTGK.[V]	1xCarbamidomethyl [C5]		0.00166658	0	1	1	16	A6T726	A6T726 [68-79]	0	1235.66639926	High	High	High				3.84538865089417	High	0	2.899E-07
False	High	[K].FRPGTDEGDYQVK.[L]			0.000267271	0	1	1	25	P33318	P33318 [98-110]	0	1511.71249737	High	High	High	1.7e6	1.1e6		4.71999979019165	High	0	9.353E-07
False	High	[K].NATLEVAEALER.[N]			0.00499779	0	1	2	6	P33906	P33906 [256-267]	0	1315.68522005	Not Found	High	High		5.0e6		3.54242753982544	High	0	5.736E-05
False	High	[R].VAYENVEDAAR.[N]			0.020641	0	1	2	2	A6T9W8	A6T9W8 [79-89]	0	1236.58550606	Not Found	Not Found	High				2.0920991897583	High	0.0001825	0.003986
False	High	[R].LKDLETQSQDGTFDK.[L]			1.4476E-05	0	1	2	151	A6T4X1	A6T4X1 [114-128]	1	1724.83373454	High	High	High		7.2e6	2.7e6	5.00531148910522	High	0	3.252E-10
False	High	[R].DGAYVTLR.[L]			0.022243	0	1	1	69	A6TEW9	A6TEW9 [168-175]	0	894.46795732	High	High	High	2.6e6	3.1e6	8.5e5	3.08200335502625	High	0	0.0002395
False	High	[K].EAVLVHEALVAR.[G]			0.0192429	0	1	2	2	A6TBN8	A6TBN8 [7-18]	0	1306.7477608	Not Found	High	Not Found				2.17221355438232	High	0	4.404E-05
False	High	[R].GMVNAVSFMVK.[V]			0.00435969	0	1	1	85	A6TEV4	A6TEV4 [46-56]	0	1182.60096204	High	High	High		4.5e6	4.9e6	3.8900465965271	High	0	2.265E-05
False	High	[R].IINEVNGISR.[V]	2xDeamidated [N3; N6]		0.0915587	0	1	2	7	A6TCC2	A6TCC2 [500-509]	0	1116.58952972	Not Found	Not Found	High			1.6e6	2.23080015182495	High	0.002087	0.04474
False	High	[R].NGYNSAALNGDMNQALR.[E]	2xDeamidated [N/Q]		0.0225568	0	1	2	9	P33906	P33906 [268-284]	0	1810.80245204	High	High	Not Found	2.0e6	1.2e6		3.70363092422485	High	0.0004964	0.01192
False	High	[K].AAGAELVGMEDLAEQIK.[K]			1.13815E-06	0	1	1	128	A6TGN6	A6TGN6 [89-105]	0	1744.87857628	High	High	High	2.2e6	3.6e6	5.6e6	6.16230773925781	High	0	6.089E-10
False	High	[K].AIISDVNATDEDR.[W]			6.86811E-05	0	1	1	59	B5XNA6	B5XNA6 [29-41]	0	1418.67577748	High	High	High	9.6e5	2.8e6		4.34335136413574	High	0	1.727E-08
False	High	[K].ITVAVDATEEQVR.[E]			0.00231833	0	1	2	9	A6T6A3	A6T6A3 [814-826]	0	1430.74854852	High	High	Not Found	1.2e6	1.6e6		3.13382744789124	High	0	0.001635
False	High	[K].EATEQTPSAAAPEAPAAEQGE.[-]			8.57319E-05	0	1	1	29	A6TEI3	A6TEI3 [691-711]	0	2054.91489776	High	High	High			9.3e5	5.05980920791626	High	0	6.294E-08
False	High	[R].MQAASGQLQQTHLLK.[Q]			5.42551E-06	0	1	1	63	B5XNA2	B5XNA2 [30-44]	0	1653.87410013	High	High	High		2.8e6	6.6e6	5.05073261260986	High	0	7.962E-10
False	High	[R].IINEPTAAALAYGLDK.[E]			3.53119E-05	0	1	2	66	A6T4F4	A6T4F4 [168-183]	0	1659.89521269	High	High	High			2.8e6	4.88963031768799	High	0	4.156E-10
False	High	[R].VNSDVLTVSTVNSQDQVTQKPLR.[D]	3xDeamidated [Q14; N/Q]		0.00406224	0	1	2	9	B5XND7	B5XND7 [6-28]	0	2531.28351749	High	High	High				3.33233261108398	High	0	1.807E-06
False	High	[R].VNSDVLTVSTVNSQDQVTQKPLR.[D]	1xDeamidated [N/Q]		0.000209125	0	1	2	25	B5XND7	B5XND7 [6-28]	0	2529.31548549	High	High	High				5.14937686920166	High	0	1.838E-08
False	High	[R].VNSDVLTVSTVNSQDQVTQKPLR.[D]			1.63673E-06	0	1	2	57	B5XND7	B5XND7 [6-28]	0	2528.33146949	High	High	High	2.5e6			6.07115459442139	High	0	6.62E-13
False	High	[K].IIGEQLGVK.[Q]			0.0143264	0	1	1	46	B5XXH6	B5XXH6 [11-19]	0	956.57750774	High	High	High	1.6e6			2.20286822319031	High	8.493E-05	0.002409
False	High	[R].NKDGIPAVVER.[L]			0.0123874	0	1	1	55	A6TEW9	A6TEW9 [70-80]	1	1197.65861147	High	High	High	6.4e5			3.63782668113709	High	0	0.0004672
False	High	[R].DNMAFSPEER.[V]			0.00883244	0	1	2	12	A6T4P1	A6T4P1 [189-198]	0	1195.50481295	High	High	High				3.23010969161987	High	0	2.783E-05
False	High	[R].VVNTLGAPIDGK.[G]			0.00274716	0	1	2	64	A6TG38	A6TG38 [107-118]	0	1183.66811353	High	High	High		2.3e6		4.2627215385437	High	0	2.164E-06
False	High	[R].HYGALQGLNK.[A]			0.00151658	0	1	1	45	B5XZB2	B5XZB2 [91-100]	0	1100.58471834	High	High	High			1.6e6	3.75952196121216	High	0	2.389E-07
False	High	[K].SQVTFQYDDGK.[I]			0.00862721	0	1	2	21	A6TDV1	A6TDV1 [167-177]	0	1287.58517169	High	High	High		2.3e6		3.54168796539307	High	0	9.026E-06
False	High	[K].SLEEAGAEVEVK.[-]			0.000189399	0	1	2	159	A6TGN9	A6TGN9 [110-121]	0	1260.6317875	High	High	High		1.1e6		5.05451011657715	High	0	8.808E-08
False	High	[K].VAEFFGK.[E]			0.0761586	0	1	2	33	A6T4F4	A6T4F4 [353-359]	0	797.41921631	High	High	High		5.2e6		2.03061175346375	High	0.0004275	0.009295
False	High	[K].MTDLDLAGK.[R]			0.0180229	0	1	1	21	B5XUB8	B5XUB8 [6-14]	0	963.48155843	Not Found	High	High				2.40663576126099	High	0.0002021	0.005077
False	High	[R].AFDQIDNAPEEK.[A]			0.005921	0	1	1	11	A6TEX7	A6TEX7 [46-57]	0	1376.6328501	High	High	High	1.5e6	9.6e5		3.48797559738159	High	0	5.114E-06
False	High	[R].IGVLVAAK.[G]			0.0585141	0	1	1	21	A6T4X2	A6T4X2 [152-159]	0	770.51345104	High	High	High				2.301513671875	High	0	0.0007691
False	High	[R].FEVGEGIEK.[V]			0.00325521	0	1	1	46	A6T4X2	A6T4X2 [259-267]	0	1007.50440233	High	High	High				2.69327235221863	High	0	2.5E-05
False	High	[R].EHILLGR.[Q]			0.0940434	0	1	1	80	A6TEX7	A6TEX7 [118-124]	0	837.49411255	High	High	High				2.31034970283508	High	0.0001825	0.00419
False	High	[K].LVSSAGTGHFYTTTK.[N]			6.22024E-05	0	1	1	68	B5XTG7	B5XTG7 [11-25]	0	1569.79074767	High	High	High	1.6e6		3.3e6	3.93286561965942	High	0	1.248E-07
False	High	[R].QDLDQLQAGAR.[V]			0.00289337	0	1	1	4	A6T5R2	A6T5R2 [158-168]	0	1214.61238952	Not Found	High	High				3.55913352966309	High	0	8.942E-07
False	High	[R].REDFANETADDSEAGDSEE.[-]	1xDeamidated [N6]		4.30508E-05	0	1	2	5	A6THB1	A6THB1 [113-131]	1	2087.7795864	High	Not Found	Not Found	1.3e6			5.05908584594727	High	0	1.634E-10
False	High	[R].REDFANETADDSEAGDSEE.[-]			7.80319E-07	0	1	2	86	A6THB1	A6THB1 [113-131]	1	2086.7955704	High	High	High		8.4e5	1.2e6	7.15346574783325	High	0	4.925E-13
False	High	[R].VATVSLPR.[S]			0.0298332	0	1	1	56	P00761	P00761 [108-115]	0	842.50942824	High	High	High			4.4e5	2.13321709632874	High	0	0.001002
False	High	[K].TVASNAVTINGEK.[Q]	1xDeamidated [N10]		0.00408142	0	1	1	9	A6T9Y5	A6T9Y5 [382-394]	0	1304.66923605	High	High	High			4.7e5	2.7922306060791	High	0	2.255E-06
False	High	[K].GDTAGTGGKPATLSTGAVVK.[V]			4.40785E-05	0	1	1	11	A6TH65	A6TH65 [144-163]	0	1787.94976733	High	High	Not Found		8.2e5		3.62136316299438	High	0	3.313E-10
False	High	[K].ATLEDLGQAK.[R]			0.00450584	0	1	3	49	A6TH53	A6TH53 [312-321]	0	1045.55241511	High	High	High				3.32497119903564	High	0	4.749E-05
False	High	[R].VAVFTQGANAEAAK.[A]	1xDeamidated [Q/N]		0.0448373	0	1	1	5	A6TGN6	A6TGN6 [75-88]	0	1377.70087054	Not Found	Not Found	High			2.2e6	3.24460291862488	High	0	0.0002535
False	High	[R].VAVFTQGANAEAAK.[A]			0.00010803	0	1	1	57	A6TGN6	A6TGN6 [75-88]	0	1376.71685454	High	High	High				4.69509649276733	High	0	1.406E-08
False	High	[K].EVIYVDSPSK.[L]			0.0974545	0	1	2	4	A6TCI3	A6TCI3 [380-389]	0	1136.58338086	High	Not Found	High				2.50921273231506	High	0.0001825	0.004254
False	High	[R].VAALNGLNR.[L]	1xDeamidated [N5]		0.0465202	0	1	2	9	A6TGE6	A6TGE6 [456-464]	0	928.52105593	High	High	High	2.6e6		1.2e6	2.2670361995697	High	0.000165	0.003412
False	High	[R].FSIPGSK.[-]			0.0615276	0	1	2	70	A6TGC6	A6TGC6 [64-70]	0	735.40356625	High	High	High		1.5e6		2.11203408241272	High	0.0001053	0.002586
False	High	[K].KVYAAIEAGDK.[A]			0.106492	0	1	2	8	B5Y237	B5Y237 [34-44]	1	1164.62591438	High	High	Not Found				2.61506628990173	High	0.002319	0.05034
False	High	[R].LAQMQQLSHQSDDEAAAEDLAAQTGER.[K]			0.000709681	0	0	1	6			0	2913.3279168	Not Found	High	High		4.4e6	3.7e6	5.1365532875061	High	0	5.083E-08
False	High	[R].LAQMQQLSHQSDDEAAAQDLAAQTGER.[K]	1xDeamidated [Q]		0.000709681	0	1	1	42	A6T4P1	A6T4P1 [851-877]	0	2913.32791723	Not Found	High	High		4.4e6	3.7e6	5.14386796951294	High	0	5.969E-08
False	High	[R].LAQMQQLSHQSDDEAAAQDLAAQTGER.[K]			0.000168327	0	1	1	14	A6T4P1	A6T4P1 [851-877]	0	2912.34390123	Not Found	High	High			5.9e6	4.44424676895142	High	0	4.115E-06
False	High	[R].GANFDAYAGQDIVSNASCTTNCLAPLAK.[V]	1xDeamidated [Q/N]; 2xCarbamidomethyl [C18; C22]		0.000214117	0	1	1	29	P24164	P24164 [127-154]	0	2930.32949784	Not Found	High	High		9.3e6		5.55401849746704	High	0	1.082E-08
False	High	[R].GANFDAYAGQDIVSNASCTTNCLAPLAK.[V]	2xCarbamidomethyl [C18; C22]		0.000104521	0	1	1	16	P24164	P24164 [127-154]	0	2929.34548184	Not Found	High	High			4.6e6	5.12810659408569	High	0	1.005E-09
False	High	[K].GEGMVLTGPK.[E]			0.018623	0	1	1	13	A6TGP1	A6TGP1 [522-531]	0	988.51319292	High	High	High				2.65937924385071	High	0	9.242E-05
False	High	[R].ADLNVPVK.[D]			0.0833378	0	1	1	15	B5XUB8	B5XUB8 [20-27]	0	855.49344381	High	High	High				2.80305171012878	High	8.493E-05	0.002458
False	High	[K].NGIIHTTIGK.[V]			0.00427831	0	2	2	60	B5XYF8; A6TGN6	B5XYF8 [168-177]; A6TGN6 [168-177]	0	1053.60511943	High	High	High			6.3e6	3.43448638916016	High	0	1.791E-05
False	High	[R].GVTYSAPLR.[V]			0.0606913	0	1	2	40	A6TGP0	A6TGP0 [89-97]	0	963.52580653	High	High	High		3.4e6		2.57383155822754	High	0.0005077	0.01522
False	High	[R].SSYHADLQAK.[G]			0.0571917	0	1	1	2	B5XZS6	B5XZS6 [307-316]	0	1119.54291305	High	Not Found	Not Found				1.90935361385345	High	0.0004275	0.009558
False	High	[K].VSDDAPLMER.[V]			0.0155147	0	1	1	11	B5XTS2	B5XTS2 [101-110]	0	1132.53029944	High	High	High				3.12838244438171	High	0	0.0005829
False	High	[R].INDNQVIDGAESR.[Y]			0.000140037	0	1	1	30	B5Y1K5	B5Y1K5 [69-81]	0	1430.68701088	High	High	High			7.8e5	4.9897313117981	High	0	1.834E-09
False	High	[K].SAGGIVLTGSAAAK.[S]			2.74992E-05	0	1	2	57	A6TH52	A6TH52 [21-34]	0	1202.67392716	High	High	High		1.3e6	9.3e5	5.13953590393066	High	0	1.696E-08
False	High	[K].LMEIAQQQHAQQQAGSADAQASNAK.[D]	1xDeamidated [Q/N]		5.47762E-07	0	1	2	51	A6T4F4	A6T4F4 [598-622]	0	2625.23216655	High	High	High	1.0e6			6.65609216690063	High	0	2.173E-14
False	High	[K].LMEIAQQQHAQQQAGSADAQASNAK.[D]			1.42777E-08	0	1	2	47	A6T4F4	A6T4F4 [598-622]	0	2624.24815055	High	High	High		2.3e6	7.8e5	7.52490139007568	High	0	1.258E-17
False	High	[R].TLEESSALAAANK.[R]			0.00173884	0	1	2	20	A6TFH4	A6TFH4 [572-584]	0	1304.66923562	High	High	High				3.10634398460388	High	0	2.913E-06
False	High	[R].ETGEVFYGR.[V]			0.0244192	0	1	1	27	B5Y1K5	B5Y1K5 [218-226]	0	1057.49490027	High	High	High				2.58228039741516	High	2.142E-05	0.002128
False	High	[K].SFGAPTITK.[D]			0.0288776	0	1	3	29	A6TH53	A6TH53 [43-51]	0	921.50400847	High	High	High		8.9e6		2.21894788742065	High	0	0.0001113
False	High	[K].IGENINIR.[R]			0.0200701	0	1	1	62	A6T4X2	A6T4X2 [126-133]	0	928.5210555	High	High	High	2.6e6	8.2e6	1.3e6	3.04452729225159	High	0	5.934E-05
False	High	[K].TGEDIPITAR.[R]			0.0141262	0	1	1	12	A6TAI1	A6TAI1 [67-76]	0	1072.56331414	High	Not Found	High				3.00215363502502	High	0	2.724E-05
False	High	[R].NMINVALNHGTLQHPVK.[G]			0.000253754	0	1	1	71	A6TEV5	A6TEV5 [70-86]	0	1886.00651121	High	High	High	9.4e7	1.6e8	3.8e7	3.76869606971741	High	0	7.688E-08
False	High	[K].IILSDDNVK.[A]			0.09238	0	1	1	22	A6T6F6	A6T6F6 [304-312]	0	1016.56225154	High	High	High		1.5e6		2.33307671546936	High	0.001596	0.03549
False	High	[-].SPQPLEQIK.[L]			0.0241925	0	1	1	10	P37323	P37323 [1-9]	0	1039.57823597	High	High	High				2.78041744232178	High	0.0004109	0.008488
False	High	[K].QQQAQVEQVLK.[T]			0.00223252	0	1	1	28	A6TCV9	A6TCV9 [351-361]	0	1298.70628988	High	High	High		1.7e6		3.27119565010071	High	0	1.49E-05
False	High	[K].LLANQEEGTQIR.[V]			0.00132272	0	1	2	13	B5XTS2	B5XTS2 [15-26]	0	1371.72266817	High	High	High		2.5e6		3.92980241775513	High	0	6.528E-07
False	High	[K].DAGYTAVISHR.[S]			0.000941849	0	1	2	81	A6TD53	A6TD53 [361-371]	0	1189.59601123	High	High	High	2.8e6	4.5e6		3.90118455886841	High	0	1.209E-06
False	High	[R].VGLTNDELQK.[C]			0.0418404	0	1	1	7	A6TCF3	A6TCF3 [118-127]	0	1116.58952886	High	High	High				2.48920845985413	High	0	0.0002203
False	High	[K].DLETQSQDGTFDK.[L]			0.000113249	0	1	2	54	A6T4X1	A6T4X1 [116-128]	0	1483.65470765	High	High	High		2.8e6	1.3e6	4.508376121521	High	0	1.184E-09
False	High	[K].DAAIMANCPDAQTR.[R]	1xCarbamidomethyl [C8]		0.00277319	0	1	3	20	A6T9H1	A6T9H1 [61-74]	0	1533.67843714	High	High	High		1.9e6		3.31994009017944	High	0	2.248E-05
False	High	[K].SNVPALEACPQK.[R]	1xCarbamidomethyl [C9]		0.000512504	0	1	1	87	A6TEY0	A6TEY0 [19-30]	0	1313.6518118	High	High	High	1.5e6	1.0e6		4.11864852905273	High	0	1.794E-07
False	High	[R].VGFGYGK.[A]			0.0673919	0	1	1	61	A6TEV5	A6TEV5 [46-52]	0	727.37735153	High	High	High		1.6e7		2.10442471504211	High	0.0002021	0.004912
False	High	[R].FDGTVEVK.[D]			0.0177716	0	1	1	52	P24164	P24164 [48-55]	0	894.45672392	High	High	High		2.3e7	1.7e6	2.79722452163696	High	0	3.738E-05
False	High	[K].INGQVITIK.[G]	1xDeamidated [N/Q]		0.00870872	0	1	1	68	A6TEV7	A6TEV7 [19-27]	0	986.58807283	High	High	High				3.50648760795593	High	0	4.002E-05
False	High	[K].INGQVITIK.[G]			0.0424237	0	1	1	16	A6TEV7	A6TEV7 [19-27]	0	985.60405683	High	High	Not Found				2.86483383178711	High	0.0005077	0.01381
False	High	[R].VDDALHATR.[A]			0.0108613	0	1	3	22	A6TH53	A6TH53 [396-404]	0	997.50613367	High	High	High		1.4e7		2.53788900375366	High	0	5.179E-05
False	High	[K].VAEHAEICGR.[C]	1xCarbamidomethyl [C8]		0.0023403	0	1	1	12	B5Y235	B5Y235 [914-923]	0	1141.54186752	High	High	High		2.1e6		3.00995874404907	High	0	5.805E-07
False	High	[R].KQVEEAGDKLPADDK.[T]			1.87672E-06	0	1	2	46	A6T4F4	A6T4F4 [548-562]	2	1642.82825528	High	High	High			2.4e6	5.64808225631714	High	0	1.627E-11
False	High	[K].VPMNIVAQR.[Y]			0.0129217	0	1	1	22	A6T5H9	A6T5H9 [49-57]	0	1027.57171087	Not Found	Not Found	High				3.01610517501831	High	0	1.928E-05
False	High	[K].FHAGTNVGCGR.[D]	1xCarbamidomethyl [C9]		0.00122658	0	1	1	67	B5XSV6	B5XSV6 [45-55]	0	1175.53745086	High	High	High		4.6e6		3.04408979415894	High	0	1.55E-07
False	High	[K].KVVLTGPSK.[D]			0.0135424	0	1	1	68	P24164	P24164 [110-118]	1	928.58259314	High	High	High		1.8e7		2.92220687866211	High	0	8.161E-05
False	High	[K].AASYEEIKK.[A]			0.0649848	0	1	1	22	P24164	P24164 [244-252]	1	1038.54660148	High	High	High		3.2e7		2.58362984657288	High	0.001528	0.03428
False	High	[R].QVLGTHVAQK.[G]			0.0510006	0	1	1	1	A6TCV9	A6TCV9 [576-585]	0	1080.61601846	Not Found	Not Found	High				1.97048687934875	High	0	0.0003315
False	High	[K].ASSGLNEEEIQK.[M]			0.00080989	0	1	2	35	A6T4F4	A6T4F4 [503-514]	0	1304.6328501	High	High	High		6.7e5	6.4e5	4.06204986572266	High	0	2.661E-07
False	High	[K].VVNPELHK.[G]			0.00681898	0	1	1	26	A6TEW9	A6TEW9 [19-26]	0	935.53089193	High	High	High		2.3e7		2.40791726112366	High	4.277E-05	0.002207
False	High	[R].IHSEEDERPIGR.[L]			0.00165094	0	1	1	66	A6TEU8	A6TEU8 [159-170]	0	1437.70808071	High	High	High		6.6e5		3.28136968612671	High	0	5.137E-05
False	High	[K].IDKPEADPDR.[V]			0.000791011	0	1	2	12	A6TEI7	A6TEI7 [506-515]	0	1155.56404237	High	High	High		2.8e7		3.00101184844971	High	0	6.304E-08
False	High	[K].HIIGQDAAK.[R]			0.0120434	0	1	2	7	A6TGC1	A6TGC1 [16-24]	0	952.5210555	High	High	High		3.3e6		2.65018653869629	High	0	1.667E-05
False	High	[R].LASQQSHIPAK.[A]			0.0216284	0	1	2	25	A6T704	A6T704 [10-20]	0	1179.64804681	High	High	High		5.0e6		3.05040812492371	High	0	0.0001356
False	High	[R].VGFFNPIANGAEEETR.[L]	2xDeamidated [N5; N9]		0.00028687	0	1	1	6	A6TCL7	A6TCL7 [36-51]	0	1752.80752068	High	High	Not Found		3.2e6		5.07294845581055	High	0	7.978E-09
False	High	[R].EAAAAAGQQDEGVR.[R]			0.000132954	0	1	2	4	A6TB02	A6TB02 [123-136]	0	1372.6451461	Not Found	High	High		2.2e7		4.60474348068237	High	0	1.647E-09
False	High	[K].KYDPVVR.[Q]			0.107438	0	1	1	53	B5XTG7	B5XTG7 [38-44]	1	876.49377818	High	High	High	2.4e6	1.2e7		2.42882752418518	High	0.0006112	0.02032
False	High	[-].MLQNQEISK.[K]			0.0863842	0	1	1	4	B5XRN3	B5XRN3 [1-9]	0	1090.5561203	High	High	Not Found		6.5e5		2.63579940795898	High	0.0002021	0.005078
False	High	[K].HAVTEASPMVK.[A]			0.000264761	0	1	2	101	A6THB1	A6THB1 [94-104]	0	1169.59831945	High	High	High		5.4e6		3.99628329277039	High	0	6.769E-09
False	High	[R].KQIEEATSDYDR.[E]			0.00030358	0	1	3	56	A6TH53	A6TH53 [351-362]	1	1454.67577748	High	High	High				4.56519365310669	High	0	6.761E-06
False	High	[K].DDERYPGHDPR.[Y]			0.00276014	0	1	1	10	B5XZB2	B5XZB2 [129-139]	1	1356.59271666	High	High	High				2.81661915779114	High	0.000165	0.003512
False	High	[R].VFIKPGNGK.[I]	1xDeamidated [N7]		0.0247633	0	1	2	74	A6TEN8	A6TEN8 [19-27]	0	960.55129345	High	High	High		1.0e7		2.85589051246643	High	0.002071	0.04457
False	High	[K].KAGNVAADGVIK.[T]			0.000416436	0	1	1	52	A6T4X2	A6T4X2 [52-63]	1	1142.65279784	High	High	High		3.9e6		4.20810604095459	High	0	5.66E-06
False	High	[K].LADVLAAAEAR.[A]			0.000277551	0	1	1	40	A6THB4	A6THB4 [58-68]	0	1099.61059869	High	High	High	5.9e6		3.0e6	5.04913854598999	High	0	7.44E-09
False	High	[R].GETASFDIEANGK.[V]	1xDeamidated [N11]		0.0911505	0	1	2	2	A6TGP0	A6TGP0 [248-260]	0	1339.60121604	High	Not Found	Not Found	2.5e6			1.76154017448425	High	0.004304	0.09037
False	High	[R].KLQELGATR.[L]			0.0283451	0	1	2	33	A6TEV6	A6TEV6 [17-25]	1	1015.58946937	High	High	High				2.78717255592346	High	0	0.001179
False	High	[R].GATVLPHGTGR.[S]			0.00523878	0	2	2	36	B5XYF8; A6TGN6	B5XYF8 [61-71]; A6TGN6 [61-71]	0	1065.57996731	High	High	High		7.0e6		3.13135647773743	High	0	0.0001151
False	High	[R].VGFFNPIANGAEEETR.[L]	1xDeamidated [N]		4.06862E-06	0	1	1	175	A6TCL7	A6TCL7 [36-51]	0	1751.82350468	High	High	High		6.4e6	5.8e6	6.10218715667725	High	0	1.195E-09
False	High	[R].VVNIASYQVK.[A]			0.0107598	0	1	1	10	B5XNB5	B5XNB5 [129-138]	0	1120.63608518	Not Found	Not Found	High				3.42762017250061	High	0	6.963E-05
False	High	[K].KPETINYR.[T]			0.0582473	0	1	1	26	A6TGP1	A6TGP1 [40-47]	0	1020.54727022	High	High	High				2.50731801986694	High	0	0.0005747
False	High	[R].VLENAEGDR.[T]			0.031544	0	1	2	2	A6T4F4	A6T4F4 [26-34]	0	1002.48506384	Not Found	Not Found	High				2.25566172599792	High	0	0.0001225
False	High	[R].SGFQYHGR.[V]			0.0341334	0	1	2	41	A6TEV6	A6TEV6 [95-102]	0	951.44313957	High	High	High		9.3e6	2.2e6	2.46433591842651	High	0	0.001034
False	High	[R].CVSNVAGNGEQR.[K]	1xDeamidated [N/Q]; 1xCarbamidomethyl [C1]		0.00181422	0	1	1	12	B5Y235	B5Y235 [924-935]	0	1291.56953913	High	High	High		4.4e6		3.46526122093201	High	0	3.453E-07
False	High	[R].ITSESGTAAGVR.[R]			0.000245511	0	1	1	8	A6TCV9	A6TCV9 [682-693]	0	1148.59059146	High	High	High		1.3e7		3.71263742446899	High	0	5.754E-09
False	High	[R].SGQAETLPDHQGR.[Y]			0.0673919	0	1	2	2	A6TCE7	A6TCE7 [38-50]	0	1395.66113053	Not Found	Not Found	High				2.1807599067688	High	0	0.0005998
False	High	[R].VTAERDPANLK.[W]			0.00647495	0	1	1	42	P24164	P24164 [68-78]	1	1213.65352607	High	High	High		3.1e7		3.41484594345093	High	0	1.114E-05
False	High	[K].HAVTEASPMVK.[A]	1xOxidation [M9]		0.0517078	0	1	2	2	A6THB1	A6THB1 [94-104]	0	1185.59323445	Not Found	Not Found	High				2.47358846664429	High	0	0.0003432
False	High	[K].TFTAKPETVK.[R]			0.00467888	0	1	1	70	B5XSS1	B5XSS1 [3-12]	0	1121.62010075	High	High	High				2.98108839988709	High	0	6.051E-05
False	High	[R].VGFFNPIANGAEEETR.[L]			3.33681E-05	0	1	1	27	A6TCL7	A6TCL7 [36-51]	0	1750.83948868	High	High	High	4.6e6	1.9e6		4.8212103843689	High	0	1.477E-09
False	High	[K].QDVPSFRPGDTVEVK.[V]			0.0128613	0	1	1	45	B5XVK6	B5XVK6 [15-29]	0	1673.84932511	High	High	High		4.9e6	9.9e6	3.67562460899353	High	0	1.922E-05
False	High	[R].EVCSGQTGHAEAVR.[V]	1xCarbamidomethyl [C3]		0.000438617	0	1	1	16	B5Y2Y3	B5Y2Y3 [85-98]	0	1500.68596535	High	High	High		1.0e7		3.76981282234192	High	0	5.106E-07
False	High	[K].YDSTHGR.[F]			0.10143	0	1	1	7	P24164	P24164 [41-47]	0	835.36930593	High	High	High		9.4e6		2.28609013557434	High	0	0.001443
False	High	[K].HQKPVPALNQPGGIVEK.[E]	2xDeamidated [Q2; Q10]		0.0408855	0	1	2	12	A6TEW1	A6TEW1 [45-61]	0	1813.98067445	High	High	Not Found				4.02606201171875	High	0	0.0002094
False	High	[K].HQKPVPALNQPGGIVEK.[E]			1.53917E-05	0	1	2	38	A6TEW1	A6TEW1 [45-61]	0	1812.01264245	High	High	High				4.94540071487427	High	0	3.267E-08
False	High	[K].KGEDVEK.[L]			0.069884	0	1	1	6	B5XNA0	B5XNA0 [80-86]	1	804.40977374	High	High	High		4.2e6		3.17303586006165	High	0	0.0006471
False	High	[K].AIMASDLGLNPSSAGSDIR.[V]			0.000148194	0	1	1	6	B5Y1J9	B5Y1J9 [81-99]	0	1874.92765166	Not Found	Not Found	High			6.4e6	4.72031879425049	High	0	2.059E-09
False	High	[R].HGESQWNNENR.[F]			0.00887406	0	1	1	22	B5XZB2	B5XZB2 [11-21]	0	1370.5832146	High	High	High		4.6e6		3.37404704093933	High	0	9.243E-06
False	High	[R].VVGQLGQVLGPR.[G]	1xDeamidated [Q]		0.107913	0	2	2	6	B5XYF8; A6TGN6	B5XYF8 [123-134]; A6TGN6 [123-134]	0	1223.71064748	Not Found	High	Not Found		4.4e7		2.74463486671448	High	0.0005587	0.01753
False	High	[R].VVGQLGQVLGPR.[G]			0.000341582	0	2	2	13	B5XYF8; A6TGN6	B5XYF8 [123-134]; A6TGN6 [123-134]	0	1222.72663148	High	Not Found	High			1.6e6	3.35690927505493	High	0	0.001006
False	High	[K].TEQQLTAMK.[V]			0.087162	0	1	2	8	A6TGE6	A6TGE6 [362-370]	0	1049.52957121	High	High	Not Found				2.21269297599792	High	0	0.001036
False	High	[R].QGPQIVVGTPGR.[L]			0.0385012	0	1	2	2	P33906	P33906 [124-135]	0	1208.6745959	High	Not Found	Not Found				2.52086806297302	High	0	0.0001857
False	High	[R].ATIDGLENMK.[S]			0.00834784	0	1	1	33	A6TEV5	A6TEV5 [139-148]	0	1091.54013587	High	High	High				3.49819588661194	High	0	6.857E-05
False	High	[K].AGDGNYGYNAATEEYGNMIDFGILDPTK.[V]	2xDeamidated [N9; N17]		0.110807	0	1	3	2	A6TH53	A6TH53 [471-498]	0	2998.29348923	Not Found	High	Not Found				2.51291871070862	High	0	0.001738
False	High	[K].AGDGNYGYNAATEEYGNMIDFGILDPTK.[V]	1xDeamidated [N]		2.36456E-05	0	1	3	50	A6TH53	A6TH53 [471-498]	0	2997.30947323	High	High	High	1.7e6	9.2e6		6.09664487838745	High	0	2.854E-09
False	High	[K].AGDGNYGYNAATEEYGNMIDFGILDPTK.[V]			1.96739E-06	0	1	3	135	A6TH53	A6TH53 [471-498]	0	2996.32545723	High	High	High	1.6e6	4.5e6	5.4e6	6.52985095977783	High	0	1.244E-10
False	High	[R].NQQIAGIGAALIEHWQR.[-]			1.59085E-05	0	1	8	16	P37323	P37323 [249-265]	0	1905.00895402	High	High	High	5.5e7	9.4e7	2.0e7	4.49144601821899	High	0	1.406E-09
False	High	[R].FAAYFQQGNMESNGK.[Y]	1xDeamidated [N13]		0.000787289	0	1	2	2	A6TGT4	A6TGT4 [345-359]	0	1692.73224691	High	Not Found	Not Found	2.8e6			3.30542492866516	High	0	6.266E-08
False	High	[R].AQLQEIAQTK.[A]			0.00389358	0	1	2	95	A6TGN5	A6TGN5 [104-113]	0	1129.62116335	High	High	High		2.9e6	1.3e6	4.01191663742065	High	0	3.825E-05
False	High	[-].MNTEATQDHQEANTTGAR.[L]			6.01816E-05	0	1	2	13	A6TCD5	A6TCD5 [1-18]	0	1974.85700582	High	High	High		8.5e6		4.48413467407227	High	0	3.256E-10
False	High	[K].FTGQVLPTAK.[K]			0.0290122	0	1	2	20	A6T748	A6T748 [114-123]	0	1061.59897143	High	High	High			7.1e6	2.55084800720215	High	0	0.0001357
False	High	[K].CQDEAQIVER.[G]	1xCarbamidomethyl [C1]		0.00823089	0	1	1	8	A6TE31	A6TE31 [206-215]	0	1247.5684761	Not Found	High	High		1.5e6		2.8208475112915	High	0	0.0001399
False	High	[R].KVEADCR.[A]	1xCarbamidomethyl [C6]		0.0747948	0	1	1	4	A6TEW9	A6TEW9 [183-189]	1	877.41962724	High	High	Not Found		6.2e6		2.45032048225403	High	0	0.0007981
False	High	[K].RPVTGNNR.[S]	1xDeamidated [N6]		0.0992029	0	1	2	2	A6TFM8	A6TFM8 [11-18]	0	914.48025375	Not Found	High	Not Found		1.6e6		1.94499397277832	High	0	0.00137
False	High	[R].VTKPEAGHFAK.[A]			0.000610243	0	1	1	99	A6TEX2	A6TEX2 [60-70]	0	1184.64223318	High	High	High		4.5e6		3.6363525390625	High	0	5.641E-08
False	High	[R].DGYADGWAQAGTAR.[A]			3.0507E-05	0	1	1	112	A6TEV7	A6TEV7 [56-69]	0	1438.63458144	High	High	High	4.1e6	6.5e6	3.3e6	5.9648289680481	High	0	2.278E-09
False	High	[R].EAAAAAGQQDEGVRR.[E]			0.00339626	0	1	2	8	A6TB02	A6TB02 [123-137]	1	1528.74625706	High	High	High		1.9e7		2.47026801109314	High	0	1.247E-06
False	High	[R].EMNIADYDAELWQAMEQEK.[V]			0.000333619	0	1	2	8	A6TCG5	A6TCG5 [5-23]	0	2314.00022407	Not Found	High	High			5.3e6	4.84453201293945	High	0	1.081E-08
False	High	[K].ALEGDAEWEAK.[I]			0.000849009	0	1	1	90	A6TEX7	A6TEX7 [178-188]	0	1218.563708	High	High	High		2.6e6	2.3e6	4.12789392471313	High	0	2.074E-07
False	High	[R].VIDQGTGETMGDMTK.[H]			0.00025616	0	1	2	16	A6TEK2	A6TEK2 [96-110]	0	1582.70873384	High	High	High		2.2e6		3.70833230018616	High	0	6.291E-09
False	High	[R].GTAMNPVDHPHGGGEGR.[N]	1xOxidation [M4]		0.0680069	0	1	1	14	A6TEW9	A6TEW9 [222-238]	0	1704.75069088	High	High	High		5.8e5		1.9378228187561	High	0.003767	0.08028
False	High	[R].GTAMNPVDHPHGGGEGR.[N]			2.25559E-05	0	1	1	73	A6TEW9	A6TEW9 [222-238]	0	1688.75577588	High	High	High	2.8e6	8.4e5		4.17949628829956	High	0	9.228E-11
False	High	[K].RPVTGNNR.[S]			0.0491603	0	1	2	4	A6TFM8	A6TFM8 [11-18]	0	913.49623775	High	High	Not Found		4.8e6		2.33528184890747	High	0	0.0003071
False	High	[K].CKIEQAPGQHGAR.[K]	1xCarbamidomethyl [C1]		0.000364905	0	1	1	16	B5XNB5	B5XNB5 [32-44]	1	1451.71720598	High	Not Found	High				3.80439233779907	High	0	1.302E-08
False	High	[K].VKPGSLGHR.[E]			0.0196063	0	1	1	19	B5Y275	B5Y275 [373-381]	0	950.55302436	High	High	High		8.7e5		1.94992554187775	High	0	0.000343
False	High	[R].TQDATHGNSLSHR.[V]			0.00100614	0	1	1	53	A6TEX2	A6TEX2 [129-141]	0	1423.66727853	High	High	High	3.0e6	3.3e6	9.1e6	3.81245708465576	High	0	0.0001208
False	High	[R].IMNVLGQPVDMK.[G]			0.0147351	0	1	2	2	A6TG36	A6TG36 [88-99]	0	1344.70140426	High	Not Found	Not Found	2.4e6			3.05833220481873	High	0	2.536E-05
False	High	[K].KASVEIDRK.[I]			0.109351	0	1	1	2	B5XQC9	B5XQC9 [85-93]	2	1045.60003403	Not Found	High	High		2.3e6		2.72587585449219	High	0	0.001697
False	High	[K].IEQAPGQHGAR.[K]			0.00811557	0	1	1	14	B5XNB5	B5XNB5 [34-44]	0	1163.59159457	High	High	High		1.2e7		2.63612794876099	High	0	1.468E-05
False	High	[K].AVESGDKKPLR.[T]			0.00272138	0	1	1	10	B5XN98	B5XN98 [22-32]	1	1199.67426153	High	High	High		4.2e6	6.4e6	2.82298040390015	High	0	7.901E-07
False	High	[K].AEVVAHGR.[G]			0.0112244	0	1	1	2	B5XSV5	B5XSV5 [61-68]	0	838.452976	Not Found	High	Not Found		2.4e6		2.41482782363892	High	0	1.451E-05
False	High	[R].NPEAMAASLK.[A]			0.042817	0	1	2	2	A6T4Y7	A6T4Y7 [278-287]	0	1031.51900655	Not Found	Not Found	High				2.77169346809387	High	0	0.0002311
False	High	[R].DVHPTHYGR.[V]			0.0258243	0	1	2	12	A6TGP0	A6TGP0 [549-557]	0	1081.51736707	High	High	High		5.0e6		2.64368224143982	High	0	0.0002068
False	High	[R].SGLPQAALNYIQR.[I]			0.0500722	0	1	2	6	A6TH93	A6TH93 [390-402]	0	1430.77503812	High	Not Found	High				2.96357297897339	High	0	0.0005088
False	High	[R].VTVQSLDVVR.[V]			0.00394901	0	1	1	80	A6TEX2	A6TEX2 [170-179]	0	1115.64189881	High	High	High	7.5e6			3.38855290412903	High	0	1.696E-06
False	High	[K].LNHLVDDK.[M]			0.0352592	0	1	2	7	A6TGP0	A6TGP0 [1235-1242]	0	953.50507107	High	High	High		8.9e5		2.01550507545471	High	0	0.0001534
False	High	[K].GQIEGAVSSSDASTEK.[L]			9.97174E-06	0	1	2	30	A6TDS5	A6TDS5 [44-59]	0	1565.72893515	High	High	High		7.5e5	2.9e5	5.35670185089111	High	0	2.265E-11
False	High	[-].MQVILLDK.[V]			0.0278223	0	1	2	41	A6THB4	A6THB4 [1-8]	0	959.55941487	High	High	High				3.00641059875488	High	0	0.0005243
False	High	[R].VIVSQLHR.[S]			0.0246481	0	1	2	40	A6TGP0	A6TGP0 [144-151]	0	951.57342545	High	High	High				2.21875619888306	High	0	0.0007832
False	High	[R].EVVEQEYR.[D]			0.0737871	0	1	2	8	A6TGT4	A6TGT4 [438-445]	0	1051.50546493	High	High	High				2.54853010177612	High	0	0.001305
False	High	[K].RGGTVQYVDASR.[I]			0.0138637	0	1	2	7	A6TGP0	A6TGP0 [720-731]	1	1308.6654877	High	High	Not Found				3.04075765609741	High	0.008104	0.1606
False	High	[R].EFYEKPTTER.[K]			0.00830867	0	1	1	46	B5XU21	B5XU21 [36-45]	0	1299.62155721	High	High	High		4.1e6	3.1e6	2.77714467048645	High	0	6.847E-05
False	High	[R].VTVQDAVEK.[I]			0.00749185	0	1	1	28	B5XTE8	B5XTE8 [4-12]	0	988.53095142	High	High	High				2.94848608970642	High	0	6.326E-06
False	High	[K].ALSVPCSDSK.[A]	1xCarbamidomethyl [C6]		0.0125042	0	1	3	52	A6TH53	A6TH53 [133-142]	0	1063.50883606	High	High	High		3.9e7		2.68298673629761	High	0	3.218E-05
False	High	[K].DSMSYAEQDIQAR.[M]			0.00556947	0	1	2	2	A6TCE7	A6TCE7 [515-527]	0	1513.65874721	Not Found	High	Not Found		1.4e6		2.99843430519104	High	0	3.43E-06
False	High	[R].TALAQYR.[E]			0.1163	0	1	2	20	A6TG38	A6TG38 [395-401]	0	822.446828	High	High	High		1.6e6		2.24413156509399	High	0.0002216	0.005239
False	High	[K].VGAATEVEMK.[E]			0.0019472	0	1	3	46	A6TH53	A6TH53 [381-390]	0	1034.51867218	High	High	High		2.2e7		4.11796236038208	High	0	8.978E-07
False	High	[R].VDAGDEQLER.[K]			0.000919895	0	1	9	28	P37323	P37323 [59-68]	0	1131.52765685	High	High	High		8.9e6		4.06612634658813	High	0	2.225E-07
False	High	[R].NQIAELVGADPR.[E]			0.00190182	0	1	2	22	A6TCF1	A6TCF1 [56-67]	0	1282.67498976	High	High	High	4.3e6		1.7e6	4.0284481048584	High	0	1.086E-06
False	High	[R].MGFGATR.[A]			0.0867723	0	1	1	14	B5XNB5	B5XNB5 [105-111]	0	739.35557023	Not Found	High	High				2.12551927566528	High	0.000165	0.003424
False	High	[R].GNYSMGVR.[E]			0.0558981	0	1	2	28	A6TEW0	A6TEW0 [126-133]	0	883.40906227	High	High	High				2.77835559844971	High	0	0.0005239
False	High	[K].IPAGVDTGDR.[I]			0.00834784	0	1	2	17	A6T4F5	A6T4F5 [217-226]	0	1000.5057993	High	High	High				2.91099405288696	High	0	0.0001066
False	High	[K].LMTEFNYNSVMQVPR.[V]	1xDeamidated [N/Q]		0.0019472	0	1	2	8	A6TEW0	A6TEW0 [16-30]	0	1829.85606718	Not Found	High	High				3.5291633605957	High	0	4.009E-07
False	High	[K].LMTEFNYNSVMQVPR.[V]			4.14561E-05	0	1	2	83	A6TEW0	A6TEW0 [16-30]	0	1828.87205118	High	High	High	3.8e6	3.7e6	4.5e6	4.53942966461182	High	0	1.262E-09
False	High	[K].AGNVAADGVIK.[T]			0.000723199	0	1	1	53	A6T4X2	A6T4X2 [53-63]	0	1014.55783488	High	High	High		1.8e7		3.69331383705139	High	0	4.713E-07
False	High	[K].QIEEATSDYDREK.[L]			0.00711397	0	1	3	15	A6TH53	A6TH53 [352-364]	1	1583.71837049	High	High	High		1.7e6	4.4e5	3.62418103218079	High	0	1.869E-05
False	High	[R].EYAAEQIDGQR.[K]			0.00165094	0	1	1	20	B5Y235	B5Y235 [128-138]	0	1279.59131969	High	High	High				3.77747130393982	High	0	2.358E-05
False	High	[K].ANLTAQINK.[L]			0.011654	0	1	1	58	B5Y237	B5Y237 [77-85]	0	972.54727022	High	High	High		6.2e7	7.4e5	3.37922286987305	High	0	3.106E-05
False	High	[R].ENEPFDVALR.[R]			0.00521416	0	1	1	45	B5XU21	B5XU21 [8-17]	0	1189.58477783	High	High	High	2.8e6	2.8e6		3.08209848403931	High	0	2.466E-05
False	High	[K].EQVQQALNAR.[K]			0.00378505	0	1	2	8	A6TAI3	A6TAI3 [65-74]	0	1156.60691026	Not Found	High	High				3.04456329345703	High	0	4.921E-05
False	High	[R].VLTEAAVAGK.[R]			0.00774267	0	1	1	26	A6TGP1	A6TGP1 [1331-1340]	0	958.55677228	High	High	High				2.83519005775452	High	0	3.776E-05
False	High	[R].TVFEWVTTSLGSQGTVCAGGR.[Y]	1xCarbamidomethyl [C17]		0.0174419	0	1	1	1	B5XNL6	B5XNL6 [267-287]	0	2213.06554231	High	Not Found	Not Found				3.30637216567993	High	0	3.594E-05
False	High	[R].GGTVQYVDASR.[I]			0.00559576	0	1	2	14	A6TGP0	A6TGP0 [721-731]	0	1152.56437674	High	High	High				3.6343629360199	High	0	2.51E-05
False	High	[R].DALNQAAEDLNQR.[L]			0.0187981	0	1	2	2	A6TDS2	A6TDS2 [25-37]	0	1457.69790991	High	Not Found	Not Found	1.2e6			2.74880170822144	High	0	4.185E-05
False	High	[K].ASTISNVVR.[K]			0.0369308	0	1	2	18	A6TG38	A6TG38 [202-210]	0	946.53162016	High	High	High				2.60956168174744	High	0	0.001806
False	High	[R].TMENQQPPIR.[I]			0.0104117	0	1	2	13	A6TAI3	A6TAI3 [177-186]	0	1213.59938205	High	High	High				3.05531716346741	High	0	6.396E-05
False	High	[R].EYAAEQIDGQR.[K]	2xDeamidated [Q6; Q10]		0.0727924	0	1	1	1	B5Y235	B5Y235 [128-138]	0	1281.55935169	Not Found	Not Found	High				1.62609124183655	High	0	0.0007041
False	High	[K].QIEEATSDYDR.[E]			0.000397246	0	1	3	56	A6TH53	A6TH53 [352-362]	0	1326.58081452	High	High	High	5.8e5	4.4e6	6.6e5	3.41978979110718	High	0	1.541E-08
False	High	[K].EGPAEDPSNQEAIAK.[L]			1.36791E-05	0	1	1	42	A6T5N6	A6T5N6 [384-398]	0	1555.72345589	High	High	High		2.7e7	5.2e5	4.66738033294678	High	0	2.349E-11
False	High	[R].TVDATQPLDAVAR.[D]			0.0350962	0	1	2	2	A6T7F8	A6T7F8 [186-198]	0	1356.71176914	High	Not Found	Not Found	1.6e6			2.71278357505798	High	0	0.000153
False	High	[R].APVQEIDNETR.[K]			0.00147427	0	1	2	33	A6TBN8	A6TBN8 [26-36]	0	1271.62261981	High	High	High		1.0e6		3.21436977386475	High	0	2.413E-05
False	High	[R].IENGGLHPVTR.[T]	1xDeamidated [N3]		0.0247633	0	1	2	4	A6TAI3	A6TAI3 [101-111]	0	1193.62731178	High	Not Found	High			3.9e5	2.49398446083069	High	0	7.376E-05
False	High	[K].SELVNVAK.[K]			0.0957348	0	1	2	25	A6T5H9	A6T5H9 [30-37]	0	859.48835841	High	High	High		1.8e7		2.43467855453491	High	0.000165	0.003717
False	High	[R].AMEAPLR.[Q]			0.113274	0	1	3	23	A6TH53	A6TH53 [446-452]	0	787.41308507	High	High	High				1.99364304542542	High	0.0002974	0.006726
False	High	[K].ANDVVSIR.[E]			0.0194238	0	1	1	53	B5XNB5	B5XNB5 [139-146]	0	873.47885635	High	High	High		3.0e7		3.243971824646	High	0	5.038E-05
False	High	[R].EVESSDYYGK.[G]			0.0465202	0	1	2	6	A6TF98	A6TF98 [602-611]	0	1176.50552442	High	High	High				2.67682862281799	High	0	0.0002749
False	High	[R].ELISNASDAADK.[L]			0.000598836	0	1	1	48	A6T5N6	A6T5N6 [34-45]	0	1233.59573635	High	High	High		3.1e6		4.00327348709106	High	0	8.296E-08
False	High	[K].AEAQVIIEQANK.[R]			0.00181422	0	1	2	27	B5XZM0	B5XZM0 [70-81]	0	1313.70595551	High	High	High				4.31973171234131	High	0	1.378E-06
False	High	[K].HSEAVIAAAAR.[L]			0.000277551	0	1	1	114	Q9F663	Q9F663 [272-282]	0	1095.59053197	High	High	High				3.91413044929504	High	0	7.411E-09
False	High	[K].AVVESIQR.[V]			0.0190638	0	1	2	36	A6TEV8	A6TEV8 [70-77]	0	901.51015647	High	High	High				2.67732000350952	High	0	0.0002672
False	High	[K].VPVNATPESAR.[I]			0.0121	0	1	1	8	B5Y277	B5Y277 [173-183]	0	1140.60076226	High	High	High		9.8e5		3.20427012443542	High	0	0.0001889
False	High	[R].VMQAQGSQLTNK.[Y]			0.000449087	0	1	2	28	A6TCG5	A6TCG5 [43-54]	0	1304.66271052	High	High	High		3.6e6		4.82492923736572	High	0	1.288E-07
False	High	[R].SGALQEQVANK.[M]			0.00322467	0	1	2	6	A6TBK7	A6TBK7 [208-218]	0	1144.59567686	High	High	High				3.46782064437866	High	0	9.704E-06
False	High	[K].GETQLTPEEK.[L]			0.0149437	0	1	2	16	A6TGP0	A6TGP0 [891-900]	0	1131.55280897	High	High	High		1.2e7		3.22510170936584	High	0	0.0003415
False	High	[R].NVVAGDPSPDGK.[G]			0.00185751	0	1	2	16	A6T4Z7	A6T4Z7 [389-400]	0	1155.56404237	High	High	High		5.1e6		3.3993968963623	High	0	1.584E-05
False	High	[R].LEGNNAELGAK.[K]	1xDeamidated [N]		0.0352592	0	1	1	3	A6T6F6	A6T6F6 [349-359]	0	1116.55314377	High	Not Found	Not Found				2.45991849899292	High	0	0.0001539
False	High	[R].LEGNNAELGAK.[K]			0.00745669	0	1	1	7	A6T6F6	A6T6F6 [349-359]	0	1115.56912777	High	High	High		3.0e6		2.84426474571228	High	0	6.271E-06
False	High	[R].GEDHINNTPR.[Q]			0.0577171	0	1	2	3	A6TC43	A6TC43 [200-209]	0	1152.53922462	High	High	Not Found		7.3e5		1.71628022193909	High	0	0.0004306
False	High	[R].FQDEEVQR.[D]			0.00961234	0	1	2	27	A6T4F4	A6T4F4 [77-84]	0	1050.48506384	High	High	High		1.3e7		2.97922515869141	High	0	3.24E-05
False	High	[R].INSNDELALPK.[E]			0.00838719	0	1	1	4	B5XVC4	B5XVC4 [153-163]	0	1213.64229267	Not Found	Not Found	High				3.21124601364136	High	0	7.994E-06
False	High	[K].VTGATDLTNK.[S]			0.00908514	0	1	1	4	A6TCV9	A6TCV9 [270-279]	0	1019.53676505	Not Found	High	High		6.2e6		2.43437600135803	High	0	9.367E-06
False	High	[K].MQALAQASQK.[L]			0.00283933	0	1	2	20	A6T4F4	A6T4F4 [588-597]	0	1075.55645467	High	High	High				3.52547764778137	High	0	4.423E-06
False	High	[K].DAMFTTSSENR.[E]			0.0151553	0	1	1	21	B5XQC6	B5XQC6 [315-325]	0	1258.5368413	High	High	High		1.6e6	1.1e6	2.99562954902649	High	0	2.757E-05
False	High	[R].ELAAFSQFASDLDDATR.[K]			1.10624E-05	0	1	2	43	A6TG38	A6TG38 [402-418]	0	1856.86609726	High	High	High				5.4389009475708	High	0	1.018E-11
False	High	[R].AAAESSIQVK.[N]			0.00153819	0	1	1	14	A6TGP1	A6TGP1 [944-953]	0	1003.54185045	High	High	High		1.3e7		3.33659338951111	High	0	7.451E-06
False	High	[R].ISDAAQAHFAK.[L]			0.0108613	0	1	2	22	B5XTS2	B5XTS2 [4-14]	0	1158.5901976	High	High	High				3.18034315109253	High	0	1.786E-05
False	High	[K].VLSGPQAQPAGDK.[A]			0.000175628	0	1	1	29	P00350	P00350 [302-314]	0	1267.66409073	High	High	High		7.7e6		3.97093963623047	High	0	4.069E-09
False	High	[K].EQAAAQESANLSSK.[A]			0.000105015	0	1	1	16	A6TCV9	A6TCV9 [751-764]	0	1433.68667651	High	High	High		3.9e6		4.37093162536621	High	0	1.135E-09
False	High	[R].VNDDVTAQQATNAK.[L]			0.00904253	0	1	1	2	B5XV33	B5XV33 [32-45]	0	1474.7132256	High	Not Found	Not Found				3.05141925811768	High	0	9.296E-06
False	High	[R].LGGAEIAR.[T]			0.0286102	0	1	1	12	B5XNA0	B5XNA0 [157-164]	0	786.446828	Not Found	High	High			4.8e5	2.64462852478027	High	0	0.000242
False	High	[R].VGDGTQDNLSGCEK.[A]	1xCarbamidomethyl [C12]		3.41647E-05	0	1	2	24	A6TG48	A6TG48 [40-53]	0	1479.63801206	High	High	High		4.9e6		4.34241151809692	High	0	2.562E-10
False	High	[R].HHITADGFYR.[G]			0.00442174	0	1	1	8	A6T7E9	A6T7E9 [41-50]	0	1216.58578094	High	High	Not Found		2.2e6		2.69840145111084	High	0	2.07E-05
False	High	[R].LHQCGLPK.[K]	1xCarbamidomethyl [C4]		0.0734541	0	1	1	10	A6TGP1	A6TGP1 [363-370]	0	952.50329731	High	High	High		5.0e5		1.98712837696075	High	0.001338	0.03124
False	High	[K].LDNPTGYGR.[I]	1xDeamidated [N3]		0.0442217	0	1	1	8	B5XZM7	B5XZM7 [133-141]	0	993.46360058	High	High	Not Found		8.1e5		2.56610345840454	High	0.0005077	0.01573
False	High	[K].QSPDINQGVDR.[A]			0.00320951	0	1	2	26	A6TDV1	A6TDV1 [99-109]	0	1228.59165406	High	High	High				3.39370846748352	High	0	2.209E-06
False	High	[R].LNTLSPAEGSK.[K]			0.00792693	0	1	1	68	B5XNB2	B5XNB2 [3-13]	0	1116.58952886	High	High	High		3.9e7		3.10867190361023	High	0.0004457	0.009885
False	High	[K].VLDAAVAGK.[I]			0.00681898	0	1	1	24	A6T4X2	A6T4X2 [96-104]	0	843.49344381	High	High	High				2.74933338165283	High	0	0.0005339
False	High	[K].YVLAGEGNK.[A]			0.00400523	0	1	2	32	A6TD53	A6TD53 [258-266]	0	950.49417204	High	High	High		1.4e7		2.88968372344971	High	0	2.798E-06
False	High	[R].NLDNDDIEYK.[Y]			0.0434136	0	1	2	19	A6T4Z7	A6T4Z7 [538-547]	0	1238.5535372	High	High	High		1.5e6		2.49163269996643	High	0.0001825	0.00385
False	High	[R].QGYPIGCK.[V]	1xCarbamidomethyl [C7]		0.0167222	0	1	2	31	A6TEW0	A6TEW0 [81-88]	0	922.44511373	High	High	High		1.1e7		2.65026450157166	High	0	8.038E-05
False	High	[K].AAVTMPSSK.[L]			0.00846645	0	1	2	15	A6TEV8	A6TEV8 [23-31]	0	891.46042911	High	High	High		4.3e7		3.02406573295593	High	0	0.001302
False	High	[K].EPMVAEGQVAR.[I]			0.0564121	0	1	1	7	Q48447	Q48447 [183-193]	0	1186.58848302	High	High	Not Found				2.15268230438232	High	0	0.0004107
False	High	[K].AGNTLPMR.[N]			0.0296948	0	1	1	28	A6TEW9	A6TEW9 [126-133]	0	859.44544779	High	High	High		9.6e6		3.02339768409729	High	0.0001053	0.002504
False	High	[R].YADEVVR.[T]			0.025945	0	1	2	16	A6TEV7	A6TEV7 [164-170]	0	851.42575817	High	High	High		1.7e7		2.73073053359985	High	0	0.000113
False	High	[K].LADEVDESTK.[E]			0.00241882	0	1	1	10	A6T5N6	A6T5N6 [493-502]	0	1106.52117448	High	High	High		9.6e6		3.22537469863892	High	0	6.252E-07
False	High	[R].DAGMVNSDEPAK.[Q]			0.0011756	0	1	2	14	A6T6A3	A6T6A3 [550-561]	0	1233.54159233	High	High	High		2.0e6		3.65971183776855	High	0	3.287E-06
False	High	[K].QGNEFGATTGR.[R]			0.00296237	0	1	2	14	A6TH93	A6TH93 [294-304]	0	1137.52832559	High	High	High			6.6e5	3.50555729866028	High	0	9.462E-07
False	High	[K].QVEEAGDKLPADDK.[T]			0.0010109	0	1	2	24	A6T4F4	A6T4F4 [549-562]	1	1514.73329232	High	High	High		4.9e6		3.92538523674011	High	0	8.808E-05
False	High	[R].VQALADAAR.[E]			0.00724913	0	1	2	18	A6TEV6	A6TEV6 [103-111]	0	914.50540544	High	High	High		1.7e7		2.98919916152954	High	0	9.038E-06
False	High	[K].EGISKDDAEALKK.[S]			0.000527218	0	1	1	136	A6TGN9	A6TGN9 [97-109]	2	1403.73764949	High	High	High	3.0e6			4.93037462234497	High	0	4.703E-07
False	High	[K].GGGISGQAGAIR.[H]			0.000941849	0	1	2	56	A6TEN8	A6TEN8 [69-80]	0	1043.55923185	High	High	High		6.1e7		3.82863593101501	High	0	1.204E-07
False	High	[K].AEAQVIIEQANK.[R]	1xDeamidated [Q/N]		0.105555	0	1	2	7	B5XZM0	B5XZM0 [70-81]	0	1314.68997151	High	Not Found	High			1.3e6	3.42296719551086	High	0	0.001657
False	High	[K].VGDIVVSDEAR.[Y]			0.00208007	0	1	2	20	A6T4W3	A6T4W3 [86-96]	0	1159.59534249	High	High	High	8.4e5			3.65508055686951	High	0	4.571E-07
False	High	[K].LDIATGEAVEFAEVLMIANGEEIK.[I]			0.0263102	0	1	1	2	B5XSV5	B5XSV5 [25-48]	0	2562.30074625	High	Not Found	Not Found				3.92543339729309	High	0	0.0001054
False	High	[R].LALEGLGVNGQ.[-]	1xDeamidated [N9]		0.0013103	0	1	1	8	Q9F663	Q9F663 [283-293]	0	1071.5680656	High	High	High	5.8e6	8.6e6	1.8e6	3.17869305610657	High	0	8.629E-05
False	High	[K].EQEVYMGEIPLMTDNGTFVINGTER.[V]	1xDeamidated [N/Q]		0.0460938	0	1	2	2	A6TGP0	A6TGP0 [119-143]	0	2844.30663656	Not Found	High	Not Found		4.9e6		3.26371240615845	High	0.001528	0.03432
False	High	[K].QAIVAEVSEVAK.[G]			0.00313476	0	1	2	89	P0A297	P0A297 [9-20]	0	1243.68924285	High	High	High	9.7e6	8.5e6	2.3e6	3.03861355781555	High	0	1.056E-06
False	High	[K].DYLDGVEVAAGELVVLENVR.[F]			0.00204121	0	1	1	6	B5XUB8	B5XUB8 [94-113]	0	2160.11828905	High	High	High	3.5e7	4.4e6	8.6e6	4.66858339309692	High	0	3.037E-06
False	High	[K].LPQVASPLTFATEEEIR.[A]			0.00130414	0	1	2	11	A6T4Z7	A6T4Z7 [312-328]	0	1901.00146854	High	High	High			3.6e6	3.82736229896545	High	0	1.752E-07
False	High	[K].EHNADVTGFIR.[F]			0.00191984	0	1	1	74	A6T4X2	A6T4X2 [248-258]	0	1258.61747492	High	High	High				3.73830032348633	High	0	1.104E-06
False	High	[R].LATLPTYEEAIAR.[L]			0.00146733	0	1	1	82	P0A297	P0A297 [126-138]	0	1447.77912041	High	High	High	2.1e7	9.8e6		3.28064250946045	High	0	5.22E-06
False	High	[K].DTTTIIDGVGEESAIQGR.[V]	1xDeamidated [Q16]		7.23397E-05	0	1	3	8	A6TH53	A6TH53 [328-345]	0	1862.89779167	High	High	High				5.56221485137939	High	0	7.63E-09
False	High	[K].DTTTIIDGVGEESAIQGR.[V]			1.89451E-06	0	1	3	231	A6TH53	A6TH53 [328-345]	0	1861.91377567	High	High	High	8.9e6	1.7e7	2.0e7	5.66663217544556	High	0	9.109E-11
False	High	[R].AEQINALESVTIASK.[A]	1xDeamidated [N5]		0.00142639	0	1	1	4	A6THB4	A6THB4 [69-83]	0	1574.82719311	High	Not Found	Not Found	2.6e6			3.93512725830078	High	0	2.12E-07
False	High	[K].LEQDFGGSIGVYAMDTGSGATVSYR.[A]			1.55376E-05	0	1	1	73	Q9F663	Q9F663 [36-60]	0	2581.1875074	High	High	High	3.1e6	9.0e6	4.7e6	5.66253900527954	High	0	1.029E-10
False	High	[R].AEQINALESVTIASK.[A]			0.000125045	0	1	1	48	A6THB4	A6THB4 [69-83]	0	1573.84317711	High	High	High	6.6e6		9.1e6	5.11032629013062	High	0	2.157E-09
False	High	[K].LEQDFGGSIGVYAMDTGSGATVSYR.[A]	1xDeamidated [Q3]		4.93632E-05	0	1	1	20	Q9F663	Q9F663 [36-60]	0	2582.1715234	High	High	High	1.7e6	4.4e6	4.2e6	4.52879190444946	High	0	8.958E-08
False	High	[-].MQVSVETTQGLGR.[R]	1xDeamidated [Q9]		0.0296948	0	1	2	1	A6T5H9	A6T5H9 [1-13]	0	1406.69440493	Not Found	High	Not Found				3.92524862289429	High	0	0.0001078
False	High	[-].MQVSVETTQGLGR.[R]			0.000156088	0	1	2	29	A6T5H9	A6T5H9 [1-13]	0	1405.71038893	High	High	High	2.9e6	2.6e7	1.1e6	4.27497339248657	High	0	3.507E-09
False	High	[K].TEFDVILK.[A]			0.022982	0	1	2	140	A6TGN9	A6TGN9 [53-60]	0	964.53497422	High	High	High	8.6e6	1.3e7		2.72140765190125	High	0	7.303E-05
False	High	[K].AVIAAVEELK.[A]			0.00210971	0	1	3	354	A6TH53	A6TH53 [123-132]	0	1042.61428712	High	High	High		3.0e7	1.0e7	3.47718143463135	High	0	6.905E-07
False	High	[K].VTIEGWNGPVEVEQIK.[G]			0.0184495	0	1	2	10	A6TCB0	A6TCB0 [52-67]	0	1797.93814007	High	High	High		2.7e6	3.2e6	4.12219905853271	High	0	4.008E-05
False	High	[R].GPIEFSNQELDDLIIR.[R]	2xDeamidated [N7; Q8]		0.0163351	0	1	2	5	A6TC43	A6TC43 [158-173]	0	1860.92255036	Not Found	High	High				2.73920726776123	High	0.005968	0.122
False	High	[K].GLAYVDELSPDEIR.[E]			0.0469504	0	1	2	3	A6T6C3	A6T6C3 [118-131]	0	1576.7853279	Not Found	Not Found	High			3.0e6	2.77262783050537	High	0	0.0002809
False	High	[K].VTDGSGNAVQDGQGDLWVK.[R]			0.00735218	0	1	2	2	A6T6Y8	A6T6Y8 [45-63]	0	1945.92500907	High	Not Found	Not Found	1.7e6			3.59885573387146	High	0	6.092E-06
False	High	[K].LDDPTGYGR.[I]			0.0442217	0	0	1	8			0	993.46360015	High	High	Not Found		8.1e5		2.56610345840454	High	0.0005077	0.01573
False	High	[K].CHPFFTGK.[Q]	1xCarbamidomethyl [C1]		0.0274365	0	1	2	9	A6TGC6	A6TGC6 [40-47]	0	993.46109816	High	High	High	1.4e6			2.73452806472778	High	0	0.0007313
False	High	[K].FTGEVSLTGQPFVMEPSK.[S]	1xDeamidated [Q10]		0.000384342	0	1	1	1	A6T4X2	A6T4X2 [223-240]	0	1954.94665621	High	Not Found	Not Found				5.21611881256104	High	0	1.449E-08
False	High	[R].QLASVTVEDSR.[T]			0.00819227	0	1	1	8	B5Y1J9	B5Y1J9 [53-63]	0	1204.61680618	High	High	Not Found				2.80003070831299	High	0	4.727E-05
False	High	[R].EAAESLFENLFFSEDR.[Y]			7.03206E-05	0	1	2	12	A6TGP0	A6TGP0 [379-394]	0	1903.87084829	High	High	High	4.3e7		6.7e6	4.14820146560669	High	0	8.013E-10
False	High	[K].GEILGGMAAVEQPEPAAQPK.[K]	1xDeamidated [Q]		0.000924245	0	1	1	14	B5XNA0	B5XNA0 [205-224]	0	1993.98991796	High	High	Not Found	6.0e6	2.9e6		5.60722255706787	High	0	7.146E-07
False	High	[R].DNVVIYEGELESLR.[R]			0.000911258	0	1	2	10	A6TEI7	A6TEI7 [839-852]	0	1635.82244165	Not Found	Not Found	High				3.73460698127747	High	0	8.453E-08
False	High	[K].GEILGGMAAVEQPEPAAQPK.[K]			2.08199E-06	0	1	1	88	B5XNA0	B5XNA0 [205-224]	0	1993.00590196	High	High	High	7.9e6	4.5e6	2.4e7	6.41894960403442	High	0	7.011E-12
False	High	[R].AGLGMMEGVLEHVPSAR.[I]			0.00294844	0	1	2	9	A6TCB0	A6TCB0 [79-95]	0	1753.87238555	High	High	High				2.9258337020874	High	0	9.346E-06
False	High	[R].LTNGFEVTSYIGGEGHNLQEHSVILIR.[G]	2xDeamidated [N3; N17]		0.0137989	0	1	1	1	A6TEY0	A6TEY0 [57-83]	0	2985.49524104	High	Not Found	Not Found				2.57851028442383	High	0	2.22E-05
False	High	[R].LTNGFEVTSYIGGEGHNLQEHSVILIR.[G]	1xDeamidated [N/Q]		4.4924E-06	0	1	1	17	A6TEY0	A6TEY0 [57-83]	0	2984.51122504	High	High	High	9.7e7	1.4e8	2.4e8	5.14513778686523	High	0	3.571E-11
False	High	[K].HFSTTPAEK.[N]			0.00993382	0	1	2	8	A6TGT4	A6TGT4 [303-311]	0	1017.49998567	High	High	Not Found				2.61468958854675	High	0	0.0002676
False	High	[R].DLLGATNPANALAGTLR.[A]	1xDeamidated [N]		0.0754738	0	1	1	2	A6TCD7	A6TCD7 [88-104]	0	1668.89152469	Not Found	Not Found	High				3.37975025177002	High	0	0.0007605
False	High	[R].DLLGATNPANALAGTLR.[A]			4.89059E-06	0	1	1	135	A6TCD7	A6TCD7 [88-104]	0	1667.90750869	High	High	High			8.3e6	5.59041023254395	High	0	2.866E-11
False	High	[K].SLGQFNLDGINPAPR.[G]			1.14339E-05	0	1	2	75	A6T4F4	A6T4F4 [453-467]	0	1598.82853016	High	High	High	6.4e6			4.4842381477356	High	0	1.895E-08
False	High	[R].VPTPNVSVVDLTVR.[L]			0.000432453	0	1	1	49	P24164	P24164 [227-240]	0	1495.84786865	High	High	High	4.6e6			3.43787574768066	High	0	6.684E-06
False	High	[R].YSALIER.[L]			0.0270559	0	1	1	30	A6TEI4	A6TEI4 [78-84]	0	851.46214369	High	High	Not Found				2.69608545303345	High	0	0.0002715
False	High	[R].HIVGAIANEGDISSR.[Y]			0.01051	0	1	2	4	P33906	P33906 [505-519]	0	1538.79214464	Not Found	Not Found	High			4.2e6	3.00588822364807	High	0	0.0003477
False	High	[K].ALASEIQTSVDR.[L]			0.00912795	0	1	2	5	A6TEI7	A6TEI7 [8-19]	0	1289.66956999	High	High	Not Found				3.03310298919678	High	0	0.0005328
False	High	[K].VGDAVQADVDEARR.[H]			0.0859978	0	1	1	2	A6TCV9	A6TCV9 [544-557]	1	1500.74010906	High	Not Found	Not Found				2.94386649131775	High	0	0.001003
False	High	[K].DAQSALTVSETTFGR.[D]			5.66013E-05	0	1	1	131	A6TEX1	A6TEX1 [7-21]	0	1582.77074044	High	High	High	9.5e6	1.2e7	8.6e6	5.29465198516846	High	0	9.508E-09
False	High	[R].GFEGGQMPLYR.[R]			0.0043392	0	1	1	116	B5XNB2	B5XNB2 [49-59]	0	1254.59356842	High	High	High	1.6e7	1.3e7	1.5e7	3.70571184158325	High	0	6.449E-06
False	High	[R].GVNVVALYGGQR.[Y]			0.0145976	0	1	2	2	P33906	P33906 [103-114]	0	1232.6745959	High	Not Found	Not Found				2.75107574462891	High	0	0.001098
False	High	[K].LVIEMETNGTIDPEEAIR.[R]			0.00029096	0	1	1	8	A6TEU8	A6TEU8 [201-218]	0	2030.01104685	High	High	High				4.05314159393311	High	0	8.196E-09
False	High	[K].ATGLDALFDATIK.[E]			0.00173066	0	1	1	12	B5Y275	B5Y275 [275-287]	0	1335.71545757	High	High	High				3.53388023376465	High	0	2.313E-06
False	High	[R].FTAEGVQEIDYK.[D]			0.000552686	0	1	1	58	B5Y306	B5Y306 [13-24]	0	1399.67398665	High	High	High		8.4e6	1.6e7	4.5855507850647	High	0	4.107E-08
False	High	[K].GIANSILIK.[F]			0.0119308	0	1	2	79	A6TD53	A6TD53 [334-342]	0	928.58259314	High	High	High		2.1e6	3.6e5	3.05561566352844	High	0.0004457	0.01003
False	High	[K].AADMTGADIEAMTR.[S]			3.22841E-05	0	1	2	48	A6TGN5	A6TGN5 [114-127]	0	1452.64573974	High	High	High	1.8e6		5.1e6	5.14484548568726	High	0	3.69E-09
False	High	[R].QHVPVFVSDEMVGHK.[L]			6.13362E-06	0	1	1	60	B5XN98	B5XN98 [56-70]	0	1708.84755104	High	High	High		7.9e7	3.1e7	5.40534973144531	High	0	1.072E-11
False	High	[R].VPLPPLTEER.[R]			0.018623	0	1	1	26	B5Y1J9	B5Y1J9 [100-109]	0	1150.64664984	High	High	High	3.7e6	1.6e6		2.54163122177124	High	0.0004109	0.008109
False	High	[R].IEEALGEQAPFNGR.[K]	1xDeamidated [Q/N]		1.02581E-05	0	1	2	52	A6TD53	A6TD53 [412-425]	0	1531.73871252	High	High	High	2.3e6	5.6e6	8.8e5	5.38219547271729	High	0	4.142E-10
False	High	[R].IEEALGEQAPFNGR.[K]			7.09873E-05	0	1	2	6	A6TD53	A6TD53 [412-425]	0	1530.75469652	High	Not Found	Not Found				4.18243932723999	High	0	4.569E-10
False	High	[R].FPLCSSFK.[G]	1xCarbamidomethyl [C4]		0.0306769	0	1	1	86	Q9F663	Q9F663 [65-72]	0	985.48116488	High	High	High		5.7e6	4.9e6	2.61432552337646	High	0	0.0001727
False	High	[K].LTLGSALAAPQR.[Q]	1xDeamidated [Q11]		0.0948856	0	1	1	17	Q9F663	Q9F663 [192-203]	0	1198.67901299	High	High	High	1.5e7			1.99427437782288	High	0.000165	0.003316
False	High	[K].LTLGSALAAPQR.[Q]			9.37723E-05	0	1	1	97	Q9F663	Q9F663 [192-203]	0	1197.69499699	High	High	High	3.6e6	6.4e6	1.2e7	4.51429224014282	High	0	8.055E-10
False	High	[K].AFNEMQPIVDR.[Q]			0.00174706	0	1	2	43	B5Y237	B5Y237 [50-60]	0	1319.64124683	High	High	High	2.5e6	3.9e6	2.6e7	4.27027034759521	High	0	8.242E-05
False	High	[R].QAEDDNDREVEGGR.[G]			0.0579816	0	1	2	4	A6TEI7	A6TEI7 [242-255]	1	1589.67863091	High	High	Not Found		3.0e6		1.91857385635376	High	6.393E-05	0.002331
False	High	[K].VVADIAGVPAQINIAEVR.[K]	1xDeamidated [N/Q]		0.111788	0	1	1	6	B5XNA0	B5XNA0 [90-107]	0	1836.0225388	High	High	Not Found				3.4852192401886	High	0.0004457	0.009917
False	High	[R].ILENGTVQPLDVK.[V]			0.00383893	0	1	2	10	A6TH52	A6TH52 [48-60]	0	1425.79477047	High	High	High	2.0e6			3.72462701797485	High	0	1.608E-06
False	High	[R].ILENGTVQPLDVK.[V]	1xDeamidated [N/Q]		0.000601668	0	1	2	79	A6TH52	A6TH52 [48-60]	0	1426.77878647	High	High	High	2.7e6	5.8e6	6.2e6	4.33230447769165	High	0	3.605E-08
False	High	[R].ILENGTVQPLDVK.[V]	2xDeamidated [N4; Q8]		0.00970312	0	1	2	3	A6TH52	A6TH52 [48-60]	0	1427.76280247	High	High	Not Found				3.82405805587769	High	0	0.0001553
False	High	[K].VVADIAGVPAQINIAEVR.[K]			3.80856E-06	0	1	1	164	B5XNA0	B5XNA0 [90-107]	0	1835.0385228	High	High	High	3.4e6		6.4e6	4.92316436767578	High	0	3.633E-08
False	High	[R].NIPVGSTVHNVEMKPGK.[G]			0.000101603	0	1	1	80	A6TEW9	A6TEW9 [134-150]	0	1806.95307866	High	High	High	2.1e6	8.4e6	6.4e6	3.06667184829712	High	0	9.478E-10
False	High	[R].DWYVVDATGK.[T]			0.0113836	0	1	1	39	B5XSS1	B5XSS1 [14-23]	0	1153.55241511	High	High	High	2.4e6	4.4e6	8.1e5	3.67924118041992	High	0	8.948E-05
False	High	[K].VAFTALVEK.[A]			0.00556947	0	1	1	113	B5XQC9	B5XQC9 [104-112]	0	977.56660871	High	High	High		3.5e6	5.6e6	3.04061102867126	High	0	5.038E-06
False	High	[R].APIVLAVYTR.[A]			0.00253559	0	1	1	100	Q9F663	Q9F663 [255-264]	0	1102.66190604	High	High	High	5.4e6	4.9e6		3.55814599990845	High	0	1.948E-06
False	High	[K].LVADSITSQLER.[R]			0.000587642	0	1	1	43	B5XNA0	B5XNA0 [115-126]	0	1331.71652017	High	High	High	2.0e6	1.4e7	2.3e6	4.14747381210327	High	0	5.489E-08
False	High	[R].GFAVTPPELTK.[D]			0.015957	0	1	1	4	B5XZB2	B5XZB2 [118-128]	0	1159.63575081	High	Not Found	High			1.6e6	2.95285177230835	High	0	2.981E-05
False	High	[R].AQQANILIR.[G]	1xDeamidated [N/Q]		0.0612476	0	1	2	20	A6TFM5	A6TFM5 [80-88]	0	1027.5894698	High	High	High				2.79303693771362	High	8.493E-05	0.002373
False	High	[K].TGSLNLYVMDLGSGQIR.[Q]			0.000648839	0	1	1	62	B5XZC1	B5XZC1 [265-281]	0	1823.93200883	High	High	High	2.6e6			3.29567527770996	High	0	4.17E-06
False	High	[K].VMGQALPELVDQVVEVVQR.[H]			0.0395843	0	1	1	3	B5XZS3	B5XZS3 [19-37]	0	2109.13725044	Not Found	High	High		2.3e7	2.1e7	4.30743837356567	High	0	0.0001964
False	High	[R].FGGEAVLAGSIIVR.[Q]			0.000266013	0	1	1	83	B5XSV6	B5XSV6 [26-39]	0	1388.78962558	High	High	High	7.2e6	1.1e7	4.0e7	4.23310852050781	High	0	1.083E-06
False	High	[R].DHTLFALTDGK.[V]			0.00102531	0	1	1	114	B5XSV6	B5XSV6 [56-66]	0	1217.61607795	High	High	High	1.5e6		6.8e6	4.13829803466797	High	0	2.576E-07
False	High	[K].LGPEEITADIPNVGEAALSK.[L]			3.59891E-06	0	1	2	84	A6TGP0	A6TGP0 [845-864]	0	2024.05462621	High	High	High	6.0e6	2.5e6		5.79642391204834	High	0	3.311E-11
False	High	[K].IANLEAQLAEAQK.[R]			0.100088	0	1	2	1	A6TCM1	A6TCM1 [44-56]	0	1398.75871932	Not Found	Not Found	High				2.68027544021606	High	0	0.001397
False	High	[K].AGIALNDNFVK.[L]			0.00196565	0	1	1	87	P24164	P24164 [291-301]	0	1161.62624875	High	High	High	3.4e6	4.8e6	3.2e6	3.88966464996338	High	0	4.076E-07
False	High	[K].LTVLDSLSK.[I]			0.0205447	0	1	1	25	B5XUB8	B5XUB8 [198-206]	0	975.57208797	High	High	High	3.6e6	2.6e6	4.1e6	2.32197594642639	High	0.000165	0.003374
False	High	[R].YVESQVYQGVVENLASEQAAR.[M]			9.20192E-05	0	1	2	8	A6TG37	A6TG37 [223-243]	0	2340.14662897	Not Found	High	High			5.0e6	4.58138561248779	High	0	7.741E-10
False	High	[K].DEEGLEIIR.[H]			0.0089579	0	1	1	8	B5XQC6	B5XQC6 [64-72]	0	1073.54732971	High	Not Found	High	2.5e6		8.8e5	3.03674817085266	High	0	0.0001287
False	High	[K].EATFEEMIAR.[R]			0.00452712	0	1	1	41	B5XSS1	B5XSS1 [86-95]	0	1196.56159956	High	High	High	8.8e6	5.9e6		3.37293148040771	High	0	2.422E-06
False	High	[R].LKGNTGENLLALLEGR.[L]			0.00299043	0	1	1	6	B5XNB5	B5XNB5 [82-97]	1	1697.95445887	Not Found	High	High		2.2e7	1.1e8	4.12413787841797	High	0	3.751E-05
False	High	[K].LGAMATINQVIDQETAQLVAEEMGHK.[V]			1.69148E-05	0	1	2	4	A6TEI7	A6TEI7 [345-370]	0	2797.38588954	High	High	Not Found	4.6e7	4.5e7		5.46240472793579	High	0	2.429E-11
False	High	[K].FTGEVSLTGQPFVMEPSK.[S]			2.85606E-06	0	1	1	92	A6T4X2	A6T4X2 [223-240]	0	1953.96264021	High	High	High				5.85586547851563	High	0	3.123E-11
False	High	[R].AWQCGTVQLDFSLPQR.[L]	1xCarbamidomethyl [C4]		0.000730054	0	1	1	2	B5XQC6	B5XQC6 [477-492]	0	1905.92759248	High	Not Found	Not Found	1.3e6			3.14886379241943	High	0	5.354E-08
False	High	[K].EAAIQVSNVAIFNAATGK.[A]	1xDeamidated [N]		0.000661199	0	1	1	4	A6TEW1	A6TEW1 [62-79]	0	1804.94395413	Not Found	High	Not Found		5.3e6		5.06614065170288	High	0	4.366E-08
False	High	[K].EAAIQVSNVAIFNAATGK.[A]			1.79023E-06	0	1	1	155	A6TEW1	A6TEW1 [62-79]	0	1803.95993813	High	High	High	8.9e6	9.6e6	4.5e6	5.95499610900879	High	0	1.82E-11
False	High	[K].VIVEGINLVK.[K]			0.0107094	0	1	2	79	A6TEW1	A6TEW1 [34-43]	0	1083.67722173	High	High	High				2.71272110939026	High	0	0.0002174
False	High	[R].QAVTNPQNTLFAIK.[R]			0.000247838	0	1	2	10	A6T4F4	A6T4F4 [57-70]	0	1544.84311762	High	High	Not Found	8.5e6			3.5323314666748	High	0	5.859E-09
False	High	[R].VGYINDQYVLNPTQEELK.[S]	1xDeamidated [N/Q]		0.000825316	0	1	2	14	A6TEI3	A6TEI3 [154-171]	0	2124.04954124	Not Found	Not Found	High			1.8e6	4.2648868560791	High	0	9.361E-07
False	High	[R].VGYINDQYVLNPTQEELK.[S]			3.22841E-05	0	1	2	43	A6TEI3	A6TEI3 [154-171]	0	2123.06552524	High	High	High		4.0e6	8.3e6	5.63598871231079	High	0	9.75E-09
False	High	[K].IELSSAQQTDVNLPYITADATGPK.[H]	1xDeamidated [Q/N]		0.000243205	0	1	2	24	A6T4F4	A6T4F4 [271-294]	0	2533.26680397	High	High	High	1.3e7	4.5e6	2.3e6	4.52405548095703	High	0	2.335E-07
False	High	[K].IELSSAQQTDVNLPYITADATGPK.[H]			2.34264E-06	0	1	2	54	A6T4F4	A6T4F4 [271-294]	0	2532.28278797	High	High	High	9.9e6	5.9e6	4.0e6	5.7569465637207	High	0	1.013E-09
False	High	[K].AIVQLEDGVQISSGDTLAR.[I]	1xDeamidated [Q]		0.000149599	0	1	1	4	A6TGP1	A6TGP1 [1105-1123]	0	1973.01857549	Not Found	High	High				5.49187040328979	High	0	2.552E-09
False	High	[K].AIVQLEDGVQISSGDTLAR.[I]			4.20471E-05	0	1	1	13	A6TGP1	A6TGP1 [1105-1123]	0	1972.03455949	Not Found	High	High		3.0e6	4.8e6	5.29141283035278	High	0	1.458E-09
False	High	[K].TPPAAVLLK.[K]			0.0118193	0	1	2	54	A6TGN5	A6TGN5 [73-81]	0	909.57677951	High	High	High			7.1e6	2.58123683929443	High	0	0.0003999
False	High	[K].LQTLGLTQGTVVTLSAEGEDEQK.[A]	1xDeamidated [Q]		3.68436E-05	0	1	1	24	P16481	P16481 [50-72]	0	2418.22460482	High	High	Not Found		4.6e6		5.3171648979187	High	0	1.554E-07
False	High	[K].LQTLGLTQGTVVTLSAEGEDEQK.[A]			1.95813E-06	0	1	1	115	P16481	P16481 [50-72]	0	2417.24058882	High	High	High	1.1e7	8.0e6	7.3e6	5.97060918807983	High	0	4.536E-12
False	High	[K].ITTVQAAIDYINGHQA.[-]	1xDeamidated [N/Q]		3.51501E-06	0	1	1	430	B5XXH6	B5XXH6 [63-78]	0	1715.8598902	High	High	High	1.1e7	9.8e6	7.6e6	6.05368328094482	High	0	6.425E-10
False	High	[R].GLIDSNDLPLNVSR.[E]			0.00022766	0	1	1	32	A6T5N6	A6T5N6 [323-336]	0	1512.8016467	Not Found	High	High				4.7498722076416	High	0	4.94E-09
False	High	[R].VFVINPGTPNAECGVSYCPPDAVEDTDTALK.[F]	2xCarbamidomethyl [C13; C18]		0.00301876	0	1	2	8	B5XTS2	B5XTS2 [27-57]	0	3336.53988391	Not Found	High	High		3.7e6		5.19049978256226	High	0	1.773E-06
False	High	[K].ITTVQAAIDYINGHQA.[-]			2.9377E-05	0	1	1	87	B5XXH6	B5XXH6 [63-78]	0	1714.8758742	High	High	High				5.68633937835693	High	0	8.707E-09
False	High	[R].AASDEYNWDLNYGEIAK.[I]			0.00017982	0	1	1	35	P41576	P41576 [342-358]	0	1958.87666192	High	High	High	4.0e6	2.6e6	8.3e6	4.89646005630493	High	0	2.612E-08
False	High	[K].TISALLGASPGASTAAPITLNVLK.[Q]	1xDeamidated [N21]		0.0390391	0	1	1	3	O32719	O32719 [11-34]	0	2267.28568911	Not Found	High	Not Found		3.8e6		3.5777587890625	High	0.001077	0.02663
False	High	[R].AASDEYNWDLNYGEIAK.[I]	1xDeamidated [N7]		0.000798509	0	1	1	1	P41576	P41576 [342-358]	0	1959.86067792	Not Found	High	Not Found				4.96528768539429	High	0	6.428E-08
False	High	[R].AAPSYEELSSSQELLETGIK.[V]	1xDeamidated [Q12]		0.000156826	0	1	2	7	A6TG36	A6TG36 [113-132]	0	2153.04960073	High	High	High				5.58602333068848	High	0	4.8E-09
False	High	[K].ISELSEEQIDILR.[E]			0.000160569	0	1	1	129	B5XNB4	B5XNB4 [45-57]	0	1544.81662802	High	High	High	8.1e6			4.31480169296265	High	0	3.462E-08
False	High	[R].TPLIISGPAEDSSEMYR.[K]			0.0360855	0	1	2	2	A6T4P1	A6T4P1 [221-237]	0	1865.89495457	Not Found	Not Found	High			3.8e6	2.7708740234375	High	0	0.001668
False	High	[R].FANPQQGSVIFDDQIR.[G]	1xDeamidated [Q]		0.000498201	0	1	1	35	A6TC43	A6TC43 [142-157]	0	1835.89225292	Not Found	High	High		5.7e6	6.4e6	3.72287845611572	High	0	4.108E-07
False	High	[R].FANPQEGSVIFDDQIR.[G]			0.000498201	0	0	1	25			0	1835.89225249	Not Found	High	High		5.7e6	6.4e6	3.72287845611572	High	0	4.108E-07
False	High	[R].LITIAVPR.[I]			0.025945	0	1	2	63	A6TEW0	A6TEW0 [103-110]	0	882.57711388	High	High	High	2.8e6	2.7e6		3.27727794647217	High	0	8.106E-05
False	High	[R].ILTLPGLR.[I]			0.103702	0	1	1	18	A6TG09	A6TG09 [97-104]	0	882.57711388	High	High	High		2.1e6		2.64309024810791	High	0.0005587	0.01845
False	High	[K].MAALVTELVPTMDMVR.[M]			0.0341334	0	1	1	1	A6T4V8	A6T4V8 [95-110]	0	1776.90565952	High	Not Found	Not Found				2.38131380081177	High	0	0.0001437
False	High	[K].RPQVLDVPYLLSIQLDSFQK.[F]	1xDeamidated [Q]		0.00842673	0	1	1	2	A6TGP0	A6TGP0 [18-37]	0	2360.28602348	Not Found	Not Found	High			5.2e7	4.46105241775513	High	0	0.0006299
False	High	[K].RPQVLDVPYLLSIQLDSFQK.[F]			5.82265E-05	0	1	1	3	A6TGP0	A6TGP0 [18-37]	0	2359.30200748	Not Found	High	High			9.9e7	4.861976146698	High	0	3.047E-10
False	High	[R].FCVPNQEVMPER.[G]	1xCarbamidomethyl [C2]		0.0224517	0	1	1	7	B5XVC4	B5XVC4 [40-51]	0	1505.68754534	High	Not Found	Not Found	3.7e6			2.58982110023499	High	0.0006112	0.02013
False	High	[R].VFMQPASEGTGIIAGGAMR.[A]	1xDeamidated [Q4]		0.000142705	0	1	1	1	A6TEV5	A6TEV5 [94-112]	0	1893.91973002	Not Found	Not Found	High				5.28214597702026	High	0	1.911E-09
False	High	[R].VFMQPASEGTGIIAGGAMR.[A]			2.37633E-07	0	1	1	108	A6TEV5	A6TEV5 [94-112]	0	1892.93571402	High	High	High	1.1e7	1.0e7	1.3e7	6.11666488647461	High	0	1.694E-13
False	High	[R].VTIDFTGSVDGEEFEGGK.[A]			1.4962E-05	0	1	2	85	A6T5H9	A6T5H9 [164-181]	0	1886.86542852	High	High	High	2.7e7	1.1e7		5.1950216293335	High	0	3.118E-09
False	High	[R].QGNALGWATAGGSGFR.[G]			0.000306458	0	1	1	30	A6TEV0	A6TEV0 [38-53]	0	1549.75061423	Not Found	High	High				4.31405401229858	High	0	6.467E-08
False	High	[K].ITLNMGVGEAIADK.[K]			0.000420384	0	1	2	24	A6TEW0	A6TEW0 [34-47]	0	1431.75119111	Not Found	High	High		6.8e6		4.55922555923462	High	0	1.73E-08
False	High	[R].SGETEDATIADLAVGTAAGQIK.[T]	1xDeamidated [Q20]		1.58336E-05	0	1	2	3	A6TD53	A6TD53 [372-393]	0	2119.04009867	High	High	Not Found	1.5e6			5.77007961273193	High	0	2.117E-11
False	High	[R].SGETEDATIADLAVGTAAGQIK.[T]			3.40164E-08	0	1	2	155	A6TD53	A6TD53 [372-393]	0	2118.05608267	High	High	High	2.1e7	2.8e7	2.6e6	7.20323896408081	High	0	1.196E-15
False	High	[R].AAPSYEELSSSQELLETGIK.[V]			5.63422E-06	0	1	2	90	A6TG36	A6TG36 [113-132]	0	2152.06558473	High	High	High	3.6e6	6.2e6	4.0e6	5.57732534408569	High	0	2.381E-10
False	High	[K].AAAFEGELIPASQIDR.[L]			1.51753E-05	0	1	1	81	P0A297	P0A297 [110-125]	0	1687.86497517	High	High	High	7.1e6	1.6e6		4.83608770370483	High	0	1.373E-08
False	High	[K].TGTCGVYGTANDYAVVWPTGR.[A]	1xDeamidated [N11]; 1xCarbamidomethyl [C4]		5.32339E-05	0	1	1	15	Q9F663	Q9F663 [234-254]	0	2246.01825819	High	High	High		7.5e6	3.1e7	5.98888111114502	High	0	2.529E-10
False	High	[K].TGTCGVYGTANDYAVVWPTGR.[A]	1xCarbamidomethyl [C4]		6.90234E-07	0	1	1	113	Q9F663	Q9F663 [234-254]	0	2245.03424219	High	High	High	1.6e7		5.2e7	6.23376274108887	High	0	2.981E-13
False	High	[R].YQDALIELAALR.[E]			0.0168795	0	1	2	14	A6TFH4	A6TFH4 [634-645]	0	1375.75799109	High	High	High	3.9e6	5.0e6		3.03710699081421	High	0	0.000101
False	High	[R].KVVADIAGVPAQINIAEVR.[K]			0.00638416	0	1	1	2	B5XNA0	B5XNA0 [89-107]	1	1963.13348576	Not Found	High	High				3.0439784526825	High	0	4.558E-06
False	High	[K].DGHLVVNGK.[K]	1xDeamidated [N7]		0.0333509	0	1	1	12	P24164	P24164 [56-64]	0	939.48942144	High	High	Not Found		1.2e6		2.93151450157166	High	0	0.0009163
False	High	[R].EGFEVTYLAPQSNGIIDLK.[E]	2xDeamidated [Q11; N13]		0.00785271	0	1	1	6	A6TCF1	A6TCF1 [117-135]	0	2096.04339367	High	High	High			7.9e6	4.94002151489258	High	0	2.145E-05
False	High	[R].EGFEVTYLAPQSNGIIDLK.[E]	1xDeamidated [N/Q]		5.76796E-05	0	1	1	137	A6TCF1	A6TCF1 [117-135]	0	2095.05937767	High	High	High	5.4e6	1.1e6	1.2e7	5.70427131652832	High	0	4.125E-09
False	High	[K].VLYEMDGVPEELAR.[E]			0.000144057	0	1	1	76	A6TEW5	A6TEW5 [101-114]	0	1620.79378412	High	High	High				4.68496417999268	High	0	2.306E-08
False	High	[K].VDLNTFSDEEVLR.[L]			0.00276014	0	1	2	6	A6TGP0	A6TGP0 [1159-1171]	0	1536.75402778	Not Found	Not Found	High			6.0e6	3.39110350608826	High	0	9.713E-07
False	High	[R].EGFEVTYLAPQSNGIIDLK.[E]			0.0263102	0	1	1	11	A6TCF1	A6TCF1 [117-135]	0	2094.07536167	High	High	High				3.75760555267334	High	0	8.385E-05
False	High	[K].NMITGAAQMDGAILVVAATDGPMPQTR.[E]	1xDeamidated [Q/N]		0.000176459	0	1	1	58	A6TEX7	A6TEX7 [91-117]	0	2730.32593232	High	High	High	4.2e6	5.5e6		6.43881177902222	High	0	8.107E-08
False	High	[K].NMITGAAQMDGAILVVAATDGPMPQTR.[E]			3.06589E-07	0	1	1	120	A6TEX7	A6TEX7 [91-117]	0	2729.34191632	High	High	High	1.0e7	8.4e6		6.84191179275513	High	0	1.221E-09
False	High	[K].AGTGIDDLLDAILLQAEVLELK.[A]			1.08045E-05	0	1	2	6	A6TEI7	A6TEI7 [543-564]	0	2310.28026891	Not Found	Not Found	High			3.8e7	4.52035808563232	High	0	9.75E-12
False	High	[R].FTVLISPHVNK.[D]			0.00289337	0	1	1	76	A6TEX3	A6TEX3 [49-59]	0	1254.72048348	High	High	High			2.1e7	2.95638418197632	High	0	1.067E-05
False	High	[K].VGEEVEIVGIK.[E]			0.000459806	0	1	1	126	A6TEX7	A6TEX7 [239-249]	0	1171.65688013	High	High	High	1.8e7	2.3e7	1.2e7	4.28340721130371	High	0	2.504E-06
False	High	[K].GIAAASLAAILEAR.[G]			0.000703016	0	1	2	2	A6TD54	A6TD54 [19-32]	0	1326.77397552	Not Found	Not Found	High			1.9e7	4.14888143539429	High	0	4.985E-08
False	High	[K].EASVATATQLQGK.[A]			0.00792693	0	1	2	2	A6TGR3	A6TGR3 [246-258]	0	1303.68522005	High	Not Found	Not Found				2.91311645507813	High	0	7.077E-06
False	High	[K].MKPFIFGAR.[N]			0.00204121	0	1	2	2	A6T4X1	A6T4X1 [27-35]	0	1066.5866327	Not Found	Not Found	High				2.73155403137207	High	0	4.413E-07
False	High	[R].SQDLASQAEESFVEAE.[-]			4.88996E-05	0	1	2	22	A6T4X1	A6T4X1 [226-241]	0	1739.76062913	High	High	High		1.3e7	2.2e6	5.72767162322998	High	0	2.134E-10
False	High	[R].LHILGVMEQAINAPR.[G]			0.000613129	0	1	2	2	A6TEI3	A6TEI3 [531-545]	0	1661.91557105	Not Found	Not Found	High			5.9e6	4.40463638305664	High	0	1.422E-07
False	High	[R].QIASLGIYPAVDPLDSTSR.[Q]			0.000373615	0	1	2	64	A6TG36	A6TG36 [325-343]	0	2003.04439592	High	High	High	1.6e6	3.2e6		4.9808349609375	High	0	2.175E-08
False	High	[R].QIASLGIYPAVDPLDSTSR.[Q]	1xDeamidated [Q1]		0.00290704	0	1	2	12	A6TG36	A6TG36 [325-343]	0	2004.02841192	High	High	High		4.6e6	2.4e6	4.33743953704834	High	0	0.0003643
False	High	[R].HVDTVCISSYDHDNQR.[E]	1xCarbamidomethyl [C6]		0.000114323	0	1	1	6	A6T532	A6T532 [54-69]	0	1945.84571324	High	Not Found	Not Found	1.4e6			3.46755909919739	High	0	1.214E-09
False	High	[R].VFVINPGTPNAECGVSYCPPDAVEDTDTALK.[F]	1xDeamidated [N]; 2xCarbamidomethyl [C13; C18]		0.00504508	0	1	2	15	B5XTS2	B5XTS2 [27-57]	0	3337.52389991	Not Found	High	High		4.6e6	3.2e6	5.63403177261353	High	0	6.636E-06
False	High	[R].SLEQYFGR.[E]			0.0609688	0	1	2	58	A6TEN8	A6TEN8 [34-41]	0	999.48942101	High	High	High			5.0e6	2.50133728981018	High	0.0002216	0.005437
False	High	[R].TAAGQPVLVGTISIEK.[S]			0.00735218	0	1	2	2	A6T4P1	A6T4P1 [446-461]	0	1583.90029809	Not Found	Not Found	High				2.53250861167908	High	0	6.056E-06
False	High	[R].AAVEEGVVAGGGVALVR.[V]			5.74156E-06	0	1	3	95	A6TH53	A6TH53 [405-421]	0	1553.86458131	High	High	High	1.4e7	5.8e6		5.33414316177368	High	0	5.012E-10
False	High	[R].ELLSQYDFPGDDTPIVR.[G]			3.95506E-06	0	1	1	251	A6TEX7	A6TEX7 [156-172]	0	1964.95999762	High	High	High	3.4e6	4.2e6	8.3e6	5.53039693832397	High	0	9.414E-10
False	High	[R].LTPVSDVSVLTVGQALK.[V]			2.8557E-05	0	1	1	80	A6TB02	A6TB02 [170-186]	0	1726.99492668	High	High	High		5.6e6	5.1e6	4.84885358810425	High	0	7.055E-11
False	High	[K].EAYELVAPILK.[Q]			0.00492767	0	1	1	32	P41576	P41576 [147-157]	0	1245.70891571	High	High	High	3.5e6		5.7e6	3.50015425682068	High	0	8.956E-06
False	High	[K].LTIPEVELPNAELLSK.[R]			0.000829219	0	1	1	47	P33906	P33906 [366-381]	0	1765.99459231	High	High	High	5.3e6		4.2e6	3.3607223033905	High	0	0.0003925
False	High	[R].EIELEDKFENMGAQMVK.[E]			5.85094E-06	0	1	3	83	A6TH53	A6TH53 [59-75]	1	2010.9510892	High	High	High			1.8e7	6.04704236984253	High	0	3.091E-09
False	High	[K].FESEVYILSK.[D]			0.00364502	0	1	1	122	A6TEX7	A6TEX7 [305-314]	0	1214.63033104	High	High	High	3.1e7		8.2e6	3.66738677024841	High	0	9.887E-06
False	High	[R].EARPDIQISSDFIVGFPGETTEDFEK.[T]			0.0632336	0	1	1	4	A6T6B5	A6T6B5 [295-320]	0	2927.39452308	High	High	Not Found	7.6e6			4.71704626083374	High	0	0.0006427
False	High	[R].DSVGAVVMGPYADLAEGMK.[V]			0.000131086	0	1	2	57	A6TG38	A6TG38 [69-87]	0	1909.90341079	High	High	High		8.9e6	5.7e6	4.47259902954102	High	0	2.463E-08
False	High	[R].ASPSLLDGIVVEYYGTPTPLR.[Q]			1.59857E-06	0	1	1	38	B5Y1J9	B5Y1J9 [32-52]	0	2248.18597469	High	High	High	4.7e6			5.79405498504639	High	0	9.194E-10
False	High	[K].HSQVFSTAEDNQSAVTIHVLQGER.[K]	1xDeamidated [Q/N]		7.47787E-06	0	1	2	44	A6T4F4	A6T4F4 [422-445]	0	2654.28049694	High	High	High		3.9e6	1.6e7	6.50434494018555	High	0	4.566E-12
False	High	[R].LVLADGLIDASAQKPELIIDAATLTGAAK.[T]	1xDeamidated [Q13]		0.0139289	0	1	1	2	A6TCE4	A6TCE4 [282-310]	0	2879.59758043	High	Not Found	Not Found	1.3e7			2.9085156917572	High	0	0.0004001
False	High	[K].HSQVFSTAEDNQSAVTIHVLQGER.[K]			4.51529E-09	0	1	2	109	A6T4F4	A6T4F4 [422-445]	0	2653.29648094	High	High	High	4.3e6		1.2e7	7.90494441986084	High	0	3.426E-18
False	High	[R].SCAFLVADGVIPSNENR.[G]	1xCarbamidomethyl [C2]		0.102788	0	1	1	2	A6TCV9	A6TCV9 [290-306]	0	1848.89087259	Not Found	Not Found	High				3.1706211566925	High	0	0.001476
False	High	[K].YGIPQISTGDMLR.[A]			0.118879	0	1	1	16	A6T5N7	A6T5N7 [24-36]	0	1450.73587542	High	High	High	2.9e6	5.3e6		2.47452664375305	High	0.003814	0.08152
False	High	[K].VAAAMGATLLLER.[C]			0.0254658	0	1	1	2	A6T4W3	A6T4W3 [53-65]	0	1315.74023259	High	Not Found	Not Found	2.2e6			2.68041110038757	High	0	7.809E-05
False	High	[K].FIEQDPEGQYGLEAAFR.[S]			1.79848E-05	0	1	2	21	A6TGP0	A6TGP0 [38-54]	0	1969.92903187	High	High	High		2.9e6	2.3e6	4.41736793518066	High	0	2.755E-11
False	High	[K].LVIEMETNGTIDPEEAIR.[R]	1xDeamidated [N8]		4.24511E-06	0	1	1	89	A6TEU8	A6TEU8 [201-218]	0	2030.99506285	High	High	High	2.1e6	2.5e6	1.0e6	5.37162494659424	High	0	1.436E-12
False	High	[R].AGENVGVLLR.[G]			0.000667466	0	1	1	297	A6TEX7	A6TEX7 [271-280]	0	1027.58946937	High	High	High	7.8e6	5.5e6	5.0e6	3.72120332717896	High	0	8.015E-07
False	High	[K].LAGLTGQNEDQNVGIK.[V]	1xDeamidated [N/Q]		0.00202205	0	1	3	10	A6TH53	A6TH53 [426-441]	0	1657.83915474	Not Found	High	Not Found		2.1e6		3.70224452018738	High	0	4.305E-07
False	High	[K].LAGLTGQNEDQNVGIK.[V]			1.48233E-06	0	1	3	128	A6TH53	A6TH53 [426-441]	0	1656.85513874	High	High	High	2.2e6	2.8e6	2.9e6	5.07341480255127	High	0	4.557E-12
False	High	[R].AVLEVAGVR.[N]			0.026805	0	1	1	2	A6TEV5	A6TEV5 [113-121]	0	913.54654199	Not Found	Not Found	High				2.82475519180298	High	0	8.695E-05
False	High	[K].ADAAEVSMIPSTK.[A]			0.00650549	0	1	1	12	A6TB33	A6TB33 [193-205]	0	1319.65114275	High	High	High				3.30865001678467	High	0	6.682E-06
False	High	[R].VPAGSVVVSGNLPSK.[D]			1.97645E-05	0	1	1	37	B5Y1K5	B5Y1K5 [227-241]	0	1410.79510484	High	High	High	1.0e6	1.2e6	9.8e5	4.77242374420166	High	0	3.325E-11
False	High	[R].GPIPLPTR.[K]			0.0695678	0	1	1	53	A6TEX3	A6TEX3 [38-45]	0	850.51451364	High	High	High				2.2372510433197	High	0.002188	0.04633
False	High	[R].EELTEGGYNIGR.[V]			0.00166658	0	1	1	19	B5Y275	B5Y275 [199-210]	0	1337.63318447	High	High	High		1.3e6	7.1e5	3.95785856246948	High	0	1.298E-06
False	High	[K].DLDLAQANATDQLKK.[A]			0.0344515	0	1	2	2	B5XZM0	B5XZM0 [53-67]	1	1643.85988977	High	Not Found	Not Found				3.33647584915161	High	0	0.001115
False	High	[K].SATPAQAQAVHK.[F]			0.0171183	0	1	1	6	Q7X222	Q7X222 [177-188]	0	1208.63821038	High	High	Not Found		1.4e7		3.7965259552002	High	0	4.44E-05
False	High	[K].EIMQVALNQAK.[G]			0.0050689	0	1	2	4	A6TEI3	A6TEI3 [517-527]	0	1244.66673332	High	Not Found	Not Found				3.47895908355713	High	0	1.123E-05
False	High	[R].DEIEGSGILSK.[D]			0.00767017	0	1	2	18	A6TGP0	A6TGP0 [412-422]	0	1147.58410909	High	High	High		5.7e5		3.39700126647949	High	0	1.279E-05
False	High	[K].SVEEILGK.[-]			0.0239678	0	1	1	22	A6TEV5	A6TEV5 [160-167]	0	874.48802404	High	High	High				2.66761350631714	High	0	8.18E-05
False	High	[R].EITLSIK.[R]			0.0473845	0	1	1	70	B5XNB4	B5XNB4 [72-78]	0	803.48729581	High	High	High	1.4e6	2.6e6	2.2e6	2.31671118736267	High	0.000125	0.002905
False	High	[K].LFAAAGQAAPEVK.[Y]			0.000166746	0	1	1	26	A6T5N6	A6T5N6 [553-565]	0	1272.69466262	High	High	High		6.5e6	5.5e5	4.11144733428955	High	0	1.915E-07
False	High	[K].STPFAAQVAAER.[C]			0.000973466	0	1	1	64	A6TEV0	A6TEV0 [58-69]	0	1247.63787601	High	High	High	1.3e6			3.7823531627655	High	0	3.382E-07
False	High	[R].EDFANETADDSEAGDSEE.[-]			1.14894E-06	0	1	2	28	A6THB1	A6THB1 [114-131]	0	1930.69445944	High	High	High	8.5e5	1.5e7	1.7e6	6.71843719482422	High	0	5.819E-13
False	High	[R].VDVLINGER.[V]	1xDeamidated [N6]		0.0263102	0	1	2	6	A6TCI3	A6TCI3 [483-491]	0	1015.54185088	High	Not Found	High				2.42147350311279	High	0.0001825	0.003969
False	High	[R].IAHWVGQGATVSDR.[V]			0.00135428	0	1	1	102	A6TCL7	A6TCL7 [57-70]	0	1496.76045066	High	High	High	7.0e5	7.1e5	3.7e6	3.8404495716095	High	0	7.91E-07
False	High	[K].QIADDYQQALR.[D]			0.0218314	0	2	2	8	P00350; P41576	P00350 [395-405]; P41576 [395-405]	0	1320.6542543	High	High	High		4.0e6		2.69209098815918	High	0	0.0001934
False	High	[K].TPEGQAPEEIITEQHDDVEAVEPEVSAEQVDPR.[D]	2xDeamidated [Q14; Q]		0.0275645	0	1	2	5	A6TCM1	A6TCM1 [8-40]	0	3645.65623	Not Found	Not Found	High				4.06446981430054	High	0	9.203E-05
False	High	[R].ADYADSFTENGTHGSDSVESAAR.[E]	1xDeamidated [N10]		1.0211E-06	0	1	1	38	A6TCD7	A6TCD7 [105-127]	0	2387.98583112	High	High	High	3.1e6	1.8e6	1.5e6	5.07739448547363	High	0	1.458E-12
False	High	[R].ADYADSFTENGTHGSDSVESAAR.[E]			0.00139315	0	1	1	5	A6TCD7	A6TCD7 [105-127]	0	2387.00181512	Not Found	High	High		3.0e6	7.1e5	3.65427732467651	High	0	3.413E-07
False	High	[K].LIEGTVAAVPPQGGR.[K]			0.0524245	0	1	2	3	A6T5I1	A6T5I1 [214-228]	0	1464.8169029	Not Found	High	High			9.5e5	2.06208634376526	High	0	0.0003536
False	High	[R].TVGAGVVAK.[V]			0.0275645	0	1	1	6	A6TEX7	A6TEX7 [383-391]	0	801.48287915	High	High	Not Found		2.4e7		1.67374706268311	High	0	0.000853
False	High	[R].FVIGGPMGDCGLTGR.[K]	1xCarbamidomethyl [C10]		0.0106592	0	1	2	13	A6TDV1	A6TDV1 [231-245]	0	1536.72974449	Not Found	High	High			4.5e6	3.31732845306396	High	0	0.0002643
False	High	[K].VHIINLEK.[T]			0.0148043	0	1	2	78	A6T4X1	A6T4X1 [38-45]	0	965.57784211	High	High	High	4.7e6	5.1e6	4.6e6	2.67569255828857	High	0	0.001016
False	High	[K].AAQVPVVVAVNK.[I]			0.00330157	0	1	2	29	A6TEI7	A6TEI7 [494-505]	0	1194.72048348	High	High	High	2.8e6			2.98016023635864	High	0	6.861E-06
False	High	[R].VVEGTQFECLK.[D]	1xCarbamidomethyl [C9]		0.0017972	0	1	1	59	P0A297	P0A297 [63-73]	0	1309.6456638	High	High	High		1.6e7	8.1e5	3.97057867050171	High	0	3.403E-07
False	High	[K].TALAIDAIINQR.[D]			0.0151553	0	1	2	3	A6TG38	A6TG38 [176-187]	0	1298.7426754	High	High	Not Found				3.41256237030029	High	0	2.688E-05
False	High	[K].DLVESAPAALK.[E]			0.00499779	0	1	2	156	A6TGN9	A6TGN9 [86-96]	0	1113.61501535	High	High	High		3.6e7	4.0e6	3.53898358345032	High	0	3.314E-06
False	High	[K].ALTEANGDIELAIENMR.[K]	2xDeamidated [N6; N15]		0.000247838	0	1	1	1	A6T4X2	A6T4X2 [26-42]	0	1861.88478463	High	Not Found	Not Found				4.95517253875732	High	0	5.907E-09
False	High	[K].NDWLDCAK.[K]	1xCarbamidomethyl [C6]		0.119925	0	1	1	4	A6TGB8	A6TGB8 [310-317]	0	1021.44075656	Not Found	Not Found	High			4.8e5	2.04193377494812	High	2.142E-05	0.002077
False	High	[R].IAHWVGQGATVSDR.[V]	1xDeamidated [Q7]		0.0491603	0	1	1	5	A6TCL7	A6TCL7 [57-70]	0	1497.74446666	Not Found	High	High				3.65822982788086	High	0.0001825	0.004025
False	High	[K].DGGFQAFADK.[V]			0.00504508	0	1	1	47	A6T4X2	A6T4X2 [86-95]	0	1055.47925021	High	High	High				4.05101251602173	High	0	4.234E-06
False	High	[R].FTGWYDVDLSEK.[G]			0.000955271	0	1	1	102	B5XZB2	B5XZB2 [22-33]	0	1459.67398665	High	High	High	4.0e6			3.9281051158905	High	0	1.281E-07
False	High	[K].SIVVAIER.[M]			0.0510006	0	1	1	39	A6TEW3	A6TEW3 [20-27]	0	886.53564296	High	High	High	2.4e6			2.66554570198059	High	0	0.0003331
False	High	[K].SNFGANAILAVSLANAK.[A]			2.28802E-06	0	1	2	95	A6TD53	A6TD53 [104-120]	0	1660.90169506	High	High	High	2.8e6		5.7e6	5.7175235748291	High	0	1.408E-10
False	High	[R].ITWEGSQNQDADVSADGK.[T]	1xDeamidated [N/Q]		0.000240921	0	1	1	6	B5XZC1	B5XZC1 [327-344]	0	1921.84100506	Not Found	High	High			6.4e5	5.25798273086548	High	0	1.461E-08
False	High	[R].ITWEGSQNQDADVSADGK.[T]			3.53163E-06	0	1	1	30	B5XZC1	B5XZC1 [327-344]	0	1920.85698906	High	High	High	2.9e6	1.5e6	2.5e6	5.60072374343872	High	0	1.545E-11
False	High	[K].GTQAQFIMEK.[Y]			0.0546327	0	1	1	15	A6T5N7	A6T5N7 [14-23]	0	1152.57177036	High	High	High			9.9e5	3.03607964515686	High	0	0.0005595
False	High	[K].FENMGAQMVK.[E]			0.0139944	0	1	3	16	A6TH53	A6TH53 [66-75]	0	1154.5332764	High	High	High	2.6e6	2.5e6		2.70653557777405	High	0.0002974	0.006484
False	High	[R].KDDQEETVR.[K]			0.100088	0	1	1	2	A6T5N7	A6T5N7 [157-165]	1	1119.52765685	Not Found	High	Not Found		3.2e5		1.58731627464294	High	0	0.0014
False	High	[R].EGEDDFLNDWR.[V]			0.0235246	0	1	1	10	A6T5N6	A6T5N6 [182-192]	0	1395.58114889	Not Found	High	High				3.01320171356201	High	0	0.0002383
False	High	[R].LVDIVEPTEK.[T]			0.00306175	0	1	1	67	A6TEX3	A6TEX3 [73-82]	0	1142.63033104	High	High	High	1.3e6			3.44654107093811	High	0	2.268E-06
False	High	[K].FVVEGDLR.[R]			0.0139944	0	1	1	47	B5XNB4	B5XNB4 [63-70]	0	934.49925744	High	High	High	5.2e6	5.7e6	1.8e6	3.16208219528198	High	0	6.624E-05
False	High	[K].AIAQVGTISANSDETVGK.[L]			4.38766E-06	0	1	3	169	A6TH53	A6TH53 [143-160]	0	1760.90248278	High	High	High	5.3e6	4.8e6	5.4e6	5.84329414367676	High	0	1.531E-12
False	High	[R].SGTLPVHQIVGMGEAYR.[I]			5.17481E-05	0	1	2	61	A6TCF1	A6TCF1 [241-257]	0	1814.92177854	High	High	High	4.6e6	5.6e6	8.5e6	4.62151193618774	High	0	7.93E-09
False	High	[K].QGYAEPSLAQAEAGK.[A]			9.6921E-05	0	1	2	17	A6T6C3	A6T6C3 [502-516]	0	1519.73871209	High	High	High			1.7e6	4.37482976913452	High	0	8.648E-10
False	High	[K].LPIDLSQLK.[V]			0.0219336	0	1	2	52	A6TCF1	A6TCF1 [188-196]	0	1026.61937252	Not Found	High	High		2.1e6		2.43208765983582	High	0	9.614E-05
False	High	[R].GDISEFAPR.[I]			0.0129825	0	1	2	23	A6TEI3	A6TEI3 [546-554]	0	991.48433561	High	High	High	6.0e6		6.7e5	2.95642995834351	High	0	7.968E-05
False	High	[R].KFEELVQTR.[N]			0.0302521	0	1	2	39	A6T4F4	A6T4F4 [528-536]	1	1149.62624875	High	High	High	2.4e6	4.3e6	5.6e6	2.52865648269653	High	0	0.0003453
False	High	[K].VLQVQTENLQAER.[N]			0.000791011	0	1	2	29	A6T6Z0	A6T6Z0 [39-51]	0	1527.81254573	High	High	High		3.9e6	1.6e6	4.07492589950562	High	0	1.192E-07
False	High	[K].ALTEANGDIELAIENMR.[K]			4.86757E-06	0	1	1	52	A6T4X2	A6T4X2 [26-42]	0	1859.91675263	High	High	High				5.81342267990112	High	0	3.883E-11
False	High	[K].HADNALTFGPR.[D]			0.000544919	0	1	2	47	A6TEV7	A6TEV7 [45-55]	0	1198.5963456	High	High	High		2.2e6	4.6e6	3.93040013313293	High	0	1.252E-07
False	High	[R].IAGINIPDHK.[H]			0.00115363	0	1	1	179	B5XNB4	B5XNB4 [4-13]	0	1077.60511943	High	High	High	1.5e6	2.5e6	1.5e6	3.57099390029907	High	0	1.044E-05
False	High	[R].GEMPQTIGGGIGQSR.[L]			0.00796431	0	1	2	15	A6TG48	A6TG48 [285-299]	0	1487.72710159	High	High	High	1.4e6			3.65095210075378	High	0	5.871E-05
False	High	[R].IAESPESVIAR.[T]			0.00255961	0	1	2	19	A6T6B5	A6T6B5 [450-460]	0	1171.63172801	High	High	High			1.4e6	3.42735362052917	High	0	0.0004684
False	High	[R].SVGEMAENQFR.[V]			0.00479037	0	1	2	26	A6TGP0	A6TGP0 [455-465]	0	1267.57356119	High	High	High			1.3e6	3.48926639556885	High	0	2.329E-05
False	High	[K].AYGSTNPINVVR.[A]			0.000414476	0	1	1	92	A6TEV5	A6TEV5 [127-138]	0	1290.68007516	High	High	High	1.5e6	7.2e6	2.2e6	4.13392782211304	High	0	3.563E-07
False	High	[R].QIVSNAGEEPSVVANNVK.[A]			2.81626E-07	0	1	3	125	A6TH53	A6TH53 [453-470]	0	1854.95558096	High	High	High	2.5e6	7.3e6	4.8e6	6.2413649559021	High	0	1.768E-13
False	High	[R].YTGAITAAAGTIHR.[L]			4.34645E-06	0	1	2	200	A6THB1	A6THB1 [25-38]	0	1402.743738	High	High	High		5.8e6	4.7e6	4.27549457550049	High	0	2.796E-11
False	High	[R].QIVSNAGEEPSVVANNVK.[A]	1xDeamidated [N/Q]		1.3425E-06	0	1	3	98	A6TH53	A6TH53 [453-470]	0	1855.93959696	High	High	High		2.5e6	1.3e6	6.13800001144409	High	0	1.36E-13
False	High	[-].MQGSVTEFLKPR.[L]			0.000366631	0	1	1	43	A6TEU8	A6TEU8 [1-12]	0	1392.73039616	High	High	High		8.0e6	6.1e6	4.50413656234741	High	0	7.938E-08
False	High	[K].ALTEANGDIELAIENMR.[K]	1xDeamidated [N]		4.96031E-06	0	1	1	127	A6T4X2	A6T4X2 [26-42]	0	1860.90076863	High	High	High	2.0e6			6.16452217102051	High	0	4.107E-12
False	High	[R].QIVSNAGEEPSVVANNVK.[A]	2xDeamidated [N/Q]		0.000919895	0	1	3	5	A6TH53	A6TH53 [453-470]	0	1856.92361296	High	Not Found	High	2.5e6			4.61661052703857	High	0	8.617E-08
False	High	[K].KIIGEQLGVK.[Q]			0.0265565	0	1	1	6	B5XXH6	B5XXH6 [10-19]	1	1084.6724707	High	Not Found	High	1.6e6		7.5e5	3.35049676895142	High	0	0.0002326
False	High	[K].IFVDEGPSMK.[R]			0.0155147	0	1	1	9	A6TEW7	A6TEW7 [74-83]	0	1122.5499723	Not Found	Not Found	High				3.25464415550232	High	0	3.323E-05
False	High	[R].MIPGFEDGIK.[G]			0.0217296	0	1	2	15	A6T5H9	A6T5H9 [194-203]	0	1106.5550577	High	High	High		4.0e6		2.2533175945282	High	0	6.429E-05
False	High	[R].EQLGLSQQAVAER.[L]	1xDeamidated [Q2]		0.0237452	0	1	2	18	A6TCD5	A6TCD5 [24-36]	0	1429.72814786	High	High	High		2.4e6	8.6e5	3.18429327011108	High	0.002105	0.04521
False	High	[-].MQQLQNVIESAFER.[R]			0.00147427	0	1	2	19	B5Y1K5	B5Y1K5 [1-14]	0	1692.83738024	High	High	High	2.2e6	3.1e6		4.00789833068848	High	0	2.253E-07
False	High	[K].SNFGANAILAVSLANAK.[A]	1xDeamidated [N]		0.00211968	0	1	2	4	A6TD53	A6TD53 [104-120]	0	1661.88571106	Not Found	High	High				4.23237466812134	High	0	4.747E-07
False	High	[R].STVGHDLNLDVCGK.[C]	1xCarbamidomethyl [C12]		3.15314E-05	0	1	2	165	A6TGC6	A6TGC6 [26-39]	0	1514.72676753	High	High	High	3.3e6	2.0e6	6.4e6	4.98872661590576	High	0	1.47E-07
False	High	[K].QIADDYQQALR.[D]	1xDeamidated [Q]		0.0911505	0	2	2	5	P00350; P41576	P00350 [395-405]; P41576 [395-405]	0	1321.6382703	High	Not Found	Not Found				2.55903315544128	High	0	0.001147
False	High	[K].TPEGQAPEEIITEQHDDVEAVEPEVSAEQVDPR.[D]	1xDeamidated [Q]		0.000104521	0	1	2	47	A6TCM1	A6TCM1 [8-40]	0	3644.672214	High	High	High	5.4e6	3.9e6	6.8e6	5.56617593765259	High	0	8.557E-08
False	High	[K].NVEFFEAR.[R]			0.021129	0	1	2	66	A6THB4	A6THB4 [43-50]	0	1011.48942101	High	High	High		6.4e6		2.65323853492737	High	0	5.323E-05
False	High	[R].GTLEDPNQFIR.[R]			0.0170384	0	1	1	13	A6T5N6	A6T5N6 [606-616]	0	1289.64844067	High	High	Not Found	2.8e6	1.3e6		2.89651083946228	High	0.0004964	0.01175
False	High	[R].AAATQEMTLVDTPNAK.[T]	1xDeamidated [N/Q]		0.048043	0	1	2	4	A6T4Z7	A6T4Z7 [246-261]	0	1661.80507744	Not Found	High	Not Found		1.1e6		3.37270712852478	High	4.277E-05	0.0022
False	High	[R].TFQPSVLK.[R]			0.0643959	0	1	1	15	A6TG05	A6TG05 [4-11]	0	919.52474393	Not Found	Not Found	High				2.37245607376099	High	0.0006112	0.0207
False	High	[R].ATLGEVGNAEHMLR.[V]			3.02205E-05	0	1	1	142	A6TEW9	A6TEW9 [190-203]	0	1497.74783705	High	High	High	1.9e6	6.4e6	4.7e6	4.82946634292603	High	0	2.917E-10
False	High	[K].VSLVYGQMNEPPGNR.[L]			0.00170635	0	1	2	15	A6TG36	A6TG36 [203-217]	0	1660.81116552	High	High	High	3.6e6	2.2e6	1.1e6	3.70648384094238	High	0	2.077E-06
False	High	[K].DNTPMFVR.[G]			0.0442217	0	1	1	50	P24164	P24164 [119-126]	0	979.46657711	High	High	High				2.28649044036865	High	0.0005077	0.01278
False	High	[R].ADPLEQGAGDQGLMFGYATNETDVLMPAPVTYAHR.[L]	2xDeamidated [Q6; N/Q]		0.0907441	0	1	2	3	A6TDV1	A6TDV1 [110-144]	0	3737.70980284	High	High	Not Found				3.34170365333557	High	0	0.001126
False	High	[K].QLLEYDDVANDQR.[R]			0.00304735	0	1	2	3	A6T4P1	A6T4P1 [644-656]	0	1578.73944032	High	Not Found	High			6.8e5	3.14549469947815	High	0	9.978E-07
False	High	[R].DTTTPASMAATLR.[K]			0.0151553	0	1	9	9	P37323	P37323 [154-166]	0	1335.65729075	Not Found	High	High		5.1e6	7.3e5	2.64129590988159	High	0	0.0002927
False	High	[R].STGSYSLVTQQPLGGK.[A]			3.24408E-06	0	1	2	22	A6TGP0	A6TGP0 [1247-1262]	0	1622.83842608	High	High	High	1.2e6		1.6e6	5.24636363983154	High	0	8.318E-13
False	High	[R].GITINTSHVEYDTPTR.[H]	1xDeamidated [N5]		0.0302521	0	1	1	4	A6TEX7	A6TEX7 [60-75]	0	1804.87118309	High	High	High		2.3e6		2.79267644882202	High	0	0.000112
False	High	[R].GITINTSHVEYDTPTR.[H]			1.05526E-05	0	1	1	239	A6TEX7	A6TEX7 [60-75]	0	1803.88716709	High	High	High	1.0e7	9.1e6	8.3e5	4.74513578414917	High	0	1.92E-10
False	High	[R].TTPSIIAYTQDGETLVGQPAK.[R]	1xDeamidated [Q]		0.00088166	0	1	2	11	A6T4F4	A6T4F4 [35-55]	0	2191.11286971	High	High	High		7.9e6		5.60664176940918	High	0	1.409E-06
False	High	[R].ADPLEQGAGDQGLMFGYATNETDVLMPAPVTYAHR.[L]	1xDeamidated [Q/N]		0.00644454	0	1	2	24	A6TDV1	A6TDV1 [110-144]	0	3736.72578684	High	High	High	5.2e6	5.3e6	6.1e6	4.98557233810425	High	0	2.25E-05
False	High	[R].VAFQAVIK.[A]			0.0185361	0	1	1	60	B5XQC9	B5XQC9 [34-41]	0	875.53491473	High	High	High		4.7e6		2.8875424861908	High	0	4.047E-05
False	High	[K].TPEGQAPEEIITEQHDDVEAVEPEVSAEQVDPR.[D]			2.78912E-05	0	1	2	35	A6TCM1	A6TCM1 [8-40]	0	3643.688198	High	High	High	5.6e6	4.4e6		5.7690224647522	High	0	1.197E-09
False	High	[R].EPEIVDTANFLNALGAK.[I]			0.0100748	0	1	2	7	A6TEK8	A6TEK8 [188-204]	0	1801.93305467	High	High	High	2.0e6		5.6e6	3.26267075538635	High	0	1.161E-05
False	High	[R].VIEIAVK.[G]			0.0879464	0	1	1	41	B5XSS1	B5XSS1 [100-106]	0	771.49746661	High	High	High		1.9e6		2.168048620224	High	0.0004275	0.00872
False	High	[K].TAPPQISAEVLK.[K]			0.0276931	0	1	2	9	A6T4F4	A6T4F4 [110-121]	0	1253.70997831	High	High	High		8.4e6	3.9e6	2.10496926307678	High	0.0002216	0.005331
False	High	[K].DAALSCDQFFVNHR.[W]	2xDeamidated [Q8; N12]; 1xCarbamidomethyl [C6]		0.0254658	0	1	1	14	A6T4X1	A6T4X1 [82-95]	0	1681.72749662	High	High	High	3.1e6			2.94265413284302	High	0	7.8E-05
False	High	[K].AICAETGIAENVK.[I]	1xCarbamidomethyl [C3]		6.77158E-05	0	1	1	97	B5XNB4	B5XNB4 [32-44]	0	1375.68859118	High	High	High	1.0e6	2.0e6	4.2e6	5.24755573272705	High	0	1.395E-07
False	High	[K].FVNELLPVIDSLDR.[A]			0.00136068	0	1	2	44	A6TCM1	A6TCM1 [91-104]	0	1629.88464803	High	High	High	1.4e7		1.3e7	3.88278126716614	High	0	3.47E-06
False	High	[R].LIDQSTAEIVETAK.[R]			5.00669E-05	0	1	1	202	A6TEX3	A6TEX3 [17-30]	0	1517.80572899	High	High	High	5.0e6	8.0e6	1.8e7	5.22875928878784	High	0	7.121E-09
False	High	[K].AVAAGMNPMDLK.[R]			0.0676987	0	1	3	22	A6TH53	A6TH53 [106-117]	0	1217.60169027	High	High	High			4.6e6	3.4394965171814	High	0.0002402	0.005937
False	High	[K].VGTVTPNVAEAVK.[N]			0.000924245	0	2	2	73	B5XYF8; A6TGN6	B5XYF8 [142-154]; A6TGN6 [142-154]	0	1284.71579194	High	High	High		6.2e6	1.2e6	3.27088618278503	High	0	8.674E-08
False	High	[K].VSQALDILTYTNK.[K]			0.000138721	0	1	1	70	A6TEW7	A6TEW7 [29-41]	0	1465.78968507	High	High	High	5.4e6			5.17306518554688	High	0	4.835E-09
False	High	[K].DAALSCDQFFVNHR.[W]	1xCarbamidomethyl [C6]		0.000498201	0	1	1	104	A6T4X1	A6T4X1 [82-95]	0	1679.75946462	High	High	High	3.8e6	5.7e6		3.80709505081177	High	0	2.818E-07
False	High	[R].APEVVEEQR.[S]			0.0155147	0	1	2	4	A6TCD6	A6TCD6 [83-91]	0	1056.53201402	High	High	Not Found		2.9e6		3.04488277435303	High	0	2.825E-05
False	High	[K].VANLGSLGDQVNVK.[A]	2xDeamidated [N3; N12]		0.0258243	0	1	2	2	A6THB4	A6THB4 [9-22]	0	1415.73765035	Not Found	High	Not Found		5.3e5		3.90277576446533	High	0	8.035E-05
False	High	[K].VANLGSLGDQVNVK.[A]	1xDeamidated [N/Q]		0.050767	0	1	2	36	A6THB4	A6THB4 [9-22]	0	1414.75363435	High	High	Not Found	4.7e6	6.4e6		2.84599113464355	High	0.0004964	0.01183
False	High	[K].VANLGSLGDQVNVK.[A]			3.32111E-05	0	1	2	196	A6THB4	A6THB4 [9-22]	0	1413.76961835	High	High	High	6.2e6	1.2e7	9.0e6	5.05170965194702	High	0	1.645E-08
False	High	[K].FIEQDPEGQYGLEAAFR.[S]	1xDeamidated [Q]		0.000736975	0	1	2	9	A6TGP0	A6TGP0 [38-54]	0	1970.91304787	Not Found	Not Found	High			4.2e6	4.28717517852783	High	0	0.0001481
False	High	[R].TTPSIIAYTQDGETLVGQPAK.[R]			1.42743E-06	0	1	2	85	A6T4F4	A6T4F4 [35-55]	0	2190.12885371	High	High	High	2.6e7	1.2e7	3.5e6	5.58604431152344	High	0	5.178E-09
False	High	[K].ITQGDDLAPGVLK.[I]			0.000624809	0	1	2	14	A6TGP0	A6TGP0 [1036-1048]	0	1326.7263566	High	High	High			1.1e6	3.16614532470703	High	0	1.133E-06
False	High	[K].AGDQIQSGVDAAIK.[A]			0.000100649	0	1	1	121	A6TEW9	A6TEW9 [112-125]	0	1372.70668374	High	High	High	4.8e6	3.7e6	2.6e6	5.19982528686523	High	0	4.396E-09
False	High	[R].GVNVLADAVK.[V]			0.00278629	0	1	3	77	A6TH53	A6TH53 [19-28]	0	985.56767131	High	High	High		3.1e6	8.3e5	4.03165340423584	High	0	1.908E-06
False	High	[R].TPNPDILCNK.[E]	1xCarbamidomethyl [C8]		0.033506	0	1	2	9	A6T7K3	A6T7K3 [95-104]	0	1171.5775843	High	High	High		9.7e5	8.9e5	2.46589779853821	High	0	0.0002243
False	High	[K].GEAIGVIAAQSIGEPGTQLTMR.[T]	1xDeamidated [Q]		0.00376726	0	1	1	18	A6TGP1	A6TGP1 [912-933]	0	2200.1278083	High	High	High				4.71086883544922	High	0	2.552E-05
False	High	[R].KFISIVAE.[-]			0.110807	0	1	1	24	B5XSV6	B5XSV6 [78-85]	1	906.52949496	High	High	High		3.7e6	4.3e6	2.44428682327271	High	0.0003937	0.007854
False	High	[K].GALSAVVADSR.[G]			0.00230743	0	1	1	20	P0A297	P0A297 [21-31]	0	1045.56364851	Not Found	Not Found	High				4.39496898651123	High	0	1.199E-06
False	High	[R].NQILTEEQYLDALEEFGDEFDAK.[M]			5.47625E-05	0	1	1	34	A6TGP1	A6TGP1 [157-179]	0	2717.24646194	High	High	High	2.4e6		8.9e6	5.37061643600464	High	0	1.103E-09
False	High	[R].NQILTEEQYLDALEEFGDEFDAK.[M]	1xDeamidated [Q/N]		0.000510092	0	1	1	36	A6TGP1	A6TGP1 [157-179]	0	2718.23047794	High	High	High		4.3e6	7.3e6	4.64226198196411	High	0	0.0003378
False	High	[K].APVVVPAGVDVK.[IV]			0.000272363	0	1	2	111	A6TEV7	A6TEV7 [7-18]	0	1150.68303536	High	High	High	2.3e6	1.9e6	1.1e7	3.84441137313843	High	0	2.685E-07
False	High	[R].SAGTYVQIVAR.[D]			0.00134157	0	1	1	60	A6TEW9	A6TEW9 [157-167]	0	1164.63714778	High	High	High		2.2e6	1.4e6	3.63092851638794	High	0	9.008E-06
False	High	[R].YDLSAVGR.[M]			0.0590512	0	1	2	4	A6TGP0	A6TGP0 [395-402]	0	880.45230726	Not Found	Not Found	High				2.08386325836182	High	0	0.000451
False	High	[R].ALLENTDMGAR.[D]			0.0158824	0	1	1	22	B5XZ36	B5XZ36 [136-146]	0	1190.58339762	High	High	High		2.8e6	5.6e5	2.90741920471191	High	0	3.012E-05
False	High	[R].ILQSAVETYQR.[K]			0.0689394	0	1	2	5	A6T4P1	A6T4P1 [739-749]	0	1307.69539085	High	High	High	1.2e6	1.1e6		2.45237851142883	High	0.0002402	0.005837
False	High	[K].TILWNGPVGVFEFPNFR.[K]	1xDeamidated [N]		0.000158313	0	1	1	6	B5XUB8	B5XUB8 [303-319]	0	1994.01705954	Not Found	High	High		7.3e7	1.4e8	4.66600656509399	High	0	0.0007941
False	High	[R].EGTDLFLK.[S]			0.0460938	0	1	1	48	B5XNB5	B5XNB5 [15-22]	0	922.48802404	High	High	High		6.3e6	2.7e6	2.74375009536743	High	0	0.0003738
False	High	[R].VVVETPVGLNEK.[Q]			0.0263102	0	1	2	6	A6T4F5	A6T4F5 [326-337]	0	1283.72054297	High	High	High				3.21807670593262	High	0	0.001007
False	High	[K].ADLGIAYDGDGDR.[V]			0.0618088	0	1	1	6	B5XSW5	B5XSW5 [234-246]	0	1337.59679895	Not Found	High	High		2.2e6	1.4e6	2.70538353919983	High	0	0.002047
False	High	[R].AAVPADWAVGDK.[T]			0.00279946	0	1	1	67	Q9F663	Q9F663 [222-233]	0	1199.60551329	High	High	High	2.7e6	6.5e6	2.0e6	2.91612911224365	High	0	2.681E-06
False	High	[R].FWVESEK.[R]			0.0961621	0	1	2	36	A6TFM8	A6TFM8 [38-44]	0	924.44615926	High	High	High		2.0e6		1.96378183364868	High	0.0004798	0.01092
False	High	[R].QWFTDVK.[I]			0.0714858	0	1	1	70	B5XSV5	B5XSV5 [91-97]	0	923.46214369	High	High	High	4.4e6	4.2e6		2.60999774932861	High	0.0001053	0.0027
False	High	[R].DVATPEVADIR.[N]			0.00900011	0	1	2	20	A6T4Z7	A6T4Z7 [378-388]	0	1185.61099255	High	High	High	2.7e6			3.15227246284485	High	0	0.0008668
False	High	[K].GFTSEITVTSNGK.[S]	1xDeamidated [N11]		0.000532216	0	1	1	78	P16481	P16481 [28-40]	0	1341.65325162	High	High	High		2.3e6	2.8e6	4.76513814926147	High	0	9.521E-08
False	High	[K].DGSAVVLGYTDR.[I]			0.00232929	0	1	1	34	P24017	P24017 [250-261]	0	1252.61680618	High	High	High		1.0e6	2.4e6	4.14917707443237	High	0	5.776E-07
False	High	[K].ELQESFGGPTGENNSPR.[S]			6.61371E-05	0	1	2	15	A6T4F5	A6T4F5 [344-360]	0	1818.82529508	High	High	High	1.3e6		1.5e6	4.48057985305786	High	0	3.96E-10
False	High	[R].AQYVLAEQVTR.[L]			0.00714752	0	1	2	12	A6T9Y5	A6T9Y5 [303-313]	0	1277.68482619	High	High	High		2.2e6	4.1e5	3.66286301612854	High	0	1.248E-05
False	High	[R].SQQQAGLLDTPIR.[Y]			0.000380733	0	1	1	116	Q9F663	Q9F663 [83-95]	0	1426.76486732	High	High	High	2.7e6	4.1e6	1.1e7	4.88126659393311	High	0	2.29E-08
False	High	[R].LGAQQCQLSDDSLVR.[Q]	1xCarbamidomethyl [C6]		1.11147E-05	0	1	1	37	A6TD54	A6TD54 [441-455]	0	1689.82245872	High	High	High	6.0e6	1.5e6	1.6e6	5.14909029006958	High	0	1.682E-09
False	High	[R].DILGDDADSYEK.[V]			0.0139944	0	1	1	4	B5Y235	B5Y235 [515-526]	0	1340.58523118	High	Not Found	Not Found				2.43827342987061	High	0	2.64E-05
False	High	[R].YAGVGDIIK.[I]			0.00653618	0	1	1	31	A6TEW2	A6TEW2 [32-40]	0	935.51965853	High	High	High		4.7e6		2.54804587364197	High	0	9.537E-06
False	High	[K].INPAGAPNYVPGEYK.[L]			0.000144739	0	1	2	100	A6T5H9	A6T5H9 [84-98]	0	1589.79583307	High	High	High	7.5e6	6.5e6	6.7e6	3.97835159301758	High	0	0.0002544
False	High	[R].GQQSFIIEPGER.[I]			0.087162	0	1	2	15	A6TFN1	A6TFN1 [105-116]	0	1360.68555442	High	High	High	5.8e6	3.0e6	7.6e5	2.99256539344788	High	0	0.001039
False	High	[R].HVEQALNETPDK.[L]			0.025945	0	1	2	3	A6T7C6	A6T7C6 [781-792]	0	1380.67538362	High	Not Found	Not Found				2.55032205581665	High	0	0.001148
False	High	[R].SPGVFFDSDK.[G]			0.0035434	0	1	2	11	A6TGP0	A6TGP0 [152-161]	0	1098.51021596	Not Found	Not Found	High			1.6e6	3.11576700210571	High	0	1.365E-06
False	High	[K].GEAIGVIAAQSIGEPGTQLTMR.[T]			7.61932E-05	0	1	1	49	A6TGP1	A6TGP1 [912-933]	0	2199.1437923	High	High	High	2.9e6	5.8e6	3.2e6	5.09625196456909	High	0	4.985E-08
False	High	[K].LNDHKPSSIGQASR.[I]			0.12098	0.00063395	1	1	1	A6TG45	A6TG45 [590-603]	0	1509.77682895	High	Not Found	Not Found				1.26253819465637	High	2.142E-05	0.002117
False	High	[K].IDLPAADPER.[V]			0.12098	0.00063395	1	2	13	A6TCI3	A6TCI3 [133-142]	0	1096.56331414	High	High	High		1.1e6		2.49204158782959	High	0.0004798	0.01089
False	High	[K].VTRDAEMATLDLAFPHYGFAQHK.[G]			0.124194	0.00126607	1	2	3	A6T4Y5	A6T4Y5 [141-163]	1	2618.28201701	Not Found	High	High				3.86584997177124	High	0.000165	0.003657
False	High	[K].VYAAGEVFNVPGNSEFHLQVAEPTSYLCR.[Y]	1xCarbamidomethyl [C28]		0.123653	0.00126607	1	1	1	A6T5B6	A6T5B6 [64-92]	0	3254.55752312	Not Found	High	Not Found		2.7e6		2.73054671287537	High	4.277E-05	0.002212
False	High	[K].QALELPR.[E]			0.124738	0.00189094	1	2	5	A6T5H9	A6T5H9 [328-334]	0	826.47812812	High	Not Found	High				1.78412127494812	High	0.0006828	0.02184
False	High	[K].SVGQLLK.[E]			0.126933	0.00189094	1	1	33	A6T4X2	A6T4X2 [241-247]	0	744.46141546	High	High	High			8.6e5	2.30519700050354	High	0.0002974	0.006446
False	High	[R].THEQTTAAER.[Q]			0.125831	0.00189094	1	1	4	B5Y274	B5Y274 [209-218]	0	1143.53889025	High	High	Not Found		2.4e5		1.08931934833527	High	6.393E-05	0.002295
False	High	[R].LEYDPNR.[S]			0.125283	0.00189094	1	1	14	A6TEW9	A6TEW9 [81-87]	0	906.4315718	High	High	High		3.5e6		2.09872150421143	High	0.005361	0.1059
False	High	[K].EGLVHISQIADKR.[V]			0.126933	0.00189094	1	2	9	A6TEI3	A6TEI3 [646-658]	1	1465.81215187	High	High	High	4.6e6	7.6e6	6.6e6	2.12503123283386	High	0.004971	0.1001
False	High	[K].VANLAAAQADR.[E]			0.126933	0.00189094	1	2	1	A6TFH4	A6TFH4 [58-68]	0	1099.58544657	Not Found	High	Not Found				3.02989435195923	High	6.393E-05	0.002343
False	High	[K].VTVELTPYDLSK.[G]			0.128043	0.00251585	1	1	2	A6T6Y1	A6T6Y1 [53-64]	0	1364.73077326	High	Not Found	Not Found				2.13812685012817	High	8.493E-05	0.0024
False	High	[R].LDQLTVIELDR.[D]			0.128043	0.00251585	1	2	21	A6T4I7	A6T4I7 [59-69]	0	1314.7263566	Not Found	High	High				2.49584794044495	High	0.0004647	0.01013
False	High	[R].ITTEAFNQR.[R]			0.128602	0.00251585	1	2	4	A6T4I7	A6T4I7 [213-221]	0	1079.54799845	High	High	Not Found				2.16645479202271	High	8.493E-05	0.002408
False	High	[K].AVEHLVK.[L]			0.135481	0.0031336	1	1	10	P16481	P16481 [73-79]	0	795.47231449	High	High	High		4.3e6		2.2033998966217	High	0.0001053	0.0027
False	High	[K].DEVILTLNK.[S]			0.130859	0.0031336	1	1	8	A6TEU8	A6TEU8 [96-104]	0	1044.59355166	High	High	Not Found		1.2e6		2.46556496620178	High	0.0001053	0.002511
False	High	[K].GVQWIPDWGQAR.[I]			0.137252	0.0031336	1	1	3	B5Y235	B5Y235 [440-451]	0	1412.70695862	Not Found	Not Found	High			5.5e6	2.7548189163208	High	0.000125	0.002797
False	High	[R].GVQSILQR.[Y]			0.131429	0.0031336	1	2	4	A6TG36	A6TG36 [360-367]	0	900.5261409	High	High	Not Found				2.71444439888	High	0.0001053	0.002521
False	High	[K].VGGSLEAAVTLYADADLAAK.[L]			0.132575	0.0031336	1	1	2	B5Y235	B5Y235 [832-851]	0	1935.0069478	High	Not Found	Not Found				2.42708969116211	High	0.0001053	0.002581
False	High	[K].IGAGPWVVK.[C]			0.147053	0.0037258	1	1	2	A6T6F6	A6T6F6 [38-46]	0	926.54581376	Not Found	High	Not Found				2.81522822380066	High	0.003246	0.06861
False	High	[K].NPDVQALLNDAPALGDYLDEESK.[A]	1xDeamidated [N/Q]		0.139044	0.0037258	1	1	4	B5XNL6	B5XNL6 [212-234]	0	2488.17256924	Not Found	High	Not Found				2.90585494041443	High	0.000125	0.002869
False	High	[K].LENSLGGIK.[D]			0.139645	0.0037258	1	2	2	A6T4X1	A6T4X1 [144-152]	0	930.52547216	High	Not Found	Not Found				1.75771009922028	High	0.008907	0.1785
False	High	[R].HAFKPK.[L]			0.147053	0.0037258	2	2	6	B5XP25; A6TBR5	B5XP25 [80-85]; A6TBR5 [80-85]	0	727.42497045	High	High	High		1.6e6		2.19906210899353	High	0.0003164	0.007136
False	High	[K].SHVVVNGHTK.[I]	1xDeamidated [N6]		0.143306	0.0037258	1	2	3	A6T4Y3	A6T4Y3 [46-55]	0	1078.56398331	Not Found	High	Not Found		3.7e5		2.5594494342804	High	0.000125	0.003067
False	High	[R].QDLAPEAAEAVLHGK.[W]	1xDeamidated [Q1]		0.140856	0.0037258	1	1	43	A6T5I9	A6T5I9 [81-95]	0	1549.7856627	High	High	High				2.65942859649658	High	0.001267	0.03065
False	High	[K].IVDAQGNDVLIPGTDMPAQYFLPGK.[A]	1xDeamidated [Q/N]		0.14269	0.0037258	1	1	9	A6TGP1	A6TGP1 [1080-1104]	0	2660.32763014	High	High	Not Found	2.9e6	1.8e6		3.5977680683136	High	0.000125	0.003045
False	High	[-].MQEQYRPEEIESK.[V]			0.14269	0.0037258	1	2	6	A6T6A3	A6T6A3 [1-13]	0	1666.77411126	High	Not Found	High				2.23409008979797	High	0.004435	0.09198
False	High	[K].IDPTNLEQPQQAR.[Y]			0.142077	0.0037258	1	1	2	A6TEG6	A6TEG6 [125-137]	0	1509.76559555	Not Found	High	Not Found		4.9e5		1.98114240169525	High	0.0002402	0.005542
False	High	[K].AATDNGGSLIK.[E]	1xDeamidated [N5]		0.141465	0.0037258	1	2	2	A6TG37	A6TG37 [249-259]	0	1047.53168008	Not Found	Not Found	High				2.39159321784973	High	0.000125	0.002983
False	High	[K].GETLESLIPEAFAVVR.[E]			0.145795	0.0037258	1	1	6	A6T4P1	A6T4P1 [57-72]	0	1730.93232644	High	Not Found	High	2.1e7			2.93415331840515	High	0.0002216	0.00545
False	High	[R].FWVESEKR.[F]			0.145169	0.0037258	1	2	58	A6TFM8	A6TFM8 [38-45]	1	1080.54727022	High	High	High	5.4e6	5.8e6	3.1e6	2.10771918296814	High	0.0005587	0.01742
False	High	[R].DDLVAEIK.[A]			0.139044	0.0037258	1	1	5	A6TGB8	A6TGB8 [200-207]	0	902.48293864	High	Not Found	High	2.0e6			1.97776329517365	High	0.000125	0.002872
False	High	[R].FTDMIDGQTITR.[Q]			0.152185	0.0043012	1	1	2	A6TGP1	A6TGP1 [1037-1048]	0	1397.67294081	Not Found	Not Found	High				2.26826429367065	High	0.001699	0.0374
False	High	[K].STDSAEGADVVDMNLTYLYNDGEFWHFMNNETFEQLSADAK.[A]	1xDeamidated [Q/N]		0.147686	0.0043012	1	1	2	A6TH65	A6TH65 [58-98]	0	4676.00280859	Not Found	Not Found	High				3.03529119491577	High	0.0006474	0.02124
False	High	[R].RPDGSVIR.[F]			0.153492	0.0043012	1	1	37	A6TEW2	A6TEW2 [71-78]	0	899.50573981	Not Found	High	High				2.92421817779541	High	0.00589	0.1196
False	High	[K].EDLLASGR.[G]			0.149599	0.0043012	1	2	11	A6T748	A6T748 [11-18]	0	860.44722186	High	High	High				2.05706453323364	High	0.005657	0.1129
False	High	[K].TVDALMR.[L]			0.148959	0.0043012	1	1	4	A6TEX3	A6TEX3 [83-89]	0	805.42364973	High	Not Found	High				1.75032806396484	High	0.009937	0.2004
False	High	[K].LQMELIPER.[L]			0.15481	0.0043012	1	1	9	A6TGP0	A6TGP0 [237-245]	0	1128.60815588	Not Found	Not Found	High				2.10502696037292	High	0.006592	0.1325
False	High	[R].GEIPGLK.[K]			0.148322	0.0043012	1	1	40	B5XNA6	B5XNA6 [91-97]	0	713.41921631	High	High	High				1.92901825904846	High	0.0005077	0.01558
False	High	[K].GDVYTGLQAETLTEDDFDFAQQHLR.[M]	1xDeamidated [Q]		0.153492	0.0043012	1	1	2	A6T4E6	A6T4E6 [85-109]	0	2870.31152218	Not Found	Not Found	High			3.8e6	3.25471639633179	High	0.000165	0.003564
False	High	[K].AIAEQLK.[Y]			0.15415	0.0043012	1	1	5	A6TEV6	A6TEV6 [57-63]	0	772.45633006	High	High	Not Found		1.8e7		2.31082987785339	High	0.0004275	0.009409
False	High	[R].KLLDEGR.[A]			0.152185	0.0043012	1	1	59	A6TEX7	A6TEX7 [264-270]	1	830.47304272	High	High	High		1.2e7		2.24060821533203	High	0.0003164	0.007298
False	High	[R].GEDHINNTPR.[Q]	1xDeamidated [N]		0.155472	0.0043012	1	2	2	A6TC43	A6TC43 [200-209]	0	1153.52324062	High	Not Found	Not Found				1.94752550125122	High	0.002575	0.05409
False	High	[K].GVSFFNSVGGNVVAQVTGMGDNPSLSELIGPVK.[V]	2xDeamidated [N22; N/Q]		0.156137	0.0043012	1	1	3	A6TG37	A6TG37 [122-154]	0	3278.62493443	High	Not Found	Not Found	3.6e6			2.70701837539673	High	0.008923	0.179
False	High	[K].IPGGFFR.[R]			0.15415	0.0043012	1	2	2	A6TEI3	A6TEI3 [73-79]	0	793.43553511	High	Not Found	Not Found	1.8e6			1.63096451759338	High	0.000165	0.003599
False	High	[R].VPNGVSGTVIDVQVFTR.[D]			0.152185	0.0043012	1	2	1	A6TGP0	A6TGP0 [920-936]	0	1787.96502353	Not Found	Not Found	High				2.55355215072632	High	0.000165	0.003499
False	High	[K].EAMEPEFK.[V]			0.148959	0.0043012	1	2	17	A6TCG5	A6TCG5 [278-285]	0	980.43935928	High	High	High		2.4e6		2.30327415466309	High	0.0001825	0.004108
False	High	[R].KSDQNVR.[G]			0.175803	0.00484456	2	2	1	B5XYF8; A6TGN6	B5XYF8 [54-60]; A6TGN6 [54-60]	1	846.4428052	Not Found	High	Not Found		3.4e6		2.00847506523132	High	0.0001825	0.004845
False	High	[K].ASNLVYTR.[N]			0.168544	0.00484456	1	1	7	A6T6Q6	A6T6Q6 [11-18]	0	923.49450641	High	High	Not Found				1.84004104137421	High	0.0004798	0.01117
False	High	[K].DQGIDLR.[N]			0.165014	0.00484456	1	2	17	A6T4F4	A6T4F4 [247-253]	0	816.42100714	High	High	High				2.19141793251038	High	0.0001825	0.004203
False	High	[R].EVPAAIQK.[A]			0.158823	0.00484456	1	1	8	A6TEV5	A6TEV5 [55-62]	0	855.49344381	Not Found	High	High		5.4e7		1.98839461803436	High	0.0001825	0.004208
False	High	[K].TEEFDAIK.[I]			0.17214	0.00484456	1	1	8	A6TGP1	A6TGP1 [14-21]	0	952.46220318	Not Found	Not Found	High				2.447505235672	High	0.0001825	0.004602
False	High	[K].HIEVIVR.[Q]			0.158148	0.00484456	1	1	14	A6TGP1	A6TGP1 [1252-1258]	0	865.52541267	Not Found	High	High				1.97875070571899	High	0.005422	0.108
False	High	[R].AEADLAVALEENNIPFEYQLGEGAFYGPK.[I]	2xDeamidated [N13; Q19]		0.169975	0.00484456	1	1	2	B5XQC6	B5XQC6 [437-465]	0	3157.48881816	Not Found	Not Found	High				3.20581293106079	High	0.0001825	0.004491
False	High	[R].IVIERPAK.[S]			0.167124	0.00484456	1	1	28	B5XNA0	B5XNA0 [55-62]	0	925.58292751	High	High	High				1.96428620815277	High	0.0001825	0.004413
False	High	[K].IITDVHEASQAQPVADVVDVIQLPAFLAR.[Q]	1xDeamidated [Q]		0.172867	0.00484456	1	1	4	A6TAN5	A6TAN5 [92-120]	0	3116.66264024	High	Not Found	Not Found	3.9e7			3.27137684822083	High	0.0002974	0.006885
False	High	[R].NFLVPQGK.[A]			0.160181	0.00484456	1	2	23	A6THB4	A6THB4 [28-35]	0	902.50942824	High	High	High			4.8e6	2.41877031326294	High	0.0005946	0.01938
False	High	[R].GLMAKPDGSIIETPITANFR.[E]	1xDeamidated [N18]		0.169258	0.00484456	1	1	3	A6TGP1	A6TGP1 [745-764]	0	2132.10561638	High	Not Found	High				3.75938653945923	High	0.0001825	0.00446
False	High	[R].GDFVMFEGAQGTLLDIDHGTYPYVTSSNTTAGGVATGSGLGPR.[Y]	2xDeamidated [Q10; N28]		0.158148	0.00484456	1	2	2	A6TH93	A6TH93 [216-258]	0	4319.00848691	High	High	Not Found				3.1812117099762	High	0.0001825	0.003831
False	High	[K].VTLEPLER.[G]			0.171416	0.00484456	1	1	20	A6TEU8	A6TEU8 [26-33]	0	956.54112222	High	High	High				2.27888369560242	High	0.003322	0.07297
False	High	[K].ANDVVSIR.[E]	1xDeamidated [N2]		0.164316	0.00484456	1	1	3	B5XNB5	B5XNB5 [139-146]	0	874.46287235	High	Not Found	High				2.33670425415039	High	0.0002402	0.005686
False	High	[R].YLSLLPYTDR.[H]			0.164316	0.00484456	1	1	11	B5Y306	B5Y306 [64-73]	0	1240.6572145	Not Found	High	High				2.31162309646606	High	0.0002402	0.005631
False	High	[R].GTDIMLGGSWQAEVAALENPTPEQIEK.[I]			0.169975	0.00484456	1	1	1	A6T4P1	A6T4P1 [510-536]	0	2884.40331367	High	Not Found	Not Found				1.99225175380707	High	0.0001825	0.004483
False	High	[R].VALAGAQAYYGVEPDLTCLGK.[I]	1xCarbamidomethyl [C18]		0.170694	0.00484456	1	2	2	A6T4V8	A6T4V8 [245-265]	0	2196.10053086	Not Found	High	Not Found				2.79036474227905	High	0.0001825	0.004552
False	High	[K].IIASVADK.[F]			0.166418	0.00484456	1	2	2	A6TDS5	A6TDS5 [105-112]	0	816.48254478	High	Not Found	Not Found				1.64766073226929	High	0.008658	0.1736
False	High	[R].EPVDEFFENVMVNAEDKDVR.[I]			0.167124	0.00484456	1	2	1	A6TFH4	A6TFH4 [646-665]	1	2382.09181621	Not Found	Not Found	High				2.54744172096252	High	0.0001825	0.004319
False	High	[K].KLADSGLNIIAAK.[S]			0.16362	0.00484456	1	1	1	A6T6F6	A6T6F6 [360-372]	1	1313.77872655	Not Found	High	Not Found				2.02651143074036	High	0.0001825	0.004115
False	High	[K].EKEGAVDAEDR.[V]			0.158823	0.00484456	1	1	4	A6T5H9	A6T5H9 [153-163]	1	1218.5596852	High	High	Not Found		4.8e6		2.90181016921997	High	0.0002402	0.00546
False	High	[R].NIPVGSTVHNVEMKPGK.[G]	1xDeamidated [N10]		0.176543	0.00542771	1	1	1	A6TEW9	A6TEW9 [134-150]	0	1807.93709466	Not Found	High	Not Found				2.86981892585754	High	0.0002021	0.004886
False	High	[R].AGLASLHAR.[V]			0.176543	0.00542771	1	1	4	A6TGP1	A6TGP1 [539-547]	0	895.51082521	Not Found	High	High		5.0e6	4.4e6	1.90389430522919	High	0.002575	0.05384
False	High	[K].NQLGSTIVVLATVADGK.[V]	1xDeamidated [N/Q]		0.178781	0.00542771	1	1	8	A6TCV9	A6TCV9 [795-811]	0	1686.92724147	High	High	Not Found				3.38301062583923	High	0.002054	0.04314
False	High	[K].TFEVLATNGDTHLGGEDFDTR.[L]			0.179533	0.00542771	1	2	2	A6T4F4	A6T4F4 [215-235]	0	2295.05239424	Not Found	High	Not Found				3.14221596717834	High	0.0002021	0.005068
False	High	[R].QLEELGQVEK.[A]			0.176543	0.00542771	1	2	7	A6T5E9	A6T5E9 [73-82]	0	1172.61574358	High	High	High				2.86472058296204	High	0.0005077	0.01575
False	High	[K].ETDLAGAIK.[S]			0.176543	0.00542771	1	2	8	A6TGT4	A6TGT4 [72-80]	0	917.49383767	High	High	High				2.27675700187683	High	0.003231	0.06823
False	High	[R].AILWMIVPK.[G]			0.18798	0.00596532	1	1	1	A6TGP1	A6TGP1 [577-585]	0	1070.64308494	Not Found	Not Found	High				2.2105393409729	High	0.0002402	0.005617
False	High	[K].QVSDGVAHIHASFNNTIVTITDR.[Q]	1xDeamidated [N14]		0.185643	0.00596532	1	1	1	A6TEV0	A6TEV0 [15-37]	0	2496.24774036	Not Found	Not Found	High				2.63430523872375	High	0.0002402	0.005483
False	High	[K].ANLTAQINK.[L]	1xDeamidated [N/Q]		0.192729	0.00596532	1	1	3	B5Y237	B5Y237 [77-85]	0	973.53128622	Not Found	Not Found	High			1.4e6	1.89464890956879	High	0.002054	0.04314
False	High	[R].ASGSQLVTLAMK.[R]			0.183331	0.00596532	1	2	2	A6TGP7	A6TGP7 [32-43]	0	1205.65583429	High	Not Found	Not Found	5.6e6			1.95016026496887	High	0.004988	0.1007
False	High	[R].VPGSIGQNQTPGK.[V]			0.192729	0.00596532	1	1	1	A6TEX2	A6TEX2 [142-154]	0	1282.67498976	Not Found	High	Not Found				2.32643938064575	High	0.0002402	0.005981
False	High	[K].VSLVYGQMNEPPGNR.[L]	1xDeamidated [Q/N]		0.187198	0.00596532	1	2	6	A6TG36	A6TG36 [203-217]	0	1661.79518152	Not Found	Not Found	High				2.74199080467224	High	0.0005773	0.0192
False	High	[R].VCPIETPEGPNIGLINSLSVYAQTNEYGFLETPYR.[K]	1xDeamidated [N/Q]; 1xCarbamidomethyl [C2]		0.191931	0.00596532	1	2	8	A6TGP0	A6TGP0 [558-592]	0	3942.91061091	Not Found	High	High				3.35764336585999	High	0.0002402	0.005913
False	High	[-].MNEQYSALR.[S]			0.188764	0.00596532	1	1	3	B5XZ20	B5XZ20 [1-9]	0	1111.52006915	Not Found	High	High				1.92419123649597	High	0.008658	0.1733
False	High	[R].LSQPGGSEDPR.[L]			0.184869	0.00596532	1	3	7	A6T716	A6T716 [663-673]	0	1142.54364128	High	High	Not Found		2.1e6		2.28828239440918	High	0.0002216	0.00541
False	High	[R].IGVNAPK.[E]			0.188764	0.00596532	1	1	2	B5XVB9	B5XVB9 [32-38]	0	698.41955068	Not Found	High	Not Found		3.3e6		1.9852215051651	High	0.0002402	0.005701
False	High	[R].EAGVYMR.[V]			0.186419	0.00596532	1	1	2	P0A297	P0A297 [47-53]	0	825.39234961	Not Found	High	Not Found		4.1e6		2.15288043022156	High	0.0002402	0.005555
False	High	[R].NLLLVK.[G]			0.181803	0.00596532	1	1	75	A6TEX2	A6TEX2 [185-190]	0	699.47633729	High	High	High	4.3e6	1.4e6	4.3e6	2.01846194267273	High	0.0002216	0.005221
False	High	[K].FVINLK.[K]			0.185643	0.00596532	1	2	81	A6T5H9	A6T5H9 [233-238]	0	733.46068723	High	High	High		2.6e6	7.8e5	1.96537292003632	High	0.001218	0.02864
False	High	[K].VDSLALQEQLGFVAR.[A]	1xDeamidated [Q]		0.183331	0.00596532	1	2	13	A6TC47	A6TC47 [291-305]	0	1646.87481203	High	High	High				3.25886535644531	High	0.008493	0.169
False	High	[K].IANLEAQLAEAQK.[R]	1xDeamidated [Q/N]		0.18798	0.00596532	1	2	5	A6TCM1	A6TCM1 [44-56]	0	1399.74273532	Not Found	High	Not Found		2.7e6		2.94933247566223	High	0.0002402	0.00565
False	High	[R].SLDINPFSPIGVDAQQVR.[F]			0.186419	0.00596532	1	2	2	A6TCV4	A6TCV4 [331-348]	0	1956.01851557	Not Found	High	Not Found				2.26913261413574	High	0.0002402	0.00554
False	High	[K].MAIGPVVDNGFYYDVDLDHTLTQEDIDALEK.[R]	1xDeamidated [Q/N]		0.195952	0.00654409	1	1	5	B5XQC6	B5XQC6 [92-122]	0	3497.63047275	High	Not Found	High				2.85156464576721	High	0.001006	0.02562
False	High	[K].RKAAELSDSQLDALAHALLAIPR.[L]	1xDeamidated [Q10]		0.195952	0.00654409	1	1	2	B5XZD9	B5XZD9 [185-207]	2	2460.35689692	Not Found	Not Found	High				2.71803069114685	High	0.0002597	0.006193
False	High	[R].GLSLGMR.[L]			0.195952	0.00654409	1	1	8	A6TEU8	A6TEU8 [311-317]	0	733.40252041	High	High	Not Found				2.08334469795227	High	0.0002795	0.006226
False	High	[R].GPGLEEGMK.[I]			0.195142	0.00654409	1	1	12	A6TAN5	A6TAN5 [71-79]	0	917.43969365	High	High	High				2.3466260433197	High	0.007463	0.1466
False	High	[R].ATGIDFDVR.[K]			0.196765	0.00713418	1	1	6	A6TBX2	A6TBX2 [433-441]	0	993.49998567	Not Found	Not Found	High				2.12846183776855	High	0.0002795	0.006263
False	High	[R].SFTFVTK.[T]			0.209304	0.00767679	1	2	22	A6TGN5	A6TGN5 [66-72]	0	829.44543103	High	High	High			4.4e6	1.82846558094025	High	0.0005946	0.01923
False	High	[K].ALMATEGVNIEFTEDGIK.[R]	1xDeamidated [N9]		0.197581	0.00767679	1	2	3	A6TGC1	A6TGC1 [358-375]	0	1938.93648541	Not Found	High	Not Found				2.89973711967468	High	0.0002974	0.00629
False	High	[R].VFELDFEENLK.[I]			0.198399	0.00767679	1	2	5	A6TF98	A6TF98 [405-415]	0	1382.68382308	High	High	Not Found				2.2963559627533	High	0.0002974	0.006387
False	High	[R].LIDMLEDCDDVQEVYHNGEISDEVAATL.[-]	1xDeamidated [Q12]; 1xCarbamidomethyl [C8]		0.20421	0.00767679	1	1	2	A6TB33	A6TB33 [219-246]	0	3194.40278141	Not Found	Not Found	High				3.18396711349487	High	0.0004275	0.009013
False	High	[K].NLEVMVK.[G]			0.200045	0.00767679	1	1	20	A6TEV0	A6TEV0 [81-87]	0	832.45970088	High	High	High				2.3409423828125	High	0.0004275	0.009186
False	High	[K].HVEGWDDPR.[M]			0.209304	0.00767679	1	2	8	A6T6C3	A6T6C3 [282-290]	0	1110.49629724	High	High	High		5.3e5	4.3e5	2.55899548530579	High	0.0003164	0.007246
False	High	[R].GYTAESIR.[E]			0.206744	0.00767679	1	2	6	A6T6C3	A6T6C3 [301-308]	0	896.44722186	High	High	Not Found				1.94496989250183	High	0.0003164	0.007018
False	High	[R].LPATDGQVK.[S]			0.209304	0.00767679	1	1	2	B5XZC1	B5XZC1 [414-422]	0	928.5098221	Not Found	High	Not Found		8.7e6		2.13883185386658	High	0.0003164	0.007215
False	High	[K].LQTLPR.[D]			0.207595	0.00767679	1	1	28	B5XNA6	B5XNA6 [48-53]	0	727.44609977	High	High	High				1.92091369628906	High	0.0005077	0.01507
False	High	[R].AQASTHGIGK.[F]			0.199221	0.00767679	1	1	6	B5XUB8	B5XUB8 [147-156]	0	969.51121907	High	High	Not Found		1.5e6		1.58274745941162	High	0.00158	0.03507
False	High	[K].APILEALTDLGYEKPSPIQAECIPHLLDGR.[D]	1xCarbamidomethyl [C22]		0.215382	0.00824517	1	1	2	P33906	P33906 [15-44]	0	3316.72458838	Not Found	High	High			4.8e7	2.20564413070679	High	0.0006653	0.02182
False	High	[R].NFLVPQGK.[A]	1xDeamidated [N/Q]		0.214505	0.00824517	1	2	8	A6THB4	A6THB4 [28-35]	0	903.49344424	High	High	High	2.0e6			2.42210507392883	High	0.001338	0.03121
False	High	[-].MQVSVETTQGLGR.[R]	2xDeamidated [Q2; Q9]		0.211026	0.00824517	1	2	2	A6T5H9	A6T5H9 [1-13]	0	1407.67842093	Not Found	High	Not Found				3.31819987297058	High	0.009385	0.1882
False	High	[R].DLLGITK.[A]			0.215382	0.00824517	1	1	2	A6TGP1	A6TGP1 [1305-1311]	0	759.46108109	Not Found	Not Found	High				1.84204876422882	High	0.0003352	0.007679
False	High	[R].LDVLDAR.[M]			0.216262	0.0088282	1	1	2	A6T726	A6T726 [400-406]	0	801.44649363	High	Not Found	Not Found				1.85270249843597	High	0.0008633	0.02375
False	High	[K].EVIAFLAER.[F]			0.217145	0.00941044	1	2	5	A6TB02	A6TB02 [12-20]	0	1047.58332137	High	High	High				1.68666505813599	High	0.0005587	0.01861
False	High	[R].DYGCQVISIITLK.[E]	1xCarbamidomethyl [C4]		0.220707	0.00993876	1	2	4	A6TFN4	A6TFN4 [173-185]	0	1509.7981416	High	Not Found	Not Found	2.4e6			1.85785293579102	High	0.0004109	0.008156
False	High	[K].FGFTSR.[K]			0.221605	0.00993876	1	1	53	B5XNB2	B5XNB2 [64-69]	0	714.35695044	High	High	High		6.7e6		1.98026287555695	High	0.0004275	0.008882
False	High	[K].GGLGNLMK.[Q]			0.222507	0.00993876	1	2	5	A6T5N4	A6T5N4 [6-13]	0	789.42873513	High	High	Not Found		2.0e6		2.17133808135986	High	0.0004275	0.009566
False	High	[-].MNLISIPAFQDNYIWVLSENNGR.[C]	1xDeamidated [N/Q]; 1xOxidation [M1]		0.218031	0.00993876	1	2	5	A6T510	A6T510 [1-23]	0	2711.31337745	High	High	High		7.6e6		3.15937042236328	High	0.0004109	0.008249
False	High	[R].WIVEAAR.[K]			0.227058	0.00993876	1	2	9	A6TEX9	A6TEX9 [103-109]	0	844.46756346	High	High	High			1.0e6	1.92664134502411	High	0.0005077	0.01589
False	High	[K].KNVEFFEAR.[R]			0.227058	0.00993876	1	2	1	A6THB4	A6THB4 [42-50]	1	1139.58438397	Not Found	Not Found	High			6.9e6	2.61122274398804	High	0.0004109	0.008695
False	High	[R].YVGGGLNQHIETAR.[V]			0.227058	0.00993876	1	2	1	A6T5F6	A6T5F6 [127-140]	0	1514.77101532	Not Found	High	Not Found				2.19308376312256	High	0.0004275	0.008718
False	High	[K].LLVSELTGVEPK.[M]			0.222507	0.00993876	1	1	2	A6TCV9	A6TCV9 [773-784]	0	1284.74094406	Not Found	High	Not Found		2.6e6		2.29805374145508	High	0.003603	0.07703
False	High	[K].VMVTSHLGRPTEGEYNEEFSLLPVVNYLK.[D]	1xDeamidated [N16]		0.21892	0.00993876	1	1	1	B5XUB8	B5XUB8 [54-82]	0	3322.66640492	Not Found	Not Found	High			7.3e7	3.35706210136414	High	0.0004109	0.007982
