# Supplementary material for: Disruption of KPC-producing Klebsiella pneumoniae membrane via induction of oxidative stress by cinnamon bark (Cinnamomum verum J. Presl) essential oil
Source: PLoS One. 2019 Apr 2;14(4):e0214326. doi: 10.1371/journal.pone.0214326 (PMC6445408; doi:10.1371/journal.pone.0214326)
Supplement: S1 Attachment — (ZIP) [file pone.0214326.s001.zip › S1 Attachment/CBO Treated BR3/CBO3_070917_01_Proteins.txt]

Protein FDR Confidence	Master	Accession	Description	Exp. q-value	Sum PEP Score	Coverage	# Peptides	# PSMs	# Unique Peptides	# Protein Groups	# AAs	MW [kDa]	calc. pI	Found in Sample: [S15] F15: Sample	Found in Sample: [S14] F14: Sample	Found in Sample: [S13] F13: Sample	Area: F15: Sample	Area: F14: Sample	Area: F13: Sample	emPAI	Score Sequest HT	# Peptides Sequest HT
High	IsMasterProtein	A6TEX7	Elongation factor Tu OS=Klebsiella pneumoniae subsp. pneumoniae (strain ATCC 700721 / MGH 78578) GN=tufA PE=3 SV=1	0	341.514487904285	81.9796954314721	23	2782	23	1	394	43.219	5.45	High	High	High	5.6e8	8.2e8	1.4e9	44.066	7890.86498999596	23
High	IsMasterProtein	A6TGN9	50S ribosomal protein L7/L12 OS=Klebsiella pneumoniae subsp. pneumoniae (strain ATCC 700721 / MGH 78578) GN=rplL PE=3 SV=1	0	95.4433546369871	81.8181818181818	9	951	9	1	121	12.334	4.65	High	High	High	8.7e6	3.9e7	6.9e7	55.234	3008.41486692429	9
High	IsMasterProtein	A6THB1	30S ribosomal protein S6 OS=Klebsiella pneumoniae subsp. pneumoniae (strain ATCC 700721 / MGH 78578) GN=rpsF PE=3 SV=1	0	119.560065072154	79.3893129770992	8	503	8	1	131	15.107	5.38	High	High	High	9.4e7	1.4e8	2.9e8	73.989	1460.74632048607	8
High	IsMasterProtein	A6T4F4	Chaperone protein DnaK OS=Klebsiella pneumoniae subsp. pneumoniae (strain ATCC 700721 / MGH 78578) GN=dnaK PE=3 SV=1	0	516.832219623438	74.9216300940439	38	1989	38	1	638	69.066	4.97	High	High	High	4.3e7	5.8e7	1.0e8	51.233	6183.79607737064	38
High	IsMasterProtein	A6TEU8	DNA-directed RNA polymerase subunit alpha OS=Klebsiella pneumoniae subsp. pneumoniae (strain ATCC 700721 / MGH 78578) GN=rpoA PE=3 SV=1	0	172.574091451091	74.7720364741641	17	428	17	1	329	36.443	5.06	High	High	High	1.5e8	2.1e8	2.0e8	13.925	1120.49388086796	17
High	IsMasterProtein	A6TH53	60 kDa chaperonin OS=Klebsiella pneumoniae subsp. pneumoniae (strain ATCC 700721 / MGH 78578) GN=groL PE=3 SV=1	0	445.793933419924	74.4525547445255	29	2273	29	1	548	57.09	4.94	High	High	High	7.7e7	9.5e7	2.4e8	45.416	7569.45357036591	29
High	IsMasterProtein	A6T4X2	Elongation factor Ts OS=Klebsiella pneumoniae subsp. pneumoniae (strain ATCC 700721 / MGH 78578) GN=tsf PE=3 SV=1	0	221.768678319019	74.2049469964664	17	1181	17	1	283	30.431	5.21	High	High	High	3.2e7	6.2e7	3.5e7	28.936	3511.21866393089	17
High	IsMasterProtein	A6T5E8	6,7-dimethyl-8-ribityllumazine synthase OS=Klebsiella pneumoniae subsp. pneumoniae (strain ATCC 700721 / MGH 78578) GN=ribH PE=3 SV=1	0	50.9713867928014	73.7179487179487	6	70	6	1	156	16.147	5.25	High	High	High	2.7e7	3.5e7	9.7e7	12.895	226.378174066544	6
High	IsMasterProtein	Q9F663	Carbapenem-hydrolyzing beta-lactamase KPC OS=Klebsiella pneumoniae GN=bla PE=1 SV=2	0	188.35646130816	71.6723549488055	17	1241	17	1	293	31.096	7.85	High	High	High	8.3e7	7.7e7	1.6e8	16.783	3412.60337173939	17
High	IsMasterProtein	A6T4X1	30S ribosomal protein S2 OS=Klebsiella pneumoniae subsp. pneumoniae (strain ATCC 700721 / MGH 78578) GN=rpsB PE=3 SV=2	0	168.471816422386	70.1244813278008	13	799	13	1	241	26.683	7.14	High	High	High	5.1e7	4.3e7	1.2e8	38.811	2129.2602802515	13
High	IsMasterProtein	A6TGC6	50S ribosomal protein L31 OS=Klebsiella pneumoniae subsp. pneumoniae (strain ATCC 700721 / MGH 78578) GN=rpmE PE=3 SV=1	0	44.1510362098158	70	4	291	4	1	70	7.737	9.36	High	High	High	4.3e6	1.7e6	6.4e6	24.119	863.03140938282	4
High	IsMasterProtein	A6THB4	50S ribosomal protein L9 OS=Klebsiella pneumoniae subsp. pneumoniae (strain ATCC 700721 / MGH 78578) GN=rplI PE=3 SV=1	0	103.067192148672	68.4563758389262	10	625	10	1	149	15.783	6.58	High	High	High	8.3e6	2.9e7	1.3e7	18.307	1707.57422411442	10
High	IsMasterProtein	A6TEV7	50S ribosomal protein L6 OS=Klebsiella pneumoniae subsp. pneumoniae (strain ATCC 700721 / MGH 78578) GN=rplF PE=3 SV=1	0	135.849962352465	67.2316384180791	9	636	9	1	177	18.832	9.7	High	High	High	3.3e8	4.5e8	4.6e8	25.102	1806.30942952633	9
High	IsMasterProtein	B5XZB2	2,3-bisphosphoglycerate-dependent phosphoglycerate mutase OS=Klebsiella pneumoniae (strain 342) GN=gpmA PE=3 SV=1	0	111.398934228247	67.2	12	502	12	1	250	28.301	5.9	High	High	High	2.4e7	6.3e7	1.1e8	9	1584.75343191624	12
High	IsMasterProtein	P24164	Glyceraldehyde-3-phosphate dehydrogenase (Fragment) OS=Klebsiella pneumoniae GN=gap PE=3 SV=2	0	172.071172135396	66.996699669967	15	724	15	1	303	32.286	7.03	High	High	High	2.5e8	4.1e8	1.9e8	14.505	1906.32255291939	15
High	IsMasterProtein	A6TG36	ATP synthase subunit beta OS=Klebsiella pneumoniae subsp. pneumoniae (strain ATCC 700721 / MGH 78578) GN=atpD PE=3 SV=1	0	197.38656417126	66.7391304347826	17	570	17	1	460	50.179	5	High	High	High	8.3e6	2.5e7	5.0e7	15.156	1995.05297601223	17
High	IsMasterProtein	A6TEV0	30S ribosomal protein S11 OS=Klebsiella pneumoniae subsp. pneumoniae (strain ATCC 700721 / MGH 78578) GN=rpsK PE=3 SV=1	0	65.636102750107	65.8914728682171	6	287	6	1	129	13.85	11.33	High	High	High	3.4e6	4.0e7	3.8e6	22.714	767.457652568817	6
High	IsMasterProtein	Q7X222	Triosephosphate isomerase OS=Klebsiella pneumoniae GN=tpiA PE=3 SV=1	0	111.986701771206	65.8823529411765	8	342	8	1	255	26.921	6.16	High	High	High	6.4e6	2.0e7	1.5e7	12.895	778.534541487694	8
High	IsMasterProtein	A6TEV5	30S ribosomal protein S5 OS=Klebsiella pneumoniae subsp. pneumoniae (strain ATCC 700721 / MGH 78578) GN=rpsE PE=3 SV=1	0	81.2398984763029	63.4730538922156	9	477	9	1	167	17.636	10.27	High	High	High	3.8e7	7.6e7	1.8e7	7.483	1441.1856534481	9
High	IsMasterProtein	A6TD53	Enolase OS=Klebsiella pneumoniae subsp. pneumoniae (strain ATCC 700721 / MGH 78578) GN=eno PE=3 SV=1	0	297.28339495458	62.962962962963	17	1316	17	1	432	45.521	5.3	High	High	High	1.2e7	2.2e7	1.0e8	26.542	4816.04587173462	17
High	IsMasterProtein	B5XTE8	DNA-directed RNA polymerase subunit omega OS=Klebsiella pneumoniae (strain 342) GN=rpoZ PE=3 SV=1	0	41.2197836964265	61.5384615384615	4	172	4	1	91	10.23	4.92	High	High	High	9.8e6	8.5e6	6.9e6	4.179	571.379747629166	4
High	IsMasterProtein	A6TGN6	50S ribosomal protein L1 OS=Klebsiella pneumoniae subsp. pneumoniae (strain ATCC 700721 / MGH 78578) GN=rplA PE=3 SV=1	0	128.724656775284	60.2564102564103	12	759	4	1	234	24.729	9.64	High	High	High	3.6e6	3.7e6	6.4e6	22.714	2353.54435408115	12
High	IsMasterProtein	B5XVK6	50S ribosomal protein L19 OS=Klebsiella pneumoniae (strain 342) GN=rplS PE=3 SV=1	0	47.9899273589682	60	6	198	6	1	115	13.125	10.62	High	High	High	4.0e6	4.6e6	9.9e6	12.335	467.933040857315	6
High	IsMasterProtein	A6TCD7	Nucleoside diphosphate kinase OS=Klebsiella pneumoniae subsp. pneumoniae (strain ATCC 700721 / MGH 78578) GN=ndk PE=3 SV=1	0	63.7615207774068	59.4405594405594	6	395	6	1	143	15.517	5.81	High	High	High	5.6e6	5.2e6	7.1e6	12.335	1076.57468533516	6
High	IsMasterProtein	A6TCL7	30S ribosomal protein S16 OS=Klebsiella pneumoniae subsp. pneumoniae (strain ATCC 700721 / MGH 78578) GN=rpsP PE=3 SV=1	0	73.2271190301545	58.5365853658537	4	395	4	1	82	9.085	10.83	High	High	High	6.3e6	3.2e6	4.8e6	315.228	1272.76553916931	4
High	IsMasterProtein	A6TEW9	50S ribosomal protein L2 OS=Klebsiella pneumoniae subsp. pneumoniae (strain ATCC 700721 / MGH 78578) GN=rplB PE=3 SV=1	0	135.718192743337	58.2417582417582	16	955	16	1	273	29.816	10.93	High	High	High	4.2e6	1.4e7	6.0e6	19.691	1951.47520875931	16
High	IsMasterProtein	A6TEX2	50S ribosomal protein L3 OS=Klebsiella pneumoniae subsp. pneumoniae (strain ATCC 700721 / MGH 78578) GN=rplC PE=3 SV=1	0	121.005446117981	57.8947368421053	9	601	9	1	209	22.225	9.91	High	High	High	1.8e7	2.9e7	1.2e7	10.548	1531.91705679893	9
High	IsMasterProtein	A6T5H9	Trigger factor OS=Klebsiella pneumoniae subsp. pneumoniae (strain ATCC 700721 / MGH 78578) GN=tig PE=3 SV=1	0	175.891124352003	57.4074074074074	21	1014	21	1	432	48.083	4.89	High	High	High	4.1e7	4.6e7	1.8e7	11.915	3127.06642496586	21
High	IsMasterProtein	B5XUB8	Phosphoglycerate kinase OS=Klebsiella pneumoniae (strain 342) GN=pgk PE=3 SV=1	0	142.983316081441	57.1059431524548	14	505	14	1	387	41.066	5.29	High	High	High	1.4e7	4.8e7	7.4e7	7.254	1637.70250248909	14
High	IsMasterProtein	B5XNB2	50S ribosomal protein L15 OS=Klebsiella pneumoniae (strain 342) GN=rplO PE=3 SV=1	0	68.4817656522654	56.9444444444444	8	524	8	1	144	15.125	11.15	High	High	High	7.1e6	1.9e7	1.5e7	11.589	1321.51961266994	8
High	IsMasterProtein	A6TEW0	50S ribosomal protein L5 OS=Klebsiella pneumoniae subsp. pneumoniae (strain ATCC 700721 / MGH 78578) GN=rplE PE=3 SV=1	0	83.7780293727907	56.4245810055866	10	551	10	1	179	20.289	9.48	High	High	High	3.6e6	2.0e7	4.5e7	9	1375.52622377872	10
High	IsMasterProtein	B5XSS1	50S ribosomal protein L13 OS=Klebsiella pneumoniae (strain 342) GN=rplM PE=3 SV=1	0	64.3230657176506	54.2253521126761	8	476	8	1	142	16.1	9.7	High	High	High	6.7e6	7.2e6	5.6e6	26.826	1250.41441476345	8
High	IsMasterProtein	A6TEW1	50S ribosomal protein L24 OS=Klebsiella pneumoniae subsp. pneumoniae (strain ATCC 700721 / MGH 78578) GN=rplX PE=3 SV=1	0	44.8492512169302	53.8461538461538	4	372	4	1	104	11.309	10.21	High	High	High	7.1e6	9.6e6	6.8e6	9	1276.72639143467	4
High	IsMasterProtein	P41392	Methionine aminopeptidase (Fragment) OS=Klebsiella oxytoca GN=map PE=3 SV=1	0	10.3608484251006	53.4883720930233	1	21	1	1	43	4.823	5.74	High	High	High	6.8e6	1.2e7	1.3e7	9	58.3253991603851	1
High	IsMasterProtein	A6TEW7	50S ribosomal protein L22 OS=Klebsiella pneumoniae subsp. pneumoniae (strain ATCC 700721 / MGH 78578) GN=rplV PE=3 SV=1	0	109.814041458135	51.8181818181818	6	630	6	1	110	12.189	10.18	High	High	High	6.1e6	7.2e6	8.0e6	99	2118.84141302109	6
High	IsMasterProtein	B5XSV6	50S ribosomal protein L27 OS=Klebsiella pneumoniae (strain 342) GN=rpmA PE=3 SV=1	0	34.5636173794418	51.7647058823529	4	288	4	1	85	9.118	10.77	High	High	High	4.4e6	6.5e6	1.7e7	14.849	769.88597714901	4
High	IsMasterProtein	A6TGP0	DNA-directed RNA polymerase subunit beta OS=Klebsiella pneumoniae subsp. pneumoniae (strain ATCC 700721 / MGH 78578) GN=rpoB PE=3 SV=2	0	403.866326462566	50.8196721311475	45	1040	45	1	1342	150.422	5.29	High	High	High	4.7e7	3.4e7	9.5e7	5.24	3093.34839761257	45
High	IsMasterProtein	P16481	Phosphocarrier protein HPr OS=Klebsiella pneumoniae GN=ptsH PE=3 SV=1	0	41.3153880020153	50.5882352941176	3	227	3	1	85	9.114	5.83	High	High	High	1.1e7	4.9e6	5.1e6	9	845.54723739624	3
High	IsMasterProtein	A6TH52	10 kDa chaperonin OS=Klebsiella pneumoniae subsp. pneumoniae (strain ATCC 700721 / MGH 78578) GN=groS PE=3 SV=1	0	40.1875798223909	50.5154639175258	4	297	4	1	97	10.378	5.5	High	High	High	2.7e6	3.5e6	3.6e6	9	848.098370909691	4
High	IsMasterProtein	B5XNA0	30S ribosomal protein S3 OS=Klebsiella pneumoniae (strain 342) GN=rpsC PE=3 SV=1	0	120.479243829009	50.4310344827586	10	607	10	1	232	25.823	10.3	High	High	High	5.4e6	9.2e6	4.7e7	14.849	1908.26120305061	10
High	IsMasterProtein	B5XSV5	50S ribosomal protein L21 OS=Klebsiella pneumoniae (strain 342) GN=rplU PE=3 SV=1	0	18.9118100557026	49.5145631067961	4	151	4	1	103	11.555	9.85	High	High	High	4.4e6	3.3e6		2.728	263.991147398949	4
High	IsMasterProtein	B5XNB5	30S ribosomal protein S4 OS=Klebsiella pneumoniae (strain 342) GN=rpsD PE=3 SV=1	0	109.495911496598	49.0291262135922	11	490	11	1	206	23.488	10.05	High	High	High	3.7e7	5.3e7	5.8e7	17.478	1207.37088501453	11
High	IsMasterProtein	B5XN98	30S ribosomal protein S19 OS=Klebsiella pneumoniae (strain 342) GN=rpsS PE=3 SV=1	0	46.3560511727735	48.9130434782609	5	124	5	1	92	10.41	10.52	High	High	High		3.3e7	3.0e7	13.678	258.951835632324	5
High	IsMasterProtein	A6TEX1	50S ribosomal protein L4 OS=Klebsiella pneumoniae subsp. pneumoniae (strain ATCC 700721 / MGH 78578) GN=rplD PE=3 SV=1	0	80.1775866063906	48.7562189054726	8	476	8	1	201	22.1	9.73	High	High	High	9.5e6	7.7e6	2.7e7	7.254	1423.30276072025	8
High	IsMasterProtein	A6TEX3	30S ribosomal protein S10 OS=Klebsiella pneumoniae subsp. pneumoniae (strain ATCC 700721 / MGH 78578) GN=rpsJ PE=3 SV=1	0	31.0210807132897	48.5436893203884	5	402	5	1	103	11.759	9.86	High	High	High	3.2e6	8.0e6	2.0e7	4.623	1088.04210841656	5
High	IsMasterProtein	A6TEV6	50S ribosomal protein L18 OS=Klebsiella pneumoniae subsp. pneumoniae (strain ATCC 700721 / MGH 78578) GN=rplR PE=3 SV=1	0	89.5822217500908	47.8632478632479	6	246	6	1	117	12.762	10.42	High	High	High	8.4e6	1.5e7	4.7e6	30.623	785.863384723663	6
High	IsMasterProtein	A6TEV8	30S ribosomal protein S8 OS=Klebsiella pneumoniae subsp. pneumoniae (strain ATCC 700721 / MGH 78578) GN=rpsH PE=3 SV=1	0	71.9878335166995	47.6923076923077	9	188	9	1	130	14.09	9.39	High	High	High	6.8e7	1.3e8	1.7e8	7.111	383.332449197769	9
High	IsMasterProtein	A6TH93	Adenylosuccinate synthetase OS=Klebsiella pneumoniae subsp. pneumoniae (strain ATCC 700721 / MGH 78578) GN=purA PE=3 SV=1	0	72.516376987483	47.2222222222222	11	215	11	1	432	47.136	5.48	High	High	High	3.7e6	5.0e6	3.3e7	2.02	693.054753184319	11
High	IsMasterProtein	B5Y1K5	2,3,4,5-tetrahydropyridine-2,6-dicarboxylate N-succinyltransferase OS=Klebsiella pneumoniae (strain 342) GN=dapD PE=3 SV=1	0	86.312332364777	46.7153284671533	9	296	9	1	274	29.813	5.54	High	High	High	2.1e7	3.7e7	6.7e6	4.623	882.884762048721	9
High	IsMasterProtein	B5XNA2	50S ribosomal protein L29 OS=Klebsiella pneumoniae (strain 342) GN=rpmC PE=3 SV=1	0	36.4835033443542	46.031746031746	2	69	2	1	63	7.239	10.27	High	High	High	3.0e8	2.8e6	2.2e7	9	161.98846578598	2
High	IsMasterProtein	A6TEX9	30S ribosomal protein S7 OS=Klebsiella pneumoniae subsp. pneumoniae (strain ATCC 700721 / MGH 78578) GN=rpsG PE=3 SV=1	0	56.0275274842897	45.5128205128205	7	374	7	1	156	17.621	10.3	High	High	High	9.0e7	1.6e8	2.2e8	4.337	1007.84489655495	7
High	IsMasterProtein	A6TEN8	30S ribosomal protein S9 OS=Klebsiella pneumoniae subsp. pneumoniae (strain ATCC 700721 / MGH 78578) GN=rpsI PE=3 SV=1	0	35.467343524886	45.3846153846154	6	356	6	1	130	14.847	10.95	High	High	High	8.6e6	2.5e7	5.0e6	4.012	751.995057702065	6
High	IsMasterProtein	A6TFM8	50S ribosomal protein L28 OS=Klebsiella pneumoniae subsp. pneumoniae (strain ATCC 700721 / MGH 78578) GN=rpmB PE=3 SV=1	0	24.087107432558	44.8717948717949	5	146	5	1	78	9.001	11.41	High	High	High	5.4e6	4.2e6	1.7e6	13.678	189.507964134216	5
High	IsMasterProtein	A6TFR0	Cell division protein ZapB OS=Klebsiella pneumoniae subsp. pneumoniae (strain ATCC 700721 / MGH 78578) GN=zapB PE=3 SV=1	0	48.6610245833688	44.4444444444444	3	23	3	1	81	9.551	4.56	High	High	High	7.4e7	1.2e8	1.6e8	9	82.3126044273376	3
High	IsMasterProtein	P41576	6-phosphogluconate dehydrogenase, decarboxylating OS=Klebsiella pneumoniae GN=gnd PE=3 SV=2	0	135.058080134209	44.4444444444444	11	287	8	1	468	51.296	5.2	High	High	High	2.5e7	4.9e7	5.1e7	2.981	1074.56195247173	11
High	IsMasterProtein	A6TG38	ATP synthase subunit alpha OS=Klebsiella pneumoniae subsp. pneumoniae (strain ATCC 700721 / MGH 78578) GN=atpA PE=3 SV=1	0	161.900790331869	44.2495126705653	16	558	16	1	513	55.135	6	High	High	High	3.3e7	3.5e7	4.9e7	4.52	1996.65155124664	16
High	IsMasterProtein	A6TEW2	50S ribosomal protein L14 OS=Klebsiella pneumoniae subsp. pneumoniae (strain ATCC 700721 / MGH 78578) GN=rplN PE=3 SV=1	0	39.2793343133088	43.9024390243902	4	212	4	1	123	13.546	10.42	High	High	High	7.1e6	4.0e6		4.179	457.949005484581	4
High	IsMasterProtein	A6T7E9	50S ribosomal protein L32 OS=Klebsiella pneumoniae subsp. pneumoniae (strain ATCC 700721 / MGH 78578) GN=rpmF PE=3 SV=1	0	27.1295503545659	43.859649122807	2	219	2	1	57	6.426	11.36	High	High	High	3.2e6	5.6e6	5.1e6	9	822.729156732559	2
High	IsMasterProtein	A6T5N6	Chaperone protein HtpG OS=Klebsiella pneumoniae subsp. pneumoniae (strain ATCC 700721 / MGH 78578) GN=htpG PE=3 SV=1	0	157.071971365733	43.75	20	415	20	1	624	71.063	5.24	High	High	High	5.3e6	1.8e7	1.5e7	2.758	1331.70003497601	20
High	IsMasterProtein	B5XNB4	30S ribosomal protein S13 OS=Klebsiella pneumoniae (strain 342) GN=rpsM PE=3 SV=1	0	36.6315109534191	43.2203389830509	5	522	5	1	118	13.202	10.76	High	High	High	4.9e6	3.6e6	2.7e6	6.197	1251.15490984917	5
High	IsMasterProtein	P0A297	50S ribosomal protein L10 OS=Salmonella typhimurium (strain LT2 / SGSC1412 / ATCC 700720) GN=rplJ PE=3 SV=2	0	46.0864624904469	43.030303030303	7	391	7	1	165	17.789	8.98	High	High	High	1.2e7	1.1e7	1.6e6	3.642	1033.27791237831	7
High	IsMasterProtein	B5XU21	30S ribosomal protein S21 OS=Klebsiella pneumoniae (strain 342) GN=rpsU PE=3 SV=1	0	26.7620520127885	42.2535211267606	4	177	4	1	71	8.495	11.15	High	High	High	2.8e6	3.4e6	3.1e6	99	331.045622944832	4
High	IsMasterProtein	B5XYF8	50S ribosomal protein L1 OS=Klebsiella pneumoniae (strain 342) GN=rplA PE=3 SV=1	0	86.9360742771846	41.8803418803419	9	362	1	1	234	24.616	9.57	Not Found	High	High				10.548	862.209241390228	9
High	IsMasterProtein	A6TEI4	30S ribosomal protein S15 OS=Klebsiella pneumoniae subsp. pneumoniae (strain ATCC 700721 / MGH 78578) GN=rpsO PE=3 SV=1	0	28.9555013473251	41.5730337078652	2	45	2	1	89	10.203	10.46	High	High	High	1.0e8	1.3e8	2.3e8	5.31	75.5790710449219	2
High	IsMasterProtein	B5XP25	50S ribosomal protein L25 OS=Klebsiella pneumoniae (strain 342) GN=rplY PE=3 SV=1	0	55.3670939139325	41.4893617021277	4	120	2	1	94	10.63	9.31	High	High	High	9.5e7	1.6e8	9.4e6	6.197	409.537954926491	4
High	IsMasterProtein	B5XTJ1	Protein-export protein SecB OS=Klebsiella pneumoniae (strain 342) GN=secB PE=3 SV=1	0	45.6857405285181	41.2903225806452	3	54	3	1	155	17.179	4.32	High	High	High	5.3e7	5.5e7	4.1e7	9	233.80402636528	3
High	IsMasterProtein	B5XPI0	UPF0265 protein KPK_1722 OS=Klebsiella pneumoniae (strain 342) GN=KPK_1722 PE=3 SV=1	0	12.9452132623846	41.1214953271028	2	7	2	1	107	12.57	9.11	Not Found	High	High		2.4e7	3.1e7	0.931	24.5398173332214	2
High	IsMasterProtein	A6TEI3	Polyribonucleotide nucleotidyltransferase OS=Klebsiella pneumoniae subsp. pneumoniae (strain ATCC 700721 / MGH 78578) GN=pnp PE=3 SV=1	0	159.12193124091	40.5063291139241	17	325	17	1	711	76.798	5.17	High	High	High	2.4e7	3.6e7	7.3e7	2.981	1020.13118684292	17
High	IsMasterProtein	A6TEW5	50S ribosomal protein L16 OS=Klebsiella pneumoniae subsp. pneumoniae (strain ATCC 700721 / MGH 78578) GN=rplP PE=3 SV=1	0	38.6558143352172	40.4411764705882	5	273	5	1	136	15.24	11.05	High	High	High		2.3e7	3.2e7	4.179	925.552934885025	5
High	IsMasterProtein	B5XTG7	50S ribosomal protein L33 OS=Klebsiella pneumoniae (strain 342) GN=rpmG PE=3 SV=1	0	20.1742212209791	40	2	121	2	1	55	6.402	10.17	High	High	High	2.0e6	1.2e7	3.3e6	9	275.019055366516	2
High	IsMasterProtein	A6TCF1	Cysteine desulfurase IscS OS=Klebsiella pneumoniae subsp. pneumoniae (strain ATCC 700721 / MGH 78578) GN=iscS PE=3 SV=1	0	87.0634894784579	39.3564356435644	12	406	12	1	404	45.028	6.18	High	High	High	3.1e7	3.9e7	1.2e7	2.981	1141.00108551979	12
High	IsMasterProtein	A6TCM1	Protein GrpE OS=Klebsiella pneumoniae subsp. pneumoniae (strain ATCC 700721 / MGH 78578) GN=grpE PE=3 SV=1	0	44.9922269850818	39.2857142857143	4	178	4	1	196	21.721	4.77	High	High	High	8.0e6	3.6e6	1.0e7	4.337	550.477223515511	4
High	IsMasterProtein	B5XZS3	UPF0250 protein KPK_3910 OS=Klebsiella pneumoniae (strain 342) GN=KPK_3910 PE=3 SV=1	0	12.4217514869823	39.0804597701149	2	17	2	1	87	9.779	5.33	High	High	High		2.3e7	2.1e7	2.162	48.0022933483124	2
High	IsMasterProtein	A6TGP1	DNA-directed RNA polymerase subunit beta' OS=Klebsiella pneumoniae subsp. pneumoniae (strain ATCC 700721 / MGH 78578) GN=rpoC PE=3 SV=1	0	261.882817641218	39.0191897654584	35	665	35	1	1407	155.165	6.87	High	High	High	2.2e7	1.9e7	5.6e7	2.202	1887.21559929848	35
High	IsMasterProtein	A6TH65	Elongation factor P OS=Klebsiella pneumoniae subsp. pneumoniae (strain ATCC 700721 / MGH 78578) GN=efp PE=3 SV=1	0	25.537616490764	38.8297872340425	3	73	3	1	188	20.59	5.02	High	High	High		4.8e7		1.512	187.335837244987	3
High	IsMasterProtein	A6TBR5	50S ribosomal protein L25 OS=Klebsiella pneumoniae subsp. pneumoniae (strain ATCC 700721 / MGH 78578) GN=rplY PE=3 SV=1	0	23.5715271392985	38.2978723404255	4	132	2	1	94	10.574	9.52	High	High	High	1.8e7	6.2e6		4.179	345.296658754349	4
High	IsMasterProtein	A6TGN5	50S ribosomal protein L11 OS=Klebsiella pneumoniae subsp. pneumoniae (strain ATCC 700721 / MGH 78578) GN=rplK PE=3 SV=1	0	35.57455882004	38.0281690140845	5	341	5	1	142	14.866	9.63	High	High	High	1.8e6	3.9e6	5.8e6	2.511	789.133421421051	5
High	IsMasterProtein	A6T6F6	Succinate--CoA ligase [ADP-forming] subunit beta OS=Klebsiella pneumoniae subsp. pneumoniae (strain ATCC 700721 / MGH 78578) GN=sucC PE=3 SV=1	0	49.2009425505699	37.8865979381443	10	97	10	1	388	41.477	5.52	High	High	High	2.4e6	3.9e6	4.0e7	1.555	237.398126006126	10
High	IsMasterProtein	A6TDV1	S-adenosylmethionine synthase OS=Klebsiella pneumoniae subsp. pneumoniae (strain ATCC 700721 / MGH 78578) GN=metK PE=3 SV=1	0	79.5018917467363	37.7604166666667	9	310	9	1	384	41.881	5.26	High	High	High	3.5e6	7.1e6	5.8e6	3.062	713.088578224182	9
High	IsMasterProtein	O07026	Flavodoxin OS=Klebsiella pneumoniae GN=fldA PE=2 SV=2	0	37.2891853175943	37.5	4	64	4	1	176	19.753	4.48	High	High	High	1.4e7	6.3e6		4.995	143.804101228714	4
High	IsMasterProtein	B5Y237	30S ribosomal protein S20 OS=Klebsiella pneumoniae (strain 342) GN=rpsT PE=3 SV=1	0	23.1491222830735	35.632183908046	4	173	4	1	87	9.664	11.18	High	High	High	2.5e6	3.3e7	1.4e7	16.783	437.583945631981	4
High	IsMasterProtein	A6T4W3	5'-methylthioadenosine/S-adenosylhomocysteine nucleosidase OS=Klebsiella pneumoniae subsp. pneumoniae (strain ATCC 700721 / MGH 78578) GN=mtnN PE=1 SV=1	0	33.13697969428	34.9137931034483	5	48	5	1	232	24.489	5.4	High	High	High	2.4e6	4.3e7	2.8e6	1.894	136.78642821312	5
High	IsMasterProtein	A6T532	Xanthine phosphoribosyltransferase OS=Klebsiella pneumoniae subsp. pneumoniae (strain ATCC 700721 / MGH 78578) GN=gpt PE=3 SV=1	0	17.286154411178	34.2105263157895	3	22	3	1	152	16.924	5.85	High	High	High	1.4e6			3.642	49.0100766420364	3
High	IsMasterProtein	B5XZM0	ATP synthase subunit b OS=Klebsiella pneumoniae (strain 342) GN=atpF PE=3 SV=1	0	28.3323336017875	33.974358974359	4	80	4	1	156	17.364	5.8	High	High	High		4.6e6	1.3e6	2.162	256.571208000183	4
High	IsMasterProtein	A6TEV4	50S ribosomal protein L30 OS=Klebsiella pneumoniae subsp. pneumoniae (strain ATCC 700721 / MGH 78578) GN=rpmD PE=3 SV=1	0	9.63137919943549	33.8983050847458	2	152	2	1	59	6.51	10.96	High	High	High		4.5e6	4.9e6	2.162	390.222566246986	2
High	IsMasterProtein	B5XTS2	Fe/S biogenesis protein NfuA OS=Klebsiella pneumoniae (strain 342) GN=nfuA PE=3 SV=1	0	27.7229544862675	33.5078534031414	4	69	4	1	191	20.991	4.6	High	High	High		3.5e6	3.2e6	2.162	177.154663324356	4
High	IsMasterProtein	B5XXH6	Acyl carrier protein OS=Klebsiella pneumoniae (strain 342) GN=acpP PE=3 SV=1	0	53.4996333164319	33.3333333333333	3	569	3	1	78	8.634	4.06	High	High	High	4.7e6	9.8e6	4.2e6	55.234	1703.99147462845	3
High	IsMasterProtein	B5Y1J9	Ribosome-recycling factor OS=Klebsiella pneumoniae (strain 342) GN=frr PE=3 SV=1	0	30.9085522742325	32.972972972973	4	78	4	1	185	20.618	6.89	High	High	High	4.2e6	1.6e6	6.4e6	0.931	236.829568147659	4
High	IsMasterProtein	A6TEY0	30S ribosomal protein S12 OS=Klebsiella pneumoniae subsp. pneumoniae (strain ATCC 700721 / MGH 78578) GN=rpsL PE=3 SV=1	0	39.3340940252444	32.258064516129	3	135	3	1	124	13.743	10.87	High	High	High	4.9e7	4.8e7	2.4e8	6.197	328.004911065102	3
High	IsMasterProtein	A6TD54	CTP synthase OS=Klebsiella pneumoniae subsp. pneumoniae (strain ATCC 700721 / MGH 78578) GN=pyrG PE=3 SV=1	0	87.7619979135036	31.9266055045872	9	104	9	1	545	60.125	5.86	High	High	High	8.1e6	5.9e6	2.7e7	1.297	298.544016003609	9
High	IsMasterProtein	B5XNA6	30S ribosomal protein S14 OS=Klebsiella pneumoniae (strain 342) GN=rpsN PE=3 SV=1	0	36.270143810422	31.6831683168317	4	247	4	1	101	11.571	11.34	High	High	High	3.4e6	4.4e6	9.2e6	6.197	457.613100528717	4
Medium	IsMasterProtein	A6T5B6	Pyrimidine/purine nucleoside phosphorylase OS=Klebsiella pneumoniae subsp. pneumoniae (strain ATCC 700721 / MGH 78578) GN=ppnP PE=3 SV=1	0.0103626943005181	2.65521487736734	30.8510638297872	1	1	1	1	94	10.172	4.5	Not Found	High	Not Found		2.7e6		0.778	2.73054671287537	1
High	IsMasterProtein	B5XQC9	50S ribosomal protein L20 OS=Klebsiella pneumoniae (strain 342) GN=rplT PE=3 SV=1	0	17.1589431357837	30.5084745762712	4	251	4	1	118	13.489	11.47	High	High	High		4.0e6	4.2e6	1.512	502.190781354904	4
High	IsMasterProtein	A6T4Z7	Proline--tRNA ligase OS=Klebsiella pneumoniae subsp. pneumoniae (strain ATCC 700721 / MGH 78578) GN=proS PE=3 SV=1	0	60.3281530741158	30.4195804195804	11	129	11	1	572	63.483	5.12	High	High	High	2.9e6	5.7e6	1.3e7	1.254	357.755309700966	11
High	IsMasterProtein	A6T4X3	Uridylate kinase OS=Klebsiella pneumoniae subsp. pneumoniae (strain ATCC 700721 / MGH 78578) GN=pyrH PE=3 SV=1	0	41.3109044072209	29.8755186721992	3	35	3	1	241	25.939	7.39	High	High	High	4.3e6	2.8e6	6.6e6	2.162	109.849529981613	3
High	IsMasterProtein	P37323	Beta-lactamase SHV-4 OS=Klebsiella pneumoniae GN=bla PE=1 SV=1	0	36.8275219503671	29.811320754717	6	94	6	1	265	28.842	7.39	High	High	High	2.0e7	3.8e7	1.0e7	0.995	272.518561720848	6
High	IsMasterProtein	A6T5E9	N utilization substance protein B homolog OS=Klebsiella pneumoniae subsp. pneumoniae (strain ATCC 700721 / MGH 78578) GN=nusB PE=3 SV=1	0	9.86635422363018	29.4964028776978	2	10	2	1	139	15.754	6.8	High	High	High			1.4e7	0.52	23.5918897390366	2
High	IsMasterProtein	B5Y306	30S ribosomal protein S18 OS=Klebsiella pneumoniae (strain 342) GN=rpsR PE=3 SV=1	0	9.89683608628974	29.3333333333333	2	69	2	1	75	8.981	10.59	High	High	High		8.4e6	1.6e7	2.162	220.67579305172	2
High	IsMasterProtein	P33906	ATP-dependent RNA helicase DeaD OS=Klebsiella pneumoniae GN=deaD PE=3 SV=3	0	74.756821143722	29.2379471228616	12	152	12	1	643	71.899	8.1	High	High	High	3.5e6	5.2e6	2.0e7	1.322	358.87580883503	12
High	IsMasterProtein	P24017	Outer membrane protein A OS=Klebsiella pneumoniae GN=ompA PE=1 SV=2	0	63.3511027268282	29.0697674418605	6	242	6	1	344	37.038	6.05	High	High	High	3.4e6	1.4e7	2.6e6	1.081	837.37650680542	6
High	IsMasterProtein	A6TEI7	Translation initiation factor IF-2 OS=Klebsiella pneumoniae subsp. pneumoniae (strain ATCC 700721 / MGH 78578) GN=infB PE=3 SV=1	0	120.867043917392	28.2366071428571	16	213	16	1	896	98.016	6.02	High	High	High	2.4e7	2.5e7	1.9e7	1.019	560.363061070442	16
High	IsMasterProtein	A6T4Y7	Acetyl-coenzyme A carboxylase carboxyl transferase subunit alpha OS=Klebsiella pneumoniae subsp. pneumoniae (strain ATCC 700721 / MGH 78578) GN=accA PE=3 SV=1	0	30.2444293806783	28.2131661442006	6	82	6	1	319	35.289	5.66	High	High	High	4.5e6	7.4e6	7.6e6	0.931	228.318158388138	6
High	IsMasterProtein	A6TEW3	30S ribosomal protein S17 OS=Klebsiella pneumoniae subsp. pneumoniae (strain ATCC 700721 / MGH 78578) GN=rpsQ PE=3 SV=1	0	21.1423094200512	27.3809523809524	2	101	2	1	84	9.697	9.72	High	High	High	2.4e6	3.3e6		2.981	318.457225561142	2
High	IsMasterProtein	P19650	Aminoglycoside N(6')-acetyltransferase type 1 OS=Klebsiella pneumoniae GN=aacA4 PE=3 SV=1	0	32.5133002176705	27.363184079602	4	160	4	1	201	22.393	5	High	High	High		4.7e6	9.2e7	2.728	495.312252879143	4
High	IsMasterProtein	A6TGT4	Glucose-6-phosphate isomerase OS=Klebsiella pneumoniae subsp. pneumoniae (strain ATCC 700721 / MGH 78578) GN=pgi PE=3 SV=1	0	72.320439492733	26.5938069216758	10	89	10	1	549	61.29	6.23	High	High	High	3.8e6	1.6e6	5.3e6	1.31	243.391575932503	10
High	IsMasterProtein	A6TEU7	50S ribosomal protein L17 OS=Klebsiella pneumoniae subsp. pneumoniae (strain ATCC 700721 / MGH 78578) GN=rplQ PE=3 SV=1	0	23.7902351020313	26.5625	4	183	4	1	128	14.437	11.05	High	High	High	5.6e6	1.1e7	3.1e6	2.162	524.86281979084	4
High	IsMasterProtein	A6TBQ0	Elongation factor P-like protein OS=Klebsiella pneumoniae subsp. pneumoniae (strain ATCC 700721 / MGH 78578) GN=KPN78578_25600 PE=3 SV=1	0	19.7955581932506	24.7368421052632	3	48	3	1	190	21.471	5.01	High	High	High	4.2e6	6.5e6	7.4e6	1.783	114.473993659019	3
High	IsMasterProtein	A6TCW1	Protein RecA OS=Klebsiella pneumoniae subsp. pneumoniae (strain ATCC 700721 / MGH 78578) GN=recA PE=3 SV=1	0	41.585093848206	24.7159090909091	5	42	5	1	352	37.9	5.19	High	High	High		3.5e6	5.9e6	1.154	108.928529977798	5
High	IsMasterProtein	A6TCB0	Uracil phosphoribosyltransferase OS=Klebsiella pneumoniae subsp. pneumoniae (strain ATCC 700721 / MGH 78578) GN=upp PE=3 SV=1	0	15.2534909181291	23.5576923076923	3	30	3	1	208	22.551	5.82	High	High	High		2.7e6	5.1e6	1.031	73.4684635400772	3
High	IsMasterProtein	B5XND7	DNA-binding protein Fis OS=Klebsiella pneumoniae (strain 342) GN=fis PE=3 SV=1	0	26.8119926295235	23.469387755102	1	91	1	1	98	11.233	9.35	High	High	High	2.5e6			9	261.953300476074	1
High	IsMasterProtein	A6T4P1	Protein translocase subunit SecA OS=Klebsiella pneumoniae subsp. pneumoniae (strain ATCC 700721 / MGH 78578) GN=secA PE=3 SV=1	0	77.4746113706236	23.30743618202	12	142	12	1	901	101.897	5.6	High	High	High	8.7e6	3.8e6	8.0e6	0.797	364.138293743134	12
High	IsMasterProtein	A6TG37	ATP synthase gamma chain OS=Klebsiella pneumoniae subsp. pneumoniae (strain ATCC 700721 / MGH 78578) GN=atpG PE=3 SV=1	0	23.1199729534296	22.6480836236934	3	18	3	1	287	31.493	9.06	High	High	High	3.6e6	1.5e7	5.0e6	0.624	52.2571671009064	3
High	IsMasterProtein	A6T5I1	ATP-dependent Clp protease ATP-binding subunit ClpX OS=Klebsiella pneumoniae subsp. pneumoniae (strain ATCC 700721 / MGH 78578) GN=clpX PE=3 SV=1	0	22.9950520136216	22.6415094339623	5	37	5	1	424	46.265	5.5	High	High	High	8.0e6	2.9e6	5.1e6	0.557	108.414236903191	5
High	IsMasterProtein	B5XVC4	S-ribosylhomocysteine lyase OS=Klebsiella pneumoniae (strain 342) GN=luxS PE=3 SV=1	0	13.9029095919355	22.2222222222222	3	29	3	1	171	19.442	5.38	High	High	High	3.7e6			0.778	60.3164501190186	3
High	IsMasterProtein	A6T704	Integration host factor subunit beta OS=Klebsiella pneumoniae subsp. pneumoniae (strain ATCC 700721 / MGH 78578) GN=ihfB PE=3 SV=1	0	11.1786588824026	22.1052631578947	2	28	2	1	95	10.73	9.04	High	High	High		3.0e6		1.371	20.730930685997	2
High	IsMasterProtein	A6TFN1	Deoxyuridine 5'-triphosphate nucleotidohydrolase OS=Klebsiella pneumoniae subsp. pneumoniae (strain ATCC 700721 / MGH 78578) GN=dut PE=3 SV=1	0	7.30313961540022	21.7105263157895	2	25	2	1	152	16.152	5.78	High	High	High	3.8e6	3.4e6	3.7e6	0.931	61.1173741817474	2
High	IsMasterProtein	A6T5G0	UPF0234 protein KPN78578_03700 OS=Klebsiella pneumoniae subsp. pneumoniae (strain ATCC 700721 / MGH 78578) GN=KPN78578_03700 PE=3 SV=1	0	17.3629495903531	21.4723926380368	2	14	2	1	163	18.342	5.76	High	High	High	2.4e7	3.2e7		0.585	42.9129064083099	2
High	IsMasterProtein	A6T6C3	Glutamine--tRNA ligase OS=Klebsiella pneumoniae subsp. pneumoniae (strain ATCC 700721 / MGH 78578) GN=glnS PE=3 SV=1	0	48.0640227925727	21.4414414414414	8	80	8	1	555	63.572	5.78	High	High	High	1.1e7	1.6e7	2.0e7	0.896	220.346010446548	8
High	IsMasterProtein	O32719	Probable malate:quinone oxidoreductase (Fragment) OS=Klebsiella pneumoniae GN=mqo PE=3 SV=1	0	3.72170379190873	20.8695652173913	1	3	1	1	115	12.19	6.52	Not Found	High	Not Found		3.8e6		0.468	10.0583944320679	1
High	IsMasterProtein	A6TCG5	Serine hydroxymethyltransferase OS=Klebsiella pneumoniae subsp. pneumoniae (strain ATCC 700721 / MGH 78578) GN=glyA PE=3 SV=1	0	43.6840194461827	20.6235011990408	6	74	6	1	417	45.411	6.48	High	High	High	1.9e6	9.2e6	5.3e6	0.905	224.79279589653	6
High	IsMasterProtein	A6TFH4	Glycine--tRNA ligase beta subunit OS=Klebsiella pneumoniae subsp. pneumoniae (strain ATCC 700721 / MGH 78578) GN=glyS PE=3 SV=1	0	43.6386015221081	20.3193033381713	9	88	9	1	689	76.284	5.58	High	High	High	2.9e6	3.8e6	5.3e6	0.585	219.416473984718	9
High	IsMasterProtein	A6T5N7	Adenylate kinase OS=Klebsiella pneumoniae subsp. pneumoniae (strain ATCC 700721 / MGH 78578) GN=adk PE=3 SV=1	0	16.6062303072271	20.0934579439252	4	67	4	1	214	23.533	6.04	High	High	High	2.9e6	2.3e6	9.9e5	0.778	177.961855649948	4
High	IsMasterProtein	B5XNL6	Histidine--tRNA ligase OS=Klebsiella pneumoniae (strain 342) GN=hisS PE=3 SV=1	0	31.0021436447591	20.0471698113208	5	41	5	1	424	47.027	5.55	High	High	High		2.8e6	2.7e6	0.585	101.998488306999	5
High	IsMasterProtein	B5XQC8	50S ribosomal protein L35 OS=Klebsiella pneumoniae (strain 342) GN=rpmI PE=3 SV=1	0	5.34563090902471	20	1	38	1	1	65	7.284	11.78	High	High	High				9	111.230934619904	1
High	IsMasterProtein	A6TF98	Bifunctional polymyxin resistance protein ArnA OS=Klebsiella pneumoniae subsp. pneumoniae (strain ATCC 700721 / MGH 78578) GN=arnA PE=3 SV=1	0	58.974907591952	19.8184568835098	7	75	7	1	661	73.998	6.33	High	High	High	5.3e6	4.3e6	6.7e6	0.983	192.770582079887	7
High	IsMasterProtein	A6TAN5	2-dehydro-3-deoxyphosphooctonate aldolase OS=Klebsiella pneumoniae subsp. pneumoniae (strain ATCC 700721 / MGH 78578) GN=kdsA PE=3 SV=1	0	16.363887811199	19.7183098591549	3	21	3	1	284	30.805	6.32	High	High	High	3.9e7	6.2e7	9.8e7	0.52	36.5051456689835	3
High	IsMasterProtein	A6TC43	Glutamate--tRNA ligase OS=Klebsiella pneumoniae subsp. pneumoniae (strain ATCC 700721 / MGH 78578) GN=gltX PE=3 SV=1	0	35.9196774877008	19.4915254237288	5	63	5	1	472	53.57	6.01	High	High	High		3.7e6	6.4e6	0.743	104.319476723671	5
High	IsMasterProtein	A6T748	3-hydroxydecanoyl-[acyl-carrier-protein] dehydratase OS=Klebsiella pneumoniae subsp. pneumoniae (strain ATCC 700721 / MGH 78578) GN=fabA PE=3 SV=1	0	14.2615643876826	19.1860465116279	3	59	3	1	172	19.072	6.02	High	High	High	4.7e6	3.0e6	7.1e6	1.154	132.718029737473	3
High	IsMasterProtein	B5XQC6	Threonine--tRNA ligase OS=Klebsiella pneumoniae (strain 342) GN=thrS PE=3 SV=1	0	36.1637978028846	18.6915887850467	7	73	7	1	642	73.891	6.23	High	High	High	2.6e6	1.1e6	9.7e5	0.492	190.90661740303	7
High	IsMasterProtein	A6TB02	RNA chaperone ProQ OS=Klebsiella pneumoniae subsp. pneumoniae (strain ATCC 700721 / MGH 78578) GN=proQ PE=3 SV=1	0	26.9430233839513	18.2222222222222	4	97	4	1	225	24.959	9.8	High	High	High		1.6e7	5.1e6	0.668	284.400428414345	4
High	IsMasterProtein	A6TG05	50S ribosomal protein L34 OS=Klebsiella pneumoniae subsp. pneumoniae (strain ATCC 700721 / MGH 78578) GN=rpmH PE=3 SV=1	0	3.26600071346161	17.3913043478261	1	15	1	1	46	5.377	13	Not Found	Not Found	High				9	26.7316498756409	1
High	IsMasterProtein	A6TG48	Aspartate--ammonia ligase OS=Klebsiella pneumoniae subsp. pneumoniae (strain ATCC 700721 / MGH 78578) GN=asnA PE=3 SV=1	0	24.6263115158206	17.2727272727273	4	66	4	1	330	36.789	5.8	High	High	High	2.7e6	4.9e6	6.4e6	0.551	176.604439616203	4
High	IsMasterProtein	A6T6Y8	Outer-membrane lipoprotein carrier protein OS=Klebsiella pneumoniae subsp. pneumoniae (strain ATCC 700721 / MGH 78578) GN=lolA PE=3 SV=1	0	12.6004483133796	17.2413793103448	2	8	2	1	203	22.544	7.43	High	Not Found	Not Found	1.7e6			0.359	28.8979794979095	2
High	IsMasterProtein	A6T6A3	Leucine--tRNA ligase OS=Klebsiella pneumoniae subsp. pneumoniae (strain ATCC 700721 / MGH 78578) GN=leuS PE=3 SV=1	0	67.5783706614776	17.093023255814	11	128	11	1	860	96.994	5.24	High	High	High	2.7e6	3.8e6	7.2e6	0.905	316.646438837051	11
High	IsMasterProtein	A6TB33	Probable transcriptional regulatory protein KPN78578_23430 OS=Klebsiella pneumoniae subsp. pneumoniae (strain ATCC 700721 / MGH 78578) GN=KPN78578_23430 PE=3 SV=1	0	7.49039395955925	16.6666666666667	2	14	2	1	246	26.301	4.86	High	High	High				0.389	36.6896016597748	2
Medium	IsMasterProtein	A6T6Y1	Translation initiation factor IF-1 OS=Klebsiella pneumoniae subsp. pneumoniae (strain ATCC 700721 / MGH 78578) GN=infA PE=3 SV=1	0.0179948586118252	2.61978875828839	16.6666666666667	1	2	1	1	72	8.244	9.25	High	Not Found	Not Found				0.778	3.92175006866455	1
High	IsMasterProtein	A6TCV9	Alanine--tRNA ligase OS=Klebsiella pneumoniae subsp. pneumoniae (strain ATCC 700721 / MGH 78578) GN=alaS PE=3 SV=1	0	66.7067079589925	16.5714285714286	12	129	12	1	875	95.571	5.74	High	High	High	5.0e6	7.6e6	5.4e6	0.691	371.002480626106	12
High	IsMasterProtein	A6T5N4	Nucleoid-associated protein KPN78578_04440 OS=Klebsiella pneumoniae subsp. pneumoniae (strain ATCC 700721 / MGH 78578) GN=KPN78578_04440 PE=3 SV=1	0	6.27566325149656	16.3636363636364	2	6	2	1	110	12.048	5.07	High	High	Not Found		1.5e6		0.778	12.5071642398834	2
High	IsMasterProtein	A6TC02	Acetyl-coenzyme A carboxylase carboxyl transferase subunit beta OS=Klebsiella pneumoniae subsp. pneumoniae (strain ATCC 700721 / MGH 78578) GN=accD PE=3 SV=1	0	12.4862650185565	16.3398692810458	2	9	2	1	306	33.414	7.31	High	High	High		9.3e6		0.245	24.7199730873108	2
High	IsMasterProtein	A6T4F5	Chaperone protein DnaJ OS=Klebsiella pneumoniae subsp. pneumoniae (strain ATCC 700721 / MGH 78578) GN=dnaJ PE=3 SV=1	0	26.6945742034013	15.9151193633952	5	54	5	1	377	40.985	8	High	High	High	1.3e6		1.5e6	0.896	149.950696229935	5
High	IsMasterProtein	B5XZC1	Protein TolB OS=Klebsiella pneumoniae (strain 342) GN=tolB PE=3 SV=1	0	46.4833765378805	15.8139534883721	5	131	5	1	430	45.767	8.22	High	High	High	2.9e6	6.2e6	3.5e6	1.239	347.610096812248	5
High	IsMasterProtein	A6TGB8	ATP-dependent 6-phosphofructokinase OS=Klebsiella pneumoniae subsp. pneumoniae (strain ATCC 700721 / MGH 78578) GN=pfkA PE=3 SV=1	0	15.2868827908403	15.625	4	16	4	1	320	34.962	6.02	High	High	High	3.1e6		1.2e7	0.585	31.1702535152435	4
High	IsMasterProtein	A6TAI3	Phenylalanine--tRNA ligase alpha subunit OS=Klebsiella pneumoniae subsp. pneumoniae (strain ATCC 700721 / MGH 78578) GN=pheS PE=3 SV=1	0	21.6447504060441	15.5963302752294	4	31	4	1	327	36.776	5.78	High	High	High	4.7e6		3.9e5	0.52	74.9396550655365	4
High	IsMasterProtein	P33318	Translation initiation factor IF-3 OS=Klebsiella pneumoniae GN=infC PE=3 SV=1	0	21.8073883324397	15.5555555555556	2	83	2	1	180	20.492	9.52	High	High	High	1.7e6	1.1e6	2.6e6	0.995	306.907967925072	2
High	IsMasterProtein	B5Y275	Phosphopentomutase OS=Klebsiella pneumoniae (strain 342) GN=deoB PE=3 SV=1	0	26.0835610337189	14.7420147420147	5	55	5	1	407	44.255	5.25	High	High	High		1.1e6	7.1e5	0.616	108.589920163155	5
High	IsMasterProtein	B5Y235	Isoleucine--tRNA ligase OS=Klebsiella pneumoniae (strain 342) GN=ileS PE=3 SV=1	0	51.5613481943956	14.3923240938166	9	76	9	1	938	104.379	6.1	High	High	High	2.5e6	3.3e6	6.3e6	0.559	175.39678645134	9
High	IsMasterProtein	B5Y274	Purine nucleoside phosphorylase DeoD-type OS=Klebsiella pneumoniae (strain 342) GN=deoD PE=3 SV=1	0	9.73101238889892	14.2259414225941	3	9	3	1	239	25.928	5.86	High	High	High		2.4e5		0.501	12.4632349014282	3
High	IsMasterProtein	P00350	6-phosphogluconate dehydrogenase, decarboxylating OS=Escherichia coli (strain K12) GN=gnd PE=1 SV=2	0	55.6349550283828	13.6752136752137	4	141	1	1	468	51.449	5.15	High	High	High		7.7e6		0.682	512.370540499687	4
High	IsMasterProtein	A6TG39	ATP synthase subunit delta OS=Klebsiella pneumoniae subsp. pneumoniae (strain ATCC 700721 / MGH 78578) GN=atpH PE=3 SV=1	0	20.2938175853165	13.5593220338983	1	23	1	1	177	19.518	5.05	High	High	High				0.874	94.3035237789154	1
High	IsMasterProtein	A6TCF2	HTH-type transcriptional regulator IscR OS=Klebsiella pneumoniae subsp. pneumoniae (strain ATCC 700721 / MGH 78578) GN=iscR PE=3 SV=1	0	16.4297994938533	13.4969325153374	1	50	1	1	163	17.54	7.34	High	High	High	9.5e6	8.7e6	1.2e7	0.585	206.169397592545	1
High	IsMasterProtein	A6TB35	Aspartate--tRNA ligase OS=Klebsiella pneumoniae subsp. pneumoniae (strain ATCC 700721 / MGH 78578) GN=aspS PE=3 SV=1	0	29.4761202459253	13.4453781512605	5	60	5	1	595	66.373	5.55	High	High	High	4.0e6	4.0e6	7.2e6	0.401	140.287257313728	5
High	IsMasterProtein	B5XV33	Cell division protein FtsB OS=Klebsiella pneumoniae (strain 342) GN=ftsB PE=3 SV=1	0	5.03170388495374	13.3333333333333	1	2	1	1	105	11.944	7.25	High	Not Found	Not Found				0.389	5.49375677108765	1
High	IsMasterProtein	A6TGC1	ATP-dependent protease ATPase subunit HslU OS=Klebsiella pneumoniae subsp. pneumoniae (strain ATCC 700721 / MGH 78578) GN=hslU PE=3 SV=1	0	35.3867294319665	13.2882882882883	4	43	4	1	444	49.701	5.47	High	High	High	1.8e6	3.3e6	5.4e6	0.585	93.5198624134064	4
High	IsMasterProtein	A6TCI3	Elongation factor 4 OS=Klebsiella pneumoniae subsp. pneumoniae (strain ATCC 700721 / MGH 78578) GN=lepA PE=3 SV=1	0	32.7746550791976	13.1886477462437	7	84	7	1	599	66.393	5.59	High	High	High		2.0e6	8.8e5	0.655	211.113514780998	7
High	IsMasterProtein	B5XXK6	Glucans biosynthesis protein G OS=Klebsiella pneumoniae (strain 342) GN=mdoG PE=3 SV=1	0	20.1288184893812	13.1115459882583	3	30	3	1	511	57.785	8.28	Not Found	High	High		7.3e6	3.5e6	0.374	98.6025646924973	3
High	IsMasterProtein	P45599	Ferric uptake regulation protein OS=Klebsiella pneumoniae GN=fur PE=1 SV=2	0	5.80230271916666	12.9032258064516	1	4	1	1	155	17.768	6.68	High	High	Not Found		4.7e6		0.585	2.64729022979736	1
High	IsMasterProtein	A6TFL4	ADP-L-glycero-D-manno-heptose-6-epimerase OS=Klebsiella pneumoniae subsp. pneumoniae (strain ATCC 700721 / MGH 78578) GN=hldD PE=3 SV=1	0	21.1844307769025	12.9032258064516	3	18	3	1	310	34.917	4.93	High	High	High			6.1e6	0.585	44.6859985589981	3
High	IsMasterProtein	A6T7Y5	GTP cyclohydrolase-2 OS=Klebsiella pneumoniae subsp. pneumoniae (strain ATCC 700721 / MGH 78578) GN=ribA PE=3 SV=1	0	12.6380060041581	12.5	1	17	1	1	200	22.168	6.2	High	High	High	1.7e6	4.1e6	5.5e6	0.425	44.5252945423126	1
High	IsMasterProtein	B5Y2Y3	Peptide methionine sulfoxide reductase MsrA OS=Klebsiella pneumoniae (strain 342) GN=msrA PE=3 SV=1	0	19.3004102459238	12.3222748815166	2	18	2	1	211	23.165	6.35	High	High	High		1.0e7		0.874	25.6320539712906	2
High	IsMasterProtein	A6T7F1	3-oxoacyl-[acyl-carrier-protein] synthase 3 OS=Klebsiella pneumoniae subsp. pneumoniae (strain ATCC 700721 / MGH 78578) GN=fabH PE=3 SV=1	0	15.4035392392639	11.98738170347	2	5	2	1	317	33.401	5.08	High	High	High	1.9e7		4.0e7	0.334	19.4895367622375	2
High	IsMasterProtein	A6TDS2	Cell division protein ZapA OS=Klebsiella pneumoniae subsp. pneumoniae (strain ATCC 700721 / MGH 78578) GN=zapA PE=3 SV=1	0	4.37830453767072	11.9266055045872	1	2	1	1	109	12.558	5.58	High	Not Found	Not Found	1.2e6			0.389	5.31766033172607	1
High	IsMasterProtein	A6T6B5	tRNA-2-methylthio-N(6)-dimethylallyladenosine synthase OS=Klebsiella pneumoniae subsp. pneumoniae (strain ATCC 700721 / MGH 78578) GN=miaB PE=3 SV=2	0	12.9073098841337	11.8143459915612	3	28	3	1	474	53.517	5.45	High	High	High	5.4e6		6.2e6	0.269	74.8308678865433	3
High	IsMasterProtein	A6TCC2	GMP synthase [glutamine-hydrolyzing] OS=Klebsiella pneumoniae subsp. pneumoniae (strain ATCC 700721 / MGH 78578) GN=guaA PE=3 SV=1	0	36.7530248698438	11.8095238095238	4	80	4	1	525	58.755	5.44	High	High	High	2.8e6	4.3e6	2.4e6	0.433	268.565200686455	4
High	IsMasterProtein	P37424	Leucine-responsive regulatory protein OS=Klebsiella pneumoniae GN=lrp PE=3 SV=3	0	6.78462684721658	11.5853658536585	1	7	1	1	164	18.861	8.78	Not Found	High	High		6.4e6	9.0e6	0.259	21.1856672763824	1
Medium	IsMasterProtein	A6T4Y5	Ribonuclease HII OS=Klebsiella pneumoniae subsp. pneumoniae (strain ATCC 700721 / MGH 78578) GN=rnhB PE=3 SV=1	0.0154639175257732	2.65188993151976	11.5577889447236	1	3	1	1	199	21.566	7.66	Not Found	High	High				0.194	10.8784897327423	1
Medium	IsMasterProtein	B5XVB9	Carbon storage regulator homolog OS=Klebsiella pneumoniae (strain 342) GN=csrA PE=3 SV=1	0.0377833753148615	2.24404895899587	11.4754098360656	1	2	1	1	61	6.852	8.62	Not Found	High	Not Found		3.3e6		0.468	3.72578024864197	1
High	IsMasterProtein	A6T9Y5	Tyrosine--tRNA ligase OS=Klebsiella pneumoniae subsp. pneumoniae (strain ATCC 700721 / MGH 78578) GN=tyrS PE=3 SV=1	0	14.2697344568403	11.4485981308411	3	23	3	1	428	47.708	5.55	High	High	High		2.2e6	4.4e5	0.413	61.2510976791382	3
High	IsMasterProtein	A6TFH5	Glycine--tRNA ligase alpha subunit OS=Klebsiella pneumoniae subsp. pneumoniae (strain ATCC 700721 / MGH 78578) GN=glyQ PE=3 SV=1	0	9.94014066599979	11.2211221122112	2	4	2	1	303	34.71	5.11	Not Found	High	High		7.9e6	1.2e7	0.389	13.8519041538239	2
High	IsMasterProtein	A6TCA1	4-hydroxy-tetrahydrodipicolinate synthase OS=Klebsiella pneumoniae subsp. pneumoniae (strain ATCC 700721 / MGH 78578) GN=dapA PE=3 SV=1	0	12.6318327252941	10.958904109589	2	20	2	1	292	31.142	6.1	High	High	High	2.8e6	4.0e6	6.0e6	0.334	63.6791269779205	2
High	IsMasterProtein	A6TDS5	Ribose-5-phosphate isomerase A OS=Klebsiella pneumoniae subsp. pneumoniae (strain ATCC 700721 / MGH 78578) GN=rpiA PE=3 SV=1	0	13.4507164876479	10.958904109589	2	32	2	1	219	22.721	5.63	High	High	High		7.5e5	2.9e5	0.425	103.029844880104	2
High	IsMasterProtein	A6T4V8	Glutamate-1-semialdehyde 2,1-aminomutase OS=Klebsiella pneumoniae subsp. pneumoniae (strain ATCC 700721 / MGH 78578) GN=hemL PE=3 SV=1	0	10.8466820874526	10.7981220657277	3	7	3	1	426	45.299	5.02	High	High	Not Found				0.468	16.137242436409	3
High	IsMasterProtein	A6TCF3	tRNA (cytidine/uridine-2'-O-)-methyltransferase TrmJ OS=Klebsiella pneumoniae subsp. pneumoniae (strain ATCC 700721 / MGH 78578) GN=trmJ PE=3 SV=1	0	6.93344774131718	10.655737704918	2	11	2	1	244	26.781	6.42	High	High	High		5.0e6		0.585	18.2807854413986	2
High	IsMasterProtein	A6TBN8	GTP cyclohydrolase 1 OS=Klebsiella pneumoniae subsp. pneumoniae (strain ATCC 700721 / MGH 78578) GN=folE PE=3 SV=1	0	11.0039701715889	10.3603603603604	2	35	2	1	222	24.949	7.62	High	High	High		1.0e6		0.359	92.885521531105	2
High	IsMasterProtein	A6TCV4	Glutamate--cysteine ligase OS=Klebsiella pneumoniae subsp. pneumoniae (strain ATCC 700721 / MGH 78578) GN=gshA PE=3 SV=1	0	6.41406823191392	10.2316602316602	2	7	2	1	518	58.064	5.52	Not Found	High	Not Found				0.212	11.4522252082825	2
High	IsMasterProtein	A6T6Q6	DNA protection during starvation protein OS=Klebsiella pneumoniae subsp. pneumoniae (strain ATCC 700721 / MGH 78578) GN=dps PE=3 SV=1	0	6.01176121920396	10.1796407185629	2	9	2	1	167	18.697	6.04	High	High	Not Found				0.425	9.91572570800781	2
High	IsMasterProtein	A6TAI1	Integration host factor subunit alpha OS=Klebsiella pneumoniae subsp. pneumoniae (strain ATCC 700721 / MGH 78578) GN=ihfA PE=3 SV=1	0	4.63376387628171	10.1010101010101	1	12	1	1	99	11.346	9.7	High	Not Found	High				0.334	28.0309491157532	1
High	IsMasterProtein	B5XZS6	Lipoyl synthase OS=Klebsiella pneumoniae (strain 342) GN=lipA PE=3 SV=1	0	15.252212514027	9.96884735202492	2	11	2	1	321	36.067	7.94	High	High	High		8.2e6	9.6e6	0.413	9.95966243743896	2
Medium	IsMasterProtein	A6T4E6	UPF0246 protein KPN78578_00060 OS=Klebsiella pneumoniae subsp. pneumoniae (strain ATCC 700721 / MGH 78578) GN=KPN78578_00060 PE=3 SV=1	0.0279187817258883	2.44806230463516	9.72762645914397	1	2	1	1	257	29.528	6.96	Not Found	Not Found	High			3.8e6	0.122	3.25471639633179	1
High	IsMasterProtein	B5Y277	Deoxyribose-phosphate aldolase OS=Klebsiella pneumoniae (strain 342) GN=deoC PE=3 SV=1	0	8.09241291451436	9.65250965250965	2	10	2	1	259	27.695	5.54	High	High	High		9.8e5		0.259	24.7199832201004	2
High	IsMasterProtein	A6T9W8	Adenosine deaminase OS=Klebsiella pneumoniae subsp. pneumoniae (strain ATCC 700721 / MGH 78578) GN=add PE=3 SV=1	0	8.6797198720722	9.60960960960961	2	4	2	1	333	36.208	5.49	High	Not Found	High	5.3e7			0.222	8.9344699382782	2
High	IsMasterProtein	A6TCD5	Cytoskeleton protein RodZ OS=Klebsiella pneumoniae subsp. pneumoniae (strain ATCC 700721 / MGH 78578) GN=rodZ PE=3 SV=1	0	13.657497416344	9.36555891238671	2	31	2	1	331	35.18	6.57	High	High	High		5.4e6	8.6e5	0.468	70.0430790185928	2
High	IsMasterProtein	A6T9H1	Pyrroloquinoline-quinone synthase OS=Klebsiella pneumoniae subsp. pneumoniae (strain ATCC 700721 / MGH 78578) GN=pqqC PE=1 SV=1	0	10.0225324753633	9.16334661354582	2	59	2	1	251	29.011	6.99	High	High	High		1.9e6		0.274	129.944746494293	2
Low	IsMasterProtein	A6T510	Hydroxyacylglutathione hydrolase OS=Klebsiella pneumoniae subsp. pneumoniae (strain ATCC 700721 / MGH 78578) GN=gloB PE=3 SV=1	0.0645161290322581	2.10028890542886	9.16334661354582	1	5	1	1	251	28.54	6.06	High	High	High		7.6e6		0.194	8.6142406463623	1
High	IsMasterProtein	A6TBX4	NADH-quinone oxidoreductase subunit A OS=Klebsiella pneumoniae subsp. pneumoniae (strain ATCC 700721 / MGH 78578) GN=nuoA PE=3 SV=2	0	2.94923368876696	8.78378378378378	1	4	1	1	148	16.554	9.35	Not Found	High	Not Found		1.0e6		0.468	8.222616314888	1
Medium	IsMasterProtein	B5XZD9	Endonuclease 8 OS=Klebsiella pneumoniae (strain 342) GN=nei PE=3 SV=1	0.042713567839196	2.20809891999043	8.74524714828897	1	2	1	1	263	29.495	9.23	Not Found	Not Found	High				0.155	5.20674085617065	1
High	IsMasterProtein	A6TB43	Arginine--tRNA ligase OS=Klebsiella pneumoniae subsp. pneumoniae (strain ATCC 700721 / MGH 78578) GN=argS PE=1 SV=1	0	15.8314506189925	8.49220103986135	4	22	4	1	577	64.202	5.62	High	High	High	3.2e6	3.1e6	4.3e6	0.266	37.317694067955	4
High	IsMasterProtein	A6TBG6	Uridine kinase OS=Klebsiella pneumoniae subsp. pneumoniae (strain ATCC 700721 / MGH 78578) GN=udk PE=3 SV=1	0	3.06900005804385	7.981220657277	1	3	1	1	213	24.405	7.24	High	Not Found	Not Found	2.5e6			0.179	5.08110523223877	1
High	IsMasterProtein	A6TCJ1	Autonomous glycyl radical cofactor OS=Klebsiella pneumoniae subsp. pneumoniae (strain ATCC 700721 / MGH 78578) GN=grcA PE=3 SV=1	0	3.18177410638604	7.8740157480315	1	2	1	1	127	14.234	5.02	High	Not Found	Not Found				0.233	4.60415053367615	1
High	IsMasterProtein	A6T6Z0	Serine--tRNA ligase OS=Klebsiella pneumoniae subsp. pneumoniae (strain ATCC 700721 / MGH 78578) GN=serS PE=3 SV=1	0	14.0973605762593	7.67441860465116	3	33	3	1	430	48.573	5.77	High	High	High		1.1e7	1.6e6	0.304	98.558845281601	3
High	IsMasterProtein	A6TFA0	UDP-4-amino-4-deoxy-L-arabinose--oxoglutarate aminotransferase OS=Klebsiella pneumoniae subsp. pneumoniae (strain ATCC 700721 / MGH 78578) GN=arnB PE=3 SV=2	0	9.54591772926891	7.38786279683377	2	7	2	1	379	41.294	6.62	High	High	High				0.259	16.7131395339966	2
High	IsMasterProtein	A6TEI9	Ribosome maturation factor RimP OS=Klebsiella pneumoniae subsp. pneumoniae (strain ATCC 700721 / MGH 78578) GN=rimP PE=3 SV=2	0	6.13816700234205	7.33333333333333	1	4	1	1	150	16.719	4.7	Not Found	High	High			5.3e6	0.334	11.3348574638367	1
High	IsMasterProtein	A6T4I7	Ribosomal RNA small subunit methyltransferase A OS=Klebsiella pneumoniae subsp. pneumoniae (strain ATCC 700721 / MGH 78578) GN=rsmA PE=3 SV=1	0	5.23849433865138	7.32600732600733	2	25	2	1	273	30.563	8.02	High	High	High				0.359	51.4469792842865	2
High	IsMasterProtein	B5XTF9	Ribonuclease PH OS=Klebsiella pneumoniae (strain 342) GN=rph PE=3 SV=1	0	4.80966830182971	7.14285714285714	1	4	1	1	238	25.254	5.71	Not Found	High	High				0.194	13.1884188652039	1
High	IsMasterProtein	A6TCE4	Peptidase B OS=Klebsiella pneumoniae subsp. pneumoniae (strain ATCC 700721 / MGH 78578) GN=pepB PE=3 SV=1	0	4.64878365466066	6.77570093457944	1	2	1	1	428	46.19	5.86	High	Not Found	Not Found	1.3e7			0.089	5.07882523536682	1
High	IsMasterProtein	A6TCE7	Chaperone protein HscA OS=Klebsiella pneumoniae subsp. pneumoniae (strain ATCC 700721 / MGH 78578) GN=hscA PE=3 SV=1	0	17.1981487020333	6.65584415584416	3	10	3	1	616	65.355	5.1	High	High	High	7.3e5	2.1e6		0.212	30.1716166734695	3
High	IsMasterProtein	A6THE3	Fructose-1,6-bisphosphatase class 1 OS=Klebsiella pneumoniae subsp. pneumoniae (strain ATCC 700721 / MGH 78578) GN=fbp PE=3 SV=1	0	2.87909718238547	6.62650602409639	1	2	1	1	332	36.724	5.97	Not Found	High	Not Found		2.1e6		0.145	6.24070954322815	1
High	IsMasterProtein	A6T5R4	Bifunctional protein FolD OS=Klebsiella pneumoniae subsp. pneumoniae (strain ATCC 700721 / MGH 78578) GN=folD PE=3 SV=1	0	4.24404895899587	6.59722222222222	1	8	1	1	288	30.954	5.92	High	High	High	3.3e6			0.179	23.410995721817	1
High	IsMasterProtein	A6T4H8	4-hydroxy-tetrahydrodipicolinate reductase OS=Klebsiella pneumoniae subsp. pneumoniae (strain ATCC 700721 / MGH 78578) GN=dapB PE=3 SV=1	0	7.6018863082695	6.59340659340659	1	1	1	1	273	28.63	6.18	High	Not Found	Not Found				0.129	3.48337769508362	1
High	IsMasterProtein	B5XSW5	Phosphoglucosamine mutase OS=Klebsiella pneumoniae (strain 342) GN=glmM PE=3 SV=1	0	7.06461689363876	6.29213483146067	2	7	2	1	445	47.875	6.06	Not Found	High	High		2.2e6	1.4e6	0.086	13.0190920829773	2
High	IsMasterProtein	B5XZ36	ATP-dependent protease subunit HslV OS=Klebsiella pneumoniae (strain 342) GN=hslV PE=3 SV=1	0	4.52782885330764	6.25	1	22	1	1	176	18.988	6.39	High	High	High		2.8e6	5.6e5	0.334	50.7519825696945	1
High	IsMasterProtein	A6T5F6	tRNA sulfurtransferase OS=Klebsiella pneumoniae subsp. pneumoniae (strain ATCC 700721 / MGH 78578) GN=thiI PE=3 SV=1	0	6.93086085097991	6.22406639004149	2	9	2	1	482	54.683	6.34	High	High	High	3.6e6		9.6e6	0.166	27.8397977352142	2
Low	IsMasterProtein	A6TFN4	Orotate phosphoribosyltransferase OS=Klebsiella pneumoniae subsp. pneumoniae (strain ATCC 700721 / MGH 78578) GN=pyrE PE=3 SV=1	0.0645161290322581	2.0885227828939	6.10328638497653	1	4	1	1	213	23.605	5.91	High	Not Found	Not Found	2.4e6			0.179	1.85785293579102	1
High	IsMasterProtein	A6T7F8	Thymidylate kinase OS=Klebsiella pneumoniae subsp. pneumoniae (strain ATCC 700721 / MGH 78578) GN=tmk PE=3 SV=1	0	3.8153085691824	6.10328638497653	1	2	1	1	213	23.541	5.49	High	Not Found	Not Found	1.6e6			0.179	4.70090198516846	1
High	IsMasterProtein	A6TI09	Probable phosphoglycerate mutase GpmB OS=Klebsiella pneumoniae subsp. pneumoniae (strain ATCC 700721 / MGH 78578) GN=gpmB PE=3 SV=1	0	4.28508375200641	6.04651162790698	1	2	1	1	215	23.853	6.21	High	Not Found	Not Found	1.9e6			0.194	4.09380531311035	1
High	IsMasterProtein	A6TBK7	Methionine--tRNA ligase OS=Klebsiella pneumoniae subsp. pneumoniae (strain ATCC 700721 / MGH 78578) GN=metG PE=3 SV=1	0	19.608076836392	5.90841949778434	3	26	3	1	677	76.104	5.53	High	High	High	3.3e6	4.1e6		0.184	79.0705802440643	3
High	IsMasterProtein	A6THZ0	Peptide chain release factor 3 OS=Klebsiella pneumoniae subsp. pneumoniae (strain ATCC 700721 / MGH 78578) GN=prfC PE=3 SV=1	0	7.73730904661859	5.6710775047259	2	6	2	1	529	59.592	5.9	High	High	Not Found	2.1e6			0.172	16.6128270626068	2
High	IsMasterProtein	A6TFM5	Phosphopantetheine adenylyltransferase OS=Klebsiella pneumoniae subsp. pneumoniae (strain ATCC 700721 / MGH 78578) GN=coaD PE=3 SV=1	0	3.30909544594503	5.66037735849057	1	20	1	1	159	17.651	7.65	High	High	High				0.259	5.00673389434814	1
High	IsMasterProtein	B5Y109	Recombination-associated protein RdgC OS=Klebsiella pneumoniae (strain 342) GN=rdgC PE=3 SV=1	0	2.89245087025531	5.61056105610561	1	3	1	1	303	34.007	5.24	High	High	Not Found	2.4e6			0.122	7.90015387535095	1
High	IsMasterProtein	A6T7Z4	Exoribonuclease 2 OS=Klebsiella pneumoniae subsp. pneumoniae (strain ATCC 700721 / MGH 78578) GN=rnb PE=3 SV=1	0	15.2620702300898	5.59006211180124	2	20	2	1	644	72.306	5.62	High	High	Not Found	1.8e6	2.2e6		0.179	43.4098012447357	2
High	IsMasterProtein	A6T7U7	Chitooligosaccharide deacetylase OS=Klebsiella pneumoniae subsp. pneumoniae (strain ATCC 700721 / MGH 78578) GN=chbG PE=3 SV=1	0	2.78834559944682	5.55555555555556	1	2	1	1	252	27.668	5.57	High	Not Found	Not Found				0.212	2.30998778343201	1
Medium	IsMasterProtein	A6T5I9	HMP-PP phosphatase OS=Klebsiella pneumoniae subsp. pneumoniae (strain ATCC 700721 / MGH 78578) GN=cof PE=3 SV=1	0.0254452926208651	2.52826834851995	5.51470588235294	1	43	1	1	272	30.339	6.14	High	High	High				0.155	43.9437310695648	1
High	IsMasterProtein	A6TB69	D-cysteine desulfhydrase OS=Klebsiella pneumoniae subsp. pneumoniae (strain ATCC 700721 / MGH 78578) GN=dcyD PE=3 SV=1	0	2.8965383779053	5.48780487804878	1	2	1	1	328	34.892	5.1	Not Found	Not Found	High				0.155	2.05750894546509	1
High	IsMasterProtein	A6THE7	UPF0307 protein KPN78578_45570 OS=Klebsiella pneumoniae subsp. pneumoniae (strain ATCC 700721 / MGH 78578) GN=KPN78578_45570 PE=3 SV=1	0	3.39265222323159	5.46448087431694	1	2	1	1	183	21.305	5.35	High	Not Found	Not Found	1.8e6			0.212	4.17119181156158	1
High	IsMasterProtein	A6T710	3-deoxy-manno-octulosonate cytidylyltransferase OS=Klebsiella pneumoniae subsp. pneumoniae (strain ATCC 700721 / MGH 78578) GN=kdsB PE=3 SV=1	0	5.55222199070538	5.24193548387097	1	2	1	1	248	27.316	5.38	Not Found	High	Not Found				0.145	4.92215061187744	1
High	IsMasterProtein	A6T518	Phosphoheptose isomerase OS=Klebsiella pneumoniae subsp. pneumoniae (strain ATCC 700721 / MGH 78578) GN=gmhA PE=3 SV=1	0	3.67039875164348	5.18134715025907	1	3	1	1	193	20.859	6.2	High	Not Found	Not Found	1.6e6			0.194	6.79236721992493	1
High	IsMasterProtein	A6T4N4	UDP-N-acetylmuramate--L-alanine ligase OS=Klebsiella pneumoniae subsp. pneumoniae (strain ATCC 700721 / MGH 78578) GN=murC PE=3 SV=1	0	10.3018023364504	5.09164969450102	1	5	1	1	491	53.458	6.33	High	Not Found	High				0.245	13.5250065326691	1
High	IsMasterProtein	A6T6L5	Biotin synthase OS=Klebsiella pneumoniae subsp. pneumoniae (strain ATCC 700721 / MGH 78578) GN=bioB PE=3 SV=2	0	4.03876880295534	4.91329479768786	1	2	1	1	346	38.655	5.2	Not Found	High	Not Found		4.8e6		0.101	4.81377220153809	1
High	IsMasterProtein	A6T5R2	Cysteine--tRNA ligase OS=Klebsiella pneumoniae subsp. pneumoniae (strain ATCC 700721 / MGH 78578) GN=cysS PE=3 SV=1	0	10.5627020048707	4.77223427331887	2	10	2	1	461	52.135	5.49	High	High	High				0.212	23.4075396060944	2
Medium	IsMasterProtein	A6TGP7	Thiazole synthase OS=Klebsiella pneumoniae subsp. pneumoniae (strain ATCC 700721 / MGH 78578) GN=thiG PE=3 SV=1	0.0377833753148615	2.27441502772931	4.6875	1	2	1	1	256	26.769	5.91	High	Not Found	Not Found	5.6e6			0.179	3.78639304637909	1
High	IsMasterProtein	A6TDS1	UPF0149 protein KPN78578_32810 OS=Klebsiella pneumoniae subsp. pneumoniae (strain ATCC 700721 / MGH 78578) GN=KPN78578_32810 PE=3 SV=1	0	2.68824613894425	4.6875	1	5	1	1	192	21.208	4.4	High	High	Not Found				0.468	5.96118175983429	1
High	IsMasterProtein	B5XUF3	Peptide chain release factor 2 OS=Klebsiella pneumoniae (strain 342) GN=prfB PE=3 SV=1	0	6.20391157131933	4.38356164383562	1	15	1	1	365	41.178	4.78	Not Found	High	High		8.3e6	1.2e7	0.116	19.6796805858612	1
High	IsMasterProtein	A6TC47	DNA ligase OS=Klebsiella pneumoniae subsp. pneumoniae (strain ATCC 700721 / MGH 78578) GN=ligA PE=3 SV=1	0	7.12938918104258	4.32190760059613	2	15	2	1	671	73.561	5.86	High	High	High		6.8e5		0.11	36.4699940681458	2
High	IsMasterProtein	A6T5D8	Queuine tRNA-ribosyltransferase OS=Klebsiella pneumoniae subsp. pneumoniae (strain ATCC 700721 / MGH 78578) GN=tgt PE=3 SV=1	0	5.53047252081299	4.26666666666667	1	4	1	1	375	42.54	6.48	High	High	Not Found	1.9e6	5.7e5		0.101	8.0358909368515	1
High	IsMasterProtein	A6T726	Asparagine--tRNA ligase OS=Klebsiella pneumoniae subsp. pneumoniae (strain ATCC 700721 / MGH 78578) GN=asnS PE=3 SV=1	0	8.64861822867828	4.07725321888412	2	18	2	1	466	52.462	5.29	High	High	High				0.172	47.9203824996948	2
High	IsMasterProtein	A6TEK8	UDP-N-acetylglucosamine 1-carboxyvinyltransferase OS=Klebsiella pneumoniae subsp. pneumoniae (strain ATCC 700721 / MGH 78578) GN=murA PE=3 SV=1	0	4.93516778026143	4.05727923627685	1	7	1	1	419	44.557	5.88	High	High	High	2.0e6		5.6e6	0.093	19.2243545055389	1
High	IsMasterProtein	O85746	Tyrosine aminotransferase OS=Klebsiella pneumoniae GN=tyrB PE=1 SV=1	0	3.82856609905699	4.03022670025189	1	2	1	1	397	43.404	6.46	High	Not Found	Not Found	1.4e6			0.093	4.3072714805603	1
High	IsMasterProtein	A6TB40	tRNA U34 carboxymethyltransferase OS=Klebsiella pneumoniae subsp. pneumoniae (strain ATCC 700721 / MGH 78578) GN=cmoB PE=3 SV=1	0	6.45358073316481	3.89221556886228	1	10	1	1	334	38.203	6.1	Not Found	High	High			5.8e5	0.116	17.6133571863174	1
High	IsMasterProtein	A6TGE6	Soluble pyridine nucleotide transhydrogenase OS=Klebsiella pneumoniae subsp. pneumoniae (strain ATCC 700721 / MGH 78578) GN=sthA PE=3 SV=1	0	6.54704821233682	3.86266094420601	2	17	2	1	466	51.5	6.55	High	High	High	2.6e6		1.2e6	0.194	27.3845385313034	2
High	IsMasterProtein	A6TEK2	GTPase Obg OS=Klebsiella pneumoniae subsp. pneumoniae (strain ATCC 700721 / MGH 78578) GN=obg PE=3 SV=1	0	8.20128031481499	3.8265306122449	1	16	1	1	392	43.55	4.89	High	High	High		2.2e6		0.11	41.2502592802048	1
Medium	IsMasterProtein	A6T4Y3	Acyl-[acyl-carrier-protein]--UDP-N-acetylglucosamine O-acyltransferase OS=Klebsiella pneumoniae subsp. pneumoniae (strain ATCC 700721 / MGH 78578) GN=lpxA PE=3 SV=1	0.0254452926208651	2.51328622401751	3.81679389312977	1	3	1	1	262	28.078	6.95	Not Found	High	Not Found		3.7e5		0.259	2.5594494342804	1
High	IsMasterProtein	A6TB00	Protease HtpX OS=Klebsiella pneumoniae subsp. pneumoniae (strain ATCC 700721 / MGH 78578) GN=htpX PE=3 SV=1	0	4.85263289220621	3.74149659863946	1	10	1	1	294	32.025	6.7	High	High	Not Found				0.233	25.9314608573914	1
High	IsMasterProtein	Q48447	UTP--glucose-1-phosphate uridylyltransferase OS=Klebsiella pneumoniae GN=galF PE=3 SV=1	0	3.38647529714635	3.69127516778524	1	7	1	1	298	32.757	5.74	High	High	Not Found				0.136	9.58057808876038	1
High	IsMasterProtein	B5XUE6	tRNA-modifying protein YgfZ OS=Klebsiella pneumoniae (strain 342) GN=KPK_0772 PE=3 SV=1	0	4.42147539472501	3.6697247706422	1	13	1	1	327	35.705	5.24	Not Found	High	High				0.122	30.4991542100906	1
High	IsMasterProtein	P00761	Trypsin OS=Sus scrofa PE=1 SV=1	0	3.96297212024423	3.46320346320346	1	56	1	1	231	24.394	7.18	High	High	High			4.4e5	0.194	50.4669034481049	1
High	IsMasterProtein	A6TDC6	Cobalamin biosynthesis protein CobD OS=Klebsiella pneumoniae subsp. pneumoniae (strain ATCC 700721 / MGH 78578) GN=cobD PE=3 SV=1	0	4.04162726752139	3.44827586206897	1	15	1	1	319	35.08	9.28	High	High	High		2.8e6		0.145	32.9638664722443	1
High	IsMasterProtein	A6TH77	Phosphatidylserine decarboxylase proenzyme OS=Klebsiella pneumoniae subsp. pneumoniae (strain ATCC 700721 / MGH 78578) GN=psd PE=3 SV=1	0	3.32422165832591	3.4375	1	4	1	1	320	35.472	6.43	High	High	Not Found		2.8e6		0.129	4.63778686523438	1
High	IsMasterProtein	B5Y0N2	Ferrochelatase OS=Klebsiella pneumoniae (strain 342) GN=hemH PE=3 SV=1	0	3.29005198348924	3.4375	1	3	1	1	320	35.693	6.73	High	Not Found	Not Found				0.145	3.59297466278076	1
High	IsMasterProtein	A6TGV0	Glycerol-3-phosphate acyltransferase OS=Klebsiella pneumoniae subsp. pneumoniae (strain ATCC 700721 / MGH 78578) GN=plsB PE=3 SV=1	0	3.33554607141884	2.97397769516729	1	2	1	1	807	91.234	8.63	Not Found	High	High		6.6e7	4.4e6	0.049	2.24709177017212	1
High	IsMasterProtein	A6TCD4	4-hydroxy-3-methylbut-2-en-1-yl diphosphate synthase (flavodoxin) OS=Klebsiella pneumoniae subsp. pneumoniae (strain ATCC 700721 / MGH 78578) GN=ispG PE=3 SV=1	0	4.70885323826811	2.94906166219839	1	15	1	1	373	40.701	6.71	High	High	High				0.096	30.9403228759766	1
High	IsMasterProtein	B5XRN3	tRNA 2-thiocytidine biosynthesis protein TtcA OS=Klebsiella pneumoniae (strain 342) GN=ttcA PE=3 SV=1	0	2.99396204500268	2.89389067524116	1	4	1	1	311	35.377	6.55	High	High	Not Found		6.5e5		0.129	4.8726601600647	1
High	IsMasterProtein	B5XXK0	UPF0176 protein KPK_3487 OS=Klebsiella pneumoniae (strain 342) GN=KPK_3487 PE=3 SV=1	0	3.92959267825988	2.82485875706215	1	2	1	1	354	40.153	5.96	High	Not Found	Not Found				0.101	4.77030539512634	1
High	IsMasterProtein	A6TFK0	L-lactate dehydrogenase OS=Klebsiella pneumoniae subsp. pneumoniae (strain ATCC 700721 / MGH 78578) GN=lldD PE=3 SV=1	0	2.82768903147805	2.79187817258883	1	4	1	1	394	42.981	6.89	High	High	Not Found				0.105	8.18431854248047	1
High	IsMasterProtein	A6T7K3	tRNA-specific 2-thiouridylase MnmA OS=Klebsiella pneumoniae subsp. pneumoniae (strain ATCC 700721 / MGH 78578) GN=mnmA PE=3 SV=2	0	3.85761053388116	2.71739130434783	1	9	1	1	368	40.991	5.06	High	High	High		9.7e5	8.9e5	0.116	18.9361474514008	1
High	IsMasterProtein	A6TGM5	Xaa-Pro dipeptidase OS=Klebsiella pneumoniae subsp. pneumoniae (strain ATCC 700721 / MGH 78578) GN=pepQ PE=3 SV=1	0	6.02942069428515	2.70880361173815	1	16	1	1	443	50.123	6.19	High	High	Not Found	1.1e6	2.4e6		0.101	41.8005077838898	1
High	IsMasterProtein	B5XZ20	Phosphoenolpyruvate carboxylase OS=Klebsiella pneumoniae (strain 342) GN=ppc PE=3 SV=1	0	5.74322069726266	2.49150622876557	2	8	2	1	883	98.865	6.14	Not Found	High	High				0.08	13.5379005670547	2
High	IsMasterProtein	A6TGR3	Bifunctional purine biosynthesis protein PurH OS=Klebsiella pneumoniae subsp. pneumoniae (strain ATCC 700721 / MGH 78578) GN=purH PE=3 SV=1	0	5.15015080439474	2.45746691871456	1	2	1	1	529	57.182	6	High	Not Found	Not Found				0.075	5.7125563621521	1
High	IsMasterProtein	A6TCD0	GTPase Der OS=Klebsiella pneumoniae subsp. pneumoniae (strain ATCC 700721 / MGH 78578) GN=der PE=3 SV=1	0	5.16717187046065	2.4390243902439	1	10	1	1	492	55.189	6.13	Not Found	High	High			3.9e6	0.07	26.786031961441	1
High	IsMasterProtein	A6TG08	Membrane protein insertase YidC OS=Klebsiella pneumoniae subsp. pneumoniae (strain ATCC 700721 / MGH 78578) GN=yidC PE=3 SV=1	0	4.50877842376072	2.37226277372263	1	8	1	1	548	61.425	9.04	High	High	High				0.096	22.5376791954041	1
High	IsMasterProtein	A6TCD6	Dual-specificity RNA methyltransferase RlmN OS=Klebsiella pneumoniae subsp. pneumoniae (strain ATCC 700721 / MGH 78578) GN=rlmN PE=3 SV=1	0	4.54898154784454	2.31958762886598	1	4	1	1	388	43.348	6.99	High	High	Not Found		2.9e6		0.096	10.5405783653259	1
High	IsMasterProtein	A6TG45	tRNA uridine 5-carboxymethylaminomethyl modification enzyme MnmG OS=Klebsiella pneumoniae subsp. pneumoniae (strain ATCC 700721 / MGH 78578) GN=mnmG PE=3 SV=1	0.00519480519480519	2.67427914198059	2.22575516693164	1	1	1	1	629	70.056	6.64	High	Not Found	Not Found				0.064	0	1
High	IsMasterProtein	A6TE31	Bifunctional protein HldE OS=Klebsiella pneumoniae subsp. pneumoniae (strain ATCC 700721 / MGH 78578) GN=hldE PE=3 SV=1	0	5.11616828667055	2.09643605870021	1	8	1	1	477	51.12	5.21	Not Found	High	High		1.5e6		0.093	20.1288216114044	1
High	IsMasterProtein	B5XZM7	Bifunctional protein GlmU OS=Klebsiella pneumoniae (strain 342) GN=glmU PE=3 SV=1	0	3.60906489289662	1.97368421052632	1	8	1	1	456	49.173	6.25	High	High	Not Found		8.1e5		0.105	17.7907915115356	1
Medium	IsMasterProtein	A6TEG6	Penicillin-binding protein activator LpoA OS=Klebsiella pneumoniae subsp. pneumoniae (strain ATCC 700721 / MGH 78578) GN=lpoA PE=3 SV=2	0.0254452926208651	2.52071268352383	1.85185185185185	1	2	1	1	702	75.037	6.09	Not Found	High	Not Found		4.9e5		0.072	3.62171101570129	1
High	IsMasterProtein	A6TG09	tRNA modification GTPase MnmE OS=Klebsiella pneumoniae subsp. pneumoniae (strain ATCC 700721 / MGH 78578) GN=mnmE PE=3 SV=1	0	2.82016107197681	1.76211453744493	1	18	1	1	454	49.07	5.12	High	High	High		2.1e6		0.089	31.7300094366074	1
High	IsMasterProtein	A6T716	Chromosome partition protein MukB OS=Klebsiella pneumoniae subsp. pneumoniae (strain ATCC 700721 / MGH 78578) GN=mukB PE=3 SV=1	0	9.31140364825416	1.75438596491228	2	9	2	1	1482	169.451	5.39	High	High	Not Found		2.1e6		0.046	19.5651042461395	2
High	IsMasterProtein	P14829	DNA gyrase subunit A OS=Klebsiella oxytoca GN=gyrA PE=3 SV=1	0	3.51371123903943	1.59817351598174	1	1	1	1	876	97.095	5.1	Not Found	High	Not Found				0.041	2.68316006660461	1
Medium	IsMasterProtein	A6TBX2	NADH-quinone oxidoreductase subunit C/D OS=Klebsiella pneumoniae subsp. pneumoniae (strain ATCC 700721 / MGH 78578) GN=nuoC PE=3 SV=1	0.0476190476190476	2.20321758829869	1.49501661129568	1	6	1	1	602	69.066	6.24	Not Found	Not Found	High				0.068	7.31031882762909	1
High	IsMasterProtein	A6TGQ1	Phosphomethylpyrimidine synthase OS=Klebsiella pneumoniae subsp. pneumoniae (strain ATCC 700721 / MGH 78578) GN=thiC PE=3 SV=1	0	2.8907590314118	1.42630744849445	1	2	1	1	631	70.74	6.24	Not Found	High	Not Found		1.9e6		0.061	4.24835157394409	1
High	IsMasterProtein	A6T7C6	Glucans biosynthesis glucosyltransferase H OS=Klebsiella pneumoniae subsp. pneumoniae (strain ATCC 700721 / MGH 78578) GN=mdoH PE=3 SV=1	0	4.08809700395597	1.42517814726841	1	3	1	1	842	96.021	8.73	High	Not Found	Not Found				0.054	7.04532265663147	1
High	IsMasterProtein	A6T742	Ribosomal RNA large subunit methyltransferase K/L OS=Klebsiella pneumoniae subsp. pneumoniae (strain ATCC 700721 / MGH 78578) GN=rlmL PE=3 SV=1	0	3.56415563401556	1.28388017118402	1	2	1	1	701	78.861	8.63	High	Not Found	Not Found	4.8e5			0.049	4.30268752574921	1
High	IsMasterProtein	A6T4J7	RNA polymerase-associated protein RapA OS=Klebsiella pneumoniae subsp. pneumoniae (strain ATCC 700721 / MGH 78578) GN=rapA PE=3 SV=1	0	2.8153085691824	1.03305785123967	1	4	1	1	968	109.547	5.24	Not Found	Not Found	High				0.038	5.58671975135803	1
