# Supplementary material for: Disruption of KPC-producing Klebsiella pneumoniae membrane via induction of oxidative stress by cinnamon bark (Cinnamomum verum J. Presl) essential oil
Source: PLoS One. 2019 Apr 2;14(4):e0214326. doi: 10.1371/journal.pone.0214326 (PMC6445408; doi:10.1371/journal.pone.0214326)
Supplement: S1 Attachment — (ZIP) [file pone.0214326.s001.zip › S1 Attachment/CBO Treated BR3/CBO3_070917_01_PSMs.txt]

Checked	Confidence	Identifying Node	PSM Ambiguity	Annotated Sequence	Modifications	# Protein Groups	# Proteins	Master Protein Accessions	Protein Accessions	# Missed Cleavages	Charge	DeltaScore	DeltaCn	Rank	Search Engine Rank	m/z [Da]	MH+ [Da]	DeltaM [ppm]	Deltam/z [Da]	Activation Type	MS Order	Isolation Interference [%]	Ion Inject Time [ms]	RT [min]	First Scan	Spectrum File	Ions Matched	XCorr	Area	Apex RT [min]	Percolator q-Value	Percolator PEP
False	High	Sequest HT (A2)	Unambiguous	[K].KRPFYQVVVTDSR.[N]		1	2	A6TCL7	A6TCL7; B5XVK3	1	3	0.6851	0	1	1	532.292724609375	1594.86362056813	-4.00064699346928	-0.00212683729159835	HCD	MS2	39.55909	25.12	101.083726959733	87629	CNB1_070917_03.raw	0/0	2.35139727592468	398742.59375	100.902603149414	0	0.000682
False	High	Sequest HT (A2)	Unambiguous	[R].ADIDYNTSEAHTTYGVIGVK.[V]		1	1	B5XNA0	B5XNA0	0	2	0.6193	0	1	1	1077.52233886719	2154.03740110438	1.13635777888315	0.00122387718761274	HCD	MS2	10.88139	25.27	81.1494558432	67129	CNB1_070917_02.raw	0/0	3.73292684555054			0	5.347E-07
False	High	Sequest HT (A2)	Unambiguous	[R].RVVEGTQFEcLK.[D]	C10(Carbamidomethyl)	1	1	P0A297	P0A297	1	3	0.6196	0	1	1	489.253814697266	1465.7468908318	0.0791895291591014	3.86905989865719E-05	HCD	MS2	21.39473	42.235	81.1485870672	67128	CNB1_070917_02.raw	0/0	3.97089552879334			0	0.0005355
False	High	Sequest HT (A2)	Unambiguous	[R].AGDNAPMAYIELVDR.[A]		1	1	A6TEU7	A6TEU7	0	2	0.636	0	1	1	817.895629882813	1634.78398313563	-0.182852488812947	-0.000149462187323479	CID	MS2		34.48285	81.1436711325333	67123	CNB1_070917_02.raw	0/0	4.67469787597656			0	3.555E-10
False	High	Sequest HT (A2)	Unambiguous	[R].AGDNAPMAYIELVDR.[A]		1	1	A6TEU7	A6TEU7	0	2	0.6667	0	1	1	817.895629882813	1634.78398313563	-0.182852488812947	-0.000149462187323479	HCD	MS2	11.54301	25.285	81.1419124738667	67121	CNB1_070917_02.raw	0/0	4.19627714157104			0	1.236E-09
False	High	Sequest HT (A2)	Unambiguous	[R].NMDLEQEcEqLREELNETNSETK.[R]	C8(Carbamidomethyl); Q10(Deamidated)	1	1	A6TGP1	A6TGP1	1	3	0.1114	0	1	1	947.417297363281	2840.23733882984	6.22015262297202	0.00588886661467939	CID	MS2		33.1	81.1363836293333	67117	CNB1_070917_02.raw	0/0	3.85925793647766			0	1.831E-05
False	High	Sequest HT (A2)	Unambiguous	[R].NMDLEQEcEQLREELNETnSETK.[R]	C8(Carbamidomethyl); N19(Deamidated)	1	1	A6TGP1	A6TGP1	1	3	0.0831	0	1	1	947.417297363281	2840.23733882984	6.22015262297202	0.00588886661467939	HCD	MS2	0	40.86	81.134621696	67115	CNB1_070917_02.raw	0/0	3.73287510871887			0	0.00142
False	High	Sequest HT (A2)	Unambiguous	[K].IEGNYGYILEVncQTDFVAK.[D]	N12(Deamidated); C13(Carbamidomethyl)	1	1	A6T4X2	A6T4X2	0	2		0.0203	2	2	1167.55944824219	2334.11161985438	6.76069255864474	0.00789005218748073	CID	MS2		39.15	81.1336757741333	67114	CNB1_070917_02.raw	0/0	3.36758184432983			0	9.756E-05
False	High	Sequest HT (A2)	Unambiguous	[K].IEGNYGYILEVNcqTDFVAK.[D]	C13(Carbamidomethyl); Q14(Deamidated)	1	1	A6T4X2	A6T4X2	0	2	0.0203	0	1	1	1167.55944824219	2334.11161985438	6.76069255864341	0.00789005218747918	CID	MS2		39.15	81.1336757741333	67114	CNB1_070917_02.raw	0/0	3.44174838066101			0	0.001838
False	High	Sequest HT (A2)	Unambiguous	[K].IEGnYGYILEVNcQTDFVAK.[D]	N4(Deamidated); C13(Carbamidomethyl)	1	1	A6T4X2	A6T4X2	0	2	0.0453	0	1	1	1167.55944824219	2334.11161985438	6.76069255864474	0.00789005218748073	HCD	MS2	60.04196	30.295	81.1317256386667	67112	CNB1_070917_02.raw	0/0	2.87341904640198			0	0.0002192
False	High	Sequest HT (A2)	Unambiguous	[K].VALQDAGLSVSDINDVILVGGQTR.[M]		1	2	A6T4F4	A6T4F4; B5Y242	0	3	0.7302	0	1	1	814.10595703125	2440.30331783375	-0.358289861092245	-0.000291445416678471	CID	MS2		41.145	81.1298800208	67110	CNB1_070917_02.raw	0/0	5.29522228240967			0	3.019E-08
False	High	Sequest HT (A2)	Unambiguous	[K].VALQDAGLSVSDINDVILVGGQTR.[M]		1	2	A6T4F4	A6T4F4; B5Y242	0	3	0.5976	0	1	1	814.10595703125	2440.30331783375	-0.358289861092245	-0.000291445416678471	HCD	MS2	7.149283	33.1	81.1278652562667	67108	CNB1_070917_02.raw	0/0	4.9679160118103			0	4.55E-09
False	High	Sequest HT (A2)	Unambiguous	[R].ELDKLENSLGGIK.[D]		1	2	A6T4X1	A6T4X1; B5Y1K2	1	3	0.2885	0	1	1	472.596435546875	1415.77475338063	0.507404859281677	0.000239456875002967	CID	MS2		33.1	81.1214989912	67101	CNB1_070917_02.raw	0/0	2.07622671127319			0	0.0002885
False	High	Sequest HT (A2)	Unambiguous	[R].ELDKLENSLGGIK.[D]		1	2	A6T4X1	A6T4X1; B5Y1K2	1	3	0.5178	0	1	1	472.596435546875	1415.77475338063	0.507404859281677	0.000239456875002967	HCD	MS2	14.82969	42.57	81.1198511861333	67099	CNB1_070917_02.raw	0/0	3.64921641349792			0	4.737E-07
False	High	Sequest HT (A2)	Unambiguous	[K].SVNDIKDDEQILDLGDVSAQK.[L]		1	1	B5XUB8	B5XUB8	1	3	0.7348	0	1	1	768.051696777344	2302.14053707203	-0.146714726465919	-0.000112585989578899	CID	MS2		33.1	81.1171909450667	67097	CNB1_070917_02.raw	0/0	4.60185670852661			0	2.058E-09
False	High	Sequest HT (A2)	Unambiguous	[K].SVNDIKDDEQILDLGDVSAQK.[L]		1	1	B5XUB8	B5XUB8	1	3	0.6182	0	1	1	768.052307128906	2302.14236812672	0.648655664425217	0.000497765572921101	HCD	MS2	9.734799	29.41	81.1156159728	67095	CNB1_070917_02.raw	0/0	5.16181898117065			0	1.983E-09
False	High	Sequest HT (A2)	Unambiguous	[K].LHGGEPANFLDVGGGATK.[E]		1	1	A6T6F6	A6T6F6	0	3	0.2975	0	1	1	580.626708984375	1739.86557369313	-3.18959076992989	-0.00184982562511019	CID	MS2		39.93	82.6938877074667	70256	CNB1_070917_03.raw	0/0	1.58358204364777			0	0.0001421
False	High	Sequest HT (A2)	Unambiguous	[R].QQFVDWLK.[G]		1	1	Q9F663	Q9F663	0	2	0.4086	0	1	1	532.282409667969	1063.55754270594	0.409997671842657	0.000218027968799106	HCD	MS2	11.07273	32.35	81.1129222221333	67092	CNB1_070917_02.raw	0/0	2.57006907463074			0	0.001306
False	High	Sequest HT (A2)	Unambiguous	[K].FTESVDVAVNLGIDAR.[K]		1	1	A6TGN6	A6TGN6	0	2	0.4805	0	1	1	853.44091796875	1705.8745593075	-0.57479134708804	-0.000490261249751711	HCD	MS2	0	35.52	82.7083476392	70270	CNB1_070917_03.raw	0/0	4.10457420349121			0	4.278E-07
False	High	Sequest HT (A2)	Unambiguous	[R].FATTHTDSSAQTVSLEEYVSR.[M]		1	1	A6T5N6	A6T5N6	0	3	0.6166	0	1	1	777.038208007813	2329.10007076344	2.4952804787877	0.00193724781259637	HCD	MS2	36.09388	38.85	81.0839214293333	67062	CNB1_070917_02.raw	0/0	4.45953464508057			0	1.8E-08
False	High	Sequest HT (A2)	Unambiguous	[R].ELLSQYDFPGDDTPIVR.[G]		1	1	A6TEX7	A6TEX7	0	2	0.6519	0	1	1	982.983642578125	1964.96000852625	0.0055503675875134	5.45312514077523E-06	HCD	MS2	17.662	33.1	81.0847317186667	67063	CNB1_070917_02.raw	0/0	5.19595193862915			0	6.151E-09
False	High	Sequest HT (A2)	Unambiguous	[R].FATTHTDSSAQTVSLEEYVSR.[M]		1	1	A6T5N6	A6T5N6	0	3	0.6	0	1	1	777.036437988281	2329.09476070484	0.215399115813462	0.000167228281346373	CID	MS2		32.755	81.0856590501333	67064	CNB1_070917_02.raw	0/0	4.00305223464966			0	3.872E-08
False	High	Sequest HT (A2)	Unambiguous	[R].ELLSQYDFPGDDTPIVR.[G]		1	1	A6TEX7	A6TEX7	0	2	0.7843	0	1	1	982.9853515625	1964.963426495	1.74501007879788	0.00171443750014078	CID	MS2		42.465	81.0870781746667	67065	CNB1_070917_02.raw	0/0	4.5939245223999			0	9.35E-10
False	High	Sequest HT (A2)	Unambiguous	[K].ALTEANGDIELAIENMR.[K]		1	1	A6T4X2	A6T4X2	0	2	0.7043	0	1	1	930.462585449219	1859.91789426844	0.613811578456685	0.000570819218864926	HCD	MS2	7.791084	26.395	81.0889711034667	67067	CNB1_070917_02.raw	0/0	4.69609355926514			0	1.423E-10
False	High	Sequest HT (A2)	Unambiguous	[K].ALTEAnGDIELAIENMR.[K]	N6(Deamidated)	1	1	A6T4X2	A6T4X2	0	2	0.1166	0	1	1	930.954711914063	1860.90214719813	0.740806897642778	0.000689284062614925	CID	MS2		29.395	82.6928522810667	70255	CNB1_070917_03.raw	0/0	4.29290628433228			0	9.041E-07
False	High	Sequest HT (A2)	Unambiguous	[K].ALTEANGDIELAIENMR.[K]		1	1	A6T4X2	A6T4X2	0	2	0.8554	0	1	1	930.462585449219	1859.91789426844	0.613811578456685	0.000570819218864926	CID	MS2		35.79	81.0908691136	67069	CNB1_070917_02.raw	0/0	5.81342267990112			0	3.883E-11
False	High	Sequest HT (A2)	Unambiguous	[R].GMVNAVSFMVK.[V]		1	1	A6TEV4	A6TEV4	0	2	0.7907	0	1	1	591.804748535156	1182.60222044031	1.0640954581482	0.000629200156254228	CID	MS2		21.49	81.0933041557333	67072	CNB1_070917_02.raw	0/0	3.01372933387756			0	8.182E-05
False	High	Sequest HT (A2)	Unambiguous	[R].TSHITVVVSDR.[-]		1	1	A6TEW7	A6TEW7	0	3	0.8078	0	1	1	405.222442626953	1213.65277462086	-0.619162820534081	-0.000250483046784211	CID	MS2		30.955	81.0941876738667	67073	CNB1_070917_02.raw	0/0	2.81141400337219			0	0.0001167
False	High	Sequest HT (A2)	Unambiguous	[K].ANDAAGDGTTTATVLAQAIVNEGLK.[A]		1	3	A6TH53	O66026; B5Y368; A6TH53	0	2	0.6889	0	1	1	1201.11437988281	2401.22148313563	0.400227974359574	0.000480517812775361	HCD	MS2	0	30.055	81.0956937573333	67075	CNB1_070917_02.raw	0/0	4.94561576843262			0	1.042E-09
False	High	Sequest HT (A2)	Unambiguous	[K].ANDAAGDGTTTATVLAQAIVNEGLK.[A]		1	3	A6TH53	O66026; B5Y368; A6TH53	0	2	0.7479	0	1	1	1201.11437988281	2401.22148313563	0.400227974359574	0.000480517812775361	CID	MS2		38.955	81.0976356514667	67077	CNB1_070917_02.raw	0/0	4.71919679641724			0	1.252E-08
False	High	Sequest HT (A2)	Unambiguous	[R].GIEGTSLDVPEDIVHSGK.[T]		1	2	A6T5G0	A6T5G0; B5Y0W4	0	3	0.4461	0	1	1	618.314819335938	1852.92990474781	0.651534953504081	0.00040241593759068	HCD	MS2	55.89514	32.14	81.1029894458667	67083	CNB1_070917_02.raw	0/0	3.42536115646362			0	3.604E-08
False	High	Sequest HT (A2)	Unambiguous	[R].IFTEDGVSIPVTVIEVEANR.[V]		1	1	A6TEX2	A6TEX2	0	2	0.5817	0	1	1	1094.57763671875	2188.1479968075	-0.727721042467252	-0.000796181250052541	CID	MS2		26.08	82.7063832274667	70268	CNB1_070917_03.raw	0/0	3.60618805885315			0	4.158E-06
False	High	Sequest HT (A2)	Unambiguous	[R].GMVNAVSFMVK.[V]		1	1	A6TEV4	A6TEV4	0	2	0.5281	0	1	1	591.804748535156	1182.60222044031	1.0640954581482	0.000629200156254228	HCD	MS2	20.29519	39.9	81.0917589842667	67070	CNB1_070917_02.raw	0/0	3.20405268669128			0	3.876E-05
False	High	Sequest HT (A2)	Unambiguous	[R].ADIDYNTSEAHTTYGVIGVK.[V]		1	1	B5XNA0	B5XNA0	0	2	0.6943	0	1	1	1077.52233886719	2154.03740110438	1.13635777888315	0.00122387718761274	CID	MS2		35.635	81.1513104536	67131	CNB1_070917_02.raw	0/0	3.13527250289917			0	2.066E-05
False	High	Sequest HT (A2)	Unambiguous	[K].ANDAAGDGTTTATVLAQAIVNEGLK.[A]		1	3	A6TH53	O66026; B5Y368; A6TH53	0	2	0.6911	0	1	1	1201.11437988281	2401.22148313563	0.400227974359574	0.000480517812775361	HCD	MS2	55.56703	30.325	81.1564329298667	67137	CNB1_070917_02.raw	0/0	4.49699974060059			0	1.598E-07
False	High	Sequest HT (A2)	Unambiguous	[K].ANDAAGDGTTTATVLAQAIVNEGLK.[A]		1	3	A6TH53	O66026; B5Y368; A6TH53	0	2	0.6549	0	1	1	1201.11437988281	2401.22148313563	0.400227974359574	0.000480517812775361	CID	MS2		39.18	81.1583852458667	67139	CNB1_070917_02.raw	0/0	4.51631164550781			0	6.493E-07
False	High	Sequest HT (A2)	Unambiguous	[K].LESLVEDLVNR.[S]		1	2	A6T4F4	A6T4F4; B5Y242	0	2	0.6108	0	1	1	643.851013183594	1286.69474973719	-0.238395889439393	-0.00015337140621341	HCD	MS2	46.33505	29.26	81.2128844474667	67198	CNB1_070917_02.raw	0/0	3.33703970909119			0	1.623E-05
False	High	Sequest HT (A2)	Unambiguous	[K].LESLVEDLVNR.[S]		1	2	A6T4F4	A6T4F4; B5Y242	0	2	0.573	0	1	1	643.851013183594	1286.69474973719	-0.238395889439393	-0.00015337140621341	CID	MS2		40.21	81.2146305752	67200	CNB1_070917_02.raw	0/0	3.55949568748474			0	2.654E-07
False	High	Sequest HT (A2)	Unambiguous	[K].AAGAELVGMEDLAEQIK.[K]		1	1	A6TGN6	A6TGN6	0	2	0.2806	0	1	1	872.943115234375	1744.87895383875	0.216381102701173	0.00018877937520756	HCD	MS2	3.566024	0.1739519	81.2213702805333	67204	CNB1_070917_02.raw	0/0	1.96074736118317			0	0.001888
False	High	Sequest HT (A2)	Unambiguous	[K].FVNILMVDGK.[K]		1	2	A6TEX9	A6TEX9; B5XN86	0	2	0.577	0	1	1	568.312744140625	1135.61821165125	0.193147036806059	0.000109670625079161	HCD	MS2	10.94682	29.44	81.2214423154667	67205	CNB1_070917_02.raw	0/0	3.04696011543274			0	1.649E-05
False	High	Sequest HT (A2)	Unambiguous	[K].AAGAELVGMEDLAEQIK.[K]		1	1	A6TGN6	A6TGN6	0	2	0.705	0	1	1	872.943115234375	1744.87895383875	0.216381102701173	0.00018877937520756	CID	MS2		20.305	81.2223175584	67206	CNB1_070917_02.raw	0/0	4.77994394302368			0	1.277E-09
False	High	Sequest HT (A2)	Unambiguous	[K].FVNILMVDGK.[K]		1	2	A6TEX9	A6TEX9; B5XN86	0	2	0.6599	0	1	1	568.312744140625	1135.61821165125	0.193147036806059	0.000109670625079161	CID	MS2		38.415	81.2231928677333	67207	CNB1_070917_02.raw	0/0	3.46574282646179			0	1.804E-05
False	High	Sequest HT (A2)	Unambiguous	[R].VQGKDEVILTLNK.[S]		1	1	A6TEU8	A6TEU8	1	3	0.1761	0	1	1	486.283782958984	1456.83679561695	-0.119438928462053	-5.80010155317723E-05	CID	MS2		19.51	81.2104890832	67195	CNB1_070917_02.raw	0/0	3.17603921890259			0	0.001571
False	High	Sequest HT (A2)	Unambiguous	[K].EQGLTPVLcIGETEAENEAGKTEEVcAR.[Q]	C9(Carbamidomethyl); C26(Carbamidomethyl)	1	1	Q7X222	Q7X222	1	3	0.7431	0	1	1	1030.81665039063	3090.43539791188	-0.00678808078291043	-6.99270842593099E-06	HCD	MS2	0	29.545	81.2315923813333	67216	CNB1_070917_02.raw	0/0	4.32125949859619			0	1.278E-06
False	High	Sequest HT (A2)	Unambiguous	[K].ATLLGLGLR.[R]		1	1	A6TEV4	A6TEV4	0	2	0.5289	0	1	1	457.295440673828	913.583604717656	0.741265664986592	0.000338603828140549	CID	MS2		33.67	81.2376607050667	67223	CNB1_070917_02.raw	0/0	2.42226648330688			0	0.0006838
False	High	Sequest HT (A2)	Unambiguous	[K].SLYEADLVDEAKR.[L]		1	1	B5XUB8	B5XUB8	1	3	0.5615	0	1	1	503.591583251953	1508.76019649586	0.718017773658404	0.000361105286477444	HCD	MS2	72.02755	27.475	81.2385125853333	67224	CNB1_070917_02.raw	0/0	3.17101240158081			0	0.0001472
False	High	Sequest HT (A2)	Unambiguous	[K].SVNDIKDDEQILDLGDVSAQK.[L]		1	1	B5XUB8	B5XUB8	1	2	0.6508	0	1	1	1151.57507324219	2302.14286985438	0.866595262177035	0.000997512187495886	HCD	MS2	17.83807	25.93	81.2391292285333	67225	CNB1_070917_02.raw	0/0	3.5769636631012			0	5.214E-05
False	High	Sequest HT (A2)	Unambiguous	[K].SVNDIKDDEQILDLGDVSAQK.[L]		1	1	B5XUB8	B5XUB8	1	2	0.7292	0	1	1	1151.57507324219	2302.14286985438	0.866595262177035	0.000997512187495886	CID	MS2		36.235	81.2409833696	67227	CNB1_070917_02.raw	0/0	4.20653820037842			0	2.503E-07
False	High	Sequest HT (A2)	Unambiguous	[K].EHNADVTGFIR.[F]		1	1	A6T4X2	A6T4X2	0	3	0.7143	0	1	1	420.2109375	1258.61825924	0.623159948077677	0.000261440000106935	HCD	MS2	28.7665	40.92	81.2418709688	67228	CNB1_070917_02.raw	0/0	3.71237826347351			0	5.728E-05
False	High	Sequest HT (A2)	Unambiguous	[K].EHNADVTGFIR.[F]		1	1	A6T4X2	A6T4X2	0	3	0.8562	0	1	1	420.2109375	1258.61825924	0.623159948077677	0.000261440000106935	CID	MS2		30.685	81.2434332752	67230	CNB1_070917_02.raw	0/0	3.20496582984924			0	3.753E-05
False	High	Sequest HT (A2)	Unambiguous	[K].ATLLGLGLR.[R]		1	1	A6TEV4	A6TEV4	0	2	0.5876	0	1	1	457.295440673828	913.583604717656	0.741265664986592	0.000338603828140549	HCD	MS2	84.21965	24.175	81.2360836210667	67221	CNB1_070917_02.raw	0/0	2.90775942802429			0	0.0003724
False	High	Sequest HT (A2)	Unambiguous	[K].AVAAVNGPIAQAILGK.[D]		1	2	A6TD53	B5XV19; A6TD53	0	2	0.8472	0	1	1	746.946655273438	1492.88603391688	0.968177236371104	0.000722688437576835	CID	MS2		27.865	81.0704408741333	67049	CNB1_070917_02.raw	0/0	3.85785508155823			0	2.716E-06
False	High	Sequest HT (A2)	Unambiguous	[R].VQGKDEVILTLNK.[S]		1	1	A6TEU8	A6TEU8	1	3	0.3494	0	1	1	486.283782958984	1456.83679561695	-0.119438928462053	-5.80010155317723E-05	HCD	MS2	45.05838	27.235	81.2090995248	67193	CNB1_070917_02.raw	0/0	2.49285912513733			0	0.0008654
False	High	Sequest HT (A2)	Unambiguous	[K].IIGIDLGTTNScVAIMDGTTAR.[V]	C12(Carbamidomethyl)	1	2	A6T4F4	A6T4F4; B5Y242	0	2	0.6643	0	1	1	1140.07531738281	2279.14335813563	2.79294559527465	0.00318275281229674	HCD	MS2	48.27585	41.67	81.2055600749333	67189	CNB1_070917_02.raw	0/0	4.1967248916626	7515918.625	81.1250762939453	0	1.817E-08
False	High	Sequest HT (A2)	Unambiguous	[K].ALTEANGDIELAIEnMR.[K]	N15(Deamidated)	1	1	A6T4X2	A6T4X2	0	2		0.0088	2	2	930.956726074219	1860.90617551844	2.90552216908934	0.00270344421886493	HCD	MS2	0	35.505	82.6911506045333	70253	CNB1_070917_03.raw	0/0	4.48707962036133			0	2.969E-07
False	High	Sequest HT (A2)	Unambiguous	[R].TTDVTGTIELPEGVEMVMPGDNIK.[M]		1	1	A6TEX7	A6TEX7	0	3	0.7774	0	1	1	849.416870117188	2546.23605709156	-0.147016369983393	-0.000124779479089436	CID	MS2		18.55	81.1855689125333	67167	CNB1_070917_02.raw	0/0	6.65205478668213			0	3.032E-15
False	High	Sequest HT (A2)	Unambiguous	[R].GLAQGTDVSFGTFGLK.[A]		1	1	A6TEW5	A6TEW5	0	2	0.6213	0	1	1	799.415283203125	1597.82328977625	0.777299481860114	0.000620993124925917	HCD	MS2	17.86224	28.825	81.1874025725333	67169	CNB1_070917_02.raw	0/0	4.03961992263794			0	1.959E-09
False	High	Sequest HT (A2)	Unambiguous	[R].VGGSTYQVPVEVRPVR.[R]		1	2	A6TEX9	A6TEX9; B5XN86	0	3	0.8778	0	1	1	581.656677246094	1742.95547847828	0.393147478125248	0.000228412760482873	HCD	MS2	24.40871	27.235	81.1880463517333	67170	CNB1_070917_02.raw	0/0	3.59751915931702			0	3.05E-07
False	High	Sequest HT (A2)	Unambiguous	[R].GLAQGTDVSFGTFGLK.[A]		1	1	A6TEW5	A6TEW5	0	2	0.7402	0	1	1	799.415283203125	1597.82328977625	0.777299481860114	0.000620993124925917	CID	MS2		29.425	81.1889295133333	67171	CNB1_070917_02.raw	0/0	5.12383270263672			0	2.592E-10
False	High	Sequest HT (A2)	Unambiguous	[R].VGGSTYQVPVEVRPVR.[R]		1	2	A6TEX9	A6TEX9; B5XN86	0	3	0.8136	0	1	1	581.656677246094	1742.95547847828	0.393147478125248	0.000228412760482873	CID	MS2		36.51	81.1899979882667	67172	CNB1_070917_02.raw	0/0	3.53940582275391			0	5.715E-06
False	High	Sequest HT (A2)	Unambiguous	[K].IIGIDLGTTNScVAIMDGTTAR.[V]	C12(Carbamidomethyl)	1	2	A6T4F4	A6T4F4; B5Y242	0	2	0.7514	0	1	1	1140.07531738281	2279.14335813563	2.79294559527465	0.00318275281229674	CID	MS2		16.705	81.2073223965333	67191	CNB1_070917_02.raw	0/0	3.66145539283752	7515918.625	81.1250762939453	0	1.316E-07
False	High	Sequest HT (A2)	Unambiguous	[K].EYQVQLDIAMQSGKPK.[E]		1	1	A6T4X2	A6T4X2	0	3	0.636	0	1	1	612.317321777344	1834.93741207203	0.35544114971675	0.000217404010527389	HCD	MS2	33.42286	34.97939	81.1914271850667	67173	CNB1_070917_02.raw	0/0	4.55577564239502			0	7.551E-11
False	High	Sequest HT (A2)	Unambiguous	[K].ILADIAVFDK.[V]		1	1	B5XQC9	B5XQC9	0	2	0.455	0	1	1	552.818969726563	1104.63066282313	0.656910609180203	0.000362821562475801	HCD	MS2	31.34644	37.96	81.1950958272	67177	CNB1_070917_02.raw	0/0	2.22331285476685			0	0.0003501
False	High	Sequest HT (A2)	Unambiguous	[K].ILADIAVFDK.[V]		1	1	B5XQC9	B5XQC9	0	2	0.5259	0	1	1	552.818969726563	1104.63066282313	0.656910609180203	0.000362821562475801	CID	MS2		15.97	81.1965809688	67179	CNB1_070917_02.raw	0/0	2.51315522193909			0	0.0001819
False	High	Sequest HT (A2)	Unambiguous	[R].EGFEVTYLAPQSnGIIDLK.[E]	N13(Deamidated)	1	1	A6TCF1	A6TCF1	0	2	0.04	0	1	1	1048.03283691406	2095.05839719813	-0.467992404092051	-0.00049023593743569	HCD	MS2	0	30.52	81.1987665173333	67182	CNB1_070917_02.raw	0/0	4.50072336196899			0	2.356E-09
False	High	Sequest HT (A2)	Unambiguous	[R].EGFEVTYLAPqSNGIIDLK.[E]	Q11(Deamidated)	1	1	A6TCF1	A6TCF1	0	2		0.04	2	2	1048.03283691406	2095.05839719813	-0.467992404092051	-0.00049023593743569	HCD	MS2	0	30.52	81.1987665173333	67182	CNB1_070917_02.raw	0/0	4.31673526763916			0	3.211E-06
False	High	Sequest HT (A2)	Unambiguous	[R].EGFEVTYLAPQSnGIIDLK.[E]	N13(Deamidated)	1	1	A6TCF1	A6TCF1	0	2	0.0227	0	1	1	1048.03283691406	2095.05839719813	-0.467992404092051	-0.00049023593743569	CID	MS2		39.345	81.2007333317333	67184	CNB1_070917_02.raw	0/0	5.29072427749634			0	4.805E-08
False	High	Sequest HT (A2)	Unambiguous	[R].EGFEVTYLAPqSNGIIDLK.[E]	Q11(Deamidated)	1	1	A6TCF1	A6TCF1	0	2		0.0227	2	2	1048.03283691406	2095.05839719813	-0.467992404092051	-0.00049023593743569	CID	MS2		39.345	81.2007333317333	67184	CNB1_070917_02.raw	0/0	5.17151260375977			0	1.603E-06
False	High	Sequest HT (A2)	Unambiguous	[K].EYQVQLDIAMQSGKPK.[E]		1	1	A6T4X2	A6T4X2	0	3	0.1452	0	1	1	612.317993164063	1834.93942623219	1.45311394166827	0.000888790729277389	CID	MS2		27.835	81.1931272021333	67175	CNB1_070917_02.raw	0/0	1.2376903295517			0	0.0001143
False	High	Sequest HT (A2)	Unambiguous	[K].AVAAVNGPIAQAILGK.[D]		1	2	A6TD53	B5XV19; A6TD53	0	2	0.8286	0	1	1	746.946655273438	1492.88603391688	0.968177236371104	0.000722688437576835	HCD	MS2	57.35379	33.94	81.06891584	67047	CNB1_070917_02.raw	0/0	3.85409331321716			0	3.334E-09
False	High	Sequest HT (A2)	Unambiguous	[R].IAGINIPDHK.[H]		1	1	B5XNB4	B5XNB4	0	3	0.7184	0	1	1	359.873046875	1077.604587365	-0.493747654121998	-0.000177354999929472	HCD	MS2	69.65988	40.995	81.0656661354667	67043	CNB1_070917_02.raw	0/0	2.44618821144104			0	0.0004695
False	High	Sequest HT (A2)	Unambiguous	[R].ELSAEGFnFIGTGVSGGEEGALK.[G]	N8(Deamidated)	2	2	P00350; P41576	P00350; P41576	0	2	0.5339	0	1	1	1135.5556640625	2270.104051495	9.58276932113911	0.0108768375000052	CID	MS2		41.58	81.0646806298667	67042	CNB1_070917_02.raw	0/0	3.69312739372253			0	0.0008572
False	High	Sequest HT (A2)	Unambiguous	[K].GAVPGATGSDLIVKPAVK.[A]		1	1	A6TEX2	A6TEX2	0	3	0.825	0	1	1	560.660949707031	1679.96829586109	-0.446715912968321	-0.000250156302096608	HCD	MS2	46.47421	19.21272	80.9426776776	66919	CNB1_070917_02.raw	0/0	4.40440082550049			0	5.76E-09
False	High	Sequest HT (A2)	Unambiguous	[R].DLLGATNPANALAGTLR.[A]		1	1	A6TCD7	A6TCD7	0	2	0.8368	0	1	1	834.457092285156	1667.90690794031	-0.360181655494613	-0.00030037484384593	CID	MS2		28.495	80.9435212725333	66920	CNB1_070917_02.raw	0/0	4.83887672424316			0	5.595E-11
False	High	Sequest HT (A2)	Unambiguous	[K].DAALScDQFFVNHR.[W]	C6(Carbamidomethyl)	1	1	A6T4X1	A6T4X1	0	2	0.6198	0	1	1	840.384033203125	1679.76078977625	0.788896432993835	0.000662578124963176	HCD	MS2	59.5912	32.44	80.9503707906667	66927	CNB1_070917_02.raw	0/0	2.62598085403442			0	7.893E-06
False	High	Sequest HT (A2)	Unambiguous	[K].DAALScDQFFVNHR.[W]	C6(Carbamidomethyl)	1	1	A6T4X1	A6T4X1	0	2	0.5646	0	1	1	840.384033203125	1679.76078977625	0.788896432993835	0.000662578124963176	CID	MS2		42.145	80.9523021709333	66929	CNB1_070917_02.raw	0/0	2.71121501922607			0	3.266E-05
False	High	Sequest HT (A2)	Unambiguous	[R].TQDATHGNSLSHR.[V]		1	1	A6TEX2	A6TEX2	0	3	0.5127	0	1	1	475.227264404297	1423.66723995289	-0.0270969977762916	-1.28590363601688E-05	HCD	MS2	59.61472	37.575	80.9532981410667	66930	CNB1_070917_02.raw	0/0	2.35576224327087			0	0.0001644
False	High	Sequest HT (A2)	Unambiguous	[R].TQDATHGNSLSHR.[V]		1	1	A6TEX2	A6TEX2	0	3	0.7857	0	1	1	475.227264404297	1423.66723995289	-0.0270969977762916	-1.28590363601688E-05	CID	MS2		33.1	80.9548540229333	66932	CNB1_070917_02.raw	0/0	2.37962555885315			0	9.991E-05
False	High	Sequest HT (A2)	Unambiguous	[R].DLLGATNPANALAGTLR.[A]		1	1	A6TCD7	A6TCD7	0	2	0.8306	0	1	1	834.457092285156	1667.90690794031	-0.360181655494613	-0.00030037484384593	HCD	MS2	4.322322	35.46	80.9419234224	66918	CNB1_070917_02.raw	0/0	4.96496391296387			0	9.717E-12
False	High	Sequest HT (A2)	Unambiguous	[K].VALQDAGLSVSDINDVILVGGQTR.[M]		1	2	A6T4F4	A6T4F4; B5Y242	0	2	0.7882	0	1	1	1220.65405273438	2440.30082883875	-1.37824262272244	-0.00168166562502847	HCD	MS2	0	4.503106	80.9778021842667	66949	CNB1_070917_02.raw	0/0	3.20537638664246			0	3.069E-06
False	High	Sequest HT (A2)	Unambiguous	[R].DSVGAVVMGPYADLAEGMK.[V]		1	2	A6TG38	A6TG38; B5XZM2	0	2	0.5973	0	1	1	955.455505371094	1909.90373411219	0.169287193014546	0.000161661093670773	HCD	MS2	0	32.98	80.9817050274667	66954	CNB1_070917_02.raw	0/0	3.74702382087708	8891859.25	81.152214050293	0	6.217E-07
False	High	Sequest HT (A2)	Unambiguous	[R].DSVGAVVMGPYADLAEGMK.[V]		1	2	A6TG38	A6TG38; B5XZM2	0	2	0.76	0	1	1	955.455505371094	1909.90373411219	0.169287193014546	0.000161661093670773	CID	MS2		41.475	80.9840384365333	66956	CNB1_070917_02.raw	0/0	4.25038003921509	8891859.25	81.152214050293	0	1.405E-06
False	High	Sequest HT (A2)	Unambiguous	[K].WLAQGTIYPDVIESAASATGK.[A]		1	2	A6TCC2	B5XNM4; A6TCC2	0	2	0.6763	0	1	1	1089.55554199219	2178.10380735438	-1.79836634409829	-0.00195851781268175	HCD	MS2	14.0286	40.545	80.9850215149333	66957	CNB1_070917_02.raw	0/0	4.14440536499023			0	1.977E-05
False	High	Sequest HT (A2)	Unambiguous	[K].SNFGANAILAVSLAnAK.[A]	N15(Deamidated)	1	2	A6TD53	B5XV19; A6TD53	0	2	0.0969	0	1	1	831.447631835938	1661.88798704188	1.36951768679506	0.00113799093736433	HCD	MS2	0	33.1	80.9858610464	66958	CNB1_070917_02.raw	0/0	3.51076316833496			0	1.964E-05
False	High	Sequest HT (A2)	Unambiguous	[K].SNFGANAILAVSLAnAK.[A]	N15(Deamidated)	1	2	A6TD53	B5XV19; A6TD53	0	2	0.1182	0	1	1	831.447631835938	1661.88798704188	1.36951768679506	0.00113799093736433	CID	MS2		41.175	80.9877860466667	66960	CNB1_070917_02.raw	0/0	4.23237466812134			0	4.747E-07
False	High	Sequest HT (A2)	Unambiguous	[R].SVFPIQSYSGNSELQYVSYR.[L]		1	2	A6TGP0	B5XYF5; A6TGP0	0	2	0.4114	0	1	1	1162.56335449219	2324.11943235438	0.0347247120475594	4.03521876251034E-05	HCD	MS2	76.00826	33.1	80.9895837304	66962	CNB1_070917_02.raw	0/0	2.98536968231201			0	2.057E-05
False	High	Sequest HT (A2)	Unambiguous	[K].VALQDAGLSVSDINDVILVGGQTR.[M]		1	2	A6T4F4	A6T4F4; B5Y242	0	2	0.6295	0	1	1	1220.65405273438	2440.30082883875	-1.37824262272244	-0.00168166562502847	CID	MS2		32.005	80.9788279776	66951	CNB1_070917_02.raw	0/0	4.7459192276001			0	4.215E-09
False	High	Sequest HT (A2)	Unambiguous	[K].GVLGYTEDDVVSTDFNGEVcTSVFDAK.[A]	C20(Carbamidomethyl)	1	1	P24164	P24164	0	3	0.7007	0	1	1	975.441772460938	2924.31076412281	-1.18318926162291	-0.00115333906253786	HCD	MS2	45.24263	14.77	80.9966585464	66970	CNB1_070917_02.raw	0/0	4.10769987106323			0	3.821E-06
False	High	Sequest HT (A2)	Unambiguous	[R].TTDVTGTIELPEGVEMVMPGDNIK.[M]		1	1	A6TEX7	A6TEX7	0	2	0.7532	0	1	1	1273.62170410156	2546.23613157313	-0.117764741360422	-0.000149928437394919	CID	MS2		26.005	80.9399774882667	66916	CNB1_070917_02.raw	0/0	3.89377331733704			0	4.479E-09
False	High	Sequest HT (A2)	Unambiguous	[R].ELDKLENSLGGIK.[D]		1	2	A6T4X1	A6T4X1; B5Y1K2	1	2	0.2994	0	1	1	708.392333984375	1415.77739133875	2.3706669757958	0.00167816437499368	HCD	MS2	46.00441	31.54	80.929996848	66907	CNB1_070917_02.raw	0/0	3.1390278339386			0	2.408E-06
False	High	Sequest HT (A2)	Unambiguous	[K].NVIGSIFSR.[F]		1	1	A6TCD7	A6TCD7	0	2	0.7791	0	1	1	496.780181884766	992.553087139531	0.737008508476487	0.00036575976560016	CID	MS2		33.085	80.8746535442667	66847	CNB1_070917_02.raw	0/0	2.48547029495239			0	1.554E-05
False	High	Sequest HT (A2)	Unambiguous	[R].NELLDVSDVSETINSIR.[E]		1	2	A6T4P1	B5Y1T9; A6T4P1	0	2	0.5957	0	1	1	952.487609863281	1903.96794309656	3.79064886397927	0.00360862328125222	HCD	MS2	0	28.36	80.8829321493333	66857	CNB1_070917_02.raw	0/0	4.18337774276733			0	6.259E-07
False	High	Sequest HT (A2)	Unambiguous	[R].NELLDVSDVSETINSIR.[E]		1	2	A6T4P1	B5Y1T9; A6T4P1	0	2	0.6209	0	1	1	952.487609863281	1903.96794309656	3.79064886397927	0.00360862328125222	CID	MS2		38.44	80.8848384786667	66859	CNB1_070917_02.raw	0/0	4.21691417694092			0	2.042E-09
False	High	Sequest HT (A2)	Unambiguous	[K].LTDAELPTTESLALTIDR.[V]		1	1	B5XZB2	B5XZB2	0	2	0.4289	0	1	1	980.019653320313	1959.03203001063	2.01778150686488	0.0019764453127209	HCD	MS2	8.003729	42.135	80.8895966802667	66864	CNB1_070917_02.raw	0/0	4.00568723678589			0	8.59E-10
False	High	Sequest HT (A2)	Unambiguous	[K].FTESVDVAVNLGIDAR.[K]		1	1	A6TGN6	A6TGN6	0	2	0.6031	0	1	1	853.443969726563	1705.88066282313	3.00314589539581	0.00256149656274829	HCD	MS2	31.08348	32.665	80.8904652978667	66865	CNB1_070917_02.raw	0/0	4.56370735168457			0	2.062E-07
False	High	Sequest HT (A2)	Unambiguous	[K].LTDAELPTTESLALTIDR.[V]		1	1	B5XZB2	B5XZB2	0	2	0.6595	0	1	1	980.019653320313	1959.03203001063	2.01778150686488	0.0019764453127209	CID	MS2		28.855	80.8913733461333	66866	CNB1_070917_02.raw	0/0	4.19545459747314			0	2.732E-10
False	High	Sequest HT (A2)	Unambiguous	[R].ELDKLENSLGGIK.[D]		1	2	A6T4X1	A6T4X1; B5Y1K2	1	2	0.2536	0	1	1	708.392333984375	1415.77739133875	2.3706669757958	0.00167816437499368	CID	MS2		22.195	80.9314570848	66909	CNB1_070917_02.raw	0/0	2.76455235481262			0	0.0003635
False	High	Sequest HT (A2)	Unambiguous	[K].FTESVDVAVNLGIDAR.[K]		1	1	A6TGN6	A6TGN6	0	2	0.6434	0	1	1	853.443969726563	1705.88066282313	3.00314589539581	0.00256149656274829	CID	MS2		41.205	80.8923984602667	66867	CNB1_070917_02.raw	0/0	4.8815393447876			0	1.41E-09
False	High	Sequest HT (A2)	Unambiguous	[K].LPIYLDYSATTPVDPR.[V]		1	2	A6TCF1	A6TCF1; B5XNJ7	0	2	0.5741	0	1	1	910.973815917969	1820.94035520594	-1.39262690504865	-0.00126794703135147	HCD	MS2	23.32248	28.465	80.8941733610667	66869	CNB1_070917_02.raw	0/0	2.69507694244385			0	0.001369
False	High	Sequest HT (A2)	Unambiguous	[K].LPIYLDYSATTPVDPR.[V]		1	2	A6TCF1	A6TCF1; B5XNJ7	0	2	0.5114	0	1	1	910.973815917969	1820.94035520594	-1.39262690504865	-0.00126794703135147	CID	MS2		37.575	80.896071224	66871	CNB1_070917_02.raw	0/0	3.07315969467163			0	0.001797
False	High	Sequest HT (A2)	Unambiguous	[R].MPSAVGYQPTLAEEMGVLQER.[I]		1	2	A6TG36	A6TG36; B5XZM4	0	2	0.5784	0	1	1	1153.56237792969	2306.11747922938	0.845837665474084	0.000975299687524966	HCD	MS2	16.78395	39.405	80.8969878466667	66872	CNB1_070917_02.raw	0/0	4.71707820892334			0	3.03E-09
False	High	Sequest HT (A2)	Unambiguous	[R].MPSAVGYQPTLAEEMGVLQER.[I]		1	2	A6TG36	A6TG36; B5XZM4	0	2	0.7159	0	1	1	1153.56237792969	2306.11747922938	0.845837665474084	0.000975299687524966	CID	MS2		40.5	80.8996377738667	66873	CNB1_070917_02.raw	0/0	4.3996958732605			0	6.819E-10
False	High	Sequest HT (A2)	Unambiguous	[R].NVALEEQAVEAVLAK.[A]		1	2	A6T5H9	A6T5H9; B5Y0U3	0	2	0.4092	0	1	1	792.435974121094	1583.86467161219	0.479234473248393	0.000379521093918811	HCD	MS2	54.19203	27.82	80.9028853157333	66876	CNB1_070917_02.raw	0/0	3.46801805496216			0	2.103E-08
False	High	Sequest HT (A2)	Unambiguous	[R].NVALEEQAVEAVLAK.[A]		1	2	A6T5H9	A6T5H9; B5Y0U3	0	2	0.6159	0	1	1	792.435974121094	1583.86467161219	0.479234473248393	0.000379521093918811	CID	MS2		37.02	80.9046709488	66878	CNB1_070917_02.raw	0/0	4.27120780944824			0	1.102E-07
False	High	Sequest HT (A2)	Unambiguous	[K].GAVPGATGSDLIVKPAVK.[A]		1	1	A6TEX2	A6TEX2	0	2	0.1946	0	1	1	840.487182617188	1679.96708860438	-1.1653343431167	-0.000978862812530679	HCD	MS2	56.50327	37.92	80.8933754730667	66868	CNB1_070917_02.raw	0/0	2.56527376174927			0	3.204E-06
False	High	Sequest HT (A2)	Unambiguous	[K].IQLVGDDLFVTNTK.[I]		1	2	A6TD53	B5XV19; A6TD53	0	2	0.5757	0	1	1	781.9248046875	1562.842332745	-0.0743101137172629	-5.80675000492192E-05	HCD	MS2	31.67518	32.125	81.2499620253333	67237	CNB1_070917_02.raw	0/0	3.37440538406372			0	6.285E-05
False	High	Sequest HT (A2)	Unambiguous	[K].GVLGYTEDDVVSTDFnGEVcTSVFDAK.[A]	N16(Deamidated); C20(Carbamidomethyl)	1	1	P24164	P24164	0	3	0.8763	0	1	1	975.774780273438	2925.30978756031	3.94743351427884	0.00384914010412984	CID	MS2		25.57	80.9983396909333	66972	CNB1_070917_02.raw	0/0	5.66385459899902			0	5.681E-11
False	High	Sequest HT (A2)	Unambiguous	[K].EYQVQLDIAMQSGKPK.[E]		1	1	A6T4X2	A6T4X2	0	2	0.4271	0	1	1	917.970520019531	1834.93376340906	-1.63299956856169	-0.00149822546859468	CID	MS2		41.505	81.0018940816	66976	CNB1_070917_02.raw	0/0	2.94931745529175			0	7.684E-07
False	High	Sequest HT (A2)	Unambiguous	[R].YTLAGTEVSALLGR.[M]		1	2	A6TG36	A6TG36; B5XZM4	0	2	0.6046	0	1	1	725.897888183594	1450.78849973719	-1.04750018406434	-0.000759851406201051	CID	MS2		23.155	81.0354567522667	67012	CNB1_070917_02.raw	0/0	3.48791289329529			0	4.074E-06
False	High	Sequest HT (A2)	Unambiguous	[K].FGVSAAAAVAVAAGPVEAAEEK.[T]		1	1	A6TGN9	A6TGN9	0	2	0.5467	0	1	1	1008.02593994141	2015.04460325281	0.102892428956565	0.000103666406175762	HCD	MS2	3.192848	0.2445951	81.0439967456	67019	CNB1_070917_02.raw	0/0	2.25386071205139			0	0.0001722
False	High	Sequest HT (A2)	Unambiguous	[K].VLESAIANAEHNDGADIDDLK.[V]		1	1	A6TEW7	A6TEW7	0	3	0.8606	0	1	1	737.357543945313	2210.05807857594	0.422299459497437	0.00031110197930199	HCD	MS2	0	33.1	81.0440731792	67020	CNB1_070917_02.raw	0/0	5.30677223205566			0	3.525E-13
False	High	Sequest HT (A2)	Unambiguous	[K].FGVSAAAAVAVAAGPVEAAEEK.[T]		1	1	A6TGN9	A6TGN9	0	2	0.8339	0	1	1	1008.02661132813	2015.04594602625	0.769266549655249	0.000775053124925762	CID	MS2		33.1	81.0449521917333	67021	CNB1_070917_02.raw	0/0	6.3159236907959			0	1.471E-11
False	High	Sequest HT (A2)	Unambiguous	[K].VLESAIANAEHNDGADIDDLK.[V]		1	1	A6TEW7	A6TEW7	0	3	0.9347	0	1	1	737.357666015625	2210.05844478688	0.588001481403871	0.00043317229180199	CID	MS2		30.40709	81.0460589042667	67022	CNB1_070917_02.raw	0/0	4.44111156463623			0	4.646E-11
False	High	Sequest HT (A2)	Unambiguous	[R].ADIDYNTSEAHTTYGVIGVK.[V]		1	1	B5XNA0	B5XNA0	0	3	0.6629	0	1	1	718.683715820313	2154.03659420094	0.761756876412397	0.000546950312582339	HCD	MS2	3.348961	42.43	81.0470459696	67023	CNB1_070917_02.raw	0/0	4.42091655731201			0	9.982E-10
False	High	Sequest HT (A2)	Unambiguous	[R].EEVIDHLGTIAK.[S]		1	1	A6T5N6	A6T5N6	0	3	0.6349	0	1	1	442.241729736328	1324.71063594898	-0.0532878728011701	-2.35303385428172E-05	HCD	MS2	34.7337	25.03	81.0346735765333	67011	CNB1_070917_02.raw	0/0	2.51982164382935	2710709.5625	80.9509353637695	0	1.165E-05
False	High	Sequest HT (A2)	Unambiguous	[R].RDDEVIVLTGK.[D]		1	2	A6TEW1	B5XNA4; A6TEW1	1	2	0.4859	0	1	1	622.846313476563	1244.68535032313	0.689735535965316	0.000429251562536592	HCD	MS2	35.87303	33.1	81.0479230576	67024	CNB1_070917_02.raw	0/0	2.83965110778809			0	4.598E-05
False	High	Sequest HT (A2)	Unambiguous	[R].RDDEVIVLTGK.[D]		1	2	A6TEW1	B5XNA4; A6TEW1	1	2	0.683	0	1	1	622.846313476563	1244.68535032313	0.689735535965316	0.000429251562536592	CID	MS2		42.52	81.0500901213333	67026	CNB1_070917_02.raw	0/0	3.05712628364563			0	0.000226
False	High	Sequest HT (A2)	Unambiguous	[R].NVALEEQAVEAVLAK.[A]		1	2	A6T5H9	A6T5H9; B5Y0U3	0	2	0.5452	0	1	1	792.436157226563	1583.86503782313	0.710448111360635	0.000562626562668811	HCD	MS2	52.30255	31.75	81.0510937616	67027	CNB1_070917_02.raw	0/0	3.75965189933777			0	1.852E-09
False	High	Sequest HT (A2)	Unambiguous	[R].LTPVSDVSVLTVGQALK.[V]		1	1	A6TB02	A6TB02	0	2	0.6467	0	1	1	864.00146484375	1726.9956530575	0.420601988381591	0.000363188750043264	HCD	MS2	0	27.025	81.0517872205333	67028	CNB1_070917_02.raw	0/0	3.16962885856628			0	1.287E-09
False	High	Sequest HT (A2)	Unambiguous	[R].NVALEEQAVEAVLAK.[A]		1	2	A6T5H9	A6T5H9; B5Y0U3	0	2	0.7222	0	1	1	792.436157226563	1583.86503782313	0.710448111360635	0.000562626562668811	CID	MS2		29.185	81.0526038762667	67029	CNB1_070917_02.raw	0/0	4.85554122924805			0	1.936E-08
False	High	Sequest HT (A2)	Unambiguous	[R].LTPVSDVSVLTVGQALK.[V]		1	1	A6TB02	A6TB02	0	2	0.6745	0	1	1	864.00146484375	1726.9956530575	0.420601988381591	0.000363188750043264	CID	MS2		36.33	81.0536374269333	67030	CNB1_070917_02.raw	0/0	3.83705973625183			0	2.087E-09
False	High	Sequest HT (A2)	Unambiguous	[K].FTESVDVAVNLGIDAR.[K]		1	1	A6TGN6	A6TGN6	0	2	0.5514	0	1	1	853.441223144531	1705.87516965906	-0.216997622839655	-0.000185085468501711	CID	MS2		26.5	82.7099516757333	70272	CNB1_070917_03.raw	0/0	4.7728099822998			0	7.403E-10
False	High	Sequest HT (A2)	Unambiguous	[R].ADIDYNTSEAHTTYGVIGVK.[V]		1	1	B5XNA0	B5XNA0	0	3	0.6237	0	1	1	718.683776855469	2154.03677730641	0.846762678414463	0.000607985468832339	CID	MS2		21.94	81.0488507208	67025	CNB1_070917_02.raw	0/0	2.78679490089417			0	5.272E-07
False	High	Sequest HT (A2)	Unambiguous	[K].EYQVQLDIAMQSGKPK.[E]		1	1	A6T4X2	A6T4X2	0	2	0.4988	0	1	1	917.970520019531	1834.93376340906	-1.63299956856169	-0.00149822546859468	HCD	MS2	40.26778	33.1	80.9999147053333	66974	CNB1_070917_02.raw	0/0	4.02768516540527			0	6.581E-09
False	High	Sequest HT (A2)	Unambiguous	[R].YTLAGTEVSALLGR.[M]		1	2	A6TG36	A6TG36; B5XZM4	0	2	0.4607	0	1	1	725.897888183594	1450.78849973719	-1.04750018406434	-0.000759851406201051	HCD	MS2	43.61822	35.22	81.0339197984	67010	CNB1_070917_02.raw	0/0	2.66643977165222			0	3.85E-06
False	High	Sequest HT (A2)	Unambiguous	[K].VLESAIANAEHNDGADIDDLK.[V]		1	1	A6TEW7	A6TEW7	0	2	0.8933	0	1	1	1105.53295898438	2210.05864133875	0.676936681744338	0.000748034375192219	HCD	MS2	0	34.78	81.0266551304	67002	CNB1_070917_02.raw	0/0	5.24977970123291			0	7.589E-11
False	High	Sequest HT (A2)	Unambiguous	[K].GVLGYTEDDVVSTDFNGEVcTSVFDAK.[A]	C20(Carbamidomethyl)	1	1	P24164	P24164	0	2	0.7411	0	1	1	1462.6640625	2924.32084837	2.26522510651638	0.00331211499993245	HCD	MS2	0	39.585	81.0028791610667	66977	CNB1_070917_02.raw	0/0	3.08612442016602			0	0.0003218
False	High	Sequest HT (A2)	Unambiguous	[R].VGFFnPIAnGAEEETR.[L]	N5(Deamidated); N9(Deamidated)	1	1	A6TCL7	A6TCL7	0	2	0.4338	0	1	1	876.91357421875	1752.8198718075	7.04648248831753	0.00617556374993145	HCD	MS2	48.39909	33.1	81.0037039333333	66978	CNB1_070917_02.raw	0/0	3.24644994735718			0	9.193E-07
False	High	Sequest HT (A2)	Unambiguous	[R].VGFFnPIAnGAEEETR.[L]	N5(Deamidated); N9(Deamidated)	1	1	A6TCL7	A6TCL7	0	2	0.4852	0	1	1	876.91357421875	1752.8198718075	7.04648248831753	0.00617556374993145	CID	MS2		39.645	81.0056290866667	66980	CNB1_070917_02.raw	0/0	4.71709537506104			0	2.197E-08
False	High	Sequest HT (A2)	Unambiguous	[K].NALVPWSPISEK.[Y]		1	1	Q9F663	Q9F663	0	2	0.8449	0	1	1	670.864624023438	1340.72197141688	0.816036278486315	0.00054703843761672	HCD	MS2	37.10843	21.49	81.0099226282667	66983	CNB1_070917_02.raw	0/0	2.45210146903992			0	0.0001291
False	High	Sequest HT (A2)	Unambiguous	[K].IGVPFVEGGVIK.[A]		1	1	B5XSV5	B5XSV5	0	2	0.4874	0	1	1	607.861267089844	1214.71525754969	0.759083564377268	0.000461034843738162	CID	MS2		20.26615	81.0106080650667	66984	CNB1_070917_02.raw	0/0	1.98815369606018			0	2.133E-05
False	High	Sequest HT (A2)	Unambiguous	[K].NALVPWSPISEK.[Y]		1	1	Q9F663	Q9F663	0	2	0.7621	0	1	1	670.864624023438	1340.72197141688	0.816036278486315	0.00054703843761672	CID	MS2		31.36	81.0115434194667	66985	CNB1_070917_02.raw	0/0	2.0583860874176			0	2.851E-06
False	High	Sequest HT (A2)	Unambiguous	[K].VLESAIANAEHNDGADIDDLK.[V]		1	1	A6TEW7	A6TEW7	0	2	0.8789	0	1	1	1105.53295898438	2210.05864133875	0.676936681744338	0.000748034375192219	CID	MS2		26.755	81.0283072514667	67004	CNB1_070917_02.raw	0/0	4.12706565856934			0	4.882E-08
False	High	Sequest HT (A2)	Unambiguous	[R].DAnGIDPVSLIAFDK.[V]	N3(Deamidated)	1	1	A6TEX1	A6TEX1	0	2	0.6746	0	1	1	788.398681640625	1575.79008665125	0.00462704395983922	3.64562498433862E-06	HCD	MS2	13.7826	24.955	81.0130702226667	66987	CNB1_070917_02.raw	0/0	4.60529136657715			0	1.7E-10
False	High	Sequest HT (A2)	Unambiguous	[K].TFEVLATnGDTHLGGEDFDTR.[L]	N8(Deamidated)	1	2	A6T4F4	A6T4F4; B5Y242	0	3	0.7582	0	1	1	766.017333984375	2296.03744869313	0.452280774119847	0.000346151041676901	HCD	MS2	0	36.225	81.0157223909333	66990	CNB1_070917_02.raw	0/0	4.87569999694824			0	6.267E-10
False	High	Sequest HT (A2)	Unambiguous	[R].ASLPTIELALK.[Q]		1	1	B5XUB8	B5XUB8	0	2	0.6035	0	1	1	578.353210449219	1155.69914426844	0.686354217666311	0.000396609218796584	HCD	MS2	0	33.1	81.0169556834667	66991	CNB1_070917_02.raw	0/0	2.27109527587891			0	7.504E-05
False	High	Sequest HT (A2)	Unambiguous	[K].TFEVLATnGDTHLGGEDFDTR.[L]	N8(Deamidated)	1	2	A6T4F4	A6T4F4; B5Y242	0	3	0.6958	0	1	1	766.017333984375	2296.03744869313	0.452280774119847	0.000346151041676901	CID	MS2		20.605	81.0178806144	66992	CNB1_070917_02.raw	0/0	4.23879146575928			0	2.221E-12
False	High	Sequest HT (A2)	Unambiguous	[R].ASLPTIELALK.[Q]		1	1	B5XUB8	B5XUB8	0	2	0.4457	0	1	1	578.353210449219	1155.69914426844	0.686354217666311	0.000396609218796584	CID	MS2		42.525	81.0187680394667	66993	CNB1_070917_02.raw	0/0	1.75088536739349			0	0.0009301
False	High	Sequest HT (A2)	Unambiguous	[R].GIDQLLANASQLGK.[G]		1	1	P19650	P19650	0	2	0.609	0	1	1	714.396423339844	1427.78557004969	0.211264042535815	0.00015081984383869	HCD	MS2	6.172977	30.595	81.0197700024	66994	CNB1_070917_02.raw	0/0	3.99498391151428			0	1.731E-08
False	High	Sequest HT (A2)	Unambiguous	[R].GIDQLLANASQLGK.[G]		1	1	P19650	P19650	0	2	0.7268	0	1	1	714.396423339844	1427.78557004969	0.211264042535815	0.00015081984383869	CID	MS2		33.1	81.0212157896	66996	CNB1_070917_02.raw	0/0	4.10073947906494			0	7.544E-08
False	High	Sequest HT (A2)	Unambiguous	[R].DAnGIDPVSLIAFDK.[V]	N3(Deamidated)	1	1	A6TEX1	A6TEX1	0	2	0.6823	0	1	1	788.398681640625	1575.79008665125	0.00462704395983922	3.64562498433862E-06	CID	MS2		32.86332	81.014856756	66989	CNB1_070917_02.raw	0/0	5.12945222854614			0	4.844E-10
False	High	Sequest HT (A2)	Unambiguous	[R].ELPELTEEFIK.[R]		1	2	A6T5H9	A6T5H9; B5Y0U3	0	2	0.7474	0	1	1	674.356140136719	1347.70500364344	0.578371295185574	0.000389736718830136	CID	MS2		18.16	80.8738158328	66846	CNB1_070917_02.raw	0/0	2.93311238288879			0	4.796E-06
False	High	Sequest HT (A2)	Unambiguous	[K].IQLVGDDLFVTNTK.[I]		1	2	A6TD53	B5XV19; A6TD53	0	2	0.7974	0	1	1	781.9248046875	1562.842332745	-0.0743101137172629	-5.80675000492192E-05	CID	MS2		40.74	81.2518538901333	67239	CNB1_070917_02.raw	0/0	4.54113721847534			0	2.011E-08
False	High	Sequest HT (A2)	Unambiguous	[R].IAHWVGQGATVSDR.[V]		1	1	A6TCL7	A6TCL7	0	3	0.8125	0	1	1	499.591644287109	1496.76037960133	-0.0474749794689462	-2.3686223888338E-05	CID	MS2		42.3	81.2555395146667	67243	CNB1_070917_02.raw	0/0	1.92471444606781			0	4.366E-05
False	High	Sequest HT (A2)	Unambiguous	[K].ANDAAGDGTTTATVLAQAIVNEGLK.[A]		1	3	A6TH53	O66026; B5Y368; A6TH53	0	2	0.8354	0	1	1	1201.11389160156	2401.22050657313	-0.00646624260719694	-7.76343722463935E-06	CID	MS2		35.635	81.5570363752	67555	CNB1_070917_02.raw	0/0	4.85966491699219			0	1.259E-09
False	High	Sequest HT (A2)	Unambiguous	[R].RVVEGTQFEcLK.[D]	C10(Carbamidomethyl)	1	1	P0A297	P0A297	1	3	0.7579	0	1	1	489.254241943359	1465.74817257008	0.953650454689619	0.000465936692736572	CID	MS2		33.1	81.5559593989333	67554	CNB1_070917_02.raw	0/0	2.85256910324097			0	0.0001016
False	High	Sequest HT (A2)	Unambiguous	[K].ANDAAGDGTTTATVLAQAIVNEGLK.[A]		1	3	A6TH53	O66026; B5Y368; A6TH53	0	2	0.7651	0	1	1	1201.11389160156	2401.22050657313	-0.00646624260719694	-7.76343722463935E-06	HCD	MS2	0	25.27	81.5551592402667	67553	CNB1_070917_02.raw	0/0	5.78822326660156			0	2.682E-10
False	High	Sequest HT (A2)	Unambiguous	[R].RVVEGTQFEcLK.[D]	C10(Carbamidomethyl)	1	1	P0A297	P0A297	1	3	0.6823	0	1	1	489.254241943359	1465.74817257008	0.953650454689619	0.000465936692736572	HCD	MS2	18.51237	34.78	81.554384388	67552	CNB1_070917_02.raw	0/0	4.05722188949585			0	7.169E-05
False	High	Sequest HT (A2)	Unambiguous	[K].EGISKDDAEALKK.[S]		1	1	A6TGN9	A6TGN9	2	3	0.4781	0	1	1	468.583770751953	1403.73675899586	-0.634373624496366	-0.000296831380182994	HCD	MS2	0	33.1	81.5478865634667	67549	CNB1_070917_02.raw	0/0	3.65978956222534			0	2.707E-05
False	High	Sequest HT (A2)	Unambiguous	[R].AGDNAPMAYIELVDR.[A]		1	1	A6TEU7	A6TEU7	0	2	0.7834	0	1	1	817.896484375	1634.78569212	0.862535819451492	0.000705030000176521	CID	MS2		34.63	81.5415953549333	67543	CNB1_070917_02.raw	0/0	4.56505107879639			0	1.594E-09
False	High	Sequest HT (A2)	Unambiguous	[R].AGDNAPMAYIELVDR.[A]		1	1	A6TEU7	A6TEU7	0	2	0.743	0	1	1	817.896484375	1634.78569212	0.862535819451492	0.000705030000176521	HCD	MS2	20.23141	25.285	81.539847328	67541	CNB1_070917_02.raw	0/0	4.27961587905884			0	1.947E-09
False	High	Sequest HT (A2)	Unambiguous	[R].NMDLEQEcEQLREELNETnSETK.[R]	C8(Carbamidomethyl); N19(Deamidated)	1	1	A6TGP1	A6TGP1	1	3	0.0736	0	1	1	947.418579101563	2840.24118404469	7.57399679261364	0.00717060489592939	CID	MS2		40.5	81.5368539178667	67538	CNB1_070917_02.raw	0/0	4.3484206199646			0	1.14E-06
False	High	Sequest HT (A2)	Unambiguous	[R].NMDLEQEcEQLREELNETNSETK.[R]	C8(Carbamidomethyl)	1	1	A6TGP1	A6TGP1	1	3	0.6867	0	1	1	947.083679199219	2839.23648433766	0.291665700492702	0.000276035885512727	HCD	MS2	13.53992	31.21	81.5340644512	67537	CNB1_070917_02.raw	0/0	3.16237425804138	8571879.75	81.7149353027344	0	4.03E-05
False	High	Sequest HT (A2)	Unambiguous	[K].VALQDAGLSVSDINDVILVGGQTR.[M]		1	2	A6T4F4	A6T4F4; B5Y242	0	3	0.6667	0	1	1	814.107238769531	2440.30716304859	1.21742141952917	0.000990292864571529	CID	MS2		41.415	81.5163589277333	67516	CNB1_070917_02.raw	0/0	5.60697650909424			0	1.738E-08
False	High	Sequest HT (A2)	Unambiguous	[K].VALQDAGLSVSDINDVILVGGQTR.[M]		1	2	A6T4F4	A6T4F4; B5Y242	0	3	0.7258	0	1	1	814.107238769531	2440.30716304859	1.21742141952917	0.000990292864571529	HCD	MS2	0	33.1	81.5143443333333	67514	CNB1_070917_02.raw	0/0	5.68753004074097			0	3.704E-11
False	High	Sequest HT (A2)	Unambiguous	[R].ELDKLENSLGGIK.[D]		1	2	A6T4X1	A6T4X1; B5Y1K2	1	3	0.299	0	1	1	472.59619140625	1415.77402095875	-0.00992478294108498	-4.68374999703277E-06	CID	MS2		33.1	81.5115402736	67511	CNB1_070917_02.raw	0/0	1.93614792823792			0	0.0001376
False	High	Sequest HT (A2)	Unambiguous	[R].ELDKLENSLGGIK.[D]		1	2	A6T4X1	A6T4X1; B5Y1K2	1	3	0.5213	0	1	1	472.59619140625	1415.77402095875	-0.00992478294108498	-4.68374999703277E-06	HCD	MS2	9.666654	42.09	81.5099068173333	67509	CNB1_070917_02.raw	0/0	3.27597045898438			0	2.022E-06
False	High	Sequest HT (A2)	Unambiguous	[K].SVNDIKDDEQILDLGDVSAQK.[L]		1	1	B5XUB8	B5XUB8	1	3	0.7338	0	1	1	768.051818847656	2302.14090328297	0.0123593517123078	9.48432292110131E-06	CID	MS2		33.1	81.507248924	67507	CNB1_070917_02.raw	0/0	4.31532716751099			0	2.735E-09
False	High	Sequest HT (A2)	Unambiguous	[K].SVNDIKDDEQILDLGDVSAQK.[L]		1	1	B5XUB8	B5XUB8	1	3	0.6551	0	1	1	768.051818847656	2302.14090328297	0.0123593517123078	9.48432292110131E-06	HCD	MS2	16.96007	29.41	81.5056780792	67505	CNB1_070917_02.raw	0/0	4.60706377029419			0	6.842E-08
False	High	Sequest HT (A2)	Unambiguous	[R].QQFVDWLK.[G]		1	1	Q9F663	Q9F663	0	2	0.4142	0	1	1	532.282409667969	1063.55754270594	0.409997671842657	0.000218027968799106	HCD	MS2	13.76001	32.335	81.5029884656	67502	CNB1_070917_02.raw	0/0	2.39240193367004			0	0.00123
False	High	Sequest HT (A2)	Unambiguous	[K].AVAAVNGPIAQAILGK.[D]		1	2	A6TD53	B5XV19; A6TD53	0	2	0.817	0	1	1	746.946594238281	1492.88591184656	0.886409152329603	0.000661653281326835	CID	MS2		25.915	81.4980724789333	67498	CNB1_070917_02.raw	0/0	3.76582837104797			0	1.059E-06
False	High	Sequest HT (A2)	Unambiguous	[R].AAGDKPEnGVFWESAGEGEYTVADITK.[A]	N8(Deamidated)	1	1	A6T5N6	A6T5N6	0	3	0.7666	0	1	1	948.105773925781	2842.30276851734	-0.916742683735918	-0.000868554218907599	CID	MS2		26.485	82.6520809885333	70211	CNB1_070917_03.raw	0/0	4.97166204452515			0	5.312E-11
False	High	Sequest HT (A2)	Unambiguous	[R].RDDEVIVLTGK.[D]		1	2	A6TEW1	B5XNA4; A6TEW1	1	2	0.6789	0	1	1	622.846252441406	1244.68522825281	0.591662238433098	0.000368216406286592	CID	MS2		33.145	81.4566240184	67454	CNB1_070917_02.raw	0/0	3.27042889595032			0	0.000142
False	High	Sequest HT (A2)	Unambiguous	[R].GSWQPDSEAIAQQITLLK.[D]		1	1	A6T7Z4	A6T7Z4	0	2	0.133	0	1	1	993.021545410156	1985.03581419031	0.998940311031178	0.000991465156403137	HCD	MS2	22.43101	33.1	81.4581550936	67456	CNB1_070917_02.raw	0/0	2.02556180953979			0	7.797E-05
False	High	Sequest HT (A2)	Unambiguous	[R].GSWQPDSEAIAqQITLLK.[D]	Q12(Deamidated)	1	1	A6T7Z4	A6T7Z4	0	2		0.0058	2	2	993.522155761719	1986.03703489344	9.6613600246737	0.00959381671890314	CID	MS2		41.535	81.4601615664	67458	CNB1_070917_02.raw	0/0	3.42782163619995			0	0.0008664
False	High	Sequest HT (A2)	Unambiguous	[R].ELLSQYDFPGDDTPIVR.[G]		1	1	A6TEX7	A6TEX7	0	2	0.5975	0	1	1	982.983947753906	1964.96061887781	0.316168173160792	0.000310628906390775	HCD	MS2	6.644505	33.1	81.4717837354667	67469	CNB1_070917_02.raw	0/0	4.81632089614868			0	3.898E-09
False	High	Sequest HT (A2)	Unambiguous	[R].ELLSQYDFPGDDTPIVR.[G]		1	1	A6TEX7	A6TEX7	0	2	0.7314	0	1	1	982.984558105469	1964.96183958094	0.937403784307351	0.000920980468890775	CID	MS2		42.465	81.4741483666667	67471	CNB1_070917_02.raw	0/0	3.75589632987976			0	1.438E-06
False	High	Sequest HT (A2)	Unambiguous	[R].TTDVTGTIELPEGVEMVMPGDNIK.[M]		1	1	A6TEX7	A6TEX7	0	3	0.7411	0	1	1	849.41748046875	2546.23788814625	0.572105650618463	0.000485572083410564	HCD	MS2	0	0.1400391	81.5825507466667	67581	CNB1_070917_02.raw	0/0	2.23992300033569			0	0.001271
False	High	Sequest HT (A2)	Unambiguous	[R].GMVNAVSFMVK.[V]		1	1	A6TEV4	A6TEV4	0	2	0.4881	0	1	1	591.804138183594	1182.60099973719	0.0318765067156958	1.88485937542282E-05	HCD	MS2	26.68228	30.055	81.4760069061333	67473	CNB1_070917_02.raw	0/0	2.95058298110962			0	0.0001601
False	High	Sequest HT (A2)	Unambiguous	[K].ALTEANGDIELAIENMR.[K]		1	1	A6T4X2	A6T4X2	0	2	0.6624	0	1	1	930.462158203125	1859.91703977625	0.154386614252394	0.000143573125114926	HCD	MS2	12.26255	30.955	81.478708504	67476	CNB1_070917_02.raw	0/0	4.64751529693604			0	7.715E-11
False	High	Sequest HT (A2)	Unambiguous	[K].ALTEANGDIELAIENMR.[K]		1	1	A6T4X2	A6T4X2	0	2	0.8206	0	1	1	930.462158203125	1859.91703977625	0.154386614252394	0.000143573125114926	CID	MS2		26.41	81.4802687664	67478	CNB1_070917_02.raw	0/0	4.45929861068726			0	8.824E-11
False	High	Sequest HT (A2)	Unambiguous	[R].AAGDKPEnGVFWESAGEGEYTVADITK.[A]	N8(Deamidated)	1	1	A6T5N6	A6T5N6	0	3	0.6377	0	1	1	948.107971191406	2842.30936031422	1.40242996213143	0.0013287114060924	HCD	MS2	0	15.835	82.6503477986667	70209	CNB1_070917_03.raw	0/0	4.7222957611084			0	5.522E-08
False	High	Sequest HT (A2)	Unambiguous	[R].DSVGAVVMGPYADLAEGMK.[V]		1	2	A6TG38	A6TG38; B5XZM2	0	2	0.3452	0	1	1	955.455078125	1909.90287962	-0.27811354079877	-0.000265585000079227	HCD	MS2	0	33.1	81.4859664728	67485	CNB1_070917_02.raw	0/0	2.81036281585693	7154683.75	81.5628204345703	0	0.0003055
False	High	Sequest HT (A2)	Unambiguous	[R].DSVGAVVMGPYADLAEGMK.[V]		1	2	A6TG38	A6TG38; B5XZM2	0	2	0.7696	0	1	1	955.455078125	1909.90287962	-0.27811354079877	-0.000265585000079227	CID	MS2		42.655	81.4879539549333	67487	CNB1_070917_02.raw	0/0	3.95041155815125	7154683.75	81.5628204345703	0	1.788E-07
False	High	Sequest HT (A2)	Unambiguous	[K].AVAAVNGPIAQAILGK.[D]		1	2	A6TD53	B5XV19; A6TD53	0	2	0.7164	0	1	1	746.946594238281	1492.88591184656	0.886409152329603	0.000661653281326835	HCD	MS2	57.94835	39.96	81.496451464	67496	CNB1_070917_02.raw	0/0	4.08871650695801			0	4.276E-09
False	High	Sequest HT (A2)	Unambiguous	[R].GMVNAVSFMVK.[V]		1	1	A6TEV4	A6TEV4	0	2	0.7578	0	1	1	591.804138183594	1182.60099973719	0.0318765067156958	1.88485937542282E-05	CID	MS2		38.955	81.4777692661333	67475	CNB1_070917_02.raw	0/0	3.50883913040161			0	1.753E-05
False	High	Sequest HT (A2)	Unambiguous	[R].GLAQGTDVSFGTFGLK.[A]		1	1	A6TEW5	A6TEW5	0	2	0.6612	0	1	1	799.41552734375	1597.8237780575	1.08289124076428	0.000865133749925917	HCD	MS2	15.90522	33.1	81.5826267512	67582	CNB1_070917_02.raw	0/0	4.86608028411865			0	6.739E-11
False	High	Sequest HT (A2)	Unambiguous	[R].TTDVTGTIELPEGVEMVMPGDNIK.[M]		1	1	A6TEX7	A6TEX7	0	3	0.7881	0	1	1	849.417663574219	2546.23843746266	0.78784225679902	0.000668677552160564	CID	MS2		27.235	81.5834997016	67583	CNB1_070917_02.raw	0/0	6.55663776397705			0	2.87E-14
False	High	Sequest HT (A2)	Unambiguous	[R].GLAQGTDVSFGTFGLK.[A]		1	1	A6TEW5	A6TEW5	0	2	0.6742	0	1	1	799.41552734375	1597.8237780575	1.08289124076428	0.000865133749925917	CID	MS2		42.18	81.5845039773333	67584	CNB1_070917_02.raw	0/0	4.84651136398315			0	4.793E-10
False	High	Sequest HT (A2)	Unambiguous	[R].ADIDYNTSEAHTTYGVIGVK.[V]		1	1	B5XNA0	B5XNA0	0	2	0.5106	0	1	1	1077.52136230469	2154.03544797938	0.229629224194449	0.000247314687612743	HCD	MS2	0	36.75	81.6366370848	67642	CNB1_070917_02.raw	0/0	3.29422473907471	9344593.5	81.7251052856445	0	3.034E-07
False	High	Sequest HT (A2)	Unambiguous	[R].ADIDYNTSEAHTTYGVIGVK.[V]		1	1	B5XNA0	B5XNA0	0	2	0.6136	0	1	1	1077.52136230469	2154.03544797938	0.229629224194449	0.000247314687612743	CID	MS2		33.1	81.6383201645333	67644	CNB1_070917_02.raw	0/0	2.64363813400269	9344593.5	81.7251052856445	0	2.576E-06
False	High	Sequest HT (A2)	Unambiguous	[K].EHNADVTGFIR.[F]		1	1	A6T4X2	A6T4X2	0	3	0.784	0	1	1	420.210510253906	1258.61697750172	-0.395210054556737	-0.000165806093643065	HCD	MS2	36.41769	41.46	81.6403870530667	67646	CNB1_070917_02.raw	0/0	2.87088012695313			0	0.0003422
False	High	Sequest HT (A2)	Unambiguous	[K].IEGNYGYILEVncQTDFVAK.[D]	N12(Deamidated); C13(Carbamidomethyl)	1	1	A6T4X2	A6T4X2	0	2	0.01	0	1	1	1167.56127929688	2334.11528196375	8.32965528615307	0.00972110687498073	HCD	MS2	44.20369	22.165	81.641245196	67647	CNB1_070917_02.raw	0/0	3.00018429756165	2379369.9375	81.6155242919922	0	0.002047
False	High	Sequest HT (A2)	Unambiguous	[R].VFQTHSPVVDSIAVK.[R]		1	1	B5XVK6	B5XVK6	0	3	0.5331	0	1	1	542.966552734375	1626.88510494313	0.0753237793066013	4.08477084571738E-05	CID	MS2		28.66	82.647598036	70206	CNB1_070917_03.raw	0/0	2.87227511405945			0	7.165E-09
False	High	Sequest HT (A2)	Unambiguous	[K].EHNADVTGFIR.[F]		1	1	A6T4X2	A6T4X2	0	3	0.9196	0	1	1	420.210510253906	1258.61697750172	-0.395210054556737	-0.000165806093643065	CID	MS2		33.1	81.6419596248	67648	CNB1_070917_02.raw	0/0	3.36458206176758			0	4.529E-07
False	High	Sequest HT (A2)	Unambiguous	[K].ATLLGLGLR.[R]		1	1	A6TEV4	A6TEV4	0	2	0.4426	0	1	1	457.295562744141	913.583848858281	1.00849988932287	0.000460674140640549	CID	MS2		33.1	81.6242019904	67628	CNB1_070917_02.raw	0/0	2.44240832328796			0	0.0002772
False	High	Sequest HT (A2)	Unambiguous	[K].IEGnYGYILEVNcQTDFVAK.[D]	N4(Deamidated); C13(Carbamidomethyl)	1	1	A6T4X2	A6T4X2	0	2	0.099	0	1	1	1167.56127929688	2334.11528196375	8.32965528615307	0.00972110687498073	CID	MS2		32.815	81.6430287893333	67649	CNB1_070917_02.raw	0/0	2.92671298980713	2379369.9375	81.6155242919922	0	9.611E-05
False	High	Sequest HT (A2)	Unambiguous	[R].IAHWVGQGATVSDR.[V]		1	1	A6TCL7	A6TCL7	0	3	0.7848	0	1	1	499.591674804688	1496.76047115406	0.0136922796837323	6.83135423666196E-06	CID	MS2		17.65	81.6492614325333	67656	CNB1_070917_02.raw	0/0	2.37007522583008			0	5.274E-06
False	High	Sequest HT (A2)	Unambiguous	[K].EQGLTPVLcIGETEAENEAGKTEEVcAR.[Q]	C9(Carbamidomethyl); C26(Carbamidomethyl)	1	1	Q7X222	Q7X222	1	3	0.7	0	1	1	1030.81640625	3090.43466549	-0.24378441810261	-0.000251133333425931	HCD	MS2	0	28.045	81.6509698229333	67658	CNB1_070917_02.raw	0/0	4.60242938995361			0	2.377E-11
False	High	Sequest HT (A2)	Unambiguous	[R].qTDELTGLSSLVVLDSAER.[T]	Q1(Deamidated)	1	1	A6TGP1	A6TGP1	0	2	0.7535	0	1	1	1017.52545166016	2034.04362669031	9.78666576657576	0.009953155156323	CID	MS2		40.5	82.6433066845333	70202	CNB1_070917_03.raw	0/0	4.34225797653198			0	3.305E-10
False	High	Sequest HT (A2)	Unambiguous	[R].ELPELTEEFIK.[R]		1	2	A6T5H9	A6T5H9; B5Y0U3	0	2	0.5675	0	1	1	674.355346679688	1347.70341672938	-0.599123019991275	-0.000403720312419864	HCD	MS2	0	18.16	81.6580650824	67664	CNB1_070917_02.raw	0/0	2.8857045173645			0	7.712E-06
False	High	Sequest HT (A2)	Unambiguous	[K].NVIGSIFSR.[F]		1	1	A6TCD7	A6TCD7	0	2	0.8037	0	1	1	496.779754638672	992.552232647344	-0.12389538506799	-6.14863281498401E-05	CID	MS2		23.485	81.6586922368	67665	CNB1_070917_02.raw	0/0	2.70309782028198			0	5.673E-05
False	High	Sequest HT (A2)	Unambiguous	[R].ELPELTEEFIK.[R]		1	2	A6T5H9	A6T5H9; B5Y0U3	0	2	0.7722	0	1	1	674.355346679688	1347.70341672938	-0.599123019991275	-0.000403720312419864	CID	MS2		28.495	81.6596215282667	67666	CNB1_070917_02.raw	0/0	2.81400275230408			0	3.683E-05
False	High	Sequest HT (A2)	Unambiguous	[R].IAHWVGQGATVSDR.[V]		1	1	A6TCL7	A6TCL7	0	3	0.6654	0	1	1	499.591674804688	1496.76047115406	0.0136922796837323	6.83135423666196E-06	HCD	MS2	55.96981	39.96	81.6476469133333	67654	CNB1_070917_02.raw	0/0	2.71963858604431			0	6.168E-06
False	High	Sequest HT (A2)	Unambiguous	[R].YTLAGTEVSALLGR.[M]		1	2	A6TG36	A6TG36; B5XZM4	0	2	0.641	0	1	1	725.900390625	1450.79350462	2.4022635621957	0.00174259000004895	CID	MS2		37.74	81.4532724834667	67450	CNB1_070917_02.raw	0/0	3.7647066116333			0	1.993E-07
False	High	Sequest HT (A2)	Unambiguous	[K].ATLLGLGLR.[R]		1	1	A6TEV4	A6TEV4	0	2	0.5344	0	1	1	457.295562744141	913.583848858281	1.00849988932287	0.000460674140640549	HCD	MS2	70.04104	30.835	81.6223832328	67626	CNB1_070917_02.raw	0/0	2.62450218200684			0	0.0005543
False	High	Sequest HT (A2)	Unambiguous	[K].FVNILMVDGK.[K]		1	2	A6TEX9	A6TEX9; B5XN86	0	2	0.6623	0	1	1	568.312561035156	1135.61784544031	-0.129330187031402	-7.34348436708387E-05	HCD	MS2	14.09861	28.825	81.6193315898667	67622	CNB1_070917_02.raw	0/0	3.07872247695923			0	3.201E-06
False	High	Sequest HT (A2)	Unambiguous	[R].VGGSTYQVPVEVRPVR.[R]		1	2	A6TEX9	A6TEX9; B5XN86	0	3	0.8616	0	1	1	581.656494140625	1742.95492916188	0.0779835918440273	4.5307291732873E-05	HCD	MS2	21.22486	36.15146	81.5854977954667	67585	CNB1_070917_02.raw	0/0	3.17721056938171			0	8.785E-07
False	High	Sequest HT (A2)	Unambiguous	[K].EYQVQLDIAMQSGKPK.[E]		1	1	A6T4X2	A6T4X2	0	3	0.6736	0	1	1	612.317565917969	1834.93814449391	0.754594892244575	0.000461544635527389	HCD	MS2	35.18034	29.44	81.5862704544	67586	CNB1_070917_02.raw	0/0	4.78041172027588			0	5.148E-11
False	High	Sequest HT (A2)	Unambiguous	[R].VGGSTYQVPVEVRPVR.[R]		1	2	A6TEX9	A6TEX9; B5XN86	0	3	0.8432	0	1	1	581.657165527344	1742.95694332203	1.2335845082085	0.000716694010482873	CID	MS2		30.82	81.5871246405333	67587	CNB1_070917_02.raw	0/0	2.86580061912537			0	4.042E-05
False	High	Sequest HT (A2)	Unambiguous	[K].ILADIAVFDK.[V]		1	1	B5XQC9	B5XQC9	0	2	0.4363	0	1	1	552.818969726563	1104.63066282313	0.656910609180203	0.000362821562475801	HCD	MS2	27.57224	40.675	81.5895223069333	67589	CNB1_070917_02.raw	0/0	2.59049844741821			0	0.0001795
False	High	Sequest HT (A2)	Unambiguous	[K].ILADIAVFDK.[V]		1	1	B5XQC9	B5XQC9	0	2	0.4439	0	1	1	552.818969726563	1104.63066282313	0.656910609180203	0.000362821562475801	CID	MS2		27.835	81.5910513765333	67591	CNB1_070917_02.raw	0/0	1.96239805221558			0	0.0004412
False	High	Sequest HT (A2)	Unambiguous	[R].EGFEVTYLAPQSnGIIDLK.[E]	N13(Deamidated)	1	1	A6TCF1	A6TCF1	0	2	0.0251	0	1	1	1048.03515625	2095.06303587	1.74610802878392	0.00182910000006431	HCD	MS2	0	37.96	81.5928369077333	67593	CNB1_070917_02.raw	0/0	4.38987827301025			0	1.764E-07
False	High	Sequest HT (A2)	Unambiguous	[K].FVNILMVDGK.[K]		1	2	A6TEX9	A6TEX9; B5XN86	0	2	0.6947	0	1	1	568.312561035156	1135.61784544031	-0.129330187031402	-7.34348436708387E-05	CID	MS2		20.875	81.6206731373333	67624	CNB1_070917_02.raw	0/0	3.56833815574646			0	8.31E-06
False	High	Sequest HT (A2)	Unambiguous	[R].EGFEVTYLAPqSNGIIDLK.[E]	Q11(Deamidated)	1	1	A6TCF1	A6TCF1	0	2		0.0251	2	2	1048.03515625	2095.06303587	1.74610802878392	0.00182910000006431	HCD	MS2	0	37.96	81.5928369077333	67593	CNB1_070917_02.raw	0/0	4.28453302383423			0	5.222E-06
False	High	Sequest HT (A2)	Unambiguous	[R].EGFEVTYLAPqSNGIIDLK.[E]	Q11(Deamidated)	1	1	A6TCF1	A6TCF1	0	2		0.024	2	2	1048.03515625	2095.06303587	1.74610802878392	0.00182910000006431	CID	MS2		15.97	81.5945450472	67595	CNB1_070917_02.raw	0/0	4.48431730270386			0	3.457E-06
False	High	Sequest HT (A2)	Unambiguous	[R].GIEGTSLDVPEDIVHSGK.[T]		1	2	A6T5G0	A6T5G0; B5Y0W4	0	3	0.5169	0	1	1	618.315612792969	1852.93228511891	1.9361883224986	0.00119587296884068	HCD	MS2	46.90123	26.605	81.5963158322667	67597	CNB1_070917_02.raw	0/0	2.36204314231873			0	7.351E-05
False	High	Sequest HT (A2)	Unambiguous	[R].VQGKDEVILTLNK.[S]		1	1	A6TEU8	A6TEU8	1	3	0.3034	0	1	1	486.283843994141	1456.83697872242	0.0062480719150458	3.03414071822772E-06	HCD	MS2	70.88966	31.09	81.5969219565333	67598	CNB1_070917_02.raw	0/0	3.22616720199585			0	0.00032
False	High	Sequest HT (A2)	Unambiguous	[R].VQGKDEVILTLNK.[S]		1	1	A6TEU8	A6TEU8	1	3	0.1084	0	1	1	486.283843994141	1456.83697872242	0.0062480719150458	3.03414071822772E-06	CID	MS2		40.915	81.5987535093333	67600	CNB1_070917_02.raw	0/0	2.86395716667175			0	6.752E-05
False	High	Sequest HT (A2)	Unambiguous	[K].AAGAELVGMEDLAEQIK.[K]		1	1	A6TGN6	A6TGN6	0	2	0.7865	0	1	1	872.942993164063	1744.87870969813	0.0764626990260607	6.67090627075595E-05	HCD	MS2	3.234008	0.1948554	81.6166699016	67618	CNB1_070917_02.raw	0/0	1.9218111038208			0	0.0002655
False	High	Sequest HT (A2)	Unambiguous	[K].AAGAELVGMEDLAEQIK.[K]		1	1	A6TGN6	A6TGN6	0	2	0.7486	0	1	1	872.942993164063	1744.87870969813	0.0764626990260607	6.67090627075595E-05	CID	MS2		18.55	81.6175587818667	67620	CNB1_070917_02.raw	0/0	5.20842504501343			0	6.979E-10
False	High	Sequest HT (A2)	Unambiguous	[R].EGFEVTYLAPQSnGIIDLK.[E]	N13(Deamidated)	1	1	A6TCF1	A6TCF1	0	2	0.024	0	1	1	1048.03515625	2095.06303587	1.74610802878392	0.00182910000006431	CID	MS2		15.97	81.5945450472	67595	CNB1_070917_02.raw	0/0	4.58777523040771			0	1.379E-06
False	High	Sequest HT (A2)	Unambiguous	[R].YTLAGTEVSALLGR.[M]		1	2	A6TG36	A6TG36; B5XZM4	0	2	0.5461	0	1	1	725.900390625	1450.79350462	2.4022635621957	0.00174259000004895	HCD	MS2	37.51191	28.66	81.451465772	67448	CNB1_070917_02.raw	0/0	3.03648066520691			0	5.749E-06
False	High	Sequest HT (A2)	Unambiguous	[K].QIAAVAEDGEPcVTYIGADGAGHYVK.[M]	C12(Carbamidomethyl)	1	1	P41576	P41576	0	3	0.4588	0	1	1	897.763366699219	2691.27554683766	1.35282787584225	0.00121360921864048	HCD	MS2	81.97497	40.56	81.4432683149333	67439	CNB1_070917_02.raw	0/0	4.25098609924316			0	0.0002944
False	High	Sequest HT (A2)	Unambiguous	[K].ITTVQAAIDYINGHQA.[-]		1	1	B5XXH6	B5XXH6	0	3	0.4338	0	1	1	572.297607421875	1714.87826900563	1.3964891926431	0.000798268541681561	HCD	MS2	47.478	40.36	82.6670348488	70228	CNB1_070917_03.raw	0/0	4.07876777648926			0	1.644E-07
False	High	Sequest HT (A2)	Unambiguous	[R].ATLGEVGNAEHMLR.[V]		1	1	A6TEW9	A6TEW9	0	2	0.629	0	1	1	749.377075195313	1497.74687376063	-0.643158581815854	-0.00048164468739742	HCD	MS2	16.97215	42.465	82.6804927586667	70241	CNB1_070917_03.raw	0/0	3.72070956230164			0	1.733E-07
False	High	Sequest HT (A2)	Unambiguous	[R].MPSAVGYQPTLAEEMGVLQER.[I]		1	2	A6TG36	A6TG36; B5XZM4	0	2	0.6223	0	1	1	1153.56164550781	2306.11601438563	0.210638027028293	0.000242877812524966	HCD	MS2	16.63688	40.2	81.3251817992	67316	CNB1_070917_02.raw	0/0	4.13434553146362			0	8.969E-07
False	High	Sequest HT (A2)	Unambiguous	[R].MPSAVGYQPTLAEEMGVLQER.[I]		1	2	A6TG36	A6TG36; B5XZM4	0	2	0.6667	0	1	1	1153.56164550781	2306.11601438563	0.210638027028293	0.000242877812524966	CID	MS2		32.065	81.3269213845333	67318	CNB1_070917_02.raw	0/0	4.29099035263062			0	8.588E-10
False	High	Sequest HT (A2)	Unambiguous	[R].ELDKLENSLGGIK.[D]		1	2	A6T4X1	A6T4X1; B5Y1K2	1	2	0.3786	0	1	1	708.391235351563	1415.77519407313	0.81867804912751	0.000579531562493685	HCD	MS2	60.13461	33.565	81.3425751104	67336	CNB1_070917_02.raw	0/0	3.09009623527527	7335811	81.2976150512695	0	3.602E-06
False	High	Sequest HT (A2)	Unambiguous	[R].ELDKLENSLGGIK.[D]		1	2	A6T4X1	A6T4X1; B5Y1K2	1	2	0.4697	0	1	1	708.391235351563	1415.77519407313	0.81867804912751	0.000579531562493685	CID	MS2		24.205	81.3440746144	67338	CNB1_070917_02.raw	0/0	2.64224195480347	7335811	81.2976150512695	0	0.0004654
False	High	Sequest HT (A2)	Unambiguous	[K].qIAAVAEDGEPcVTYIGADGAGHYVK.[M]	Q1(Deamidated); C12(Carbamidomethyl)	1	1	P41576	P41576	0	3	0.5876	0	1	1	898.096618652344	2692.27530269703	7.19867932037278	0.00646022901030818	HCD	MS2	39.26655	33.7	81.3458727970667	67340	CNB1_070917_02.raw	0/0	4.68392753601074			0	2.411E-11
False	High	Sequest HT (A2)	Unambiguous	[R].VFQTHSPVVDSIAVK.[R]		1	1	B5XVK6	B5XVK6	0	3	0.2736	0	1	1	542.966491699219	1626.88492183766	-0.0372259526848273	-2.01874477928262E-05	CID	MS2		30.625	81.3118198184	67302	CNB1_070917_02.raw	0/0	3.29006409645081			0	2.349E-06
False	High	Sequest HT (A2)	Unambiguous	[K].qIAAVAEDGEPcVTYIGADGAGHYVK.[M]	Q1(Deamidated); C12(Carbamidomethyl)	1	1	P41576	P41576	0	3	0.6353	0	1	1	898.096618652344	2692.27530269703	7.19867932037278	0.00646022901030818	CID	MS2		33.1	81.3475181621333	67342	CNB1_070917_02.raw	0/0	3.28932404518127			0	5.072E-06
False	High	Sequest HT (A2)	Unambiguous	[R].DLLGATNPANALAGTLR.[A]		1	1	A6TCD7	A6TCD7	0	2	0.7809	0	1	1	834.458740234375	1667.91020383875	1.6158862141732	0.00134757437490407	HCD	MS2	0	29.065	81.3589431773333	67352	CNB1_070917_02.raw	0/0	4.60727787017822			0	7.185E-11
False	High	Sequest HT (A2)	Unambiguous	[R].DLLGATNPANALAGTLR.[A]		1	1	A6TCD7	A6TCD7	0	2	0.8245	0	1	1	834.458740234375	1667.91020383875	1.6158862141732	0.00134757437490407	CID	MS2		38.1	81.3611986397333	67354	CNB1_070917_02.raw	0/0	4.90343570709229			0	8.265E-11
False	High	Sequest HT (A2)	Unambiguous	[K].VALQDAGLSVSDINDVILVGGQTR.[M]		1	2	A6T4F4	A6T4F4; B5Y242	0	2	0.7927	0	1	1	1220.65710449219	2440.30693235438	1.12288639413695	0.00137009218747153	HCD	MS2	0	32.44	81.3629153490667	67356	CNB1_070917_02.raw	0/0	5.78887701034546			0	7.387E-14
False	High	Sequest HT (A2)	Unambiguous	[K].VALQDAGLSVSDINDVILVGGQTR.[M]		1	2	A6T4F4	A6T4F4; B5Y242	0	2	0.7373	0	1	1	1220.65710449219	2440.30693235438	1.12288639413695	0.00137009218747153	CID	MS2		42.145	81.3649115432	67358	CNB1_070917_02.raw	0/0	4.90972757339478			0	5.902E-12
False	High	Sequest HT (A2)	Unambiguous	[K].DAALScDQFFVNHR.[W]	C6(Carbamidomethyl)	1	1	A6T4X1	A6T4X1	0	2	0.7026	0	1	1	840.384033203125	1679.76078977625	0.788896432993835	0.000662578124963176	HCD	MS2	66.59118	40.635	81.3659051594667	67359	CNB1_070917_02.raw	0/0	3.05967044830322			0	9.386E-07
False	High	Sequest HT (A2)	Unambiguous	[K].DAALScDQFFVNHR.[W]	C6(Carbamidomethyl)	1	1	A6T4X1	A6T4X1	0	2	0.6911	0	1	1	840.384033203125	1679.76078977625	0.788896432993835	0.000662578124963176	CID	MS2		29.77	81.3675923733333	67361	CNB1_070917_02.raw	0/0	3.26616072654724			0	6.752E-06
False	High	Sequest HT (A2)	Unambiguous	[R].TTDVTGTIELPEGVEMVMPGDNIK.[M]		1	1	A6TEX7	A6TEX7	0	2	0.6961	0	1	1	1273.62316894531	2546.23906126063	1.03283049160255	0.00131491531260508	CID	MS2		26.005	81.3562344856	67349	CNB1_070917_02.raw	0/0	4.30733156204224			0	6.555E-09
False	High	Sequest HT (A2)	Unambiguous	[K].GAVPGATGSDLIVKPAVK.[A]		1	1	A6TEX2	A6TEX2	0	3	0.699	0	1	1	560.661560058594	1679.97012691578	0.643217673308198	0.000360195260403392	HCD	MS2	45.97451	26.37817	81.376971352	67371	CNB1_070917_02.raw	0/0	3.81965565681458			0	5.079E-09
False	High	Sequest HT (A2)	Unambiguous	[R].ATLGEVGNAEHMLR.[V]		1	1	A6TEW9	A6TEW9	0	2	0.65	0	1	1	749.377075195313	1497.74687376063	-0.643158581815854	-0.00048164468739742	CID	MS2		28.57	82.6821651888	70243	CNB1_070917_03.raw	0/0	3.3950138092041			0	2.397E-07
False	High	Sequest HT (A2)	Unambiguous	[K].VIPATILGIPSDR.[V]		1	2	A6TFH4	B5XMY7; A6TFH4	0	2	0.5194	0	1	1	676.400756835938	1351.79423704188	-0.103246564076676	-6.97840623615775E-05	HCD	MS2	0	35.19	81.3018286533333	67293	CNB1_070917_02.raw	0/0	2.57594013214111			0	0.001723
False	High	Sequest HT (A2)	Unambiguous	[R].QIASLGIYPAVDPLDSTSR.[Q]		1	2	A6TG36	A6TG36; B5XZM4	0	2	0.5995	0	1	1	1002.02758789063	2003.04789915125	1.7489533718983	0.00175161562515314	HCD	MS2	17.81175	43.455	81.2575807522667	67244	CNB1_070917_02.raw	0/0	4.06709718704224			0	7.845E-07
False	High	Sequest HT (A2)	Unambiguous	[K].ALTEAnGDIELAIENMR.[K]	N6(Deamidated)	1	1	A6T4X2	A6T4X2	0	2	0.0088	0	1	1	930.956726074219	1860.90617551844	2.90552216908934	0.00270344421886493	HCD	MS2	0	35.505	82.6911506045333	70253	CNB1_070917_03.raw	0/0	4.52736568450928			0	6.766E-08
False	High	Sequest HT (A2)	Unambiguous	[R].SHDALTAVTSLSVDK.[T]		1	1	A6T7E9	A6T7E9	0	2	0.8095	0	1	1	772.400268554688	1543.79326047938	-1.92152990991096	-0.00148322531242684	CID	MS2		26.065	82.6892774314667	70251	CNB1_070917_03.raw	0/0	4.40933132171631			0	1.031E-09
False	High	Sequest HT (A2)	Unambiguous	[K].NVIGSIFSR.[F]		1	1	A6TCD7	A6TCD7	0	2	0.7259	0	1	1	496.779937744141	992.552598858281	0.245063426451072	0.00012161914060016	HCD	MS2	13.54112	23.485	81.2642885474667	67250	CNB1_070917_02.raw	0/0	1.96684002876282			0	0.0007827
False	High	Sequest HT (A2)	Unambiguous	[R].ELPELTEEFIK.[R]		1	2	A6T5H9	A6T5H9; B5Y0U3	0	2	0.7363	0	1	1	674.356201171875	1347.70512571375	0.668947780968408	0.000450771875080136	CID	MS2		18.16	81.2650031965333	67251	CNB1_070917_02.raw	0/0	2.7349545955658			0	6.293E-05
False	High	Sequest HT (A2)	Unambiguous	[K].NVIGSIFSR.[F]		1	1	A6TCD7	A6TCD7	0	2	0.7425	0	1	1	496.779937744141	992.552598858281	0.245063426451072	0.00012161914060016	CID	MS2		33.085	81.2658407368	67252	CNB1_070917_02.raw	0/0	2.68202233314514			0	1.079E-05
False	High	Sequest HT (A2)	Unambiguous	[R].ELDKLENSLGGIK.[D]		1	2	A6T4X1	A6T4X1; B5Y1K2	1	3	0.5132	0	1	1	472.595642089844	1415.77237300953	-1.1739164779423	-0.000554000156247033	HCD	MS2	0	37.665	82.6840674546667	70245	CNB1_070917_03.raw	0/0	3.03813624382019			0	7.949E-06
False	High	Sequest HT (A2)	Unambiguous	[K].GDLGLVIAcLPYA.[-]	C9(Carbamidomethyl)	1	1	B5XQC8	B5XQC8	0	2	0.5565	0	1	1	681.360778808594	1361.71428098719	0.684099328118279	0.000465773593720797	CID	MS2		14.785	81.2680718613333	67255	CNB1_070917_02.raw	0/0	3.45381784439087			0	7.116E-06
False	High	Sequest HT (A2)	Unambiguous	[K].VEGDTKPELELTLK.[Y]		1	1	A6TEV8	A6TEV8	0	3	0.3476	0	1	1	524.622253417969	1571.85220699391	-0.300394623243452	-0.000157392031117827	HCD	MS2	39.11068	28.855	81.2740173509333	67262	CNB1_070917_02.raw	0/0	2.10310530662537			0	0.001469
False	High	Sequest HT (A2)	Unambiguous	[K].FTESVDVAVNLGIDAR.[K]		1	1	A6TGN6	A6TGN6	0	2	0.5588	0	1	1	853.442077636719	1705.87687864344	0.784824805055824	0.000669406718998289	CID	MS2		26.875	81.2748589261333	67263	CNB1_070917_02.raw	0/0	5.19262790679932			0	1.85E-09
False	High	Sequest HT (A2)	Unambiguous	[K].AVAAVNGPIAqAILGK.[D]	Q11(Deamidated)	1	2	A6TD53	B5XV19; A6TD53	0	2	0.0448	0	1	1	747.438598632813	1493.86992063563	0.880998249212773	0.000658047812576834	HCD	MS2	51.53207	32.665	81.2989684317333	67290	CNB1_070917_02.raw	0/0	2.90098595619202			0	0.0008462
False	High	Sequest HT (A2)	Unambiguous	[K].AVAAVnGPIAQAILGK.[D]	N6(Deamidated)	1	2	A6TD53	B5XV19; A6TD53	0	2		0.0448	2	2	747.438598632813	1493.86992063563	0.880998249212773	0.000658047812576834	HCD	MS2	51.53207	32.665	81.2989684317333	67290	CNB1_070917_02.raw	0/0	2.77218961715698			0	0.0009868
False	High	Sequest HT (A2)	Unambiguous	[K].LTDAELPTTESLALTIDR.[V]		1	1	B5XZB2	B5XZB2	0	2	0.6478	0	1	1	980.019470214844	1959.03166379969	1.83084649466313	0.0017933398439709	CID	MS2		25.705	81.2998727242667	67291	CNB1_070917_02.raw	0/0	3.34664940834045			0	2.784E-05
False	High	Sequest HT (A2)	Unambiguous	[R].SHDALTAVTSLSVDK.[T]		1	1	A6T7E9	A6T7E9	0	2	0.7635	0	1	1	772.400268554688	1543.79326047938	-1.92152990991096	-0.00148322531242684	HCD	MS2	9.666663	42.67	82.6875922098667	70249	CNB1_070917_03.raw	0/0	3.88775229454041			0	1.934E-10
False	High	Sequest HT (A2)	Unambiguous	[K].FTESVDVAVNLGIDAR.[K]		1	1	A6TGN6	A6TGN6	0	2	0.637	0	1	1	853.442077636719	1705.87687864344	0.784824805055824	0.000669406718998289	HCD	MS2	18.66279	27.805	81.2733905762667	67261	CNB1_070917_02.raw	0/0	4.48968553543091			0	1.305E-08
False	High	Sequest HT (A2)	Unambiguous	[R].IAHWVGQGATVSDR.[V]		1	1	A6TCL7	A6TCL7	0	3	0.7559	0	1	1	499.591644287109	1496.76037960133	-0.0474749794689462	-2.3686223888338E-05	HCD	MS2	28.84161	33.1	81.2535891501333	67241	CNB1_070917_02.raw	0/0	2.98784351348877			0	1.503E-05
False	High	Sequest HT (A2)	Unambiguous	[R].VVPYWNETILPR.[L]		1	1	B5XZB2	B5XZB2	0	2	0.6134	0	1	1	743.907165527344	1486.80705442469	1.1963803980754	0.000889392343765394	HCD	MS2	13.67929	33.205	81.381763108	67375	CNB1_070917_02.raw	0/0	2.68912601470947			0	0.0001137
False	High	Sequest HT (A2)	Unambiguous	[K].NALVPWSPISEK.[Y]		1	1	Q9F663	Q9F663	0	2	0.8506	0	1	1	670.864990234375	1340.72270383875	1.36232588087778	0.00091324937511672	HCD	MS2	38.27964	21.49	81.3884685024	67381	CNB1_070917_02.raw	0/0	2.6051914691925			0	0.0002435
False	High	Sequest HT (A2)	Unambiguous	[R].VGFFNPIANGAEEETR.[L]		1	1	A6TCL7	A6TCL7	0	2	0.4484	0	1	1	875.924133300781	1750.84098997156	0.857469557928896	0.000750645781181447	HCD	MS2	64.97781	41.19	81.4126177722667	67408	CNB1_070917_02.raw	0/0	3.10389018058777	1856038.65625	81.3472366333008	0	7.201E-07
False	High	Sequest HT (A2)	Unambiguous	[R].VGFFNPIANGAEEETR.[L]		1	1	A6TCL7	A6TCL7	0	2	0.5083	0	1	1	875.924133300781	1750.84098997156	0.857469557928896	0.000750645781181447	CID	MS2		33.1	81.4143298416	67410	CNB1_070917_02.raw	0/0	3.62327718734741	1856038.65625	81.3472366333008	0	2.086E-05
False	High	Sequest HT (A2)	Unambiguous	[K].GVLGYTEDDVVSTDFnGEVcTSVFDAK.[A]	N16(Deamidated); C20(Carbamidomethyl)	1	1	P24164	P24164	0	2	0.7516	0	1	1	1463.16320800781	2925.31913938563	7.14431278769983	0.010449622812434	HCD	MS2	0	41.505	81.4199841213333	67416	CNB1_070917_02.raw	0/0	4.71240472793579			0	3.638E-06
False	High	Sequest HT (A2)	Unambiguous	[K].EGISKDDAEALKK.[S]		1	1	A6TGN9	A6TGN9	2	3	0.5863	0	1	1	468.58349609375	1403.73593502125	-1.22135981075016	-0.000571489583307994	HCD	MS2	17.36678	42.67	82.6765616698667	70237	CNB1_070917_03.raw	0/0	3.9383749961853			0	2.425E-05
False	High	Sequest HT (A2)	Unambiguous	[K].VLESAIANAEHNDGADIDDLK.[V]		1	1	A6TEW7	A6TEW7	0	3	0.8155	0	1	1	737.35791015625	2210.05917720875	0.919405525216739	0.00067731291680199	HCD	MS2	0	33.1	81.425833484	67420	CNB1_070917_02.raw	0/0	5.68959617614746			0	5.931E-11
False	High	Sequest HT (A2)	Unambiguous	[K].FGVSAAAAVAVAAGPVEAAEEK.[T]		1	1	A6TGN9	A6TGN9	0	2	0.8344	0	1	1	1008.02655029297	2015.04582395594	0.708687084137187	0.000714017968675762	CID	MS2		33.1	81.4267086042667	67421	CNB1_070917_02.raw	0/0	6.40335178375244			0	1.295E-13
False	High	Sequest HT (A2)	Unambiguous	[K].WLAQGTIYPDVIESAASATGK.[A]		1	2	A6TCC2	B5XNM4; A6TCC2	0	2	0.6793	0	1	1	1089.56018066406	2178.11308469813	2.46099312013491	0.00268015406231825	CID	MS2		41.115	81.4116426930667	67407	CNB1_070917_02.raw	0/0	3.95590806007385			0	8.032E-06
False	High	Sequest HT (A2)	Unambiguous	[K].VLESAIANAEHNDGADIDDLK.[V]		1	1	A6TEW7	A6TEW7	0	3	0.9344	0	1	1	737.357849121094	2210.05899410328	0.836554514263522	0.00061627776055199	CID	MS2		41.52	81.4278130301333	67422	CNB1_070917_02.raw	0/0	4.4187068939209			0	9.872E-14
False	High	Sequest HT (A2)	Unambiguous	[R].NVALEEQAVEAVLAK.[A]		1	2	A6T5H9	A6T5H9; B5Y0U3	0	2	0.6638	0	1	1	792.435791015625	1583.86430540125	0.24802083513615	0.000196415625168811	HCD	MS2	20.97702	33.1	81.4296751856	67424	CNB1_070917_02.raw	0/0	4.58348560333252			0	4.362E-10
False	High	Sequest HT (A2)	Unambiguous	[R].ADIDYNTSEAHTTYGVIGVK.[V]		1	1	B5XNA0	B5XNA0	0	3	0.5607	0	1	1	718.683898925781	2154.03714351734	1.0167742824186	0.000730055781332339	CID	MS2		27.025	81.4306002389333	67425	CNB1_070917_02.raw	0/0	2.38772344589233			0	3.267E-07
False	High	Sequest HT (A2)	Unambiguous	[R].NVALEEQAVEAVLAK.[A]		1	2	A6T5H9	A6T5H9; B5Y0U3	0	2	0.6972	0	1	1	792.435791015625	1583.86430540125	0.24802083513615	0.000196415625168811	CID	MS2		42.52	81.4319416386667	67426	CNB1_070917_02.raw	0/0	4.91971635818481			0	1.029E-08
False	High	Sequest HT (A2)	Unambiguous	[R].LTPVSDVSVLTVGQALK.[V]		1	1	A6TB02	A6TB02	0	2	0.6174	0	1	1	864.001892089844	1726.99650754969	0.915387568987023	0.000790434843793264	HCD	MS2	66.62633	36.33	81.4329414205333	67427	CNB1_070917_02.raw	0/0	3.45094180107117			0	5.96E-08
False	High	Sequest HT (A2)	Unambiguous	[R].LTPVSDVSVLTVGQALK.[V]		1	1	A6TB02	A6TB02	0	2	0.6981	0	1	1	864.001892089844	1726.99650754969	0.915387568987023	0.000790434843793264	CID	MS2		32.995	81.434566772	67429	CNB1_070917_02.raw	0/0	3.70721030235291			0	4.016E-08
False	High	Sequest HT (A2)	Unambiguous	[R].TQDATHGNSLSHR.[V]		1	1	A6TEX2	A6TEX2	0	3	0.4755	0	1	1	475.227996826172	1423.66943721852	1.51628723120506	0.000719562838639831	HCD	MS2	10.96672	32.35	81.4398643650667	67435	CNB1_070917_02.raw	0/0	2.85860562324524			0	2.345E-05
False	High	Sequest HT (A2)	Unambiguous	[R].ADIDYNTSEAHTTYGVIGVK.[V]		1	1	B5XNA0	B5XNA0	0	3	0.6085	0	1	1	718.683349609375	2154.03549556813	0.251722064399999	0.000180739375082339	HCD	MS2	2.828038	42.43	81.4287981536	67423	CNB1_070917_02.raw	0/0	4.47314357757568			0	2.311E-08
False	High	Sequest HT (A2)	Unambiguous	[R].VVPYWNETILPR.[L]		1	1	B5XZB2	B5XZB2	0	2	0.6452	0	1	1	743.907165527344	1486.80705442469	1.1963803980754	0.000889392343765394	CID	MS2		33.1	81.3832603802667	67377	CNB1_070917_02.raw	0/0	2.48003077507019			0	4.995E-05
False	High	Sequest HT (A2)	Unambiguous	[K].VLESAIANAEHNDGADIDDLK.[V]		1	1	A6TEW7	A6TEW7	0	2	0.8481	0	1	1	1105.53479003906	2210.06230344813	2.33395690080868	0.00257908906269222	CID	MS2		33.1	81.4105555032	67406	CNB1_070917_02.raw	0/0	3.95157027244568			0	2.493E-09
False	High	Sequest HT (A2)	Unambiguous	[K].VLESAIANAEHNDGADIDDLK.[V]		1	1	A6TEW7	A6TEW7	0	2	0.7018	0	1	1	1105.53564453125	2210.0640124325	3.1072330030387	0.00343358125019222	HCD	MS2	0	29.56	81.4090011413333	67404	CNB1_070917_02.raw	0/0	3.99085211753845			0	4.608E-08
False	High	Sequest HT (A2)	Unambiguous	[K].IGVPFVEGGVIK.[A]		1	1	B5XSV5	B5XSV5	0	2	0.5542	0	1	1	607.861267089844	1214.71525754969	0.759083564377268	0.000461034843738162	CID	MS2		19.38766	81.3891789712	67382	CNB1_070917_02.raw	0/0	2.48597288131714			0	3.146E-07
False	High	Sequest HT (A2)	Unambiguous	[K].NALVPWSPISEK.[Y]		1	1	Q9F663	Q9F663	0	2	0.8438	0	1	1	670.864990234375	1340.72270383875	1.36232588087778	0.00091324937511672	CID	MS2		28.41396	81.3901104250667	67383	CNB1_070917_02.raw	0/0	2.56326460838318			0	0.0001594
False	High	Sequest HT (A2)	Unambiguous	[R].DAnGIDPVSLIAFDK.[V]	N3(Deamidated)	1	1	A6TEX1	A6TEX1	0	2	0.6717	0	1	1	788.398376464844	1575.78947629969	-0.382703458049598	-0.000301530156265661	HCD	MS2	19.91332	30.79153	81.3909208029333	67384	CNB1_070917_02.raw	0/0	4.59652519226074			0	7.55E-10
False	High	Sequest HT (A2)	Unambiguous	[R].DAnGIDPVSLIAFDK.[V]	N3(Deamidated)	1	1	A6TEX1	A6TEX1	0	2	0.7032	0	1	1	788.398376464844	1575.78947629969	-0.382703458049598	-0.000301530156265661	CID	MS2		24.955	81.3924563269333	67386	CNB1_070917_02.raw	0/0	5.2896580696106			0	4.716E-10
False	High	Sequest HT (A2)	Unambiguous	[K].TFEVLATnGDTHLGGEDFDTR.[L]	N8(Deamidated)	1	2	A6T4F4	A6T4F4; B5Y242	0	3	0.7573	0	1	1	766.017639160156	2296.03836422047	0.851023293910421	0.000651326822926901	HCD	MS2	9.950822	34.345	81.3943205882667	67388	CNB1_070917_02.raw	0/0	4.77693462371826			0	6.614E-13
False	High	Sequest HT (A2)	Unambiguous	[R].ASLPTIELALK.[Q]		1	1	B5XUB8	B5XUB8	0	2	0.6367	0	1	1	578.353210449219	1155.69914426844	0.686354217666311	0.000396609218796584	HCD	MS2	10.57516	33.1	81.3955621546667	67389	CNB1_070917_02.raw	0/0	2.44747686386108			0	5.266E-05
False	High	Sequest HT (A2)	Unambiguous	[K].WLAQGTIYPDVIESAASATGK.[A]		1	2	A6TCC2	B5XNM4; A6TCC2	0	2	0.5945	0	1	1	1089.56018066406	2178.11308469813	2.46099312013491	0.00268015406231825	HCD	MS2	0	33.1	81.4096550405333	67405	CNB1_070917_02.raw	0/0	4.75561094284058			0	2.604E-10
False	High	Sequest HT (A2)	Unambiguous	[K].TFEVLATnGDTHLGGEDFDTR.[L]	N8(Deamidated)	1	2	A6T4F4	A6T4F4; B5Y242	0	3	0.742	0	1	1	766.017639160156	2296.03836422047	0.851023293910421	0.000651326822926901	CID	MS2		20.605	81.3964894074667	67390	CNB1_070917_02.raw	0/0	4.37706422805786			0	1.171E-11
False	High	Sequest HT (A2)	Unambiguous	[R].GIDQLLANASQLGK.[G]		1	1	P19650	P19650	0	2	0.626	0	1	1	714.397277832031	1427.78727903406	1.40821179988531	0.00100531203133869	HCD	MS2	0	30.595	81.3983828821333	67392	CNB1_070917_02.raw	0/0	3.85319876670837			0	3.524E-08
False	High	Sequest HT (A2)	Unambiguous	[K].HYYLGNAEEIAAK.[A]		1	1	B5XZB2	B5XZB2	0	2	0.7304	0	1	1	739.866821289063	1478.72636594813	-0.71226911822194	-0.000526625937482095	HCD	MS2	24.60818	24.685	81.399053516	67393	CNB1_070917_02.raw	0/0	3.82133626937866			0	1.523E-09
False	High	Sequest HT (A2)	Unambiguous	[R].GIDQLLANASQLGK.[G]		1	1	P19650	P19650	0	2	0.8019	0	1	1	714.397277832031	1427.78727903406	1.40821179988531	0.00100531203133869	CID	MS2		25.45	81.3998284333333	67394	CNB1_070917_02.raw	0/0	4.14072704315186			0	1.649E-08
False	High	Sequest HT (A2)	Unambiguous	[K].HYYLGNAEEIAAK.[A]		1	1	B5XZB2	B5XZB2	0	2	0.6873	0	1	1	739.866821289063	1478.72636594813	-0.71226911822194	-0.000526625937482095	CID	MS2		34.12	81.4008014261333	67395	CNB1_070917_02.raw	0/0	3.54851984977722			0	7.128E-05
False	High	Sequest HT (A2)	Unambiguous	[K].EYQVQLDIAMQSGKPK.[E]		1	1	A6T4X2	A6T4X2	0	2	0.5125	0	1	1	917.978820800781	1834.95036497156	7.41448526206901	0.00680255578140532	HCD	MS2	33.76712	42.58	81.4054305032	67400	CNB1_070917_02.raw	0/0	4.39405059814453			0	5.723E-08
False	High	Sequest HT (A2)	Unambiguous	[K].EYQVQLDIAMQSGKPK.[E]		1	1	A6T4X2	A6T4X2	0	2	0.3541	0	1	1	917.978820800781	1834.95036497156	7.41448526206901	0.00680255578140532	CID	MS2		19.405	81.4071888242667	67402	CNB1_070917_02.raw	0/0	2.57447576522827			0	0.001477
False	High	Sequest HT (A2)	Unambiguous	[R].ASLPTIELALK.[Q]		1	1	B5XUB8	B5XUB8	0	2	0.4591	0	1	1	578.353210449219	1155.69914426844	0.686354217666311	0.000396609218796584	CID	MS2		42.525	81.3973767048	67391	CNB1_070917_02.raw	0/0	1.58722126483917			0	0.0003763
False	High	Sequest HT (A2)	Unambiguous	[R].EGFEVTYLAPQSnGIIDLK.[E]	N13(Deamidated)	1	1	A6TCF1	A6TCF1	0	2	0.0405	0	1	1	1048.02954101563	2095.05180540125	-3.61434565081053	-0.00378613437493569	HCD	MS2	0	28.36	81.6610984226667	67668	CNB1_070917_02.raw	0/0	4.19866847991943			0	0.001219
False	High	Sequest HT (A2)	Unambiguous	[K].NVIGSIFSR.[F]		1	1	A6TCD7	A6TCD7	0	2	0.7594	0	1	1	496.780181884766	992.553087139531	0.737008508476487	0.00036575976560016	HCD	MS2	16.6004	23.485	80.8731013538667	66845	CNB1_070917_02.raw	0/0	1.87440919876099			0	0.0004382
False	High	Sequest HT (A2)	Unambiguous	[R].ELSAEGFNFIGTGVSGGEEGALK.[G]		2	2	P00350; P41576	P00350; P41576	0	2	0.5871	0	1	1	1135.05078125	2269.09428587	-1.76102993510905	-0.00199797499999477	CID	MS2		40.5	80.8700119309333	66842	CNB1_070917_02.raw	0/0	4.01844453811646			0	3.536E-06
False	High	Sequest HT (A2)	Unambiguous	[R].QIASLGIYPAVDPLDSTSR.[Q]		1	2	A6TG36	A6TG36; B5XZM4	0	2	0.8578	0	1	1	1002.02563476563	2003.04399290125	-0.201203103892573	-0.000201509374846864	CID	MS2		42.045	80.4108151936	66365	CNB1_070917_02.raw	0/0	4.50135612487793			0	1.362E-08
False	High	Sequest HT (A2)	Unambiguous	[R].QIASLGIYPAVDPLDSTSR.[Q]		1	2	A6TG36	A6TG36; B5XZM4	0	2	0.7622	0	1	1	1002.02478027344	2003.04228391688	-1.05439656205108	-0.00105600156234686	HCD	MS2	0	33.1	80.4088047016	66363	CNB1_070917_02.raw	0/0	4.29395627975464			0	9.488E-07
False	High	Sequest HT (A2)	Unambiguous	[K].ILADIAVFDK.[V]		1	1	B5XQC9	B5XQC9	0	2	0.411	0	1	1	552.81884765625	1104.6304186825	0.43589484925678	0.000240751249975801	CID	MS2		38.12401	80.4071779765333	66361	CNB1_070917_02.raw	0/0	2.1913378238678			0	0.0004824
False	High	Sequest HT (A2)	Unambiguous	[K].ILADIAVFDK.[V]		1	1	B5XQC9	B5XQC9	0	2	0.4274	0	1	1	552.81884765625	1104.6304186825	0.43589484925678	0.000240751249975801	HCD	MS2	41.32237	30.805	80.4054150208	66359	CNB1_070917_02.raw	0/0	2.34094548225403			0	0.0002711
False	High	Sequest HT (A2)	Unambiguous	[K].EYQVQLDIAMQSGKPK.[E]		1	1	A6T4X2	A6T4X2	0	3	0.7174	0	1	1	612.316284179688	1834.93429927906	-1.34096225602651	-0.000820193645722611	HCD	MS2	45.74177	26.605	80.4042881370667	66358	CNB1_070917_02.raw	0/0	5.51833868026733			0	2.989E-10
False	High	Sequest HT (A2)	Unambiguous	[R].IAHWVGQGATVSDR.[V]		1	1	A6TCL7	A6TCL7	0	3	0.728	0	1	1	499.591644287109	1496.76037960133	-0.0474749794689462	-2.3686223888338E-05	CID	MS2		15.97	80.4026030821333	66356	CNB1_070917_02.raw	0/0	2.39375996589661			0	9.428E-06
False	High	Sequest HT (A2)	Unambiguous	[R].IAHWVGQGATVSDR.[V]		1	1	A6TCL7	A6TCL7	0	3	0.5932	0	1	1	499.591644287109	1496.76037960133	-0.0474749794689462	-2.3686223888338E-05	HCD	MS2	7.816773	37.975	80.4010155517333	66354	CNB1_070917_02.raw	0/0	2.94714903831482			0	4.854E-07
False	High	Sequest HT (A2)	Unambiguous	[R].GLAQGTDVSFGTFGLK.[A]		1	1	A6TEW5	A6TEW5	0	2	0.7133	0	1	1	799.415344238281	1597.82341184656	0.853697421586156	0.000682028281175917	CID	MS2		27.85	80.3991114496	66352	CNB1_070917_02.raw	0/0	4.4345440864563			0	1.744E-09
False	High	Sequest HT (A2)	Unambiguous	[R].SGTLPVHQIVGMGEAYR.[I]		1	2	A6TCF1	A6TCF1; B5XNJ7	0	3	0.8367	0	1	1	605.64599609375	1814.92343502125	0.912701180707712	0.000552160416721866	CID	MS2		30.04	82.7482813552	70311	CNB1_070917_03.raw	0/0	2.93636989593506			0	4.502E-07
False	High	Sequest HT (A2)	Unambiguous	[K].LESLVEDLVNR.[S]		1	2	A6T4F4	A6T4F4; B5Y242	0	2	0.5369	0	1	1	643.851257324219	1286.69523801844	0.141088936853316	9.07692187865905E-05	CID	MS2		41.055	80.3938497853333	66348	CNB1_070917_02.raw	0/0	3.38503670692444			0	3.717E-06
False	High	Sequest HT (A2)	Unambiguous	[K].LESLVEDLVNR.[S]		1	2	A6T4F4	A6T4F4; B5Y242	0	2	0.5652	0	1	1	643.851257324219	1286.69523801844	0.141088936853316	9.07692187865905E-05	HCD	MS2	34.37285	33.1	80.392024444	66346	CNB1_070917_02.raw	0/0	3.44759035110474			0	1.053E-05
False	High	Sequest HT (A2)	Unambiguous	[R].SVFPIQSYSGNSELQYVSYR.[L]		1	2	A6TGP0	B5XYF5; A6TGP0	0	2	0.3077	0	1	1	1162.56323242188	2324.11918821375	-0.0703217972148299	-8.17181248748966E-05	HCD	MS2	0	41.865	80.3805811408	66333	CNB1_070917_02.raw	0/0	3.24742913246155	3784478.75	80.317985534668	0	8.402E-05
False	High	Sequest HT (A2)	Unambiguous	[R].MPSAVGYqPTLAEEMGVLQER.[I]	Q8(Deamidated)	1	2	A6TG36	A6TG36; B5XZM4	0	2	0.0954	0	1	1	1154.06359863281	2307.11992063563	8.83187102718523	0.010188002812525	CID	MS2		22.345	80.3749853341333	66327	CNB1_070917_02.raw	0/0	3.8768527507782			0	6.285E-06
False	High	Sequest HT (A2)	Unambiguous	[R].MPSAVGYQPTLAEEMGVLqER.[I]	Q19(Deamidated)	1	2	A6TG36	A6TG36; B5XZM4	0	2		0.0065	2	2	1154.06359863281	2307.11992063563	8.83187102718523	0.010188002812525	HCD	MS2	0	28.825	80.3729895466667	66325	CNB1_070917_02.raw	0/0	4.60752296447754			0	5.234E-06
False	High	Sequest HT (A2)	Unambiguous	[R].MPSAVGYqPTLAEEMGVLQER.[I]	Q8(Deamidated)	1	2	A6TG36	A6TG36; B5XZM4	0	2	0.0065	0	1	1	1154.06359863281	2307.11992063563	8.83187102718523	0.010188002812525	HCD	MS2	0	28.825	80.3729895466667	66325	CNB1_070917_02.raw	0/0	4.6417236328125			0	5.924E-09
False	High	Sequest HT (A2)	Unambiguous	[R].AGDNAPMAYIELVDR.[A]		1	1	A6TEU7	A6TEU7	0	2	0.7714	0	1	1	817.896667480469	1634.78605833094	1.08654759979387	0.000888135468926521	CID	MS2		34.63	80.3688816168	66320	CNB1_070917_02.raw	0/0	4.68436908721924			0	9.754E-09
False	High	Sequest HT (A2)	Unambiguous	[R].AGDNAPMAYIELVDR.[A]		1	1	A6TEU7	A6TEU7	0	2	0.7298	0	1	1	817.896667480469	1634.78605833094	1.08654759979387	0.000888135468926521	HCD	MS2	22.8105	25.285	80.3671314744	66318	CNB1_070917_02.raw	0/0	4.32781410217285			0	6.258E-10
False	High	Sequest HT (A2)	Unambiguous	[R].ELDKLENSLGGIK.[D]		1	2	A6T4X1	A6T4X1; B5Y1K2	1	3	0.5194	0	1	1	472.596618652344	1415.77530269703	0.895402090948749	0.000422562343752967	HCD	MS2	47.91733	32.92	80.309140444	66257	CNB1_070917_02.raw	0/0	3.34998655319214			0	9.339E-07
False	High	Sequest HT (A2)	Unambiguous	[R].LIMGLADGEVLVDDR.[L]		1	2	A6T748	B5XY51; A6T748	0	2	0.5379	0	1	1	808.42431640625	1615.8413561825	3.32515958045022	0.00268645625010322	HCD	MS2	16.8413	33.1	80.3133965466667	66262	CNB1_070917_02.raw	0/0	3.83314990997314	3010139.75	80.3165740966797	0	1.763E-07
False	High	Sequest HT (A2)	Unambiguous	[R].LIMGLADGEVLVDDR.[L]		1	2	A6T748	B5XY51; A6T748	0	2	0.6215	0	1	1	808.42431640625	1615.8413561825	3.32515958045022	0.00268645625010322	CID	MS2		41.22	80.3153047613333	66264	CNB1_070917_02.raw	0/0	3.61876392364502	3010139.75	80.3165740966797	0	1.586E-08
False	High	Sequest HT (A2)	Unambiguous	[K].WLAQGTIYPDVIESAASATGK.[A]		1	2	A6TCC2	B5XNM4; A6TCC2	0	2	0.4877	0	1	1	1089.55639648438	2178.10551633875	-1.01374749542375	-0.00110402562518175	HCD	MS2	60.65379	32.05	80.3208439656	66270	CNB1_070917_02.raw	0/0	4.08189916610718			0	2.544E-06
False	High	Sequest HT (A2)	Unambiguous	[R].QQFVDWLK.[G]		1	1	Q9F663	Q9F663	0	2	0.4083	0	1	1	532.282165527344	1063.55705442469	-0.0491043800800576	-2.6112656200894E-05	HCD	MS2	5.793805	32.35	80.3376599594667	66287	CNB1_070917_02.raw	0/0	2.40298819541931			0	0.0006458
False	High	Sequest HT (A2)	Unambiguous	[R].EGFEVTYLAPqSNGIIDLK.[E]	Q11(Deamidated)	1	1	A6TCF1	A6TCF1	0	2		0.0142	2	2	1048.03393554688	2095.06059446375	0.580792011480775	0.00060839687506431	CID	MS2		41.07	82.7531040506667	70316	CNB1_070917_03.raw	0/0	4.17447090148926			0	6.559E-06
False	High	Sequest HT (A2)	Unambiguous	[K].ATLLGLGLR.[R]		1	1	A6TEV4	A6TEV4	0	2	0.4675	0	1	1	457.295471191406	913.583665752813	0.808074221070662	0.000369121406265549	HCD	MS2	76.295	41.535	80.4118068752	66366	CNB1_070917_02.raw	0/0	2.30610370635986			0	0.001644
False	High	Sequest HT (A2)	Unambiguous	[K].SVNDIKDDEQILDLGDVSAQK.[L]		1	1	B5XUB8	B5XUB8	1	3	0.6947	0	1	1	768.052734375	2302.143649865	1.20541493804901	0.000925011666671101	HCD	MS2	8.332798	41.415	80.3444972061333	66294	CNB1_070917_02.raw	0/0	4.75122308731079			0	3.018E-08
False	High	Sequest HT (A2)	Unambiguous	[R].ADIDYNTSEAHTTYGVIGVK.[V]		1	1	B5XNA0	B5XNA0	0	2	0.7742	0	1	1	1077.52014160156	2154.03300657313	-0.903781469166434	-0.000973388437387257	HCD	MS2	0	42.09	80.3483786634667	66298	CNB1_070917_02.raw	0/0	4.64905166625977			0	7.028E-11
False	High	Sequest HT (A2)	Unambiguous	[K].LDINIDEEVHR.[L]		1	2	A6T4Y7	B5Y1I6; A6T4Y7	0	3	0.2172	0	1	1	451.565216064453	1352.68109493336	0.462720778361596	0.000208637786499821	HCD	MS2	40.09235	33.1	80.3492468634667	66299	CNB1_070917_02.raw	0/0	2.20747423171997			0	0.0002726
False	High	Sequest HT (A2)	Unambiguous	[R].ADIDYNTSEAHTTYGVIGVK.[V]		1	1	B5XNA0	B5XNA0	0	2	0.7332	0	1	1	1077.52111816406	2154.03495969813	0.00294708552227217	3.174062612743E-06	CID	MS2		23.575	80.3501509389333	66300	CNB1_070917_02.raw	0/0	4.00950527191162			0	1.013E-08
False	High	Sequest HT (A2)	Unambiguous	[R].EGFEVTYLAPQSnGIIDLK.[E]	N13(Deamidated)	1	1	A6TCF1	A6TCF1	0	2	0.0142	0	1	1	1048.03393554688	2095.06059446375	0.580792011480775	0.00060839687506431	CID	MS2		41.07	82.7531040506667	70316	CNB1_070917_03.raw	0/0	4.22607326507568			0	7.845E-07
False	High	Sequest HT (A2)	Unambiguous	[R].EGFEVTYLAPqSNGIIDLK.[E]	Q11(Deamidated)	1	1	A6TCF1	A6TCF1	0	2		0.0049	2	2	1048.03393554688	2095.06059446375	0.580792011480775	0.00060839687506431	HCD	MS2	0	32.515	82.7511019373333	70314	CNB1_070917_03.raw	0/0	4.03026294708252			0	2.794E-05
False	High	Sequest HT (A2)	Unambiguous	[R].EGFEVTYLAPQSnGIIDLK.[E]	N13(Deamidated)	1	1	A6TCF1	A6TCF1	0	2	0.0049	0	1	1	1048.03393554688	2095.06059446375	0.580792011480775	0.00060839687506431	HCD	MS2	0	32.515	82.7511019373333	70314	CNB1_070917_03.raw	0/0	4.05011415481567			0	7.78E-06
False	High	Sequest HT (A2)	Unambiguous	[K].SVNDIKDDEQILDLGDVSAQK.[L]		1	1	B5XUB8	B5XUB8	1	3	0.7608	0	1	1	768.051818847656	2302.14090328297	0.0123593517123078	9.48432292110131E-06	CID	MS2		33.1	80.3462805424	66296	CNB1_070917_02.raw	0/0	4.63633728027344			0	8.14E-07
False	High	Sequest HT (A2)	Unambiguous	[K].ATLLGLGLR.[R]		1	1	A6TEV4	A6TEV4	0	2	0.3571	0	1	1	457.295471191406	913.583665752813	0.808074221070662	0.000369121406265549	CID	MS2		30.1	80.4133002928	66368	CNB1_070917_02.raw	0/0	2.10145783424377			0	0.001493
False	High	Sequest HT (A2)	Unambiguous	[R].ELSAEGFNFIGTGVSGGEEGALK.[G]		2	2	P00350; P41576	P00350; P41576	0	2	0.4869	0	1	1	1135.05480957031	2269.10234251063	1.78956136785466	0.00203034531250523	HCD	MS2	14.83494	38.985	80.4150837789333	66370	CNB1_070917_02.raw	0/0	4.97165536880493	6538840.375	80.5050430297852	0	7.109E-06
False	High	Sequest HT (A2)	Unambiguous	[R].ELSAEGFNFIGTGVSGGEEGALK.[G]		2	2	P00350; P41576	P00350; P41576	0	2	0.6	0	1	1	1135.05480957031	2269.10234251063	1.78956136785466	0.00203034531250523	CID	MS2		33.1	80.4168065394667	66372	CNB1_070917_02.raw	0/0	3.99623465538025	6538840.375	80.5050430297852	0	2.11E-06
False	High	Sequest HT (A2)	Unambiguous	[R].TQDATHGNSLSHR.[V]		1	1	A6TEX2	A6TEX2	0	3	0.3764	0	1	1	475.227630615234	1423.6683385857	0.744595116714383	0.000353351901139831	HCD	MS2	61.28561	36.685	80.4640295805333	66421	CNB1_070917_02.raw	0/0	2.62942910194397			0	2.785E-05
False	High	Sequest HT (A2)	Unambiguous	[R].SGTLPVHQIVGMGEAYR.[I]		1	2	A6TCF1	A6TCF1; B5XNJ7	0	3	0.6845	0	1	1	605.64599609375	1814.92343502125	0.912701180707712	0.000552160416721866	HCD	MS2	0	40.965	82.7465645872	70309	CNB1_070917_03.raw	0/0	4.11849498748779			0	2.07E-08
False	High	Sequest HT (A2)	Unambiguous	[K].LTIPEVELPNAELLSK.[R]		1	1	P33906	P33906	0	2	0.7196	0	1	1	883.501403808594	1765.99553098719	0.531528913900793	0.000469338593802604	CID	MS2		33.1	82.7445396248	70307	CNB1_070917_03.raw	0/0	1.8949066400528			0	0.001791
False	High	Sequest HT (A2)	Unambiguous	[K].FVNILMVDGK.[K]		1	2	A6TEX9	A6TEX9; B5XN86	0	2	0.5151	0	1	1	568.312805175781	1135.61833372156	0.300639444751879	0.000170705781329161	HCD	MS2	5.777245	29.44	80.4697686877333	66425	CNB1_070917_02.raw	0/0	2.99257755279541			0	4.679E-05
False	High	Sequest HT (A2)	Unambiguous	[K].AAGAELVGMEDLAEQIK.[K]		1	1	A6TGN6	A6TGN6	0	2	0.7045	0	1	1	872.942993164063	1744.87870969813	0.0764626990260607	6.67090627075595E-05	CID	MS2		20.305	80.4705919341333	66426	CNB1_070917_02.raw	0/0	4.83726596832275			0	7.875E-10
False	High	Sequest HT (A2)	Unambiguous	[K].FVNILMVDGK.[K]		1	2	A6TEX9	A6TEX9; B5XN86	0	2	0.5944	0	1	1	568.312805175781	1135.61833372156	0.300639444751879	0.000170705781329161	CID	MS2		38.415	80.471475504	66427	CNB1_070917_02.raw	0/0	3.55075359344482			0	1.923E-05
False	High	Sequest HT (A2)	Unambiguous	[R].WLELGLTDEEK.[Q]		1	2	A6TGP0	B5XYF5; A6TGP0	0	2	0.19	0	1	1	666.838317871094	1332.66935911219	0.890013141846758	0.000593046093854355	CID	MS2		40.965	80.4594571034667	66416	CNB1_070917_02.raw	0/0	2.79060983657837			0	0.0001917
False	High	Sequest HT (A2)	Unambiguous	[K].GAVPGATGSDLIVKPAVK.[A]		1	1	A6TEX2	A6TEX2	0	2	0.3173	0	1	1	840.487609863281	1679.96794309656	-0.65669866952099	-0.000551616718780679	HCD	MS2	52.05117	17.365	80.4774581306667	66433	CNB1_070917_02.raw	0/0	2.70998120307922			0	0.000106
False	High	Sequest HT (A2)	Unambiguous	[K].LPIYLDYSATTPVDPR.[V]		1	2	A6TCF1	A6TCF1; B5XNJ7	0	2	0.4101	0	1	1	910.971923828125	1820.93657102625	-3.4707698858063	-0.00316003687510147	HCD	MS2	0	37.59	80.479878908	66436	CNB1_070917_02.raw	0/0	3.17138862609863			0	7.623E-07
False	High	Sequest HT (A2)	Unambiguous	[R].TSHITVVVSDR.[-]		1	1	A6TEW7	A6TEW7	0	3	0.7564	0	1	1	405.222412109375	1213.65268306813	-0.694598463745585	-0.000281000624909211	HCD	MS2	18.45182	30.595	80.4806703341333	66437	CNB1_070917_02.raw	0/0	2.75441074371338			0	0.0001032
False	High	Sequest HT (A2)	Unambiguous	[K].LPIYLDYSATTPVDPR.[V]		1	2	A6TCF1	A6TCF1; B5XNJ7	0	2	0.6	0	1	1	910.973449707031	1820.93962278406	-1.79484812713078	-0.00163415796885147	CID	MS2		21.49	80.4815536472	66438	CNB1_070917_02.raw	0/0	3.0451774597168			0	0.0003571
False	High	Sequest HT (A2)	Unambiguous	[R].TSHITVVVSDR.[-]		1	1	A6TEW7	A6TEW7	0	3	0.8185	0	1	1	405.222412109375	1213.65268306813	-0.694598463745585	-0.000281000624909211	CID	MS2		39.42	80.4824477629333	66439	CNB1_070917_02.raw	0/0	2.81131291389465			0	8.618E-05
False	High	Sequest HT (A2)	Unambiguous	[R].MPSAVGYQPTLAEEMGVLQER.[I]		1	2	A6TG36	A6TG36; B5XZM4	0	2	0.6435	0	1	1	1153.55969238281	2306.11210813563	-1.48322767549382	-0.00171024718747503	HCD	MS2	0	28.375	80.4840954162667	66441	CNB1_070917_02.raw	0/0	3.58725881576538			0	1.313E-05
False	High	Sequest HT (A2)	Unambiguous	[R].MPSAVGYQPTLAEEMGVLQER.[I]		1	2	A6TG36	A6TG36; B5XZM4	0	2	0.7221	0	1	1	1153.55969238281	2306.11210813563	-1.48322767549382	-0.00171024718747503	CID	MS2		38.455	80.4860140864	66443	CNB1_070917_02.raw	0/0	4.02957963943481			0	3.334E-09
False	High	Sequest HT (A2)	Unambiguous	[K].LTIPEVELPNAELLSK.[R]		1	1	P33906	P33906	0	2	0.5616	0	1	1	883.501403808594	1765.99553098719	0.531528913900793	0.000469338593802604	HCD	MS2	29.4887	41.73	82.742815028	70305	CNB1_070917_03.raw	0/0	2.03075122833252			0	0.00151
False	High	Sequest HT (A2)	Unambiguous	[K].ALTEANGDIELAIENMR.[K]		1	1	A6T4X2	A6T4X2	0	2	0.8306	0	1	1	930.462585449219	1859.91789426844	0.613811578456685	0.000570819218864926	CID	MS2		42.67	80.3045761394667	66252	CNB1_070917_02.raw	0/0	5.55310487747192			0	6.671E-11
False	High	Sequest HT (A2)	Unambiguous	[K].IIGIDLGTTnScVAIMDGTTAR.[V]	N10(Deamidated); C12(Carbamidomethyl)	1	2	A6T4F4	A6T4F4; B5Y242	0	2	0.797	0	1	1	1140.57275390625	2280.1382311825	7.5533502101034	0.00861127624979829	CID	MS2		23.26	80.4585172730667	66415	CNB1_070917_02.raw	0/0	5.31688356399536			0	1.727E-09
False	High	Sequest HT (A2)	Unambiguous	[K].IIGIDLGTTNScVAIMDGTTAR.[V]	C12(Carbamidomethyl)	1	2	A6T4F4	A6T4F4; B5Y242	0	2	0.7574	0	1	1	1140.07397460938	2279.14067258875	1.61462815157373	0.00183997937479674	HCD	MS2	61.84858	41.97	80.4567383392	66413	CNB1_070917_02.raw	0/0	4.41327667236328			0	7.352E-08
False	High	Sequest HT (A2)	Unambiguous	[R].EGFEVTYLAPQSnGIIDLK.[E]	N13(Deamidated)	1	1	A6TCF1	A6TCF1	0	2	0.0373	0	1	1	1048.03430175781	2095.06132688563	0.930386816671717	0.00097460781256431	HCD	MS2	0	40.185	80.4188543688	66374	CNB1_070917_02.raw	0/0	5.10008859634399			0	3.947E-07
False	High	Sequest HT (A2)	Unambiguous	[R].EGFEVTYLAPqSNGIIDLK.[E]	Q11(Deamidated)	1	1	A6TCF1	A6TCF1	0	2		0.0373	2	2	1048.03430175781	2095.06132688563	0.930386816671717	0.00097460781256431	HCD	MS2	0	40.185	80.4188543688	66374	CNB1_070917_02.raw	0/0	4.91348266601563			0	2.245E-05
False	High	Sequest HT (A2)	Unambiguous	[R].EGFEVTYLAPqSNGIIDLK.[E]	Q11(Deamidated)	1	1	A6TCF1	A6TCF1	0	2	0.021	0	1	1	1048.03430175781	2095.06132688563	0.930386816671717	0.00097460781256431	CID	MS2		25.48	80.4206020746667	66376	CNB1_070917_02.raw	0/0	3.32907652854919			0	0.0001597
False	High	Sequest HT (A2)	Unambiguous	[R].EGFEVTYLAPQSnGIIDLK.[E]	N13(Deamidated)	1	1	A6TCF1	A6TCF1	0	2		0.021	2	2	1048.03430175781	2095.06132688563	0.930386816671717	0.00097460781256431	CID	MS2		25.48	80.4206020746667	66376	CNB1_070917_02.raw	0/0	3.26104998588562			0	4.02E-05
False	High	Sequest HT (A2)	Unambiguous	[R].TTDVTGTIELPEGVEMVMPGDNIK.[M]		1	1	A6TEX7	A6TEX7	0	3	0.7056	0	1	1	849.416809082031	2546.23587398609	-0.218928572043578	-0.000185814635339436	HCD	MS2	1.69532	0.1451958	80.4322087317333	66385	CNB1_070917_02.raw	0/0	2.14441895484924			0	0.0008507
False	High	Sequest HT (A2)	Unambiguous	[R].VGGSTYQVPVEVRPVR.[R]		1	2	A6TEX9	A6TEX9; B5XN86	0	3	0.7718	0	1	1	581.656555175781	1742.95511226734	0.183038220604434	0.000106342447982873	HCD	MS2	8.934019	28.09434	80.4322827890667	66386	CNB1_070917_02.raw	0/0	3.54834890365601			0	4.684E-06
False	High	Sequest HT (A2)	Unambiguous	[R].WLELGLTDEEK.[Q]		1	2	A6TGP0	B5XYF5; A6TGP0	0	2	0.3494	0	1	1	666.838317871094	1332.66935911219	0.890013141846758	0.000593046093854355	HCD	MS2	78.01012	33.1	80.4576028384	66414	CNB1_070917_02.raw	0/0	2.69307565689087			0	0.001138
False	High	Sequest HT (A2)	Unambiguous	[R].TTDVTGTIELPEGVEMVMPGDNIK.[M]		1	1	A6TEX7	A6TEX7	0	3	0.8129	0	1	1	849.417175292969	2546.23697261891	0.212544640317535	0.000180396302160564	CID	MS2		29.425	80.4331640752	66387	CNB1_070917_02.raw	0/0	5.88180303573608			0	3.135E-13
False	High	Sequest HT (A2)	Unambiguous	[K].VGDIVIFNDGYGVK.[ST]		1	2	A6TH52	B5Y369; A6TH52	0	2	0.6715	0	1	1	748.393310546875	1495.77934446375	0.14979066550133	0.000112026874944604	HCD	MS2	54.86952	18.85	80.4360121645333	66390	CNB1_070917_02.raw	0/0	3.44236636161804			0	1.333E-05
False	High	Sequest HT (A2)	Unambiguous	[K].VGDIVIFNDGYGVK.[ST]		1	2	A6TH52	B5Y369; A6TH52	0	2	0.716	0	1	1	748.393920898438	1495.78056516688	0.965889184556336	0.000722378437444604	CID	MS2		29.8	80.4376829	66392	CNB1_070917_02.raw	0/0	3.31364941596985			0	1.504E-05
False	High	Sequest HT (A2)	Unambiguous	[K].SLYEADLVDEAKR.[L]		1	1	B5XUB8	B5XUB8	1	3	0.4118	0	1	1	503.591949462891	1508.76129512867	1.44618756756568	0.000727316223977444	HCD	MS2	38.61552	31.12	80.4421867848	66397	CNB1_070917_02.raw	0/0	2.54887175559998			0	8.568E-06
False	High	Sequest HT (A2)	Unambiguous	[K].EQGLTPVLcIGETEAENEAGKTEEVcAR.[Q]	C9(Carbamidomethyl); C26(Carbamidomethyl)	1	1	Q7X222	Q7X222	1	3	0.5225	0	1	1	1030.81567382813	3090.43246822438	-0.954773430061707	-0.000983555208425931	HCD	MS2	13.60964	37.06	80.4455390797333	66401	CNB1_070917_02.raw	0/0	3.55783295631409			0	2.033E-07
False	High	Sequest HT (A2)	Unambiguous	[K].IQLVGDDLFVTNTK.[I]		1	2	A6TD53	B5XV19; A6TD53	0	2	0.5804	0	1	1	781.924255371094	1562.84123411219	-0.777281045487978	-0.000607383906299219	HCD	MS2	24.97811	33.1	80.4463198954667	66402	CNB1_070917_02.raw	0/0	3.1695716381073			0	1.381E-06
False	High	Sequest HT (A2)	Unambiguous	[K].IQLVGDDLFVTNTK.[I]		1	2	A6TD53	B5XV19; A6TD53	0	2	0.7883	0	1	1	781.924255371094	1562.84123411219	-0.777281045487978	-0.000607383906299219	CID	MS2		41.43	80.4482386266667	66404	CNB1_070917_02.raw	0/0	4.77018404006958			0	2.127E-08
False	High	Sequest HT (A2)	Unambiguous	[R].VGGSTYQVPVEVRPVR.[R]		1	2	A6TEX9	A6TEX9; B5XN86	0	3	0.8502	0	1	1	581.656555175781	1742.95511226734	0.183038220604434	0.000106342447982873	CID	MS2		42.18	80.4342017962667	66388	CNB1_070917_02.raw	0/0	2.67298793792725			0	1.111E-05
False	High	Sequest HT (A2)	Unambiguous	[K].ALTEANGDIELAIENMR.[K]		1	1	A6T4X2	A6T4X2	0	2	0.7269	0	1	1	930.462585449219	1859.91789426844	0.613811578456685	0.000570819218864926	HCD	MS2	22.82458	33.01	80.3025991333333	66250	CNB1_070917_02.raw	0/0	5.42093658447266			0	8.502E-11
False	High	Sequest HT (A2)	Unambiguous	[R].ELLSQYDFPGDDTPIVR.[G]		1	1	A6TEX7	A6TEX7	0	2	0.7983	0	1	1	982.985168457031	1964.96306028406	1.55863939545391	0.00153133203139078	CID	MS2		41.52	80.2972019008	66244	CNB1_070917_02.raw	0/0	4.61185503005981			0	1.374E-11
False	High	Sequest HT (A2)	Unambiguous	[K].FGVSAAAAVAVAAGPVEAAEEK.[T]		1	1	A6TGN9	A6TGN9	0	2	0.8195	0	1	1	1008.02667236328	2015.04606809656	0.829846015173311	0.000836088281175762	CID	MS2		32.755	80.2957729296	66243	CNB1_070917_02.raw	0/0	6.87123584747314			0	7.254E-14
False	High	Sequest HT (A2)	Unambiguous	[K].VVADIAGVPAQINIAEVR.[K]		1	1	B5XNA0	B5XNA0	0	2	0.6709	0	1	1	918.02294921875	1835.0386218075	0.0539539080810954	4.95037498922102E-05	CID	MS2		33.1	80.2003889421333	66154	CNB1_070917_02.raw	0/0	4.68237686157227			0	3.378E-07
False	High	Sequest HT (A2)	Unambiguous	[R].GMVNAVSFMVK.[V]		1	1	A6TEV4	A6TEV4	0	2	0.4223	0	1	1	591.804016113281	1182.60075559656	-0.174567283570805	-0.000103221718745772	HCD	MS2	33.66148	24.205	80.2092113245333	66162	CNB1_070917_02.raw	0/0	2.50549125671387			0	0.0001062
False	High	Sequest HT (A2)	Unambiguous	[R].GMVNAVSFMVK.[V]		1	1	A6TEV4	A6TEV4	0	2	0.7249	0	1	1	591.804016113281	1182.60075559656	-0.174567283570805	-0.000103221718745772	CID	MS2		33.7	80.2108196989333	66164	CNB1_070917_02.raw	0/0	2.69083094596863			0	0.0001179
False	High	Sequest HT (A2)	Unambiguous	[R].DSVGAVVMGPYADLAEGMK.[V]		1	2	A6TG38	A6TG38; B5XZM2	0	2	0.6657	0	1	1	955.45556640625	1909.9038561825	0.233201583559305	0.000222696249920773	HCD	MS2	17.88694	30.955	80.2116698781333	66165	CNB1_070917_02.raw	0/0	3.3764853477478			0	1.174E-05
False	High	Sequest HT (A2)	Unambiguous	[R].VGFFNPIAnGAEEETR.[L]	N9(Deamidated)	1	1	A6TCL7	A6TCL7	0	2	0.119	0	1	1	876.417907714844	1751.82853879969	2.87364547508024	0.00251705984368145	HCD	MS2	24.71675	31.915	80.2123466549333	66166	CNB1_070917_02.raw	0/0	4.19623565673828			0	8.118E-09
False	High	Sequest HT (A2)	Unambiguous	[R].DSVGAVVMGPYADLAEGMK.[V]		1	2	A6TG38	A6TG38; B5XZM2	0	2	0.7212	0	1	1	955.45556640625	1909.9038561825	0.233201583559305	0.000222696249920773	CID	MS2		29.545	80.2132361528	66167	CNB1_070917_02.raw	0/0	3.73224544525146			0	5.421E-07
False	High	Sequest HT (A2)	Unambiguous	[K].VVADIAGVPAQINIAEVR.[K]		1	1	B5XNA0	B5XNA0	0	2	0.4675	0	1	1	918.02294921875	1835.0386218075	0.0539539080810954	4.95037498922102E-05	HCD	MS2	45.38018	39.645	80.1986868802667	66152	CNB1_070917_02.raw	0/0	3.37620449066162			0	5.032E-05
False	High	Sequest HT (A2)	Unambiguous	[R].VGFFNPIAnGAEEETR.[L]	N9(Deamidated)	1	1	A6TCL7	A6TCL7	0	2	0.1084	0	1	1	876.417907714844	1751.82853879969	2.87364547508024	0.00251705984368145	CID	MS2		40.545	80.2142735952	66168	CNB1_070917_02.raw	0/0	5.34747886657715			0	2.276E-10
False	High	Sequest HT (A2)	Unambiguous	[R].ITNITDVTPIPHnGcRPPK.[K]	N13(Deamidated); C15(Carbamidomethyl)	1	1	A6TEV0	A6TEV0	0	4	0.5015	0	1	1	533.529235839844	2131.09511346938	-0.626687086555734	-0.00033388265619827	HCD	MS2	13.82096	33.1	82.7672138357333	70329	CNB1_070917_03.raw	0/0	3.41290688514709			0	3.511E-09
False	High	Sequest HT (A2)	Unambiguous	[K].VALQDAGLSVSDINDVILVGGQTR.[M]		1	2	A6T4F4	A6T4F4; B5Y242	0	2	0.6184	0	1	1	1220.65649414063	2440.30571165125	0.622660590765073	0.000759740624971528	HCD	MS2	61.39534	33.1	80.2230648552	66178	CNB1_070917_02.raw	0/0	3.80484461784363			0	7.001E-05
False	High	Sequest HT (A2)	Unambiguous	[K].SVNDIKDDEQILDLGDVSAQK.[L]		1	1	B5XUB8	B5XUB8	1	2	0.8191	0	1	1	1151.57446289063	2302.14164915125	0.336348334916277	0.000387160624995886	CID	MS2		33.1	80.2239585693333	66179	CNB1_070917_02.raw	0/0	3.7619948387146			0	0.0004432
False	High	Sequest HT (A2)	Unambiguous	[K].VALQDAGLSVSDINDVILVGGQTR.[M]		1	2	A6T4F4	A6T4F4; B5Y242	0	2	0.6839	0	1	1	1220.65649414063	2440.30571165125	0.622660590765073	0.000759740624971528	CID	MS2		40.92	80.2250379384	66180	CNB1_070917_02.raw	0/0	3.2863130569458			0	0.001849
False	High	Sequest HT (A2)	Unambiguous	[K].IEGNYGYILEVNcQTDFVAK.[D]	C13(Carbamidomethyl)	1	1	A6T4X2	A6T4X2	0	2	0.6752	0	1	1	1167.05895996094	2333.11064329188	-0.505958657028403	-0.00059022906252082	HCD	MS2	0	32.995	80.2268523704	66182	CNB1_070917_02.raw	0/0	4.30863237380981			0	5.003E-05
False	High	Sequest HT (A2)	Unambiguous	[K].IEGNYGYILEVNcQTDFVAK.[D]	C13(Carbamidomethyl)	1	1	A6T4X2	A6T4X2	0	2	0.6134	0	1	1	1167.05895996094	2333.11064329188	-0.505958657028403	-0.00059022906252082	CID	MS2		41.49	80.2288417930667	66184	CNB1_070917_02.raw	0/0	4.18766069412231			0	2.425E-05
False	High	Sequest HT (A2)	Unambiguous	[R].IAGINIPDHK.[H]		1	1	B5XNB4	B5XNB4	0	3	0.6791	0	1	1	359.873138427734	1077.6048620232	-0.238869314948664	-8.58022655544725E-05	HCD	MS2	53.04126	28.15	80.2164899130667	66170	CNB1_070917_02.raw	0/0	2.95770692825317			0	5.873E-05
False	High	Sequest HT (A2)	Unambiguous	[R].YTLAGTEVSALLGR.[M]		1	2	A6TG36	A6TG36; B5XZM4	0	2	0.7546	0	1	1	725.898620605469	1450.78996458094	-0.0378132339394485	-2.74295312010509E-05	CID	MS2		42.7	82.765470364	70327	CNB1_070917_03.raw	0/0	4.31549978256226			0	1.693E-09
False	High	Sequest HT (A2)	Unambiguous	[K].GVLGYTEDDVVSTDFnGEVcTSVFDAK.[A]	N16(Deamidated); C20(Carbamidomethyl)	1	1	P24164	P24164	0	2	0.8117	0	1	1	1463.1591796875	2925.311082745	4.39018655385147	0.006421302499934	HCD	MS2	0	33.1	80.1957182837333	66149	CNB1_070917_02.raw	0/0	3.07840275764465			0	4.374E-05
False	High	Sequest HT (A2)	Unambiguous	[K].LMTEFNYNSVMQVPR.[V]		1	2	A6TEW0	A6TEW0; B5XNA5	0	2	0.6159	0	1	1	914.941650390625	1828.87602415125	2.17236150964572	0.00198648562502513	CID	MS2		40.935	80.1905353704	66143	CNB1_070917_02.raw	0/0	3.28099536895752	3707725.875	80.0335311889648	0	7.868E-07
False	High	Sequest HT (A2)	Unambiguous	[R].ITNITDVTPIPHnGcRPPK.[K]	N13(Deamidated); C15(Carbamidomethyl)	1	1	A6TEV0	A6TEV0	0	4	0.2909	0	1	1	533.529235839844	2131.09511346938	-0.626687086555734	-0.00033388265619827	CID	MS2		40.93043	82.76954746	70331	CNB1_070917_03.raw	0/0	2.74643492698669			0	5.749E-06
False	High	Sequest HT (A2)	Unambiguous	[R].TTDVTGTIELPEGVEMVMPGDNIK.[M]		1	1	A6TEX7	A6TEX7	0	2	0.7379	0	1	1	1273.62219238281	2546.23710813563	0.265767002960567	0.000338352812605081	CID	MS2		26.005	80.1635424661333	66114	CNB1_070917_02.raw	0/0	4.12105512619019			0	4.313E-09
False	High	Sequest HT (A2)	Unambiguous	[R].DLLGATNPANALAGTLR.[A]		1	1	A6TCD7	A6TCD7	0	2	0.8313	0	1	1	834.457763671875	1667.90825071375	0.44488303214783	0.00037101187490407	HCD	MS2	2.811696	35.46	80.1654863053333	66116	CNB1_070917_02.raw	0/0	4.9155707359314			0	2.538E-11
False	High	Sequest HT (A2)	Unambiguous	[K].AANIIGVQIEFAK.[V]		1	1	B5XNB2	B5XNB2	0	2	0.5767	0	1	1	687.393127441406	1373.77897825281	0.183219326049959	0.000125851406210131	HCD	MS2	16.12777	28.285	80.1662402669333	66117	CNB1_070917_02.raw	0/0	3.51576399803162			0	1.222E-08
False	High	Sequest HT (A2)	Unambiguous	[R].DLLGATNPANALAGTLR.[A]		1	1	A6TCD7	A6TCD7	0	2	0.8235	0	1	1	834.457763671875	1667.90825071375	0.44488303214783	0.00037101187490407	CID	MS2		23.875	80.1670777392	66118	CNB1_070917_02.raw	0/0	5.26933479309082			0	6.054E-12
False	High	Sequest HT (A2)	Unambiguous	[K].AANIIGVQIEFAK.[V]		1	1	B5XNB2	B5XNB2	0	2	0.5976	0	1	1	687.393127441406	1373.77897825281	0.183219326049959	0.000125851406210131	CID	MS2		37.425	80.1680546266667	66119	CNB1_070917_02.raw	0/0	4.10207986831665			0	1.847E-07
False	High	Sequest HT (A2)	Unambiguous	[K].GVLGYTEDDVVSTDFNGEVcTSVFDAK.[A]	C20(Carbamidomethyl)	1	1	P24164	P24164	0	3	0.6224	0	1	1	975.444030761719	2924.31753902516	1.13355983730212	0.00110496171871214	HCD	MS2	10.26817	29.635	80.1950620712	66148	CNB1_070917_02.raw	0/0	5.19167280197144			0	4.348E-10
False	High	Sequest HT (A2)	Unambiguous	[K].GAVPGATGSDLIVKPAVK.[A]		1	1	A6TEX2	A6TEX2	0	3	0.7604	0	1	1	560.661254882813	1679.96921138844	0.0982508801699386	5.50194791533916E-05	HCD	MS2	48.03437	17.22015	80.1694839904	66120	CNB1_070917_02.raw	0/0	3.83925604820251			0	3.859E-09
False	High	Sequest HT (A2)	Unambiguous	[K].DAALScDQFFVNHR.[W]	C6(Carbamidomethyl)	1	1	A6T4X1	A6T4X1	0	2	0.5877	0	1	1	840.385375976563	1679.76347532313	2.38766514456501	0.00200535156246318	CID	MS2		29.725	80.1780710858667	66130	CNB1_070917_02.raw	0/0	3.25313353538513			0	2.048E-05
False	High	Sequest HT (A2)	Unambiguous	[K].WLAQGTIYPDVIESAASATGK.[A]		1	2	A6TCC2	B5XNM4; A6TCC2	0	2	0.5263	0	1	1	1089.55883789063	2178.11039915125	1.22802064364635	0.00133738062481825	HCD	MS2	60.80927	40.335	80.1838291208	66136	CNB1_070917_02.raw	0/0	3.60990834236145	5259854.75	80.1905517578125	0	7.66E-06
False	High	Sequest HT (A2)	Unambiguous	[K].WLAQGTIYPDVIESAASATGK.[A]		1	2	A6TCC2	B5XNM4; A6TCC2	0	2	0.4321	0	1	1	1089.55883789063	2178.11039915125	1.22802064364635	0.00133738062481825	CID	MS2		33.1	80.1855729429333	66138	CNB1_070917_02.raw	0/0	2.86865496635437	5259854.75	80.1905517578125	0	5.836E-05
False	High	Sequest HT (A2)	Unambiguous	[K].TFEVLATnGDTHLGGEDFDTR.[L]	N8(Deamidated)	1	2	A6T4F4	A6T4F4; B5Y242	0	2	0.6053	0	1	1	1148.52429199219	2296.04130735438	2.13285571307525	0.00244855718750459	HCD	MS2	90.49199	42.655	80.1876456021333	66140	CNB1_070917_02.raw	0/0	3.74544620513916	3189272	80.0911483764648	0	0.0002217
False	High	Sequest HT (A2)	Unambiguous	[K].LMTEFNYNSVMQVPR.[V]		1	2	A6TEW0	A6TEW0; B5XNA5	0	2	0.6173	0	1	1	914.941650390625	1828.87602415125	2.17236150964572	0.00198648562502513	HCD	MS2	62.6809	33.1	80.1885581224	66141	CNB1_070917_02.raw	0/0	3.57841229438782	3707725.875	80.0335311889648	0	1.173E-06
False	High	Sequest HT (A2)	Unambiguous	[K].TFEVLATnGDTHLGGEDFDTR.[L]	N8(Deamidated)	1	2	A6T4F4	A6T4F4; B5Y242	0	2	0.6984	0	1	1	1148.52429199219	2296.04130735438	2.13285571307525	0.00244855718750459	CID	MS2		30.715	80.1894808434667	66142	CNB1_070917_02.raw	0/0	3.04951810836792	3189272	80.0911483764648	0	0.001123
False	High	Sequest HT (A2)	Unambiguous	[K].DAALScDQFFVNHR.[W]	C6(Carbamidomethyl)	1	1	A6T4X1	A6T4X1	0	2	0.6947	0	1	1	840.382690429688	1679.75810422938	-0.809872278577338	-0.000680195312536824	HCD	MS2	44.55285	31.96	80.1765378493333	66128	CNB1_070917_02.raw	0/0	2.84634852409363			0	6.58E-06
False	High	Sequest HT (A2)	Unambiguous	[R].EEVIDHLGTIAK.[S]		1	1	A6T5N6	A6T5N6	0	3	0.5911	0	1	1	442.241668701172	1324.71045284352	-0.191510858277185	-8.45654947928172E-05	HCD	MS2	24.82269	40.92	80.4869410008	66444	CNB1_070917_02.raw	0/0	3.12704920768738	2571379.375	80.4221343994141	0	5.723E-05
False	High	Sequest HT (A2)	Unambiguous	[R].GIEGTSLDVPEDIVHSGK.[T]		1	2	A6T5G0	A6T5G0; B5Y0W4	0	3	0.2851	0	1	1	618.315368652344	1852.93155269703	1.54091036280798	0.00095173234384068	HCD	MS2	51.06823	21.94	80.2341331162667	66190	CNB1_070917_02.raw	0/0	2.28068447113037			0	9.067E-05
False	High	Sequest HT (A2)	Unambiguous	[K].NALVPWSPISEK.[Y]		1	1	Q9F663	Q9F663	0	2	0.8524	0	1	1	670.864807128906	1340.72233762781	1.08918107968205	0.00073014390636672	HCD	MS2	3.575967	24.955	80.2503761618667	66197	CNB1_070917_02.raw	0/0	2.71010804176331			0	0.0001008
False	High	Sequest HT (A2)	Unambiguous	[K].LDLYITVK.[G]		1	2	A6TEN8	A6TEN8; B5XSS2	0	2	0.9749	0	1	1	482.789123535156	964.570970440313	-0.403598638381503	-0.000194649843706429	CID	MS2		27.055	80.2687483645333	66218	CNB1_070917_02.raw	0/0	2.38646006584167			0	0.000232
False	High	Sequest HT (A2)	Unambiguous	[R].LTGLEGEQLGIVSLR.[E]		1	1	P33318	P33318	0	2	0.6382	0	1	1	792.953063964844	1584.89885129969	2.08483120135244	0.00165211984369762	CID	MS2		28.135	80.2697337733333	66219	CNB1_070917_02.raw	0/0	4.44906330108643			0	1.809E-08
False	High	Sequest HT (A2)	Unambiguous	[R].LTPVSDVSVLTVGQALK.[V]		1	1	A6TB02	A6TB02	0	2	0.4728	0	1	1	864.002136230469	1726.99699583094	1.19812218647584	0.00103457546879326	HCD	MS2	0	36.36	80.2704880706667	66220	CNB1_070917_02.raw	0/0	3.4894688129425			0	3.365E-08
False	High	Sequest HT (A2)	Unambiguous	[R].LTPVSDVSVLTVGQALK.[V]		1	1	A6TB02	A6TB02	0	2	0.6976	0	1	1	864.002136230469	1726.99699583094	1.19812218647584	0.00103457546879326	CID	MS2		14.29	80.2721085333333	66222	CNB1_070917_02.raw	0/0	3.33758497238159			0	2.439E-07
False	High	Sequest HT (A2)	Unambiguous	[K].LSGEALQGSEGFGIDASILDR.[M]		1	1	A6T4X3	A6T4X3	0	2	0.509	0	1	1	1068.03344726563	2135.05961790125	-0.882662512408971	-0.000942269374945681	CID	MS2		37.93	80.2830606344	66231	CNB1_070917_02.raw	0/0	3.88708734512329			0	7.203E-07
False	High	Sequest HT (A2)	Unambiguous	[K].VALQDAGLSVSDINDVILVGGQTR.[M]		1	2	A6T4F4	A6T4F4; B5Y242	0	3	0.5253	0	1	1	814.107360839844	2440.30752925953	1.36748916054073	0.00111236317707153	HCD	MS2	42.24213	33.1	80.2848309528	66233	CNB1_070917_02.raw	0/0	3.75269174575806			0	1.389E-08
False	High	Sequest HT (A2)	Unambiguous	[R].LTGLEGEQLGIVSLR.[E]		1	1	P33318	P33318	0	2	0.75	0	1	1	792.953918457031	1584.90056028406	3.16312584239058	0.00250661203119762	HCD	MS2	22.93448	17.74	80.2681066464	66217	CNB1_070917_02.raw	0/0	4.23861598968506			0	3.469E-09
False	High	Sequest HT (A2)	Unambiguous	[R].YTLAGTEVSALLGR.[M]		1	2	A6TG36	A6TG36; B5XZM4	0	2	0.6751	0	1	1	725.898620605469	1450.78996458094	-0.0378132339394485	-2.74295312010509E-05	HCD	MS2	8.926708	33.1	82.7636261925333	70325	CNB1_070917_03.raw	0/0	3.17426252365112			0	7.667E-08
False	High	Sequest HT (A2)	Unambiguous	[K].FGVSAAAAVAVAAGPVEAAEEK.[T]		1	1	A6TGN9	A6TGN9	0	3	0.6437	0	1	1	672.353332519531	2015.04544429859	0.520275680151654	0.000349459531207685	HCD	MS2	3.307595	0.2654701	82.7635524661333	70324	CNB1_070917_03.raw	0/0	2.61383509635925			0	3.31E-05
False	High	Sequest HT (A2)	Unambiguous	[R].ADIDYNTSEAHTTYGVIGVK.[V]		1	1	B5XNA0	B5XNA0	0	3	0.697	0	1	1	718.683837890625	2154.03696041188	0.931768480416529	0.000669020625082339	HCD	MS2	3.405195	24.18807	80.2910036928	66238	CNB1_070917_02.raw	0/0	5.04530191421509			0	1.21E-10
False	High	Sequest HT (A2)	Unambiguous	[K].VLESAIANAEHNDGADIDDLK.[V]		1	1	A6TEW7	A6TEW7	0	3	0.8874	0	1	1	737.358032226563	2210.05954341969	1.08510754712317	0.00079938322930199	CID	MS2		25.21137	80.2918787557333	66239	CNB1_070917_02.raw	0/0	4.43949890136719			0	4.454E-14
False	High	Sequest HT (A2)	Unambiguous	[R].ADIDYNTSEAHTTYGVIGVK.[V]		1	1	B5XNA0	B5XNA0	0	3	0.7438	0	1	1	718.683898925781	2154.03714351734	1.0167742824186	0.000730055781332339	CID	MS2		36.82942	80.2929787970667	66240	CNB1_070917_02.raw	0/0	3.20403480529785			0	9.749E-10
False	High	Sequest HT (A2)	Unambiguous	[K].FGVSAAAAVAVAAGPVEAAEEK.[T]		1	1	A6TGN9	A6TGN9	0	2	0.7131	0	1	1	1008.02642822266	2015.04557981531	0.587528153101063	0.000591947656175762	HCD	MS2	5.90093	42.52	80.2939785248	66241	CNB1_070917_02.raw	0/0	7.17861366271973			0	6.408E-14
False	High	Sequest HT (A2)	Unambiguous	[R].ELLSQYDFPGDDTPIVR.[G]		1	1	A6TEX7	A6TEX7	0	2	0.6466	0	1	1	982.984436035156	1964.96159544031	0.813156662078039	0.000798910156390775	HCD	MS2	17.40212	33.1	80.2948533704	66242	CNB1_070917_02.raw	0/0	4.63766717910767			0	1.007E-08
False	High	Sequest HT (A2)	Unambiguous	[K].VALQDAGLSVSDInDVILVGGQTR.[M]	N14(Deamidated)	1	2	A6T4F4	A6T4F4; B5Y242	0	3		0.0239	2	2	814.441345214844	2441.30948238453	8.71433960972671	0.0070914048437382	CID	MS2		41.145	80.2868311405333	66235	CNB1_070917_02.raw	0/0	4.08273983001709			0	4.056E-05
False	High	Sequest HT (A2)	Unambiguous	[K].FGVSAAAAVAVAAGPVEAAEEK.[T]		1	1	A6TGN9	A6TGN9	0	3	0.753	0	1	1	672.353149414063	2015.04489498219	0.247668085320374	0.000166354062457685	CID	MS2		25.03	82.7645055368	70326	CNB1_070917_03.raw	0/0	4.20617294311523			0	9.127E-13
False	High	Sequest HT (A2)	Unambiguous	[K].LDLYITVK.[G]		1	2	A6TEN8	A6TEN8; B5XSS2	0	2	0.8406	0	1	1	482.789123535156	964.570970440313	-0.403598638381503	-0.000194649843706429	HCD	MS2	66.96178	41.25	80.2672547074667	66216	CNB1_070917_02.raw	0/0	2.50768113136292			0	0.000958
False	High	Sequest HT (A2)	Unambiguous	[R].FATTHTDSSAQTVSLEEYVSR.[M]		1	1	A6T5N6	A6T5N6	0	3	0.5369	0	1	1	777.037231445313	2329.09714107594	1.23741489921571	0.000960685312596373	HCD	MS2	5.314583	34.12	80.2635090522667	66212	CNB1_070917_02.raw	0/0	4.06302452087402			0	3.908E-07
False	High	Sequest HT (A2)	Unambiguous	[K].NALVPWSPISEK.[Y]		1	1	Q9F663	Q9F663	0	2	0.8109	0	1	1	670.864807128906	1340.72233762781	1.08918107968205	0.00073014390636672	CID	MS2		28.12451	80.2520449141333	66199	CNB1_070917_02.raw	0/0	2.01223015785217			0	0.0001447
False	High	Sequest HT (A2)	Unambiguous	[K].IGVPFVEGGVIK.[A]		1	1	B5XSV5	B5XSV5	0	2	0.4639	0	1	1	607.861389160156	1214.71550169031	0.960069605184572	0.000583105156238162	HCD	MS2	48.45053	18.2326	80.2529074901333	66200	CNB1_070917_02.raw	0/0	2.62933897972107			0	6.995E-05
False	High	Sequest HT (A2)	Unambiguous	[R].DAnGIDPVSLIAFDK.[V]	N3(Deamidated)	1	1	A6TEX1	A6TEX1	0	2	0.6882	0	1	1	788.398986816406	1575.79069700281	0.391957545969277	0.000308821406234339	HCD	MS2	18.29965	21.49	80.2536240586667	66201	CNB1_070917_02.raw	0/0	4.64648723602295			0	1.545E-09
False	High	Sequest HT (A2)	Unambiguous	[K].IGVPFVEGGVIK.[A]		1	1	B5XSV5	B5XSV5	0	2	0.5947	0	1	1	607.861389160156	1214.71550169031	0.960069605184572	0.000583105156238162	CID	MS2		19.75253	80.2543388202667	66202	CNB1_070917_02.raw	0/0	2.2689836025238			0	6.304E-06
False	High	Sequest HT (A2)	Unambiguous	[R].DAnGIDPVSLIAFDK.[V]	N3(Deamidated)	1	1	A6TEX1	A6TEX1	0	2	0.6944	0	1	1	788.398986816406	1575.79069700281	0.391957545969277	0.000308821406234339	CID	MS2		31.36	80.2553636669333	66203	CNB1_070917_02.raw	0/0	5.17400550842285			0	3.253E-09
False	High	Sequest HT (A2)	Unambiguous	[K].AVAAVnGPIAQAILGK.[D]	N6(Deamidated)	1	2	A6TD53	B5XV19; A6TD53	0	2	0.0426	0	1	1	747.438781738281	1493.87028684656	1.12614091864638	0.000841153281326834	HCD	MS2	43.34444	36.225	80.2561779645333	66204	CNB1_070917_02.raw	0/0	3.51540780067444			0	0.000145
False	High	Sequest HT (A2)	Unambiguous	[R].FATTHTDSSAQTVSLEEYVSR.[M]		1	1	A6T5N6	A6T5N6	0	3	0.679	0	1	1	777.037231445313	2329.09714107594	1.23741489921571	0.000960685312596373	CID	MS2		33.1	80.2651632173333	66214	CNB1_070917_02.raw	0/0	4.04806470870972			0	1.523E-06
False	High	Sequest HT (A2)	Unambiguous	[K].AVAAVNGPIAqAILGK.[D]	Q11(Deamidated)	1	2	A6TD53	B5XV19; A6TD53	0	2		0.0426	2	2	747.438781738281	1493.87028684656	1.12614091864638	0.000841153281326834	HCD	MS2	43.34444	36.225	80.2561779645333	66204	CNB1_070917_02.raw	0/0	3.36622738838196			0	0.0003565
False	High	Sequest HT (A2)	Unambiguous	[K].AVAAVnGPIAQAILGK.[D]	N6(Deamidated)	1	2	A6TD53	B5XV19; A6TD53	0	2	0.0554	0	1	1	747.437866210938	1493.86845579188	-0.0995724285216739	-7.43740624231659E-05	CID	MS2		33.1	80.2582550512	66206	CNB1_070917_02.raw	0/0	4.14835548400879			0	8.232E-07
False	High	Sequest HT (A2)	Unambiguous	[K].VLESAIANAEHNDGADIDDLK.[V]		1	1	A6TEW7	A6TEW7	0	2	0.9335	0	1	1	1105.53234863281	2210.05742063563	0.124596608722892	0.000137682812692219	CID	MS2		34.99	80.2593365949333	66207	CNB1_070917_02.raw	0/0	5.25589036941528			0	6.752E-08
False	High	Sequest HT (A2)	Unambiguous	[R].ASLPTIELALK.[Q]		1	1	B5XUB8	B5XUB8	0	2	0.661	0	1	1	578.353454589844	1155.69963254969	1.10885308993378	0.000640749843796584	HCD	MS2	0	41.115	80.2602094296	66208	CNB1_070917_02.raw	0/0	2.91631174087524			0	2.951E-05
False	High	Sequest HT (A2)	Unambiguous	[R].GIDQLLANASQLGK.[G]		1	1	P19650	P19650	0	2	0.5874	0	1	1	714.396911621094	1427.78654661219	0.89523418959267	0.00063910109383869	HCD	MS2	0	20.605	80.2610590773333	66209	CNB1_070917_02.raw	0/0	3.49360680580139			0	3.847E-07
False	High	Sequest HT (A2)	Unambiguous	[R].ASLPTIELALK.[Q]		1	1	B5XUB8	B5XUB8	0	2	0.6991	0	1	1	578.353454589844	1155.69963254969	1.10885308993378	0.000640749843796584	CID	MS2		24.685	80.2617591989333	66210	CNB1_070917_02.raw	0/0	2.25857424736023			0	0.0002286
False	High	Sequest HT (A2)	Unambiguous	[R].GIDQLLANASQLGK.[G]		1	1	P19650	P19650	0	2	0.7939	0	1	1	714.396911621094	1427.78654661219	0.89523418959267	0.00063910109383869	CID	MS2		30.595	80.2627111776	66211	CNB1_070917_02.raw	0/0	3.93234753608704			0	7.608E-07
False	High	Sequest HT (A2)	Unambiguous	[K].VLESAIANAEHNDGADIDDLK.[V]		1	1	A6TEW7	A6TEW7	0	2	0.8741	0	1	1	1105.53295898438	2210.05864133875	0.676936681744338	0.000748034375192219	HCD	MS2	0	25.69	80.2574528946667	66205	CNB1_070917_02.raw	0/0	5.55935955047607			0	8.815E-10
False	High	Sequest HT (A2)	Unambiguous	[R].ELPELTEEFIK.[R]		1	2	A6T5H9	A6T5H9; B5Y0U3	0	2	0.8136	0	1	1	674.356140136719	1347.70500364344	0.578371295185574	0.000389736718830136	HCD	MS2	4.723346	0.287014	80.873025188	66844	CNB1_070917_02.raw	0/0	1.1778302192688			0	5.002E-05
False	High	Sequest HT (A2)	Unambiguous	[R].TQDATHGNSLSHR.[V]		1	1	A6TEX2	A6TEX2	0	3	0.5092	0	1	1	475.227447509766	1423.6677892693	0.358749059469046	0.000170246432389831	HCD	MS2	69.91946	30.01	80.4913889594667	66449	CNB1_070917_02.raw	0/0	2.72986388206482			0	0.001075
False	High	Sequest HT (A2)	Unambiguous	[K].LTDAELPTTESLALTIDR.[V]		1	1	B5XZB2	B5XZB2	0	2	0.48	0	1	1	980.019104003906	1959.03093137781	1.45697647025962	0.0014271289064709	HCD	MS2	12.96437	33.925	80.4977760381333	66456	CNB1_070917_02.raw	0/0	4.00390863418579			0	7.469E-10
False	High	Sequest HT (A2)	Unambiguous	[K].LESLVEDLVNR.[S]		1	2	A6T4F4	A6T4F4; B5Y242	0	2	0.5937	0	1	1	643.851867675781	1286.69645872156	1.08980100258509	0.000701120781286591	HCD	MS2	58.77284	25.135	80.7922214322667	66762	CNB1_070917_02.raw	0/0	3.46904516220093			0	2.124E-05
False	High	Sequest HT (A2)	Unambiguous	[R].VQGKDEVILTLNK.[S]		1	1	A6TEU8	A6TEU8	1	3	0.3766	0	1	1	486.284271240234	1456.8382604607	0.886057074554736	0.000430280234468228	HCD	MS2	33.92879	41.04	80.7913715402667	66761	CNB1_070917_02.raw	0/0	3.1600775718689			0	5.154E-05
False	High	Sequest HT (A2)	Unambiguous	[R].LAFDEFDELAGDR.[A]		1	2	A6T4Y7	B5Y1I6; A6T4Y7	0	2	0.4184	0	1	1	749.346801757813	1497.68632688563	0.476051594787663	0.000356487812496198	CID	MS2		33.1	80.7894153786667	66759	CNB1_070917_02.raw	0/0	2.93574357032776			0	3.564E-06
False	High	Sequest HT (A2)	Unambiguous	[R].LAFDEFDELAGDR.[A]		1	2	A6T4Y7	B5Y1I6; A6T4Y7	0	2	0.3668	0	1	1	749.346801757813	1497.68632688563	0.476051594787663	0.000356487812496198	HCD	MS2	72.39787	41.785	80.7876969392	66757	CNB1_070917_02.raw	0/0	2.28727412223816			0	0.0008514
False	High	Sequest HT (A2)	Unambiguous	[R].RVVEGTQFEcLK.[D]	C10(Carbamidomethyl)	1	1	P0A297	P0A297	1	3	0.8145	0	1	1	489.254058837891	1465.74762325367	0.578881486605111	0.000282831223986572	CID	MS2		33.1	80.7788491925333	66747	CNB1_070917_02.raw	0/0	2.75072526931763			0	0.0004681
False	High	Sequest HT (A2)	Unambiguous	[R].RVVEGTQFEcLK.[D]	C10(Carbamidomethyl)	1	1	P0A297	P0A297	1	3	0.6099	0	1	1	489.254058837891	1465.74762325367	0.578881486605111	0.000282831223986572	HCD	MS2	57.32616	37.215	80.777293308	66745	CNB1_070917_02.raw	0/0	3.2313084602356			0	6.025E-05
False	High	Sequest HT (A2)	Unambiguous	[R].ADIDYNTSEAHTTYGVIGVK.[V]		1	1	B5XNA0	B5XNA0	0	2	0.8272	0	1	1	1077.52111816406	2154.03495969813	0.00294708552227217	3.174062612743E-06	CID	MS2		28.045	80.775299244	66743	CNB1_070917_02.raw	0/0	3.52977633476257			0	4.462E-06
False	High	Sequest HT (A2)	Unambiguous	[R].ADIDYNTSEAHTTYGVIGVK.[V]		1	1	B5XNA0	B5XNA0	0	2	0.6725	0	1	1	1077.52111816406	2154.03495969813	0.00294708552227217	3.174062612743E-06	HCD	MS2	0	42.235	80.77351826	66741	CNB1_070917_02.raw	0/0	4.55117225646973			0	1.014E-10
False	High	Sequest HT (A2)	Unambiguous	[R].AGDNAPMAYIELVDR.[A]		1	1	A6TEU7	A6TEU7	0	2	0.6932	0	1	1	817.896057128906	1634.78483762781	0.339841665319273	0.000277783906426521	CID	MS2		34.63	80.7654896138667	66732	CNB1_070917_02.raw	0/0	4.2725305557251			0	4.072E-09
False	High	Sequest HT (A2)	Unambiguous	[R].AGDNAPMAYIELVDR.[A]		1	1	A6TEU7	A6TEU7	0	2	0.6472	0	1	1	817.896057128906	1634.78483762781	0.339841665319273	0.000277783906426521	HCD	MS2	19.76738	25.285	80.7637330250667	66730	CNB1_070917_02.raw	0/0	4.28412485122681			0	1.349E-09
False	High	Sequest HT (A2)	Unambiguous	[K].SVNDIKDDEQILDLGDVSAQK.[L]		1	1	B5XUB8	B5XUB8	1	2	0.719	0	1	1	1151.57409667969	2302.14091672938	0.0182001785598224	2.09496874958859E-05	CID	MS2		36.765	80.7594128773333	66727	CNB1_070917_02.raw	0/0	4.26663064956665	7426355.75	80.427116394043	0	2.368E-05
False	High	Sequest HT (A2)	Unambiguous	[K].SVNDIKDDEQILDLGDVSAQK.[L]		1	1	B5XUB8	B5XUB8	1	2	0.711	0	1	1	1151.57409667969	2302.14091672938	0.0182001785598224	2.09496874958859E-05	HCD	MS2	54.30536	27.52	80.7575086872	66725	CNB1_070917_02.raw	0/0	3.45530962944031	7426355.75	80.427116394043	0	1.893E-07
False	High	Sequest HT (A2)	Unambiguous	[K].WLAQGTIYPDVIESAASATGK.[A]		1	2	A6TCC2	B5XNM4; A6TCC2	0	2	0.7568	0	1	1	1089.55749511719	2178.10771360438	-0.00495183284220572	-5.39281268174818E-06	CID	MS2		37.26	80.7488172322667	66715	CNB1_070917_02.raw	0/0	3.69984197616577			0	1.976E-05
False	High	Sequest HT (A2)	Unambiguous	[K].WLAQGTIYPDVIESAASATGK.[A]		1	2	A6TCC2	B5XNM4; A6TCC2	0	2	0.7004	0	1	1	1089.55749511719	2178.10771360438	-0.00495183284220572	-5.39281268174818E-06	HCD	MS2	0	28.105	80.7468964613333	66713	CNB1_070917_02.raw	0/0	4.64000654220581			0	3.163E-11
False	High	Sequest HT (A2)	Unambiguous	[R].AVSLYLGAVAATVR.[E]		1	2	A6T4X1	A6T4X1; B5Y1K2	0	2	0.6548	0	1	1	695.905151367188	1390.80302610438	-1.61743391714851	-0.00112476781248461	CID	MS2		33.1	82.7208122714667	70284	CNB1_070917_03.raw	0/0	3.09593534469604			0	8.099E-08
False	High	Sequest HT (A2)	Unambiguous	[K].SVNDIKDDEQILDLGDVSAQK.[L]		1	1	B5XUB8	B5XUB8	1	3	0.6675	0	1	1	768.05126953125	2302.13925533375	-0.703474000089715	-0.000539832083328899	CID	MS2		33.1	80.7289244149333	66694	CNB1_070917_02.raw	0/0	4.20525598526001			0	7.55E-07
False	High	Sequest HT (A2)	Unambiguous	[K].SVNDIKDDEQILDLGDVSAQK.[L]		1	1	B5XUB8	B5XUB8	1	3	0.5451	0	1	1	768.052001953125	2302.14145259938	0.250970468979649	0.000192589791671101	HCD	MS2	13.76074	29.41	80.7273493941333	66692	CNB1_070917_02.raw	0/0	4.5478343963623			0	1.065E-09
False	High	Sequest HT (A2)	Unambiguous	[R].FATTHTDSSAQTVSLEEYVSR.[M]		1	1	A6T5N6	A6T5N6	0	3	0.6435	0	1	1	777.036193847656	2329.09402828297	-0.0990672790795368	-7.69123436536271E-05	CID	MS2		30.055	80.6940319341333	66657	CNB1_070917_02.raw	0/0	4.45759439468384			0	1.166E-07
False	High	Sequest HT (A2)	Unambiguous	[K].ALTEANGDIELAIENMR.[K]		1	1	A6T4X2	A6T4X2	0	2	0.7321	0	1	1	930.46240234375	1859.9175280575	0.416915165226275	0.000387713750114926	HCD	MS2	10.43708	38.955	80.696084028	66659	CNB1_070917_02.raw	0/0	4.89476156234741			0	6.498E-12
False	High	Sequest HT (A2)	Unambiguous	[K].ALTEANGDIELAIENMR.[K]		1	1	A6T4X2	A6T4X2	0	2	0.8752	0	1	1	930.46240234375	1859.9175280575	0.416915165226275	0.000387713750114926	CID	MS2		26.41	80.6977860810667	66661	CNB1_070917_02.raw	0/0	5.12937116622925			0	8.109E-10
False	High	Sequest HT (A2)	Unambiguous	[R].GIEGTSLDVPEDIVHSGK.[T]		1	2	A6T5G0	A6T5G0; B5Y0W4	0	3	0.3032	0	1	1	618.31494140625	1852.93027095875	0.849173933349391	0.00052448625009068	HCD	MS2	40.9848	35.805	80.6997297813333	66663	CNB1_070917_02.raw	0/0	2.76947593688965			0	4.756E-07
False	High	Sequest HT (A2)	Unambiguous	[K].VALQDAGLSVSDINDVILVGGQTR.[M]		1	2	A6T4F4	A6T4F4; B5Y242	0	3	0.5168	0	1	1	814.106140136719	2440.30386715016	-0.1331882495749	-0.000108339947928471	HCD	MS2	74.2178	31.075	80.7004941818667	66664	CNB1_070917_02.raw	0/0	3.57793855667114	6840000.375	80.7091064453125	0	1.182E-07
False	High	Sequest HT (A2)	Unambiguous	[R].ITHIPTGLVTQcQNDR.[S]	C12(Carbamidomethyl)	1	1	B5XUF3	B5XUF3	0	3	0.4663	0	1	1	618.31494140625	1852.93027095875	-1.69199348412651	-0.00104505041655282	CID	MS2		33.1	80.7013753864	66665	CNB1_070917_02.raw	0/0	2.07991194725037			0	0.0003862
False	High	Sequest HT (A2)	Unambiguous	[R].VQGKDEVILTLNK.[S]		1	1	A6TEU8	A6TEU8	1	3	0.2206	0	1	1	486.284271240234	1456.8382604607	0.886057074554736	0.000430280234468228	CID	MS2		22.57	80.7930006186667	66763	CNB1_070917_02.raw	0/0	3.48550844192505			0	0.001092
False	High	Sequest HT (A2)	Unambiguous	[K].VALQDAGLSVSDINDVILVGGQTR.[M]		1	2	A6T4F4	A6T4F4; B5Y242	0	3	0.7316	0	1	1	814.106140136719	2440.30386715016	-0.1331882495749	-0.000108339947928471	CID	MS2		40.9	80.7024818496	66666	CNB1_070917_02.raw	0/0	4.87743902206421	6840000.375	80.7091064453125	0	2.204E-06
False	High	Sequest HT (A2)	Unambiguous	[K].VVADIAGVPAQINIAEVR.[K]		1	1	B5XNA0	B5XNA0	0	2	0.6253	0	1	1	918.02294921875	1835.0386218075	0.0539539080810954	4.95037498922102E-05	CID	MS2		41.28	80.7063002997333	66670	CNB1_070917_02.raw	0/0	4.66517210006714			0	3.292E-05
False	High	Sequest HT (A2)	Unambiguous	[K].ANDAAGDGTTTATVLAQAIVNEGLK.[A]		1	3	A6TH53	O66026; B5Y368; A6TH53	0	2	0.7166	0	1	1	1201.11291503906	2401.21855344813	-0.819854676540739	-0.000984325937224639	HCD	MS2	58.85497	36.865	80.7107939549333	66675	CNB1_070917_02.raw	0/0	4.86781644821167			0	3.012E-09
False	High	Sequest HT (A2)	Unambiguous	[K].ANDAAGDGTTTATVLAQAIVNEGLK.[A]		1	3	A6TH53	O66026; B5Y368; A6TH53	0	2	0.7587	0	1	1	1201.11291503906	2401.21855344813	-0.819854676540739	-0.000984325937224639	CID	MS2		30.385	80.7124665408	66677	CNB1_070917_02.raw	0/0	4.88846158981323			0	6.401E-08
False	High	Sequest HT (A2)	Unambiguous	[R].ELDKLENSLGGIK.[D]		1	2	A6T4X1	A6T4X1; B5Y1K2	1	3	0.4704	0	1	1	472.596160888672	1415.77392940602	-0.0745909882189303	-3.52013281220328E-05	HCD	MS2	20.38635	22.51	80.7187769290667	66684	CNB1_070917_02.raw	0/0	2.86761569976807			0	3.473E-07
False	High	Sequest HT (A2)	Unambiguous	[R].ELDKLENSLGGIK.[D]		1	2	A6T4X1	A6T4X1; B5Y1K2	1	3	0.2526	0	1	1	472.596160888672	1415.77392940602	-0.0745909882189303	-3.52013281220328E-05	CID	MS2		33.13	80.7204372786667	66686	CNB1_070917_02.raw	0/0	1.94476711750031			0	1.077E-05
False	High	Sequest HT (A2)	Unambiguous	[R].QQFVDWLK.[G]		1	1	Q9F663	Q9F663	0	2	0.4339	0	1	1	532.2822265625	1063.557176495	0.065671132900621	3.4922500049106E-05	HCD	MS2	3.979937	32.335	80.7246557442667	66689	CNB1_070917_02.raw	0/0	2.42256736755371			0	0.0002736
False	High	Sequest HT (A2)	Unambiguous	[K].VVADIAGVPAQINIAEVR.[K]		1	1	B5XNA0	B5XNA0	0	2	0.5959	0	1	1	918.02294921875	1835.0386218075	0.0539539080810954	4.95037498922102E-05	HCD	MS2	44.23678	33.1	80.7043252965333	66668	CNB1_070917_02.raw	0/0	3.86001491546631			0	2.968E-05
False	High	Sequest HT (A2)	Unambiguous	[K].LESLVEDLVNR.[S]		1	2	A6T4F4	A6T4F4; B5Y242	0	2	0.5262	0	1	1	643.851867675781	1286.69645872156	1.08980100258509	0.000701120781286591	CID	MS2		35.515	80.7939195354667	66764	CNB1_070917_02.raw	0/0	3.81701350212097			0	3.751E-06
False	High	Sequest HT (A2)	Unambiguous	[R].TTDVTGTIELPEGVEMVMPGDNIK.[M]		1	1	A6TEX7	A6TEX7	0	3	0.7039	0	1	1	849.417358398438	2546.23752193531	0.428281246498092	0.000363501770910564	HCD	MS2	0	0.153753	80.8005804408	66768	CNB1_070917_02.raw	0/0	1.79463875293732			0	0.002
False	High	Sequest HT (A2)	Unambiguous	[R].GLAQGTDVSFGTFGLK.[A]		1	1	A6TEW5	A6TEW5	0	2	0.6424	0	1	1	799.415100097656	1597.82292356531	0.548105662681991	0.000437887656175917	HCD	MS2	11.40634	33.1	80.800652376	66769	CNB1_070917_02.raw	0/0	4.67192888259888			0	2.943E-10
False	High	Sequest HT (A2)	Unambiguous	[K].AAGAELVGMEDLAEQIK.[K]		1	1	A6TGN6	A6TGN6	0	2	0.7422	0	1	1	872.942749023438	1744.87822141688	-0.203374108324164	-0.000177431562292441	CID	MS2		26.725	80.8439423218667	66815	CNB1_070917_02.raw	0/0	5.7823920249939			0	1.857E-10
False	High	Sequest HT (A2)	Unambiguous	[K].IQLVGDDLFVTNTK.[I]		1	2	A6TD53	B5XV19; A6TD53	0	2	0.7913	0	1	1	781.926025390625	1562.84477415125	1.48784751243988	0.00116263562495078	CID	MS2		38.415	80.8449360005333	66816	CNB1_070917_02.raw	0/0	4.59635591506958			0	1.639E-08
False	High	Sequest HT (A2)	Unambiguous	[K].EQGLTPVLcIGETEAEnEAGKTEEVcAR.[Q]	C9(Carbamidomethyl); N17(Deamidated); C26(Carbamidomethyl)	1	1	Q7X222	Q7X222	1	3		0.0409	2	2	1031.15075683594	3091.43771724781	5.91390401635223	0.00609411927074177	HCD	MS2	58.26626	24.13	82.7200427157333	70283	CNB1_070917_03.raw	0/0	3.98543787002563			0	1.421E-05
False	High	Sequest HT (A2)	Unambiguous	[K].GDLGLVIAcLPYA.[-]	C9(Carbamidomethyl)	1	1	B5XQC8	B5XQC8	0	2	0.5316	0	1	1	681.360107421875	1361.71293821375	-0.301991788673821	-0.000205613125029203	CID	MS2		20.875	80.8473983256	66819	CNB1_070917_02.raw	0/0	3.48018145561218			0	3.686E-05
False	High	Sequest HT (A2)	Unambiguous	[K].FVNILMVDGK.[K]		1	2	A6TEX9	A6TEX9; B5XN86	0	2	0.5316	0	1	1	568.312622070313	1135.61796751063	-0.0218377790855816	-1.23996874208387E-05	HCD	MS2	5.395264	30.835	80.8496416493333	66821	CNB1_070917_02.raw	0/0	3.01366686820984			0	4.551E-06
False	High	Sequest HT (A2)	Unambiguous	[K].FVNILMVDGK.[K]		1	2	A6TEX9	A6TEX9; B5XN86	0	2	0.6465	0	1	1	568.312622070313	1135.61796751063	-0.0218377790855816	-1.23996874208387E-05	CID	MS2		33.1	80.8510232285333	66823	CNB1_070917_02.raw	0/0	3.3098361492157			0	1.669E-05
False	High	Sequest HT (A2)	Unambiguous	[K].IQLVGDDLFVTNTK.[I]		1	2	A6TD53	B5XV19; A6TD53	0	2	0.632	0	1	1	781.924072265625	1562.84086790125	-1.01160468941155	-0.000790489375049219	HCD	MS2	18.33175	29.44	80.8431234173333	66814	CNB1_070917_02.raw	0/0	3.56350541114807			0	8.698E-07
False	High	Sequest HT (A2)	Unambiguous	[K].QIAAVAEDGEPcVTYIGADGAGHYVK.[M]	C12(Carbamidomethyl)	1	1	P41576	P41576	0	3	0.645	0	1	1	897.762817382813	2691.27389888844	0.74049687536999	0.00066429281239048	HCD	MS2	9.396524	40.71	80.8528918762667	66825	CNB1_070917_02.raw	0/0	6.14441394805908			0	2.503E-11
False	High	Sequest HT (A2)	Unambiguous	[K].EQGLTPVLcIGETEAENEAGKTEEVcAR.[Q]	C9(Carbamidomethyl); C26(Carbamidomethyl)	1	1	Q7X222	Q7X222	1	3	0.7022	0	1	1	1030.81579589844	3090.43283443531	-0.836275261401857	-0.000861484895925931	HCD	MS2	0	33.67	80.8566541888	66829	CNB1_070917_02.raw	0/0	3.18530678749084			0	6.603E-06
False	High	Sequest HT (A2)	Unambiguous	[K].SLYEADLVDEAKR.[L]		1	1	B5XUB8	B5XUB8	1	3	0.5905	0	1	1	503.59130859375	1508.75937252125	0.17189042822795	8.64470833524441E-05	HCD	MS2	35.87606	33.1	80.8573813037333	66830	CNB1_070917_02.raw	0/0	3.37338161468506			0	9.631E-06
False	High	Sequest HT (A2)	Unambiguous	[K].EqGLTPVLcIGETEAENEAGKTEEVcAR.[Q]	Q2(Deamidated); C9(Carbamidomethyl); C26(Carbamidomethyl)	1	1	Q7X222	Q7X222	1	3	0.0409	0	1	1	1031.15075683594	3091.43771724781	5.91390401635223	0.00609411927074177	HCD	MS2	58.26626	24.13	82.7200427157333	70283	CNB1_070917_03.raw	0/0	4.15825319290161			0	3.558E-06
False	High	Sequest HT (A2)	Unambiguous	[R].AVSLYLGAVAATVR.[E]		1	2	A6T4X1	A6T4X1; B5Y1K2	0	2	0.6459	0	1	1	695.905151367188	1390.80302610438	-1.61743391714851	-0.00112476781248461	HCD	MS2	53.87624	39.615	82.7192178805333	70282	CNB1_070917_03.raw	0/0	2.57342314720154			0	3.69E-06
False	High	Sequest HT (A2)	Unambiguous	[K].TSLLDYIR.[S]		1	2	A6TEI7	B5XSX4; A6TEI7	0	2	0.6406	0	1	1	490.77392578125	980.5405749325	-0.558148442334807	-0.000273643750006158	CID	MS2		42.525	82.7147161936	70277	CNB1_070917_03.raw	0/0	2.1742000579834			0	0.001174
False	High	Sequest HT (A2)	Unambiguous	[R].ELSAEGFNFIGTGVSGGEEGALK.[G]		2	2	P00350; P41576	P00350; P41576	0	2	0.5857	0	1	1	1135.05078125	2269.09428587	-1.76102993510905	-0.00199797499999477	HCD	MS2	19.65838	33.55	80.8674560501333	66841	CNB1_070917_02.raw	0/0	4.20391607284546			0	1.154E-06
False	High	Sequest HT (A2)	Unambiguous	[K].QIAAVAEDGEPcVTYIGADGAGHYVK.[M]	C12(Carbamidomethyl)	1	1	P41576	P41576	0	3	0.6899	0	1	1	897.762817382813	2691.27389888844	0.74049687536999	0.00066429281239048	CID	MS2		24.16	80.8546542909333	66827	CNB1_070917_02.raw	0/0	3.58106398582459			0	9.111E-06
False	High	Sequest HT (A2)	Unambiguous	[R].FATTHTDSSAQTVSLEEYVSR.[M]		1	1	A6T5N6	A6T5N6	0	3	0.5252	0	1	1	777.035888671875	2329.09311275563	-0.492150272695786	-0.000382088124903627	HCD	MS2	37.60676	42.67	80.6922261712	66655	CNB1_070917_02.raw	0/0	4.36087942123413			0	4.115E-08
False	High	Sequest HT (A2)	Unambiguous	[K].AAGAELVGMEDLAEQIK.[K]		1	1	A6TGN6	A6TGN6	0	2	0.6201	0	1	1	872.942749023438	1744.87822141688	-0.203374108324164	-0.000177431562292441	HCD	MS2	7.224993	0.2348073	80.8430471824	66813	CNB1_070917_02.raw	0/0	1.79369032382965			0	0.0007477
False	High	Sequest HT (A2)	Unambiguous	[K].ATLLGLGLR.[R]		1	1	A6TEV4	A6TEV4	0	2	0.5035	0	1	1	457.294738769531	913.582200909063	-0.795331124947	-0.000363300468734451	HCD	MS2	73.10765	33.1	80.8335530384	66805	CNB1_070917_02.raw	0/0	2.88053941726685			0	0.000317
False	High	Sequest HT (A2)	Unambiguous	[R].TTDVTGTIELPEGVEMVMPGDNIK.[M]		1	1	A6TEX7	A6TEX7	0	3	0.7715	0	1	1	849.417175292969	2546.23697261891	0.212544640317535	0.000180396302160564	CID	MS2		27.235	80.8015315896	66770	CNB1_070917_02.raw	0/0	6.04343748092651			0	1.051E-13
False	High	Sequest HT (A2)	Unambiguous	[R].GLAQGTDVSFGTFGLK.[A]		1	1	A6TEW5	A6TEW5	0	2	0.7476	0	1	1	799.415100097656	1597.82292356531	0.548105662681991	0.000437887656175917	CID	MS2		42.18	80.8025421573333	66771	CNB1_070917_02.raw	0/0	5.19374322891235			0	2.892E-10
False	High	Sequest HT (A2)	Unambiguous	[R].VGGSTYQVPVEVRPVR.[R]		1	2	A6TEX9	A6TEX9; B5XN86	0	3	0.7904	0	1	1	581.656555175781	1742.95511226734	0.183038220604434	0.000106342447982873	HCD	MS2	8.985447	36.51	80.8035377890667	66772	CNB1_070917_02.raw	0/0	3.33604049682617			0	1.091E-07
False	High	Sequest HT (A2)	Unambiguous	[R].VGGSTYQVPVEVRPVR.[R]		1	2	A6TEX9	A6TEX9; B5XN86	0	3	0.9169	0	1	1	581.656799316406	1742.95584468922	0.603256735646062	0.000350483072982873	CID	MS2		27.865	80.8051710338667	66774	CNB1_070917_02.raw	0/0	3.13235354423523			0	4.053E-06
False	High	Sequest HT (A2)	Unambiguous	[K].EYQVQLDIAMQSGKPK.[E]		1	1	A6T4X2	A6T4X2	0	3	0.6312	0	1	1	612.316955566406	1834.93631343922	-0.243289464074987	-0.000148806926972611	HCD	MS2	27.77722	37.99	80.8075251690667	66776	CNB1_070917_02.raw	0/0	4.04377937316895			0	7.118E-10
False	High	Sequest HT (A2)	Unambiguous	[K].ILADIAVFDK.[V]		1	1	B5XQC9	B5XQC9	0	2	0.3964	0	1	1	552.819091796875	1104.63090696375	0.877926369103625	0.000484891874975801	HCD	MS2	41.96845	26.605	80.8109688848	66780	CNB1_070917_02.raw	0/0	2.2194881439209			0	0.0006952
False	High	Sequest HT (A2)	Unambiguous	[K].ATLLGLGLR.[R]		1	1	A6TEV4	A6TEV4	0	2	0.3165	0	1	1	457.294738769531	913.582200909063	-0.795331124947	-0.000363300468734451	CID	MS2		41.865	80.835294812	66807	CNB1_070917_02.raw	0/0	2.36755084991455			0	0.0009621
False	High	Sequest HT (A2)	Unambiguous	[K].ILADIAVFDK.[V]		1	1	B5XQC9	B5XQC9	0	2	0.4513	0	1	1	552.819091796875	1104.63090696375	0.877926369103625	0.000484891874975801	CID	MS2		33.1	80.8122642581333	66782	CNB1_070917_02.raw	0/0	2.2609384059906			0	0.0002038
False	High	Sequest HT (A2)	Unambiguous	[R].EGFEVTYLAPqSNGIIDLK.[E]	Q11(Deamidated)	1	1	A6TCF1	A6TCF1	0	2		0.0354	2	2	1048.03271484375	2095.0581530575	-0.584524005822366	-0.00061230624993569	HCD	MS2	0	33.1	80.8150269624	66785	CNB1_070917_02.raw	0/0	5.17807054519653			0	6.101E-06
False	High	Sequest HT (A2)	Unambiguous	[R].EGFEVTYLAPQSnGIIDLK.[E]	N13(Deamidated)	1	1	A6TCF1	A6TCF1	0	2	0.0375	0	1	1	1048.03271484375	2095.0581530575	-0.584524005822366	-0.00061230624993569	CID	MS2		42.045	80.8170371293333	66787	CNB1_070917_02.raw	0/0	4.27233457565308			0	9.072E-06
False	High	Sequest HT (A2)	Unambiguous	[R].EGFEVTYLAPqSNGIIDLK.[E]	Q11(Deamidated)	1	1	A6TCF1	A6TCF1	0	2		0.0375	2	2	1048.03271484375	2095.0581530575	-0.584524005822366	-0.00061230624993569	CID	MS2		42.045	80.8170371293333	66787	CNB1_070917_02.raw	0/0	4.10623264312744			0	4.769E-05
False	High	Sequest HT (A2)	Unambiguous	[K].EHNADVTGFIR.[F]		1	1	A6T4X2	A6T4X2	0	3	0.8098	0	1	1	420.210296630859	1258.61633663258	-0.904395055873944	-0.000379429140518065	CID	MS2		41.55	80.8207015784	66791	CNB1_070917_02.raw	0/0	3.04688215255737			0	1.323E-05
False	High	Sequest HT (A2)	Unambiguous	[R].IAHWVGQGATVSDR.[V]		1	1	A6TCL7	A6TCL7	0	3	0.5641	0	1	1	499.591705322266	1496.7605627068	0.0748595388364107	3.7348932361662E-05	HCD	MS2	19.25505	33.1	80.8299343850667	66801	CNB1_070917_02.raw	0/0	2.73470520973206			0	7.434E-07
False	High	Sequest HT (A2)	Unambiguous	[R].IAHWVGQGATVSDR.[V]		1	1	A6TCL7	A6TCL7	0	3	0.8079	0	1	1	499.591705322266	1496.7605627068	0.0748595388364107	3.7348932361662E-05	CID	MS2		41.13	80.8318095173333	66803	CNB1_070917_02.raw	0/0	2.28685307502747			0	1.066E-05
False	High	Sequest HT (A2)	Unambiguous	[R].EGFEVTYLAPQSnGIIDLK.[E]	N13(Deamidated)	1	1	A6TCF1	A6TCF1	0	2	0.0354	0	1	1	1048.03271484375	2095.0581530575	-0.584524005822366	-0.00061230624993569	HCD	MS2	0	33.1	80.8150269624	66785	CNB1_070917_02.raw	0/0	5.36902093887329			0	2.138E-07
False	High	Sequest HT (A2)	Unambiguous	[R].ELLSQYDFPGDDTPIVR.[G]		1	1	A6TEX7	A6TEX7	0	2	0.7314	0	1	1	982.984802246094	1964.96232786219	1.18589802876597	0.00116512109389078	CID	MS2		42.52	80.6874227541333	66650	CNB1_070917_02.raw	0/0	4.84301853179932			0	1.964E-10
False	High	Sequest HT (A2)	Unambiguous	[R].ADIDYNTSEAHTTYGVIGVK.[V]		1	1	B5XNA0	B5XNA0	0	3	0.673	0	1	1	718.68359375	2154.03622799	0.591745272408264	0.000424880000082339	CID	MS2		32.25141	80.6859266733333	66649	CNB1_070917_02.raw	0/0	3.14751100540161			0	1.873E-08
False	High	Sequest HT (A2)	Unambiguous	[R].ELLSQYDFPGDDTPIVR.[G]		1	1	A6TEX7	A6TEX7	0	2	0.6803	0	1	1	982.983947753906	1964.96061887781	0.316168173160792	0.000310628906390775	HCD	MS2	15.20416	33.1	80.6849991504	66648	CNB1_070917_02.raw	0/0	4.41354703903198			0	1.177E-10
False	High	Sequest HT (A2)	Unambiguous	[K].AANIIGVQIEFAK.[V]		1	1	B5XNB2	B5XNB2	0	2	0.5174	0	1	1	687.393249511719	1373.77922239344	0.360933990196139	0.000247921718710131	HCD	MS2	7.387626	37.425	80.5617191352	66520	CNB1_070917_02.raw	0/0	3.43739652633667			0	5.17E-09
False	High	Sequest HT (A2)	Unambiguous	[K].AANIIGVQIEFAK.[V]		1	1	B5XNB2	B5XNB2	0	2	0.5388	0	1	1	687.393249511719	1373.77922239344	0.360933990196139	0.000247921718710131	CID	MS2		27.94	80.5633479992	66522	CNB1_070917_02.raw	0/0	4.25493431091309			0	7.27E-08
False	High	Sequest HT (A2)	Unambiguous	[K].DAALScDQFFVNHR.[W]	C6(Carbamidomethyl)	1	1	A6T4X1	A6T4X1	0	2	0.7162	0	1	1	840.384948730469	1679.76262083094	1.87896600906509	0.00157810546871318	HCD	MS2	45.36438	42.145	80.5691189768	66528	CNB1_070917_02.raw	0/0	2.95593118667603			0	5.276E-06
False	High	Sequest HT (A2)	Unambiguous	[K].DAALScDQFFVNHR.[W]	C6(Carbamidomethyl)	1	1	A6T4X1	A6T4X1	0	2	0.7151	0	1	1	840.385375976563	1679.76347532313	2.38766514456501	0.00200535156246318	CID	MS2		23.47	80.5709768930667	66530	CNB1_070917_02.raw	0/0	3.64760947227478			0	4.735E-06
False	High	Sequest HT (A2)	Unambiguous	[R].ATLGEVGNAEHMLR.[V]		1	1	A6TEW9	A6TEW9	0	3	0.7857	0	1	1	499.920379638672	1497.74658565602	-0.83551713659162	-0.000417131328049436	CID	MS2		33.1	82.7332965621333	70295	CNB1_070917_03.raw	0/0	1.68271434307098			0	0.000206
False	High	Sequest HT (A2)	Unambiguous	[K].GVLGYTEDDVVSTDFnGEVcTSVFDAK.[A]	N16(Deamidated); C20(Carbamidomethyl)	1	1	P24164	P24164	0	2	0.7914	0	1	1	1463.16284179688	2925.31840696375	6.8939376755318	0.010083411874934	HCD	MS2	0	33.1	80.6012318538667	66560	CNB1_070917_02.raw	0/0	3.7363760471344			0	5.393E-05
False	High	Sequest HT (A2)	Unambiguous	[R].DLLGATNPANALAGTLR.[A]		1	1	A6TCD7	A6TCD7	0	2	0.79	0	1	1	834.458190917969	1667.90910520594	0.95719692428393	0.00079825796865407	CID	MS2		38.545	80.5607903973333	66519	CNB1_070917_02.raw	0/0	5.00393533706665			0	1.516E-11
False	High	Sequest HT (A2)	Unambiguous	[K].GVLGYTEDDVVSTDFNGEVcTSVFDAK.[A]	C20(Carbamidomethyl)	1	1	P24164	P24164	0	3	0.7854	0	1	1	975.441711425781	2924.31058101734	-1.2458041021344	-0.00121437421878786	CID	MS2		33.1	80.6021111658667	66561	CNB1_070917_02.raw	0/0	6.56710481643677			0	4.559E-13
False	High	Sequest HT (A2)	Unambiguous	[R].DSVGAVVMGPYADLAEGMK.[V]		1	2	A6TG38	A6TG38; B5XZM2	0	2	0.5254	0	1	1	955.457458496094	1909.90764036219	2.21454769044684	0.00211478609367077	HCD	MS2	21.09968	33.7	80.6082671773333	66567	CNB1_070917_02.raw	0/0	4.13490724563599			0	2.11E-05
False	High	Sequest HT (A2)	Unambiguous	[R].VGFFNPIANGAEEETR.[L]		1	1	A6TCL7	A6TCL7	0	2	0.3453	0	1	1	875.925048828125	1750.84282102625	1.90328483645022	0.00166617312493145	HCD	MS2	72.89427	31.915	80.6089941202667	66568	CNB1_070917_02.raw	0/0	3.3306303024292			0	1.026E-07
False	High	Sequest HT (A2)	Unambiguous	[R].DSVGAVVMGPYADLAEGMK.[V]		1	2	A6TG38	A6TG38; B5XZM2	0	2	0.5863	0	1	1	955.457458496094	1909.90764036219	2.21454769044684	0.00211478609367077	CID	MS2		29.545	80.6098960301333	66569	CNB1_070917_02.raw	0/0	3.65284085273743			0	1.022E-05
False	High	Sequest HT (A2)	Unambiguous	[R].VGFFNPIANGAEEETR.[L]		1	1	A6TCL7	A6TCL7	0	2	0.5678	0	1	1	875.925048828125	1750.84282102625	1.90328483645022	0.00166617312493145	CID	MS2		40.545	80.6109378661333	66570	CNB1_070917_02.raw	0/0	3.90696740150452			0	1.227E-07
False	High	Sequest HT (A2)	Unambiguous	[K].VALQDAGLSVSDINDVILVGGQTR.[M]		1	2	A6T4F4	A6T4F4; B5Y242	0	2	0.8384	0	1	1	1220.6572265625	2440.307176495	1.22293155481133	0.00149216249997153	HCD	MS2	0	38.505	80.6119025181333	66571	CNB1_070917_02.raw	0/0	4.63920402526855	3056583.5	80.3885879516602	0	1.402E-09
False	High	Sequest HT (A2)	Unambiguous	[K].VALQDAGLSVSDINDVILVGGQTR.[M]		1	2	A6T4F4	A6T4F4; B5Y242	0	2	0.648	0	1	1	1220.6572265625	2440.307176495	1.22293155481133	0.00149216249997153	CID	MS2		30.805	80.6136083648	66573	CNB1_070917_02.raw	0/0	4.46053314208984	3056583.5	80.3885879516602	0	2.607E-11
False	High	Sequest HT (A2)	Unambiguous	[K].GVLGYTEDDVVSTDFnGEVcTSVFDAK.[A]	N16(Deamidated); C20(Carbamidomethyl)	1	1	P24164	P24164	0	2	0.7133	0	1	1	1463.16284179688	2925.31840696375	6.8939376755318	0.010083411874934	CID	MS2		41.655	80.6031841072	66562	CNB1_070917_02.raw	0/0	2.79020166397095			0	2.209E-05
False	High	Sequest HT (A2)	Unambiguous	[K].HYYLGNAEEIAAK.[A]		1	1	B5XZB2	B5XZB2	0	2	0.6208	0	1	1	739.869140625	1478.73100462	2.42466593469643	0.00179271000001791	HCD	MS2	32.35882	23.05	80.6164644568	66576	CNB1_070917_02.raw	0/0	3.5578978061676			0	1.796E-07
False	High	Sequest HT (A2)	Unambiguous	[R].DLLGATNPANALAGTLR.[A]		1	1	A6TCD7	A6TCD7	0	2	0.8207	0	1	1	834.458190917969	1667.90910520594	0.95719692428393	0.00079825796865407	HCD	MS2	0	28.48	80.55805688	66517	CNB1_070917_02.raw	0/0	5.13336849212646			0	4.078E-11
False	High	Sequest HT (A2)	Unambiguous	[R].TTDVTGTIELPEGVEMVMPGDNIK.[M]		1	1	A6TEX7	A6TEX7	0	2	0.6643	0	1	1	1273.62353515625	2546.2397936825	1.32047929984329	0.00168112625010508	CID	MS2		26.005	80.5552776829333	66514	CNB1_070917_02.raw	0/0	4.1723461151123			0	4.623E-09
False	High	Sequest HT (A2)	Unambiguous	[K].LTDAELPTTESLALTIDR.[V]		1	1	B5XZB2	B5XZB2	0	2	0.6076	0	1	1	980.019104003906	1959.03093137781	1.45697647025962	0.0014271289064709	CID	MS2		31.825	80.4994237298667	66458	CNB1_070917_02.raw	0/0	4.23455762863159			0	6.809E-09
False	High	Sequest HT (A2)	Unambiguous	[R].NELLDVSDVSETINSIR.[E]		1	2	A6T4P1	B5Y1T9; A6T4P1	0	2	0.6644	0	1	1	952.485229492188	1903.96318235438	1.29020748256651	0.00122825218750222	CID	MS2		41.205	80.5005239965333	66459	CNB1_070917_02.raw	0/0	4.47158050537109			0	7.844E-10
False	High	Sequest HT (A2)	Unambiguous	[K].NVIGSIFSR.[F]		1	1	A6TCD7	A6TCD7	0	2	0.5901	0	1	1	496.779968261719	992.552659893438	0.306556561704249	0.00015213671872516	CID	MS2		33.1	82.7409605117333	70303	CNB1_070917_03.raw	0/0	1.60751795768738			0	0.001034
False	High	Sequest HT (A2)	Unambiguous	[K].NVIGSIFSR.[F]		1	1	A6TCD7	A6TCD7	0	2	0.7394	0	1	1	496.779968261719	992.552659893438	0.306556561704249	0.00015213671872516	HCD	MS2	21.98602	23.485	80.5109231986667	66468	CNB1_070917_02.raw	0/0	1.88184309005737			0	0.0005094
False	High	Sequest HT (A2)	Unambiguous	[R].ELPELTEEFIK.[R]		1	2	A6T5H9	A6T5H9; B5Y0U3	0	2	0.794	0	1	1	674.355773925781	1347.70427122156	0.0349123804885669	2.35257813301359E-05	CID	MS2		18.16	80.5116567128	66469	CNB1_070917_02.raw	0/0	3.01368594169617			0	7.32E-05
False	High	Sequest HT (A2)	Unambiguous	[K].NVIGSIFSR.[F]		1	1	A6TCD7	A6TCD7	0	2	0.804	0	1	1	496.779968261719	992.552659893438	0.306556561704249	0.00015213671872516	CID	MS2		33.085	80.5125173698667	66470	CNB1_070917_02.raw	0/0	2.49641895294189			0	2.271E-05
False	High	Sequest HT (A2)	Unambiguous	[K].GAVPGATGSDLIVKPAVK.[A]		1	1	A6TEX2	A6TEX2	0	3	0.7401	0	1	1	560.661499023438	1679.96994381031	0.534224314680546	0.000299160104153392	HCD	MS2	48.08179	23.76094	80.5573007496	66516	CNB1_070917_02.raw	0/0	3.76626491546631			0	3.032E-09
False	High	Sequest HT (A2)	Unambiguous	[K].FTESVDVAVNLGIDAR.[K]		1	1	A6TGN6	A6TGN6	0	2	0.6354	0	1	1	853.443054199219	1705.87883176844	1.92976472265066	0.00164596921899829	HCD	MS2	0	28.495	80.5133586973333	66471	CNB1_070917_02.raw	0/0	4.90787553787231			0	1.58E-10
False	High	Sequest HT (A2)	Unambiguous	[K].TAEDYLGEPVTEAVITVPAYFNDAQR.[Q]		1	2	A6T4F4	A6T4F4; B5Y242	0	3	0.4621	0	1	1	957.134521484375	2869.38901119313	-0.0113706698571037	-1.08756251696226E-05	HCD	MS2	11.12847	18.16	82.7403025189333	70302	CNB1_070917_03.raw	0/0	4.09322357177734			0	3.739E-08
False	High	Sequest HT (A2)	Unambiguous	[K].NVIGSIFSR.[F]		1	1	A6TCD7	A6TCD7	0	2	0.6129	0	1	1	496.779968261719	992.552659893438	0.306556561704249	0.00015213671872516	HCD	MS2	6.832993	38.1	82.7394983226667	70301	CNB1_070917_03.raw	0/0	1.8615837097168			0	0.0005633
False	High	Sequest HT (A2)	Unambiguous	[K].VYAGNEHNHAAQQPQVLDI.[-]		1	1	B5XSS1	B5XSS1	0	3	0.5848	0	1	1	702.011840820313	2104.02096920094	0.156096823104487	0.000109476979256821	CID	MS2		29.065	82.73708232	70299	CNB1_070917_03.raw	0/0	1.71214056015015			0	0.001179
False	High	Sequest HT (A2)	Unambiguous	[K].VIPATILGIPSDR.[V]		1	2	A6TFH4	B5XMY7; A6TFH4	0	2	0.1302	0	1	1	676.40087890625	1351.7944811825	0.0773582891645766	5.22862501384225E-05	HCD	MS2	24.49382	30.295	80.5440051330667	66504	CNB1_070917_02.raw	0/0	1.92439150810242			0	0.0007092
False	High	Sequest HT (A2)	Unambiguous	[K].VYAGNEHNHAAQQPQVLDI.[-]		1	1	B5XSS1	B5XSS1	0	3	0.6258	0	1	1	702.011840820313	2104.02096920094	0.156096823104487	0.000109476979256821	HCD	MS2	20.90498	42.345	82.7352880872	70297	CNB1_070917_03.raw	0/0	3.18076968193054			0	0.0005191
False	High	Sequest HT (A2)	Unambiguous	[R].KDVNPDEAVAIGAAVQGGVLTGDVK.[D]		1	2	A6T4F4	A6T4F4; B5Y242	1	3	0.4913	0	1	1	808.427856445313	2423.26901607594	-3.56005597916283	-0.00287566802080619	CID	MS2		36.07	82.7344007434667	70296	CNB1_070917_03.raw	0/0	3.45520639419556			0	2.586E-05
False	High	Sequest HT (A2)	Unambiguous	[K].FTESVDVAVNLGIDAR.[K]		1	1	A6TGN6	A6TGN6	0	2	0.6467	0	1	1	853.444091796875	1705.88090696375	3.14626338509517	0.00268356687524829	CID	MS2		23.17	80.5148919925333	66473	CNB1_070917_02.raw	0/0	5.34599304199219			0	2.269E-08
False	High	Sequest HT (A2)	Unambiguous	[K].TAEDYLGEPVTEAVITVPAYFNDAQR.[Q]		1	2	A6T4F4	A6T4F4; B5Y242	0	3	0.4238	0	1	1	957.134521484375	2869.38901119313	-0.0113706698571037	-1.08756251696226E-05	CID	MS2		28.495	82.7420502837333	70304	CNB1_070917_03.raw	0/0	3.614018201828			0	0.0001423
False	High	Sequest HT (A2)	Unambiguous	[K].HYYLGNAEEIAAK.[A]		1	1	B5XZB2	B5XZB2	0	2	0.6339	0	1	1	739.868225097656	1478.72917356531	1.18640209801813	0.000877182656267905	CID	MS2		33.61	80.618166648	66578	CNB1_070917_02.raw	0/0	3.36281704902649			0	1.026E-05
False	High	Sequest HT (A2)	Unambiguous	[R].KDVNPDEAVAIGAAVQGGVLTGDVK.[D]		1	2	A6T4F4	A6T4F4; B5Y242	1	3	0.5178	0	1	1	808.427856445313	2423.26901607594	-3.56005597916283	-0.00287566802080619	HCD	MS2	50.64656	25.75	82.7325400696	70294	CNB1_070917_03.raw	0/0	4.49560260772705			0	5.846E-10
False	High	Sequest HT (A2)	Unambiguous	[R].LTPVSDVSVLTVGQALK.[V]		1	1	A6TB02	A6TB02	0	2	0.6213	0	1	1	864.001831054688	1726.99638547938	0.844703914614819	0.000729399687543264	HCD	MS2	11.10503	41.25	80.6583421976	66622	CNB1_070917_02.raw	0/0	3.74807739257813			0	1.855E-08
False	High	Sequest HT (A2)	Unambiguous	[K].TFEVLATnGDTHLGGEDFDTR.[L]	N8(Deamidated)	1	2	A6T4F4	A6T4F4; B5Y242	0	2	0.6824	0	1	1	1148.52453613281	2296.04179563563	2.34551839029689	0.00269269781250459	HCD	MS2	29.31166	29.185	80.6591939442667	66623	CNB1_070917_02.raw	0/0	4.24565553665161	7032310.375	80.8394546508789	0	2.463E-05
False	High	Sequest HT (A2)	Unambiguous	[R].LTPVSDVSVLTVGQALK.[V]		1	1	A6TB02	A6TB02	0	2	0.7346	0	1	1	864.001831054688	1726.99638547938	0.844703914614819	0.000729399687543264	CID	MS2		33.1	80.66004814	66624	CNB1_070917_02.raw	0/0	4.37481832504272			0	1.784E-09
False	High	Sequest HT (A2)	Unambiguous	[K].TFEVLATnGDTHLGGEDFDTR.[L]	N8(Deamidated)	1	2	A6T4F4	A6T4F4; B5Y242	0	2	0.7547	0	1	1	1148.52453613281	2296.04179563563	2.34551839029689	0.00269269781250459	CID	MS2		38.205	80.6611251856	66625	CNB1_070917_02.raw	0/0	4.28018426895142	7032310.375	80.8394546508789	0	4.529E-06
False	High	Sequest HT (A2)	Unambiguous	[R].NMDLEQEcEQLREELNETNSETK.[R]	C8(Carbamidomethyl)	1	1	A6TGP1	A6TGP1	1	3	0.3819	0	1	1	947.08251953125	2839.23300533375	-0.933665454607505	-0.000883632083237273	HCD	MS2	0	33.1	80.662901984	66627	CNB1_070917_02.raw	0/0	2.88025689125061	2406565.6875	80.5712738037109	0	0.0001338
False	High	Sequest HT (A2)	Unambiguous	[R].NMDLEQEcEQLREELNETNSETK.[R]	C8(Carbamidomethyl)	1	1	A6TGP1	A6TGP1	1	3	0.7277	0	1	1	947.08251953125	2839.23300533375	-0.933665454607505	-0.000883632083237273	CID	MS2		40.98	80.6649000866667	66629	CNB1_070917_02.raw	0/0	3.81505823135376	2406565.6875	80.5712738037109	0	0.0004582
False	High	Sequest HT (A2)	Unambiguous	[K].LDLYITVK.[G]		1	2	A6TEN8	A6TEN8; B5XSS2	0	2	0.9835	0	1	1	482.789123535156	964.570970440313	-0.403598638381503	-0.000194649843706429	CID	MS2		33.1	80.6565045136	66620	CNB1_070917_02.raw	0/0	2.42785930633545			0	0.0002159
False	High	Sequest HT (A2)	Unambiguous	[K].AVAAVNGPIAQAILGK.[D]		1	2	A6TD53	B5XV19; A6TD53	0	2	0.7793	0	1	1	746.946655273438	1492.88603391688	0.968177236371104	0.000722688437576835	HCD	MS2	61.73516	33.1	80.6700582730667	66635	CNB1_070917_02.raw	0/0	3.67461204528809			0	1.115E-08
False	High	Sequest HT (A2)	Unambiguous	[R].GMVNAVSFMVK.[V]		1	1	A6TEV4	A6TEV4	0	2	0.474	0	1	1	591.805358886719	1182.60344114344	2.0963144095807	0.00123955171875423	HCD	MS2	73.2204	42.465	80.6758208056	66640	CNB1_070917_02.raw	0/0	3.26995325088501			0	0.0002062
False	High	Sequest HT (A2)	Unambiguous	[R].GMVNAVSFMVK.[V]		1	1	A6TEV4	A6TEV4	0	2	0.8055	0	1	1	591.805358886719	1182.60344114344	2.0963144095807	0.00123955171875423	CID	MS2		28.41	80.6781349981333	66641	CNB1_070917_02.raw	0/0	3.28972387313843			0	0.0001835
False	High	Sequest HT (A2)	Unambiguous	[K].VLESAIANAEHNDGADIDDLK.[V]		1	1	A6TEW7	A6TEW7	0	3	0.8574	0	1	1	737.357421875	2210.057712365	0.256597437591004	0.00018903166680199	HCD	MS2	0	33.1	80.6811408184	66644	CNB1_070917_02.raw	0/0	5.32557153701782			0	1.479E-13
False	High	Sequest HT (A2)	Unambiguous	[K].FGVSAAAAVAVAAGPVEAAEEK.[T]		1	1	A6TGN9	A6TGN9	0	2	0.8363	0	1	1	1008.02630615234	2015.04533567469	0.466369222064938	0.000469877343675762	CID	MS2		33.1	80.6820224989333	66645	CNB1_070917_02.raw	0/0	6.11364078521729			0	3.262E-13
False	High	Sequest HT (A2)	Unambiguous	[K].VLESAIANAEHNDGADIDDLK.[V]		1	1	A6TEW7	A6TEW7	0	3	0.9087	0	1	1	737.357421875	2210.057712365	0.256597437591004	0.00018903166680199	CID	MS2		30.5902	80.6831326936	66646	CNB1_070917_02.raw	0/0	4.82346153259277			0	1.61E-14
False	High	Sequest HT (A2)	Unambiguous	[R].ADIDYNTSEAHTTYGVIGVK.[V]		1	1	B5XNA0	B5XNA0	0	3	0.6653	0	1	1	718.683532714844	2154.03604488453	0.506739470406198	0.000363844843832339	HCD	MS2	4.096691	32.32424	80.6841178773333	66647	CNB1_070917_02.raw	0/0	4.95618200302124			0	5.061E-11
False	High	Sequest HT (A2)	Unambiguous	[K].AVAAVNGPIAQAILGK.[D]		1	2	A6TD53	B5XV19; A6TD53	0	2	0.8758	0	1	1	746.946655273438	1492.88603391688	0.968177236371104	0.000722688437576835	CID	MS2		33.2652	80.6719564824	66637	CNB1_070917_02.raw	0/0	4.42611837387085			0	2.631E-06
False	High	Sequest HT (A2)	Unambiguous	[R].IAGINIPDHK.[H]		1	1	B5XNB4	B5XNB4	0	3	0.5078	0	1	1	359.873626708984	1077.60632686695	1.12048182730911	0.000402478984445527	HCD	MS2	49.12009	33.1	80.6197621754667	66580	CNB1_070917_02.raw	0/0	2.55804872512817			0	0.001065
False	High	Sequest HT (A2)	Unambiguous	[K].LDLYITVK.[G]		1	2	A6TEN8	A6TEN8; B5XSS2	0	2	0.9046	0	1	1	482.789123535156	964.570970440313	-0.403598638381503	-0.000194649843706429	HCD	MS2	23.34632	36.33	80.6550902610667	66618	CNB1_070917_02.raw	0/0	2.40603876113892			0	0.001825
False	High	Sequest HT (A2)	Selected	[K].VEGDTKPELELTLK.[Y]		1	1	A6TEV8	A6TEV8	0	3	0.0207	0	1	1	524.621765136719	1571.85074215016	-1.23231640536205	-0.000645673281117828	HCD	MS2	61.9528	39.11248	82.722755364	70286	CNB1_070917_03.raw	0/0	1.92679882049561			0	0.0007189
False	High	Sequest HT (A2)	Unambiguous	[K].NALVPWSPISEK.[Y]		1	1	Q9F663	Q9F663	0	2	0.9048	0	1	1	670.864501953125	1340.72172727625	0.633939744355828	0.00042496812511672	CID	MS2		24.955	80.6390989770667	66600	CNB1_070917_02.raw	0/0	2.09547781944275			0	5.646E-06
False	High	Sequest HT (A2)	Unambiguous	[K].IGVPFVEGGVIK.[A]		1	1	B5XSV5	B5XSV5	0	2	0.5302	0	1	1	607.861145019531	1214.71501340906	0.558097523569965	0.000338964531238162	HCD	MS2	40.11467	20.95895	80.6409072864	66602	CNB1_070917_02.raw	0/0	2.80974531173706			0	2.422E-06
False	High	Sequest HT (A2)	Unambiguous	[R].DAnGIDPVSLIAFDK.[V]	N3(Deamidated)	1	1	A6TEX1	A6TEX1	0	2	0.643	0	1	1	788.3984375	1575.78959837	-0.305237357647711	-0.000240495000015661	HCD	MS2	17.91715	21.49	80.6416445992	66603	CNB1_070917_02.raw	0/0	4.50603866577148			0	4.797E-09
False	High	Sequest HT (A2)	Unambiguous	[K].IGVPFVEGGVIK.[A]		1	1	B5XSV5	B5XSV5	0	2	0.4883	0	1	1	607.861145019531	1214.71501340906	0.558097523569965	0.000338964531238162	CID	MS2		19.18899	80.6423696893333	66604	CNB1_070917_02.raw	0/0	2.13175559043884			0	9.957E-05
False	High	Sequest HT (A2)	Unambiguous	[R].DAnGIDPVSLIAFDK.[V]	N3(Deamidated)	1	1	A6TEX1	A6TEX1	0	2	0.7385	0	1	1	788.3984375	1575.78959837	-0.305237357647711	-0.000240495000015661	CID	MS2		31.36	80.6433717456	66605	CNB1_070917_02.raw	0/0	5.01221656799316			0	8.387E-09
False	High	Sequest HT (A2)	Unambiguous	[K].TFEVLATnGDTHLGGEDFDTR.[L]	N8(Deamidated)	1	2	A6T4F4	A6T4F4; B5Y242	0	3	0.6958	0	1	1	766.017883300781	2296.03909664234	1.17001730974288	0.000895467447926901	HCD	MS2	13.08075	36.225	80.6441862586667	66606	CNB1_070917_02.raw	0/0	4.8020396232605			0	2.982E-10
False	High	Sequest HT (A2)	Unambiguous	[R].NVALEEQAVEAVLAK.[A]		1	2	A6T5H9	A6T5H9; B5Y0U3	0	2	0.6736	0	1	1	792.435974121094	1583.86467161219	0.479234473248393	0.000379521093918811	CID	MS2		31.75	80.6542379197333	66617	CNB1_070917_02.raw	0/0	3.86300039291382			0	5.672E-08
False	High	Sequest HT (A2)	Unambiguous	[R].ASLPTIELALK.[Q]		1	1	B5XUB8	B5XUB8	0	2	0.646	0	1	1	578.352722167969	1155.69816770594	-0.15864352686863	-9.16720312034158E-05	HCD	MS2	0	33.1	80.6454504544	66607	CNB1_070917_02.raw	0/0	2.73714208602905			0	1.352E-05
False	High	Sequest HT (A2)	Unambiguous	[R].ASLPTIELALK.[Q]		1	1	B5XUB8	B5XUB8	0	2	0.4925	0	1	1	578.352722167969	1155.69816770594	-0.15864352686863	-9.16720312034158E-05	CID	MS2		42.525	80.6472635242667	66609	CNB1_070917_02.raw	0/0	1.9919399023056			0	8.385E-05
False	High	Sequest HT (A2)	Unambiguous	[K].VLESAIANAEHNDGADIDDLK.[V]		1	1	A6TEW7	A6TEW7	0	2	0.8783	0	1	1	1105.53332519531	2210.05937376063	1.00834072555721	0.00111424531269222	HCD	MS2	0	30.595	80.6482656610667	66610	CNB1_070917_02.raw	0/0	5.67221450805664			0	1.635E-09
False	High	Sequest HT (A2)	Unambiguous	[R].GIDQLLANASQLGK.[G]		1	1	P19650	P19650	0	2	0.6704	0	1	1	714.39697265625	1427.7866686825	0.980730457974777	0.00070013625008869	HCD	MS2	7.01043	33.1	80.6489359538667	66611	CNB1_070917_02.raw	0/0	3.61302828788757			0	1.006E-07
False	High	Sequest HT (A2)	Unambiguous	[K].VLESAIANAEHNDGADIDDLK.[V]		1	1	A6TEW7	A6TEW7	0	2	0.8808	0	1	1	1105.53332519531	2210.05937376063	1.00834072555721	0.00111424531269222	CID	MS2		24.685	80.6498425178667	66612	CNB1_070917_02.raw	0/0	4.10856342315674			0	1.825E-09
False	High	Sequest HT (A2)	Unambiguous	[R].GIDQLLANASQLGK.[G]		1	1	P19650	P19650	0	2	0.6842	0	1	1	714.39697265625	1427.7866686825	0.980730457974777	0.00070013625008869	CID	MS2		41.115	80.6508048552	66613	CNB1_070917_02.raw	0/0	3.98542237281799			0	1.148E-07
False	High	Sequest HT (A2)	Unambiguous	[R].NVALEEQAVEAVLAK.[A]		1	2	A6T5H9	A6T5H9; B5Y0U3	0	2	0.5326	0	1	1	792.435974121094	1583.86467161219	0.479234473248393	0.000379521093918811	HCD	MS2	55.07024	21.94	80.6525149885333	66615	CNB1_070917_02.raw	0/0	3.67976570129395			0	2.93E-09
False	High	Sequest HT (A2)	Unambiguous	[K].TFEVLATnGDTHLGGEDFDTR.[L]	N8(Deamidated)	1	2	A6T4F4	A6T4F4; B5Y242	0	3	0.7933	0	1	1	766.017639160156	2296.03836422047	0.851023293910421	0.000651326822926901	CID	MS2		20.605	80.6463757744	66608	CNB1_070917_02.raw	0/0	4.5041937828064			0	4.925E-10
False	High	Sequest HT (A2)	Unambiguous	[R].qTDELTGLSSLVVLDSAER.[T]	Q1(Deamidated)	1	1	A6TGP1	A6TGP1	0	2	0.5521	0	1	1	1017.52545166016	2034.04362669031	9.78666576657576	0.009953155156323	HCD	MS2	48.68177	38.935	82.6403983981333	70201	CNB1_070917_03.raw	0/0	4.22153568267822			0	2.849E-06
False	High	Sequest HT (A2)	Unambiguous	[K].SVNDIKDDEQILDLGDVSAQK.[L]		1	1	B5XUB8	B5XUB8	1	2	0.6434	0	1	1	1151.57275390625	2302.1382311825	-1.14834306141384	-0.00132182375000411	HCD	MS2	31.15831	33.1	81.6652085605333	67672	CNB1_070917_02.raw	0/0	3.87415361404419	3940223.75	81.6268157958984	0	0.0004167
False	High	Sequest HT (A2)	Unambiguous	[K].SVNDIKDDEQILDLGDVSAQK.[L]		1	1	B5XUB8	B5XUB8	1	2	0.7044	0	1	1	1151.57275390625	2302.1382311825	-1.14834306141384	-0.00132182375000411	CID	MS2		41.865	81.6672115317333	67674	CNB1_070917_02.raw	0/0	4.33078289031982	3940223.75	81.6268157958984	0	7.763E-09
False	High	Sequest HT (A2)	Unambiguous	[K].AVAAVNGPIAqAILGK.[D]	Q11(Deamidated)	1	2	A6TD53	B5XV19; A6TD53	0	2	0.0489	0	1	1	747.43896484375	1493.8706530575	1.37128358808	0.00102425875007683	HCD	MS2	38.10128	42.315	82.7019866725333	68737	CNB1_070917_02.raw	0/0	4.50381708145142			0	2.423E-06
False	High	Sequest HT (A2)	Unambiguous	[K].VALQDAGLSVSDINDVILVGGQTR.[M]		1	2	A6T4F4	A6T4F4; B5Y242	0	3	0.741	0	1	1	814.106628417969	2440.30533199391	0.467082714471354	0.000379941302071529	CID	MS2		33.475	82.7011347712	68736	CNB1_070917_02.raw	0/0	6.36884546279907			0	1.641E-12
False	High	Sequest HT (A2)	Unambiguous	[K].VALQDAGLSVSDINDVILVGGQTR.[M]		1	2	A6T4F4	A6T4F4; B5Y242	0	3	0.6201	0	1	1	814.10546875	2440.30185299	-0.958560825138499	-0.000779726666678471	HCD	MS2	28.68176	23.935	82.6992533602667	68734	CNB1_070917_02.raw	0/0	4.86919593811035			0	1.901E-07
False	High	Sequest HT (A2)	Unambiguous	[R].AGDNAPMAYIELVDR.[A]		1	1	A6TEU7	A6TEU7	0	2	0.6366	0	1	1	817.89599609375	1634.7847155575	0.265171071871813	0.000216748750176521	CID	MS2		32.545	82.6963847952	68731	CNB1_070917_02.raw	0/0	4.64920282363892			0	2.077E-08
False	High	Sequest HT (A2)	Unambiguous	[R].AGDNAPMAYIELVDR.[A]		1	1	A6TEU7	A6TEU7	0	2	0.5377	0	1	1	817.89599609375	1634.7847155575	0.265171071871813	0.000216748750176521	HCD	MS2	54.29422	40.725	82.6947062066667	68729	CNB1_070917_02.raw	0/0	3.85019516944885			0	1.252E-09
False	High	Sequest HT (A2)	Unambiguous	[K].ANDAAGDGTTTATVLAQAIVNEGLK.[A]		1	3	A6TH53	O66026; B5Y368; A6TH53	0	2	0.8032	0	1	1	1201.11486816406	2401.22245969813	0.806922191326345	0.000968799062775361	CID	MS2		31.165	82.6932913301333	68728	CNB1_070917_02.raw	0/0	6.30070543289185			0	8.743E-12
False	High	Sequest HT (A2)	Unambiguous	[R].EMLPVLEAVAK.[A]		1	3	A6TH53	O66026; B5Y368; A6TH53	0	2	0.5752	0	1	1	600.339294433594	1199.67131223719	0.742276521382433	0.000445243593730993	CID	MS2		33.1	82.6879102077333	68727	CNB1_070917_02.raw	0/0	2.25954508781433			0	0.001579
False	High	Sequest HT (A2)	Unambiguous	[K].ANDAAGDGTTTATVLAQAIVNEGLK.[A]		1	3	A6TH53	O66026; B5Y368; A6TH53	0	2	0.7605	0	1	1	1201.1142578125	2401.221238995	0.298554420117881	0.000358447500275361	HCD	MS2	0	21.265	82.6872308872	68726	CNB1_070917_02.raw	0/0	6.6424994468689			0	5.32E-12
False	High	Sequest HT (A2)	Unambiguous	[K].EYQVQLDIAMQSGKPK.[E]		1	1	A6T4X2	A6T4X2	0	2	0.5865	0	1	1	917.975708007813	1834.94413938563	4.0216784505825	0.00368976281265532	HCD	MS2	26.46586	33.64	82.6819045122667	68722	CNB1_070917_02.raw	0/0	4.1605486869812			0	9.761E-09
False	High	Sequest HT (A2)	Unambiguous	[R].AVSLYLGAVAATVR.[E]		1	2	A6T4X1	A6T4X1; B5Y1K2	0	2	0.7254	0	1	1	695.905212402344	1390.80314817469	-1.52966439639814	-0.00106373265623461	CID	MS2		32.29	82.6810709901333	68721	CNB1_070917_02.raw	0/0	3.96628880500793			0	1.267E-07
False	High	Sequest HT (A2)	Unambiguous	[K].LESLVEDLVNR.[S]		1	2	A6T4F4	A6T4F4; B5Y242	0	2	0.5473	0	1	1	643.850219726563	1286.69316282313	-1.4717215748907	-0.00094682843746341	CID	MS2		24.13	82.680123044	68720	CNB1_070917_02.raw	0/0	3.90654850006104			0	2.501E-06
False	High	Sequest HT (A2)	Unambiguous	[R].AVSLYLGAVAATVR.[E]		1	2	A6T4X1	A6T4X1; B5Y1K2	0	2	0.6045	0	1	1	695.905212402344	1390.80314817469	-1.52966439639814	-0.00106373265623461	HCD	MS2	28.12349	22.57	82.6793815362667	68719	CNB1_070917_02.raw	0/0	3.9691743850708			0	1.445E-07
False	High	Sequest HT (A2)	Unambiguous	[K].LESLVEDLVNR.[S]		1	2	A6T4F4	A6T4F4; B5Y242	0	2	0.5329	0	1	1	643.850219726563	1286.69316282313	-1.4717215748907	-0.00094682843746341	HCD	MS2	59.64597	34.99	82.6786397514667	68718	CNB1_070917_02.raw	0/0	3.18756484985352			0	1.315E-05
False	High	Sequest HT (A2)	Unambiguous	[R].ELLSQYDFPGDDTPIVR.[G]		1	1	A6TEX7	A6TEX7	0	2	0.7212	0	1	1	982.983215332031	1964.95915403406	-0.429314560215077	-0.000421792968609225	CID	MS2		39.9	82.6742816576	68713	CNB1_070917_02.raw	0/0	3.9091911315918			0	4.38E-06
False	High	Sequest HT (A2)	Unambiguous	[K].ALTEANGDIELAIENMR.[K]		1	1	A6T4X2	A6T4X2	0	2	0.7587	0	1	1	930.461181640625	1859.91508665125	-0.89572758964313	-0.000832989374885074	CID	MS2		32.755	82.6731982802667	68712	CNB1_070917_02.raw	0/0	4.60090589523315			0	1.795E-09
False	High	Sequest HT (A2)	Unambiguous	[R].ELLSQYDFPGDDTPIVR.[G]		1	1	A6TEX7	A6TEX7	0	2	0.6882	0	1	1	982.982971191406	1964.95866575281	-0.677808804673701	-0.000665933593609225	HCD	MS2	0	31.165	82.6723045613333	68711	CNB1_070917_02.raw	0/0	4.49146938323975			0	7.08E-08
False	High	Sequest HT (A2)	Unambiguous	[K].ALTEANGDIELAIENMR.[K]		1	1	A6T4X2	A6T4X2	0	2	0.6712	0	1	1	930.461181640625	1859.91508665125	-0.89572758964313	-0.000832989374885074	HCD	MS2	18.68335	38.065	82.6715051088	68710	CNB1_070917_02.raw	0/0	5.17013120651245			0	1.211E-10
False	High	Sequest HT (A2)	Unambiguous	[R].YTLAGTEVSALLGR.[M]		1	2	A6TG36	A6TG36; B5XZM4	0	2	0.6156	0	1	1	725.899475097656	1450.79167356531	1.14015487453959	0.000827062656298949	HCD	MS2	13.67999	29.41	82.6364853752	68673	CNB1_070917_02.raw	0/0	3.58976459503174			0	3.801E-07
False	High	Sequest HT (A2)	Unambiguous	[K].HYYLGNAEEIAAK.[A]		1	1	B5XZB2	B5XZB2	0	2	0.7471	0	1	1	739.867065429688	1478.72685422938	-0.382065428441059	-0.000282485312482095	HCD	MS2	28.75201	25.03	82.6371415944	68674	CNB1_070917_02.raw	0/0	4.30604553222656			0	1.46E-10
False	High	Sequest HT (A2)	Unambiguous	[R].YTLAGTEVSALLGR.[M]		1	2	A6TG36	A6TG36; B5XZM4	0	2	0.736	0	1	1	725.899475097656	1450.79167356531	1.14015487453959	0.000827062656298949	CID	MS2		25.45	82.6379227605333	68675	CNB1_070917_02.raw	0/0	4.46522426605225			0	8.281E-09
False	High	Sequest HT (A2)	Unambiguous	[K].HYYLGNAEEIAAK.[A]		1	1	B5XZB2	B5XZB2	0	2	0.7994	0	1	1	739.867065429688	1478.72685422938	-0.382065428441059	-0.000282485312482095	CID	MS2		34.42	82.6388916813333	68676	CNB1_070917_02.raw	0/0	3.38622426986694			0	5.856E-08
False	High	Sequest HT (A2)	Unambiguous	[K].SVNDIKDDEQILDLGDVSAQK.[L]		1	1	B5XUB8	B5XUB8	1	3	0.5543	0	1	1	768.052490234375	2302.14291744313	0.887266781692558	0.000680871041671101	HCD	MS2	23.138	34.78	82.6397581450667	68677	CNB1_070917_02.raw	0/0	4.60096168518066			0	1.329E-07
False	High	Sequest HT (A2)	Unambiguous	[R].EKPTWLEVDAGK.[M]		1	1	B5XNB5	B5XNB5	0	2	0.4882	0	1	1	686.858703613281	1372.71013059656	-0.419566507918252	-0.000287971718762492	HCD	MS2	21.65438	33.1	82.4602958957333	70020	CNB1_070917_03.raw	0/0	2.54129838943481			0	1.045E-05
False	High	Sequest HT (A2)	Unambiguous	[K].AVAAVnGPIAQAILGK.[D]	N6(Deamidated)	1	2	A6TD53	B5XV19; A6TD53	0	2		0.0489	2	2	747.43896484375	1493.8706530575	1.37128358808	0.00102425875007683	HCD	MS2	38.10128	42.315	82.7019866725333	68737	CNB1_070917_02.raw	0/0	4.28229570388794			0	3.574E-09
False	High	Sequest HT (A2)	Unambiguous	[K].SVNDIKDDEQILDLGDVSAQK.[L]		1	1	B5XUB8	B5XUB8	1	3	0.6138	0	1	1	768.05224609375	2302.14218502125	0.569118625336103	0.000436730416671101	CID	MS2		21.94	82.6414287410667	68679	CNB1_070917_02.raw	0/0	3.47474837303162			0	1.559E-06
False	High	Sequest HT (A2)	Unambiguous	[K].FTESVDVAVNLGIDAR.[K]		1	1	A6TGN6	A6TGN6	0	2	0.609	0	1	1	853.441955566406	1705.87663450281	0.64170731535647	0.000547336406498289	HCD	MS2	29.90764	31.75	82.6433395490667	68681	CNB1_070917_02.raw	0/0	4.44818258285522			0	2.698E-11
False	High	Sequest HT (A2)	Unambiguous	[K].FTESVDVAVNLGIDAR.[K]		1	1	A6TGN6	A6TGN6	0	2	0.6953	0	1	1	853.441955566406	1705.87663450281	0.64170731535647	0.000547336406498289	CID	MS2		20.485	82.6448786229333	68683	CNB1_070917_02.raw	0/0	4.66154527664185			0	6.317E-09
False	High	Sequest HT (A2)	Unambiguous	[K].AGDGNYGYNAATEEYGNMIDFGILDPTK.[V]		1	3	A6TH53	O66026; B5Y368; A6TH53	0	3	0.8547	0	1	1	999.447387695313	2996.32760982594	0.718411924224707	0.000717531979110693	HCD	MS2	0	30.49	82.6466871938667	68685	CNB1_070917_02.raw	0/0	5.16241931915283			0	1.085E-09
False	High	Sequest HT (A2)	Unambiguous	[K].AGDGNYGYNAATEEYGNMIDFGILDPTK.[V]		1	3	A6TH53	O66026; B5Y368; A6TH53	0	3	0.9278	0	1	1	999.447387695313	2996.32760982594	0.718411924224707	0.000717531979110693	CID	MS2		33.1	82.6482704344	68687	CNB1_070917_02.raw	0/0	5.68090772628784			0	3.469E-10
False	High	Sequest HT (A2)	Unambiguous	[R].GMVNAVSFMVK.[V]		1	1	A6TEV4	A6TEV4	0	2	0.5253	0	1	1	591.80419921875	1182.6011218075	0.135098401858946	7.98837500042282E-05	HCD	MS2	45.47858	33.1	82.6646736149333	68703	CNB1_070917_02.raw	0/0	3.15749168395996			0	5.34E-05
False	High	Sequest HT (A2)	Unambiguous	[R].GMVNAVSFMVK.[V]		1	1	A6TEV4	A6TEV4	0	2	0.7569	0	1	1	591.80419921875	1182.6011218075	0.135098401858946	7.98837500042282E-05	CID	MS2		42.67	82.6664424266667	68705	CNB1_070917_02.raw	0/0	3.24620485305786			0	5.878E-05
False	High	Sequest HT (A2)	Unambiguous	[K].ILADIAVFDK.[V]		1	1	B5XQC9	B5XQC9	0	2	0.641	0	1	1	552.818298339844	1104.62932004969	-0.55867607039862	-0.000308565156274199	CID	MS2		22.465	82.4577623632	70017	CNB1_070917_03.raw	0/0	1.95333588123322			0	0.0004752
False	High	Sequest HT (A2)	Unambiguous	[K].AVAAVnGPIAQAILGK.[D]	N6(Deamidated)	1	2	A6TD53	B5XV19; A6TD53	0	2	0.0247	0	1	1	747.43896484375	1493.8706530575	1.37128358808	0.00102425875007683	CID	MS2		33.1	82.70365334	68739	CNB1_070917_02.raw	0/0	4.45013380050659			0	6.249E-06
False	High	Sequest HT (A2)	Unambiguous	[K].AVAAVNGPIAqAILGK.[D]	Q11(Deamidated)	1	2	A6TD53	B5XV19; A6TD53	0	2		0.0247	2	2	747.43896484375	1493.8706530575	1.37128358808	0.00102425875007683	CID	MS2		33.1	82.70365334	68739	CNB1_070917_02.raw	0/0	4.34392738342285			0	6.586E-05
False	High	Sequest HT (A2)	Unambiguous	[R].GNPTVEAEVHLEGGFVGMAAAPSGASTGSR.[E]		1	2	A6TD53	B5XV19; A6TD53	0	3	0.6831	0	1	1	952.791137695313	2856.35885982594	0.267822139664814	0.000254998645535428	HCD	MS2	0	42.655	82.7056281496	68741	CNB1_070917_02.raw	0/0	5.86884450912476			0	5.07E-10
False	High	Sequest HT (A2)	Unambiguous	[K].EYQVQLDIAMQSGKPK.[E]		1	1	A6T4X2	A6T4X2	0	3	0.3584	0	1	1	612.316955566406	1834.93631343922	-0.243289464074987	-0.000148806926972611	CID	MS2		27.835	82.7857328984	68825	CNB1_070917_02.raw	0/0	1.73321104049683			0	0.001813
False	High	Sequest HT (A2)	Unambiguous	[R].TTDVTGTIELPEGVEMVMPGDNIK.[M]		1	1	A6TEX7	A6TEX7	0	3	0.6203	0	1	1	849.416748046875	2546.23569088063	-0.290840774103764	-0.000246849791589436	HCD	MS2	64.45529	37.96	82.7876996589333	68827	CNB1_070917_02.raw	0/0	5.60889434814453			0	3.39E-12
False	High	Sequest HT (A2)	Unambiguous	[K].DIGAQYIIIGHSER.[R]		1	1	Q7X222	Q7X222	0	3	0.4258	0	1	1	524.610595703125	1571.81723384938	-0.252752365632567	-0.000132426874870362	HCD	MS2	50.48479	33.1	82.7885309650667	68828	CNB1_070917_02.raw	0/0	3.10005855560303			0	5.58E-05
False	High	Sequest HT (A2)	Unambiguous	[R].TTDVTGTIELPEGVEMVMPGDNIK.[M]		1	1	A6TEX7	A6TEX7	0	3	0.7677	0	1	1	849.416748046875	2546.23569088063	-0.290840774103764	-0.000246849791589436	CID	MS2		26.86	82.7894765218667	68829	CNB1_070917_02.raw	0/0	5.64095306396484			0	1.257E-14
False	High	Sequest HT (A2)	Unambiguous	[K].ILADIAVFDK.[V]		1	1	B5XQC9	B5XQC9	0	2	0.4638	0	1	1	552.81884765625	1104.6304186825	0.43589484925678	0.000240751249975801	HCD	MS2	30.10864	37.075	82.7914640874667	68831	CNB1_070917_02.raw	0/0	2.76339983940125			0	0.0001019
False	High	Sequest HT (A2)	Unambiguous	[K].ILADIAVFDK.[V]		1	1	B5XQC9	B5XQC9	0	2	0.5174	0	1	1	552.81884765625	1104.6304186825	0.43589484925678	0.000240751249975801	CID	MS2		27.1	82.7929348554667	68833	CNB1_070917_02.raw	0/0	2.87647676467896			0	4.488E-05
False	High	Sequest HT (A2)	Unambiguous	[K].EYQVQLDIAMQSGKPK.[E]		1	1	A6T4X2	A6T4X2	0	3	0.7131	0	1	1	612.316955566406	1834.93631343922	-0.243289464074987	-0.000148806926972611	HCD	MS2	42.2033	36.7	82.7836017138667	68823	CNB1_070917_02.raw	0/0	4.88230848312378			0	3.397E-11
False	High	Sequest HT (A2)	Unambiguous	[R].VGGSTYQVPVEVRPVR.[R]		1	2	A6TEX9	A6TEX9; B5XN86	0	3	0.7872	0	1	1	581.655883789063	1742.95309810719	-0.972562695760042	-0.000565044270767127	HCD	MS2	46.03498	37.3	82.7947140298667	68835	CNB1_070917_02.raw	0/0	2.82278490066528			0	1.783E-05
False	High	Sequest HT (A2)	Unambiguous	[K].EHNADVTGFIR.[F]		1	1	A6T4X2	A6T4X2	0	3	0.8366	0	1	1	420.210632324219	1258.61734371266	-0.10424719666119	-4.37357811430653E-05	HCD	MS2	53.35247	41.085	82.7983825426667	68839	CNB1_070917_02.raw	0/0	3.05547475814819			0	0.0006702
False	High	Sequest HT (A2)	Unambiguous	[K].EHNADVTGFIR.[F]		1	1	A6T4X2	A6T4X2	0	3	0.8854	0	1	1	420.210632324219	1258.61734371266	-0.10424719666119	-4.37357811430653E-05	CID	MS2		33.1	82.7999511328	68841	CNB1_070917_02.raw	0/0	3.2261757850647			0	1.908E-06
False	High	Sequest HT (A2)	Unambiguous	[R].VQGKDEVILTLNK.[S]		1	1	A6TEU8	A6TEU8	1	3	0.3467	0	1	1	486.283782958984	1456.83679561695	-0.119438928462053	-5.80010155317723E-05	HCD	MS2	28.27799	22.36	82.8064153784	68848	CNB1_070917_02.raw	0/0	3.49129223823547			0	8.806E-05
False	High	Sequest HT (A2)	Unambiguous	[K].AAGAELVGMEDLAEQIK.[K]		1	1	A6TGN6	A6TGN6	0	2	0.7582	0	1	1	872.942932128906	1744.87858762781	0.00650349718850466	5.6739064575595E-06	CID	MS2		24.085	82.4463109429333	70005	CNB1_070917_03.raw	0/0	5.1692214012146			0	2.6E-10
False	High	Sequest HT (A2)	Unambiguous	[R].VQGKDEVILTLNK.[S]		1	1	A6TEU8	A6TEU8	1	3	0.3137	0	1	1	486.284576416016	1456.83917598805	1.51449207644023	0.000735456015718228	CID	MS2		32.11	82.8081029637333	68850	CNB1_070917_02.raw	0/0	3.0560839176178			0	2.176E-05
False	High	Sequest HT (A2)	Unambiguous	[K].AAGAELVGMEDLAEQIK.[K]		1	1	A6TGN6	A6TGN6	0	2	0.5332	0	1	1	872.942932128906	1744.87858762781	0.00650349718850466	5.6739064575595E-06	HCD	MS2	5.466192	40.725	82.4445506994667	70003	CNB1_070917_03.raw	0/0	4.37101316452026			0	1.124E-12
False	High	Sequest HT (A2)	Unambiguous	[R].VGGSTYQVPVEVRPVR.[R]		1	2	A6TEX9	A6TEX9; B5XN86	0	3	0.9434	0	1	1	581.655883789063	1742.95309810719	-0.972562695760042	-0.000565044270767127	CID	MS2		32.53	82.7963532592	68837	CNB1_070917_02.raw	0/0	2.64503860473633			0	0.0009479
False	High	Sequest HT (A2)	Unambiguous	[R].EKPTWLEVDAGK.[M]		1	1	B5XNB5	B5XNB5	0	2	0.4129	0	1	1	686.858703613281	1372.71013059656	-0.419566507918252	-0.000287971718762492	CID	MS2		44.035	82.4622623906667	70022	CNB1_070917_03.raw	0/0	2.00706624984741			0	0.0009274
False	High	Sequest HT (A2)	Unambiguous	[R].SHDALTAVTSLSVDK.[T]		1	1	A6T7E9	A6T7E9	0	3	0.5403	0	1	1	515.269958496094	1543.79532222828	-0.586024050843316	-0.000301567239527382	CID	MS2		30.835	82.782798084	68822	CNB1_070917_02.raw	0/0	3.85110569000244			0	1.769E-07
False	High	Sequest HT (A2)	Unambiguous	[K].FVNILMVDGK.[K]		1	2	A6TEX9	A6TEX9; B5XN86	0	2	0.6409	0	1	1	568.312561035156	1135.61784544031	-0.129330187031402	-7.34348436708387E-05	CID	MS2		34.63305	82.7795230672	68818	CNB1_070917_02.raw	0/0	3.61724925041199			0	1.645E-05
False	High	Sequest HT (A2)	Unambiguous	[R].GNPTVEAEVHLEGGFVGMAAAPSGASTGSR.[E]		1	2	A6TD53	B5XV19; A6TD53	0	3	0.7014	0	1	1	952.791137695313	2856.35885982594	0.267822139664814	0.000254998645535428	CID	MS2		33.1	82.7074321357333	68743	CNB1_070917_02.raw	0/0	3.44941902160645			0	0.0004492
False	High	Sequest HT (A2)	Unambiguous	[R].RVVEGTQFEcLK.[D]	C10(Carbamidomethyl)	1	1	P0A297	P0A297	1	3	0.6275	0	1	1	489.253662109375	1465.74643306813	-0.233117944244655	-0.000113897291638428	HCD	MS2	21.5233	42.345	82.713217644	68749	CNB1_070917_02.raw	0/0	3.99752521514893			0	3.004E-05
False	High	Sequest HT (A2)	Unambiguous	[K].ILADIAVFDK.[V]		1	1	B5XQC9	B5XQC9	0	2	0.3412	0	1	1	552.818298339844	1104.62932004969	-0.55867607039862	-0.000308565156274199	HCD	MS2	0	39.87	82.4561795442667	70015	CNB1_070917_03.raw	0/0	1.69876384735107			0	0.0002038
False	High	Sequest HT (A2)	Unambiguous	[K].WLAQGTIYPDVIESAASATGK.[A]		1	2	A6TCC2	B5XNM4; A6TCC2	0	2	0.5663	0	1	1	1089.55786132813	2178.10844602625	0.331313388018311	0.000360818124818252	HCD	MS2	24.41852	32.35	82.7166735824	68753	CNB1_070917_02.raw	0/0	4.45073699951172			0	2.257E-06
False	High	Sequest HT (A2)	Unambiguous	[K].AVAAVnGPIAQAILGK.[D]	N6(Deamidated)	1	2	A6TD53	B5XV19; A6TD53	0	2	0.1722	0	1	1	747.43701171875	1493.8667468075	-1.2435715525452	-0.000928866249923166	CID	MS2		31.12	82.4541772752	70013	CNB1_070917_03.raw	0/0	3.30724954605103			0	1.282E-05
False	High	Sequest HT (A2)	Unambiguous	[K].AVAAVnGPIAQAILGK.[D]	N6(Deamidated)	1	2	A6TD53	B5XV19; A6TD53	0	2	0.1118	0	1	1	747.43701171875	1493.8667468075	-1.2435715525452	-0.000928866249923166	HCD	MS2	0	28.21	82.4526878466667	70011	CNB1_070917_03.raw	0/0	3.30517721176147			0	1.883E-08
False	High	Sequest HT (A2)	Unambiguous	[R].SHDALTAVTSLSVDK.[T]		1	1	A6T7E9	A6T7E9	0	3	0.5842	0	1	1	515.269958496094	1543.79532222828	-0.586024050843316	-0.000301567239527382	HCD	MS2	0	20.875	82.7811185472	68820	CNB1_070917_02.raw	0/0	3.9209315776825			0	8.837E-08
False	High	Sequest HT (A2)	Unambiguous	[K].IqLVGDDLFVTNTK.[I]	Q2(Deamidated)	1	2	A6TD53	B5XV19; A6TD53	0	2	0.0748	0	1	1	782.412231445313	1563.81718626063	-5.93327941653068	-0.00463930968754922	HCD	MS2	61.31096	33.1	82.7349539850667	68771	CNB1_070917_02.raw	0/0	3.21308970451355			0	0.0008113
False	High	Sequest HT (A2)	Unambiguous	[K].GPLENDGFSAVEAIAPGVIER.[Q]		1	2	A6TG38	A6TG38; B5XZM2	0	2	0.666	0	1	1	1071.04626464844	2141.08525266688	-0.967094196790834	-0.00103531656259293	HCD	MS2	29.61271	15.385	82.7386017378667	68775	CNB1_070917_02.raw	0/0	4.81558227539063			0	1.239E-08
False	High	Sequest HT (A2)	Unambiguous	[K].GPLENDGFSAVEAIAPGVIER.[Q]		1	2	A6TG38	A6TG38; B5XZM2	0	2	0.6226	0	1	1	1071.04626464844	2141.08525266688	-0.967094196790834	-0.00103531656259293	CID	MS2		26.095	82.7403184162667	68777	CNB1_070917_02.raw	0/0	3.70895719528198			0	5.733E-06
False	High	Sequest HT (A2)	Unambiguous	[K].EGISKDDAEALKK.[S]		1	1	A6TGN9	A6TGN9	2	3	0.6181	0	1	1	468.584197998047	1403.73804073414	0.278715998565091	0.000130414713567006	HCD	MS2	16.64316	33.1	82.7643775888	68803	CNB1_070917_02.raw	0/0	4.18573617935181			0	1.516E-06
False	High	Sequest HT (A2)	Unambiguous	[K].TFEVLATnGDTHLGGEDFDTR.[L]	N8(Deamidated)	1	2	A6T4F4	A6T4F4; B5Y242	0	3	0.6736	0	1	1	766.018920898438	2296.04220943531	2.52574187703083	0.0019330651041769	HCD	MS2	22.10089	33.595	82.4490586648	70007	CNB1_070917_03.raw	0/0	3.82606935501099			0	8.037E-11
False	High	Sequest HT (A2)	Unambiguous	[K].FVNILMVDGK.[K]		1	2	A6TEX9	A6TEX9; B5XN86	0	2	0.6314	0	1	1	568.312561035156	1135.61784544031	-0.129330187031402	-7.34348436708387E-05	HCD	MS2	22.57768	29.455	82.7778270488	68816	CNB1_070917_02.raw	0/0	3.1209282875061			0	3.834E-05
False	High	Sequest HT (A2)	Unambiguous	[K].AAGAELVGMEDLAEQIK.[K]		1	1	A6TGN6	A6TGN6	0	2	0.7161	0	1	1	872.943359375	1744.87944212	0.496217910051397	0.00043292000020756	CID	MS2		20.305	82.7786416818667	68817	CNB1_070917_02.raw	0/0	5.52763509750366			0	4.236E-10
False	High	Sequest HT (A2)	Unambiguous	[K].TFEVLATnGDTHLGGEDFDTR.[L]	N8(Deamidated)	1	2	A6T4F4	A6T4F4; B5Y242	0	3	0.7575	0	1	1	766.017456054688	2296.03781490406	0.611777782036077	0.000468221354176901	CID	MS2		17.83	82.4507816386667	70009	CNB1_070917_03.raw	0/0	3.99586367607117			0	5.964E-10
False	High	Sequest HT (A2)	Unambiguous	[R].ELDKLENSLGGIK.[D]		1	2	A6T4X1	A6T4X1; B5Y1K2	1	3	0.3366	0	1	1	472.596252441406	1415.77420406422	0.119407627614606	5.63514062529672E-05	CID	MS2		19.225	82.6347563914667	68671	CNB1_070917_02.raw	0/0	2.023442029953			0	4.123E-06
False	High	Sequest HT (A2)	Unambiguous	[R].QQFVDWLK.[G]		1	1	Q9F663	Q9F663	0	2	0.356	0	1	1	532.282653808594	1063.55803098719	0.869099723765371	0.000462168593799106	HCD	MS2	20.34352	24.52	82.6339853845333	68670	CNB1_070917_02.raw	0/0	2.50346612930298			0	0.000945
False	High	Sequest HT (A2)	Unambiguous	[R].ELDKLENSLGGIK.[D]		1	2	A6T4X1	A6T4X1; B5Y1K2	1	3	0.527	0	1	1	472.596252441406	1415.77420406422	0.119407627614606	5.63514062529672E-05	HCD	MS2	4.565779	38.85	82.6331710714667	68669	CNB1_070917_02.raw	0/0	2.96321082115173			0	9.263E-07
False	High	Sequest HT (A2)	Unambiguous	[R].VAVTGAGQSPALDVTVHAIGK.[S]		1	1	A6TC43	A6TC43	0	3	0.691	0	1	1	664.369079589844	1991.09268550953	0.336835026330936	0.000223556510415316	HCD	MS2	54.74564	29.995	82.4824878213333	68512	CNB1_070917_02.raw	0/0	3.01120615005493	4602999.375	82.4264831542969	0	6.979E-09
False	High	Sequest HT (A2)	Unambiguous	[K].GTPLADNDDVDAFDFIR.[T]		1	2	A6T6L5	B5XZ75; A6T6L5	0	2	0.4	0	1	1	940.935974121094	1880.86467161219	-0.757974113423494	-0.000712823906269477	HCD	MS2	83.18594	40.125	82.4931873666667	68523	CNB1_070917_02.raw	0/0	2.29690718650818	4842552.4375	82.5066223144531	0	9.146E-05
False	High	Sequest HT (A2)	Unambiguous	[K].GTPLADNDDVDAFDFIR.[T]		1	2	A6T6L5	B5XZ75; A6T6L5	0	2	0.3651	0	1	1	940.935974121094	1880.86467161219	-0.757974113423494	-0.000712823906269477	CID	MS2		33.1	82.4949103152	68525	CNB1_070917_02.raw	0/0	2.51686501502991	4842552.4375	82.5066223144531	0	0.0007854
False	High	Sequest HT (A2)	Unambiguous	[R].IAVLEGDVLGSYQHGAR.[I]		1	1	A6T4X2	A6T4X2	0	3	0.7308	0	1	1	595.6474609375	1784.9278295525	-0.640264972678681	-0.000380942499911422	HCD	MS2	59.87195	33.1	82.4801219784	70039	CNB1_070917_03.raw	0/0	3.6422016620636	1603533	82.4405288696289	0	1.381E-06
False	High	Sequest HT (A2)	Unambiguous	[R].TTDVTGTIELPEGVEMVMPGDNIK.[M]		1	1	A6TEX7	A6TEX7	0	2	0.7014	0	1	1	1273.62145996094	2546.23564329188	-0.309530613520917	-0.000394069062394919	CID	MS2		26.005	82.5084679338667	68538	CNB1_070917_02.raw	0/0	4.31861257553101			0	2.342E-07
False	High	Sequest HT (A2)	Unambiguous	[K].VALQDAGLSVSDINDVILVGGQTR.[M]		1	2	A6T4F4	A6T4F4; B5Y242	0	2	0.7522	0	1	1	1220.65625	2440.30522337	0.422570269416321	0.000515599999971528	HCD	MS2	0	29.065	82.5111679909333	68541	CNB1_070917_02.raw	0/0	5.68884515762329			0	4.131E-12
False	High	Sequest HT (A2)	Unambiguous	[K].TGSLNLYVMDLGSGQIR.[Q]		1	1	B5XZC1	B5XZC1	0	2	0.3106	0	1	1	912.470703125	1823.93412962	1.16275715877728	0.00106039500019506	CID	MS2		37.075	82.4772240528	68506	CNB1_070917_02.raw	0/0	2.35371375083923			0	5.006E-06
False	High	Sequest HT (A2)	Unambiguous	[K].VALQDAGLSVSDINDVILVGGQTR.[M]		1	2	A6T4F4	A6T4F4; B5Y242	0	2	0.7234	0	1	1	1220.65661621094	2440.30595579188	0.722705751439448	0.000881810937471528	CID	MS2		38.1	82.5134969138667	68543	CNB1_070917_02.raw	0/0	5.63669395446777			0	8.293E-12
False	High	Sequest HT (A2)	Unambiguous	[R].DLLGATNPANALAGTLR.[A]		1	1	A6TCD7	A6TCD7	0	2	0.8	0	1	1	834.458129882813	1667.90898313563	0.884009225407344	0.00073722281240407	CID	MS2		26.5	82.5161116482667	68546	CNB1_070917_02.raw	0/0	4.25442218780518			0	1.038E-07
False	High	Sequest HT (A2)	Unambiguous	[R].QTDELTGLSSLVVLDSAER.[T]		1	1	A6TGP1	A6TGP1	0	2	0.5896	0	1	1	1017.02319335938	2033.03911008875	-0.292316597936405	-0.000297145624926998	HCD	MS2	21.7309	30.1	82.5187798941333	68549	CNB1_070917_02.raw	0/0	4.24183082580566			0	4.595E-08
False	High	Sequest HT (A2)	Unambiguous	[R].QTDELTGLSSLVVLDSAER.[T]		1	1	A6TGP1	A6TGP1	0	2	0.7289	0	1	1	1017.02319335938	2033.03911008875	-0.292316597936405	-0.000297145624926998	CID	MS2		38.985	82.5207404290667	68551	CNB1_070917_02.raw	0/0	4.61467981338501			0	8.624E-08
False	High	Sequest HT (A2)	Unambiguous	[R].ATLGEVGNAEHMLR.[V]		1	1	A6TEW9	A6TEW9	0	2	0.2483	0	1	1	749.376220703125	1497.74516477625	-1.78419469799283	-0.00133613687489742	HCD	MS2	24.85133	24.49	82.5296689797333	68561	CNB1_070917_02.raw	0/0	3.02492833137512			0	4.988E-07
False	High	Sequest HT (A2)	Unambiguous	[R].ATLGEVGNAEHMLR.[V]		1	1	A6TEW9	A6TEW9	0	2	0.329	0	1	1	749.376220703125	1497.74516477625	-1.78419469799283	-0.00133613687489742	CID	MS2		33.955	82.5314150168	68563	CNB1_070917_02.raw	0/0	3.88734817504883			0	6.041E-07
False	High	Sequest HT (A2)	Unambiguous	[K].GPLENDGFSAVEAIAPGVIER.[Q]		1	2	A6TG38	A6TG38; B5XZM2	0	2	0.6006	0	1	1	1071.04577636719	2141.08427610438	-1.42320006850038	-0.00152359781259293	CID	MS2		22.015	82.4727431365333	70032	CNB1_070917_03.raw	0/0	3.57742857933044			0	5.26E-07
False	High	Sequest HT (A2)	Unambiguous	[R].DLLGATNPANALAGTLR.[A]		1	1	A6TCD7	A6TCD7	0	2	0.6526	0	1	1	834.458129882813	1667.90898313563	0.884009225407344	0.00073722281240407	HCD	MS2	8.423252	40.635	82.5144242376	68544	CNB1_070917_02.raw	0/0	4.03320980072021			0	2.417E-09
False	High	Sequest HT (A2)	Unambiguous	[K].FGVSAAAAVAVAAGPVEAAEEK.[T]		1	1	A6TGN9	A6TGN9	0	2	0.74	0	1	1	1008.02642822266	2015.04557981531	0.587528153101063	0.000591947656175762	HCD	MS2	2.892682	21.49	82.5386269621333	68570	CNB1_070917_02.raw	0/0	6.7331223487854			0	1.059E-14
False	High	Sequest HT (A2)	Unambiguous	[K].TGSLNLYVMDLGSGQIR.[Q]		1	1	B5XZC1	B5XZC1	0	2	0.213	0	1	1	912.470703125	1823.93412962	1.16275715877728	0.00106039500019506	HCD	MS2	11.44389	26.86	82.4750090181333	68504	CNB1_070917_02.raw	0/0	2.15708351135254			0	0.0009167
False	High	Sequest HT (A2)	Unambiguous	[R].IAVLEGDVLGSYQHGAR.[I]		1	1	A6T4X2	A6T4X2	0	3	0.2532	0	1	1	595.6474609375	1784.9278295525	-0.640264972678681	-0.000380942499911422	CID	MS2		41.19	82.4822161530667	70041	CNB1_070917_03.raw	0/0	1.58080458641052	1603533	82.4405288696289	0	0.001419
False	High	Sequest HT (A2)	Unambiguous	[R].EGFEVTYLAPQSnGIIDLK.[E]	N13(Deamidated)	1	1	A6TCF1	A6TCF1	0	2	0.0056	0	1	1	1048.03454589844	2095.06181516688	1.16345002013235	0.00121874843756431	CID	MS2		38.455	82.4348629184	68461	CNB1_070917_02.raw	0/0	5.34347534179688			0	3.964E-07
False	High	Sequest HT (A2)	Unambiguous	[R].EGFEVTYLAPqSNGIIDLK.[E]	Q11(Deamidated)	1	1	A6TCF1	A6TCF1	0	2		0.0056	2	2	1048.03454589844	2095.06181516688	1.16345002013235	0.00121874843756431	CID	MS2		38.455	82.4348629184	68461	CNB1_070917_02.raw	0/0	5.31019592285156			0	1.146E-06
False	High	Sequest HT (A2)	Unambiguous	[K].ITLNMGVGEAIADKK.[L]		1	2	A6TEW0	A6TEW0; B5XNA5	1	3	0.4724	0	1	1	520.619873046875	1559.84506588063	-0.697626090963531	-0.000362729791656117	HCD	MS2	55.74419	33.1	82.4366524306667	68463	CNB1_070917_02.raw	0/0	3.25992560386658			0	2.989E-06
False	High	Sequest HT (A2)	Unambiguous	[K].GDIIIDGGNTFFQDTIR.[R]		2	2	P00350; P41576	P00350; P41576	0	2	0.4315	0	1	1	941.471618652344	1881.93596067469	0.979526685068231	0.000921702343703146	HCD	MS2	12.29202	26.875	82.4912255858667	70051	CNB1_070917_03.raw	0/0	3.35872673988342			0	5.485E-07
False	High	Sequest HT (A2)	Unambiguous	[R].DRGEDALIVYDDLSK.[Q]		1	1	A6TG38	A6TG38	1	3	0.6031	0	1	1	570.283874511719	1708.83707027516	-1.02389109081388	-0.000583221614457822	HCD	MS2	0	33.1	82.4403125962667	68467	CNB1_070917_02.raw	0/0	3.19926929473877			0	7.156E-05
False	High	Sequest HT (A2)	Unambiguous	[R].DRGEDALIVYDDLSK.[Q]		1	1	A6TG38	A6TG38	1	3	0.6929	0	1	1	570.283874511719	1708.83707027516	-1.02389109081388	-0.000583221614457822	CID	MS2		42.58	82.4422542050667	68469	CNB1_070917_02.raw	0/0	2.40789246559143			0	0.0008645
False	High	Sequest HT (A2)	Unambiguous	[K].VEGDTKPELELTLK.[Y]		1	1	A6TEV8	A6TEV8	0	3	0.1734	0	1	1	524.62255859375	1571.85312252125	0.282056490580672	0.000147783750132173	HCD	MS2	47.1687	41.43	82.4741508637333	68503	CNB1_070917_02.raw	0/0	2.47613644599915			0	1.364E-06
False	High	Sequest HT (A2)	Unambiguous	[K].DIGAQYIIIGHSER.[R]		1	1	Q7X222	Q7X222	0	3	0.3553	0	1	1	524.609924316406	1571.81521968922	-1.53417338824955	-0.000803813593620362	HCD	MS2	59.88742	33.80499	82.490400692	70050	CNB1_070917_03.raw	0/0	2.27518963813782			0	1.924E-05
False	High	Sequest HT (A2)	Unambiguous	[K].SVNDIKDDEQILDLGDVSAQK.[L]		1	1	B5XUB8	B5XUB8	1	2	0.7528	0	1	1	1151.57214355469	2302.13701047938	-1.6785899886746	-0.00193217531250411	CID	MS2		28.48	82.4518289117333	68480	CNB1_070917_02.raw	0/0	4.45202398300171	6180551.25	82.3148345947266	0	4.591E-05
False	High	Sequest HT (A2)	Unambiguous	[R].TQDATHGNSLSHR.[V]		1	1	A6TEX2	A6TEX2	0	3	0.4897	0	1	1	475.227172851563	1423.66696529469	-0.22002002639896	-0.000104411770735169	HCD	MS2	13.5093	28.84	82.465365548	68495	CNB1_070917_02.raw	0/0	2.92147970199585			0	1.07E-07
False	High	Sequest HT (A2)	Unambiguous	[R].IDDIDLNLEDFVQR.[V]		1	2	A6TBK7	A6TBK7; B5XP89	0	2	0.473	0	1	1	852.927185058594	1704.84709348719	1.87005225391648	0.00159407359387842	CID	MS2		24.64	82.4662134488	68496	CNB1_070917_02.raw	0/0	2.95949530601501			0	3.255E-06
False	High	Sequest HT (A2)	Unambiguous	[R].TQDATHGNSLSHR.[V]		1	1	A6TEX2	A6TEX2	0	3	0.6822	0	1	1	475.227172851563	1423.66696529469	-0.22002002639896	-0.000104411770735169	CID	MS2		37.905	82.4671552693333	68497	CNB1_070917_02.raw	0/0	1.29026579856873			0	4.873E-05
False	High	Sequest HT (A2)	Unambiguous	[K].EQGLTPVLcIGETEAENEAGKTEEVcAR.[Q]	C9(Carbamidomethyl); C26(Carbamidomethyl)	1	1	Q7X222	Q7X222	1	3	0.7057	0	1	1	1030.81896972656	3090.44235591969	2.24467712375423	0.00231234322907407	HCD	MS2	4.000646	33.1	82.4711760125333	68500	CNB1_070917_02.raw	0/0	3.66812372207642			0	3.536E-08
False	High	Sequest HT (A2)	Unambiguous	[K].FGVSAAAAVAVAAGPVEAAEEK.[T]		1	1	A6TGN9	A6TGN9	0	3	0.7043	0	1	1	672.353515625	2015.045993615	0.792883274982933	0.000532564999957685	CID	MS2		33.1	82.4720528186667	68501	CNB1_070917_02.raw	0/0	3.72350764274597			0	1.519E-14
False	High	Sequest HT (A2)	Unambiguous	[K].SVNDIKDDEQILDLGDVSAQK.[L]		1	1	B5XUB8	B5XUB8	1	2	0.5353	0	1	1	1151.57214355469	2302.13701047938	-1.6785899886746	-0.00193217531250411	HCD	MS2	15.94641	42.36	82.450056352	68478	CNB1_070917_02.raw	0/0	4.10654163360596	6180551.25	82.3148345947266	0	3.83E-05
False	High	Sequest HT (A2)	Unambiguous	[R].ATLGEVGNAEHMLR.[V]		1	1	A6TEW9	A6TEW9	0	3	0.6909	0	1	1	499.920959472656	1497.74832515797	0.325894624517089	0.000162702656325564	HCD	MS2	15.07759	18.16	82.8186460333333	68859	CNB1_070917_02.raw	0/0	4.52867317199707			0	7.353E-10
False	High	Sequest HT (A2)	Unambiguous	[K].IGVPFVEGGVIK.[A]		1	1	B5XSV5	B5XSV5	0	2	0.6557	0	1	1	607.861267089844	1214.71525754969	0.759083564377268	0.000461034843738162	CID	MS2		20.53449	82.5393103562667	68571	CNB1_070917_02.raw	0/0	2.73004746437073			0	8.505E-07
False	High	Sequest HT (A2)	Unambiguous	[K].TFEVLATnGDTHLGGEDFDTR.[L]	N8(Deamidated)	1	2	A6T4F4	A6T4F4; B5Y242	0	3	0.718	0	1	1	766.017944335938	2296.03927974781	1.24976581370099	0.000956502604176901	HCD	MS2	14.25882	27.94	82.5420728850667	68574	CNB1_070917_02.raw	0/0	5.00243043899536			0	2.169E-11
False	High	Sequest HT (A2)	Unambiguous	[K].VLESAIANAEHNDGADIDDLK.[V]		1	1	A6TEW7	A6TEW7	0	3	0.6765	0	1	1	737.359069824219	2210.06265621266	2.49357473332786	0.00183698088555199	HCD	MS2	17.86273	24.685	82.5884603344	68623	CNB1_070917_02.raw	0/0	4.42247343063354			0	3.864E-09
False	High	Sequest HT (A2)	Unambiguous	[R].GIDQLLANASQLGK.[G]		1	1	P19650	P19650	0	2	0.72	0	1	1	714.396789550781	1427.78630247156	0.724241652828457	0.00051703078133869	CID	MS2		33.1	82.5892643554667	68624	CNB1_070917_02.raw	0/0	3.75227069854736			0	9.063E-06
False	High	Sequest HT (A2)	Unambiguous	[K].VLESAIANAEHNDGADIDDLK.[V]		1	1	A6TEW7	A6TEW7	0	3	0.5444	0	1	1	737.358642578125	2210.06137447438	1.91361765665534	0.00140973479180199	CID	MS2		34.12	82.590737944	68625	CNB1_070917_02.raw	0/0	4.17207527160645			0	3.654E-10
False	High	Sequest HT (A2)	Unambiguous	[R].ELDKLENSLGGIK.[D]		1	2	A6T4X1	A6T4X1; B5Y1K2	1	2	0.5068	0	1	1	708.3916015625	1415.775926495	1.33600769135027	0.000945742499993685	HCD	MS2	31.87016	42.43	82.5915977685333	68626	CNB1_070917_02.raw	0/0	3.66957664489746			0	5.458E-07
False	High	Sequest HT (A2)	Unambiguous	[R].ELDKLENSLGGIK.[D]		1	2	A6T4X1	A6T4X1; B5Y1K2	1	2	0.5176	0	1	1	708.3916015625	1415.775926495	1.33600769135027	0.000945742499993685	CID	MS2		32.995	82.5932517050667	68628	CNB1_070917_02.raw	0/0	3.13479375839233			0	9.121E-05
False	High	Sequest HT (A2)	Unambiguous	[R].LTPVSDVSVLTVGQALK.[V]		1	1	A6TB02	A6TB02	0	2	0.6638	0	1	1	864.001892089844	1726.99650754969	0.915387568987023	0.000790434843793264	HCD	MS2	27.13733	41.49	82.5951997498667	68630	CNB1_070917_02.raw	0/0	3.47729969024658			0	4.406E-08
False	High	Sequest HT (A2)	Unambiguous	[R].GIDQLLANASQLGK.[G]		1	1	P19650	P19650	0	2	0.6329	0	1	1	714.396789550781	1427.78630247156	0.724241652828457	0.00051703078133869	HCD	MS2	28.12126	42.375	82.5875521293333	68622	CNB1_070917_02.raw	0/0	3.6492817401886			0	7.993E-08
False	High	Sequest HT (A2)	Unambiguous	[K].SNFGANAILAVSLANAK.[A]		1	2	A6TD53	B5XV19; A6TD53	0	2	0.3401	0	1	1	830.954650878906	1660.90202512781	0.19872808439559	0.000165033906114331	HCD	MS2	11.30229	29.185	82.5960603834667	68631	CNB1_070917_02.raw	0/0	3.94236350059509			0	5.898E-06
False	High	Sequest HT (A2)	Unambiguous	[K].SNFGANAILAVSLANAK.[A]		1	2	A6TD53	B5XV19; A6TD53	0	2	0.5029	0	1	1	830.954650878906	1660.90202512781	0.19872808439559	0.000165033906114331	CID	MS2		38.205	82.5979336829333	68633	CNB1_070917_02.raw	0/0	5.08517122268677			0	2.477E-08
False	High	Sequest HT (A2)	Unambiguous	[K].ITLNMGVGEAIADKK.[L]		1	2	A6TEW0	A6TEW0; B5XNA5	1	3	0.5762	0	1	1	520.619567871094	1559.84415035328	-1.28456047635864	-0.000667905572906117	HCD	MS2	4.524189	16.975	82.4685100466667	70027	CNB1_070917_03.raw	0/0	3.278000831604			0	4.457E-08
False	High	Sequest HT (A2)	Unambiguous	[R].VVPYWNETILPR.[L]		1	1	B5XZB2	B5XZB2	0	2	0.5636	0	1	1	743.907165527344	1486.80705442469	1.1963803980754	0.000889392343765394	HCD	MS2	28.86944	41.28	82.6094719304	68646	CNB1_070917_02.raw	0/0	2.36224126815796			0	7.177E-06
False	High	Sequest HT (A2)	Unambiguous	[R].VVPYWNETILPR.[L]		1	1	B5XZB2	B5XZB2	0	2	0.9123	0	1	1	743.907165527344	1486.80705442469	1.1963803980754	0.000889392343765394	CID	MS2		33.1	82.611119664	68648	CNB1_070917_02.raw	0/0	2.85383582115173			0	0.0003833
False	High	Sequest HT (A2)	Unambiguous	[R].VFQTHSPVVDSIAVK.[R]		1	1	B5XVK6	B5XVK6	0	3	0.6045	0	1	1	542.966796875	1626.885837365	0.525522707272316	0.000284988333457174	HCD	MS2	35.00527	22.91176	82.6261651586667	68662	CNB1_070917_02.raw	0/0	4.45455837249756			0	7.911E-11
False	High	Sequest HT (A2)	Unambiguous	[R].VFQTHSPVVDSIAVK.[R]		1	1	B5XVK6	B5XVK6	0	3	0.7319	0	1	1	542.967407226563	1626.88766841969	1.6510200271866	0.000895339895957174	CID	MS2		36.94332	82.628450352	68664	CNB1_070917_02.raw	0/0	3.72684073448181			0	4.493E-08
False	High	Sequest HT (A2)	Unambiguous	[R].LTPVSDVSVLTVGQALK.[V]		1	1	A6TB02	A6TB02	0	2	0.7281	0	1	1	864.001892089844	1726.99650754969	0.915387568987023	0.000790434843793264	CID	MS2		28.195	82.5969160968	68632	CNB1_070917_02.raw	0/0	4.23169469833374			0	2.199E-08
False	High	Sequest HT (A2)	Unambiguous	[K].FGVSAAAAVAVAAGPVEAAEEK.[T]		1	1	A6TGN9	A6TGN9	0	2	0.8125	0	1	1	1008.02679443359	2015.04631223719	0.951004946209435	0.000958158593675762	CID	MS2		31.36	82.5404062410667	68572	CNB1_070917_02.raw	0/0	6.08035373687744			0	2.198E-12
False	High	Sequest HT (A2)	Unambiguous	[K].ANDAAGDGTTTATVLAQAIVNEGLK.[A]		1	3	A6TH53	O66026; B5Y368; A6TH53	0	3	0.7451	0	1	1	801.079528808594	2401.22403316578	1.46220047242959	0.00117035526060742	CID	MS2		36.33	82.5866584562667	68621	CNB1_070917_02.raw	0/0	5.56658267974854			0	5.805E-13
False	High	Sequest HT (A2)	Unambiguous	[K].ANDAAGDGTTTATVLAQAIVNEGLK.[A]		1	3	A6TH53	O66026; B5Y368; A6TH53	0	3	0.5959	0	1	1	801.079406738281	2401.22366695484	1.30969014106705	0.00104828494810742	HCD	MS2	1.995574	27.025	82.5847790864	68619	CNB1_070917_02.raw	0/0	5.4189887046814			0	5.436E-12
False	High	Sequest HT (A2)	Unambiguous	[K].TFEVLATnGDTHLGGEDFDTR.[L]	N8(Deamidated)	1	2	A6T4F4	A6T4F4; B5Y242	0	3	0.7933	0	1	1	766.017578125	2296.038181115	0.771274789952306	0.000590291666676901	CID	MS2		37.125	82.544043896	68576	CNB1_070917_02.raw	0/0	4.162428855896			0	6.412E-10
False	High	Sequest HT (A2)	Unambiguous	[R].ASLPTIELALK.[Q]		1	1	B5XUB8	B5XUB8	0	2	0.5459	0	1	1	578.353149414063	1155.69902219813	0.580729499599443	0.000335574062546584	HCD	MS2	24.25638	42.525	82.5454956464	68577	CNB1_070917_02.raw	0/0	1.95929253101349			0	0.0001467
False	High	Sequest HT (A2)	Unambiguous	[R].ASLPTIELALK.[Q]		1	1	B5XUB8	B5XUB8	0	2	0.7053	0	1	1	578.353149414063	1155.69902219813	0.580729499599443	0.000335574062546584	CID	MS2		24.955	82.5470809285333	68579	CNB1_070917_02.raw	0/0	2.06595611572266			0	8.82E-05
False	High	Sequest HT (A2)	Unambiguous	[R].ADIDYNTSEAHTTYGVIGVK.[V]		1	1	B5XNA0	B5XNA0	0	3	0.6317	0	1	1	718.683776855469	2154.03677730641	0.846762678414463	0.000607985468832339	HCD	MS2	15.61595	34.345	82.5488414570667	68581	CNB1_070917_02.raw	0/0	4.67422294616699			0	3.051E-12
False	High	Sequest HT (A2)	Unambiguous	[K].GAVPGATGSDLIVKPAVK.[A]		1	1	A6TEX2	A6TEX2	0	3	0.7816	0	1	1	560.66162109375	1679.97031002125	0.75221103193585	0.000421230416653392	HCD	MS2	58.33002	33.1	82.5495786165333	68582	CNB1_070917_02.raw	0/0	3.79580736160278			0	2.207E-09
False	High	Sequest HT (A2)	Unambiguous	[R].ADIDYNTSEAHTTYGVIGVK.[V]		1	1	B5XNA0	B5XNA0	0	3	0.5667	0	1	1	718.683776855469	2154.03677730641	0.846762678414463	0.000607985468832339	CID	MS2		28.495	82.5504993256	68583	CNB1_070917_02.raw	0/0	2.4017345905304			0	1.01E-05
False	High	Sequest HT (A2)	Unambiguous	[R].NVALEEQAVEAVLAK.[A]		1	2	A6T5H9	A6T5H9; B5Y0U3	0	2	0.7741	0	1	1	792.436340332031	1583.86540403406	0.941661749472877	0.000745732031418811	CID	MS2		33.1	82.5855522629333	68620	CNB1_070917_02.raw	0/0	5.17769908905029			0	1.095E-08
False	High	Sequest HT (A2)	Unambiguous	[R].DRGEDALIVYDDLSK.[Q]		1	1	A6TG38	A6TG38	1	3	0.4511	0	1	1	570.284729003906	1708.83963375172	0.476236675823591	0.000271270573042178	HCD	MS2	21.86101	33.1	82.5533265613333	68586	CNB1_070917_02.raw	0/0	3.16969656944275			0	0.00157
False	High	Sequest HT (A2)	Unambiguous	[R].MPSAVGYQPTLAEEMGVLQER.[I]		1	2	A6TG36	A6TG36; B5XZM4	0	2	0.72	0	1	1	1153.56372070313	2306.12016477625	2.01037033595803	0.00231807312502497	CID	MS2		39.06	82.5625241189333	68596	CNB1_070917_02.raw	0/0	4.50384140014648	1761532.5	82.7508316040039	0	3.774E-08
False	High	Sequest HT (A2)	Unambiguous	[R].DAnGIDPVSLIAFDK.[V]	N3(Deamidated)	1	1	A6TEX1	A6TEX1	0	2	0.6487	0	1	1	788.399047851563	1575.79081907313	0.469423646371164	0.000369856562484339	HCD	MS2	1.828793	26.81357	82.5668696501333	68601	CNB1_070917_02.raw	0/0	3.90335392951965			0	2.63E-08
False	High	Sequest HT (A2)	Unambiguous	[K].HPVSPWGLQTK.[G]		1	1	A6TEW9	A6TEW9	0	2	0.576	0	1	1	625.337463378906	1249.66765012781	-0.905953804404984	-0.000566071093771825	HCD	MS2	0	33.1	82.4717640576	70031	CNB1_070917_03.raw	0/0	2.17275953292847			0	5.001E-06
False	High	Sequest HT (A2)	Unambiguous	[K].EHNADVTGFIR.[F]		1	1	A6T4X2	A6T4X2	0	2	0.4008	0	1	1	629.813171386719	1258.61906614344	1.26426294685001	0.000795611718899636	HCD	MS2	65.12665	40.95	82.5784108589333	68613	CNB1_070917_02.raw	0/0	2.37051796913147			0	0.0002531
False	High	Sequest HT (A2)	Unambiguous	[K].GPLENDGFSAVEAIAPGVIER.[Q]		1	2	A6TG38	A6TG38; B5XZM2	0	2	0.6033	0	1	1	1071.04577636719	2141.08427610438	-1.42320006850038	-0.00152359781259293	HCD	MS2	19.48971	36.91	82.4709853418667	70030	CNB1_070917_03.raw	0/0	4.78524112701416			0	1.744E-13
False	High	Sequest HT (A2)	Unambiguous	[K].ATLLGLGLR.[R]		1	1	A6TEV4	A6TEV4	0	2	0.5714	0	1	1	457.294555664063	913.581834698125	-1.19618246145142	-0.000546405937484451	CID	MS2		26.68	82.4691848173333	70028	CNB1_070917_03.raw	0/0	2.10166335105896			0	0.0002867
False	High	Sequest HT (A2)	Unambiguous	[R].MPSAVGYQPTLAEEMGVLQER.[I]		1	2	A6TG36	A6TG36; B5XZM4	0	2	0.317	0	1	1	1153.56372070313	2306.12016477625	2.01037033595803	0.00231807312502497	HCD	MS2	0	30.19	82.5605741112	68594	CNB1_070917_02.raw	0/0	2.64929366111755	1761532.5	82.7508316040039	0	3.811E-05
False	High	Sequest HT (A2)	Unambiguous	[R].EGFEVTYLAPqSNGIIDLK.[E]	Q11(Deamidated)	1	1	A6TCF1	A6TCF1	0	2		0.0422	2	2	1048.03063964844	2095.05400266688	-2.5655612352377	-0.00268750156243569	HCD	MS2	0	28.375	82.4329396661333	68459	CNB1_070917_02.raw	0/0	5.21522808074951			0	3.637E-06
False	High	Sequest HT (A2)	Unambiguous	[K].NVIGSIFSR.[F]		1	1	A6TCD7	A6TCD7	0	2	0.7871	0	1	1	496.780120849609	992.552965069219	0.614022237970133	0.00030472460935016	CID	MS2		25.765	82.8192753658667	68860	CNB1_070917_02.raw	0/0	2.48581123352051			0	0.0001867
False	High	Sequest HT (A2)	Unambiguous	[K].ATLLGLGLR.[R]		1	1	A6TEV4	A6TEV4	0	2	0.5932	0	1	1	457.295074462891	913.582872295781	-0.0604370080222385	-2.7607109359451E-05	HCD	MS2	75.43931	36.085	82.8210002821333	68862	CNB1_070917_02.raw	0/0	2.62504267692566			0	0.0008045
False	High	Sequest HT (A2)	Unambiguous	[K].HYYLGNAEEIAAK.[A]		1	1	B5XZB2	B5XZB2	0	3	0.3434	0	1	1	493.581359863281	1478.72952632984	1.42496163691028	0.000702376614602448	HCD	MS2	48.50694	28.465	83.1030026973333	69155	CNB1_070917_02.raw	0/0	3.32068824768066	4552081.25	83.0672149658203	0	3.112E-06
False	High	Sequest HT (A2)	Unambiguous	[R].RVVEGTQFEcLK.[D]	C10(Carbamidomethyl)	1	1	P0A297	P0A297	1	3	0.5565	0	1	1	489.253662109375	1465.74643306813	-0.233117944244655	-0.000113897291638428	HCD	MS2	58.01548	42.345	83.0949009008	69146	CNB1_070917_02.raw	0/0	3.4509129524231			0	0.0006641
False	High	Sequest HT (A2)	Unambiguous	[R].AGDNAPMAYIELVDR.[A]		1	1	A6TEU7	A6TEU7	0	2	0.7254	0	1	1	817.896606445313	1634.78593626063	1.01187700634641	0.000827100312676521	CID	MS2		33.1	83.0928863536	69144	CNB1_070917_02.raw	0/0	4.47528076171875			0	1.781E-07
False	High	Sequest HT (A2)	Unambiguous	[R].IDDIDLNLEDFVQR.[V]		1	2	A6TBK7	A6TBK7; B5XP89	0	2	0.2063	0	1	1	852.92724609375	1704.8472155575	1.94165430036639	0.00165510875012842	CID	MS2		28.645	83.0868597061333	69139	CNB1_070917_02.raw	0/0	3.19660639762878			0	7.691E-06
False	High	Sequest HT (A2)	Unambiguous	[R].ELLSQYDFPGDDTPIVR.[G]		1	1	A6TEX7	A6TEX7	0	2	0.631	0	1	1	982.9833984375	1964.959520245	-0.24294387687111	-0.000238687499859225	CID	MS2		33.1	83.0756745757333	69127	CNB1_070917_02.raw	0/0	3.35535168647766			0	0.0005407
False	High	Sequest HT (A2)	Unambiguous	[R].ELLSQYDFPGDDTPIVR.[G]		1	1	A6TEX7	A6TEX7	0	2	0.6262	0	1	1	982.984680175781	1964.96208372156	1.06165090653666	0.00104305078139078	HCD	MS2	22.0751	39.6	83.0739414269333	69125	CNB1_070917_02.raw	0/0	4.20282173156738			0	7.101E-07
False	High	Sequest HT (A2)	Unambiguous	[K].LESLVEDLVNR.[S]		1	2	A6T4F4	A6T4F4; B5Y242	0	2	0.5303	0	1	1	643.850646972656	1286.69401731531	-0.807623128878456	-0.00051958234371341	CID	MS2		30.805	83.0720538338667	69123	CNB1_070917_02.raw	0/0	3.29925560951233			0	1.193E-05
False	High	Sequest HT (A2)	Unambiguous	[K].LESLVEDLVNR.[S]		1	2	A6T4F4	A6T4F4; B5Y242	0	2	0.4811	0	1	1	643.850646972656	1286.69401731531	-0.807623128878456	-0.00051958234371341	HCD	MS2	58.89597	38.94	83.0704999626667	69121	CNB1_070917_02.raw	0/0	3.18444418907166			0	8.938E-06
False	High	Sequest HT (A2)	Unambiguous	[R].AVSLYLGAVAATVR.[E]		1	2	A6T4X1	A6T4X1; B5Y1K2	0	2	0.6783	0	1	1	695.905639648438	1390.80400266688	-0.915277751145598	-0.000636486562484606	CID	MS2		30.955	83.0660003410667	69116	CNB1_070917_02.raw	0/0	3.72987723350525			0	1.798E-06
False	High	Sequest HT (A2)	Unambiguous	[R].GMVNAVSFMVK.[V]		1	1	A6TEV4	A6TEV4	0	2	0.7386	0	1	1	591.804382324219	1182.60148801844	0.444764087288698	0.000262989218754228	CID	MS2		24.13	83.0650542645333	69115	CNB1_070917_02.raw	0/0	3.29478192329407			0	4.759E-05
False	High	Sequest HT (A2)	Unambiguous	[R].AVSLYLGAVAATVR.[E]		1	2	A6T4X1	A6T4X1; B5Y1K2	0	2	0.7265	0	1	1	695.905639648438	1390.80400266688	-0.915277751145598	-0.000636486562484606	HCD	MS2	42.98082	21.01	83.0643438336	69114	CNB1_070917_02.raw	0/0	3.62116599082947			0	9.304E-07
False	High	Sequest HT (A2)	Unambiguous	[R].GMVNAVSFMVK.[V]		1	1	A6TEV4	A6TEV4	0	2	0.6019	0	1	1	591.804382324219	1182.60148801844	0.444764087288698	0.000262989218754228	HCD	MS2	31.25467	42.235	83.063474956	69113	CNB1_070917_02.raw	0/0	3.13869976997375			0	0.000128
False	High	Sequest HT (A2)	Unambiguous	[K].ANDAAGDGTTTATVLAQAIVNEGLK.[A]		1	3	A6TH53	O66026; B5Y368; A6TH53	0	2	0.7768	0	1	1	1201.11401367188	2401.22075071375	0.0952073116344958	0.000114306875275361	CID	MS2		31.165	83.0586091368	69108	CNB1_070917_02.raw	0/0	5.96354961395264			0	1.868E-11
False	High	Sequest HT (A2)	Unambiguous	[R].EMLPVLEAVAK.[A]		1	3	A6TH53	O66026; B5Y368; A6TH53	0	2	0.5506	0	1	1	600.339111328125	1199.67094602625	0.437016901022871	0.000262138124980993	CID	MS2		26.8634	83.0575233474667	69107	CNB1_070917_02.raw	0/0	2.47375845909119			0	0.001399
False	High	Sequest HT (A2)	Unambiguous	[K].ANDAAGDGTTTATVLAQAIVNEGLK.[A]		1	3	A6TH53	O66026; B5Y368; A6TH53	0	2	0.7471	0	1	1	1201.1142578125	2401.221238995	0.298554420117881	0.000358447500275361	HCD	MS2	0	21.265	83.0568462994667	69106	CNB1_070917_02.raw	0/0	6.95800638198853			0	1.782E-14
False	High	Sequest HT (A2)	Unambiguous	[K].FTESVDVAVNLGIDAR.[K]		1	1	A6TGN6	A6TGN6	0	2	0.5684	0	1	1	853.443664550781	1705.88005247156	2.64535217114743	0.00225632078149829	CID	MS2		34.945	83.0488717157333	69099	CNB1_070917_02.raw	0/0	4.75409841537476			0	4.562E-10
False	High	Sequest HT (A2)	Unambiguous	[R].ELDKLENSLGGIK.[D]		1	2	A6T4X1	A6T4X1; B5Y1K2	1	3	0.3846	0	1	1	472.596221923828	1415.77411251148	0.0547414223367603	2.58338281279672E-05	CID	MS2		28.855	83.0478508184	69098	CNB1_070917_02.raw	0/0	2.07862615585327			0	3.381E-05
False	High	Sequest HT (A2)	Unambiguous	[R].TTDVTGTIELPEGVEMVMPGDNIK.[M]		1	1	A6TEX7	A6TEX7	0	3	0.6621	0	1	1	849.415588378906	2546.23221187672	-1.65717261324729	-0.00140651776033944	HCD	MS2	60.15135	25.585	82.4173474656	69975	CNB1_070917_03.raw	0/0	5.15039777755737			0	4.508E-08
False	High	Sequest HT (A2)	Unambiguous	[R].YTLAGTEVSALLGR.[M]		1	2	A6TG36	A6TG36; B5XZM4	0	2	0.6743	0	1	1	725.899230957031	1450.79118528406	0.803592557831291	0.000582922031298949	HCD	MS2	20.98006	19.225	83.0254643469333	69073	CNB1_070917_02.raw	0/0	3.49980330467224			0	2.301E-07
False	High	Sequest HT (A2)	Unambiguous	[R].YTLAGTEVSALLGR.[M]		1	2	A6TG36	A6TG36; B5XZM4	0	2	0.7016	0	1	1	725.899230957031	1450.79118528406	0.803592557831291	0.000582922031298949	CID	MS2		29.41	83.0270684904	69075	CNB1_070917_02.raw	0/0	4.48731136322021			0	9.613E-09
False	High	Sequest HT (A2)	Unambiguous	[K].HYYLGNAEEIAAK.[A]		1	1	B5XZB2	B5XZB2	0	2	0.6963	0	1	1	739.867431640625	1478.72758665125	0.113240106230263	8.37256250179053E-05	HCD	MS2	18.66961	34.42	83.0278438488	69076	CNB1_070917_02.raw	0/0	4.60536670684814			0	4.081E-10
False	High	Sequest HT (A2)	Unambiguous	[K].SVNDIKDDEQILDLGDVSAQK.[L]		1	1	B5XUB8	B5XUB8	1	3	0.5468	0	1	1	768.05224609375	2302.14218502125	0.569118625336103	0.000436730416671101	HCD	MS2	36.82062	25.45	83.0285828618667	69077	CNB1_070917_02.raw	0/0	4.16749668121338			0	6.52E-07
False	High	Sequest HT (A2)	Unambiguous	[K].HYYLGNAEEIAAK.[A]		1	1	B5XZB2	B5XZB2	0	2	0.7545	0	1	1	739.867431640625	1478.72758665125	0.113240106230263	8.37256250179053E-05	CID	MS2		33.1	83.0293702773333	69078	CNB1_070917_02.raw	0/0	3.86712408065796			0	3.813E-08
False	High	Sequest HT (A2)	Unambiguous	[K].HYYLGNAEEIAAK.[A]		1	1	B5XZB2	B5XZB2	0	3	0.596	0	1	1	493.581359863281	1478.72952632984	1.42496163691028	0.000702376614602448	CID	MS2		38.53	83.1047984608	69157	CNB1_070917_02.raw	0/0	3.48525357246399	4552081.25	83.0672149658203	0	3.599E-07
False	High	Sequest HT (A2)	Unambiguous	[K].SVNDIKDDEQILDLGDVSAQK.[L]		1	1	B5XUB8	B5XUB8	1	3	0.6224	0	1	1	768.05224609375	2302.14218502125	0.569118625336103	0.000436730416671101	CID	MS2		34.78	83.0304726965333	69079	CNB1_070917_02.raw	0/0	3.30663180351257			0	9.832E-08
False	High	Sequest HT (A2)	Unambiguous	[K].AGDGNYGYNAATEEYGNMIDFGILDPTK.[V]		1	3	A6TH53	O66026; B5Y368; A6TH53	0	3	0.8962	0	1	1	999.446166992188	2996.32394771656	-0.503788209663784	-0.000503171145889307	CID	MS2		21.94	83.0335953181333	69082	CNB1_070917_02.raw	0/0	5.29605913162231			0	1.747E-08
False	High	Sequest HT (A2)	Unambiguous	[R].RDDEVIVLTGK.[D]		1	2	A6TEW1	B5XNA4; A6TEW1	1	2	0.5103	0	1	1	622.84521484375	1244.6831530575	-1.0755838196146	-0.000669381249963408	CID	MS2		41.55	83.0345080773333	69083	CNB1_070917_02.raw	0/0	2.90406227111816			0	0.0008871
False	High	Sequest HT (A2)	Unambiguous	[R].QTDELTGLSSLVVLDSAER.[T]		1	1	A6TGP1	A6TGP1	0	2	0.6634	0	1	1	1017.02386474609	2033.04045286219	0.368159158935001	0.000374241093823002	HCD	MS2	0	29.83	83.0396657088	69089	CNB1_070917_02.raw	0/0	5.13607597351074			0	1.496E-10
False	High	Sequest HT (A2)	Unambiguous	[R].QTDELTGLSSLVVLDSAER.[T]		1	1	A6TGP1	A6TGP1	0	2	0.6383	0	1	1	1017.02465820313	2033.04203977625	1.14872141705575	0.001167698125073	CID	MS2		38.76	83.0416156642667	69091	CNB1_070917_02.raw	0/0	4.22843456268311			0	2.561E-08
False	High	Sequest HT (A2)	Unambiguous	[R].ELDKLENSLGGIK.[D]		1	2	A6T4X1	A6T4X1; B5Y1K2	1	3	0.5278	0	1	1	472.596221923828	1415.77411251148	0.0547414223367603	2.58338281279672E-05	HCD	MS2	46.45518	38.685	83.0462717237333	69096	CNB1_070917_02.raw	0/0	3.24432015419006			0	1.834E-05
False	High	Sequest HT (A2)	Unambiguous	[K].FTESVDVAVNLGIDAR.[K]		1	1	A6TGN6	A6TGN6	0	2	0.588	0	1	1	853.443664550781	1705.88005247156	2.64535217114743	0.00225632078149829	HCD	MS2	23.76594	24.52	83.0470840778667	69097	CNB1_070917_02.raw	0/0	4.4945182800293			0	2.382E-09
False	High	Sequest HT (A2)	Unambiguous	[K].AGDGNYGYNAATEEYGNMIDFGILDPTK.[V]		1	3	A6TH53	O66026; B5Y368; A6TH53	0	3	0.8242	0	1	1	999.446960449219	2996.32632808766	0.290641877363735	0.000290285885360693	HCD	MS2	0	42.51	83.0313495861333	69080	CNB1_070917_02.raw	0/0	6.0265679359436			0	4.121E-10
False	High	Sequest HT (A2)	Unambiguous	[K].WLAQGTIYPDVIESAASATGK.[A]		1	2	A6TCC2	B5XNM4; A6TCC2	0	2	0.6319	0	1	1	1089.556640625	2178.10600462	-0.789570681516744	-0.000859885000181748	HCD	MS2	0	35.815	83.1057275922667	69158	CNB1_070917_02.raw	0/0	4.69815683364868			0	4.888E-06
False	High	Sequest HT (A2)	Unambiguous	[K].WLAQGTIYPDVIESAASATGK.[A]		1	2	A6TCC2	B5XNM4; A6TCC2	0	2	0.6893	0	1	1	1089.556640625	2178.10600462	-0.789570681516744	-0.000859885000181748	CID	MS2		30.13	83.1073981506667	69160	CNB1_070917_02.raw	0/0	3.09146285057068			0	1.183E-05
False	High	Sequest HT (A2)	Unambiguous	[K].EGISKDDAEALKK.[S]		1	1	A6TGN9	A6TGN9	2	3	0.5904	0	1	1	468.584014892578	1403.73749141773	-0.112608125604105	-5.26907551829936E-05	HCD	MS2	9.197687	33.1	83.1222307834667	69174	CNB1_070917_02.raw	0/0	4.15136337280273			0	1.852E-06
False	High	Sequest HT (A2)	Unambiguous	[R].VGGSTYQVPVEVRPVR.[R]		1	2	A6TEX9	A6TEX9; B5XN86	0	3	0.82	0	1	1	581.656860351563	1742.95602779469	0.708311364406469	0.000411518229232873	HCD	MS2	49.71017	32.515	83.1703808770667	69225	CNB1_070917_02.raw	0/0	2.49609160423279			0	2.029E-05
False	High	Sequest HT (A2)	Unambiguous	[R].YTLAGTEVSALLGR.[M]		1	2	A6TG36	A6TG36; B5XZM4	0	2	0.7415	0	1	1	725.898681640625	1450.79008665125	0.0463273452376255	3.36056250489492E-05	HCD	MS2	4.568957	32.65	82.4041981477333	69962	CNB1_070917_03.raw	0/0	3.25302004814148			0	6.923E-08
False	High	Sequest HT (A2)	Unambiguous	[R].GSWQPDSEAIAQqITLLK.[D]	Q13(Deamidated)	1	1	A6T7Z4	A6T7Z4	0	2	0.0032	0	1	1	993.521423339844	1986.03557004969	8.92378168315931	0.00886139484390314	CID	MS2		41.775	83.1857115794667	69243	CNB1_070917_02.raw	0/0	3.15494298934937			0	0.0007254
False	High	Sequest HT (A2)	Unambiguous	[R].GSWQPDSEAIAqQITLLK.[D]	Q12(Deamidated)	1	1	A6T7Z4	A6T7Z4	0	2		0.0032	2	2	993.521423339844	1986.03557004969	8.92378168315931	0.00886139484390314	CID	MS2		41.775	83.1857115794667	69243	CNB1_070917_02.raw	0/0	3.1360125541687			0	0.0007256
False	High	Sequest HT (A2)	Unambiguous	[R].ATLGEVGNAEHMLR.[V]		1	1	A6TEW9	A6TEW9	0	3	0.7848	0	1	1	499.920562744141	1497.74713497242	-0.468755527820449	-0.000234025859299436	HCD	MS2	12.27084	0.1150416	83.2006598890667	69255	CNB1_070917_02.raw	0/0	2.2333037853241			0	1.412E-05
False	High	Sequest HT (A2)	Unambiguous	[K].NVIGSIFSR.[F]		1	1	A6TCD7	A6TCD7	0	2	0.6916	0	1	1	496.780212402344	992.553148174688	0.798501643729664	0.00039627734372516	HCD	MS2	18.57669	25.75	83.2007317149333	69256	CNB1_070917_02.raw	0/0	2.13646340370178			0	0.001129
False	High	Sequest HT (A2)	Unambiguous	[K].GPLENDGFSAVEAIAPGVIER.[Q]		1	2	A6TG38	A6TG38; B5XZM2	0	2	0.5633	0	1	1	1071.04675292969	2141.08622922938	-0.51098832508129	-0.000547035312592925	CID	MS2		36.985	83.1686248637333	69223	CNB1_070917_02.raw	0/0	4.41610527038574	12036881.5	83.0917129516602	0	1.557E-06
False	High	Sequest HT (A2)	Unambiguous	[R].ATLGEVGNAEHMLR.[V]		1	1	A6TEW9	A6TEW9	0	3	0.5196	0	1	1	499.920562744141	1497.74713497242	-0.468755527820449	-0.000234025859299436	CID	MS2		18.16	83.2014815517333	69257	CNB1_070917_02.raw	0/0	1.78984594345093			0	1.159E-05
False	High	Sequest HT (A2)	Unambiguous	[K].EHNADVTGFIR.[F]		1	1	A6T4X2	A6T4X2	0	3	0.7418	0	1	1	420.210968017578	1258.61835079273	0.695900662551564	0.000291957578231935	HCD	MS2	11.2709	28.36	83.2038377570667	69260	CNB1_070917_02.raw	0/0	3.37126970291138			0	0.0003646
False	High	Sequest HT (A2)	Unambiguous	[K].EHNADVTGFIR.[F]		1	1	A6T4X2	A6T4X2	0	3	0.9111	0	1	1	420.210968017578	1258.61835079273	0.695900662551564	0.000291957578231935	CID	MS2		38.44	83.2055615197333	69262	CNB1_070917_02.raw	0/0	3.6037974357605			0	3.887E-07
False	High	Sequest HT (A2)	Unambiguous	[R].EGFEVTYLAPQSnGIIDLK.[E]	N13(Deamidated)	1	1	A6TCF1	A6TCF1	0	2	0.0437	0	1	1	1048.03649902344	2095.06572141688	3.02795564781737	0.00317187343756431	HCD	MS2	9.319778	33.1	83.2077171968	69264	CNB1_070917_02.raw	0/0	5.26063871383667			0	1.437E-08
False	High	Sequest HT (A2)	Unambiguous	[R].EGFEVTYLAPqSNGIIDLK.[E]	Q11(Deamidated)	1	1	A6TCF1	A6TCF1	0	2		0.0437	2	2	1048.03649902344	2095.06572141688	3.02795564781737	0.00317187343756431	HCD	MS2	9.319778	33.1	83.2077171968	69264	CNB1_070917_02.raw	0/0	5.02505111694336			0	1.387E-06
False	High	Sequest HT (A2)	Unambiguous	[R].EGFEVTYLAPQSnGIIDLK.[E]	N13(Deamidated)	1	1	A6TCF1	A6TCF1	0	2	0.0061	0	1	1	1048.03649902344	2095.06572141688	3.02795564781737	0.00317187343756431	CID	MS2		42.52	83.2097336450667	69266	CNB1_070917_02.raw	0/0	4.90391540527344			0	1.198E-06
False	High	Sequest HT (A2)	Unambiguous	[R].EGFEVTYLAPqSNGIIDLK.[E]	Q11(Deamidated)	1	1	A6TCF1	A6TCF1	0	2		0.0061	2	2	1048.03649902344	2095.06572141688	3.02795564781737	0.00317187343756431	CID	MS2		42.52	83.2097336450667	69266	CNB1_070917_02.raw	0/0	4.86844444274902			0	1.085E-05
False	High	Sequest HT (A2)	Unambiguous	[K].NVIGSIFSR.[F]		1	1	A6TCD7	A6TCD7	0	2	0.7817	0	1	1	496.780212402344	992.553148174688	0.798501643729664	0.00039627734372516	CID	MS2		36.07	83.2023150592	69258	CNB1_070917_02.raw	0/0	2.52051782608032			0	0.0001542
False	High	Sequest HT (A2)	Unambiguous	[R].LTPVSDVSVLTVGQALK.[V]		1	1	A6TB02	A6TB02	0	2	0.7384	0	1	1	864.002563476563	1726.99785032313	1.69290776708127	0.00146182156254326	CID	MS2		42.43	83.0069382248	69054	CNB1_070917_02.raw	0/0	4.50959777832031			0	6.986E-10
False	High	Sequest HT (A2)	Unambiguous	[K].GPLENDGFSAVEAIAPGVIER.[Q]		1	2	A6TG38	A6TG38; B5XZM2	0	2	0.6461	0	1	1	1071.04907226563	2141.09086790125	1.65551456553904	0.00177230062490708	HCD	MS2	22.17471	26.755	83.1667270370667	69221	CNB1_070917_02.raw	0/0	4.85573101043701	12036881.5	83.0917129516602	0	2.19E-11
False	High	Sequest HT (A2)	Unambiguous	[K].ILADIAVFDK.[V]		1	1	B5XQC9	B5XQC9	0	2	0.5204	0	1	1	552.818969726563	1104.63066282313	0.656910609180203	0.000362821562475801	CID	MS2		33.1	83.1639729392	69218	CNB1_070917_02.raw	0/0	2.68989825248718			0	8.705E-05
False	High	Sequest HT (A2)	Unambiguous	[K].EGISKDDAEALKK.[S]		1	1	A6TGN9	A6TGN9	2	3	0.5816	0	1	1	468.584014892578	1403.73749141773	-0.112608125604105	-5.26907551829936E-05	CID	MS2		42.67	83.1240503701333	69176	CNB1_070917_02.raw	0/0	0.981102466583252			0	0.001171
False	High	Sequest HT (A2)	Unambiguous	[R].YTLAGTEVSALLGR.[M]		1	2	A6TG36	A6TG36; B5XZM4	0	2	0.7827	0	1	1	725.898681640625	1450.79008665125	0.0463273452376255	3.36056250489492E-05	CID	MS2		41.19	82.4060835834667	69964	CNB1_070917_03.raw	0/0	3.82369303703308			0	9.67E-09
False	High	Sequest HT (A2)	Unambiguous	[K].GDIIIDGGNTFFQDTIR.[R]		2	2	P00350; P41576	P00350; P41576	0	2	0.3556	0	1	1	941.471008300781	1881.93473997156	0.330883826746073	0.000311350781203146	HCD	MS2	60.59056	27.955	83.1295492042667	69182	CNB1_070917_02.raw	0/0	3.28511881828308			0	1.103E-07
False	High	Sequest HT (A2)	Unambiguous	[K].GDIIIDGGNTFFQDTIR.[R]		2	2	P00350; P41576	P00350; P41576	0	2	0.5547	0	1	1	941.471008300781	1881.93473997156	0.330883826746073	0.000311350781203146	CID	MS2		38.065	83.1314411629333	69184	CNB1_070917_02.raw	0/0	4.02206802368164			0	9.189E-10
False	High	Sequest HT (A2)	Unambiguous	[K].VALQDAGLSVSDINDVILVGGQTR.[M]		1	2	A6T4F4	A6T4F4; B5Y242	0	3	0.6148	0	1	1	814.105895996094	2440.30313472828	-0.433323731598027	-0.000352480572928471	HCD	MS2	49.0559	33.1	83.1441465808	69198	CNB1_070917_02.raw	0/0	5.52858829498291			0	1.038E-10
False	High	Sequest HT (A2)	Unambiguous	[K].VALQDAGLSVSDINDVILVGGqTR.[M]	Q22(Deamidated)	1	2	A6T4F4	A6T4F4; B5Y242	0	3	0.0615	0	1	1	814.442199707031	2441.31204586109	9.76439037961168	0.00794589703123819	CID	MS2		42.45	83.14617414	69200	CNB1_070917_02.raw	0/0	5.36795139312744			0	3.023E-06
False	High	Sequest HT (A2)	Unambiguous	[R].TTDVTGTIELPEGVEMVMPGDNIK.[M]		1	1	A6TEX7	A6TEX7	0	3	0.6268	0	1	1	849.417114257813	2546.23678951344	0.140632438257349	0.000119361145910564	CID	MS2		29.935	83.1650666957333	69219	CNB1_070917_02.raw	0/0	5.43549585342407			0	2.495E-12
False	High	Sequest HT (A2)	Unambiguous	[K].FVNILMVDGK.[K]		1	2	A6TEX9	A6TEX9; B5XN86	0	2	0.5782	0	1	1	568.312744140625	1135.61821165125	0.193147036806059	0.000109670625079161	HCD	MS2	21.59975	0.07990245	83.1526366661333	69204	CNB1_070917_02.raw	0/0	1.47172617912292			0	0.0001348
False	High	Sequest HT (A2)	Unambiguous	[K].FVNILMVDGK.[K]		1	2	A6TEX9	A6TEX9; B5XN86	0	2	0.6545	0	1	1	568.312744140625	1135.61821165125	0.193147036806059	0.000109670625079161	CID	MS2		27.51822	83.1533690349333	69206	CNB1_070917_02.raw	0/0	3.85485029220581			0	1.153E-05
False	High	Sequest HT (A2)	Unambiguous	[K].AAGAELVGMEDLAEQIK.[K]		1	1	A6TGN6	A6TGN6	0	2	0.6963	0	1	1	872.943725585938	1744.88017454188	0.915973121076734	0.00079913093770756	CID	MS2		30.34	83.1544046722667	69207	CNB1_070917_02.raw	0/0	5.16726446151733			0	1.213E-09
False	High	Sequest HT (A2)	Unambiguous	[R].SHDALTAVTSLSVDK.[T]		1	1	A6T7E9	A6T7E9	0	3	0.6107	0	1	1	515.270324707031	1543.79642086109	0.125619619050052	6.4643697972618E-05	HCD	MS2	8.656123	37.96	83.1585436325333	69212	CNB1_070917_02.raw	0/0	3.9319121837616			0	4.958E-09
False	High	Sequest HT (A2)	Unambiguous	[R].SHDALTAVTSLSVDK.[T]		1	1	A6T7E9	A6T7E9	0	3	0.6549	0	1	1	515.270324707031	1543.79642086109	0.125619619050052	6.4643697972618E-05	CID	MS2		27.085	83.1606122485333	69214	CNB1_070917_02.raw	0/0	3.38826274871826			0	2.025E-08
False	High	Sequest HT (A2)	Unambiguous	[K].ILADIAVFDK.[V]		1	1	B5XQC9	B5XQC9	0	2	0.502	0	1	1	552.818969726563	1104.63066282313	0.656910609180203	0.000362821562475801	HCD	MS2	38.06282	37.285	83.1625064714667	69216	CNB1_070917_02.raw	0/0	2.44599652290344			0	5.706E-05
False	High	Sequest HT (A2)	Unambiguous	[R].TTDVTGTIELPEGVEMVMPGDNIK.[M]		1	1	A6TEX7	A6TEX7	0	3	0.6589	0	1	1	849.418151855469	2546.23990230641	1.3631398732805	0.00115695880216056	HCD	MS2	0	19.84	83.1632895973333	69217	CNB1_070917_02.raw	0/0	6.0112156867981			0	7.067E-13
False	High	Sequest HT (A2)	Unambiguous	[K].AAGAELVGMEDLAEQIK.[K]		1	1	A6TGN6	A6TGN6	0	2	0.6038	0	1	1	872.942993164063	1744.87870969813	0.0764626990260607	6.67090627075595E-05	HCD	MS2	8.60179	20.305	83.1527107909333	69205	CNB1_070917_02.raw	0/0	5.25091791152954			0	3.045E-10
False	High	Sequest HT (A2)	Unambiguous	[K].VLESAIANAEHNDGADIDDLK.[V]		1	1	A6TEW7	A6TEW7	0	3	0.8225	0	1	1	737.356872558594	2210.05606441578	-0.489061660987948	-0.00036028473944801	CID	MS2		29.185	83.0059046576	69053	CNB1_070917_02.raw	0/0	3.38208031654358			0	2.717E-07
False	High	Sequest HT (A2)	Unambiguous	[R].LTPVSDVSVLTVGQALK.[V]		1	1	A6TB02	A6TB02	0	2	0.6242	0	1	1	864.002563476563	1726.99785032313	1.69290776708127	0.00146182156254326	HCD	MS2	18.03536	33.1	83.0049838816	69052	CNB1_070917_02.raw	0/0	3.29724884033203			0	6.578E-06
False	High	Sequest HT (A2)	Unambiguous	[K].VLESAIANAEHNDGADIDDLK.[V]		1	1	A6TEW7	A6TEW7	0	3	0.7814	0	1	1	737.356872558594	2210.05606441578	-0.489061660987948	-0.00036028473944801	HCD	MS2	64.38818	37.335	83.00419644	69051	CNB1_070917_02.raw	0/0	4.29555511474609			0	1.849E-08
False	High	Sequest HT (A2)	Unambiguous	[R].TQDATHGNSLSHR.[V]		1	1	A6TEX2	A6TEX2	0	3	0.4912	0	1	1	475.227447509766	1423.6677892693	0.358749059469046	0.000170246432389831	HCD	MS2	13.94948	36.22	82.8635963925333	68907	CNB1_070917_02.raw	0/0	3.42199730873108			0	1.385E-07
False	High	Sequest HT (A2)	Unambiguous	[R].TQDATHGNSLSHR.[V]		1	1	A6TEX2	A6TEX2	0	3	0.452	0	1	1	475.227447509766	1423.6677892693	0.358749059469046	0.000170246432389831	CID	MS2		33.1	82.8651190658667	68909	CNB1_070917_02.raw	0/0	1.76860117912292			0	0.0009039
False	High	Sequest HT (A2)	Unambiguous	[K].EQGLTPVLcIGETEAENEAGKTEEVcAR.[Q]	C9(Carbamidomethyl); C26(Carbamidomethyl)	1	1	Q7X222	Q7X222	1	3	0.4588	0	1	1	1030.81713867188	3090.43686275563	0.467204593856488	0.000481288541574069	HCD	MS2	7.501628	25.18	82.8679255336	68912	CNB1_070917_02.raw	0/0	3.63673210144043			0	3.063E-09
False	High	Sequest HT (A2)	Unambiguous	[K].EqGLTPVLcIGETEAENEAGKTEEVcAR.[Q]	Q2(Deamidated); C9(Carbamidomethyl); C26(Carbamidomethyl)	1	1	Q7X222	Q7X222	1	3	0.1749	0	1	1	1031.15112304688	3091.43881588063	6.26928536645333	0.00646033020824177	CID	MS2		34.54	82.8698046576	68914	CNB1_070917_02.raw	0/0	2.23395919799805			0	0.0001718
False	High	Sequest HT (A2)	Unambiguous	[K].VEGDTKPELELTLK.[Y]		1	1	A6TEV8	A6TEV8	0	3	0.2579	0	1	1	524.622375488281	1571.85257320484	-0.0674141777138022	-3.53217186178275E-05	HCD	MS2	54.70199	34.47543	82.8706730816	68915	CNB1_070917_02.raw	0/0	2.20831561088562			0	1.086E-05
False	High	Sequest HT (A2)	Unambiguous	[K].SNFGANAILAVSLANAK.[A]		1	2	A6TD53	B5XV19; A6TD53	0	2	0.5122	0	1	1	830.953247070313	1660.89921751063	-1.49168935322318	-0.00123877468763567	HCD	MS2	31.15065	42.925	82.4350429306667	69994	CNB1_070917_03.raw	0/0	4.91751670837402			0	6.473E-11
False	High	Sequest HT (A2)	Unambiguous	[K].SNFGANAILAVSLANAK.[A]		1	2	A6TD53	B5XV19; A6TD53	0	2	0.5694	0	1	1	830.953247070313	1660.89921751063	-1.49168935322318	-0.00123877468763567	CID	MS2		33.1	82.4367925330667	69996	CNB1_070917_03.raw	0/0	5.04012298583984			0	4.552E-10
False	High	Sequest HT (A2)	Unambiguous	[K].AGDGNYGYNAATEEYGNMIDFGILDPTK.[V]		1	3	A6TH53	O66026; B5Y368; A6TH53	0	2	0.8135	0	1	1	1498.66552734375	2996.3237780575	-0.560410584283387	-0.000839586250094726	HCD	MS2	0	35.46	82.4275620405333	69986	CNB1_070917_03.raw	0/0	3.26565265655518			0	7.093E-08
False	High	Sequest HT (A2)	Unambiguous	[K].TAEDYLGEPVTEAVITVPAYFnDAQR.[Q]	N22(Deamidated)	1	2	A6T4F4	A6T4F4; B5Y242	0	3		0.014	2	2	957.467102050781	2870.38675289234	4.77048524978137	0.00456435744774704	HCD	MS2	67.22861	33.1	82.8784999909333	68924	CNB1_070917_02.raw	0/0	4.91990852355957			0	3.445E-07
False	High	Sequest HT (A2)	Unambiguous	[K].TAEDYLGEPVTEAVITVPAYFnDAQR.[Q]	N22(Deamidated)	1	2	A6T4F4	A6T4F4; B5Y242	0	3	0.0386	0	1	1	957.467102050781	2870.38675289234	4.77048524978137	0.00456435744774704	CID	MS2		42.73	82.8805123522667	68926	CNB1_070917_02.raw	0/0	3.37174463272095			0	9.216E-05
False	High	Sequest HT (A2)	Unambiguous	[K].TAEDYLGEPVTEAVITVPAYFNDAqR.[Q]	Q25(Deamidated)	1	2	A6T4F4	A6T4F4; B5Y242	0	3		0.0386	2	2	957.467102050781	2870.38675289234	4.77048524978137	0.00456435744774704	CID	MS2		42.73	82.8805123522667	68926	CNB1_070917_02.raw	0/0	3.23943996429443			0	0.0002575
False	High	Sequest HT (A2)	Unambiguous	[K].VALQDAGLSVSDINDVILVGGQTR.[M]		1	2	A6T4F4	A6T4F4; B5Y242	0	3	0.6813	0	1	1	814.105102539063	2440.30075435719	-1.40876404817319	-0.00114593760417847	CID	MS2		23.935	82.4218750074667	69980	CNB1_070917_03.raw	0/0	4.33190488815308			0	9.572E-08
False	High	Sequest HT (A2)	Unambiguous	[R].TTDVTGTIELPEGVEMVMPGDNIK.[M]		1	1	A6TEX7	A6TEX7	0	2	0.7084	0	1	1	1273.62329101563	2546.23930540125	1.12871342768279	0.00143698562510508	CID	MS2		29.065	82.8857226405333	68930	CNB1_070917_02.raw	0/0	3.90831565856934			0	1.497E-08
False	High	Sequest HT (A2)	Unambiguous	[K].VALQDAGLSVSDINDVILVGGQTR.[M]		1	2	A6T4F4	A6T4F4; B5Y242	0	2	0.8488	0	1	1	1220.65710449219	2440.30693235438	1.12288639413695	0.00137009218747153	HCD	MS2	0	26.005	82.888564	68933	CNB1_070917_02.raw	0/0	5.82400751113892			0	1.142E-12
False	High	Sequest HT (A2)	Unambiguous	[K].TAEDYLGEPVTEAVITVPAYFNDAqR.[Q]	Q25(Deamidated)	1	2	A6T4F4	A6T4F4; B5Y242	0	3	0.014	0	1	1	957.467102050781	2870.38675289234	4.77048524978137	0.00456435744774704	HCD	MS2	67.22861	33.1	82.8784999909333	68924	CNB1_070917_02.raw	0/0	4.98509883880615			0	2.102E-06
False	High	Sequest HT (A2)	Unambiguous	[K].VALQDAGLSVSDINDVILVGGQTR.[M]		1	2	A6T4F4	A6T4F4; B5Y242	0	2	0.7075	0	1	1	1220.65661621094	2440.30595579188	0.722705751439448	0.000881810937471528	CID	MS2		35.46	82.8908248904	68935	CNB1_070917_02.raw	0/0	5.22994518280029			0	1.918E-12
False	High	Sequest HT (A2)	Unambiguous	[R].SHDALTAVTSLSVDK.[T]		1	1	A6T7E9	A6T7E9	0	2	0.7464	0	1	1	772.401550292969	1543.79582395594	-0.261028013493098	-0.000201487031176839	CID	MS2		41.16	82.8516988394667	68894	CNB1_070917_02.raw	0/0	4.81424236297607			0	7.7E-10
False	High	Sequest HT (A2)	Unambiguous	[K].TGSLNLYVMDLGSGQIR.[Q]		1	1	B5XZC1	B5XZC1	0	2	0.3054	0	1	1	912.46875	1823.93022337	-0.978907103426079	-0.000892729999804942	CID	MS2		42.7	82.8476225490667	68890	CNB1_070917_02.raw	0/0	2.39016366004944			0	4.673E-07
False	High	Sequest HT (A2)	Unambiguous	[R].ELPELTEEFIK.[R]		1	2	A6T5H9	A6T5H9; B5Y0U3	0	2	0.5243	0	1	1	674.356140136719	1347.70500364344	0.578371295185574	0.000389736718830136	HCD	MS2	0	16.975	82.8217960232	68863	CNB1_070917_02.raw	0/0	2.88336396217346			0	1.705E-05
False	High	Sequest HT (A2)	Unambiguous	[K].ATLLGLGLR.[R]		1	1	A6TEV4	A6TEV4	0	2	0.486	0	1	1	457.295074462891	913.582872295781	-0.0604370080222385	-2.7607109359451E-05	CID	MS2		23.485	82.8224564853333	68864	CNB1_070917_02.raw	0/0	2.13626027107239			0	0.0001124
False	High	Sequest HT (A2)	Unambiguous	[R].ELPELTEEFIK.[R]		1	2	A6T5H9	A6T5H9; B5Y0U3	0	2	0.6783	0	1	1	674.356140136719	1347.70500364344	0.578371295185574	0.000389736718830136	CID	MS2		27.475	82.8233837576	68865	CNB1_070917_02.raw	0/0	2.86365866661072			0	2.628E-05
False	High	Sequest HT (A2)	Unambiguous	[R].EGFEVTYLAPQSnGIIDLK.[E]	N13(Deamidated)	1	1	A6TCF1	A6TCF1	0	2	0.0452	0	1	1	1048.03601074219	2095.06474485438	2.56182924089611	0.00268359218756431	HCD	MS2	0	28.36	82.8252943722667	68867	CNB1_070917_02.raw	0/0	4.86820459365845			0	3.16E-07
False	High	Sequest HT (A2)	Unambiguous	[R].EGFEVTYLAPqSNGIIDLK.[E]	Q11(Deamidated)	1	1	A6TCF1	A6TCF1	0	2		0.0452	2	2	1048.03601074219	2095.06474485438	2.56182924089611	0.00268359218756431	HCD	MS2	0	28.36	82.8252943722667	68867	CNB1_070917_02.raw	0/0	4.65189981460571			0	1.207E-05
False	High	Sequest HT (A2)	Unambiguous	[R].EGFEVTYLAPQSnGIIDLK.[E]	N13(Deamidated)	1	1	A6TCF1	A6TCF1	0	2	0.0522	0	1	1	1048.03442382813	2095.06157102625	1.04691841840203	0.00109667812506431	CID	MS2		38.44	82.8272208738667	68869	CNB1_070917_02.raw	0/0	5.17391920089722			0	1.603E-06
False	High	Sequest HT (A2)	Unambiguous	[R].SHDALTAVTSLSVDK.[T]		1	1	A6T7E9	A6T7E9	0	2	0.6837	0	1	1	772.401550292969	1543.79582395594	-0.261028013493098	-0.000201487031176839	HCD	MS2	71.46332	33.1	82.849448892	68892	CNB1_070917_02.raw	0/0	4.49339818954468			0	1.247E-10
False	High	Sequest HT (A2)	Unambiguous	[K].ITLNMGVGEAIADKK.[L]		1	2	A6TEW0	A6TEW0; B5XNA5	1	3	0.5335	0	1	1	520.620239257813	1559.84616451344	0.00669517151060015	3.48114584388289E-06	HCD	MS2	48.21072	41.355	82.8281478512	68870	CNB1_070917_02.raw	0/0	3.42926716804504			0	9.887E-07
False	High	Sequest HT (A2)	Unambiguous	[K].ANDAAGDGTTTATVLAQAIVNEGLK.[A]		1	3	A6TH53	O66026; B5Y368; A6TH53	0	2	0.8103	0	1	1	1201.11364746094	2401.22001829188	-0.209813351090582	-0.000251904062224639	CID	MS2		31.165	82.4437405405333	70002	CNB1_070917_03.raw	0/0	5.43051052093506			0	1.474E-11
False	High	Sequest HT (A2)	Unambiguous	[K].AGDGNYGYNAATEEYGNMIDFGILDPTK.[V]		1	3	A6TH53	O66026; B5Y368; A6TH53	0	2	0.8162	0	1	1	1498.66528320313	2996.32328977625	-0.723370602135186	-0.00108372687509473	HCD	MS2	0	33.4	82.8316582834667	68874	CNB1_070917_02.raw	0/0	4.0821418762207			0	7.08E-08
False	High	Sequest HT (A2)	Unambiguous	[R].EMLPVLEAVAK.[A]		1	3	A6TH53	O66026; B5Y368; A6TH53	0	2	0.5882	0	1	1	600.338684082031	1199.67009153406	-0.275255546482772	-0.000165107968769007	CID	MS2		23.60786	82.4425964136	70001	CNB1_070917_03.raw	0/0	2.20649480819702			0	0.000211
False	High	Sequest HT (A2)	Unambiguous	[K].ANDAAGDGTTTATVLAQAIVNEGLK.[A]		1	3	A6TH53	O66026; B5Y368; A6TH53	0	2	0.7258	0	1	1	1201.11315917969	2401.21904172938	-0.616507568057353	-0.000740185312224639	HCD	MS2	0	21.265	82.4418588797333	70000	CNB1_070917_03.raw	0/0	6.0879282951355			0	1.938E-13
False	High	Sequest HT (A2)	Unambiguous	[K].TGSLNLYVMDLGSGQIR.[Q]		1	1	B5XZC1	B5XZC1	0	2	0.4139	0	1	1	912.46875	1823.93022337	-0.978907103426079	-0.000892729999804942	HCD	MS2	0	33.1	82.8456844850667	68888	CNB1_070917_02.raw	0/0	2.73340964317322			0	3.632E-05
False	High	Sequest HT (A2)	Unambiguous	[K].FGVSAAAAVAVAAGPVEAAEEK.[T]		1	1	A6TGN9	A6TGN9	0	3	0.7149	0	1	1	672.352966308594	2015.04434566578	-0.0249395095109056	-1.67514062923146E-05	CID	MS2		30.625	82.8465599642667	68889	CNB1_070917_02.raw	0/0	4.63313913345337			0	1.546E-14
False	High	Sequest HT (A2)	Unambiguous	[R].EKPTWLEVDAGK.[M]		1	1	B5XNB5	B5XNB5	0	2	0.2819	0	1	1	686.859130859375	1372.71098508875	0.202918756769309	0.000139274374987508	HCD	MS2	39.8589	26.68	82.8290062096	68871	CNB1_070917_02.raw	0/0	2.58726620674133			0	7.817E-06
False	High	Sequest HT (A2)	Unambiguous	[R].ATLGEVGNAEHMLR.[V]		1	1	A6TEW9	A6TEW9	0	3	0.5127	0	1	1	499.921203613281	1497.74905757984	0.814910102878651	0.000406843281325564	CID	MS2		28.495	82.8202403701333	68861	CNB1_070917_02.raw	0/0	1.97481405735016			0	5.851E-06
False	High	Sequest HT (A2)	Unambiguous	[K].GDIIIDGGNTFFQDTIR.[R]		2	2	P00350; P41576	P00350; P41576	0	2	0.5891	0	1	1	941.473571777344	1881.93986692469	3.05518383169914	0.00287482734370315	HCD	MS2	0	21.88	82.8925470437333	68937	CNB1_070917_02.raw	0/0	3.86923217773438			0	3.568E-05
False	High	Sequest HT (A2)	Unambiguous	[K].GDIIIDGGNTFFQDTIR.[R]		2	2	P00350; P41576	P00350; P41576	0	2	0.684	0	1	1	941.472045898438	1881.93681516688	1.43357668589374	0.00134894843745315	CID	MS2		31.705	82.8943367786667	68939	CNB1_070917_02.raw	0/0	4.43491506576538			0	9.306E-10
False	High	Sequest HT (A2)	Unambiguous	[R].NVALEEQAVEAVLAK.[A]		1	2	A6T5H9	A6T5H9; B5Y0U3	0	2	0.7122	0	1	1	792.435546875	1583.86381712	-0.0602640156801727	-4.77249998311891E-05	CID	MS2		42.375	82.9606256154667	69005	CNB1_070917_02.raw	0/0	5.55725717544556			0	2.353E-09
False	High	Sequest HT (A2)	Unambiguous	[R].ASLPTIELALK.[Q]		1	1	B5XUB8	B5XUB8	0	2	0.5822	0	1	1	578.3525390625	1155.697801495	-0.475517681069232	-0.000274777499953416	HCD	MS2	19.25894	36.33	82.9616212896	69006	CNB1_070917_02.raw	0/0	2.13113117218018			0	8.877E-05
False	High	Sequest HT (A2)	Unambiguous	[K].GAVPGATGSDLIVKPAVK.[A]		1	1	A6TEX2	A6TEX2	0	3	0.6449	0	1	1	560.66064453125	1679.96738033375	-0.99168270610658	-0.000555332083346608	HCD	MS2	32.01333	20.605	82.9623920442667	69007	CNB1_070917_02.raw	0/0	3.51500201225281			0	1.574E-06
False	High	Sequest HT (A2)	Unambiguous	[R].ASLPTIELALK.[Q]		1	1	B5XUB8	B5XUB8	0	2	0.5397	0	1	1	578.3525390625	1155.697801495	-0.475517681069232	-0.000274777499953416	CID	MS2		28.495	82.9630962445333	69008	CNB1_070917_02.raw	0/0	1.89130365848541			0	0.0001954
False	High	Sequest HT (A2)	Unambiguous	[R].DAnGIDPVSLIAFDK.[V]	N3(Deamidated)	1	1	A6TEX1	A6TEX1	0	2	0.6123	0	1	1	788.398376464844	1575.78947629969	-0.382703458049598	-0.000301530156265661	HCD	MS2	6.522863	26.60019	82.9735664808	69019	CNB1_070917_02.raw	0/0	3.73691487312317			0	1.278E-08
False	High	Sequest HT (A2)	Unambiguous	[R].VVPYWNETILPR.[L]		1	1	B5XZB2	B5XZB2	0	2	0.8893	0	1	1	743.905944824219	1486.80461301844	-0.445668019427752	-0.000331310781234606	CID	MS2		33.1	82.4180996354667	69976	CNB1_070917_03.raw	0/0	2.71288323402405			0	6.538E-06
False	High	Sequest HT (A2)	Unambiguous	[K].ANDAAGDGTTTATVLAQAIVNEGLK.[A]		1	3	A6TH53	O66026; B5Y368; A6TH53	0	3	0.7356	0	1	1	801.078979492188	2401.22238521656	0.775903981298167	0.000621038854357418	CID	MS2		27.025	82.9596234522667	69004	CNB1_070917_02.raw	0/0	5.89529991149902			0	5.46E-12
False	High	Sequest HT (A2)	Unambiguous	[R].VFQTHSPVVDSIAVK.[R]		1	1	B5XVK6	B5XVK6	0	3	0.5259	0	1	1	542.966857910156	1626.88602047047	0.638072439263744	0.000346023489707174	HCD	MS2	33.61896	16.35775	82.9931345504	69039	CNB1_070917_02.raw	0/0	3.66670846939087			0	1.62E-07
False	High	Sequest HT (A2)	Unambiguous	[R].VVPYWNETILPR.[L]		1	1	B5XZB2	B5XZB2	0	2	0.6753	0	1	1	743.906982421875	1486.80668821375	0.950073135449927	0.000706286875015394	HCD	MS2	14.61931	32.35	82.9979509496	69044	CNB1_070917_02.raw	0/0	2.30818772315979			0	3.143E-05
False	High	Sequest HT (A2)	Unambiguous	[R].VVPYWNETILPR.[L]		1	1	B5XZB2	B5XZB2	0	2	0.8835	0	1	1	743.906982421875	1486.80668821375	0.950073135449927	0.000706286875015394	CID	MS2		40.92	82.9998363605333	69046	CNB1_070917_02.raw	0/0	3.08570075035095			0	1.958E-05
False	High	Sequest HT (A2)	Unambiguous	[R].ELDKLENSLGGIK.[D]		1	2	A6T4X1	A6T4X1; B5Y1K2	1	2	0.3936	0	1	1	708.389770507813	1415.77226438563	-1.25064051976354	-0.000885312187506315	HCD	MS2	79.22098	34.885	83.0008093106667	69047	CNB1_070917_02.raw	0/0	3.43126654624939			0	4.248E-06
False	High	Sequest HT (A2)	Unambiguous	[K].SNFGANAILAVSLANAK.[A]		1	2	A6TD53	B5XV19; A6TD53	0	2	0.3937	0	1	1	830.955322265625	1660.90336790125	1.00718859803935	0.000836420624864331	HCD	MS2	13.5081	24.505	83.001557316	69048	CNB1_070917_02.raw	0/0	4.41656303405762			0	3.96E-10
False	High	Sequest HT (A2)	Unambiguous	[R].ELDKLENSLGGIK.[D]		1	2	A6T4X1	A6T4X1; B5Y1K2	1	2	0.4751	0	1	1	708.392333984375	1415.77739133875	2.3706669757958	0.00167816437499368	CID	MS2		28.18	83.0023318917333	69049	CNB1_070917_02.raw	0/0	3.0072603225708			0	0.0009574
False	High	Sequest HT (A2)	Unambiguous	[K].SNFGANAILAVSLANAK.[A]		1	2	A6TD53	B5XV19; A6TD53	0	2	0.456	0	1	1	830.955322265625	1660.90336790125	1.00718859803935	0.000836420624864331	CID	MS2		33.955	83.0033427744	69050	CNB1_070917_02.raw	0/0	4.32480716705322			0	2.965E-09
False	High	Sequest HT (A2)	Unambiguous	[R].VFQTHSPVVDSIAVK.[R]		1	1	B5XVK6	B5XVK6	0	3	0.6977	0	1	1	542.967346191406	1626.88748531422	1.53847029519517	0.000834304739707174	CID	MS2		29.935	82.9948345424	69041	CNB1_070917_02.raw	0/0	3.4401912689209			0	2.662E-08
False	High	Sequest HT (A2)	Unambiguous	[K].VALQDAGLSVSDINDVILVGGQTR.[M]		1	2	A6T4F4	A6T4F4; B5Y242	0	3	0.6389	0	1	1	814.105102539063	2440.30075435719	-1.40876404817319	-0.00114593760417847	HCD	MS2	28.72235	42.18	82.420080924	69978	CNB1_070917_03.raw	0/0	4.57406711578369			0	1.51E-08
False	High	Sequest HT (A2)	Unambiguous	[R].NVALEEQAVEAVLAK.[A]		1	2	A6T5H9	A6T5H9; B5Y0U3	0	2	0.7162	0	1	1	792.435546875	1583.86381712	-0.0602640156801727	-4.77249998311891E-05	HCD	MS2	10.24368	33.1	82.9587462245333	69003	CNB1_070917_02.raw	0/0	5.24610328674316			0	3.109E-10
False	High	Sequest HT (A2)	Unambiguous	[R].ETIIVHEIPYQVNK.[A]		1	1	P14829	P14829	0	3	0.5896	0	1	1	561.6416015625	1682.9102514275	-0.561938444269908	-0.000315230833318007	HCD	MS2	39.8025	29.455	82.9499800104	68996	CNB1_070917_02.raw	0/0	2.68316006660461			0	0.0003064
False	High	Sequest HT (A2)	Unambiguous	[R].TTDVTGTIELPEGVEMVMPGDNIK.[M]		1	1	A6TEX7	A6TEX7	0	3	0.7681	0	1	1	849.415588378906	2546.23221187672	-1.65717261324729	-0.00140651776033944	CID	MS2		34.9	82.4192084712	69977	CNB1_070917_03.raw	0/0	4.96343040466309			0	4.269E-11
False	High	Sequest HT (A2)	Unambiguous	[K].FGVSAAAAVAVAAGPVEAAEEK.[T]		1	1	A6TGN9	A6TGN9	0	2	0.6728	0	1	1	1008.02642822266	2015.04557981531	0.587528153101063	0.000591947656175762	HCD	MS2	5.201998	21.49	82.9193187389333	68964	CNB1_070917_02.raw	0/0	7.05766248703003			0	1.15E-15
False	High	Sequest HT (A2)	Unambiguous	[K].IGVPFVEGGVIK.[A]		1	1	B5XSV5	B5XSV5	0	2	0.5847	0	1	1	607.861206054688	1214.71513547938	0.658590543973617	0.000399999687488162	CID	MS2		27.82941	82.9200022192	68965	CNB1_070917_02.raw	0/0	2.47956681251526			0	4.529E-07
False	High	Sequest HT (A2)	Unambiguous	[K].FGVSAAAAVAVAAGPVEAAEEK.[T]		1	1	A6TGN9	A6TGN9	0	2	0.8357	0	1	1	1008.02722167969	2015.04716672938	1.37506120483587	0.00138540468742576	CID	MS2		31.36	82.9210981333333	68966	CNB1_070917_02.raw	0/0	6.45306634902954			0	1.334E-12
False	High	Sequest HT (A2)	Unambiguous	[K].TFEVLATnGDTHLGGEDFDTR.[L]	N8(Deamidated)	1	2	A6T4F4	A6T4F4; B5Y242	0	3	0.7222	0	1	1	766.017883300781	2296.03909664234	1.17001730974288	0.000895467447926901	HCD	MS2	16.85443	27.94	82.9228041781333	68968	CNB1_070917_02.raw	0/0	5.04339027404785			0	1.759E-10
False	High	Sequest HT (A2)	Unambiguous	[K].TFEVLATnGDTHLGGEDFDTR.[L]	N8(Deamidated)	1	2	A6T4F4	A6T4F4; B5Y242	0	3	0.7004	0	1	1	766.017822265625	2296.03891353688	1.09026880578476	0.000834432291676901	CID	MS2		37.125	82.9247789314667	68970	CNB1_070917_02.raw	0/0	4.6363000869751			0	4.627E-13
False	High	Sequest HT (A2)	Unambiguous	[K].AAGAELVGMEDLAEQIK.[K]		1	1	A6TGN6	A6TGN6	0	3	0.6294	0	1	1	582.296508789063	1744.87497310719	-2.0649991701687	-0.00120105760402112	CID	MS2		28.54	82.9508362378667	68997	CNB1_070917_02.raw	0/0	2.86403226852417			0	0.000554
False	High	Sequest HT (A2)	Unambiguous	[K].ITTVQAAIDYINGHQA.[-]		1	1	B5XXH6	B5XXH6	0	2	0.5341	0	1	1	857.942565917969	1714.87785520594	1.15518911154272	0.000990502968761575	HCD	MS2	38.71407	24.955	82.9270600146667	68972	CNB1_070917_02.raw	0/0	4.2474479675293			0	4.65E-09
False	High	Sequest HT (A2)	Unambiguous	[R].DRGEDALIVYDDLSK.[Q]		1	1	A6TG38	A6TG38	1	3	0.5808	0	1	1	570.28515625	1708.84091549	1.22630055914233	0.000698516666792178	HCD	MS2	0	32.89	82.9332579773333	68979	CNB1_070917_02.raw	0/0	3.96140766143799			0	0.0002836
False	High	Sequest HT (A2)	Unambiguous	[R].DLLGATNPANALAGTLR.[A]		1	1	A6TCD7	A6TCD7	0	2	0.7747	0	1	1	834.457946777344	1667.90861692469	0.664446128777587	0.00055411734365407	HCD	MS2	20.63716	28.915	82.9339702498667	68980	CNB1_070917_02.raw	0/0	4.35283946990967			0	1.878E-08
False	High	Sequest HT (A2)	Unambiguous	[R].DRGEDALIVYDDLSK.[Q]		1	1	A6TG38	A6TG38	1	3	0.6885	0	1	1	570.284912109375	1708.84018306813	0.797692625817335	0.000454376041792178	CID	MS2		28.285	82.9348098370667	68981	CNB1_070917_02.raw	0/0	3.04918169975281			0	0.0007345
False	High	Sequest HT (A2)	Unambiguous	[R].DLLGATNPANALAGTLR.[A]		1	1	A6TCD7	A6TCD7	0	2	0.7768	0	1	1	834.457946777344	1667.90861692469	0.664446128777587	0.00055411734365407	CID	MS2		38.935	82.9358287365333	68982	CNB1_070917_02.raw	0/0	4.65728187561035			0	3.108E-07
False	High	Sequest HT (A2)	Unambiguous	[R].ATLGEVGNAEHMLR.[V]		1	1	A6TEW9	A6TEW9	0	2	0.4158	0	1	1	749.377075195313	1497.74687376063	-0.643158581815854	-0.00048164468739742	HCD	MS2	8.120617	33.1	82.9463741506667	68992	CNB1_070917_02.raw	0/0	3.67573881149292			0	8.311E-07
False	High	Sequest HT (A2)	Unambiguous	[K].AAGAELVGMEDLAEQIK.[K]		1	1	A6TGN6	A6TGN6	0	3	0.3868	0	1	1	582.296508789063	1744.87497310719	-2.0649991701687	-0.00120105760402112	HCD	MS2	59.4357	35.235	82.9492260098667	68995	CNB1_070917_02.raw	0/0	2.42726135253906			0	2.356E-05
False	High	Sequest HT (A2)	Unambiguous	[K].ITTVQAAIDYINGHQA.[-]		1	1	B5XXH6	B5XXH6	0	2	0.6503	0	1	1	857.942565917969	1714.87785520594	1.15518911154272	0.000990502968761575	CID	MS2		34.345	82.9288851922667	68974	CNB1_070917_02.raw	0/0	4.49312829971313			0	3.393E-08
False	High	Sequest HT (A2)	Unambiguous	[R].EGFEVTYLAPQSnGIIDLK.[E]	N13(Deamidated)	1	1	A6TCF1	A6TCF1	0	2	0.0422	0	1	1	1048.03063964844	2095.05400266688	-2.5655612352377	-0.00268750156243569	HCD	MS2	0	28.375	82.4329396661333	68459	CNB1_070917_02.raw	0/0	5.44600772857666			0	8.544E-08
False	High	Sequest HT (A2)	Unambiguous	[R].ELPELTEEFIK.[R]		1	2	A6T5H9	A6T5H9; B5Y0U3	0	2	0.7431	0	1	1	674.355590820313	1347.70390501063	-0.236817076859937	-0.000159579687419864	CID	MS2		27.475	82.4310322066667	68457	CNB1_070917_02.raw	0/0	2.87957453727722			0	5.27E-05
False	High	Sequest HT (A2)	Unambiguous	[K].ATLLGLGLR.[R]		1	1	A6TEV4	A6TEV4	0	2	0.4211	0	1	1	457.294799804688	913.582322979375	-0.661714012778862	-0.000302265312484451	CID	MS2		23.485	82.43010256	68456	CNB1_070917_02.raw	0/0	2.08529186248779			0	0.001512
False	High	Sequest HT (A2)	Unambiguous	[R].GLAQGTDVSFGTFGLK.[A]		1	1	A6TEW5	A6TEW5	0	2	0.6332	0	1	1	799.415771484375	1597.82426633875	1.38848299966844	0.00110927437492592	HCD	MS2	6.824345	33.1	81.9765033805333	67989	CNB1_070917_02.raw	0/0	3.97807383537292			0	1.163E-08
False	High	Sequest HT (A2)	Unambiguous	[K].GPLENDGFSAVEAIAPGVIER.[Q]		1	2	A6TG38	A6TG38; B5XZM2	0	2	0.5494	0	1	1	1071.0458984375	2141.084520245	-1.30917360057299	-0.00140152750009293	CID	MS2		32.98	82.5936297624	70152	CNB1_070917_03.raw	0/0	3.23545265197754			0	1.447E-05
False	High	Sequest HT (A2)	Unambiguous	[K].EGISKDDAEALKK.[S]		1	1	A6TGN9	A6TGN9	2	3	0.5518	0	1	1	468.583953857422	1403.73730831227	-0.24304950032717	-0.000113725911432994	HCD	MS2	21.55157	41.905	81.939805576	67949	CNB1_070917_02.raw	0/0	4.43636417388916			0	2.893E-07
False	High	Sequest HT (A2)	Unambiguous	[K].ANDAAGDGTTTATVLAQAIVNEGLK.[A]		1	3	A6TH53	O66026; B5Y368; A6TH53	0	2	0.8533	0	1	1	1201.11389160156	2401.22050657313	-0.00646624260719694	-7.76343722463935E-06	CID	MS2		32.17	81.9377530309333	67947	CNB1_070917_02.raw	0/0	5.93121147155762			0	9.518E-12
False	High	Sequest HT (A2)	Unambiguous	[K].ANDAAGDGTTTATVLAQAIVNEGLK.[A]		1	3	A6TH53	O66026; B5Y368; A6TH53	0	2	0.6978	0	1	1	1201.11389160156	2401.22050657313	-0.00646624260719694	-7.76343722463935E-06	HCD	MS2	0	42.22	81.935971752	67945	CNB1_070917_02.raw	0/0	6.41667509078979			0	6.566E-13
False	High	Sequest HT (A2)	Unambiguous	[R].AGDNAPMAYIELVDR.[A]		1	1	A6TEU7	A6TEU7	0	2	0.7562	0	1	1	817.896545410156	1634.78581419031	0.937206412898952	0.000766065156426521	CID	MS2		34.63	81.9310078333333	67940	CNB1_070917_02.raw	0/0	4.47078609466553			0	1.851E-09
False	High	Sequest HT (A2)	Unambiguous	[R].AGDNAPMAYIELVDR.[A]		1	1	A6TEU7	A6TEU7	0	2	0.6934	0	1	1	817.896545410156	1634.78581419031	0.937206412898952	0.000766065156426521	HCD	MS2	42.51145	25.285	81.9292555704	67938	CNB1_070917_02.raw	0/0	4.37308549880981			0	8.045E-10
False	High	Sequest HT (A2)	Unambiguous	[R].NVALEEQAVEAVLAK.[A]		1	2	A6T5H9	A6T5H9; B5Y0U3	0	2	0.6667	0	1	1	792.435424804688	1583.86357297938	-0.214406441088334	-0.000169795312331189	HCD	MS2	14.24869	26.92	82.6131556205333	70170	CNB1_070917_03.raw	0/0	4.82711362838745			0	5.706E-10
False	High	Sequest HT (A2)	Unambiguous	[R].TQDATHGNSLSHR.[V]		1	1	A6TEX2	A6TEX2	0	3	0.6298	0	1	1	475.226989746094	1423.66641597828	-0.605866083644298	-0.000287517239485169	CID	MS2		33.775	81.9165603754667	67925	CNB1_070917_02.raw	0/0	2.35101771354675			0	0.001223
False	High	Sequest HT (A2)	Unambiguous	[R].TQDATHGNSLSHR.[V]		1	1	A6TEX2	A6TEX2	0	3	0.6141	0	1	1	475.226989746094	1423.66641597828	-0.605866083644298	-0.000287517239485169	HCD	MS2	12.82831	24.28	81.9148520493333	67923	CNB1_070917_02.raw	0/0	3.10654425621033			0	8.829E-06
False	High	Sequest HT (A2)	Unambiguous	[K].VALQDAGLSVSDINDVILVGGQTR.[M]		1	2	A6T4F4	A6T4F4; B5Y242	0	3	0.7508	0	1	1	814.106262207031	2440.30423336109	0.0168794914366635	1.37303645715292E-05	CID	MS2		33.1	81.9114897141333	67920	CNB1_070917_02.raw	0/0	6.50407648086548			0	5.183E-12
False	High	Sequest HT (A2)	Unambiguous	[K].VALQDAGLSVSDINDVILVGGQTR.[M]		1	2	A6T4F4	A6T4F4; B5Y242	0	3	0.5752	0	1	1	814.107177734375	2440.30697994313	1.14238754902339	0.000929257708321529	HCD	MS2	16.9645	42.57	81.9096898098667	67918	CNB1_070917_02.raw	0/0	5.32015371322632			0	8.836E-10
False	High	Sequest HT (A2)	Unambiguous	[K].qIAAVAEDGEPcVTYIGADGAGHYVK.[M]	Q1(Deamidated); C12(Carbamidomethyl)	1	1	P41576	P41576	0	3	0.5042	0	1	1	898.094604492188	2692.26926021656	4.95428627461851	0.00444606885405818	CID	MS2		40.5	81.9040901253333	67912	CNB1_070917_02.raw	0/0	2.37665724754334			0	0.0004539
False	High	Sequest HT (A2)	Unambiguous	[K].QIAAVAEDGEPcVTYIGADGAGHYVK.[M]	C12(Carbamidomethyl)	1	1	P41576	P41576	0	3	0.5215	0	1	1	897.763061523438	2691.27463131031	1.012643986691	0.00090843343739048	HCD	MS2	24.08377	34.96	81.9012359949333	67911	CNB1_070917_02.raw	0/0	5.5847749710083	6444332.75	81.8338775634766	0	1.434E-10
False	High	Sequest HT (A2)	Unambiguous	[K].AVAAVNGPIAQAILGK.[D]		1	2	A6TD53	B5XV19; A6TD53	0	2	0.8179	0	1	1	746.946166992188	1492.88505735438	0.314032564039098	0.000234407187576835	CID	MS2		35.385	81.900354756	67910	CNB1_070917_02.raw	0/0	3.79036569595337			0	1.838E-08
False	High	Sequest HT (A2)	Unambiguous	[K].AVAAVNGPIAQAILGK.[D]		1	2	A6TD53	B5XV19; A6TD53	0	2	0.8463	0	1	1	746.946166992188	1492.88505735438	0.314032564039098	0.000234407187576835	HCD	MS2	48.21117	25.915	81.8985902293333	67908	CNB1_070917_02.raw	0/0	4.3641185760498			0	3.827E-11
False	High	Sequest HT (A2)	Unambiguous	[K].GVLGYTEDDVVSTDFnGEVcTSVFDAK.[A]	N16(Deamidated); C20(Carbamidomethyl)	1	1	P24164	P24164	0	2	0.888	0	1	1	1463.16186523438	2925.31645383875	6.22627070975038	0.009106849374934	HCD	MS2	0	42.655	81.8901593978667	67899	CNB1_070917_02.raw	0/0	3.92684936523438			0	1.762E-05
False	High	Sequest HT (A2)	Unambiguous	[R].QIASLGIYPAVDPLDSTSR.[Q]		1	2	A6TG36	A6TG36; B5XZM4	0	2	0.6086	0	1	1	1002.02716064453	2003.04704465906	1.32235664281904	0.00132436953140314	HCD	MS2	0	33.94	81.8546694642667	67862	CNB1_070917_02.raw	0/0	3.96089291572571			0	0.0001074
False	High	Sequest HT (A2)	Unambiguous	[R].NVALEEQAVEAVLAK.[A]		1	2	A6T5H9	A6T5H9; B5Y0U3	0	2	0.7698	0	1	1	792.435424804688	1583.86357297938	-0.214406441088334	-0.000169795312331189	CID	MS2		36.24	82.6149267658667	70172	CNB1_070917_03.raw	0/0	5.16595220565796			0	3.102E-09
False	High	Sequest HT (A2)	Unambiguous	[R].QQFVDWLK.[G]		1	1	Q9F663	Q9F663	0	2	0.4215	0	1	1	532.282470703125	1063.55766477625	0.524773184823335	0.000279063125049106	HCD	MS2	12.864	33.1	81.8693248328	67876	CNB1_070917_02.raw	0/0	2.41994881629944			0	0.0009304
False	High	Sequest HT (A2)	Unambiguous	[K].TVPMFNEALAELNK.[I]		1	2	A6T4X1	A6T4X1; B5Y1K2	0	2	0.5971	0	1	1	788.904479980469	1576.80168333094	-1.44062871951478	-0.00113579453125112	CID	MS2		27.025	82.6139286258667	70171	CNB1_070917_03.raw	0/0	2.05723524093628			0	1.018E-05
False	High	Sequest HT (A2)	Unambiguous	[K].SVNDIKDDEQILDLGDVSAQK.[L]		1	1	B5XUB8	B5XUB8	1	3	0.6687	0	1	1	768.052673339844	2302.14346675953	1.1258778989599	0.000863976510421101	HCD	MS2	18.18498	29.41	81.8721102301333	67879	CNB1_070917_02.raw	0/0	5.00744390487671			0	2.301E-08
False	High	Sequest HT (A2)	Unambiguous	[R].ELDKLENSLGGIK.[D]		1	2	A6T4X1	A6T4X1; B5Y1K2	1	3	0.4673	0	1	1	472.596252441406	1415.77420406422	0.119407627614606	5.63514062529672E-05	HCD	MS2	7.560587	33.1	81.8727600514667	67880	CNB1_070917_02.raw	0/0	3.20954751968384			0	2.36E-06
False	High	Sequest HT (A2)	Unambiguous	[R].TTDVTGTIELPEGVEMVMPGDNIK.[M]		1	1	A6TEX7	A6TEX7	0	3	0.7832	0	1	1	849.417419433594	2546.23770504078	0.500193448558277	0.000424536927160564	CID	MS2		27.25	81.9773828338667	67990	CNB1_070917_02.raw	0/0	6.40656471252441			0	2.103E-14
False	High	Sequest HT (A2)	Unambiguous	[K].SVNDIKDDEQILDLGDVSAQK.[L]		1	1	B5XUB8	B5XUB8	1	3	0.737	0	1	1	768.0537109375	2302.1465795525	2.47800756347483	0.0019015741666711	CID	MS2		24.52	81.8736787194667	67881	CNB1_070917_02.raw	0/0	3.84389805793762			0	5.907E-08
False	High	Sequest HT (A2)	Unambiguous	[R].GMVNAVSFMVK.[V]		1	1	A6TEV4	A6TEV4	0	2	0.5217	0	1	1	591.804565429688	1182.60185422938	0.754429772718449	0.000446094687504228	HCD	MS2	16.73041	34.945	81.8756204477333	67883	CNB1_070917_02.raw	0/0	2.99099898338318			0	1.234E-05
False	High	Sequest HT (A2)	Unambiguous	[K].ALTEANGDIELAIENMR.[K]		1	1	A6T4X2	A6T4X2	0	2	0.7625	0	1	1	930.462341308594	1859.91740598719	0.351283027482804	0.000326678593864926	HCD	MS2	19.398	21.01	81.8763620810667	67884	CNB1_070917_02.raw	0/0	5.00923776626587			0	6.129E-11
False	High	Sequest HT (A2)	Unambiguous	[R].GMVNAVSFMVK.[V]		1	1	A6TEV4	A6TEV4	0	2	0.7609	0	1	1	591.804565429688	1182.60185422938	0.754429772718449	0.000446094687504228	CID	MS2		31.165	81.8770701968	67885	CNB1_070917_02.raw	0/0	3.8900465965271			0	2.265E-05
False	High	Sequest HT (A2)	Unambiguous	[K].ALTEANGDIELAIENMR.[K]		1	1	A6T4X2	A6T4X2	0	2	0.8346	0	1	1	930.462341308594	1859.91740598719	0.351283027482804	0.000326678593864926	CID	MS2		30.955	81.8781227229333	67886	CNB1_070917_02.raw	0/0	5.31708240509033			0	2.971E-10
False	High	Sequest HT (A2)	Unambiguous	[R].ELLSQYDFPGDDTPIVR.[G]		1	1	A6TEX7	A6TEX7	0	2	0.7175	0	1	1	982.9853515625	1964.963426495	1.74501007879788	0.00171443750014078	HCD	MS2	7.544146	26.395	81.8834846973333	67892	CNB1_070917_02.raw	0/0	3.99981141090393			0	1.159E-06
False	High	Sequest HT (A2)	Unambiguous	[R].ELLSQYDFPGDDTPIVR.[G]		1	1	A6TEX7	A6TEX7	0	2	0.7545	0	1	1	982.985168457031	1964.96306028406	1.55863939545391	0.00153133203139078	CID	MS2		35.79	81.8853701066667	67894	CNB1_070917_02.raw	0/0	4.39902114868164			0	4.466E-09
False	High	Sequest HT (A2)	Unambiguous	[R].ELDKLENSLGGIK.[D]		1	2	A6T4X1	A6T4X1; B5Y1K2	1	3	0.3316	0	1	1	472.596252441406	1415.77420406422	0.119407627614606	5.63514062529672E-05	CID	MS2		42.51	81.8746184589333	67882	CNB1_070917_02.raw	0/0	1.95570743083954			0	0.0001104
False	High	Sequest HT (A2)	Unambiguous	[R].GLAQGTDVSFGTFGLK.[A]		1	1	A6TEW5	A6TEW5	0	2	0.749	0	1	1	799.416259765625	1597.82524290125	1.99966651747677	0.00159755562492592	CID	MS2		42.18	81.9783911413333	67991	CNB1_070917_02.raw	0/0	4.86233711242676			0	2.317E-09
False	High	Sequest HT (A2)	Unambiguous	[R].VGGSTYQVPVEVRPVR.[R]		1	2	A6TEX9	A6TEX9; B5XN86	0	3	0.7798	0	1	1	581.656494140625	1742.95492916188	0.0779835918440273	4.5307291732873E-05	HCD	MS2	25.83804	36.525	81.9793849984	67992	CNB1_070917_02.raw	0/0	3.27441310882568			0	6.834E-06
False	High	Sequest HT (A2)	Unambiguous	[R].VGGSTYQVPVEVRPVR.[R]		1	2	A6TEX9	A6TEX9; B5XN86	0	3	0.8199	0	1	1	581.656494140625	1742.95492916188	0.0779835918440273	4.5307291732873E-05	CID	MS2		27.835	81.9810137648	67994	CNB1_070917_02.raw	0/0	3.11136603355408			0	0.0001454
False	High	Sequest HT (A2)	Unambiguous	[K].EHNADVTGFIR.[F]		1	1	A6T4X2	A6T4X2	0	3	0.8531	0	1	1	420.210693359375	1258.61752681813	0.0412342322865831	1.72993751069347E-05	HCD	MS2	33.7837	41.07	82.0235807685333	68039	CNB1_070917_02.raw	0/0	3.1979193687439			0	0.0001721
False	High	Sequest HT (A2)	Unambiguous	[K].EHNADVTGFIR.[F]		1	1	A6T4X2	A6T4X2	0	3	0.9097	0	1	1	420.210693359375	1258.61752681813	0.0412342322865831	1.72993751069347E-05	CID	MS2		33.1	82.0251514813333	68041	CNB1_070917_02.raw	0/0	2.98902297019959			0	5.37E-07
False	High	Sequest HT (A2)	Unambiguous	[R].IAHWVGQGATVSDR.[V]		1	1	A6TCL7	A6TCL7	0	3	0.5132	0	1	1	499.591979980469	1496.76138668141	0.625364871210517	0.000312007135486662	HCD	MS2	57.47929	40.74	82.0383509090667	68055	CNB1_070917_02.raw	0/0	1.89295244216919			0	3.999E-05
False	High	Sequest HT (A2)	Unambiguous	[R].IAHWVGQGATVSDR.[V]		1	1	A6TCL7	A6TCL7	0	3	0.7318	0	1	1	499.591979980469	1496.76138668141	0.625364871210517	0.000312007135486662	CID	MS2		27.625	82.0399861232	68057	CNB1_070917_02.raw	0/0	1.78567540645599			0	0.002028
False	High	Sequest HT (A2)	Unambiguous	[R].KFEELVQTR.[N]		1	2	A6T4F4	A6T4F4; B5Y242	1	2	0.3058	0	1	1	575.3173828125	1149.627488995	1.07882453235438	0.000620122500095022	HCD	MS2	28.97916	37.765	82.0418759493333	68059	CNB1_070917_02.raw	0/0	2.05658984184265			0	0.001758
False	High	Sequest HT (A2)	Unambiguous	[R].GIEGTSLDVPEDIVHSGK.[T]		1	2	A6T5G0	A6T5G0; B5Y0W4	0	3	0.4908	0	1	1	618.315063476563	1852.93063716969	1.0468129131947	0.00064655656259068	HCD	MS2	58.6502	20.515	82.0426652133333	68060	CNB1_070917_02.raw	0/0	2.73080444335938			0	3.452E-05
False	High	Sequest HT (A2)	Unambiguous	[K].ILADIAVFDK.[V]		1	1	B5XQC9	B5XQC9	0	2	0.4889	0	1	1	552.819030761719	1104.63078489344	0.767418489141914	0.000423856718725801	CID	MS2		33.1	82.0181079125333	68033	CNB1_070917_02.raw	0/0	2.25289082527161			0	0.0003115
False	High	Sequest HT (A2)	Unambiguous	[R].ELPELTEEFIK.[R]		1	2	A6T5H9	A6T5H9; B5Y0U3	0	2	0.6517	0	1	1	674.355773925781	1347.70427122156	0.0349123804885669	2.35257813301359E-05	HCD	MS2	5.441868	18.16	82.0484587213333	68065	CNB1_070917_02.raw	0/0	2.89869666099548			0	6.491E-05
False	High	Sequest HT (A2)	Unambiguous	[R].ELPELTEEFIK.[R]		1	2	A6T5H9	A6T5H9; B5Y0U3	0	2	0.7832	0	1	1	674.355773925781	1347.70427122156	0.0349123804885669	2.35257813301359E-05	CID	MS2		28.495	82.0500233778667	68067	CNB1_070917_02.raw	0/0	3.08587861061096			0	3.252E-05
False	High	Sequest HT (A2)	Unambiguous	[K].ATLLGLGLR.[R]		1	1	A6TEV4	A6TEV4	0	2	0.5598	0	1	1	457.295013427734	913.582750225469	-0.194054120190377	-8.8642265609451E-05	HCD	MS2	78.17606	33.085	82.0507858301333	68068	CNB1_070917_02.raw	0/0	2.34157347679138			0	0.0006285
False	High	Sequest HT (A2)	Unambiguous	[K].ATLLGLGLR.[R]		1	1	A6TEV4	A6TEV4	0	2	0.5081	0	1	1	457.295013427734	913.582750225469	-0.194054120190377	-8.8642265609451E-05	CID	MS2		28.36	82.0521377773333	68070	CNB1_070917_02.raw	0/0	2.47834706306458			0	0.0001438
False	High	Sequest HT (A2)	Unambiguous	[R].EGFEVTYLAPQSnGIIDLK.[E]	N13(Deamidated)	1	1	A6TCF1	A6TCF1	0	2	0.0319	0	1	1	1048.03430175781	2095.06132688563	0.930386816671717	0.00097460781256431	HCD	MS2	0	38.44	82.0538962741333	68072	CNB1_070917_02.raw	0/0	5.33482456207275			0	2.459E-09
False	High	Sequest HT (A2)	Unambiguous	[R].EGFEVTYLAPqSNGIIDLK.[E]	Q11(Deamidated)	1	1	A6TCF1	A6TCF1	0	2		0.0319	2	2	1048.03430175781	2095.06132688563	0.930386816671717	0.00097460781256431	HCD	MS2	0	38.44	82.0538962741333	68072	CNB1_070917_02.raw	0/0	5.16080904006958			0	3.785E-06
False	High	Sequest HT (A2)	Unambiguous	[R].EGFEVTYLAPQSnGIIDLK.[E]	N13(Deamidated)	1	1	A6TCF1	A6TCF1	0	2	0.0526	0	1	1	1048.03430175781	2095.06132688563	0.930386816671717	0.00097460781256431	CID	MS2		28.915	82.0561499458667	68074	CNB1_070917_02.raw	0/0	4.94073963165283			0	1.243E-07
False	High	Sequest HT (A2)	Unambiguous	[K].NVIGSIFSR.[F]		1	1	A6TCD7	A6TCD7	0	2	0.7867	0	1	1	496.779876708984	992.552476787969	0.122077155944718	6.05839843501599E-05	CID	MS2		23.485	82.0490964312	68066	CNB1_070917_02.raw	0/0	2.25477194786072			0	7.678E-05
False	High	Sequest HT (A2)	Unambiguous	[K].HYYLGNAEEIAAK.[A]		1	1	B5XZB2	B5XZB2	0	2	0.7849	0	1	1	739.866455078125	1478.72563352625	-1.20757465289326	-0.000892836874982095	HCD	MS2	0	29.935	82.6203783088	70178	CNB1_070917_03.raw	0/0	3.43545746803284			0	3.493E-10
False	High	Sequest HT (A2)	Unambiguous	[K].ILADIAVFDK.[V]		1	1	B5XQC9	B5XQC9	0	2	0.5179	0	1	1	552.819030761719	1104.63078489344	0.767418489141914	0.000423856718725801	HCD	MS2	35.89091	40.66	82.0160911298667	68031	CNB1_070917_02.raw	0/0	2.23789811134338			0	0.0002588
False	High	Sequest HT (A2)	Unambiguous	[K].EYQVQLDIAMQSGKPK.[E]		1	1	A6T4X2	A6T4X2	0	3	0.6812	0	1	1	612.317016601563	1834.93649654469	-0.143501028443031	-8.77717707226111E-05	HCD	MS2	31.53374	20.875	82.0135164482667	68028	CNB1_070917_02.raw	0/0	4.82841539382935			0	1.388E-11
False	High	Sequest HT (A2)	Unambiguous	[K].AGDGNYGYNAATEEYGNMIDFGILDPTK.[V]		1	3	A6TH53	O66026; B5Y368; A6TH53	0	3	0.7181	0	1	1	999.445129394531	2996.32083492359	-1.542658323469	-0.00154076880213931	HCD	MS2	20.60757	37.3	81.9868718509333	68000	CNB1_070917_02.raw	0/0	5.24599885940552			0	1.235E-05
False	High	Sequest HT (A2)	Unambiguous	[K].AGDGNYGYNAATEEYGNMIDFGILDPTK.[V]		1	3	A6TH53	O66026; B5Y368; A6TH53	0	3	0.8441	0	1	1	999.445129394531	2996.32083492359	-1.542658323469	-0.00154076880213931	CID	MS2		30.31	81.9886343093333	68002	CNB1_070917_02.raw	0/0	4.4896125793457			0	1.821E-06
False	High	Sequest HT (A2)	Unambiguous	[K].GPLENDGFSAVEAIAPGVIER.[Q]		1	2	A6TG38	A6TG38; B5XZM2	0	2	0.6255	0	1	1	1071.0458984375	2141.084520245	-1.30917360057299	-0.00140152750009293	HCD	MS2	25.05183	37.975	82.5919189512	70150	CNB1_070917_03.raw	0/0	4.94026899337769			0	4.882E-08
False	High	Sequest HT (A2)	Unambiguous	[R].SHDALTAVTSLSVDK.[T]		1	1	A6T7E9	A6T7E9	0	3	0.3988	0	1	1	515.270751953125	1543.79770259938	0.955870567258981	0.000491889791722618	HCD	MS2	11.88541	31.54	81.9976464437333	68012	CNB1_070917_02.raw	0/0	3.4645209312439			0	2.888E-06
False	High	Sequest HT (A2)	Unambiguous	[R].VQGKDEVILTLNK.[S]		1	1	A6TEU8	A6TEU8	1	3	0.3529	0	1	1	486.283813476563	1456.83688716969	-0.0565954282735035	-2.74834374067723E-05	HCD	MS2	69.85415	26.44	81.9983338101333	68013	CNB1_070917_02.raw	0/0	3.22645401954651			0	0.0005725
False	High	Sequest HT (A2)	Unambiguous	[R].SHDALTAVTSLSVDK.[T]		1	1	A6T7E9	A6T7E9	0	3	0.6024	0	1	1	515.270751953125	1543.79770259938	0.955870567258981	0.000491889791722618	CID	MS2		25.135	81.9991318258667	68014	CNB1_070917_02.raw	0/0	3.31689858436584			0	2.072E-07
False	High	Sequest HT (A2)	Unambiguous	[K].AGDGNYGYNAATEEYGNMIDFGILDPTK.[V]		1	3	A6TH53	O66026; B5Y368; A6TH53	0	3	0.7102	0	1	1	999.447509765625	2996.32797603688	0.840631937613556	0.000839602291610693	HCD	MS2	0	37.125	82.5878674429333	70146	CNB1_070917_03.raw	0/0	5.66235828399658			0	9.431E-11
False	High	Sequest HT (A2)	Unambiguous	[R].VQGKDEVILTLNK.[S]		1	1	A6TEU8	A6TEU8	1	3	0.1246	0	1	1	486.283813476563	1456.83688716969	-0.0565954282735035	-2.74834374067723E-05	CID	MS2		36.7	82.0000921357333	68015	CNB1_070917_02.raw	0/0	3.28513693809509			0	0.001103
False	High	Sequest HT (A2)	Unambiguous	[R].FTGEEVALVLR.[M]		1	1	A6TEI9	A6TEI9	0	2	0.2465	0	1	1	617.345703125	1233.68412962	0.29669677994122	0.000183015000061459	CID	MS2		41.475	82.0035836853333	68019	CNB1_070917_02.raw	0/0	2.88484692573547			0	7.275E-07
False	High	Sequest HT (A2)	Unambiguous	[K].EQEVYMGEIPLMTDNGTFVInGTER.[V]	N21(Deamidated)	1	2	A6TGP0	B5XYF5; A6TGP0	0	3	0.2219	0	1	1	948.775817871094	2844.31290035328	2.20222151890202	0.00208793109379609	CID	MS2		40.5	82.0073585944	68021	CNB1_070917_02.raw	0/0	3.02021408081055	3229610.75	81.8424224853516	0	0.00027
False	High	Sequest HT (A2)	Unambiguous	[K].AGDGNYGYNAATEEYGNMIDFGILDPTK.[V]		1	3	A6TH53	O66026; B5Y368; A6TH53	0	3	0.7591	0	1	1	999.447509765625	2996.32797603688	0.840631937613556	0.000839602291610693	CID	MS2		27.85	82.5895762122667	70148	CNB1_070917_03.raw	0/0	4.64902830123901			0	2.651E-09
False	High	Sequest HT (A2)	Unambiguous	[K].FVNILMVDGK.[K]		1	2	A6TEX9	A6TEX9; B5XN86	0	2	0.5825	0	1	1	568.31298828125	1135.6186999325	0.623116668589341	0.000353811250079161	HCD	MS2	17.3585	29.455	82.0102123701333	68024	CNB1_070917_02.raw	0/0	3.09363722801209			0	4.368E-05
False	High	Sequest HT (A2)	Unambiguous	[K].AAGAELVGMEDLAEQIK.[K]		1	1	A6TGN6	A6TGN6	0	2	0.6731	0	1	1	872.943725585938	1744.88017454188	0.915973121076734	0.00079913093770756	CID	MS2		20.305	82.0110353232	68025	CNB1_070917_02.raw	0/0	5.69192409515381			0	8.406E-10
False	High	Sequest HT (A2)	Unambiguous	[K].FVNILMVDGK.[K]		1	2	A6TEX9	A6TEX9; B5XN86	0	2	0.658	0	1	1	568.31298828125	1135.6186999325	0.623116668589341	0.000353811250079161	CID	MS2		30.9996	82.011918684	68026	CNB1_070917_02.raw	0/0	3.48236584663391			0	2.054E-05
False	High	Sequest HT (A2)	Unambiguous	[R].FTGEEVALVLR.[M]		1	1	A6TEI9	A6TEI9	0	2	0.2091	0	1	1	617.345703125	1233.68412962	0.29669677994122	0.000183015000061459	HCD	MS2	67.94907	33.1	82.0017439949333	68017	CNB1_070917_02.raw	0/0	2.62793779373169			0	6.506E-05
False	High	Sequest HT (A2)	Unambiguous	[R].VSDYDGYNQFLVHR.[S]		1	1	B5XZC1	B5XZC1	0	3	0.3355	0	1	1	571.60595703125	1712.80331783375	0.355285373311499	0.000202844583327533	HCD	MS2	60.54425	41.25	81.8510924538667	67858	CNB1_070917_02.raw	0/0	3.03555297851563	4229492.0625	81.8069076538086	0	1.212E-06
False	High	Sequest HT (A2)	Unambiguous	[K].WLAQGTIYPDVIESAASATGK.[A]		1	2	A6TCC2	B5XNM4; A6TCC2	0	2	0.6541	0	1	1	1089.55725097656	2178.10722532313	-0.229128646749217	-0.000249533437681748	CID	MS2		33.1	81.8454028744	67852	CNB1_070917_02.raw	0/0	3.43788170814514			0	0.0006018
False	High	Sequest HT (A2)	Unambiguous	[K].GVLGYTEDDVVSTDFnGEVcTSVFDAK.[A]	N16(Deamidated); C20(Carbamidomethyl)	1	1	P24164	P24164	0	2	0.9211	0	1	1	1463.15991210938	2925.31254758875	4.89093677818754	0.007153724374934	HCD	MS2	0	33.1	81.8444912088	67851	CNB1_070917_02.raw	0/0	3.41761755943298			0	1.666E-06
False	High	Sequest HT (A2)	Unambiguous	[K].DAALScDQFFVNHR.[W]	C6(Carbamidomethyl)	1	1	A6T4X1	A6T4X1	0	2	0.6599	0	1	1	840.38427734375	1679.7612780575	1.0795816532795	0.000906718749963176	HCD	MS2	59.16717	33.955	81.7382180858667	67747	CNB1_070917_02.raw	0/0	2.93640685081482	5723435.75	81.6889266967773	0	1.017E-05
False	High	Sequest HT (A2)	Unambiguous	[K].DAALScDQFFVNHR.[W]	C6(Carbamidomethyl)	1	1	A6T4X1	A6T4X1	0	2	0.6618	0	1	1	840.38427734375	1679.7612780575	1.0795816532795	0.000906718749963176	CID	MS2		33.1	81.7397886288	67749	CNB1_070917_02.raw	0/0	2.75171804428101	5723435.75	81.6889266967773	0	1.237E-05
False	High	Sequest HT (A2)	Unambiguous	[K].AGDGNYGYNAATEEYGNMIDFGILDPTK.[V]		1	3	A6TH53	O66026; B5Y368; A6TH53	0	2	0.9193	0	1	1	1498.67102050781	2996.33476438563	3.10618981738209	0.00465357781240527	HCD	MS2	71.90038	41.94	81.7456218786667	67755	CNB1_070917_02.raw	0/0	2.84877419471741			0	0.0004144
False	High	Sequest HT (A2)	Unambiguous	[K].TFEVLATnGDTHLGGEDFDTR.[L]	N8(Deamidated)	1	2	A6T4F4	A6T4F4; B5Y242	0	2	0.7311	0	1	1	1148.52490234375	2296.0425280575	2.66451240612935	0.00305890875000459	HCD	MS2	61.0382	24.085	81.7502320285333	67760	CNB1_070917_02.raw	0/0	4.23970317840576			0	1.037E-05
False	High	Sequest HT (A2)	Unambiguous	[K].TFEVLATnGDTHLGGEDFDTR.[L]	N8(Deamidated)	1	2	A6T4F4	A6T4F4; B5Y242	0	2	0.7104	0	1	1	1148.52490234375	2296.0425280575	2.66451240612935	0.00305890875000459	CID	MS2		33.595	81.7520635053333	67762	CNB1_070917_02.raw	0/0	4.0418906211853			0	5.177E-06
False	High	Sequest HT (A2)	Unambiguous	[K].NALVPWSPISEK.[Y]		1	1	Q9F663	Q9F663	0	2	0.7589	0	1	1	670.86474609375	1340.7222155575	0.998132812616802	0.00066910875011672	HCD	MS2	42.76418	21.49	81.7623731224	67771	CNB1_070917_02.raw	0/0	2.53159785270691			0	0.000379
False	High	Sequest HT (A2)	Unambiguous	[K].VALQDAGLSVSDINDVILVGGQTR.[M]		1	2	A6T4F4	A6T4F4; B5Y242	0	2	0.7645	0	1	1	1220.65551757813	2440.30375852625	-0.177700694629932	-0.000216821875028472	CID	MS2		24.505	81.7363033912	67745	CNB1_070917_02.raw	0/0	4.83853054046631			0	1.146E-11
False	High	Sequest HT (A2)	Unambiguous	[K].IGVPFVEGGVIK.[A]		1	1	B5XSV5	B5XSV5	0	2	0.633	0	1	1	607.861389160156	1214.71550169031	0.960069605184572	0.000583105156238162	CID	MS2		16.68943	81.7630544746667	67772	CNB1_070917_02.raw	0/0	2.6653139591217			0	1.062E-06
False	High	Sequest HT (A2)	Unambiguous	[R].DAnGIDPVSLIAFDK.[V]	N3(Deamidated)	1	1	A6TEX1	A6TEX1	0	2	0.6313	0	1	1	788.398681640625	1575.79008665125	0.00462704395983922	3.64562498433862E-06	HCD	MS2	3.70762	24.87908	81.7647922	67774	CNB1_070917_02.raw	0/0	4.34440469741821			0	1.373E-08
False	High	Sequest HT (A2)	Unambiguous	[R].DAnGIDPVSLIAFDK.[V]	N3(Deamidated)	1	1	A6TEX1	A6TEX1	0	2	0.6424	0	1	1	788.39990234375	1575.7925280575	1.55394905199759	0.00122434874998434	CID	MS2		26.93892	81.7663271989333	67776	CNB1_070917_02.raw	0/0	4.81380653381348			0	1.378E-08
False	High	Sequest HT (A2)	Unambiguous	[K].TFEVLATnGDTHLGGEDFDTR.[L]	N8(Deamidated)	1	2	A6T4F4	A6T4F4; B5Y242	0	3	0.7137	0	1	1	766.017517089844	2296.03799800953	0.691526285994191	0.000529256510426901	HCD	MS2	14.03268	24.955	81.7694998608	67779	CNB1_070917_02.raw	0/0	5.17148780822754			0	2.594E-11
False	High	Sequest HT (A2)	Unambiguous	[K].TFEVLATnGDTHLGGEDFDTR.[L]	N8(Deamidated)	1	2	A6T4F4	A6T4F4; B5Y242	0	3	0.6935	0	1	1	766.017517089844	2296.03799800953	0.691526285994191	0.000529256510426901	CID	MS2		34.345	81.7713854389333	67781	CNB1_070917_02.raw	0/0	3.98216891288757			0	5.558E-10
False	High	Sequest HT (A2)	Unambiguous	[R].ASLPTIELALK.[Q]		1	1	B5XUB8	B5XUB8	0	2	0.5841	0	1	1	578.353332519531	1155.69938840906	0.897603653800046	0.000518679531296584	HCD	MS2	14.66708	42.525	81.7722477832	67782	CNB1_070917_02.raw	0/0	2.25698924064636			0	0.0001095
False	High	Sequest HT (A2)	Unambiguous	[K].GAVPGATGSDLIVKPAVK.[A]		1	1	A6TEX2	A6TEX2	0	3	0.7158	0	1	1	560.661315917969	1679.96939449391	0.20724423879759	0.000116054635403392	HCD	MS2	52.31166	20.605	81.7731248786667	67783	CNB1_070917_02.raw	0/0	3.86539840698242			0	4.777E-08
False	High	Sequest HT (A2)	Unambiguous	[K].NALVPWSPISEK.[Y]		1	1	Q9F663	Q9F663	0	2	0.843	0	1	1	670.86474609375	1340.7222155575	0.998132812616802	0.00066910875011672	CID	MS2		31.36	81.7639819738667	67773	CNB1_070917_02.raw	0/0	2.2255072593689			0	1.359E-06
False	High	Sequest HT (A2)	Unambiguous	[R].ASLPTIELALK.[Q]		1	1	B5XUB8	B5XUB8	0	2	0.686	0	1	1	578.353332519531	1155.69938840906	0.897603653800046	0.000518679531296584	CID	MS2		28.48	81.7738247424	67784	CNB1_070917_02.raw	0/0	2.07333564758301			0	9.97E-05
False	High	Sequest HT (A2)	Unambiguous	[K].VALQDAGLSVSDINDVILVGGQTR.[M]		1	2	A6T4F4	A6T4F4; B5Y242	0	2	0.7627	0	1	1	1220.65551757813	2440.30375852625	-0.177700694629932	-0.000216821875028472	HCD	MS2	0	37.44	81.7346099658667	67743	CNB1_070917_02.raw	0/0	5.90177345275879			0	7.336E-14
False	High	Sequest HT (A2)	Unambiguous	[R].DLLGATNPANALAGTLR.[A]		1	1	A6TCD7	A6TCD7	0	2	0.7976	0	1	1	834.458679199219	1667.91008176844	1.54269851529662	0.00128653921865407	HCD	MS2	5.608946	32.44	81.7316869946667	67740	CNB1_070917_02.raw	0/0	4.94033861160278			0	6.53E-09
False	High	Sequest HT (A2)	Unambiguous	[K].GPLENDGFSAVEAIAPGVIER.[Q]		1	2	A6TG38	A6TG38; B5XZM2	0	2	0.6337	0	1	1	1071.046875	2141.08647337	-0.396961857153904	-0.000424965000092925	HCD	MS2	50.78272	41.295	81.6754082352	67683	CNB1_070917_02.raw	0/0	5.16374826431274	3106917.9375	81.5206298828125	0	9.42E-09
False	High	Sequest HT (A2)	Unambiguous	[K].GPLENDGFSAVEAIAPGVIER.[Q]		1	2	A6TG38	A6TG38; B5XZM2	0	2	0.551	0	1	1	1071.046875	2141.08647337	-0.396961857153904	-0.000424965000092925	CID	MS2		30.1	81.6771768674667	67685	CNB1_070917_02.raw	0/0	3.14249563217163	3106917.9375	81.5206298828125	0	0.0001141
False	High	Sequest HT (A2)	Unambiguous	[K].IQLVGDDLFVTNTK.[I]		1	2	A6TD53	B5XV19; A6TD53	0	2	0.521	0	1	1	781.924438476563	1562.84160032313	-0.542957401564406	-0.000424278437549219	HCD	MS2	50.07728	24.49	81.6837161816	67692	CNB1_070917_02.raw	0/0	3.34145975112915			0	1.001E-06
False	High	Sequest HT (A2)	Unambiguous	[K].IQLVGDDLFVTNTK.[I]		1	2	A6TD53	B5XV19; A6TD53	0	2	0.7514	0	1	1	781.924438476563	1562.84160032313	-0.542957401564406	-0.000424278437549219	CID	MS2		33.955	81.6854750021333	67694	CNB1_070917_02.raw	0/0	3.49767136573792			0	9.049E-07
False	High	Sequest HT (A2)	Unambiguous	[K].VEGDTKPELELTLK.[Y]		1	1	A6TEV8	A6TEV8	0	3	0.2197	0	1	1	524.622131347656	1571.85184078297	-0.533375068773101	-0.000279462343617827	HCD	MS2	75.5435	36.06	81.6863307685333	67695	CNB1_070917_02.raw	0/0	2.23133611679077			0	8.229E-07
False	High	Sequest HT (A2)	Unambiguous	[K].SLYEADLVDEAKR.[L]		1	1	B5XUB8	B5XUB8	1	3	0.5288	0	1	1	503.591217041016	1508.75909786305	-0.0101520202488682	-5.10565102255593E-06	HCD	MS2	42.12762	37.92	81.6898828525333	67699	CNB1_070917_02.raw	0/0	3.1171669960022			0	5.344E-06
False	High	Sequest HT (A2)	Unambiguous	[R].DLLGATNPANALAGTLR.[A]		1	1	A6TCD7	A6TCD7	0	2	0.8182	0	1	1	834.459106445313	1667.91093626063	2.05501240743272	0.00171378531240407	CID	MS2		42.145	81.7336120002667	67742	CNB1_070917_02.raw	0/0	5.28140258789063			0	1.605E-08
False	High	Sequest HT (A2)	Unambiguous	[K].TGSLNLYVMDLGSGQIR.[Q]		1	1	B5XZC1	B5XZC1	0	2	0.2687	0	1	1	912.470458984375	1823.93364133875	0.895049126001864	0.000816254375195058	CID	MS2		42.135	81.7007178453333	67709	CNB1_070917_02.raw	0/0	2.27343225479126			0	5.86E-06
False	High	Sequest HT (A2)	Unambiguous	[R].MPSAVGYQPTLAEEMGVLQER.[I]		1	2	A6TG36	A6TG36; B5XZM4	0	2	0.6996	0	1	1	1153.5615234375	2306.115770245	0.104771420620662	0.000120807500024966	CID	MS2		29.995	81.7072527810667	67716	CNB1_070917_02.raw	0/0	4.66357374191284			0	1.771E-06
False	High	Sequest HT (A2)	Unambiguous	[R].ATLGEVGNAEHMLR.[V]		1	1	A6TEW9	A6TEW9	0	2	0.0596	0	1	1	749.378601074219	1497.74992551844	1.39440591135732	0.00104423421885258	HCD	MS2	54.30208	33.1	81.7139420642667	67723	CNB1_070917_02.raw	0/0	3.01659750938416			0	5.233E-07
False	High	Sequest HT (A2)	Unambiguous	[R].DRGEDALIVYDDLSK.[Q]		1	1	A6TG38	A6TG38	1	3	0.6637	0	1	1	570.284606933594	1708.83926754078	0.261932709161096	0.000149200260542178	HCD	MS2	54.98095	24.205	82.6377696464	70198	CNB1_070917_03.raw	0/0	3.36194825172424			0	0.0005447
False	High	Sequest HT (A2)	Unambiguous	[K].GDIIIDGGNTFFQDTIR.[R]		2	2	P00350; P41576	P00350; P41576	0	2	0.5172	0	1	1	941.47216796875	1881.9370593075	1.56330525755817	0.00147101874995315	HCD	MS2	32.32511	31.435	81.7175293330667	67727	CNB1_070917_02.raw	0/0	2.90047860145569			0	1.172E-06
False	High	Sequest HT (A2)	Unambiguous	[K].GDIIIDGGNTFFQDTIR.[R]		2	2	P00350; P41576	P00350; P41576	0	2	0.6932	0	1	1	941.47216796875	1881.9370593075	1.56330525755817	0.00147101874995315	CID	MS2		40.14	81.7194773130667	67729	CNB1_070917_02.raw	0/0	4.39919424057007			0	5.019E-09
False	High	Sequest HT (A2)	Unambiguous	[R].TTDVTGTIELPEGVEMVMPGDNIK.[M]		1	1	A6TEX7	A6TEX7	0	2	0.6946	0	1	1	1273.623046875	2546.23881712	0.936947555522299	0.00119284500010508	CID	MS2		26.005	81.7249185522667	67733	CNB1_070917_02.raw	0/0	4.29004240036011			0	2.024E-09
False	High	Sequest HT (A2)	Unambiguous	[R].MPSAVGYQPTLAEEMGVLQER.[I]		1	2	A6TG36	A6TG36; B5XZM4	0	2	0.7332	0	1	1	1153.56408691406	2306.12089719813	2.32797015518093	0.00268428406252497	HCD	MS2	0	34.51	81.7056068328	67714	CNB1_070917_02.raw	0/0	4.61397504806519			0	9.609E-08
False	High	Sequest HT (A2)	Unambiguous	[R].VAVTGAGQSPALDVTVHAIGK.[S]		1	1	A6TC43	A6TC43	0	3	0.5531	0	1	1	664.368774414063	1991.09176998219	-0.122976643308836	-8.16192708346837E-05	HCD	MS2	21.63759	38.935	82.0581792522667	68076	CNB1_070917_02.raw	0/0	3.20377516746521			0	1.219E-08
False	High	Sequest HT (A2)	Unambiguous	[R].VVPYWNETILPR.[L]		1	1	B5XZB2	B5XZB2	0	2	0.5536	0	1	1	743.906066894531	1486.80485715906	-0.281463177677437	-0.000209240468734606	HCD	MS2	15.66779	37.065	81.7825348384	67790	CNB1_070917_02.raw	0/0	2.79514694213867			0	1.168E-05
False	High	Sequest HT (A2)	Unambiguous	[R].AGDNAPMAYIELVDR.[A]		1	1	A6TEU7	A6TEU7	0	2	0.5552	0	1	1	817.89599609375	1634.7847155575	0.265171071871813	0.000216748750176521	CID	MS2		15.7	82.6247657517333	70183	CNB1_070917_03.raw	0/0	2.90066719055176			0	4.967E-06
False	High	Sequest HT (A2)	Unambiguous	[R].VGFFNPIAnGAEEETR.[L]	N9(Deamidated)	1	1	A6TCL7	A6TCL7	0	2	0.1429	0	1	1	876.417358398438	1751.82744016688	2.24650877462783	0.00196774343743145	CID	MS2		31.795	81.8151604437333	67823	CNB1_070917_02.raw	0/0	3.92367506027222			0	3.003E-05
False	High	Sequest HT (A2)	Unambiguous	[K].LPQVASPLTFATEEEIR.[A]		1	2	A6T4Z7	B5Y1H7; A6T4Z7	0	2	0.5113	0	1	1	951.005187988281	1901.00309934656	0.857867071318668	0.000815403281194449	CID	MS2		38.505	81.8162355493333	67824	CNB1_070917_02.raw	0/0	3.08693313598633			0	2.408E-05
False	High	Sequest HT (A2)	Unambiguous	[K].VLESAIANAEHNDGADIDDLK.[V]		1	1	A6TEW7	A6TEW7	0	2	0.7937	0	1	1	1105.53173828125	2210.0561999325	-0.427743464298554	-0.000472668749807781	HCD	MS2	0	40.455	81.8171670848	67825	CNB1_070917_02.raw	0/0	5.42718696594238			0	7.544E-10
False	High	Sequest HT (A2)	Unambiguous	[K].VLESAIANAEHNDGADIDDLK.[V]		1	1	A6TEW7	A6TEW7	0	2	0.8717	0	1	1	1105.53173828125	2210.0561999325	-0.427743464298554	-0.000472668749807781	CID	MS2		31.99	81.8189102456	67827	CNB1_070917_02.raw	0/0	3.42565822601318			0	1.638E-05
False	High	Sequest HT (A2)	Unambiguous	[R].NVALEEQAVEAVLAK.[A]		1	2	A6T5H9	A6T5H9; B5Y0U3	0	2	0.6472	0	1	1	792.436279296875	1583.86528196375	0.864590536768796	0.000684696875168811	HCD	MS2	21.61406	23.59	81.8288726584	67834	CNB1_070917_02.raw	0/0	4.62274551391602			0	1.565E-09
False	High	Sequest HT (A2)	Unambiguous	[R].NVALEEQAVEAVLAK.[A]		1	2	A6T5H9	A6T5H9; B5Y0U3	0	2	0.6979	0	1	1	792.436279296875	1583.86528196375	0.864590536768796	0.000684696875168811	CID	MS2		33.175	81.8306119298667	67836	CNB1_070917_02.raw	0/0	5.32663917541504			0	9.443E-09
False	High	Sequest HT (A2)	Unambiguous	[K].LPQVASPLTFATEEEIR.[A]		1	2	A6T4Z7	B5Y1H7; A6T4Z7	0	2	0.51	0	1	1	951.005187988281	1901.00309934656	0.857867071318668	0.000815403281194449	HCD	MS2	15.83885	29.545	81.8143042138667	67822	CNB1_070917_02.raw	0/0	2.99718737602234			0	0.0003745
False	High	Sequest HT (A2)	Unambiguous	[K].LESLVEDLVNR.[S]		1	2	A6T4F4	A6T4F4; B5Y242	0	2	0.5562	0	1	1	643.851379394531	1286.69548215906	0.330831349999671	0.000212839531286591	HCD	MS2	48.10754	14.77	81.8322263954667	67838	CNB1_070917_02.raw	0/0	3.19712901115417			0	1.206E-05
False	High	Sequest HT (A2)	Unambiguous	[R].YTLAGTEVSALLGR.[M]		1	2	A6TG36	A6TG36; B5XZM4	0	2	0.6687	0	1	1	725.900146484375	1450.79301633875	2.0657012454874	0.00149844937504895	HCD	MS2	18.44929	21.94	81.8374364509333	67843	CNB1_070917_02.raw	0/0	3.29168725013733			0	5.112E-06
False	High	Sequest HT (A2)	Unambiguous	[K].HYYLGNAEEIAAK.[A]		1	1	B5XZB2	B5XZB2	0	2	0.7735	0	1	1	739.866455078125	1478.72563352625	-1.20757465289326	-0.000892836874982095	CID	MS2		38.85	82.622218016	70180	CNB1_070917_03.raw	0/0	3.09078526496887			0	5.199E-05
False	High	Sequest HT (A2)	Unambiguous	[R].YTLAGTEVSALLGR.[M]		1	2	A6TG36	A6TG36; B5XZM4	0	2	0.7122	0	1	1	725.900146484375	1450.79301633875	2.0657012454874	0.00149844937504895	CID	MS2		31.75	81.8390765968	67845	CNB1_070917_02.raw	0/0	4.0266056060791			0	1.181E-08
False	High	Sequest HT (A2)	Unambiguous	[K].HYYLGNAEEIAAK.[A]		1	1	B5XZB2	B5XZB2	0	2	0.6429	0	1	1	739.867492675781	1478.72770872156	0.195791028675483	0.000144760781267905	HCD	MS2	11.58192	34.42	81.8398929861333	67846	CNB1_070917_02.raw	0/0	4.34460067749023			0	1.458E-10
False	High	Sequest HT (A2)	Unambiguous	[K].HYYLGNAEEIAAK.[A]		1	1	B5XZB2	B5XZB2	0	2	0.8122	0	1	1	739.867919921875	1478.72856321375	0.773647485792025	0.000572006875017905	CID	MS2		26.755	81.8414154941333	67848	CNB1_070917_02.raw	0/0	3.61880850791931			0	9.685E-06
False	High	Sequest HT (A2)	Unambiguous	[K].WLAQGTIYPDVIESAASATGK.[A]		1	2	A6TCC2	B5XNM4; A6TCC2	0	2	0.6652	0	1	1	1089.55725097656	2178.10722532313	-0.229128646749217	-0.000249533437681748	HCD	MS2	0	36.985	81.8432696818667	67850	CNB1_070917_02.raw	0/0	4.68983745574951			0	3.194E-06
False	High	Sequest HT (A2)	Unambiguous	[K].LESLVEDLVNR.[S]		1	2	A6T4F4	A6T4F4; B5Y242	0	2	0.496	0	1	1	643.851379394531	1286.69548215906	0.330831349999671	0.000212839531286591	CID	MS2		25.57	81.8337182866667	67840	CNB1_070917_02.raw	0/0	3.70672655105591			0	1.573E-06
False	High	Sequest HT (A2)	Unambiguous	[K].DIGAQYIIIGHSER.[R]		1	1	Q7X222	Q7X222	0	3	0.384	0	1	1	524.610778808594	1571.81778316578	0.0967260950811543	5.06785938796384E-05	HCD	MS2	54.49951	25.57	81.7833201626667	67791	CNB1_070917_02.raw	0/0	3.48955202102661			0	1.262E-05
False	High	Sequest HT (A2)	Unambiguous	[R].VGFFNPIAnGAEEETR.[L]	N9(Deamidated)	1	1	A6TCL7	A6TCL7	0	2	0.108	0	1	1	876.417358398438	1751.82744016688	2.24650877462783	0.00196774343743145	HCD	MS2	0	41.49	81.8134440173333	67821	CNB1_070917_02.raw	0/0	3.60768365859985			0	4.231E-08
False	High	Sequest HT (A2)	Unambiguous	[K].EYQVQLDIAMQSGKPK.[E]		1	1	A6T4X2	A6T4X2	0	2	0.5233	0	1	1	917.973876953125	1834.94047727625	2.02590973794337	0.00185870812515532	HCD	MS2	31.34644	42.58	81.8096441306667	67817	CNB1_070917_02.raw	0/0	4.30472946166992			0	6.509E-10
False	High	Sequest HT (A2)	Unambiguous	[R].NMDLEQEcEQLREELNETNSETK.[R]	C8(Carbamidomethyl)	1	1	A6TGP1	A6TGP1	1	3	0.4915	0	1	1	947.083618164063	2839.23630123219	0.227174587066375	0.000215000729262727	HCD	MS2	71.0482	37.075	81.7859701682667	67794	CNB1_070917_02.raw	0/0	2.94655275344849	8571879.75	81.7149353027344	0	0.001564
False	High	Sequest HT (A2)	Unambiguous	[R].NMDLEQEcEQLREELNETNSETK.[R]	C8(Carbamidomethyl)	1	1	A6TGP1	A6TGP1	1	3	0.8541	0	1	1	947.083618164063	2839.23630123219	0.227174587066375	0.000215000729262727	CID	MS2		40.5	81.7886323645333	67795	CNB1_070917_02.raw	0/0	3.7721004486084	8571879.75	81.7149353027344	0	1.441E-05
False	High	Sequest HT (A2)	Unambiguous	[R].AGDNAPMAYIELVDR.[A]		1	1	A6TEU7	A6TEU7	0	2	0.4112	0	1	1	817.89599609375	1634.7847155575	0.265171071871813	0.000216748750176521	HCD	MS2	36.59299	34.78	82.6231555154667	70181	CNB1_070917_03.raw	0/0	3.38347029685974			0	6.089E-08
False	High	Sequest HT (A2)	Unambiguous	[R].GIDQLLANASQLGK.[G]		1	1	P19650	P19650	0	2	0.6622	0	1	1	714.396667480469	1427.78605833094	0.553249116064243	0.00039496046883869	HCD	MS2	7.837626	33.1	81.7918426834667	67798	CNB1_070917_02.raw	0/0	3.72610831260681			0	2.355E-08
False	High	Sequest HT (A2)	Unambiguous	[K].FGVSAAAAVAVAAGPVEAAEEK.[T]		1	1	A6TGN9	A6TGN9	0	2	0.8436	0	1	1	1008.02679443359	2015.04631223719	0.951004946209435	0.000958158593675762	CID	MS2		24.685	81.7927197973333	67799	CNB1_070917_02.raw	0/0	6.01477575302124			0	1.854E-12
False	High	Sequest HT (A2)	Unambiguous	[R].GIDQLLANASQLGK.[G]		1	1	P19650	P19650	0	2	0.7978	0	1	1	714.396667480469	1427.78605833094	0.553249116064243	0.00039496046883869	CID	MS2		41.52	81.7936739386667	67800	CNB1_070917_02.raw	0/0	3.71439433097839			0	2.658E-08
False	High	Sequest HT (A2)	Unambiguous	[K].EYQVQLDIAMQSGKPK.[E]		1	1	A6T4X2	A6T4X2	0	2	0.5135	0	1	1	917.973876953125	1834.94047727625	2.02590973794337	0.00185870812515532	CID	MS2		32.995	81.8114044869333	67819	CNB1_070917_02.raw	0/0	3.69514870643616			0	2.77E-07
False	High	Sequest HT (A2)	Unambiguous	[R].ADIDYNTSEAHTTYGVIGVK.[V]		1	1	B5XNA0	B5XNA0	0	3	0.6502	0	1	1	718.683532714844	2154.03604488453	0.506739470406198	0.000363844843832339	HCD	MS2	8.201888	34.12	81.7946617010667	67801	CNB1_070917_02.raw	0/0	4.06413698196411			0	1.114E-08
False	High	Sequest HT (A2)	Unambiguous	[R].ADIDYNTSEAHTTYGVIGVK.[V]		1	1	B5XNA0	B5XNA0	0	3	0.6994	0	1	1	718.68408203125	2154.03769283375	1.27179168842479	0.000913161250082339	CID	MS2		33.1	81.7963200464	67803	CNB1_070917_02.raw	0/0	3.35820841789246			0	1.037E-06
False	High	Sequest HT (A2)	Unambiguous	[K].VLESAIANAEHNDGADIDDLK.[V]		1	1	A6TEW7	A6TEW7	0	3	0.9189	0	1	1	737.358093261719	2210.05972652516	1.16795855807639	0.00086041838555199	CID	MS2		42.52	81.7977367688	67804	CNB1_070917_02.raw	0/0	3.697589635849			0	9.566E-12
False	High	Sequest HT (A2)	Unambiguous	[R].VFQTHSPVVDSIAVK.[R]		1	1	B5XVK6	B5XVK6	0	3	0.5152	0	1	1	542.967041015625	1626.88656978688	0.97572163523803	0.000529128958457174	HCD	MS2	22.05275	42.43	81.7987404213333	67805	CNB1_070917_02.raw	0/0	3.94090294837952			0	2.241E-07
False	High	Sequest HT (A2)	Unambiguous	[R].VFQTHSPVVDSIAVK.[R]		1	1	B5XVK6	B5XVK6	0	3	0.6581	0	1	1	542.967041015625	1626.88656978688	0.97572163523803	0.000529128958457174	CID	MS2		27.41439	81.8004403085333	67807	CNB1_070917_02.raw	0/0	3.10196185112			0	1.642E-05
False	High	Sequest HT (A2)	Unambiguous	[R].LTPVSDVSVLTVGQALK.[V]		1	1	A6TB02	A6TB02	0	2	0.6396	0	1	1	864.001525878906	1726.99577512781	0.491285642753796	0.000424223906293264	HCD	MS2	18.09445	33.1	81.8033297216	67810	CNB1_070917_02.raw	0/0	3.07861065864563			0	1.357E-08
False	High	Sequest HT (A2)	Unambiguous	[R].LTPVSDVSVLTVGQALK.[V]		1	1	A6TB02	A6TB02	0	2	0.6952	0	1	1	864.001525878906	1726.99577512781	0.491285642753796	0.000424223906293264	CID	MS2		41.505	81.8052693610667	67812	CNB1_070917_02.raw	0/0	3.73626828193665			0	1.693E-09
False	High	Sequest HT (A2)	Unambiguous	[K].VLESAIANAEHNDGADIDDLK.[V]		1	1	A6TEW7	A6TEW7	0	3	0.7905	0	1	1	737.35791015625	2210.05917720875	0.919405525216739	0.00067731291680199	HCD	MS2	0	33.1	81.7953967546667	67802	CNB1_070917_02.raw	0/0	4.82299137115479			0	3.472E-09
False	High	Sequest HT (A2)	Unambiguous	[K].GPLENDGFSAVEAIAPGVIER.[Q]		1	2	A6TG38	A6TG38; B5XZM2	0	2	0.5684	0	1	1	1071.04907226563	2141.09086790125	1.65551456553904	0.00177230062490708	HCD	MS2	54.20415	38.985	82.0619980141333	68080	CNB1_070917_02.raw	0/0	5.12277936935425			0	1.817E-09
False	High	Sequest HT (A2)	Unambiguous	[K].GPLENDGFSAVEAIAPGVIER.[Q]		1	2	A6TG38	A6TG38; B5XZM2	0	2	0.6176	0	1	1	1071.04907226563	2141.09086790125	1.65551456553904	0.00177230062490708	CID	MS2		17.74	82.0637413306667	68082	CNB1_070917_02.raw	0/0	3.40420198440552			0	1.52E-05
False	High	Sequest HT (A2)	Unambiguous	[K].FGVSAAAAVAVAAGPVEAAEEK.[T]		1	1	A6TGN9	A6TGN9	0	2	0.8327	0	1	1	1008.02612304688	2015.04496946375	0.284630825510752	0.000286771874925762	CID	MS2		27.94	82.585865468	70144	CNB1_070917_03.raw	0/0	5.26335144042969			0	2.37E-13
False	High	Sequest HT (A2)	Unambiguous	[K].ANDAAGDGTTTATVLAQAIVNEGLK.[A]		1	3	A6TH53	O66026; B5Y368; A6TH53	0	3	0.7462	0	1	1	801.077880859375	2401.21908931813	-0.596689000964684	-0.000477593958142582	CID	MS2		21.49	82.5551311776	70113	CNB1_070917_03.raw	0/0	5.91094636917114			0	5.247E-13
False	High	Sequest HT (A2)	Unambiguous	[R].AGDNAPMAYIELVDR.[A]		1	1	A6TEU7	A6TEU7	0	2	0.6845	0	1	1	817.896484375	1634.78569212	0.862535819451492	0.000705030000176521	HCD	MS2	27.55476	23.935	82.3027601541333	68324	CNB1_070917_02.raw	0/0	4.12403440475464			0	1.183E-09
False	High	Sequest HT (A2)	Unambiguous	[R].AGDNAPMAYIELVDR.[A]		1	1	A6TEU7	A6TEU7	0	2	0.7746	0	1	1	817.896484375	1634.78569212	0.862535819451492	0.000705030000176521	CID	MS2		33.475	82.304497748	68326	CNB1_070917_02.raw	0/0	4.16734790802002			0	1.684E-07
False	High	Sequest HT (A2)	Unambiguous	[R].EMLPVLEAVAK.[A]		1	3	A6TH53	O66026; B5Y368; A6TH53	0	2	0.5183	0	1	1	600.339599609375	1199.67192258875	1.25104255531503	0.000750419374980993	HCD	MS2	34.60272	36.99	82.3053499024	68327	CNB1_070917_02.raw	0/0	1.91094398498535			0	5.967E-05
False	High	Sequest HT (A2)	Unambiguous	[K].ANDAAGDGTTTATVLAQAIVNEGLK.[A]		1	3	A6TH53	O66026; B5Y368; A6TH53	0	2	0.6832	0	1	1	1201.11535644531	2401.22343626063	1.21361640829312	0.00145708031277536	HCD	MS2	0	42.235	82.3093201098667	68331	CNB1_070917_02.raw	0/0	6.66412448883057			0	2.067E-14
False	High	Sequest HT (A2)	Unambiguous	[K].VALQDAGLSVSDINDVILVGGQTR.[M]		1	2	A6T4F4	A6T4F4; B5Y242	0	3	0.6593	0	1	1	814.107116699219	2440.30679683766	1.06735367851761	0.000868222552071529	HCD	MS2	26.08532	33.1	82.3101888773333	68332	CNB1_070917_02.raw	0/0	5.90085458755493			0	5.631E-10
False	High	Sequest HT (A2)	Unambiguous	[K].SLYEADLVDEAKR.[L]		1	1	B5XUB8	B5XUB8	1	3	0.5058	0	1	1	503.591003417969	1508.75845699391	-0.434917733361444	-0.000218728697897556	HCD	MS2	68.5872	33.1	82.2970354090667	68319	CNB1_070917_02.raw	0/0	3.46028161048889			0	7.093E-06
False	High	Sequest HT (A2)	Unambiguous	[K].ANDAAGDGTTTATVLAQAIVNEGLK.[A]		1	3	A6TH53	O66026; B5Y368; A6TH53	0	2	0.7822	0	1	1	1201.11535644531	2401.22343626063	1.21361640829312	0.00145708031277536	CID	MS2		33.1	82.3111057312	68333	CNB1_070917_02.raw	0/0	5.96953439712524			0	5.728E-12
False	High	Sequest HT (A2)	Unambiguous	[R].RVVEGTQFEcLK.[D]	C10(Carbamidomethyl)	1	1	P0A297	P0A297	1	3	0.6395	0	1	1	489.254302978516	1465.74835567555	1.07857344405112	0.000526971848986572	HCD	MS2	0	33.1	82.3140514002667	68336	CNB1_070917_02.raw	0/0	4.40898084640503			0	5.262E-05
False	High	Sequest HT (A2)	Unambiguous	[R].RVVEGTQFEcLK.[D]	C10(Carbamidomethyl)	1	1	P0A297	P0A297	1	3	0.7857	0	1	1	489.254302978516	1465.74835567555	1.07857344405112	0.000526971848986572	CID	MS2		42.57	82.3159392010667	68338	CNB1_070917_02.raw	0/0	2.51754760742188			0	2.976E-05
False	High	Sequest HT (A2)	Unambiguous	[R].GNPTVEAEVHLEGGFVGMAAAPSGASTGSR.[E]		1	2	A6TD53	B5XV19; A6TD53	0	3	0.5305	0	1	1	952.791198730469	2856.35904293141	0.331926661111695	0.000316033801785428	HCD	MS2	38.34677	42.655	82.3205137304	68343	CNB1_070917_02.raw	0/0	4.26227712631226			0	0.0005188
False	High	Sequest HT (A2)	Unambiguous	[K].IGVPFVEGGVIK.[A]		1	1	B5XSV5	B5XSV5	0	2	0.531	0	1	1	607.8603515625	1214.713426495	-0.748311741677509	-0.000454492500011838	HCD	MS2	22.51682	33.1	82.5542519312	70112	CNB1_070917_03.raw	0/0	2.58110761642456			0	5.173E-07
False	High	Sequest HT (A2)	Unambiguous	[K].TTLTAAITTVLAK.[T]		1	1	A6TEX7	A6TEX7	0	2	0.6226	0	1	1	652.396179199219	1303.78508176844	1.48687183712669	0.000969279218679731	CID	MS2		33.1	82.5388693037333	70096	CNB1_070917_03.raw	0/0	3.09564924240112			0	4.758E-06
False	High	Sequest HT (A2)	Unambiguous	[K].GVLGYTEDDVVSTDFnGEVcTSVFDAK.[A]	N16(Deamidated); C20(Carbamidomethyl)	1	1	P24164	P24164	0	2	0.823	0	1	1	1463.15832519531	2925.30937376063	3.80597795879273	0.005566810312434	HCD	MS2	51.54643	41.415	82.3318839328	68355	CNB1_070917_02.raw	0/0	2.4256534576416	4387581.75	82.1867980957031	0	0.002005
False	High	Sequest HT (A2)	Unambiguous	[K].VALQDAGLSVSDINDVILVGGQTR.[M]		1	2	A6T4F4	A6T4F4; B5Y242	0	3	0.6595	0	1	1	814.107116699219	2440.30679683766	1.06735367851761	0.000868222552071529	CID	MS2		40.725	82.3122119293333	68334	CNB1_070917_02.raw	0/0	6.04505681991577			0	4.043E-11
False	High	Sequest HT (A2)	Unambiguous	[K].EGISKDDAEALKK.[S]		1	1	A6TGN9	A6TGN9	2	3	0.5534	0	1	1	468.584197998047	1403.73804073414	0.278715998565091	0.000130414713567006	HCD	MS2	16.14085	24.475	82.3428375042667	68366	CNB1_070917_02.raw	0/0	4.21062994003296			0	6.746E-06
False	High	Sequest HT (A2)	Unambiguous	[R].qIASLGIYPAVDPLDSTSR.[Q]	Q1(Deamidated)	1	2	A6TG36	A6TG36; B5XZM4	0	2	0.3756	0	1	1	1002.52770996094	2004.04814329188	9.8458543591217	0.00986568593765313	HCD	MS2	34.92021	39.6	82.2962087437333	68318	CNB1_070917_02.raw	0/0	4.33743953704834			0	0.0003643
False	High	Sequest HT (A2)	Unambiguous	[K].EYQVQLDIAMqSGKPK.[E]	Q11(Deamidated)	1	1	A6T4X2	A6T4X2	0	2	0.0457	0	1	1	918.472473144531	1835.93766965906	9.20181267347829	0.00844689953140532	CID	MS2		33.64	82.2953565914667	68317	CNB1_070917_02.raw	0/0	3.27624464035034			0	2.862E-05
False	High	Sequest HT (A2)	Unambiguous	[K].AVAAVnGPIAQAILGK.[D]	N6(Deamidated)	1	2	A6TD53	B5XV19; A6TD53	0	2		0.0273	2	2	747.4384765625	1493.869676495	0.717569802923698	0.000535977500076834	HCD	MS2	41.6823	30.955	82.2779218578667	68298	CNB1_070917_02.raw	0/0	3.91669988632202			0	8.142E-06
False	High	Sequest HT (A2)	Unambiguous	[K].LESLVEDLVNR.[S]		1	2	A6T4F4	A6T4F4; B5Y242	0	2	0.5552	0	1	1	643.850463867188	1286.69365110438	-1.09223674859799	-0.00070268781246341	HCD	MS2	59.25529	25.69	82.2786007114667	68299	CNB1_070917_02.raw	0/0	3.16954183578491			0	5.082E-05
False	High	Sequest HT (A2)	Unambiguous	[K].AVAAVnGPIAQAILGK.[D]	N6(Deamidated)	1	2	A6TD53	B5XV19; A6TD53	0	2	0.0288	0	1	1	747.436767578125	1493.86625852625	-1.57042844512334	-0.00117300687492317	CID	MS2		22.57	82.2793945730667	68300	CNB1_070917_02.raw	0/0	4.51463460922241			0	9.206E-08
False	High	Sequest HT (A2)	Unambiguous	[K].AVAAVNGPIAqAILGK.[D]	Q11(Deamidated)	1	2	A6TD53	B5XV19; A6TD53	0	2		0.0288	2	2	747.436767578125	1493.86625852625	-1.57042844512334	-0.00117300687492317	CID	MS2		22.57	82.2793945730667	68300	CNB1_070917_02.raw	0/0	4.37615442276001			0	0.0001126
False	High	Sequest HT (A2)	Unambiguous	[K].LESLVEDLVNR.[S]		1	2	A6T4F4	A6T4F4; B5Y242	0	2	0.5678	0	1	1	643.850463867188	1286.69365110438	-1.09223674859799	-0.00070268781246341	CID	MS2		34.99	82.2803133421333	68301	CNB1_070917_02.raw	0/0	3.5431272983551			0	4.231E-06
False	High	Sequest HT (A2)	Unambiguous	[R].ELLSQYDFPGDDTPIVR.[G]		1	1	A6TEX7	A6TEX7	0	2	0.6637	0	1	1	982.983032226563	1964.95878782313	-0.615685243559045	-0.000604898437359225	HCD	MS2	12.06377	26.395	82.2824342530667	68303	CNB1_070917_02.raw	0/0	4.52002859115601			0	1.995E-09
False	High	Sequest HT (A2)	Unambiguous	[K].EYQVqLDIAMQSGKPK.[E]	Q5(Deamidated)	1	1	A6T4X2	A6T4X2	0	2		0.0457	2	2	918.472473144531	1835.93766965906	9.20181267347829	0.00844689953140532	CID	MS2		33.64	82.2953565914667	68317	CNB1_070917_02.raw	0/0	3.13114166259766			0	0.001347
False	High	Sequest HT (A2)	Unambiguous	[R].ELLSQYDFPGDDTPIVR.[G]		1	1	A6TEX7	A6TEX7	0	2	0.7868	0	1	1	982.983032226563	1964.95878782313	-0.615685243559045	-0.000604898437359225	CID	MS2		35.79	82.2843320536	68305	CNB1_070917_02.raw	0/0	3.94129800796509			0	1.044E-05
False	High	Sequest HT (A2)	Unambiguous	[K].ALTEANGDIELAIENMR.[K]		1	1	A6T4X2	A6T4X2	0	2	0.8277	0	1	1	930.46142578125	1859.9155749325	-0.633199038669249	-0.000588848749885074	CID	MS2		38.065	82.2879630685333	68309	CNB1_070917_02.raw	0/0	4.11713218688965			0	1.849E-08
False	High	Sequest HT (A2)	Unambiguous	[R].VGFFNPIAnGAEEETR.[L]	N9(Deamidated)	1	1	A6TCL7	A6TCL7	0	2	0.1774	0	1	1	876.417541503906	1751.82780637781	2.4555543414453	0.00215084890618145	HCD	MS2	0	39.915	82.2889192192	68310	CNB1_070917_02.raw	0/0	2.65412640571594			0	3.675E-06
False	High	Sequest HT (A2)	Unambiguous	[R].VGFFNPIAnGAEEETR.[L]	N9(Deamidated)	1	1	A6TCL7	A6TCL7	0	2	0.0949	0	1	1	876.417541503906	1751.82780637781	2.4555543414453	0.00215084890618145	CID	MS2		33.1	82.290608632	68312	CNB1_070917_02.raw	0/0	4.32300233840942			0	0.0001121
False	High	Sequest HT (A2)	Unambiguous	[R].AVSLYLGAVAATVR.[E]		1	2	A6T4X1	A6T4X1; B5Y1K2	0	2	0.5387	0	1	1	695.906311035156	1390.80534544031	0.0501869771084008	3.49001562653939E-05	HCD	MS2	45.95697	42.67	82.2926463216	68314	CNB1_070917_02.raw	0/0	3.0975923538208			0	1.261E-07
False	High	Sequest HT (A2)	Unambiguous	[K].EYQVQLDIAMQSGKPK.[E]		1	1	A6T4X2	A6T4X2	0	2	0.6122	0	1	1	917.975891113281	1834.94450559656	4.22125532184641	0.00387286828140532	HCD	MS2	11.12797	24.13	82.2935253445333	68315	CNB1_070917_02.raw	0/0	4.41358995437622			0	1.145E-06
False	High	Sequest HT (A2)	Unambiguous	[R].AVSLYLGAVAATVR.[E]		1	2	A6T4X1	A6T4X1; B5Y1K2	0	2	0.7718	0	1	1	695.906311035156	1390.80534544031	0.0501869771084008	3.49001562653939E-05	CID	MS2		30.805	82.2942958872	68316	CNB1_070917_02.raw	0/0	3.89755392074585			0	3.066E-06
False	High	Sequest HT (A2)	Unambiguous	[K].ALTEANGDIELAIENMR.[K]		1	1	A6T4X2	A6T4X2	0	2	0.7727	0	1	1	930.46142578125	1859.9155749325	-0.633199038669249	-0.000588848749885074	HCD	MS2	0	27.955	82.2860713786667	68307	CNB1_070917_02.raw	0/0	4.84054327011108			0	1.228E-08
False	High	Sequest HT (A2)	Unambiguous	[K].AVAAVNGPIAqAILGK.[D]	Q11(Deamidated)	1	2	A6TD53	B5XV19; A6TD53	0	2	0.0273	0	1	1	747.4384765625	1493.869676495	0.717569802923698	0.000535977500076834	HCD	MS2	41.6823	30.955	82.2779218578667	68298	CNB1_070917_02.raw	0/0	4.03347015380859			0	1.526E-05
False	High	Sequest HT (A2)	Unambiguous	[R].SHDALTAVTSLSVDK.[T]		1	1	A6T7E9	A6T7E9	0	3	0.6247	0	1	1	515.269775390625	1543.79477291188	-0.94184588579	-0.000484672708277382	CID	MS2		24.505	82.5355425157333	70092	CNB1_070917_03.raw	0/0	3.6479663848877			0	1.586E-08
False	High	Sequest HT (A2)	Selected	[K].IqLVGDDLFVTNTK.[I]	Q2(Deamidated)	1	2	A6TD53	B5XV19; A6TD53	0	2	0.0226	0	1	1	782.409423828125	1563.81157102625	-9.52398113510716	-0.00744692687504922	CID	MS2		42.67	82.3529186045333	68375	CNB1_070917_02.raw	0/0	3.09597015380859			0	0.0007475
False	High	Sequest HT (A2)	Unambiguous	[K].EHNADVTGFIR.[F]		1	1	A6T4X2	A6T4X2	0	3	0.8454	0	1	1	420.210662841797	1258.61743526539	-0.0315064821873036	-1.32182030180653E-05	HCD	MS2	31.88146	32.53	82.4000227712	68424	CNB1_070917_02.raw	0/0	3.04415249824524			0	0.0004938
False	High	Sequest HT (A2)	Unambiguous	[K].EHNADVTGFIR.[F]		1	1	A6T4X2	A6T4X2	0	3	0.9385	0	1	1	420.210662841797	1258.61743526539	-0.0315064821873036	-1.32182030180653E-05	CID	MS2		41.085	82.4018330765333	68426	CNB1_070917_02.raw	0/0	3.08934116363525			0	3.202E-06
False	High	Sequest HT (A2)	Unambiguous	[K].AGDGNYGYNAATEEYGNMIDFGILDPTK.[V]		1	3	A6TH53	O66026; B5Y368; A6TH53	0	3	0.6833	0	1	1	999.445739746094	2996.32266597828	-0.931558256524755	-0.000930417239639307	HCD	MS2	0	37.285	82.4063766568	68431	CNB1_070917_02.raw	0/0	4.19658088684082			0	9.307E-07
False	High	Sequest HT (A2)	Unambiguous	[R].VQGKDEVILTLNK.[S]		1	1	A6TEU8	A6TEU8	1	3	0.173	0	1	1	486.283782958984	1456.83679561695	-0.119438928462053	-5.80010155317723E-05	HCD	MS2	70.65805	33.1	82.4071599088	68432	CNB1_070917_02.raw	0/0	2.89397835731506			0	0.00183
False	High	Sequest HT (A2)	Unambiguous	[K].AGDGNYGYNAATEEYGNMIDFGILDPTK.[V]		1	3	A6TH53	O66026; B5Y368; A6TH53	0	3	0.7595	0	1	1	999.445739746094	2996.32266597828	-0.931558256524755	-0.000930417239639307	CID	MS2		25.135	82.4080764224	68433	CNB1_070917_02.raw	0/0	3.70490789413452			0	3.544E-06
False	High	Sequest HT (A2)	Unambiguous	[R].VQGKDEVILTLNK.[S]		1	1	A6TEU8	A6TEU8	1	3	0.2825	0	1	1	486.283782958984	1456.83679561695	-0.119438928462053	-5.80010155317723E-05	CID	MS2		41.55	82.4090327392	68434	CNB1_070917_02.raw	0/0	3.54441046714783			0	2.15E-05
False	High	Sequest HT (A2)	Unambiguous	[K].ILADIAVFDK.[V]		1	1	B5XQC9	B5XQC9	0	2	0.6598	0	1	1	552.818481445313	1104.62968626063	-0.227152430513487	-0.000125459687524199	CID	MS2		42.52	82.3983563261333	68422	CNB1_070917_02.raw	0/0	2.43840956687927			0	0.0001738
False	High	Sequest HT (A2)	Unambiguous	[K].ITTVQAAIDYINGHQA.[-]		1	1	B5XXH6	B5XXH6	0	2	0.7547	0	1	1	857.940185546875	1714.87309446375	-1.62095478267406	-0.00138986812498842	CID	MS2		40.36	82.5043858885333	70060	CNB1_070917_03.raw	0/0	4.80568885803223			0	2.331E-08
False	High	Sequest HT (A2)	Unambiguous	[R].NMDLEQEcEQLREELNETNSETK.[R]	C8(Carbamidomethyl)	1	1	A6TGP1	A6TGP1	1	3	1	0	1	1	947.083251953125	2839.23520259938	-0.159772093491585	-0.000151210208237273	CID	MS2		39.48	82.4127556738667	68438	CNB1_070917_02.raw	0/0	3.45768666267395			0	2.549E-06
False	High	Sequest HT (A2)	Unambiguous	[K].ITTVQAAIDYINGHQA.[-]		1	1	B5XXH6	B5XXH6	0	2	0.6988	0	1	1	857.940185546875	1714.87309446375	-1.62095478267406	-0.00138986812498842	HCD	MS2	21.98317	29.41	82.5022834624	70058	CNB1_070917_03.raw	0/0	4.24587202072144			0	5.793E-08
False	High	Sequest HT (A2)	Unambiguous	[R].ATLGEVGNAEHMLR.[V]		1	1	A6TEW9	A6TEW9	0	3	0.601	0	1	1	499.919586181641	1497.74420528492	-2.4248174412667	-0.00121058835929944	HCD	MS2	25.1296	18.16	82.4263486234667	68451	CNB1_070917_02.raw	0/0	4.05553817749023			0	4.625E-09
False	High	Sequest HT (A2)	Unambiguous	[K].NVIGSIFSR.[F]		1	1	A6TCD7	A6TCD7	0	2	0.7689	0	1	1	496.779510498047	992.551744366094	-0.615840467093405	-0.00030562695314984	CID	MS2		25.75	82.4269755688	68452	CNB1_070917_02.raw	0/0	2.38389205932617			0	5.138E-05
False	High	Sequest HT (A2)	Unambiguous	[K].ATLLGLGLR.[R]		1	1	A6TEV4	A6TEV4	0	2	0.5871	0	1	1	457.294799804688	913.582322979375	-0.661714012778862	-0.000302265312484451	HCD	MS2	67.46456	36.07	82.428711364	68454	CNB1_070917_02.raw	0/0	2.64455914497375			0	0.0008047
False	High	Sequest HT (A2)	Unambiguous	[R].ELPELTEEFIK.[R]		1	2	A6T5H9	A6T5H9; B5Y0U3	0	2	0.5798	0	1	1	674.355590820313	1347.70390501063	-0.236817076859937	-0.000159579687419864	HCD	MS2	6.204194	16.975	82.4294713674667	68455	CNB1_070917_02.raw	0/0	3.25868129730225			0	1.599E-06
False	High	Sequest HT (A2)	Unambiguous	[R].NMDLEQEcEQLREELNETNSETK.[R]	C8(Carbamidomethyl)	1	1	A6TGP1	A6TGP1	1	3	0.6399	0	1	1	947.083251953125	2839.23520259938	-0.159772093491585	-0.000151210208237273	HCD	MS2	21.60861	33.1	82.4107700682667	68436	CNB1_070917_02.raw	0/0	2.85756015777588			0	4.45E-05
False	High	Sequest HT (A2)	Unambiguous	[R].ELDKLENSLGGIK.[D]		1	2	A6T4X1	A6T4X1; B5Y1K2	1	2	0.4201	0	1	1	708.391357421875	1415.77543821375	0.991121263201764	0.000701601874993685	HCD	MS2	39.13117	26.44	82.5347715138667	70091	CNB1_070917_03.raw	0/0	2.88202476501465			0	0.0003473
False	High	Sequest HT (A2)	Unambiguous	[K].ILADIAVFDK.[V]		1	1	B5XQC9	B5XQC9	0	2	0.4982	0	1	1	552.818481445313	1104.62968626063	-0.227152430513487	-0.000125459687524199	HCD	MS2	31.82333	33.1	82.3965623781333	68420	CNB1_070917_02.raw	0/0	2.79436278343201			0	5.325E-05
False	High	Sequest HT (A2)	Unambiguous	[R].SHDALTAVTSLSVDK.[T]		1	1	A6T7E9	A6T7E9	0	3	0.5268	0	1	1	515.270874023438	1543.79806881031	1.1930851238901	0.000613960104222618	CID	MS2		29.425	82.3938126045333	68417	CNB1_070917_02.raw	0/0	3.17286372184753			0	1.257E-07
False	High	Sequest HT (A2)	Unambiguous	[K].GPLENDGFSAVEAIAPGVIER.[Q]		1	2	A6TG38	A6TG38; B5XZM2	0	2	0.6009	0	1	1	1071.04748535156	2141.08769407313	0.173170482483025	0.000185386562407075	HCD	MS2	33.58786	32.095	82.3579394416	68380	CNB1_070917_02.raw	0/0	4.46433925628662			0	4.643E-06
False	High	Sequest HT (A2)	Unambiguous	[R].GSWQPDSEAIAqQITLLK.[D]	Q12(Deamidated)	1	1	A6T7Z4	A6T7Z4	0	2	0.2424	0	1	1	993.520629882813	1986.03398313563	8.12473847985206	0.00806793781265314	HCD	MS2	32.13646	33.1	82.3655824522667	68389	CNB1_070917_02.raw	0/0	2.97170567512512			0	4.699E-06
False	High	Sequest HT (A2)	Unambiguous	[R].GSWQPDSEAIAQqITLLK.[D]	Q13(Deamidated)	1	1	A6T7Z4	A6T7Z4	0	2	0.2424	0	1	2	993.520629882813	1986.03398313563	8.12473847985206	0.00806793781265314	HCD	MS2	32.13646	33.1	82.3655824522667	68389	CNB1_070917_02.raw	0/0	2.97019648551941			0	0.0001478
False	High	Sequest HT (A2)	Unambiguous	[R].GSWQPDSEAIAqQITLLK.[D]	Q12(Deamidated)	1	1	A6T7Z4	A6T7Z4	0	2	0.0393	0	1	1	993.520629882813	1986.03398313563	8.12473847985206	0.00806793781265314	CID	MS2		41.535	82.3675928914667	68391	CNB1_070917_02.raw	0/0	3.56358027458191			0	0.000608
False	High	Sequest HT (A2)	Unambiguous	[R].GSWQPDSEAIAQqITLLK.[D]	Q13(Deamidated)	1	1	A6T7Z4	A6T7Z4	0	2		0.0393	2	2	993.520629882813	1986.03398313563	8.12473847985206	0.00806793781265314	CID	MS2		41.535	82.3675928914667	68391	CNB1_070917_02.raw	0/0	3.42442083358765			0	0.0007331
False	High	Sequest HT (A2)	Unambiguous	[R].SHDALTAVTSLSVDK.[T]		1	1	A6T7E9	A6T7E9	0	3	0.6736	0	1	1	515.269775390625	1543.79477291188	-0.94184588579	-0.000484672708277382	HCD	MS2	0	0.2683564	82.5346953946667	70090	CNB1_070917_03.raw	0/0	2.88035106658936			0	0.0004675
False	High	Sequest HT (A2)	Unambiguous	[R].VGGSTYQVPVEVRPVR.[R]		1	2	A6TEX9	A6TEX9; B5XN86	0	3	0.8369	0	1	1	581.656921386719	1742.95621090016	0.813365993166876	0.000472553385482873	CID	MS2		36.715	82.3948479562667	68418	CNB1_070917_02.raw	0/0	2.81628155708313			0	9.539E-05
False	High	Sequest HT (A2)	Unambiguous	[K].FVNILMVDGK.[K]		1	2	A6TEX9	A6TEX9; B5XN86	0	2	0.5644	0	1	1	568.312866210938	1135.61845579188	0.4081318526977	0.000231740937579161	HCD	MS2	23.37757	29.455	82.3819566744	68404	CNB1_070917_02.raw	0/0	3.03171873092651			0	7.65E-06
False	High	Sequest HT (A2)	Unambiguous	[K].FVNILMVDGK.[K]		1	2	A6TEX9	A6TEX9; B5XN86	0	2	0.6346	0	1	1	568.312866210938	1135.61845579188	0.4081318526977	0.000231740937579161	CID	MS2		38.43	82.3836526709333	68406	CNB1_070917_02.raw	0/0	3.52899026870728			0	1.011E-05
False	High	Sequest HT (A2)	Unambiguous	[R].TTDVTGTIELPEGVEMVMPGDNIK.[M]		1	1	A6TEX7	A6TEX7	0	3	0.5937	0	1	1	849.41796875	2546.23935299	1.14740326709995	0.000973853333410564	HCD	MS2	0	20.875	82.3852440418667	68408	CNB1_070917_02.raw	0/0	5.39027643203735			0	3.983E-13
False	High	Sequest HT (A2)	Unambiguous	[R].TTDVTGTIELPEGVEMVMPGDNIK.[M]		1	1	A6TEX7	A6TEX7	0	3	0.7731	0	1	1	849.41748046875	2546.23788814625	0.572105650618463	0.000485572083410564	CID	MS2		30.835	82.3870789592	68410	CNB1_070917_02.raw	0/0	6.48143196105957			0	8.278E-16
False	High	Sequest HT (A2)	Unambiguous	[K].EYQVQLDIAMQSGKPK.[E]		1	1	A6T4X2	A6T4X2	0	3	0.6367	0	1	1	612.317260742188	1834.93722896656	0.255652714084794	0.000156368854277389	HCD	MS2	29.64349	35.02616	82.3878841426667	68411	CNB1_070917_02.raw	0/0	4.78608131408691			0	5.774E-12
False	High	Sequest HT (A2)	Unambiguous	[R].SHDALTAVTSLSVDK.[T]		1	1	A6T7E9	A6T7E9	0	3	0.5846	0	1	1	515.270874023438	1543.79806881031	1.1930851238901	0.000613960104222618	HCD	MS2	66.36333	37.96	82.3922167818667	68415	CNB1_070917_02.raw	0/0	3.89638638496399			0	2.508E-06
False	High	Sequest HT (A2)	Unambiguous	[R].VGGSTYQVPVEVRPVR.[R]		1	2	A6TEX9	A6TEX9; B5XN86	0	3	0.7876	0	1	1	581.656921386719	1742.95621090016	0.813365993166876	0.000472553385482873	HCD	MS2	32.93447	26.455	82.3930145717333	68416	CNB1_070917_02.raw	0/0	3.05783915519714			0	1.015E-05
False	High	Sequest HT (A2)	Unambiguous	[K].AAGAELVGMEDLAEQIK.[K]		1	1	A6TGN6	A6TGN6	0	2	0.7163	0	1	1	872.943542480469	1744.87980833094	0.706095515564066	0.00061602546895756	CID	MS2		20.305	82.3827736429333	68405	CNB1_070917_02.raw	0/0	5.7757830619812			0	2.352E-10
False	High	Sequest HT (A2)	Unambiguous	[K].ANDAAGDGTTTATVLAqAIVNEGLK.[A]	Q17(Deamidated)	1	3	A6TH53	O66026; B5Y368; A6TH53	0	2	0.137	0	1	1	1201.6162109375	2402.225145245	8.57843063474093	0.0103035725002754	CID	MS2		29.065	80.1532451525333	66105	CNB1_070917_02.raw	0/0	2.69952726364136			0	0.0001349
False	High	Sequest HT (A2)	Unambiguous	[R].GMVNAVSFMVK.[V]		1	1	A6TEV4	A6TEV4	0	2	0.8053	0	1	1	591.80419921875	1182.6011218075	0.135098401858946	7.98837500042282E-05	CID	MS2		38.94	82.2769843632	68297	CNB1_070917_02.raw	0/0	3.74991774559021			0	1.92E-05
False	High	Sequest HT (A2)	Unambiguous	[K].WLAQGTIYPDVIESAASATGK.[A]		1	2	A6TCC2	B5XNM4; A6TCC2	0	2	0.6526	0	1	1	1089.55981445313	2178.11235227625	2.1247278992744	0.00231394312481825	HCD	MS2	33.97799	35.535	82.2683638562667	68289	CNB1_070917_02.raw	0/0	4.98469734191895			0	5.375E-07
False	High	Sequest HT (A2)	Unambiguous	[R].SHDALTAVTSLSVDK.[T]		1	1	A6T7E9	A6T7E9	0	2	0.5824	0	1	1	772.401611328125	1543.79594602625	-0.181956494616057	-0.000140451874926839	HCD	MS2	80.16994	24.505	82.1458065392	68161	CNB1_070917_02.raw	0/0	3.51669836044312			0	3.282E-06
False	High	Sequest HT (A2)	Unambiguous	[R].SHDALTAVTSLSVDK.[T]		1	1	A6T7E9	A6T7E9	0	2	0.6374	0	1	1	772.401611328125	1543.79594602625	-0.181956494616057	-0.000140451874926839	CID	MS2		33.955	82.1476045098667	68163	CNB1_070917_02.raw	0/0	4.21976041793823			0	6.988E-09
False	High	Sequest HT (A2)	Unambiguous	[K].AGDGNYGYnAATEEYGnMIDFGILDPTK.[V]	N9(Deamidated); N17(Deamidated)	1	3	A6TH53	O66026; B5Y368; A6TH53	0	2	0.1315	0	1	1	1499.66345214844	2998.31962766688	8.71777128179778	0.0130692184374053	HCD	MS2	48.56644	33.1	82.1492254269333	68165	CNB1_070917_02.raw	0/0	2.51291871070862			0	0.001738
False	High	Sequest HT (A2)	Unambiguous	[R].GNPTVEAEVHLEGGFVGMAAAPSGASTGSR.[E]		1	2	A6TD53	B5XV19; A6TD53	0	3	0.6526	0	1	1	952.789978027344	2856.35538082203	-0.950163767825912	-0.000904669323214572	CID	MS2		26.095	82.567391176	70126	CNB1_070917_03.raw	0/0	3.31458616256714			0	7.762E-07
False	High	Sequest HT (A2)	Unambiguous	[K].FGVSAAAAVAVAAGPVEAAEEK.[T]		1	1	A6TGN9	A6TGN9	0	2	0.7004	0	1	1	1008.02679443359	2015.04631223719	0.951004946209435	0.000958158593675762	HCD	MS2	3.984292	21.49	82.1553248930667	68170	CNB1_070917_02.raw	0/0	7.10704231262207			0	6.871E-15
False	High	Sequest HT (A2)	Unambiguous	[K].IGVPFVEGGVIK.[A]		1	1	B5XSV5	B5XSV5	0	2	0.6445	0	1	1	607.861267089844	1214.71525754969	0.759083564377268	0.000461034843738162	CID	MS2		16.58537	82.1560122653333	68171	CNB1_070917_02.raw	0/0	2.56066346168518			0	4.796E-07
False	High	Sequest HT (A2)	Unambiguous	[R].ELDKLENSLGGIK.[D]		1	2	A6T4X1	A6T4X1; B5Y1K2	1	2	0.4807	0	1	1	708.391784667969	1415.77629270594	1.59467251246165	0.00112884796874368	HCD	MS2	85.07638	40.95	82.1449588562667	68160	CNB1_070917_02.raw	0/0	3.61903715133667			0	1.566E-06
False	High	Sequest HT (A2)	Unambiguous	[K].FGVSAAAAVAVAAGPVEAAEEK.[T]		1	1	A6TGN9	A6TGN9	0	2	0.8516	0	1	1	1008.02722167969	2015.04716672938	1.37506120483587	0.00138540468742576	CID	MS2		31.36	82.1571188288	68172	CNB1_070917_02.raw	0/0	6.46675777435303			0	2.496E-12
False	High	Sequest HT (A2)	Unambiguous	[R].DAnGIDPVSLIAFDK.[V]	N3(Deamidated)	1	1	A6TEX1	A6TEX1	0	2	0.6819	0	1	1	788.398803710938	1575.79033079188	0.159559244763614	0.000125715937484339	CID	MS2		25.09291	82.1596102370667	68175	CNB1_070917_02.raw	0/0	5.24782657623291			0	5.265E-10
False	High	Sequest HT (A2)	Unambiguous	[K].TFEVLATnGDTHLGGEDFDTR.[L]	N8(Deamidated)	1	2	A6T4F4	A6T4F4; B5Y242	0	3	0.7452	0	1	1	766.017272949219	2296.03726558766	0.372532270161733	0.000285115885426901	HCD	MS2	12.09234	37.125	82.1621124584	68177	CNB1_070917_02.raw	0/0	5.25606966018677			0	1.634E-11
False	High	Sequest HT (A2)	Unambiguous	[K].TFEVLATnGDTHLGGEDFDTR.[L]	N8(Deamidated)	1	2	A6T4F4	A6T4F4; B5Y242	0	3	0.8247	0	1	1	766.017761230469	2296.03873043141	1.01052030182665	0.000773397135426901	CID	MS2		24.97	82.1638308898667	68179	CNB1_070917_02.raw	0/0	4.45172071456909			0	5.453E-10
False	High	Sequest HT (A2)	Unambiguous	[R].ASLPTIELALK.[Q]		1	1	B5XUB8	B5XUB8	0	2	0.5703	0	1	1	578.352966308594	1155.69865598719	0.263855345398841	0.000152468593796584	HCD	MS2	20.38954	34.36	82.1658037525333	68181	CNB1_070917_02.raw	0/0	2.56410479545593			0	5.313E-05
False	High	Sequest HT (A2)	Unambiguous	[R].GIDQLLANASQLGK.[G]		1	1	P19650	P19650	0	2	0.6396	0	1	1	714.396728515625	1427.78618040125	0.63874538444635	0.00045599562508869	HCD	MS2	30.16027	20.605	82.1665410448	68182	CNB1_070917_02.raw	0/0	3.94125151634216			0	4.914E-08
False	High	Sequest HT (A2)	Unambiguous	[R].ASLPTIELALK.[Q]		1	1	B5XUB8	B5XUB8	0	2	0.6717	0	1	1	578.352966308594	1155.69865598719	0.263855345398841	0.000152468593796584	CID	MS2		24.685	82.1672472312	68183	CNB1_070917_02.raw	0/0	1.98484349250793			0	9.62E-05
False	High	Sequest HT (A2)	Unambiguous	[R].DAnGIDPVSLIAFDK.[V]	N3(Deamidated)	1	1	A6TEX1	A6TEX1	0	2	0.6184	0	1	1	788.398803710938	1575.79033079188	0.159559244763614	0.000125715937484339	HCD	MS2	18.24634	31.60442	82.1579311901333	68173	CNB1_070917_02.raw	0/0	4.35313415527344			0	1.036E-09
False	High	Sequest HT (A2)	Unambiguous	[R].GIDQLLANASQLGK.[G]		1	1	P19650	P19650	0	2	0.7772	0	1	1	714.396728515625	1427.78618040125	0.63874538444635	0.00045599562508869	CID	MS2		30.595	82.1682036152	68184	CNB1_070917_02.raw	0/0	3.94657111167908			0	2.8E-07
False	High	Sequest HT (A2)	Unambiguous	[K].DAALScDQFFVNHR.[W]	C6(Carbamidomethyl)	1	1	A6T4X1	A6T4X1	0	2	0.6364	0	1	1	840.383544921875	1679.75981321375	0.207525992422499	0.000174296874963176	HCD	MS2	26.63398	32.635	82.138246488	68153	CNB1_070917_02.raw	0/0	3.07990121841431	5389780.625	82.1747741699219	0	3.54E-07
False	High	Sequest HT (A2)	Unambiguous	[R].DLLGATNPANALAGTLR.[A]		1	1	A6TCD7	A6TCD7	0	2	0.7113	0	1	1	834.458435058594	1667.90959348719	1.24994771979027	0.00104239859365407	HCD	MS2	5.390352	40.635	82.1335839173333	68148	CNB1_070917_02.raw	0/0	4.84637451171875			0	6.145E-10
False	High	Sequest HT (A2)	Unambiguous	[K].EQGLTPVLcIGETEAENEAGKTEEVcAR.[Q]	C9(Carbamidomethyl); C26(Carbamidomethyl)	1	1	Q7X222	Q7X222	1	3	0.676	0	1	1	1030.81701660156	3090.43649654469	0.348706425196638	0.000359218229074069	HCD	MS2	23.62423	41.85	82.0688996544	68088	CNB1_070917_02.raw	0/0	4.63451194763184			0	9.089E-10
False	High	Sequest HT (A2)	Unambiguous	[K].IQLVGDDLFVTNTK.[I]		1	2	A6TD53	B5XV19; A6TD53	0	2	0.7935	0	1	1	781.923950195313	1562.84062376063	-1.16782045202726	-0.000912559687549219	CID	MS2		41.43	82.0717893986667	68091	CNB1_070917_02.raw	0/0	3.38623595237732			0	1.227E-06
False	High	Sequest HT (A2)	Unambiguous	[K].VEGDTKPELELTLK.[Y]		1	1	A6TEV8	A6TEV8	0	3	0.3013	0	1	1	524.622253417969	1571.85220699391	-0.300394623243452	-0.000157392031117827	HCD	MS2	44.45783	30.64	82.0822947688	68100	CNB1_070917_02.raw	0/0	2.38800454139709			0	5.233E-06
False	High	Sequest HT (A2)	Unambiguous	[K].FGVSAAAAVAVAAGPVEAAEEK.[T]		1	1	A6TGN9	A6TGN9	0	2	0.6393	0	1	1	1008.025390625	2015.04350462	-0.442322760705994	-0.000445650000074238	HCD	MS2	2.521813	0.3882417	82.5849077309333	70142	CNB1_070917_03.raw	0/0	2.43665719032288			0	1.345E-05
False	High	Sequest HT (A2)	Unambiguous	[K].GDIIIDGGNTFFQDTIR.[R]		2	2	P00350; P41576	P00350; P41576	0	2	0.526	0	1	1	941.470947265625	1881.93461790125	0.266019540913858	0.000250315624953146	HCD	MS2	0	42.225	82.0971757685333	68115	CNB1_070917_02.raw	0/0	3.46240377426147			0	2.679E-08
False	High	Sequest HT (A2)	Unambiguous	[K].GDIIIDGGNTFFQDTIR.[R]		2	2	P00350; P41576	P00350; P41576	0	2	0.6923	0	1	1	941.470947265625	1881.93461790125	0.266019540913858	0.000250315624953146	CID	MS2		33.1	82.0990002701333	68117	CNB1_070917_02.raw	0/0	4.54524564743042			0	1.124E-09
False	High	Sequest HT (A2)	Unambiguous	[R].DLLGATNPANALAGTLR.[A]		1	1	A6TCD7	A6TCD7	0	2	0.8301	0	1	1	834.459106445313	1667.91093626063	2.05501240743272	0.00171378531240407	CID	MS2		24.04	82.1354673578667	68150	CNB1_070917_02.raw	0/0	4.11915397644043			0	3.152E-07
False	High	Sequest HT (A2)	Unambiguous	[K].FTESVDVAVNLGIDAR.[K]		1	1	A6TGN6	A6TGN6	0	2	0.65	0	1	1	853.444030761719	1705.88078489344	3.07470464024549	0.00262253171899829	HCD	MS2	23.30924	33.1	82.1159894842667	68132	CNB1_070917_02.raw	0/0	4.59890842437744			0	3.031E-09
False	High	Sequest HT (A2)	Unambiguous	[R].DVAGYAAGLELFDR.[R]		1	1	B5Y275	B5Y275	0	2	0.3405	0	1	1	748.872863769531	1496.73845090906	0.312044638121173	0.000233524531267904	HCD	MS2	9.567632	37.92	82.1190766386667	68135	CNB1_070917_02.raw	0/0	2.7886381149292			0	8.921E-05
False	High	Sequest HT (A2)	Unambiguous	[R].GMVNAVSFMVK.[V]		1	1	A6TEV4	A6TEV4	0	2	0.7246	0	1	1	591.803466796875	1182.59965696375	-1.10356433986006	-0.000652538124995772	CID	MS2		37.02	82.570703744	70130	CNB1_070917_03.raw	0/0	2.75724101066589			0	0.0002487
False	High	Sequest HT (A2)	Unambiguous	[R].GMVNAVSFMVK.[V]		1	1	A6TEV4	A6TEV4	0	2	0.4739	0	1	1	591.803466796875	1182.59965696375	-1.10356433986006	-0.000652538124995772	HCD	MS2	61.12628	27.82	82.5689765629333	70128	CNB1_070917_03.raw	0/0	2.1117730140686			0	0.0004163
False	High	Sequest HT (A2)	Unambiguous	[R].TTDVTGTIELPEGVEMVMPGDNIK.[M]		1	1	A6TEX7	A6TEX7	0	2	0.7181	0	1	1	1273.62219238281	2546.23710813563	0.265767002960567	0.000338352812605081	CID	MS2		26.005	82.1269783592	68142	CNB1_070917_02.raw	0/0	4.15463542938232			0	2.305E-06
False	High	Sequest HT (A2)	Unambiguous	[K].VALQDAGLSVSDINDVILVGGQTR.[M]		1	2	A6T4F4	A6T4F4; B5Y242	0	2	0.7478	0	1	1	1220.65600585938	2440.30473508875	0.22247994806757	0.000271459374971528	HCD	MS2	0	29.065	82.1297529936	68145	CNB1_070917_02.raw	0/0	5.79249238967896			0	1.014E-09
False	High	Sequest HT (A2)	Unambiguous	[K].VALQDAGLSVSDINDVILVGGQTR.[M]		1	2	A6T4F4	A6T4F4; B5Y242	0	2	0.7433	0	1	1	1220.6572265625	2440.307176495	1.22293155481133	0.00149216249997153	CID	MS2		38.1	82.1326572813333	68147	CNB1_070917_02.raw	0/0	4.82895851135254			0	3.295E-12
False	High	Sequest HT (A2)	Unambiguous	[K].FTESVDVAVNLGIDAR.[K]		1	1	A6TGN6	A6TGN6	0	2	0.582	0	1	1	853.444030761719	1705.88078489344	3.07470464024549	0.00262253171899829	CID	MS2		42.135	82.1180829746667	68134	CNB1_070917_02.raw	0/0	5.1247353553772			0	3.027E-10
False	High	Sequest HT (A2)	Unambiguous	[R].GMVNAVSFMVK.[V]		1	1	A6TEV4	A6TEV4	0	2	0.5401	0	1	1	591.80419921875	1182.6011218075	0.135098401858946	7.98837500042282E-05	HCD	MS2	33.42837	30.04	82.2752654698667	68295	CNB1_070917_02.raw	0/0	2.86714100837708			0	1.343E-05
False	High	Sequest HT (A2)	Unambiguous	[K].VLESAIANAEHNDGADIDDLK.[V]		1	1	A6TEW7	A6TEW7	0	3	0.796	0	1	1	737.358154296875	2210.05990963063	1.25080956902961	0.00092145354180199	HCD	MS2	3.604424	34.12	82.1689993858667	68185	CNB1_070917_02.raw	0/0	4.50592660903931			0	1.04E-10
False	High	Sequest HT (A2)	Unambiguous	[K].VLESAIANAEHNDGADIDDLK.[V]		1	1	A6TEW7	A6TEW7	0	3	0.8762	0	1	1	737.357360839844	2210.05752925953	0.173746426637787	0.00012799651055199	CID	MS2		33.1	82.170661872	68187	CNB1_070917_02.raw	0/0	4.20441102981567			0	1.733E-10
False	High	Sequest HT (A2)	Unambiguous	[K].VALQDAGLSVSDINDVILVGGQTR.[M]		1	2	A6T4F4	A6T4F4; B5Y242	0	2	0.7006	0	1	1	1220.65295410156	2440.29863157313	-2.27864906879182	-0.00278029843752847	HCD	MS2	10.54649	37.285	82.5610537592	70119	CNB1_070917_03.raw	0/0	5.11468696594238			0	1.013E-10
False	High	Sequest HT (A2)	Unambiguous	[R].ELDKLENSLGGIK.[D]		1	2	A6T4X1	A6T4X1; B5Y1K2	1	3	0.5208	0	1	1	472.596221923828	1415.77411251148	0.0547414223367603	2.58338281279672E-05	HCD	MS2	6.054703	29.41	82.2406317504	68257	CNB1_070917_02.raw	0/0	3.36290526390076			0	5.896E-06
False	High	Sequest HT (A2)	Unambiguous	[R].VFQTHSPVVDSIAVK.[R]		1	1	B5XVK6	B5XVK6	0	3	0.6139	0	1	1	542.967102050781	1626.88675289234	1.08827136722946	0.000590164114707174	HCD	MS2	34.40827	24.52	82.2412815218667	68258	CNB1_070917_02.raw	0/0	4.04194450378418			0	7.981E-09
False	High	Sequest HT (A2)	Unambiguous	[K].IGVPFVEGGVIK.[A]		1	1	B5XSV5	B5XSV5	0	2	0.4698	0	1	1	607.8603515625	1214.713426495	-0.748311741677509	-0.000454492500011838	CID	MS2		42.375	82.5560375725333	70114	CNB1_070917_03.raw	0/0	2.14592742919922			0	1.127E-06
False	High	Sequest HT (A2)	Unambiguous	[R].VFQTHSPVVDSIAVK.[R]		1	1	B5XVK6	B5XVK6	0	3	0.7234	0	1	1	542.967102050781	1626.88675289234	1.08827136722946	0.000590164114707174	CID	MS2		33.97244	82.2430525141333	68260	CNB1_070917_02.raw	0/0	3.29200005531311			0	2.776E-09
False	High	Sequest HT (A2)	Unambiguous	[K].SVNDIKDDEQILDLGDVSAQK.[L]		1	1	B5XUB8	B5XUB8	1	3	0.613	0	1	1	768.051696777344	2302.14053707203	-0.146714726465919	-0.000112585989578899	HCD	MS2	8.94037	37.825	82.2439193392	68261	CNB1_070917_02.raw	0/0	4.47304916381836			0	9.475E-08
False	High	Sequest HT (A2)	Unambiguous	[R].QQFVDWLK.[G]		1	1	Q9F663	Q9F663	0	2	0.3739	0	1	1	532.28271484375	1063.5581530575	0.983875236746049	0.000523203750049106	HCD	MS2	15.51319	29.935	82.2379630213333	68254	CNB1_070917_02.raw	0/0	2.37728643417358			0	0.00126
False	High	Sequest HT (A2)	Unambiguous	[K].SVNDIKDDEQILDLGDVSAQK.[L]		1	1	B5XUB8	B5XUB8	1	3	0.7	0	1	1	768.051696777344	2302.14053707203	-0.146714726465919	-0.000112585989578899	CID	MS2		21.94	82.2456376173333	68263	CNB1_070917_02.raw	0/0	4.99959182739258			0	4.649E-08
False	High	Sequest HT (A2)	Unambiguous	[R].YTLAGTEVSALLGR.[M]		1	2	A6TG36	A6TG36; B5XZM4	0	2	0.6149	0	1	1	725.899719238281	1450.79216184656	1.47671719124788	0.00107120328129895	HCD	MS2	22.82516	31.75	82.2475523397333	68265	CNB1_070917_02.raw	0/0	3.48479223251343			0	5.45E-07
False	High	Sequest HT (A2)	Unambiguous	[K].HYYLGNAEEIAAK.[A]		1	1	B5XZB2	B5XZB2	0	2	0.7182	0	1	1	739.868041992188	1478.72880735438	0.938749330682466	0.000694077187517905	HCD	MS2	6.683606	25.03	82.2482460258667	68266	CNB1_070917_02.raw	0/0	4.01075553894043			0	1.761E-07
False	High	Sequest HT (A2)	Unambiguous	[R].YTLAGTEVSALLGR.[M]		1	2	A6TG36	A6TG36; B5XZM4	0	2	0.7435	0	1	1	725.899719238281	1450.79216184656	1.47671719124788	0.00107120328129895	CID	MS2		25.45	82.2490313437333	68267	CNB1_070917_02.raw	0/0	4.24621725082397			0	1.912E-08
False	High	Sequest HT (A2)	Unambiguous	[K].HYYLGNAEEIAAK.[A]		1	1	B5XZB2	B5XZB2	0	2	0.7506	0	1	1	739.869201660156	1478.73112669031	2.50721685714165	0.00185374515626791	CID	MS2		34.42	82.2500043901333	68268	CNB1_070917_02.raw	0/0	3.85162448883057			0	1.515E-07
False	High	Sequest HT (A2)	Unambiguous	[K].VLESAIANAEHNDGADIDDLK.[V]		1	1	A6TEW7	A6TEW7	0	2	0.7098	0	1	1	1105.53369140625	2210.0601061825	1.33974476937007	0.00148045625019222	HCD	MS2	0	25.24	82.2616579266667	68281	CNB1_070917_02.raw	0/0	2.85853362083435			0	1.003E-06
False	High	Sequest HT (A2)	Unambiguous	[K].VLESAIANAEHNDGADIDDLK.[V]		1	1	A6TEW7	A6TEW7	0	2	0.9066	0	1	1	1105.53369140625	2210.0601061825	1.33974476937007	0.00148045625019222	CID	MS2		33.1	82.2631367837333	68283	CNB1_070917_02.raw	0/0	3.96300578117371			0	2.329E-06
False	High	Sequest HT (A2)	Unambiguous	[R].RDDEVIVLTGK.[D]		1	2	A6TEW1	B5XNA4; A6TEW1	1	2	0.6426	0	1	1	622.84619140625	1244.6851061825	0.493588940900881	0.000307181250036592	CID	MS2		42.51	82.2465501442667	68264	CNB1_070917_02.raw	0/0	3.33370923995972			0	0.000379
False	High	Sequest HT (A2)	Unambiguous	[R].ADIDYNTSEAHTTYGVIGVK.[V]		1	1	B5XNA0	B5XNA0	0	3	0.5982	0	1	1	718.68359375	2154.03622799	0.591745272408264	0.000424880000082339	HCD	MS2	4.291465	33.1	82.1697348021333	68186	CNB1_070917_02.raw	0/0	4.43008708953857			0	5.055E-11
False	High	Sequest HT (A2)	Unambiguous	[K].TFEVLATnGDTHLGGEDFDTR.[L]	N8(Deamidated)	1	2	A6T4F4	A6T4F4; B5Y242	0	2	0.812	0	1	1	1148.5205078125	2296.033738995	-1.16341578386016	-0.00133562249999541	HCD	MS2	0	40.135	82.2228784837333	68240	CNB1_070917_02.raw	0/0	5.32084083557129			0	7.363E-10
False	High	Sequest HT (A2)	Unambiguous	[K].SNFGANAILAVSLANAK.[A]		1	2	A6TD53	B5XV19; A6TD53	0	2	0.4349	0	1	1	830.95263671875	1660.8979968075	-2.22665345653569	-0.00184912625013567	HCD	MS2	67.81065	32.83	82.2094120714667	68225	CNB1_070917_02.raw	0/0	4.06549167633057			0	1.496E-07
False	High	Sequest HT (A2)	Unambiguous	[R].ADIDYNTSEAHTTYGVIGVK.[V]		1	1	B5XNA0	B5XNA0	0	3	0.6833	0	1	1	718.683898925781	2154.03714351734	1.0167742824186	0.000730055781332339	CID	MS2		42.43	82.1717743850667	68188	CNB1_070917_02.raw	0/0	3.0023398399353			0	1.39E-07
False	High	Sequest HT (A2)	Unambiguous	[K].GAVPGATGSDLIVKPAVK.[A]		1	1	A6TEX2	A6TEX2	0	3	0.7595	0	1	1	560.66162109375	1679.97031002125	0.75221103193585	0.000421230416653392	HCD	MS2	51.5076	25.72778	82.172774264	68189	CNB1_070917_02.raw	0/0	3.9543604850769			0	8.336E-09
False	High	Sequest HT (A2)	Unambiguous	[R].MPSAVGYQPTLAEEMGVLQER.[I]		1	2	A6TG36	A6TG36; B5XZM4	0	2	0.6895	0	1	1	1153.56079101563	2306.11430540125	-0.530428217825129	-0.000611614374975034	HCD	MS2	32.38506	29.545	82.1762803245333	68193	CNB1_070917_02.raw	0/0	3.51497888565063			0	1.719E-05
False	High	Sequest HT (A2)	Unambiguous	[R].MPSAVGYQPTLAEEMGVLQER.[I]		1	2	A6TG36	A6TG36; B5XZM4	0	2	0.6722	0	1	1	1153.56079101563	2306.11430540125	-0.530428217825129	-0.000611614374975034	CID	MS2		29.845	82.1778321656	68195	CNB1_070917_02.raw	0/0	3.62861371040344			0	1.966E-09
False	High	Sequest HT (A2)	Unambiguous	[R].ADIDYNTSEAHTTYGVIGVK.[V]		1	1	B5XNA0	B5XNA0	0	2	0.4873	0	1	1	1077.51904296875	2154.0308093075	-1.92385109319123	-0.00207202124988726	HCD	MS2	0	32.35	82.1834612637333	68201	CNB1_070917_02.raw	0/0	3.13692378997803	4315562.1875	82.3278121948242	0	9.738E-05
False	High	Sequest HT (A2)	Unambiguous	[R].GNPTVEAEVHLEGGFVGMAAAPSGASTGSR.[E]		1	2	A6TD53	B5XV19; A6TD53	0	3	0.7847	0	1	1	952.789978027344	2856.35538082203	-0.950163767825912	-0.000904669323214572	HCD	MS2	0	15.385	82.5656931384	70124	CNB1_070917_03.raw	0/0	5.61935615539551			0	1.072E-09
False	High	Sequest HT (A2)	Unambiguous	[K].SNFGANAILAVSLANAK.[A]		1	2	A6TD53	B5XV19; A6TD53	0	2	0.4562	0	1	1	830.95263671875	1660.8979968075	-2.22665345653569	-0.00184912625013567	CID	MS2		42.505	82.2113497234667	68227	CNB1_070917_02.raw	0/0	4.3406229019165			0	7.105E-06
False	High	Sequest HT (A2)	Unambiguous	[R].VVPYWNETILPR.[L]		1	1	B5XZB2	B5XZB2	0	2	0.7128	0	1	1	743.907104492188	1486.80693235438	1.11427797720024	0.000828357187515394	HCD	MS2	24.08907	42.225	82.1922650629333	68209	CNB1_070917_02.raw	0/0	2.81585931777954			0	4.029E-05
False	High	Sequest HT (A2)	Unambiguous	[K].VALQDAGLSVSDINDVILVGGQTR.[M]		1	2	A6T4F4	A6T4F4; B5Y242	0	2	0.6471	0	1	1	1220.6552734375	2440.303270245	-0.377791015978683	-0.000460962500028472	CID	MS2		33.1	82.5627435	70121	CNB1_070917_03.raw	0/0	3.91103744506836			0	1.491E-09
False	High	Sequest HT (A2)	Unambiguous	[K].ANDAAGDGTTTATVLAQAIVNEGLK.[A]		1	3	A6TH53	O66026; B5Y368; A6TH53	0	3	0.5636	0	1	1	801.079284667969	2401.22330074391	1.15717980970452	0.000926214635607418	HCD	MS2	2.556358	27.025	82.2016269885333	68217	CNB1_070917_02.raw	0/0	5.65726232528687			0	1.75E-10
False	High	Sequest HT (A2)	Unambiguous	[R].NVALEEQAVEAVLAK.[A]		1	2	A6T5H9	A6T5H9; B5Y0U3	0	2	0.7581	0	1	1	792.4365234375	1583.865770245	1.17287538758512	0.000928837500168811	CID	MS2		33.1	82.2024020248	68218	CNB1_070917_02.raw	0/0	5.58011054992676			0	4.17E-09
False	High	Sequest HT (A2)	Unambiguous	[K].ANDAAGDGTTTATVLAQAIVNEGLK.[A]		1	3	A6TH53	O66026; B5Y368; A6TH53	0	3	0.7896	0	1	1	801.079528808594	2401.22403316578	1.46220047242959	0.00117035526060742	CID	MS2		36.33	82.203506364	68219	CNB1_070917_02.raw	0/0	6.55794715881348			0	8.969E-11
False	High	Sequest HT (A2)	Unambiguous	[R].LTPVSDVSVLTVGQALK.[V]		1	1	A6TB02	A6TB02	0	2	0.6185	0	1	1	864.002502441406	1726.99772825281	1.62222411270907	0.00140078640629326	HCD	MS2	8.926131	33.01	82.2052707821333	68221	CNB1_070917_02.raw	0/0	3.45584034919739			0	3.574E-08
False	High	Sequest HT (A2)	Unambiguous	[R].LTPVSDVSVLTVGQALK.[V]		1	1	A6TB02	A6TB02	0	2	0.7258	0	1	1	864.002502441406	1726.99772825281	1.62222411270907	0.00140078640629326	CID	MS2		41.505	82.2076232818667	68223	CNB1_070917_02.raw	0/0	4.84885358810425			0	7.055E-11
False	High	Sequest HT (A2)	Unambiguous	[R].VVPYWNETILPR.[L]		1	1	B5XZB2	B5XZB2	0	2	0.961	0	1	1	743.907104492188	1486.80693235438	1.11427797720024	0.000828357187515394	CID	MS2		33.1	82.1939314936	68211	CNB1_070917_02.raw	0/0	2.30668234825134			0	0.000108
False	High	Sequest HT (A2)	Unambiguous	[K].ANDAAGDGTTTATVLAQAIVnEGLK.[A]	N21(Deamidated)	1	3	A6TH53	O66026; B5Y368; A6TH53	0	2		0.027	2	2	1201.6162109375	2402.225145245	8.57843063474093	0.0103035725002754	HCD	MS2	52.17959	38.725	80.1515451525333	66103	CNB1_070917_02.raw	0/0	3.59687209129334			0	0.0001087
False	High	Sequest HT (A2)	Unambiguous	[K].ANDAAGDGTTTATVLAqAIVNEGLK.[A]	Q17(Deamidated)	1	3	A6TH53	O66026; B5Y368; A6TH53	0	2	0.027	0	1	1	1201.6162109375	2402.225145245	8.57843063474093	0.0103035725002754	HCD	MS2	52.17959	38.725	80.1515451525333	66103	CNB1_070917_02.raw	0/0	3.69681453704834			0	0.0001524
False	High	Sequest HT (A2)	Unambiguous	[R].TTDVTGTIELPEGVEMVMPGDNIK.[M]		1	1	A6TEX7	A6TEX7	0	2	0.6411	0	1	1	1273.62158203125	2546.2358874325	-0.21364767744067	-0.000271998749894919	HCD	MS2	0	33.1	82.7714280528	70333	CNB1_070917_03.raw	0/0	4.43349647521973			0	7.356E-07
False	High	Sequest HT (A2)	Unambiguous	[R].ATLGEVGNAEHMLR.[V]		1	1	A6TEW9	A6TEW9	0	3	0.6114	0	1	1	499.919982910156	1497.74539547047	-1.63016728892916	-0.000813859843674436	HCD	MS2	50.05138	0.217189	83.0863131864	70649	CNB1_070917_03.raw	0/0	1.92745554447174			0	1.131E-05
False	High	Sequest HT (A2)	Unambiguous	[R].KDVNPDEAVAIGAAVQGGVLTGDVK.[D]		1	2	A6T4F4	A6T4F4; B5Y242	1	3	0.4112	0	1	1	808.429626464844	2423.27432613453	-1.36878474414211	-0.00110564848955619	HCD	MS2	34.79312	25.75	83.0863894469333	70650	CNB1_070917_03.raw	0/0	5.17518901824951			0	7.49E-09
False	High	Sequest HT (A2)	Unambiguous	[K].LDINIDEEVHR.[L]		1	2	A6T4Y7	B5Y1I6; A6T4Y7	0	3	0.4398	0	1	1	451.564910888672	1352.68017940602	-0.214103767211452	-9.65379947501788E-05	HCD	MS2	19.15304	41.34	78.0021986808	63892	CNB1_070917_02.raw	0/0	2.15553045272827			0	7.28E-05
False	High	Sequest HT (A2)	Unambiguous	[R].VVSEITESnGSSSMASVcGASLALMDAGVPVK.[A]	N9(Deamidated); C18(Carbamidomethyl)	1	2	A6TEI3	A6TEI3; B5XSX9	0	3	0.5643	0	1	1	1052.17053222656	3154.49704341969	0.571042131621018	0.000600449895740004	CID	MS2		38.725	78.0012632808	63891	CNB1_070917_02.raw	0/0	2.41190981864929	1743696.625	78.0332870483398	0	3.144E-05
False	High	Sequest HT (A2)	Unambiguous	[R].VVSEITESnGSSSMASVcGASLALMDAGVPVK.[A]	N9(Deamidated); C18(Carbamidomethyl)	1	2	A6TEI3	A6TEI3; B5XSX9	0	3	0.4278	0	1	1	1052.17053222656	3154.49704341969	0.571042131621018	0.000600449895740004	HCD	MS2	75.94919	28.675	77.9993548352	63889	CNB1_070917_02.raw	0/0	3.74328351020813	1743696.625	78.0332870483398	0	2.428E-08
False	High	Sequest HT (A2)	Unambiguous	[R].ATLGEVGNAEHMLR.[V]		1	1	A6TEW9	A6TEW9	0	3	0.7978	0	1	1	499.919982910156	1497.74539547047	-1.63016728892916	-0.000813859843674436	CID	MS2		33.1	83.0871456058667	70651	CNB1_070917_03.raw	0/0	1.78198146820068			0	1.589E-06
False	High	Sequest HT (A2)	Unambiguous	[R].KDVNPDEAVAIGAAVQGGVLTGDVK.[D]		1	2	A6T4F4	A6T4F4; B5Y242	1	3	0.4926	0	1	1	808.430297851563	2423.27634029469	-0.537612896375636	-0.000434261770806188	CID	MS2		36.07	83.0882477168	70652	CNB1_070917_03.raw	0/0	4.05699157714844			0	1.887E-07
False	High	Sequest HT (A2)	Unambiguous	[R].VPnGVSGTVIDVQVFTR.[D]	N3(Deamidated)	1	2	A6TGP0	B5XYF5; A6TGP0	0	2	0.1731	0	1	1	894.986877441406	1788.96647825281	9.74802659389893	0.00871936140623419	CID	MS2		29.59	77.9940094925333	63882	CNB1_070917_02.raw	0/0	3.35410094261169	6735359	78.027229309082	0	3.546E-06
False	High	Sequest HT (A2)	Unambiguous	[R].VPnGVSGTVIDVQVFTR.[D]	N3(Deamidated)	1	2	A6TGP0	B5XYF5; A6TGP0	0	2	0.1916	0	1	1	894.986877441406	1788.96647825281	9.74802659389893	0.00871936140623419	HCD	MS2	0	42.57	77.9922636781333	63880	CNB1_070917_02.raw	0/0	3.81445670127869	6735359	78.027229309082	0	1.673E-09
False	High	Sequest HT (A2)	Unambiguous	[R].WELELNSAIPGDAR.[D]		1	1	Q9F663	Q9F663	0	2	0.6635	0	1	1	785.897155761719	1570.78703489344	0.660977014103705	0.00051912671892751	CID	MS2		33.1	77.9867056050667	63874	CNB1_070917_02.raw	0/0	4.2465124130249			0	1.347E-08
False	High	Sequest HT (A2)	Unambiguous	[R].WELELNSAIPGDAR.[D]		1	1	Q9F663	Q9F663	0	2	0.6259	0	1	1	785.897155761719	1570.78703489344	0.660977014103705	0.00051912671892751	HCD	MS2	31.93235	35.86	77.985132752	63872	CNB1_070917_02.raw	0/0	4.24746513366699			0	6.441E-08
False	High	Sequest HT (A2)	Unambiguous	[K].NALVPWSPISEK.[Y]		1	1	Q9F663	Q9F663	0	2	0.8542	0	1	1	670.8642578125	1340.721238995	0.269746676094853	0.00018082750011672	CID	MS2		34.345	77.9765540466667	63863	CNB1_070917_02.raw	0/0	2.4035382270813			0	2.819E-05
False	High	Sequest HT (A2)	Unambiguous	[K].NALVPWSPISEK.[Y]		1	1	Q9F663	Q9F663	0	2	0.8555	0	1	1	670.8642578125	1340.721238995	0.269746676094853	0.00018082750011672	HCD	MS2	15.53593	24.955	77.9748893968	63861	CNB1_070917_02.raw	0/0	2.63198757171631			0	0.000127
False	High	Sequest HT (A2)	Unambiguous	[K].SVNDIKDDEQILDLGDVSAQK.[L]		1	1	B5XUB8	B5XUB8	1	3	0.5657	0	1	1	768.049987792969	2302.13541011891	-2.3737518209611	-0.0018215703645789	CID	MS2		32.065	77.9668857645333	63855	CNB1_070917_02.raw	0/0	2.9654541015625	3077564	77.9215240478516	0	1.551E-05
False	High	Sequest HT (A2)	Unambiguous	[K].qIAAVAEDGEPcVTYIGADGAGHYVK.[M]	Q1(Deamidated); C12(Carbamidomethyl)	1	1	P41576	P41576	0	3	0.4947	0	1	1	898.097717285156	2692.27859859547	8.42289370896602	0.00755886182280818	CID	MS2		23.065	77.9633335042667	63851	CNB1_070917_02.raw	0/0	2.85067510604858			0	0.001845
False	High	Sequest HT (A2)	Unambiguous	[K].QIAAVAEDGEPcVTYIGADGAGHYVK.[M]	C12(Carbamidomethyl)	1	1	P41576	P41576	0	3	0.6684	0	1	1	897.764526367188	2691.27902584156	2.64552665461703	0.00237327718739048	HCD	MS2	0	40.71	77.9615735824	63849	CNB1_070917_02.raw	0/0	5.72915363311768			0	6.319E-09
False	High	Sequest HT (A2)	Unambiguous	[K].VLESAIANAEHNDGADIDDLK.[V]		1	1	A6TEW7	A6TEW7	0	2	0.8557	0	1	1	1105.53381347656	2210.06035032313	1.45021278397436	0.00160252656269222	CID	MS2		28.135	77.9527279509333	63840	CNB1_070917_02.raw	0/0	4.92426872253418			0	3.106E-09
False	High	Sequest HT (A2)	Unambiguous	[K].VYAGNEHNHAAQQPQVLDI.[-]		1	1	B5XSS1	B5XSS1	0	3	0.4198	0	1	1	702.011962890625	2104.02133541188	0.330149743690845	0.000231547291756821	CID	MS2		26.065	83.0909213096	70655	CNB1_070917_03.raw	0/0	1.31321740150452			0	0.00081
False	High	Sequest HT (A2)	Unambiguous	[R].IINEPTAAALAYGLDK.[E]		1	2	A6T4F4	A6T4F4; B5Y242	0	2	0.3769	0	1	1	830.45458984375	1659.9019030575	4.03059629862199	0.00334518375018433	HCD	MS2	39.2458	40.725	77.9143860162667	63803	CNB1_070917_02.raw	0/0	3.29313635826111			0	6.956E-06
False	High	Sequest HT (A2)	Unambiguous	[R].IINEPTAAALAYGLDK.[E]		1	2	A6T4F4	A6T4F4; B5Y242	0	2	0.6264	0	1	1	830.45458984375	1659.9019030575	4.03059629862199	0.00334518375018433	CID	MS2		30.475	77.9160647541333	63805	CNB1_070917_02.raw	0/0	3.63948726654053			0	5.52E-06
False	High	Sequest HT (A2)	Unambiguous	[K].VYAGNEHNHAAQQPQVLDI.[-]		1	1	B5XSS1	B5XSS1	0	3	0.6514	0	1	1	702.010864257813	2104.01803951344	-1.23632654158638	-0.000867085520743179	HCD	MS2	14.93724	42.345	83.0891332797333	70653	CNB1_070917_03.raw	0/0	3.27241587638855			0	0.0001284
False	High	Sequest HT (A2)	Unambiguous	[K].ALTEAnGDIELAIENMR.[K]	N6(Deamidated)	1	1	A6T4X2	A6T4X2	0	2	0.0678	0	1	1	930.954467773438	1860.90165891688	0.478417167770468	0.000445143437614925	HCD	MS2	0	28.285	77.9239539533333	63811	CNB1_070917_02.raw	0/0	5.16374683380127			0	8.485E-12
False	High	Sequest HT (A2)	Unambiguous	[R].DLLGATNPANALAGTLR.[A]		1	1	A6TCD7	A6TCD7	0	2	0.8101	0	1	1	834.458312988281	1667.90934934656	1.1035723220371	0.00092032828115407	CID	MS2		31.18	77.9247477096	63812	CNB1_070917_02.raw	0/0	4.95277118682861			0	4.912E-11
False	High	Sequest HT (A2)	Unambiguous	[K].LHGGEPANFLDVGGGATK.[E]		1	1	A6T6F6	A6T6F6	0	3	0.2107	0	1	1	580.627136230469	1739.86685543141	-2.45290500959914	-0.00142257953136019	HCD	MS2	17.17512	42.685	83.0804777826667	70646	CNB1_070917_03.raw	0/0	2.42034649848938			0	0.001245
False	High	Sequest HT (A2)	Unambiguous	[K].ALTEAnGDIELAIENMR.[K]	N6(Deamidated)	1	1	A6T4X2	A6T4X2	0	2	0.2105	0	1	1	930.954467773438	1860.90165891688	0.478417167770468	0.000445143437614925	CID	MS2		37.425	77.9258062410667	63813	CNB1_070917_02.raw	0/0	5.32052421569824			0	2.049E-11
False	High	Sequest HT (A2)	Unambiguous	[R].VGFFNPIAnGAEEETR.[L]	N9(Deamidated)	1	1	A6TCL7	A6TCL7	0	2	0.0706	0	1	1	876.415954589844	1751.82463254969	0.643826095693879	0.000563934843681446	CID	MS2		33.1	77.9284060754667	63816	CNB1_070917_02.raw	0/0	5.38227796554565			0	7.206E-10
False	High	Sequest HT (A2)	Unambiguous	[R].IAGINIPDHK.[H]		1	1	B5XNB4	B5XNB4	0	3	0.5723	0	1	1	359.873565673828	1077.60614376148	0.950562934526892	0.000341443828195527	HCD	MS2	41.9894	41.28	77.9306913890667	63818	CNB1_070917_02.raw	0/0	3.32136821746826			0	7.478E-05
False	High	Sequest HT (A2)	Unambiguous	[R].IAGINIPDHK.[H]		1	1	B5XNB4	B5XNB4	0	3	0.7482	0	1	1	359.873565673828	1077.60614376148	0.950562934526892	0.000341443828195527	CID	MS2		33.1	77.9322161296	63820	CNB1_070917_02.raw	0/0	2.8179030418396			0	0.0002306
False	High	Sequest HT (A2)	Unambiguous	[R].ELLSQYDFPGDDTPIVR.[G]		1	1	A6TEX7	A6TEX7	0	2	0.4275	0	1	1	982.984191894531	1964.96110715906	0.564662417619416	0.000554769531390775	HCD	MS2	31.57556	42.925	77.9340975264	63822	CNB1_070917_02.raw	0/0	2.69408798217773			0	0.0005736
False	High	Sequest HT (A2)	Unambiguous	[K].VLESAIANAEHNDGADIDDLK.[V]		1	1	A6TEW7	A6TEW7	0	2	0.8258	0	1	1	1105.53381347656	2210.06035032313	1.45021278397436	0.00160252656269222	HCD	MS2	0	17.74	77.9510381917333	63838	CNB1_070917_02.raw	0/0	4.64507007598877			0	5.74E-08
False	High	Sequest HT (A2)	Unambiguous	[K].LDLYITVK.[G]		1	2	A6TEN8	A6TEN8; B5XSS2	0	2	1	0	1	1	482.789703369141	964.572130108281	0.798663855771951	0.000385184140668571	CID	MS2		33.1	77.9516549072	63839	CNB1_070917_02.raw	0/0	2.79165983200073			0	0.000153
False	High	Sequest HT (A2)	Unambiguous	[R].VGFFNPIAnGAEEETR.[L]	N9(Deamidated)	1	1	A6TCL7	A6TCL7	0	2	0.0855	0	1	1	876.418762207031	1751.83024778406	3.84919145356177	0.00337155203118145	HCD	MS2	3.509779	39.915	77.9267187386667	63814	CNB1_070917_02.raw	0/0	4.33352422714233			0	3.179E-10
False	High	Sequest HT (A2)	Unambiguous	[K].GPLENDGFSAVEAIAPGVIER.[Q]		1	2	A6TG38	A6TG38; B5XZM2	0	3	0.6071	0	1	1	714.367553710938	2141.08810787281	0.366436624885734	0.000261524270778561	CID	MS2		35.82	83.0645700872	70629	CNB1_070917_03.raw	0/0	3.97298908233643			0	7.346E-09
False	High	Sequest HT (A2)	Unambiguous	[K].LGLDTLGIETVER.[M]		1	2	A6TB43	B5XPZ2; A6TB43	0	2	0.5065	0	1	1	708.389221191406	1415.77116575281	-2.02663498293708	-0.00143462859364263	HCD	MS2	61.61246	26.62	78.0126542896	63905	CNB1_070917_02.raw	0/0	3.10247206687927	3003535.5	77.9402770996094	0	0.0002017
False	High	Sequest HT (A2)	Unambiguous	[K].LGLDTLGIETVER.[M]		1	2	A6TB43	B5XPZ2; A6TB43	0	2	0.369	0	1	1	708.389221191406	1415.77116575281	-2.02663498293708	-0.00143462859364263	CID	MS2		36.865	78.0143922901333	63907	CNB1_070917_02.raw	0/0	2.52483987808228	3003535.5	77.9402770996094	0	9.524E-05
False	High	Sequest HT (A2)	Unambiguous	[K].FGVSAAAAVAVAAGPVEAAEEK.[T]		1	1	A6TGN9	A6TGN9	0	2	0.6286	0	1	1	1008.02655029297	2015.04582395594	0.708687084137187	0.000714017968675762	HCD	MS2	41.45929	22.78	78.0547587848	63947	CNB1_070917_02.raw	0/0	5.94763517379761			0	7.143E-10
False	High	Sequest HT (A2)	Unambiguous	[R].QPLELVDMVEK.[L]		1	2	A6TEN8	A6TEN8; B5XSS2	0	2	0.6127	0	1	1	650.845031738281	1300.68278684656	0.824341997408939	0.000536103281319811	CID	MS2		33.1	78.0555670256	63948	CNB1_070917_02.raw	0/0	2.84480381011963			0	0.0005375
False	High	Sequest HT (A2)	Unambiguous	[K].FGVSAAAAVAVAAGPVEAAEEK.[T]		1	1	A6TGN9	A6TGN9	0	2	0.6797	0	1	1	1008.02728271484	2015.04728879969	1.43564067035393	0.00144643984367576	CID	MS2		32.47	78.0566650749333	63949	CNB1_070917_02.raw	0/0	4.87004470825195			0	2.035E-09
False	High	Sequest HT (A2)	Unambiguous	[K].NVIGSIFSR.[F]		1	1	A6TCD7	A6TCD7	0	2	0.681	0	1	1	496.780517578125	992.55375852625	1.41343299626143	0.00070145312497516	CID	MS2		33.475	78.0599523405333	63953	CNB1_070917_02.raw	0/0	2.10496211051941			0	0.0003124
False	High	Sequest HT (A2)	Unambiguous	[R].SVFPIQSYSGNSELQYVSYR.[L]		1	2	A6TGP0	B5XYF5; A6TGP0	0	2	0.6512	0	1	1	1162.56359863281	2324.11992063563	0.244817730572338	0.000284492812625103	HCD	MS2	0	28.495	78.0608026802667	63954	CNB1_070917_02.raw	0/0	4.10349559783936			0	5.364E-09
False	High	Sequest HT (A2)	Unambiguous	[R].SVFPIQSYSGNSELQYVSYR.[L]		1	2	A6TGP0	B5XYF5; A6TGP0	0	2	0.5158	0	1	1	1162.56469726563	2324.12211790125	1.19023631393384	0.0013831256251251	CID	MS2		25.51	78.0623335509333	63956	CNB1_070917_02.raw	0/0	3.79640007019043			0	3.795E-07
False	High	Sequest HT (A2)	Unambiguous	[R].QPLELVDMVEK.[L]		1	2	A6TEN8	A6TEN8; B5XSS2	0	2	0.5915	0	1	1	650.845031738281	1300.68278684656	0.824341997408939	0.000536103281319811	HCD	MS2	28.96529	42.43	78.0538818245333	63946	CNB1_070917_02.raw	0/0	3.55317568778992			0	6.885E-06
False	High	Sequest HT (A2)	Unambiguous	[R].ATLGEVGNAEHMLR.[V]		1	1	A6TEW9	A6TEW9	0	2	0.6716	0	1	1	749.376647949219	1497.74601926844	-1.21367663990434	-0.00090889078114742	HCD	MS2	14.12832	19.645	83.0533222701333	70618	CNB1_070917_03.raw	0/0	3.40872168540955			0	8.661E-08
False	High	Sequest HT (A2)	Unambiguous	[K].IQLVGDDLFVTNTK.[I]		1	2	A6TD53	B5XV19; A6TD53	0	2	0.6503	0	1	1	781.924499511719	1562.84172239344	-0.464849520256549	-0.000363243281299219	HCD	MS2	25.5094	29.35028	78.0676418925333	63962	CNB1_070917_02.raw	0/0	3.4601583480835			0	7.333E-08
False	High	Sequest HT (A2)	Unambiguous	[K].IQLVGDDLFVTNTK.[I]		1	2	A6TD53	B5XV19; A6TD53	0	2	0.7884	0	1	1	781.924499511719	1562.84172239344	-0.464849520256549	-0.000363243281299219	CID	MS2		32.335	78.0693062456	63964	CNB1_070917_02.raw	0/0	4.30242109298706			0	1.741E-09
False	High	Sequest HT (A2)	Unambiguous	[R].QIASLGIYPAVDPLDSTSR.[Q]		1	2	A6TG36	A6TG36; B5XZM4	0	2	0.6659	0	1	1	1002.0263671875	2003.045457745	0.530105574529003	0.000530912500153136	HCD	MS2	0	25.75	78.0721247901333	63967	CNB1_070917_02.raw	0/0	4.10435056686401			0	0.0002175
False	High	Sequest HT (A2)	Unambiguous	[R].qIASLGIYPAVDPLDSTSR.[Q]	Q1(Deamidated)	1	2	A6TG36	A6TG36; B5XZM4	0	2	0.5705	0	1	1	1002.52722167969	2004.04716672938	9.35855463113811	0.00937740468765313	CID	MS2		36.07	78.0739935933333	63969	CNB1_070917_02.raw	0/0	3.11845898628235	4555293	77.9153671264648	0	0.001604
False	High	Sequest HT (A2)	Unambiguous	[R].GLAQGTDVSFGTFGLK.[A]		1	1	A6TEW5	A6TEW5	0	2	0.5679	0	1	1	799.415832519531	1597.82438840906	1.46488093939448	0.00117030953117592	HCD	MS2	12.63092	36.6	78.0942471490667	63988	CNB1_070917_02.raw	0/0	4.05146551132202			0	3.004E-08
False	High	Sequest HT (A2)	Unambiguous	[R].GLAQGTDVSFGTFGLK.[A]		1	1	A6TEW5	A6TEW5	0	2	0.7571	0	1	1	799.416076660156	1597.82487669031	1.77047269829865	0.00141445015617592	CID	MS2		15.97	78.0958487493333	63990	CNB1_070917_02.raw	0/0	5.30989074707031			0	1.821E-10
False	High	Sequest HT (A2)	Unambiguous	[K].VIDIWAAANDR.[V]		1	1	A6TGP1	A6TGP1	0	2	0.4896	0	1	1	622.325012207031	1243.64274778406	-0.171774330821069	-0.000106812968738268	CID	MS2		33.1	78.0657478717333	63960	CNB1_070917_02.raw	0/0	2.40935230255127			0	0.0001783
False	High	Sequest HT (A2)	Unambiguous	[K].IEGNYGYILEVNcQTDFVAK.[D]	C13(Carbamidomethyl)	1	1	A6T4X2	A6T4X2	0	3	0.329	0	1	1	778.376220703125	2333.11410884938	0.979421282648623	0.000761699791659964	CID	MS2		31.885	77.8999885357333	63786	CNB1_070917_02.raw	0/0	2.3071460723877	2866422	77.7838287353516	0	2.463E-05
False	High	Sequest HT (A2)	Unambiguous	[K].VLESAIANAEHNDGADIDDLK.[V]		1	1	A6TEW7	A6TEW7	0	3	0.8727	0	1	1	737.3583984375	2210.0606420525	1.58221361284247	0.00116559416680199	CID	MS2		29.95356	78.0528780901333	63945	CNB1_070917_02.raw	0/0	4.40028762817383			0	6.189E-13
False	High	Sequest HT (A2)	Unambiguous	[K].VLESAIANAEHNDGADIDDLK.[V]		1	1	A6TEW7	A6TEW7	0	3	0.7465	0	1	1	737.357849121094	2210.05899410328	0.836554514263522	0.00061627776055199	HCD	MS2	3.182305	26.81687	78.0505653	63943	CNB1_070917_02.raw	0/0	5.01044130325317			0	1.338E-12
False	High	Sequest HT (A2)	Unambiguous	[K].GEAIGVIAAqSIGEPGTQLTMR.[T]	Q10(Deamidated)	1	1	A6TGP1	A6TGP1	0	2	0.0714	0	1	1	1100.57678222656	2200.14628782313	8.39929528432316	0.00923976156258122	HCD	MS2	48.80835	33.955	78.0152960709333	63908	CNB1_070917_02.raw	0/0	3.21824169158936			0	0.00128
False	High	Sequest HT (A2)	Unambiguous	[K].GEAIGVIAAqSIGEPGTQLTMR.[T]	Q10(Deamidated)	1	1	A6TGP1	A6TGP1	0	2	0.0282	0	1	1	1100.57678222656	2200.14628782313	8.39929528432316	0.00923976156258122	CID	MS2		40.5	78.0181063733333	63909	CNB1_070917_02.raw	0/0	2.84018969535828			0	0.001022
False	High	Sequest HT (A2)	Unambiguous	[R].SHDALTAVTSLSVDK.[T]		1	1	A6T7E9	A6T7E9	0	2	0.774	0	1	1	772.400268554688	1543.79326047938	-1.92152990991096	-0.00148322531242684	CID	MS2		33.1	83.063469676	70628	CNB1_070917_03.raw	0/0	4.16195297241211			0	1.507E-09
False	High	Sequest HT (A2)	Unambiguous	[K].GPLENDGFSAVEAIAPGVIER.[Q]		1	2	A6TG38	A6TG38; B5XZM2	0	3	0.628	0	1	1	714.367431640625	2141.08774166188	0.195396922994655	0.000139453958278561	HCD	MS2	46.56818	26.425	83.0627028893333	70627	CNB1_070917_03.raw	0/0	4.22483730316162			0	1.305E-05
False	High	Sequest HT (A2)	Unambiguous	[K].LVSSAGTGHFYTTTK.[N]		1	1	B5XTG7	B5XTG7	0	3	0.3294	0	1	1	523.935546875	1569.792087365	0.853422662753489	0.000446564999947441	HCD	MS2	77.30961	34	78.0269622298667	63919	CNB1_070917_02.raw	0/0	2.54866719245911			0	8.908E-06
False	High	Sequest HT (A2)	Unambiguous	[R].ATLGEVGNAEHMLR.[V]		1	1	A6TEW9	A6TEW9	0	2	0.7187	0	1	1	749.376647949219	1497.74601926844	-1.21367663990434	-0.00090889078114742	CID	MS2		29.77	83.0549784786667	70620	CNB1_070917_03.raw	0/0	3.9096667766571			0	4.108E-05
False	High	Sequest HT (A2)	Unambiguous	[R].ADIDYNTSEAHTTYGVIGVK.[V]		1	1	B5XNA0	B5XNA0	0	3	0.5595	0	1	1	718.684020996094	2154.03750972828	1.18678588642273	0.000852126093832339	CID	MS2		24.76582	78.0514865194667	63944	CNB1_070917_02.raw	0/0	2.27068710327148			0	8.547E-07
False	High	Sequest HT (A2)	Unambiguous	[K].ALTEAnGDIELAIENMR.[K]	N6(Deamidated)	1	1	A6T4X2	A6T4X2	0	3	0.1312	0	1	1	620.974182128906	1860.90799312672	3.88225790476731	0.00240816557300046	CID	MS2		37.045	78.0299434048	63922	CNB1_070917_02.raw	0/0	3.43106341362			0	1.855E-05
False	High	Sequest HT (A2)	Unambiguous	[R].ELSAEGFnFIGTGVSGGEEGALK.[G]	N8(Deamidated)	2	2	P00350; P41576	P00350; P41576	0	2	0.6072	0	1	1	1135.55383300781	2270.10038938563	7.96956376532433	0.00904578281250523	CID	MS2		33.1	78.0392385653333	63933	CNB1_070917_02.raw	0/0	4.98796367645264			0	4.388E-10
False	High	Sequest HT (A2)	Unambiguous	[R].ELLSQYDFPGDDTPIVR.[G]		1	1	A6TEX7	A6TEX7	0	2	0.6277	0	1	1	982.984313964844	1964.96135129969	0.688909539848727	0.000676839843890775	HCD	MS2	2.565055	0.07691947	78.0469141954667	63938	CNB1_070917_02.raw	0/0	2.30716967582703			0	0.001204
False	High	Sequest HT (A2)	Unambiguous	[K].VGDIVIFNDGYGVK.[ST]		1	2	A6TH52	B5Y369; A6TH52	0	2	0.799	0	1	1	748.394104003906	1495.78093137781	1.21071874027284	0.000905483906194604	HCD	MS2	21.24696	21.3804	78.0469881752	63939	CNB1_070917_02.raw	0/0	4.13237476348877			0	2.85E-06
False	High	Sequest HT (A2)	Unambiguous	[R].ELLSQYDFPGDDTPIVR.[G]		1	1	A6TEX7	A6TEX7	0	2	0.7912	0	1	1	982.984313964844	1964.96135129969	0.688909539848727	0.000676839843890775	CID	MS2		25.0236	78.0478573	63940	CNB1_070917_02.raw	0/0	4.97591543197632			0	7.841E-11
False	High	Sequest HT (A2)	Unambiguous	[K].VGDIVIFNDGYGVK.[ST]		1	2	A6TH52	B5Y369; A6TH52	0	2	0.7604	0	1	1	748.394104003906	1495.78093137781	1.21071874027284	0.000905483906194604	CID	MS2		41.265	78.0488319997333	63941	CNB1_070917_02.raw	0/0	3.59209871292114			0	2.879E-07
False	High	Sequest HT (A2)	Unambiguous	[R].ADIDYNTSEAHTTYGVIGVK.[V]		1	1	B5XNA0	B5XNA0	0	3	0.5129	0	1	1	718.683837890625	2154.03696041188	0.931768480416529	0.000669020625082339	HCD	MS2	11.67679	21.75001	78.0498132426667	63942	CNB1_070917_02.raw	0/0	4.63592052459717			0	3.635E-11
False	High	Sequest HT (A2)	Unambiguous	[R].ELSAEGFNFIGTGVSGGEEGALK.[G]		2	2	P00350; P41576	P00350; P41576	0	2	0.6176	0	1	1	1135.0517578125	2269.096238995	-0.900280528329969	-0.00102141249999477	HCD	MS2	15.87003	29.62	78.0376784093333	63931	CNB1_070917_02.raw	0/0	5.22848558425903			0	5.798E-09
False	High	Sequest HT (A2)	Unambiguous	[K].VPSEQLTLLVR.[E]		1	2	A6TDV1	A6TDV1; B5XUA8	0	2	0.8207	0	1	1	627.875122070313	1254.74296751063	1.07967298720683	0.000677355312632244	CID	MS2		33.1	77.8988904706667	63785	CNB1_070917_02.raw	0/0	2.89592242240906			0	7.371E-05
False	High	Sequest HT (A2)	Unambiguous	[K].IEGNYGYILEVNcQTDFVAK.[D]	C13(Carbamidomethyl)	1	1	A6T4X2	A6T4X2	0	3	0.1429	0	1	1	778.376220703125	2333.11410884938	0.979421282648623	0.000761699791659964	HCD	MS2	44.61992	22.09	77.8981634746667	63784	CNB1_070917_02.raw	0/0	2.72821521759033	2866422	77.7838287353516	0	0.0003388
False	High	Sequest HT (A2)	Unambiguous	[K].VPSEQLTLLVR.[E]		1	2	A6TDV1	A6TDV1; B5XUA8	0	2	0.3469	0	1	1	627.875122070313	1254.74296751063	1.07967298720683	0.000677355312632244	HCD	MS2	40.2522	33.7	77.8974367133333	63783	CNB1_070917_02.raw	0/0	2.4515483379364			0	0.0001322
False	High	Sequest HT (A2)	Unambiguous	[K].DAALScDQFFVNHR.[W]	C6(Carbamidomethyl)	1	1	A6T4X1	A6T4X1	0	2	0.6556	0	1	1	840.384338378906	1679.76140012781	1.15225295835092	0.000967753906213176	HCD	MS2	52.22693	26.905	77.7670795968	63646	CNB1_070917_02.raw	0/0	2.70017409324646			0	1.015E-06
False	High	Sequest HT (A2)	Unambiguous	[R].DAnGIDPVSLIAFDK.[V]	N3(Deamidated)	1	1	A6TEX1	A6TEX1	0	2	0.67	0	1	1	788.399353027344	1575.79142942469	0.856754148380601	0.000675032343734339	CID	MS2		28.465	77.7678899957333	63647	CNB1_070917_02.raw	0/0	4.05750036239624			0	1.138E-07
False	High	Sequest HT (A2)	Unambiguous	[K].DAALScDQFFVNHR.[W]	C6(Carbamidomethyl)	1	1	A6T4X1	A6T4X1	0	2	0.6349	0	1	1	840.384338378906	1679.76140012781	1.15225295835092	0.000967753906213176	CID	MS2		36.225	77.7689089605333	63648	CNB1_070917_02.raw	0/0	3.04072284698486			0	1.831E-05
False	High	Sequest HT (A2)	Unambiguous	[R].TTDVTGTIELPEGVEMVMPGDNIK.[M]		1	1	A6TEX7	A6TEX7	0	3	0.5975	0	1	1	849.416931152344	2546.23624019703	-0.0751041679232073	-6.37443228394356E-05	HCD	MS2	12.08451	37.575	77.7698003429333	63649	CNB1_070917_02.raw	0/0	4.87223339080811			0	2.763E-11
False	High	Sequest HT (A2)	Unambiguous	[K].LESLVEDLVNR.[S]		1	2	A6T4F4	A6T4F4; B5Y242	0	2	0.3818	0	1	1	643.851989746094	1286.69670286219	1.27954341573144	0.000823191093786591	HCD	MS2	24.72299	33.1	77.7705919797333	63650	CNB1_070917_02.raw	0/0	2.75170183181763	3872971.25	77.5984954833984	0	0.001567
False	High	Sequest HT (A2)	Unambiguous	[R].TTDVTGTIELPEGVEMVMPGDNIK.[M]		1	1	A6TEX7	A6TEX7	0	3	0.691	0	1	1	849.416931152344	2546.23624019703	-0.0751041679232073	-6.37443228394356E-05	CID	MS2		22.57	77.7715084818667	63651	CNB1_070917_02.raw	0/0	4.10691213607788			0	2.53E-11
False	High	Sequest HT (A2)	Unambiguous	[R].DAnGIDPVSLIAFDK.[V]	N3(Deamidated)	1	1	A6TEX1	A6TEX1	0	2	0.516	0	1	1	788.399353027344	1575.79142942469	0.856754148380601	0.000675032343734339	HCD	MS2	35.54186	33.1	77.7663609474667	63645	CNB1_070917_02.raw	0/0	3.42788243293762			0	2.545E-07
False	High	Sequest HT (A2)	Unambiguous	[K].FTESVDVAVNLGIDAR.[K]		1	1	A6TGN6	A6TGN6	0	2	0.4707	0	1	1	853.4404296875	1705.873582745	-1.14726130588546	-0.000978542499751711	HCD	MS2	35.72929	33.1	83.1084926653333	70674	CNB1_070917_03.raw	0/0	3.92957043647766			0	7.223E-11
False	High	Sequest HT (A2)	Unambiguous	[R].VTITIAADSIENAVK.[S]		1	2	A6T5H9	A6T5H9; B5Y0U3	0	2	0.505	0	1	1	772.931518554688	1544.85576047938	1.77812345320438	0.00137346968756447	HCD	MS2	58.40878	28.855	77.7931846034667	63673	CNB1_070917_02.raw	0/0	3.98471856117249			0	4.76E-08
False	High	Sequest HT (A2)	Unambiguous	[K].FTESVDVAVNLGIDAR.[K]		1	1	A6TGN6	A6TGN6	0	2	0.69	0	1	1	853.444519042969	1705.88176145594	3.64717459904291	0.00311081296899829	CID	MS2		26.44	77.7939867296	63674	CNB1_070917_02.raw	0/0	4.71157264709473			0	6.849E-08
False	High	Sequest HT (A2)	Unambiguous	[R].VTITIAADSIENAVK.[S]		1	2	A6T5H9	A6T5H9; B5Y0U3	0	2	0.3359	0	1	1	772.931518554688	1544.85576047938	1.77812345320438	0.00137346968756447	CID	MS2		37.92	77.79497678	63675	CNB1_070917_02.raw	0/0	3.93469667434692			0	1.866E-08
False	High	Sequest HT (A2)	Unambiguous	[R].DRGEDALIVYDDLSK.[Q]		1	1	A6TG38	A6TG38	1	3	0.6787	0	1	1	570.283874511719	1708.83707027516	-1.02389109081388	-0.000583221614457822	HCD	MS2	4.307774	33.1	83.1047781890667	70670	CNB1_070917_03.raw	0/0	3.32577300071716			0	0.0004914
False	High	Sequest HT (A2)	Unambiguous	[R].GITINTSHVEYDTPTR.[H]		1	1	A6TEX7	A6TEX7	0	3	0.6812	0	1	1	601.967468261719	1803.88785152516	0.379422377083144	0.000228145052309022	HCD	MS2	13.7295	0.08348762	77.8162410666667	63695	CNB1_070917_02.raw	0/0	1.37588787078857			0	9.173E-05
False	High	Sequest HT (A2)	Unambiguous	[K].LTDAELPTTESLALTIDR.[V]		1	1	B5XZB2	B5XZB2	0	2	0.5757	0	1	1	980.018920898438	1959.03056516688	1.27004145805787	0.0012440234377209	HCD	MS2	8.930785	30.355	77.8163148448	63696	CNB1_070917_02.raw	0/0	4.69255399703979			0	3.631E-11
False	High	Sequest HT (A2)	Unambiguous	[R].IFTEDGVSIPVTVIEVEAnR.[V]	N19(Deamidated)	1	1	A6TEX2	A6TEX2	0	2	0.6203	0	1	1	1095.07897949219	2189.15068235438	7.80088722523117	0.00853859218744746	CID	MS2		28.915	83.1056824472	70671	CNB1_070917_03.raw	0/0	2.95371198654175			0	4.532E-05
False	High	Sequest HT (A2)	Unambiguous	[R].GITINTSHVEYDTPTR.[H]		1	1	A6TEX7	A6TEX7	0	3	0.8459	0	1	1	601.968078613281	1803.88968257984	1.39448292017345	0.000838496614809022	CID	MS2		21.19655	77.8171422589333	63697	CNB1_070917_02.raw	0/0	2.92359042167664			0	2.584E-09
False	High	Sequest HT (A2)	Unambiguous	[R].ELPELTEEFIK.[R]		1	2	A6T5H9	A6T5H9; B5Y0U3	0	2	0.469	0	1	1	674.356628417969	1347.70598020594	1.30298318144825	0.000878017968830136	CID	MS2		29.35	77.7655881112	63644	CNB1_070917_02.raw	0/0	2.25542140007019			0	0.001009
False	High	Sequest HT (A2)	Unambiguous	[R].YTGAITAAAGTIHR.[L]		1	2	A6THB1	A6THB1; B5Y307	0	3	0.6867	0	1	1	468.2529296875	1402.7442358025	0.354877720472983	0.000165934166716397	CID	MS2		42.555	77.7622445042667	63640	CNB1_070917_02.raw	0/0	2.3282208442688			0	7.341E-07
False	High	Sequest HT (A2)	Unambiguous	[R].VVEPLITLAK.[T]		1	1	A6TEU7	A6TEU7	0	2	0.9906	0	1	1	541.844970703125	1082.68266477625	0.63916853485328	0.000346008125120534	HCD	MS2	92.67166	17.23	77.7409848392	63617	CNB1_070917_02.raw	0/0	2.11800622940063			0	6.177E-05
False	High	Sequest HT (A2)	Unambiguous	[R].VVEPLITLAK.[T]		1	1	A6TEU7	A6TEU7	0	2	0.8689	0	1	1	541.844970703125	1082.68266477625	0.63916853485328	0.000346008125120534	CID	MS2		28.33	77.7424663768	63619	CNB1_070917_02.raw	0/0	2.06021404266357			0	0.001035
False	High	Sequest HT (A2)	Unambiguous	[R].GITINTSHVEYDTPTR.[H]		1	1	A6TEX7	A6TEX7	0	2	0.6231	0	1	1	902.447631835938	1803.88798704188	0.454547208170601	0.000409975937827767	HCD	MS2	56.79728	29.65	77.74322258	63620	CNB1_070917_02.raw	0/0	3.97791385650635			0	2.166E-09
False	High	Sequest HT (A2)	Unambiguous	[R].DAnGIDPVSLIAFDK.[V]	N3(Deamidated)	1	1	A6TEX1	A6TEX1	0	2	0.4909	0	1	1	788.399230957031	1575.79118528406	0.701821947576826	0.000552962031234339	HCD	MS2	22.23077	30.325	77.7438784688	63621	CNB1_070917_02.raw	0/0	3.85053777694702			0	8.967E-08
False	High	Sequest HT (A2)	Unambiguous	[R].GITINTSHVEYDTPTR.[H]		1	1	A6TEX7	A6TEX7	0	2	0.66	0	1	1	902.447631835938	1803.88798704188	0.454547208170601	0.000409975937827767	CID	MS2		26.92	77.7447451269333	63622	CNB1_070917_02.raw	0/0	2.99741101264954			0	9.933E-08
False	High	Sequest HT (A2)	Unambiguous	[K].DITLAMDcAASEFYK.[D]	C8(Carbamidomethyl)	1	2	A6TD53	B5XV19; A6TD53	0	2	0.6486	0	1	1	867.8896484375	1734.772020245	0.395357581921211	0.000342927499975332	HCD	MS2	11.63791	34.63	77.7524990456	63629	CNB1_070917_02.raw	0/0	4.61148166656494			0	8.976E-09
False	High	Sequest HT (A2)	Unambiguous	[K].FTESVDVAVNLGIDAR.[K]		1	1	A6TGN6	A6TGN6	0	2	0.4818	0	1	1	853.4404296875	1705.873582745	-1.14726130588546	-0.000978542499751711	CID	MS2		41.43	83.1104406149333	70676	CNB1_070917_03.raw	0/0	4.3974289894104			0	6.893E-10
False	High	Sequest HT (A2)	Unambiguous	[R].TSHITVVVSDR.[-]		1	1	A6TEW7	A6TEW7	0	3	0.855	0	1	1	405.222717285156	1213.65359859547	0.0597579683694532	2.41751563407888E-05	HCD	MS2	11.23598	29.29	77.7532432664	63630	CNB1_070917_02.raw	0/0	2.62274861335754			0	2.272E-05
False	High	Sequest HT (A2)	Unambiguous	[R].TSHITVVVSDR.[-]		1	1	A6TEW7	A6TEW7	0	3	0.7676	0	1	1	405.222717285156	1213.65359859547	0.0597579683694532	2.41751563407888E-05	CID	MS2		38.295	77.7550134138667	63632	CNB1_070917_02.raw	0/0	2.83533215522766			0	6.866E-06
False	High	Sequest HT (A2)	Unambiguous	[R].STVGHDLNLDVcGK.[C]	C12(Carbamidomethyl)	1	2	A6TGC6	A6TGC6; B5XZ32	0	3	0.7043	0	1	1	505.580657958984	1514.72742061695	0.431158257138279	0.000217695651042978	HCD	MS2	2.430747	20.41	77.7571572242667	63634	CNB1_070917_02.raw	0/0	4.15640544891357			0	5.097E-08
False	High	Sequest HT (A2)	Unambiguous	[R].STVGHDLNLDVcGK.[C]	C12(Carbamidomethyl)	1	2	A6TGC6	A6TGC6; B5XZ32	0	3	0.7951	0	1	1	505.580657958984	1514.72742061695	0.431158257138279	0.000217695651042978	CID	MS2		30.43	77.7588261309333	63636	CNB1_070917_02.raw	0/0	2.8284752368927			0	2.581E-08
False	High	Sequest HT (A2)	Unambiguous	[K].GIHPNYDEITATcScGNVMK.[I]	C13(Carbamidomethyl); C15(Carbamidomethyl)	1	1	A6TGC6	A6TGC6	0	3	0.6863	0	1	1	756.334533691406	2266.98904781422	0.0437824006801053	3.30847394944082E-05	HCD	MS2	44.3562	36.295	77.7596197744	63637	CNB1_070917_02.raw	0/0	5.60797691345215			0	3.864E-09
False	High	Sequest HT (A2)	Unambiguous	[R].YTGAITAAAGTIHR.[L]		1	2	A6THB1	A6THB1; B5Y307	0	3	0.8187	0	1	1	468.2529296875	1402.7442358025	0.354877720472983	0.000165934166716397	HCD	MS2	8.08682	33.1	77.7603862330667	63638	CNB1_070917_02.raw	0/0	3.42042303085327			0	2.576E-10
False	High	Sequest HT (A2)	Unambiguous	[K].GIHPNYDEITATcScGNVMK.[I]	C13(Carbamidomethyl); C15(Carbamidomethyl)	1	1	A6TGC6	A6TGC6	0	3	0.7933	0	1	1	756.334411621094	2266.98868160328	-0.117758279847966	-8.89855730055918E-05	CID	MS2		24.325	77.7613110725333	63639	CNB1_070917_02.raw	0/0	4.7871241569519			0	7.09E-08
False	High	Sequest HT (A2)	Unambiguous	[K].DITLAMDcAASEFYK.[D]	C8(Carbamidomethyl)	1	2	A6TD53	B5XV19; A6TD53	0	2	0.7383	0	1	1	867.8896484375	1734.772020245	0.395357581921211	0.000342927499975332	CID	MS2		21.49	77.7540968693333	63631	CNB1_070917_02.raw	0/0	5.34565019607544			0	6.823E-10
False	High	Sequest HT (A2)	Unambiguous	[R].AGDNAPMAYIELVDR.[A]		1	1	A6TEU7	A6TEU7	0	2	0.6931	0	1	1	817.896667480469	1634.78605833094	1.08654759979387	0.000888135468926521	HCD	MS2	49.32005	21.205	78.0985482421333	63993	CNB1_070917_02.raw	0/0	3.9123682975769			0	2.22E-08
False	High	Sequest HT (A2)	Unambiguous	[K].LTDAELPTTESLALTIDR.[V]		1	1	B5XZB2	B5XZB2	0	2	0.6786	0	1	1	980.018920898438	1959.03056516688	1.27004145805787	0.0012440234377209	CID	MS2		40.255	77.8182256056	63698	CNB1_070917_02.raw	0/0	5.01066112518311			0	4.895E-12
False	High	Sequest HT (A2)	Unambiguous	[R].VGGSTYQVPVEVRPVR.[R]		1	2	A6TEX9	A6TEX9; B5XN86	0	3	0.6592	0	1	1	581.657104492188	1742.95676021656	1.1285298794481	0.000655658854232873	CID	MS2		32.815	77.8222168912	63702	CNB1_070917_02.raw	0/0	2.67434573173523			0	1.951E-05
False	High	Sequest HT (A2)	Unambiguous	[K].TTLTLQVIAAAQR.[E]		1	2	A6TCW1	A6TCW1; B5XVB6	0	2	0.2692	0	1	1	693.409484863281	1385.81169309656	0.435720688978136	0.000301913281305133	CID	MS2		33.1	77.8642961557333	63748	CNB1_070917_02.raw	0/0	2.60240578651428			0	1.793E-05
False	High	Sequest HT (A2)	Unambiguous	[R].GDVLADGPSTDLGELALGQNMR.[V]		1	2	A6TGP0	B5XYF5; A6TGP0	0	2	0.8274	0	1	1	1115.04504394531	2229.08281126063	0.549706494630698	0.00061267031242096	CID	MS2		33.58	77.8653736162667	63749	CNB1_070917_02.raw	0/0	5.04366111755371			0	2.958E-11
False	High	Sequest HT (A2)	Unambiguous	[R].DANGIDPVSLIAFDK.[V]		1	1	A6TEX1	A6TEX1	0	2	0.2832	0	1	1	787.90673828125	1574.8061999325	0.0867233770216051	6.82862499843395E-05	HCD	MS2	64.81696	41.085	77.8662297258667	63750	CNB1_070917_02.raw	0/0	2.79193091392517			0	6.453E-06
False	High	Sequest HT (A2)	Unambiguous	[R].AVSLYLGAVAATVR.[E]		1	2	A6T4X1	A6T4X1; B5Y1K2	0	2	0.5267	0	1	1	695.9052734375	1390.803270245	-1.44189487564778	-0.00100269749998461	CID	MS2		31.465	83.1032409453333	70668	CNB1_070917_03.raw	0/0	2.80732750892639			0	1.182E-07
False	High	Sequest HT (A2)	Unambiguous	[K].GVLGYTEDDVVSTDFNGEVcTSVFDAK.[A]	C20(Carbamidomethyl)	1	1	P24164	P24164	0	3	0.5815	0	1	1	975.4423828125	2924.3125951775	-0.557040856508034	-0.000542987500037858	HCD	MS2	0	33.085	77.8730607610667	63758	CNB1_070917_02.raw	0/0	4.96528339385986			0	1.847E-08
False	High	Sequest HT (A2)	Unambiguous	[R].AVSLYLGAVAATVR.[E]		1	2	A6T4X1	A6T4X1; B5Y1K2	0	2	0.552	0	1	1	695.9052734375	1390.803270245	-1.44189487564778	-0.00100269749998461	HCD	MS2	60.19516	20.68	83.1016097610667	70666	CNB1_070917_03.raw	0/0	2.50275921821594			0	2.439E-06
False	High	Sequest HT (A2)	Unambiguous	[R].GDVLADGPSTDLGELALGQNMR.[V]		1	2	A6TGP0	B5XYF5; A6TGP0	0	2	0.741	0	1	1	1115.04504394531	2229.08281126063	0.549706494630698	0.00061267031242096	HCD	MS2	13.97991	24.055	77.8635337792	63747	CNB1_070917_02.raw	0/0	3.90341401100159			0	1.504E-06
False	High	Sequest HT (A2)	Unambiguous	[K].AANIIGVQIEFAK.[V]		1	1	B5XNB2	B5XNB2	0	2	0.497	0	1	1	687.393432617188	1373.77958860438	0.627505986415409	0.000431027187460131	HCD	MS2	20.87797	30.805	77.8832788522667	63768	CNB1_070917_02.raw	0/0	3.2796905040741			0	2.765E-07
False	High	Sequest HT (A2)	Unambiguous	[K].AANIIGVQIEFAK.[V]		1	1	B5XNB2	B5XNB2	0	2	0.5859	0	1	1	687.393432617188	1373.77958860438	0.627505986415409	0.000431027187460131	CID	MS2		39.6	77.8850601325333	63770	CNB1_070917_02.raw	0/0	3.96391892433167			0	4.64E-07
False	High	Sequest HT (A2)	Unambiguous	[K].GAVPGATGSDLIVKPAVK.[A]		1	1	A6TEX2	A6TEX2	0	3	0.5931	0	1	1	560.661499023438	1679.96994381031	0.534224314680546	0.000299160104153392	HCD	MS2	47.4872	30.09911	77.8860100565333	63771	CNB1_070917_02.raw	0/0	3.48619675636292			0	5.017E-08
False	High	Sequest HT (A2)	Unambiguous	[R].TTDVTGTIELPEGVEMVMPGDNIK.[M]		1	1	A6TEX7	A6TEX7	0	2	0.6761	0	1	1	1273.61987304688	2546.23246946375	-1.55600878256413	-0.00198098312489492	HCD	MS2	0	35.46	77.8900431717333	63775	CNB1_070917_02.raw	0/0	5.27977609634399			0	1.655E-10
False	High	Sequest HT (A2)	Unambiguous	[R].TTDVTGTIELPEGVEMVMPGDNIK.[M]		1	1	A6TEX7	A6TEX7	0	2	0.7339	0	1	1	1273.62133789063	2546.23539915125	-0.405413549601165	-0.000516139374894919	CID	MS2		33.1	77.8917034970667	63777	CNB1_070917_02.raw	0/0	4.36468648910522			0	1.369E-05
False	High	Sequest HT (A2)	Unambiguous	[K].IIGIDLGTTNScVAIMDGTTAR.[V]	C12(Carbamidomethyl)	1	2	A6T4F4	A6T4F4; B5Y242	0	2	0.7762	0	1	1	1140.07055664063	2279.13383665125	-1.38472534148318	-0.00157798937520326	HCD	MS2	26.10619	41.28	77.8937557952	63779	CNB1_070917_02.raw	0/0	4.86701679229736			0	1.319E-10
False	High	Sequest HT (A2)	Unambiguous	[K].IIGIDLGTTNScVAIMDGTTAR.[V]	C12(Carbamidomethyl)	1	2	A6T4F4	A6T4F4; B5Y242	0	2	0.8669	0	1	1	1140.07495117188	2279.14262571375	2.47158629244713	0.00281654187479674	CID	MS2		24.205	77.895515652	63781	CNB1_070917_02.raw	0/0	5.40789079666138			0	5.649E-11
False	High	Sequest HT (A2)	Unambiguous	[K].VVADIAGVPAQINIAEVR.[K]		1	1	B5XNA0	B5XNA0	0	2	0.7671	0	1	1	918.023498535156	1835.03972044031	0.65265131897994	0.00059882015614221	CID	MS2		23.875	77.8841183109333	63769	CNB1_070917_02.raw	0/0	4.67537069320679			0	1.254E-12
False	High	Sequest HT (A2)	Unambiguous	[R].VGGSTYQVPVEVRPVR.[R]		1	2	A6TEX9	A6TEX9; B5XN86	0	3	0.7535	0	1	1	581.656799316406	1742.95584468922	0.603256735646062	0.000350483072982873	HCD	MS2	12.06652	23.17	77.8200355565333	63700	CNB1_070917_02.raw	0/0	3.6065514087677			0	1.767E-07
False	High	Sequest HT (A2)	Unambiguous	[K].TTLTLQVIAAAQR.[E]		1	2	A6TCW1	A6TCW1; B5XVB6	0	2	0.1265	0	1	1	693.409484863281	1385.81169309656	0.435720688978136	0.000301913281305133	HCD	MS2	34.67795	31.96	77.8628422944	63746	CNB1_070917_02.raw	0/0	2.4539110660553			0	0.001605
False	High	Sequest HT (A2)	Unambiguous	[R].VPnGVSGTVIDVQVFTR.[D]	N3(Deamidated)	1	2	A6TGP0	B5XYF5; A6TGP0	0	2	0.1647	0	1	1	894.976623535156	1788.94597044031	-1.7155825122542	-0.00153454484376581	CID	MS2		38.32	77.8500347157333	63734	CNB1_070917_02.raw	0/0	3.40314912796021			0	3.223E-09
False	High	Sequest HT (A2)	Unambiguous	[R].FTGWYDVDLSEK.[G]		1	1	B5XZB2	B5XZB2	0	2	0.4247	0	1	1	730.341552734375	1459.67582883875	1.26205492932617	0.000921094375030407	HCD	MS2	22.87966	28.975	77.8238708392	63704	CNB1_070917_02.raw	0/0	2.98619222640991			0	8.06E-06
False	High	Sequest HT (A2)	Unambiguous	[R].FTGWYDVDLSEK.[G]		1	1	B5XZB2	B5XZB2	0	2	0.7391	0	1	1	730.341552734375	1459.67582883875	1.26205492932617	0.000921094375030407	CID	MS2		38.01	77.8256875802667	63706	CNB1_070917_02.raw	0/0	3.90921187400818			0	1.287E-07
False	High	Sequest HT (A2)	Unambiguous	[K].IEGNYGYILEVNcQTDFVAK.[D]	C13(Carbamidomethyl)	1	1	A6T4X2	A6T4X2	0	2	0.7546	0	1	1	1167.05969238281	2333.11210813563	0.121891125004574	0.00014219281247918	HCD	MS2	0	34.525	77.8266168029333	63707	CNB1_070917_02.raw	0/0	4.31796312332153			0	1.128E-08
False	High	Sequest HT (A2)	Unambiguous	[K].IEGNYGYILEVNcQTDFVAK.[D]	C13(Carbamidomethyl)	1	1	A6T4X2	A6T4X2	0	2	0.7947	0	1	1	1167.06140136719	2333.11552610438	1.58687394974819	0.00185117718747918	CID	MS2		29.725	77.8282605610667	63709	CNB1_070917_02.raw	0/0	4.52637481689453			0	6.744E-09
False	High	Sequest HT (A2)	Unambiguous	[K].LMTEFNYNSVMQVPR.[V]		1	2	A6TEW0	A6TEW0; B5XNA5	0	2	0.6715	0	1	1	914.940612792969	1828.87394895594	1.03767561887437	0.000948887968775125	HCD	MS2	0	38.67	77.8302747917333	63711	CNB1_070917_02.raw	0/0	4.13677453994751			0	1.186E-08
False	High	Sequest HT (A2)	Unambiguous	[K].LMTEFNYNSVMQVPR.[V]		1	2	A6TEW0	A6TEW0; B5XNA5	0	2	0.6759	0	1	1	914.940612792969	1828.87394895594	1.03767561887437	0.000948887968775125	CID	MS2		24.745	77.8319663445333	63713	CNB1_070917_02.raw	0/0	3.95376753807068			0	4.315E-07
False	High	Sequest HT (A2)	Unambiguous	[K].GVLGYTEDDVVSTDFNGEVcTSVFDAK.[A]	C20(Carbamidomethyl)	1	1	P24164	P24164	0	2	0.7859	0	1	1	1462.66027832031	2924.31328001063	-0.322854967958432	-0.000472064687567553	HCD	MS2	0	38.985	77.8509596861333	63735	CNB1_070917_02.raw	0/0	4.52779483795166			0	5.619E-06
False	High	Sequest HT (A2)	Unambiguous	[K].ISELSEEQIDILR.[E]		1	1	B5XNB4	B5XNB4	0	2	0.4613	0	1	1	772.911743164063	1544.81620969813	-0.270790634445796	-0.000209160937401975	HCD	MS2	73.61623	42.195	77.8371350077333	63719	CNB1_070917_02.raw	0/0	2.97370266914368			0	1.284E-06
False	High	Sequest HT (A2)	Unambiguous	[K].ISELSEEQIDILR.[E]		1	1	B5XNB4	B5XNB4	0	2	0.4984	0	1	1	772.911743164063	1544.81620969813	-0.270790634445796	-0.000209160937401975	CID	MS2		24.025	77.8388121349333	63721	CNB1_070917_02.raw	0/0	3.14808177947998			0	1.463E-06
False	High	Sequest HT (A2)	Unambiguous	[K].AVIAAVEELK.[A]		1	1		B5Y368	0	2	0.6915	0	1	1	521.810791015625	1042.61430540125	0.0175340490492084	9.14062502488378E-06	HCD	MS2	0	41.76	77.8442411466667	63727	CNB1_070917_02.raw	0/0	1.87641894817352	2175533.4375	77.8002853393555	0	0.0009107
False	High	Sequest HT (A2)	Unambiguous	[K].AVLAAVEELK.[A]		1	2	A6TH53	O66026; A6TH53	0	2	0.6915	0	1	2	521.810791015625	1042.61430540125	0.0175340490492084	9.14062502488378E-06	HCD	MS2	0	41.76	77.8442411466667	63727	CNB1_070917_02.raw	0/0	1.87641894817352	2175533.4375	77.8002853393555	0	0.0009107
False	High	Sequest HT (A2)	Unambiguous	[K].AVIAAVEELK.[A]		1	1		B5Y368	0	2	0.6517	0	1	1	521.810791015625	1042.61430540125	0.0175340490492084	9.14062502488378E-06	CID	MS2		22.855	77.8457698794667	63729	CNB1_070917_02.raw	0/0	2.00574088096619	2175533.4375	77.8002853393555	0	2.701E-05
False	High	Sequest HT (A2)	Unambiguous	[K].AVLAAVEELK.[A]		1	2	A6TH53	O66026; A6TH53	0	2	0.6517	0	1	2	521.810791015625	1042.61430540125	0.0175340490492084	9.14062502488378E-06	CID	MS2		22.855	77.8457698794667	63729	CNB1_070917_02.raw	0/0	2.00574088096619	2175533.4375	77.8002853393555	0	2.701E-05
False	High	Sequest HT (A2)	Unambiguous	[R].VPnGVSGTVIDVQVFTR.[D]	N3(Deamidated)	1	2	A6TGP0	B5XYF5; A6TGP0	0	2	0.1994	0	1	1	894.976623535156	1788.94597044031	-1.7155825122542	-0.00153454484376581	HCD	MS2	59.17455	28.225	77.848165656	63732	CNB1_070917_02.raw	0/0	3.41084885597229			0	2.004E-10
False	High	Sequest HT (A2)	Unambiguous	[R].IFTEDGVSIPVTVIEVEANR.[V]		1	1	A6TEX2	A6TEX2	0	2	0.5755	0	1	1	1094.57690429688	2188.14653196375	-1.39716510481568	-0.00152860312505254	HCD	MS2	18.07347	33.64	83.1040493672	70669	CNB1_070917_03.raw	0/0	4.17298364639282			0	3.72E-09
False	High	Sequest HT (A2)	Unambiguous	[R].EQIIFPEIDYDKVDR.[V]		1	2	A6TEW0	A6TEW0; B5XNA5	1	3	0.3814	0	1	1	627.319152832031	1879.94290523609	-0.379848575608289	-0.000238031302008797	HCD	MS2	28.54653	24.235	83.125443604	70689	CNB1_070917_03.raw	0/0	2.36251020431519	4104267.5	82.9828262329102	0	1.936E-06
False	High	Sequest HT (A2)	Unambiguous	[R].AGDNAPMAYIELVDR.[A]		1	1	A6TEU7	A6TEU7	0	2	0.7475	0	1	1	817.896667480469	1634.78605833094	1.08654759979387	0.000888135468926521	CID	MS2		31.12	78.100263384	63995	CNB1_070917_02.raw	0/0	4.08207035064697			0	3.721E-08
False	High	Sequest HT (A2)	Unambiguous	[R].GITINTSHVEYDTPTR.[H]		1	1	A6TEX7	A6TEX7	0	2	0.7288	0	1	1	902.446960449219	1803.88664426844	-0.289830523428953	-0.000261410780922233	HCD	MS2	43.44041	30.595	78.1018547408	63997	CNB1_070917_02.raw	0/0	3.64588737487793			0	1.066E-07
False	High	Sequest HT (A2)	Unambiguous	[R].ADIDYNTSEAHTTYGVIGVK.[V]		1	1	B5XNA0	B5XNA0	0	3	0.6997	0	1	1	718.683227539063	2154.03512935719	0.0817104603958669	5.86690625823394E-05	CID	MS2		22.24306	78.4189848253333	64319	CNB1_070917_02.raw	0/0	3.02868318557739			0	2.034E-08
False	High	Sequest HT (A2)	Unambiguous	[K].VLESAIANAEHNDGADIDDLK.[V]		1	1	A6TEW7	A6TEW7	0	3	0.8798	0	1	1	737.357238769531	2210.05716304859	0.008044404731353	5.92619805199017E-06	CID	MS2		25.79935	78.4178826733333	64318	CNB1_070917_02.raw	0/0	4.9947247505188			0	1.982E-15
False	High	Sequest HT (A2)	Unambiguous	[R].ADIDYNTSEAHTTYGVIGVK.[V]		1	1	B5XNA0	B5XNA0	0	3	0.6117	0	1	1	718.682922363281	2154.03421382984	-0.343318549614464	-0.000246506718667661	HCD	MS2	5.938083	22.67485	78.4170056861333	64317	CNB1_070917_02.raw	0/0	4.97022724151611			0	5.907E-09
False	High	Sequest HT (A2)	Unambiguous	[R].ELSAEGFNFIGTGVSGGEEGALK.[G]		2	2	P00350; P41576	P00350; P41576	0	2	0.6303	0	1	1	1135.05200195313	2269.09672727625	-0.685093176635198	-0.000777271874994767	CID	MS2		30.505	78.4063081928	64307	CNB1_070917_02.raw	0/0	4.48781824111938			0	1.308E-11
False	High	Sequest HT (A2)	Unambiguous	[R].ELSAEGFNFIGTGVSGGEEGALK.[G]		2	2	P00350; P41576	P00350; P41576	0	2	0.5862	0	1	1	1135.05200195313	2269.09672727625	-0.685093176635198	-0.000777271874994767	HCD	MS2	42.86357	40.825	78.4045583466667	64305	CNB1_070917_02.raw	0/0	6.08704853057861			0	8.866E-10
False	High	Sequest HT (A2)	Unambiguous	[K].TVPMFNEALAELNK.[I]		1	2	A6T4X1	A6T4X1; B5Y1K2	0	2	0.6569	0	1	1	788.904479980469	1576.80168333094	-1.44062871951478	-0.00113579453125112	CID	MS2		23.87532	82.9890772384	70549	CNB1_070917_03.raw	0/0	2.73985958099365			0	3.904E-06
False	High	Sequest HT (A2)	Unambiguous	[R].NVALEEQAVEAVLAK.[A]		1	2	A6T5H9	A6T5H9; B5Y0U3	0	2	0.7741	0	1	1	792.434814453125	1583.86235227625	-0.985118568129142	-0.000780146874831189	CID	MS2		36.24	82.9900731162667	70550	CNB1_070917_03.raw	0/0	5.09023904800415			0	5.955E-09
False	High	Sequest HT (A2)	Unambiguous	[R].QQFVDWLK.[G]		1	1	Q9F663	Q9F663	0	2	0.2785	0	1	1	532.281799316406	1063.55632200281	-0.737757457964129	-0.000392323593700894	HCD	MS2	8.905382	35.19	78.3939046432	64293	CNB1_070917_02.raw	0/0	2.19417905807495			0	0.001264
False	High	Sequest HT (A2)	Unambiguous	[K].VGDIVIFNDGYGVK.[ST]		1	2	A6TH52	B5Y369; A6TH52	0	2	0.7547	0	1	1	748.393493652344	1495.77971067469	0.394620221217832	0.000295132343694604	CID	MS2		28.5214	78.3929221978667	64292	CNB1_070917_02.raw	0/0	4.28217029571533			0	2.031E-08
False	High	Sequest HT (A2)	Unambiguous	[R].ELLSQYDFPGDDTPIVR.[G]		1	1	A6TEX7	A6TEX7	0	2	0.7883	0	1	1	982.984069824219	1964.96086301844	0.440415295390104	0.000432699218890775	CID	MS2		25.705	78.3919381258667	64291	CNB1_070917_02.raw	0/0	5.48188352584839			0	1.069E-10
False	High	Sequest HT (A2)	Unambiguous	[K].VGDIVIFNDGYGVK.[ST]		1	2	A6TH52	B5Y369; A6TH52	0	2	0.7442	0	1	1	748.393493652344	1495.77971067469	0.394620221217832	0.000295132343694604	HCD	MS2	22.90106	27.44745	78.3910693258667	64290	CNB1_070917_02.raw	0/0	4.30354738235474			0	8.604E-07
False	High	Sequest HT (A2)	Unambiguous	[R].ELLSQYDFPGDDTPIVR.[G]		1	1	A6TEX7	A6TEX7	0	2	0.6808	0	1	1	982.983642578125	1964.96000852625	0.0055503675875134	5.45312514077523E-06	HCD	MS2	5.52634	0.09016096	78.3909971634667	64289	CNB1_070917_02.raw	0/0	2.13347244262695			0	0.001626
False	High	Sequest HT (A2)	Unambiguous	[K].QIAAVAEDGEPcVTYIGADGAGHYVK.[M]	C12(Carbamidomethyl)	1	1	P41576	P41576	0	3	0.6316	0	1	1	897.763000488281	2691.27444820484	0.944607208860744	0.00084739828114048	HCD	MS2	28.94326	23.59	78.3827827202667	64283	CNB1_070917_02.raw	0/0	4.36602449417114			0	7.092E-07
False	High	Sequest HT (A2)	Unambiguous	[K].LDINIDEEVHR.[L]		1	2	A6T4Y7	B5Y1I6; A6T4Y7	0	3	0.2392	0	1	1	451.564727783203	1352.67963008961	-0.620198494555282	-0.000279643463500179	HCD	MS2	55.87296	41.34	78.3819235645333	64282	CNB1_070917_02.raw	0/0	2.08554768562317			0	0.0003359
False	High	Sequest HT (A2)	Unambiguous	[R].WELELNSAIPGDAR.[D]		1	1	Q9F663	Q9F663	0	2	0.6721	0	1	1	785.897338867188	1570.78740110438	0.894115670982074	0.00070223218767751	CID	MS2		33.1	78.3500772061333	64253	CNB1_070917_02.raw	0/0	4.29999542236328			0	3.641E-09
False	High	Sequest HT (A2)	Unambiguous	[R].WELELNSAIPGDAR.[D]		1	1	Q9F663	Q9F663	0	2	0.5608	0	1	1	785.897338867188	1570.78740110438	0.894115670982074	0.00070223218767751	HCD	MS2	14.46634	35.86	78.3481479264	64251	CNB1_070917_02.raw	0/0	4.02834272384644			0	7.689E-08
False	High	Sequest HT (A2)	Unambiguous	[K].NALVPWSPISEK.[Y]		1	1	Q9F663	Q9F663	0	2	0.7889	0	1	1	670.864074707031	1340.72087278406	-0.00339812510087734	-2.27796863327967E-06	CID	MS2		34.345	78.3437755912	64246	CNB1_070917_02.raw	0/0	2.69881749153137			0	0.0002195
False	High	Sequest HT (A2)	Unambiguous	[K].ALTEAnGDIELAIENMR.[K]	N6(Deamidated)	1	1	A6T4X2	A6T4X2	0	2	0.0676	0	1	1	930.953247070313	1860.89921751063	-0.833531481591083	-0.000775559687385075	HCD	MS2	7.913085	38.49	78.3005774450667	64201	CNB1_070917_02.raw	0/0	5.1763916015625			0	2.276E-11
False	High	Sequest HT (A2)	Unambiguous	[K].ALTEAnGDIELAIENMR.[K]	N6(Deamidated)	1	1	A6T4X2	A6T4X2	0	2	0.1724	0	1	1	930.953247070313	1860.89921751063	-0.833531481591083	-0.000775559687385075	CID	MS2		33.1	78.3022671949333	64203	CNB1_070917_02.raw	0/0	5.57150554656982			0	1.401E-11
False	High	Sequest HT (A2)	Unambiguous	[R].IAGINIPDHK.[H]		1	1	B5XNB4	B5XNB4	0	3	0.5435	0	1	1	359.873413085938	1077.60568599781	0.525765702571336	0.000188855937570528	HCD	MS2	58.49468	29.575	78.3080275778667	64209	CNB1_070917_02.raw	0/0	3.21670961380005			0	0.000131
False	High	Sequest HT (A2)	Unambiguous	[R].IAGINIPDHK.[H]		1	1	B5XNB4	B5XNB4	0	3	0.7727	0	1	1	359.873413085938	1077.60568599781	0.525765702571336	0.000188855937570528	CID	MS2		33.1	78.3093476986667	64211	CNB1_070917_02.raw	0/0	2.42010402679443			0	0.0002131
False	High	Sequest HT (A2)	Unambiguous	[K].HYYLGNAEEIAAK.[A]		1	1	B5XZB2	B5XZB2	0	2	0.7528	0	1	1	739.867309570313	1478.72734251063	-0.0518617386601777	-3.83446874820947E-05	CID	MS2		29.935	82.9925790453333	70553	CNB1_070917_03.raw	0/0	3.55712604522705			0	4.127E-07
False	High	Sequest HT (A2)	Unambiguous	[K].VLESAIANAEHNDGADIDDLK.[V]		1	1	A6TEW7	A6TEW7	0	2	0.8519	0	1	1	1105.53210449219	2210.05693235438	-0.0963394204856862	-0.000106457812307781	HCD	MS2	0	17.74	78.3179660354667	64219	CNB1_070917_02.raw	0/0	4.38616323471069			0	5.078E-08
False	High	Sequest HT (A2)	Unambiguous	[R].QPLELVDMVEK.[L]		1	2	A6TEN8	A6TEN8; B5XSS2	0	2	0.5651	0	1	1	650.84423828125	1300.6811999325	-0.395721331411842	-0.000257353749930189	HCD	MS2	29.12089	39.36838	78.4199870418667	64320	CNB1_070917_02.raw	0/0	3.61007356643677			0	2.581E-06
False	High	Sequest HT (A2)	Unambiguous	[K].LDLYITVK.[G]		1	2	A6TEN8	A6TEN8; B5XSS2	0	2	1	0	1	1	482.788940429688	964.570604229375	-0.783260478640488	-0.000377755312456429	CID	MS2		33.1	78.3185830213333	64220	CNB1_070917_02.raw	0/0	2.95995330810547			0	0.000117
False	High	Sequest HT (A2)	Unambiguous	[R].LTGLEGEQLGIVSLR.[E]		1	1	P33318	P33318	0	2	0.6423	0	1	1	792.951782226563	1584.89628782313	0.467389239795242	0.000370381562447619	HCD	MS2	19.80637	41.115	78.3204059248	64222	CNB1_070917_02.raw	0/0	4.10988616943359			0	8.317E-11
False	High	Sequest HT (A2)	Unambiguous	[K].SVNDIKDDEQILDLGDVSAQK.[L]		1	1	B5XUB8	B5XUB8	1	3	0.3069	0	1	1	768.049438476563	2302.13376216969	-3.08958517276312	-0.0023708867708289	HCD	MS2	14.17731	27.04	78.321253496	64223	CNB1_070917_02.raw	0/0	3.02994084358215	4056343.125	78.3858642578125	0	0.0005251
False	High	Sequest HT (A2)	Unambiguous	[R].LTGLEGEQLGIVSLR.[E]		1	1	P33318	P33318	0	2	0.7252	0	1	1	792.951782226563	1584.89628782313	0.467389239795242	0.000370381562447619	CID	MS2		33.1	78.3221264237333	64224	CNB1_070917_02.raw	0/0	4.44120836257935			0	3.624E-08
False	High	Sequest HT (A2)	Unambiguous	[K].EYQVQLDIAMQSGKPK.[E]		1	1	A6T4X2	A6T4X2	0	3	0.4173	0	1	1	612.318054199219	1834.93960933766	1.55290237730023	0.000949825885527389	HCD	MS2	66.20428	33.1	78.3254863277333	64227	CNB1_070917_02.raw	0/0	2.77838659286499	7587200.25	78.4451141357422	0	0.00018
False	High	Sequest HT (A2)	Unambiguous	[K].HYYLGNAEEIAAK.[A]		1	1	B5XZB2	B5XZB2	0	2	0.7535	0	1	1	739.867309570313	1478.72734251063	-0.0518617386601777	-3.83446874820947E-05	HCD	MS2	26.60965	36.33	82.9909645069333	70551	CNB1_070917_03.raw	0/0	3.574702501297			0	6.057E-10
False	High	Sequest HT (A2)	Unambiguous	[K].NALVPWSPISEK.[Y]		1	1	Q9F663	Q9F663	0	2	0.7814	0	1	1	670.864074707031	1340.72087278406	-0.00339812510087734	-2.27796863327967E-06	HCD	MS2	17.52898	24.955	78.3421045522667	64244	CNB1_070917_02.raw	0/0	2.47015857696533			0	0.001477
False	High	Sequest HT (A2)	Unambiguous	[K].VLESAIANAEHNDGADIDDLK.[V]		1	1	A6TEW7	A6TEW7	0	2	0.8547	0	1	1	1105.53063964844	2210.05400266688	-1.42195559573716	-0.00157130156230778	CID	MS2		28.135	78.3196537536	64221	CNB1_070917_02.raw	0/0	4.67949247360229			0	1.186E-09
False	High	Sequest HT (A2)	Unambiguous	[K].FGVSAAAAVAVAAGPVEAAEEK.[T]		1	1	A6TGN9	A6TGN9	0	2	0.6433	0	1	1	1008.02557373047	2015.04387083094	-0.260584364151807	-0.000262544531324238	HCD	MS2	38.30359	22.78	78.4208638416	64321	CNB1_070917_02.raw	0/0	5.41357421875			0	2.594E-10
False	High	Sequest HT (A2)	Unambiguous	[R].QPLELVDMVEK.[L]		1	2	A6TEN8	A6TEN8; B5XSS2	0	2	0.5423	0	1	1	650.84423828125	1300.6811999325	-0.395721331411842	-0.000257353749930189	CID	MS2		33.1	78.4216083490667	64322	CNB1_070917_02.raw	0/0	2.83651638031006			0	0.000463
False	High	Sequest HT (A2)	Unambiguous	[K].FGVSAAAAVAVAAGPVEAAEEK.[T]		1	1	A6TGN9	A6TGN9	0	2	0.8029	0	1	1	1008.02557373047	2015.04387083094	-0.260584364151807	-0.000262544531324238	CID	MS2		32.47	78.4230911221333	64323	CNB1_070917_02.raw	0/0	4.86579608917236			0	6.14E-11
False	High	Sequest HT (A2)	Unambiguous	[R].GITINTSHVEYDTPTR.[H]		1	1	A6TEX7	A6TEX7	0	2	0.7158	0	1	1	902.445739746094	1803.88420286219	-1.64324458088269	-0.00148211390592223	HCD	MS2	56.35458	27.79	78.4857363682667	64391	CNB1_070917_02.raw	0/0	3.80103206634521			0	5.945E-07
False	High	Sequest HT (A2)	Unambiguous	[R].AGDNAPMAYIELVDR.[A]		1	1	A6TEU7	A6TEU7	0	2	0.6967	0	1	1	817.89599609375	1634.7847155575	0.265171071871813	0.000216748750176521	CID	MS2		30.34	78.4865608610667	64392	CNB1_070917_02.raw	0/0	4.22200441360474			0	4.723E-08
False	High	Sequest HT (A2)	Unambiguous	[R].GITINTSHVEYDTPTR.[H]		1	1	A6TEX7	A6TEX7	0	2	0.6293	0	1	1	902.448547363281	1803.88981809656	1.4696077512609	0.00132550328157777	CID	MS2		36.99	78.4876089269333	64393	CNB1_070917_02.raw	0/0	3.48020887374878			0	5.575E-08
False	High	Sequest HT (A2)	Unambiguous	[R].ADIDYNTSEAHTTYGVIGVK.[V]		1	1	B5XNA0	B5XNA0	0	2	0.7623	0	1	1	1077.52087402344	2154.03447141688	-0.223735053149904	-0.000240966562387257	HCD	MS2	0	30.13	78.4893735514667	64395	CNB1_070917_02.raw	0/0	4.4649453163147			0	7.059E-11
False	High	Sequest HT (A2)	Unambiguous	[R].ADIDYNTSEAHTTYGVIGVK.[V]		1	1	B5XNA0	B5XNA0	0	2	0.7446	0	1	1	1077.52087402344	2154.03447141688	-0.223735053149904	-0.000240966562387257	CID	MS2		39.015	78.4913233186667	64397	CNB1_070917_02.raw	0/0	3.25391340255737			0	5.385E-06
False	High	Sequest HT (A2)	Unambiguous	[K].LPIYLDYSATTPVDPR.[V]		1	2	A6TCF1	A6TCF1; B5XNJ7	0	2	0.5791	0	1	1	910.97265625	1820.93803587	-2.66632744164205	-0.00242761500010147	HCD	MS2	7.837762	29.815	78.5032270456	64410	CNB1_070917_02.raw	0/0	4.3017520904541			0	1.039E-08
False	High	Sequest HT (A2)	Unambiguous	[R].AGDNAPMAYIELVDR.[A]		1	1	A6TEU7	A6TEU7	0	2	0.717	0	1	1	817.89599609375	1634.7847155575	0.265171071871813	0.000216748750176521	HCD	MS2	22.88308	26.605	78.4847504650667	64390	CNB1_070917_02.raw	0/0	4.24484777450562			0	1.709E-08
False	High	Sequest HT (A2)	Unambiguous	[K].LPIYLDYSATTPVDPR.[V]		1	2	A6TCF1	A6TCF1; B5XNJ7	0	2	0.6587	0	1	1	910.97265625	1820.93803587	-2.66632744164205	-0.00242761500010147	CID	MS2		21.88	78.5047538101333	64412	CNB1_070917_02.raw	0/0	4.15643644332886			0	9.965E-08
False	High	Sequest HT (A2)	Unambiguous	[R].GnPTVEAEVHLEGGFVGMAAAPSGASTGSR.[E]	N2(Deamidated)	1	2	A6TD53	B5XV19; A6TD53	0	3	0.6614	0	1	1	953.123962402344	2857.35733394703	5.32771941191679	0.00507437234345209	CID	MS2		42.535	82.9805108453333	70541	CNB1_070917_03.raw	0/0	3.1940929889679			0	8.297E-07
False	High	Sequest HT (A2)	Unambiguous	[R].GNPTVEAEVHLEGGFVGMAAAPSGASTGSR.[E]		1	2	A6TD53	B5XV19; A6TD53	0	3	0.696	0	1	1	952.79052734375	2856.35702877125	-0.373223074803989	-0.000355352916964572	HCD	MS2	0	33.1	82.9784860853333	70539	CNB1_070917_03.raw	0/0	6.01753807067871			0	2.562E-12
False	High	Sequest HT (A2)	Unambiguous	[K].DITLAMDcAASEFYK.[D]	C8(Carbamidomethyl)	1	2	A6TD53	B5XV19; A6TD53	0	2	0.6202	0	1	1	867.889526367188	1734.77177610438	0.254623976194525	0.000220857187475332	HCD	MS2	8.313209	0.268738	78.5158401141333	64421	CNB1_070917_02.raw	0/0	1.29006636142731			0	0.0002104
False	High	Sequest HT (A2)	Unambiguous	[K].DITLAMDcAASEFYK.[D]	C8(Carbamidomethyl)	1	2	A6TD53	B5XV19; A6TD53	0	2	0.7317	0	1	1	867.889526367188	1734.77177610438	0.254623976194525	0.000220857187475332	CID	MS2		21.205	78.5167262917333	64423	CNB1_070917_02.raw	0/0	5.18204355239868			0	6.143E-10
False	High	Sequest HT (A2)	Unambiguous	[R].TSHITVVVSDR.[-]		1	1	A6TEW7	A6TEW7	0	3	0.7828	0	1	1	405.222503662109	1213.65295772633	-0.468291534111073	-0.000189447890534211	HCD	MS2	18.02549	20.41	78.5192365514667	64426	CNB1_070917_02.raw	0/0	2.67264723777771			0	8.573E-05
False	High	Sequest HT (A2)	Unambiguous	[R].TSHITVVVSDR.[-]		1	1	A6TEW7	A6TEW7	0	3	0.885	0	1	1	405.222503662109	1213.65295772633	-0.468291534111073	-0.000189447890534211	CID	MS2		30.43	78.5208183272	64428	CNB1_070917_02.raw	0/0	3.12961554527283			0	3.944E-05
False	High	Sequest HT (A2)	Unambiguous	[K].TGDIVEYLVK.[A]		1	2	A6T4Z7	B5Y1H7; A6T4Z7	0	2	0.321	0	1	1	568.813659667969	1136.62004270594	0.243112029036756	0.000138162968823963	HCD	MS2	51.59165	31.705	78.5065997818667	64414	CNB1_070917_02.raw	0/0	2.42773747444153			0	0.0007423
False	High	Sequest HT (A2)	Unambiguous	[R].VGFFNPIANGAEEETR.[L]		1	1	A6TCL7	A6TCL7	0	2	0.5913	0	1	1	875.92333984375	1750.8394030575	-0.048903683456248	-4.28112500685529E-05	CID	MS2		37.425	78.2996628213333	64200	CNB1_070917_02.raw	0/0	4.8212103843689			0	1.477E-09
False	High	Sequest HT (A2)	Unambiguous	[R].GLAQGTDVSFGTFGLK.[A]		1	1	A6TEW5	A6TEW5	0	2	0.7054	0	1	1	799.415771484375	1597.82426633875	1.38848299966844	0.00110927437492592	CID	MS2		34.63	78.4805738421333	64385	CNB1_070917_02.raw	0/0	4.99024963378906			0	6.31E-09
False	High	Sequest HT (A2)	Unambiguous	[R].QIASLGIYPAVDPLDSTSR.[Q]		1	2	A6TG36	A6TG36; B5XZM4	0	2	0.7595	0	1	1	1002.02716064453	2003.04704465906	1.32235664281904	0.00132436953140314	HCD	MS2	29.30091	31.75	78.4719199914667	64377	CNB1_070917_02.raw	0/0	4.74277067184448			0	2.197E-06
False	High	Sequest HT (A2)	Unambiguous	[R].SVFPIQSYSGNSELQYVSYR.[L]		1	2	A6TGP0	B5XYF5; A6TGP0	0	2	0.509	0	1	1	1162.56359863281	2324.11992063563	0.244817730572338	0.000284492812625103	HCD	MS2	0	23.935	78.4247844210667	64325	CNB1_070917_02.raw	0/0	3.86711573600769			0	1.346E-08
False	High	Sequest HT (A2)	Unambiguous	[R].SVFPIQSYSGNSELQYVSYR.[L]		1	2	A6TGP0	B5XYF5; A6TGP0	0	2	0.7147	0	1	1	1162.56359863281	2324.11992063563	0.244817730572338	0.000284492812625103	CID	MS2		33.475	78.4266262213333	64327	CNB1_070917_02.raw	0/0	3.81773471832275			0	1.293E-06
False	High	Sequest HT (A2)	Unambiguous	[K].NVIGSIFSR.[F]		1	1	A6TCD7	A6TCD7	0	2	0.6311	0	1	1	496.780059814453	992.552842998906	0.491035967463779	0.00024368945310016	HCD	MS2	18.43288	40.875	78.4274781936	64328	CNB1_070917_02.raw	0/0	2.06265187263489			0	0.0005521
False	High	Sequest HT (A2)	Unambiguous	[K].NVIGSIFSR.[F]		1	1	A6TCD7	A6TCD7	0	2	0.6256	0	1	1	496.779907226563	992.552537823125	0.183570291197895	9.11015624751599E-05	CID	MS2		25.525	78.4289820954667	64330	CNB1_070917_02.raw	0/0	2.27480030059814			0	0.0003524
False	High	Sequest HT (A2)	Unambiguous	[K].EAYELVAPILK.[Q]		1	1	P41576	P41576	0	2	0.4862	0	1	1	623.358154296875	1245.70903196375	0.0933233668211368	5.81268750465824E-05	HCD	MS2	55.87946	34.84	78.4307032312	64332	CNB1_070917_02.raw	0/0	2.52820539474487			0	5.481E-06
False	High	Sequest HT (A2)	Unambiguous	[K].EAYELVAPILK.[Q]		1	1	P41576	P41576	0	2	0.5743	0	1	1	623.358154296875	1245.70903196375	0.0933233668211368	5.81268750465824E-05	CID	MS2		33.1	78.4321715701333	64334	CNB1_070917_02.raw	0/0	3.50015425682068			0	8.956E-06
False	High	Sequest HT (A2)	Unambiguous	[R].GLAQGTDVSFGTFGLK.[A]		1	1	A6TEW5	A6TEW5	0	2	0.5561	0	1	1	799.41455078125	1597.8218249325	-0.139475794852379	-0.000111428750074083	HCD	MS2	13.79795	25.285	78.4788280770667	64383	CNB1_070917_02.raw	0/0	4.45539569854736			0	1.911E-08
False	High	Sequest HT (A2)	Unambiguous	[R].NVALEEQAVEAVLAK.[A]		1	2	A6T5H9	A6T5H9; B5Y0U3	0	2	0.7439	0	1	1	792.434814453125	1583.86235227625	-0.985118568129142	-0.000780146874831189	HCD	MS2	13.67896	26.92	82.9883041738667	70548	CNB1_070917_03.raw	0/0	4.10069131851196			0	6.329E-10
False	High	Sequest HT (A2)	Unambiguous	[K].IQLVGDDLFVTNTK.[I]		1	2	A6TD53	B5XV19; A6TD53	0	2	0.6619	0	1	1	781.924194335938	1562.84111204188	-0.855388926795835	-0.000668419062549219	HCD	MS2	32.37458	32.9809	78.4652932114667	64369	CNB1_070917_02.raw	0/0	3.51769185066223			0	3.826E-08
False	High	Sequest HT (A2)	Unambiguous	[K].IQLVGDDLFVTNTK.[I]		1	2	A6TD53	B5XV19; A6TD53	0	2	0.7298	0	1	1	781.924194335938	1562.84111204188	-0.855388926795835	-0.000668419062549219	CID	MS2		22.09	78.4668658816	64371	CNB1_070917_02.raw	0/0	4.59095621109009			0	1.104E-08
False	High	Sequest HT (A2)	Unambiguous	[R].IAHWVGQGATVSDR.[V]		1	1	A6TCL7	A6TCL7	0	3	0.5685	0	1	1	499.591461181641	1496.75983028492	-0.414478534385017	-0.000206791692638338	HCD	MS2	25.0163	33.175	78.4686369450667	64373	CNB1_070917_02.raw	0/0	3.35598659515381			0	1.07E-05
False	High	Sequest HT (A2)	Unambiguous	[K].AGDGnYGYNAATEEYGNMIDFGILDPTK.[V]	N5(Deamidated)	1	3	A6TH53	O66026; B5Y368; A6TH53	0	3	0.0102	0	1	1	999.7802734375	2997.3262670525	5.60296580977823	0.00559794083327736	CID	MS2		32.98	82.983298004	70544	CNB1_070917_03.raw	0/0	4.89528656005859			0	4.815E-11
False	High	Sequest HT (A2)	Unambiguous	[R].IAHWVGQGATVSDR.[V]		1	1	A6TCL7	A6TCL7	0	3	0.6356	0	1	1	499.591461181641	1496.75983028492	-0.414478534385017	-0.000206791692638338	CID	MS2		21.94	78.4701303005333	64375	CNB1_070917_02.raw	0/0	2.47429227828979			0	1.824E-06
False	High	Sequest HT (A2)	Unambiguous	[K].AGDGNYGYNAATEEYGNMIDFGILDPTK.[V]		1	3	A6TH53	O66026; B5Y368; A6TH53	0	3	0.7673	0	1	1	999.446228027344	2996.32413082203	-0.442678202969359	-0.000442135989639307	HCD	MS2	9.613989	41.745	82.9815151277333	70542	CNB1_070917_03.raw	0/0	5.62727737426758			0	5.403E-11
False	High	Sequest HT (A2)	Unambiguous	[K].AGDGNYGYnAATEEYGNMIDFGILDPTK.[V]	N9(Deamidated)	1	3	A6TH53	O66026; B5Y368; A6TH53	0	3		0.0102	2	2	999.7802734375	2997.3262670525	5.60296580977823	0.00559794083327736	CID	MS2		32.98	82.983298004	70544	CNB1_070917_03.raw	0/0	4.85366821289063			0	1.375E-10
False	High	Sequest HT (A2)	Unambiguous	[R].DLLGATNPANALAGTLR.[A]		1	1	A6TCD7	A6TCD7	0	2	0.8302	0	1	1	834.45703125	1667.90678587	-0.433369354371198	-0.00036141000009593	CID	MS2		29.53	78.2986274453333	64199	CNB1_070917_02.raw	0/0	4.77445125579834			0	2.039E-12
False	High	Sequest HT (A2)	Unambiguous	[R].VGFFNPIANGAEEETR.[L]		1	1	A6TCL7	A6TCL7	0	2	0.522	0	1	1	875.92333984375	1750.8394030575	-0.048903683456248	-4.28112500685529E-05	HCD	MS2	11.4727	28.285	78.2978314842667	64198	CNB1_070917_02.raw	0/0	3.87442898750305			0	9.768E-11
False	High	Sequest HT (A2)	Unambiguous	[R].DLLGATNPANALAGTLR.[A]		1	1	A6TCD7	A6TCD7	0	2	0.6776	0	1	1	834.45703125	1667.90678587	-0.433369354371198	-0.00036141000009593	HCD	MS2	0	0.1477783	78.2977578309333	64197	CNB1_070917_02.raw	0/0	1.82924890518188			0	0.0002519
False	High	Sequest HT (A2)	Unambiguous	[R].TTDVTGTIELPEGVEMVMPGDNIK.[M]		1	1	A6TEX7	A6TEX7	0	3	0.5865	0	1	1	849.417358398438	2546.23752193531	0.428281246498092	0.000363501770910564	HCD	MS2	7.265327	34.78	78.1534132037333	64052	CNB1_070917_02.raw	0/0	5.03051948547363			0	2.551E-11
False	High	Sequest HT (A2)	Unambiguous	[K].FTESVDVAVNLGIDAR.[K]		1	1	A6TGN6	A6TGN6	0	2	0.5691	0	1	1	853.444519042969	1705.88176145594	3.64717459904291	0.00311081296899829	HCD	MS2	21.07077	33.1	78.1541546461333	64053	CNB1_070917_02.raw	0/0	4.3371467590332			0	1.299E-09
False	High	Sequest HT (A2)	Unambiguous	[R].TTDVTGTIELPEGVEMVMPGDNIK.[M]		1	1	A6TEX7	A6TEX7	0	3	0.7215	0	1	1	849.417846679688	2546.23898677906	1.00357886297958	0.000851783020910564	CID	MS2		28.855	78.1551128234667	64054	CNB1_070917_02.raw	0/0	5.71164751052856			0	1.413E-14
False	High	Sequest HT (A2)	Unambiguous	[K].FTESVDVAVNLGIDAR.[K]		1	1	A6TGN6	A6TGN6	0	2	0.6771	0	1	1	853.444519042969	1705.88176145594	3.64717459904291	0.00311081296899829	CID	MS2		42.18	78.1564566736	64055	CNB1_070917_02.raw	0/0	5.44630241394043			0	9.822E-10
False	High	Sequest HT (A2)	Unambiguous	[R].ELPELTEEFIK.[R]		1	2	A6T5H9	A6T5H9; B5Y0U3	0	2	0.2183	0	1	1	674.355651855469	1347.70402708094	-0.146240591077102	-9.85445311698641E-05	HCD	MS2	0	37.92	78.1574502709333	64056	CNB1_070917_02.raw	0/0	1.96667957305908			0	8.328E-05
False	High	Sequest HT (A2)	Unambiguous	[R].ELPELTEEFIK.[R]		1	2	A6T5H9	A6T5H9; B5Y0U3	0	2	0.4808	0	1	1	674.355651855469	1347.70402708094	-0.146240591077102	-9.85445311698641E-05	CID	MS2		26.41	78.1590125434667	64058	CNB1_070917_02.raw	0/0	2.08337187767029			0	5.036E-05
False	High	Sequest HT (A2)	Unambiguous	[R].YTGAITAAAGTIHR.[L]		1	2	A6THB1	A6THB1; B5Y307	0	3	0.677	0	1	1	468.253265380859	1402.74524288258	1.0728136134258	0.000501627526091397	CID	MS2		42.555	78.1524130522667	64051	CNB1_070917_02.raw	0/0	2.26001071929932			0	2.206E-05
False	High	Sequest HT (A2)	Unambiguous	[R].IEELTGVPVDIISTGPDR.[T]		1	2	A6TH93	B5Y325; A6TH93	0	2	0.4787	0	1	1	956.007995605469	1911.00871458094	0.924528788212096	0.000883390468857215	HCD	MS2	57.89363	23.725	78.1653062296	64065	CNB1_070917_02.raw	0/0	3.76251602172852			0	1.081E-07
False	High	Sequest HT (A2)	Unambiguous	[K].AAGAELVGMEDLAEQIK.[K]		1	1	A6TGN6	A6TGN6	0	2	0.6911	0	1	1	872.944580078125	1744.88188352625	1.89540194680252	0.00165362312520756	HCD	MS2	0	40.575	78.1679831786667	64068	CNB1_070917_02.raw	0/0	4.37234973907471			0	6.428E-09
False	High	Sequest HT (A2)	Unambiguous	[K].AAGAELVGMEDLAEQIK.[K]		1	1	A6TGN6	A6TGN6	0	2	0.7354	0	1	1	872.944580078125	1744.88188352625	1.89540194680252	0.00165362312520756	CID	MS2		29.065	78.1696808202667	64070	CNB1_070917_02.raw	0/0	4.26995611190796			0	2.143E-08
False	High	Sequest HT (A2)	Unambiguous	[K].ITTVQAAIDYINGHQA.[-]		1	1	B5XXH6	B5XXH6	0	3	0.6426	0	1	1	572.297241210938	1714.87717037281	0.755840601669993	0.000432057604181561	CID	MS2		24.505	83.0436497296	70607	CNB1_070917_03.raw	0/0	4.83766889572144			0	3.918E-10
False	High	Sequest HT (A2)	Unambiguous	[K].ITTVQAAIDYINGHQA.[-]		1	1	B5XXH6	B5XXH6	0	3	0.6615	0	1	1	572.296508789063	1714.87497310719	-0.525456580276215	-0.000300364270818439	HCD	MS2	37.10839	42.67	83.0419226989333	70605	CNB1_070917_03.raw	0/0	3.86528444290161			0	5.995E-07
False	High	Sequest HT (A2)	Unambiguous	[R].ELDKLENSLGGIK.[D]		1	2	A6T4X1	A6T4X1; B5Y1K2	1	3	0.4765	0	1	1	472.596069335938	1415.77365474781	-0.268589604052466	-0.000126754062497033	HCD	MS2	9.293994	37.665	83.0384018152	70601	CNB1_070917_03.raw	0/0	2.97818398475647			0	7.217E-06
False	High	Sequest HT (A2)	Unambiguous	[K].LTDAELPTTESLALTIDR.[V]		1	1	B5XZB2	B5XZB2	0	2	0.5507	0	1	1	980.018493652344	1959.02971067469	0.833859762920454	0.000816777343970898	HCD	MS2	5.124032	30.34	78.1846281533333	64080	CNB1_070917_02.raw	0/0	5.0295352935791			0	6.074E-11
False	High	Sequest HT (A2)	Unambiguous	[R].IEELTGVPVDIISTGPDR.[T]		1	2	A6TH93	B5Y325; A6TH93	0	2	0.5	0	1	1	956.007995605469	1911.00871458094	0.924528788212096	0.000883390468857215	CID	MS2		33.295	78.1671354661333	64067	CNB1_070917_02.raw	0/0	2.82057428359985			0	3.288E-05
False	High	Sequest HT (A2)	Unambiguous	[R].GITINTSHVEYDTPTR.[H]		1	1	A6TEX7	A6TEX7	0	3	0.8063	0	1	1	601.967346191406	1803.88748531422	0.176410268465083	0.000106074739809022	CID	MS2		27.49379	78.1854575029333	64081	CNB1_070917_02.raw	0/0	2.53472256660461			0	4.819E-10
False	High	Sequest HT (A2)	Unambiguous	[K].GIHPNYDEITATcScGNVMK.[I]	C13(Carbamidomethyl); C15(Carbamidomethyl)	1	1	A6TGC6	A6TGC6	0	3	0.7494	0	1	1	756.335327148438	2266.99142818531	1.09379682411257	0.000826541770744408	CID	MS2		24.325	78.1514776352	64050	CNB1_070917_02.raw	0/0	3.99090671539307			0	1.365E-07
False	High	Sequest HT (A2)	Unambiguous	[R].STVGHDLNLDVcGK.[C]	C12(Carbamidomethyl)	1	2	A6TGC6	A6TGC6; B5XZ32	0	3	0.7431	0	1	1	505.58056640625	1514.72714595875	0.249833011547701	0.000126142916667978	CID	MS2		28.075	78.1323363064	64029	CNB1_070917_02.raw	0/0	4.0098295211792			0	1.443E-07
False	High	Sequest HT (A2)	Unambiguous	[K].LPIYLDYSATTPVDPR.[V]		1	2	A6TCF1	A6TCF1; B5XNJ7	0	2	0.6396	0	1	1	910.97412109375	1820.9409655575	-1.05744255331355	-0.000962771250101468	CID	MS2		30.325	78.1027317642667	63998	CNB1_070917_02.raw	0/0	4.19028663635254			0	1.87E-08
False	High	Sequest HT (A2)	Unambiguous	[R].GITINTSHVEYDTPTR.[H]		1	1	A6TEX7	A6TEX7	0	2	0.6166	0	1	1	902.446960449219	1803.88664426844	-0.289830523428953	-0.000261410780922233	CID	MS2		39.42	78.1037820152	63999	CNB1_070917_02.raw	0/0	3.25660443305969			0	4.395E-08
False	High	Sequest HT (A2)	Unambiguous	[R].ADIDYNTSEAHTTYGVIGVK.[V]		1	1	B5XNA0	B5XNA0	0	2	0.7467	0	1	1	1077.52197265625	2154.0366686825	0.79633457087489	0.000857666250112743	HCD	MS2	9.648151	39.18	78.1047298013333	64000	CNB1_070917_02.raw	0/0	5.33378934860229			0	7.74E-11
False	High	Sequest HT (A2)	Unambiguous	[R].ADIDYNTSEAHTTYGVIGVK.[V]		1	1	B5XNA0	B5XNA0	0	2	0.7542	0	1	1	1077.51989746094	2154.03251829188	-1.13046360783861	-0.00121752906238726	CID	MS2		30.88	78.1064544221333	64002	CNB1_070917_02.raw	0/0	2.97432947158813			0	1.856E-07
False	High	Sequest HT (A2)	Unambiguous	[K].VVADIAGVPAQINIAEVR.[K]		1	1	B5XNA0	B5XNA0	0	3	0.539	0	1	1	612.350952148438	1835.03830318531	-0.119678516262943	-7.32048958980158E-05	HCD	MS2	48.81685	40.11	78.1118147645333	64008	CNB1_070917_02.raw	0/0	2.95451188087463			0	1.565E-05
False	High	Sequest HT (A2)	Unambiguous	[K].TGDIVEYLVK.[A]		1	2	A6T4Z7	B5Y1H7; A6T4Z7	0	2	0.4086	0	1	1	568.814392089844	1136.62150754969	1.53188404702247	0.000870584843823963	HCD	MS2	53.9477	30.835	78.1126458581333	64009	CNB1_070917_02.raw	0/0	2.56889748573303			0	0.0005727
False	High	Sequest HT (A2)	Unambiguous	[R].YTGAITAAAGTIHR.[L]		1	2	A6THB1	A6THB1; B5Y307	0	3	0.7259	0	1	1	468.253265380859	1402.74524288258	1.0728136134258	0.000501627526091397	HCD	MS2	6.612296	33.1	78.1506004005333	64049	CNB1_070917_02.raw	0/0	3.31970429420471			0	3.404E-08
False	High	Sequest HT (A2)	Unambiguous	[K].VVADIAGVPAQINIAEVR.[K]		1	1	B5XNA0	B5XNA0	0	3	0.6455	0	1	1	612.351257324219	1835.03921871266	0.379235992819427	0.000231970885351984	CID	MS2		20.32	78.1135229445333	64010	CNB1_070917_02.raw	0/0	4.57222557067871			0	2.842E-08
False	High	Sequest HT (A2)	Unambiguous	[K].DITLAMDcAASEFYK.[D]	C8(Carbamidomethyl)	1	2	A6TD53	B5XV19; A6TD53	0	2	0.6874	0	1	1	867.889709472656	1734.77214231531	0.465724384784555	0.000403962656225332	HCD	MS2	0	19.51	78.1248182586667	64020	CNB1_070917_02.raw	0/0	4.66635465621948			0	2.754E-10
False	High	Sequest HT (A2)	Unambiguous	[R].VVEPLITLAK.[T]		1	1	A6TEU7	A6TEU7	0	2	0.9328	0	1	1	541.844970703125	1082.68266477625	0.63916853485328	0.000346008125120534	CID	MS2		29.29	78.1254704504	64021	CNB1_070917_02.raw	0/0	1.33766067028046			0	0.001462
False	High	Sequest HT (A2)	Unambiguous	[K].DITLAMDcAASEFYK.[D]	C8(Carbamidomethyl)	1	2	A6TD53	B5XV19; A6TD53	0	2	0.6719	0	1	1	867.889709472656	1734.77214231531	0.465724384784555	0.000403962656225332	CID	MS2		29.65	78.126497692	64022	CNB1_070917_02.raw	0/0	5.12338542938232			0	3.647E-10
False	High	Sequest HT (A2)	Unambiguous	[R].TSHITVVVSDR.[-]		1	1	A6TEW7	A6TEW7	0	3	0.7538	0	1	1	405.222808837891	1213.65387325367	0.286064898003965	0.000115727890715789	HCD	MS2	22.78171	38.295	78.1272828781333	64023	CNB1_070917_02.raw	0/0	2.64051914215088			0	2.417E-05
False	High	Sequest HT (A2)	Unambiguous	[R].TSHITVVVSDR.[-]		1	1	A6TEW7	A6TEW7	0	3	0.9245	0	1	1	405.222808837891	1213.65387325367	0.286064898003965	0.000115727890715789	CID	MS2		20.41	78.1287931258667	64025	CNB1_070917_02.raw	0/0	2.65157032012939			0	6.353E-06
False	High	Sequest HT (A2)	Unambiguous	[R].STVGHDLNLDVcGK.[C]	C12(Carbamidomethyl)	1	2	A6TGC6	A6TGC6; B5XZ32	0	3	0.6409	0	1	1	505.58056640625	1514.72714595875	0.249833011547701	0.000126142916667978	HCD	MS2	0	30.43	78.1305012925333	64027	CNB1_070917_02.raw	0/0	4.40074634552002			0	1.521E-07
False	High	Sequest HT (A2)	Unambiguous	[K].EGISKDDAEALKK.[S]		1	1	A6TGN9	A6TGN9	2	3	0.7621	0	1	1	468.583435058594	1403.73575191578	-1.35180118547323	-0.000632524739557994	HCD	MS2	23.77768	33.1	83.0497410541333	70614	CNB1_070917_03.raw	0/0	3.91180086135864			0	8.977E-07
False	High	Sequest HT (A2)	Unambiguous	[K].LPIYLDYSATTPVDPR.[V]		1	2	A6TCF1	A6TCF1; B5XNJ7	0	2	0.7519	0	1	1	910.975280761719	1820.94328489344	0.216257983279849	0.000196896718648532	HCD	MS2	0	36.99	78.1010714413333	63996	CNB1_070917_02.raw	0/0	3.95236158370972			0	1.3E-07
False	High	Sequest HT (A2)	Unambiguous	[K].LTDAELPTTESLALTIDR.[V]		1	1	B5XZB2	B5XZB2	0	2	0.648	0	1	1	980.018920898438	1959.03056516688	1.27004145805787	0.0012440234377209	CID	MS2		40.24	78.1865407693333	64082	CNB1_070917_02.raw	0/0	5.37305068969727			0	9.498E-13
False	High	Sequest HT (A2)	Unambiguous	[R].VGGSTYQVPVEVRPVR.[R]		1	2	A6TEX9	A6TEX9; B5XN86	0	3	0.7559	0	1	1	581.656860351563	1742.95602779469	0.708311364406469	0.000411518229232873	CID	MS2		28.975	78.1892678218667	64085	CNB1_070917_02.raw	0/0	3.39531397819519			0	3.034E-05
False	High	Sequest HT (A2)	Unambiguous	[R].GDVLADGPSTDLGELALGQNMR.[V]		1	2	A6TGP0	B5XYF5; A6TGP0	0	2	0.6886	0	1	1	1115.04858398438	2229.08989133875	3.72593753512797	0.00415270937492096	HCD	MS2	0	43.57	78.2560460245333	64155	CNB1_070917_02.raw	0/0	4.10613298416138			0	1.114E-06
False	High	Sequest HT (A2)	Unambiguous	[K].VVADIAGVPAQINIAEVR.[K]		1	1	B5XNA0	B5XNA0	0	2	0.7505	0	1	1	918.022583007813	1835.03788938563	-0.345177699184801	-0.00031670718760779	HCD	MS2	2.970795	23.875	78.2627705186667	64161	CNB1_070917_02.raw	0/0	4.81238508224487			0	1.4E-08
False	High	Sequest HT (A2)	Unambiguous	[K].AANIIGVQIEFAK.[V]		1	1	B5XNB2	B5XNB2	0	2	0.6583	0	1	1	687.392639160156	1373.77800169031	-0.52763933053476	-0.000362429843789869	CID	MS2		30.805	78.2634936301333	64162	CNB1_070917_02.raw	0/0	4.38553428649902			0	1.055E-07
False	High	Sequest HT (A2)	Unambiguous	[K].VVADIAGVPAQINIAEVR.[K]		1	1	B5XNA0	B5XNA0	0	2	0.7326	0	1	1	918.022583007813	1835.03788938563	-0.345177699184801	-0.00031670718760779	CID	MS2		33.415	78.2645456544	64163	CNB1_070917_02.raw	0/0	4.59596109390259			0	4.873E-12
False	High	Sequest HT (A2)	Unambiguous	[K].GAVPGATGSDLIVKPAVK.[A]		1	1	A6TEX2	A6TEX2	0	3	0.7163	0	1	1	560.660888671875	1679.96811275563	-0.555709271595973	-0.000311191458346608	HCD	MS2	44.87994	19.2109	78.2653958541333	64164	CNB1_070917_02.raw	0/0	3.63283395767212			0	2.172E-09
False	High	Sequest HT (A2)	Unambiguous	[R].APIVLAVYTR.[A]		1	1	Q9F663	Q9F663	0	2	0.8893	0	1	1	551.834533691406	1102.66179075281	-0.104553523338239	-5.76435936636699E-05	HCD	MS2	48.09391	25.77377	78.2662185298667	64165	CNB1_070917_02.raw	0/0	2.70940947532654			0	5.691E-05
False	High	Sequest HT (A2)	Unambiguous	[K].GVLGYTEDDVVSTDFnGEVcTSVFDAK.[A]	N16(Deamidated); C20(Carbamidomethyl)	1	1	P24164	P24164	0	3	0.8185	0	1	1	975.77685546875	2925.31601314625	6.07562196770711	0.00592433541662984	HCD	MS2	9.179731	41.325	78.2487652546667	64147	CNB1_070917_02.raw	0/0	6.72287034988403			0	6.01E-10
False	High	Sequest HT (A2)	Unambiguous	[R].APIVLAVYTR.[A]		1	1	Q9F663	Q9F663	0	2	0.7802	0	1	1	551.834533691406	1102.66179075281	-0.104553523338239	-5.76435936636699E-05	CID	MS2		25.82234	78.2679473669333	64167	CNB1_070917_02.raw	0/0	3.23489499092102			0	2.008E-06
False	High	Sequest HT (A2)	Unambiguous	[R].TTDVTGTIELPEGVEMVMPGDNIK.[M]		1	1	A6TEX7	A6TEX7	0	2	0.6498	0	1	1	1273.619140625	2546.23100462	-2.13130639904562	-0.00271340499989492	CID	MS2		35.46	78.2718703434667	64171	CNB1_070917_02.raw	0/0	4.34369945526123			0	1.607E-07
False	High	Sequest HT (A2)	Unambiguous	[R].DAnGIDPVSLIAFDK.[V]	N3(Deamidated)	1	1	A6TEX1	A6TEX1	0	2	0.5874	0	1	1	788.398559570313	1575.78984251063	-0.150305156843936	-0.000118424687515661	HCD	MS2	15.72833	33.7	78.2764286914667	64176	CNB1_070917_02.raw	0/0	4.12403345108032			0	2.361E-08
False	High	Sequest HT (A2)	Unambiguous	[K].IIGIDLGTTNScVAIMDGTTAR.[V]	C12(Carbamidomethyl)	1	2	A6T4F4	A6T4F4; B5Y242	0	2	0.8267	0	1	1	1140.07006835938	2279.13286008875	-1.81320441191988	-0.00206627062520326	HCD	MS2	32.22842	26.92	78.2771555650667	64177	CNB1_070917_02.raw	0/0	5.02078151702881			0	7.273E-10
False	High	Sequest HT (A2)	Unambiguous	[R].DAnGIDPVSLIAFDK.[V]	N3(Deamidated)	1	1	A6TEX1	A6TEX1	0	2	0.6357	0	1	1	788.399108886719	1575.79094114344	0.546889746773051	0.000430891718734339	CID	MS2		33.1	78.2779678312	64178	CNB1_070917_02.raw	0/0	3.87342882156372			0	1.54E-06
False	High	Sequest HT (A2)	Unambiguous	[K].IIGIDLGTTNScVAIMDGTTAR.[V]	C12(Carbamidomethyl)	1	2	A6T4F4	A6T4F4; B5Y242	0	2	0.8099	0	1	1	1140.07006835938	2279.13286008875	-1.81320441191988	-0.00206627062520326	CID	MS2		36.24	78.2790471277333	64179	CNB1_070917_02.raw	0/0	5.68285179138184			0	1.681E-11
False	High	Sequest HT (A2)	Unambiguous	[R].ALLnSMVIGVTEGFTK.[K]	N4(Deamidated)	1	2	A6TEV7	A6TEV7; B5XNA8	0	2	0.4708	0	1	1	840.947143554688	1680.88701047938	-0.401234794498329	-0.000337215312414818	HCD	MS2	23.51479	38.47	82.9980891885333	70559	CNB1_070917_03.raw	0/0	2.74428629875183			0	4.493E-06
False	High	Sequest HT (A2)	Unambiguous	[R].TTDVTGTIELPEGVEMVMPGDNIK.[M]		1	1	A6TEX7	A6TEX7	0	2	0.6812	0	1	1	1273.61889648438	2546.23051633875	-2.32307227120611	-0.00295754562489492	HCD	MS2	15.76545	26.005	78.2699913746667	64169	CNB1_070917_02.raw	0/0	6.1810302734375			0	2.428E-10
False	High	Sequest HT (A2)	Unambiguous	[R].VGGSTYQVPVEVRPVR.[R]		1	2	A6TEX9	A6TEX9; B5XN86	0	3	0.7418	0	1	1	581.656860351563	1742.95602779469	0.708311364406469	0.000411518229232873	HCD	MS2	6.801382	41.22	78.1875009936	64083	CNB1_070917_02.raw	0/0	3.05926704406738			0	4.456E-07
False	High	Sequest HT (A2)	Unambiguous	[K].GLNNPDLDAAVGEDLAQQLR.[D]		1	1	A6THZ0	A6THZ0	0	2	0.5676	0	1	1	1055.03625488281	2109.06523313563	3.86303229085477	0.00407367781281209	CID	MS2		38.19	78.247836016	64146	CNB1_070917_02.raw	0/0	3.3952169418335			0	0.0002957
False	High	Sequest HT (A2)	Unambiguous	[K].GLNNPDLDAAVGEDLAQQLR.[D]		1	1	A6THZ0	A6THZ0	0	2	0.4944	0	1	1	1055.03625488281	2109.06523313563	3.86303229085477	0.00407367781281209	HCD	MS2	59.16993	29.17	78.2459110426667	64144	CNB1_070917_02.raw	0/0	3.5617413520813			0	0.0001729
False	High	Sequest HT (A2)	Unambiguous	[R].DSVGAVVMGPYADLAEGMK.[V]		1	2	A6TG38	A6TG38; B5XZM2	0	2	0.7273	0	1	1	955.457458496094	1909.90764036219	2.21454769044684	0.00211478609367077	HCD	MS2	48.73397	23.17	78.1922983282667	64088	CNB1_070917_02.raw	0/0	3.52287912368774			0	0.0001798
False	High	Sequest HT (A2)	Unambiguous	[R].DSVGAVVMGPYADLAEGMK.[V]		1	2	A6TG38	A6TG38; B5XZM2	0	2	0.6683	0	1	1	955.457458496094	1909.90764036219	2.21454769044684	0.00211478609367077	CID	MS2		32.815	78.1941257978667	64090	CNB1_070917_02.raw	0/0	4.13235712051392			0	0.0001867
False	High	Sequest HT (A2)	Unambiguous	[R].VTITIAADSIENAVK.[S]		1	2	A6T5H9	A6T5H9; B5Y0U3	0	2	0.3927	0	1	1	772.930603027344	1544.85392942469	0.592862026096709	0.000457942343814466	HCD	MS2	57.50428	40.545	78.1949632504	64091	CNB1_070917_02.raw	0/0	3.30613541603088			0	7.634E-08
False	High	Sequest HT (A2)	Unambiguous	[R].VTITIAADSIENAVK.[S]		1	2	A6T5H9	A6T5H9; B5Y0U3	0	2	0.4719	0	1	1	772.930603027344	1544.85392942469	0.592862026096709	0.000457942343814466	CID	MS2		17.365	78.1966109149333	64093	CNB1_070917_02.raw	0/0	3.19609689712524			0	2.65E-07
False	High	Sequest HT (A2)	Unambiguous	[K].LMTEFNYNSVMQVPR.[V]		1	2	A6TEW0	A6TEW0; B5XNA5	0	2	0.6171	0	1	1	914.939819335938	1828.87236204188	0.169974643578636	0.000155430937525125	HCD	MS2	0	25.165	78.2044585346667	64101	CNB1_070917_02.raw	0/0	3.4979293346405			0	2.511E-07
False	High	Sequest HT (A2)	Unambiguous	[R].FTGWYDVDLSEK.[G]		1	1	B5XZB2	B5XZB2	0	2	0.7191	0	1	1	730.341430664063	1459.67558469813	1.09479797521664	0.000799024062530407	CID	MS2		30.7	78.2052022952	64102	CNB1_070917_02.raw	0/0	3.55854654312134			0	7.442E-07
False	High	Sequest HT (A2)	Unambiguous	[R].ALLnSMVIGVTEGFTK.[K]	N4(Deamidated)	1	2	A6TEV7	A6TEV7; B5XNA8	0	2	0.4704	0	1	1	840.947143554688	1680.88701047938	-0.401234794498329	-0.000337215312414818	CID	MS2		28.645	82.9997307762667	70561	CNB1_070917_03.raw	0/0	2.52550148963928			0	0.0003371
False	High	Sequest HT (A2)	Unambiguous	[K].LMTEFNYNSVMQVPR.[V]		1	2	A6TEW0	A6TEW0; B5XNA5	0	2	0.68	0	1	1	914.939819335938	1828.87236204188	0.169974643578636	0.000155430937525125	CID	MS2		34.525	78.206252964	64103	CNB1_070917_02.raw	0/0	3.50167417526245			0	4.605E-08
False	High	Sequest HT (A2)	Unambiguous	[K].IEGNYGYILEVNcQTDFVAK.[D]	C13(Carbamidomethyl)	1	1	A6T4X2	A6T4X2	0	2	0.8438	0	1	1	1167.060546875	2333.11381712	0.854382537376381	0.00099668499997918	CID	MS2		29.725	78.2088456338667	64106	CNB1_070917_02.raw	0/0	3.83966517448425			0	4.332E-08
False	High	Sequest HT (A2)	Unambiguous	[K].GVLGYTEDDVVSTDFNGEVcTSVFDAK.[A]	C20(Carbamidomethyl)	1	1	P24164	P24164	0	2	0.8974	0	1	1	1462.66101074219	2924.31474485438	0.178063756133467	0.000260357187432447	HCD	MS2	0	30.97	78.2195328261333	64117	CNB1_070917_02.raw	0/0	4.19078397750854			0	1.881E-05
False	High	Sequest HT (A2)	Unambiguous	[K].DAALScDQFFVNHR.[W]	C6(Carbamidomethyl)	1	1	A6T4X1	A6T4X1	0	2	0.5759	0	1	1	840.38427734375	1679.7612780575	1.0795816532795	0.000906718749963176	HCD	MS2	58.72826	39.645	78.2224747106667	64120	CNB1_070917_02.raw	0/0	3.22849559783936			0	6.425E-06
False	High	Sequest HT (A2)	Unambiguous	[R].GMVNAVSFMVK.[V]		1	1	A6TEV4	A6TEV4	0	2	0.7945	0	1	1	591.803466796875	1182.59965696375	-1.10356433986006	-0.000652538124995772	CID	MS2		41.76	83.0276379757333	70591	CNB1_070917_03.raw	0/0	2.19446396827698			0	0.001314
False	High	Sequest HT (A2)	Unambiguous	[R].AAGDKPEnGVFWESAGEGEYTVADITK.[A]	N8(Deamidated)	1	1	A6T5N6	A6T5N6	0	3	0.6593	0	1	1	948.10693359375	2842.30624752125	0.307265101582958	0.000291113749842401	HCD	MS2	7.328055	40.96	83.0249817458667	70588	CNB1_070917_03.raw	0/0	6.37162733078003			0	7.614E-11
False	High	Sequest HT (A2)	Unambiguous	[R].LTPVSDVSVLTVGQALK.[V]		1	1	A6TB02	A6TB02	0	2	0.4077	0	1	1	863.999877929688	1726.99247922938	-1.41717302529573	-0.00122372531245674	HCD	MS2	0	42.405	78.2450402256	64143	CNB1_070917_02.raw	0/0	2.5983293056488	1530094.625	78.1433258056641	0	0.0003553
False	High	Sequest HT (A2)	Unambiguous	[K].IEGNYGYILEVNcQTDFVAK.[D]	C13(Carbamidomethyl)	1	1	A6T4X2	A6T4X2	0	2	0.714	0	1	1	1167.060546875	2333.11381712	0.854382537376381	0.00099668499997918	HCD	MS2	0	39.51	78.2071231989333	64104	CNB1_070917_02.raw	0/0	4.57515525817871			0	9.946E-10
False	High	Sequest HT (A2)	Unambiguous	[R].ADIDYNTSEAHTTYGVIGVK.[V]		1	1	B5XNA0	B5XNA0	0	2	0.7157	0	1	1	1077.5224609375	2154.037645245	1.24969884821924	0.00134594750011274	CID	MS2		37.56	77.7360645824	63611	CNB1_070917_02.raw	0/0	2.98595476150513			0	7.653E-06
False	High	Sequest HT (A2)	Unambiguous	[R].ADIDYNTSEAHTTYGVIGVK.[V]		1	1	B5XNA0	B5XNA0	0	2	0.6717	0	1	1	1077.5224609375	2154.037645245	1.24969884821924	0.00134594750011274	HCD	MS2	17.25427	28.45	77.7341413784	63609	CNB1_070917_02.raw	0/0	3.32206416130066			0	1.229E-05
False	High	Sequest HT (A2)	Unambiguous	[K].LPIYLDYSATTPVDPR.[V]		1	2	A6TCF1	A6TCF1; B5XNJ7	0	2	0.6459	0	1	1	910.975219726563	1820.94316282313	0.149221112932828	0.000135861562398532	CID	MS2		33.1	77.7312956554667	63606	CNB1_070917_02.raw	0/0	4.1764669418335			0	2.426E-08
[truncated: 43,394 more rows]
