# Supplementary material for: Disruption of KPC-producing Klebsiella pneumoniae membrane via induction of oxidative stress by cinnamon bark (Cinnamomum verum J. Presl) essential oil
Source: PLoS One. 2019 Apr 2;14(4):e0214326. doi: 10.1371/journal.pone.0214326 (PMC6445408; doi:10.1371/journal.pone.0214326)
Supplement: S1 Attachment — (ZIP) [file pone.0214326.s001.zip › S1 Attachment/Control BR1/Control1_220917_01_PeptideGroups.txt]

Confidence	Annotated Sequence	Modifications	Qvality PEP	Qvality q-value	# Protein Groups	# Proteins	# PSMs	Master Protein Accessions	Positions in Master Proteins	# Missed Cleavages	Theo. MH+ [Da]	Found in Sample: [S3] F3: Sample	Found in Sample: [S2] F2: Sample	Found in Sample: [S1] F1: Sample	Area: F3: Sample	Area: F2: Sample	Area: F1: Sample	XCorr Sequest HT	Confidence Sequest HT	Percolator q-Value Sequest HT	Percolator PEP Sequest HT
High	[K].QSSSTLMAAPR.[I]		0.00640792	0	1	2	8	A6T4P4	A6T4P4 [97-107]	0	1148.57283296	High	High	High				3.50903511047363	High	0	2.974E-05
High	[R].ELDKLENSLGGIK.[D]		0.000319699	0	1	2	100	A6T4X1	A6T4X1 [140-152]	1	1415.77403501	High	High	High	2.7e8	1.4e7	2.3e7	3.62342095375061	High	0	3.219E-06
High	[R].KAELEGAALNAR.[L]		0.00445797	0	1	1	7	A6TAI3	A6TAI3 [75-86]	1	1242.68007516	High	High	Not Found		2.9e7		3.0352578163147	High	0	1.114E-05
High	[R].GIEGTSLDVPEDIVHSGK.[T]		0.000272314	0	1	2	15	A6T5G0	A6T5G0 [73-90]	0	1852.9286975	Not Found	Not Found	High			3.4e7	2.55713391304016	High	0	9.491E-07
High	[R].LAFDEFDELAGDR.[A]		0.0104617	0	1	2	4	A6T4Y7	A6T4Y7 [81-93]	0	1497.68561391	Not Found	Not Found	High			1.5e7	2.06499314308167	High	0	6.233E-05
High	[R].WLELGLTDEEK.[Q]		0.00301877	0	1	2	8	A6TGP0	A6TGP0 [997-1007]	0	1332.66817302	High	Not Found	High	1.7e7			2.99091601371765	High	0	6.858E-06
High	[K].TVAEGVTEYMAWLNR.[D]		0.021195	0	1	3	12	A6TFL4	A6TFL4 [294-308]	0	1739.84213127	Not Found	High	High		1.1e7		2.61518931388855	High	5.604E-05	0.001336
High	[R].EEVIDHLGTIAK.[S]		0.000906924	0	1	1	8	A6T5N6	A6T5N6 [88-99]	0	1324.71070654	High	High	High	1.8e7			2.57503819465637	High	0	2.719E-07
High	[R].RVVEGTQFECLK.[D]	1xCarbamidomethyl [C10]	0.000819321	0	1	1	41	P0A297	P0A297 [62-73]	1	1465.74677476	High	High	High	2.6e6	3.6e7	1.5e7	4.19546508789063	High	0	7.691E-05
High	[K].GDLGLVIACLPYA.[-]	1xCarbamidomethyl [C9]	0.0174229	0	1	1	15	B5XQC8	B5XQC8 [53-65]	0	1361.71334944	High	Not Found	High				2.7783727645874	High	0	8.682E-05
High	[K].AVAAVNGPIAQAILGK.[D]	2xDeamidated [N6; Q11]	0.0491247	0	1	2	2	A6TD53	A6TD53 [67-82]	0	1494.85262054	Not Found	High	Not Found				2.86279273033142	High	0	0.000594
High	[K].AVAAVNGPIAQAILGK.[D]	1xDeamidated [N/Q]	2.2651E-05	0	1	2	75	A6TD53	A6TD53 [67-82]	0	1493.86860454	High	High	High	4.3e7	1.1e7		4.04849481582642	High	0	1.032E-06
High	[K].AVAAVNGPIAQAILGK.[D]		4.90711E-06	0	1	2	62	A6TD53	A6TD53 [67-82]	0	1492.88458854	High	High	High		1.9e7		4.54562759399414	High	0	2.105E-06
High	[K].SLYEADLVDEAKR.[L]		0.000797708	0	1	1	36	B5XUB8	B5XUB8 [232-244]	1	1508.75911318	High	High	High			2.0e7	3.2726743221283	High	0	0.0003423
High	[R].GLALLDEELSK.[L]		0.0107439	0	1	1	10	A6TCV9	A6TCV9 [374-384]	0	1187.65179473	High	High	High	1.3e7	1.2e7	1.5e7	3.41779780387878	High	0	3.097E-05
High	[R].ELDKLENSLGGIK.[D]	1xDeamidated [N7]	0.00950575	0	1	2	6	A6T4X1	A6T4X1 [140-152]	1	1416.75805101	High	High	Not Found		3.0e7		2.75401377677917	High	0	0.0001405
High	[K].VCSGGIVGLGESVK.[D]	1xCarbamidomethyl [C2]	0.000191332	0	1	1	4	A6T6L5	A6T6L5 [187-200]	0	1361.70932664	High	High	Not Found	4.2e7	4.1e7		3.66412138938904	High	0	1.379E-08
High	[R].ASLPTIELALK.[Q]		0.0100791	0	1	1	68	B5XUB8	B5XUB8 [39-49]	0	1155.69835105	Not Found	High	High				2.26598954200745	High	0	2.749E-05
High	[K].EAYELVAPILK.[Q]		0.00139839	0	1	1	34	P41576	P41576 [147-157]	0	1245.70891571	High	High	High	1.5e7			3.8082799911499	High	0	3.31E-06
High	[R].GIDQLLANASQLGK.[G]		2.603E-05	0	1	1	100	P19650	P19650 [115-128]	0	1427.78526841	High	High	High	4.5e6	5.8e7	8.0e6	3.67417335510254	High	0	4.078E-07
High	[R].FATTHTDSSAQTVSLEEYVSR.[M]	1xDeamidated [Q11]	0.00732162	0	1	1	1	A6T5N6	A6T5N6 [402-422]	0	2330.07827502	Not Found	Not Found	High				3.60509252548218	High	0	1.482E-05
High	[R].FATTHTDSSAQTVSLEEYVSR.[M]		4.30326E-05	0	1	1	24	A6T5N6	A6T5N6 [402-422]	0	2329.09425902	Not Found	Not Found	High				4.511643409729	High	0	9.542E-08
High	[R].LAQMQQLSHQSDDEAAAQDLAAQTGER.[K]	1xDeamidated [Q]	7.74961E-05	0	1	1	12	A6T4P1	A6T4P1 [851-877]	0	2913.32791723	High	High	Not Found	2.3e7			5.37857389450073	High	0	8.178E-09
High	[R].LAQMQQLSHQSDDEAAAQDLAAQTGER.[K]		2.80027E-08	0	1	1	1	A6T4P1	A6T4P1 [851-877]	0	2912.34390123	High	Not Found	Not Found	7.7e7			5.37517309188843	High	0	6.282E-16
High	[R].KFEELVQTR.[N]		0.03884	0	1	2	44	A6T4F4	A6T4F4 [528-536]	1	1149.62624875	High	High	High				2.27466249465942	High	0.0001428	0.00336
High	[K].FGVSAAAAVAVAAGPVEAAEEK.[T]		3.02691E-09	0	1	1	427	A6TGN9	A6TGN9 [31-52]	0	2015.04439592	High	High	High	2.1e7	2.1e7		6.45886278152466	High	0	1.715E-13
High	[R].VNWLGLGPQENYPDR.[L]	1xDeamidated [N/Q]	0.0447268	0	1	2	5	A6TI29	A6TI29 [896-910]	0	1758.84457451	Not Found	Not Found	High			6.7e6	3.01182723045349	High	0	0.0004934
High	[R].VNWLGLGPQENYPDR.[L]		0.0413566	0	1	2	2	A6TI29	A6TI29 [896-910]	0	1757.86055851	Not Found	Not Found	High				2.77409625053406	High	0	0.0004228
High	[R].SPVVDISFPEIEK.[F]		0.0255017	0	1	2	4	A6T6B5	A6T6B5 [123-135]	0	1459.76788701	Not Found	Not Found	High			2.0e7	2.44399356842041	High	0	0.0002818
High	[K].FTESVDVAVNLGIDAR.[K]		2.05231E-06	0	1	1	169	A6TGN6	A6TGN6 [38-53]	0	1705.87553983	High	High	High	1.3e7	1.2e7		4.70524740219116	High	0	1.035E-10
High	[R].TTDVTGTIELPEGVEMVMPGDNIK.[M]	1xDeamidated [N22]	4.77764E-06	0	1	1	20	A6TEX7	A6TEX7 [335-358]	0	2547.22044743	High	High	High	1.6e8	6.6e6		5.95496129989624	High	0	1.087E-10
High	[R].VLDVLIPPAK.[N]		0.0146242	0	1	1	4	B5XZ37	B5XZ37 [131-140]	0	1064.6714081	High	High	Not Found				2.57824468612671	High	5.604E-05	0.001334
High	[R].TTDVTGTIELPEGVEMVMPGDNIK.[M]		1.39721E-08	0	1	1	200	A6TEX7	A6TEX7 [335-358]	0	2546.23643143	High	High	High	2.0e8	1.1e8	1.9e8	6.90444612503052	High	0	9.173E-13
High	[K].IGVPFVEGGVIK.[A]		0.000581889	0	1	1	162	B5XSV5	B5XSV5 [49-60]	0	1214.71433548	High	High	High	1.2e8	4.9e7		2.52244520187378	High	0	4.474E-06
High	[R].LTGLEGEQLGIVSLR.[E]		2.53432E-05	0	1	1	12	P33318	P33318 [26-40]	0	1584.89554706	High	High	High	7.4e6	3.1e7		4.07507467269897	High	0	2.919E-09
High	[K].AAGAELVGMEDLAEQIKK.[G]		5.74403E-05	0	1	1	8	A6TGN6	A6TGN6 [89-106]	1	1872.97353924	Not Found	High	High		2.6e7	1.1e8	3.9128429889679	High	0	7.752E-09
High	[R].VVPYWNETILPR.[L]		0.00188635	0	1	1	115	B5XZB2	B5XZB2 [161-172]	0	1486.80527564	High	High	High	2.4e7	1.7e7		2.90989685058594	High	0	9.003E-05
High	[R].ATLCVSSQVGCALECK.[F]	3xCarbamidomethyl [C4; C11; C15]	0.0206415	0	1	2	2	A6TCD6	A6TCD6 [119-134]	0	1782.81830195	Not Found	High	Not Found		9.5e6		1.66287660598755	High	0	0.000109
High	[K].HYYLGNAEEIAAK.[A]		3.10542E-05	0	1	1	79	B5XZB2	B5XZB2 [227-239]	0	1478.7274192	High	High	High	1.9e7	3.6e6	2.9e7	4.75186014175415	High	0	6.492E-10
High	[K].FAAPEVMVEAIR.[A]		0.0111516	0	1	1	9	B5XYE8	B5XYE8 [20-31]	0	1332.69803344	Not Found	Not Found	High				1.9173424243927	High	5.604E-05	0.001647
High	[K].EQGLTPVLCIGETEAENEAGKTEEVCAR.[Q]	1xDeamidated [Q/N]; 2xCarbamidomethyl [C9; C26]	6.96352E-05	0	1	1	26	Q7X222	Q7X222 [118-145]	1	3091.41943489	High	High	High	3.7e7	8.9e6	3.0e7	4.69554901123047	High	0	1.996E-09
High	[K].EQGLTPVLCIGETEAENEAGKTEEVCAR.[Q]	2xCarbamidomethyl [C9; C26]	8.86331E-07	0	1	1	66	Q7X222	Q7X222 [118-145]	1	3090.43541889	High	High	High	7.5e7			4.38171339035034	High	0	6.389E-13
High	[R].EGFVVLPYCGADPVLCK.[R]	2xCarbamidomethyl [C9; C16]	0.0170572	0	1	1	6	A6TGP7	A6TGP7 [122-138]	0	1923.93431767	Not Found	Not Found	High			2.0e7	2.94451451301575	High	5.604E-05	0.001554
High	[R].DALVADFPGLTR.[D]		0.00436378	0	1	1	4	A6TCD0	A6TCD0 [27-38]	0	1274.67392716	High	Not Found	Not Found	1.5e7			3.10438275337219	High	0	0.000136
High	[R].ADAGDIVAQQAVAIGADDAALTLHR.[K]	1xDeamidated [Q]	2.68788E-05	0	1	1	12	A6TF98	A6TF98 [139-163]	0	2463.24740599	High	High	High	1.4e7			4.64413976669312	High	0	3.228E-10
High	[R].ADAGDIVAQQAVAIGADDAALTLHR.[K]		3.02691E-09	0	1	1	42	A6TF98	A6TF98 [139-163]	0	2462.26338999	High	High	High	2.1e7	1.2e7		5.45250129699707	High	0	3.791E-14
High	[R].VQGKDEVILTLNK.[S]		0.00560792	0	1	1	13	A6TEU8	A6TEU8 [92-104]	1	1456.83696962	Not Found	Not Found	High				3.19437456130981	High	0	3.662E-05
High	[K].TFEVLATNGDTHLGGEDFDTR.[L]	1xDeamidated [N8]	2.93668E-06	0	1	2	72	A6T4F4	A6T4F4 [215-235]	0	2296.03641024	Not Found	High	High		2.1e7	1.7e7	5.01161193847656	High	0	1.772E-11
High	[K].TFEVLATNGDTHLGGEDFDTR.[L]		9.54684E-05	0	1	2	10	A6T4F4	A6T4F4 [215-235]	0	2295.05239424	Not Found	High	High			1.7e7	4.0998330116272	High	0	1.79E-08
High	[K].ILADIAVFDK.[V]		0.0178909	0	1	1	57	B5XQC9	B5XQC9 [94-103]	0	1104.62993718	Not Found	High	High		1.8e7		2.5283567905426	High	0	8.35E-05
High	[K].VEGDTKPELELTLK.[Y]		0.000129492	0	1	1	53	A6TEV8	A6TEV8 [51-64]	0	1571.85267917	High	High	High	1.9e7	1.5e7	2.1e7	2.65818881988525	High	0	6.539E-09
High	[R].EGFEVTYLAPQSNGIIDLK.[E]	2xDeamidated [Q11; N13]	0.00139839	0	1	1	2	A6TCF1	A6TCF1 [117-135]	0	2096.04339367	Not Found	Not Found	High				4.05024719238281	High	0	6.255E-07
High	[R].EGFEVTYLAPQSNGIIDLK.[E]	1xDeamidated [Q/N]	0.000467335	0	1	1	68	A6TCF1	A6TCF1 [117-135]	0	2095.05937767	High	High	High	8.0e6	2.2e7	2.6e7	4.68516302108765	High	0	0.0001536
High	[K].LESLVEDLVNR.[S]		0.00394281	0	1	2	45	A6T4F4	A6T4F4 [305-315]	0	1286.69505648	High	High	High		2.2e7		3.31186246871948	High	0	1.068E-05
High	[R].VAVTGAGQSPALDVTVHAIGK.[S]		1.67488E-06	0	1	1	16	A6TC43	A6TC43 [430-450]	0	1991.09201484	Not Found	Not Found	High			1.4e7	3.42839479446411	High	0	9.726E-12
High	[R].NVALEEQAVEAVLAK.[A]		7.21195E-06	0	1	2	121	A6T5H9	A6T5H9 [400-414]	0	1583.86391257	High	High	High	1.9e7	8.5e7	1.8e7	5.13158798217773	High	0	8.972E-08
High	[K].VALQDAGLSVSDINDVILVGGQTR.[M]	1xDeamidated [N/Q]	8.93216E-06	0	1	2	49	A6T4F4	A6T4F4 [322-345]	0	2441.28820817	High	High	High	1.0e7			4.82405948638916	High	0	6.162E-10
High	[K].VALQDAGLSVSDINDVILVGGQTR.[M]		2.74756E-07	0	1	2	147	A6T4F4	A6T4F4 [322-345]	0	2440.30419217	High	High	High	1.7e7	2.9e7	9.6e6	5.45747756958008	High	0	2.754E-12
High	[K].FVNILMVDGK.[K]		0.0151779	0	1	2	34	A6TEX9	A6TEX9 [26-35]	0	1135.61799231	High	High	High		1.1e7		2.93180704116821	High	0	0.0002251
High	[K].WLAQGTIYPDVIESAASATGK.[A]	1xDeamidated [Q4]	5.18905E-05	0	1	2	12	A6TCC2	A6TCC2 [331-351]	0	2179.09174039	High	High	High	6.7e6			4.21799468994141	High	0	1.132E-09
High	[K].WLAQGTIYPDVIESAASATGK.[A]		6.71152E-07	0	1	2	70	A6TCC2	A6TCC2 [331-351]	0	2178.10772439	High	High	High	2.2e7	1.4e7	2.0e7	5.24345016479492	High	0	4.811E-12
High	[R].NMINVALNHGTLQHPVK.[G]	1xDeamidated [N]	0.0170572	0	1	1	3	A6TEV5	A6TEV5 [70-86]	0	1886.99052721	High	Not Found	Not Found	1.0e7			2.63585805892944	High	0	7.556E-05
High	[R].NMINVALNHGTLQHPVK.[G]		4.01425E-05	0	1	1	33	A6TEV5	A6TEV5 [70-86]	0	1886.00651121	High	Not Found	High	9.6e6		5.0e7	3.56656646728516	High	0	7.379E-09
High	[K].SNFGANAILAVSLANAK.[A]	1xDeamidated [N]	0.000776665	0	1	2	8	A6TD53	A6TD53 [104-120]	0	1661.88571106	High	High	High			1.0e7	4.0006856918335	High	0	5.19E-06
High	[K].SNFGANAILAVSLANAK.[A]		3.18197E-06	0	1	2	90	A6TD53	A6TD53 [104-120]	0	1660.90169506	High	High	High	3.0e7	1.7e7		4.89717054367065	High	0	4.687E-09
High	[R].IALFELSK.[R]		0.0478625	0	1	2	18	A6T5E9	A6T5E9 [87-94]	0	920.54514502	High	Not Found	High			1.7e7	2.01360774040222	High	0.0006356	0.01541
High	[K].AGDGNYGYNAATEEYGNMIDFGILDPTK.[V]	2xDeamidated [N9; N17]	0.00585244	0	1	3	2	A6TH53	A6TH53 [471-498]	0	2998.29348923	Not Found	High	Not Found				2.97749638557434	High	0	0.000468
High	[K].AGDGNYGYNAATEEYGNMIDFGILDPTK.[V]	1xDeamidated [N]	3.70692E-07	0	1	3	75	A6TH53	A6TH53 [471-498]	0	2997.30947323	High	High	High	8.7e6	9.4e6		5.18579483032227	High	0	7.228E-08
High	[K].AGDGNYGYNAATEEYGNMIDFGILDPTK.[V]		1.07451E-06	0	1	3	124	A6TH53	A6TH53 [471-498]	0	2996.32545723	High	High	High	1.5e7	1.1e7		5.47107934951782	High	0	6.541E-11
High	[R].FTTIHIQELACVSR.[D]	1xCarbamidomethyl [C11]	4.04774E-06	0	1	2	62	A6TGP0	A6TGP0 [828-841]	0	1674.86320141	High	High	High	1.4e7	2.2e7	4.0e7	4.74749660491943	High	0	1.792E-11
High	[R].WELELNSAIPGDAR.[D]	1xDeamidated [N6]	0.0227036	0	1	1	1	Q9F663	Q9F663 [164-177]	0	1571.77001264	Not Found	Not Found	High			3.2e7	2.65597200393677	High	0	0.0001321
High	[R].WELELNSAIPGDAR.[D]		0.000321413	0	1	1	18	Q9F663	Q9F663 [164-177]	0	1570.78599664	High	Not Found	High	2.0e7		2.8e7	3.5680205821991	High	0	5.301E-08
High	[K].AEIEGEIGDSHMGLAAR.[M]		8.51242E-06	0	1	2	16	A6TCW1	A6TCW1 [154-170]	0	1755.83302307	Not Found	Not Found	High			3.0e7	3.98744010925293	High	0	3.579E-11
High	[K].FQYGQHTVTLETGMMAR.[Q]		0.000525675	0	1	2	8	A6TEI3	A6TEI3 [9-25]	0	1969.92587759	Not Found	High	Not Found		1.6e7		3.40267109870911	High	0	0.0001677
High	[R].EGNDFYHEMTDSNVIDK.[V]		0.000165608	0	1	2	6	A6TG36	A6TG36 [186-202]	0	2013.84946085	High	High	Not Found	2.0e7	4.5e6		4.15200281143188	High	0	1.051E-08
High	[K].LGAMATINQVIDQETAQLVAEEMGHK.[V]		0.000404506	0	1	2	2	A6TEI7	A6TEI7 [345-370]	0	2797.38588954	High	Not Found	Not Found				2.26764106750488	High	0	5.806E-08
High	[R].AGDNAPMAYIELVDR.[A]	1xDeamidated [N4]	0.0157525	0	1	1	1	A6TEU7	A6TEU7 [104-118]	0	1635.76829806	Not Found	High	Not Found				3.09917998313904	High	0	6.47E-05
High	[R].AGDNAPMAYIELVDR.[A]		7.09717E-06	0	1	1	140	A6TEU7	A6TEU7 [104-118]	0	1634.78428206	High	High	High	4.3e7	3.0e7		4.48031044006348	High	0	4.558E-09
High	[R].EIEEGLINNQILDVR.[E]		4.01425E-05	0	1	1	10	B5XTE8	B5XTE8 [53-67]	0	1754.92830364	High	High	High	1.8e7			4.10958576202393	High	0	7.434E-08
High	[K].GETRPVNPLEQR.[M]		0.0295585	0	1	2	2	A6TE31	A6TE31 [385-396]	0	1395.73390157	High	Not Found	Not Found	4.3e6			2.43494582176209	High	0	0.0002192
High	[K].GADLLQALVDSELQPSR.[G]		0.000330123	0	1	1	7	A6T9Y5	A6T9Y5 [360-376]	0	1811.94976733	High	High	High				3.62239098548889	High	0	3.911E-08
High	[K].NVIGSIFSR.[F]		0.00523211	0	1	1	120	A6TCD7	A6TCD7 [18-26]	0	992.55235562	High	High	High	5.3e6	2.8e7	1.4e7	2.33713555335999	High	0	8.351E-05
High	[K].QIAAVAEDGEPCVTYIGADGAGHYVK.[M]	1xDeamidated [Q1]; 1xCarbamidomethyl [C12]	0.000482571	0	1	1	9	P41576	P41576 [158-183]	0	2692.25592201	High	High	High		9.0e6	1.8e7	4.78909349441528	High	0	8.125E-08
High	[R].FTTIHIQELACVSR.[D]	1xDeamidated [Q7]; 1xCarbamidomethyl [C11]	0.000972199	0	1	2	1	A6TGP0	A6TGP0 [828-841]	0	1675.84721741	Not Found	High	Not Found		1.0e7		3.42516207695007	High	0	3.117E-07
High	[K].QIAAVAEDGEPCVTYIGADGAGHYVK.[M]	1xCarbamidomethyl [C12]	5.92056E-08	0	1	1	31	P41576	P41576 [158-183]	0	2691.27190601	High	High	High				6.50225591659546	High	0	2.575E-12
High	[R].VPNGVSGTVIDVQVFTR.[D]	1xDeamidated [N3]	3.56868E-05	0	1	2	8	A6TGP0	A6TGP0 [920-936]	0	1788.94903953	Not Found	Not Found	High			1.7e7	3.17214417457581	High	0	3.917E-08
High	[K].ASEGELLAQVEPEDLIK.[F]		0.0218785	0	1	2	8	A6T5I1	A6T5I1 [281-297]	0	1840.95384962	Not Found	Not Found	High			1.5e7	3.27685022354126	High	7.411E-05	0.001904
High	[K].IAIDPLAGPMPYQGR.[E]		5.32967E-05	0	1	1	18	A6T6F6	A6T6F6 [147-161]	0	1598.83592378	High	High	High		2.9e7		3.33866620063782	High	0	1.646E-09
High	[R].NGFLLDGFPR.[T]	1xDeamidated [N1]	0.0115133	0	1	1	2	A6T5N7	A6T5N7 [79-88]	0	1136.57348537	High	Not Found	Not Found				2.21705913543701	High	0	3.54E-05
High	[K].DAEGNITTIFCTYDADTLSK.[D]	1xDeamidated [N5]; 1xCarbamidomethyl [C11]	0.0101329	0	1	2	2	A6T6C3	A6T6C3 [427-446]	0	2235.99618525	Not Found	Not Found	High				3.78628945350647	High	0	3.117E-05
High	[K].DAEGNITTIFCTYDADTLSK.[D]	1xCarbamidomethyl [C11]	0.000278201	0	1	2	8	A6T6C3	A6T6C3 [427-446]	0	2235.01216925	Not Found	Not Found	High			1.5e7	4.21523809432983	High	0	1.711E-05
High	[R].VTITIAADSIENAVK.[S]		8.08836E-05	0	1	2	27	A6T5H9	A6T5H9 [15-29]	0	1544.85301354	High	High	High	2.5e7	2.9e7	1.4e7	3.21406555175781	High	0	2.668E-09
High	[K].LGLDTLGIETVER.[M]		0.00160689	0	1	2	12	A6TB43	A6TB43 [564-576]	0	1415.77403501	High	Not Found	High			1.4e7	2.91328549385071	High	0	5.535E-05
High	[R].VALAGAQAYYGVEPDLTCLGK.[I]	1xCarbamidomethyl [C18]	0.0240625	0	1	2	4	A6T4V8	A6T4V8 [245-265]	0	2196.10053086	Not Found	Not Found	High			1.5e7	3.21444416046143	High	0	0.0003578
High	[K].VPSEQLTLLVR.[E]		0.00467737	0	1	2	30	A6TDV1	A6TDV1 [321-331]	0	1254.7416128	High	High	High	1.2e7		1.6e7	2.63215041160584	High	0	3.355E-05
High	[K].LGLIEVQAPILSR.[V]		0.00156452	0	1	2	16	A6TG48	A6TG48 [27-39]	0	1408.85222582	Not Found	High	High		7.2e6	3.5e7	2.75413632392883	High	0	4.196E-06
High	[K].LYNIIPYGIDESGK.[I]		0.0158363	0	1	2	8	A6TCG5	A6TCG5 [139-152]	0	1581.81589979	High	Not Found	High	8.6e6		2.4e7	3.14673924446106	High	0	0.0002172
High	[R].NGMASGAVIESFLDK.[G]	1xDeamidated [N1]	0.000314611	0	1	2	10	A6TEI7	A6TEI7 [568-582]	0	1539.73593534	Not Found	Not Found	High			2.3e7	3.83622431755066	High	0	1.171E-06
High	[K].VNEDEMYPGEAGIDIYNLTK.[Y]	1xDeamidated [N]	0.0027567	0	1	2	2	A6TGP0	A6TGP0 [736-755]	0	2272.03257046	Not Found	Not Found	High			1.1e7	3.3742196559906	High	0.0001595	0.00368
High	[R].VGQQFPLPTYATSGSAGLDLR.[A]		0.00167709	0	1	2	6	A6TFN1	A6TFN1 [14-34]	0	2178.11895779	Not Found	Not Found	High			2.5e7	3.61663341522217	High	0	3.832E-06
High	[R].SVFPIQSYSGNSELQYVSYR.[L]		8.51242E-06	0	1	2	26	A6TGP0	A6TGP0 [55-74]	0	2324.11935165	Not Found	High	High		1.1e7	1.9e7	4.50012254714966	High	0	3.559E-11
High	[R].SVFPIQSYSGNSELQYVSYR.[L]	1xDeamidated [Q/N]	0.000281193	0	1	2	13	A6TGP0	A6TGP0 [55-74]	0	2325.10336765	Not Found	High	High		1.2e7		4.18855571746826	High	0	5.923E-08
High	[K].LSGEALQGSEGFGIDASILDR.[M]		6.02725E-05	0	1	1	5	A6T4X3	A6T4X3 [16-36]	0	2135.06150244	Not Found	Not Found	High			4.3e7	4.67871141433716	High	0	2.465E-09
High	[K].VYAGNEHNHAAQQPQVLDI.[-]	1xDeamidated [Q/N]	3.02348E-05	0	1	1	52	B5XSS1	B5XSS1 [124-142]	0	2105.00465677	High	High	High	1.9e7	1.8e7	1.6e7	4.46092939376831	High	0	4.848E-06
High	[K].VYAGNEHNHAAQQPQVLDI.[-]		7.2679E-05	0	1	1	146	B5XSS1	B5XSS1 [124-142]	0	2104.02064077	High	High	High	1.9e7	9.8e6	1.6e7	4.01926040649414	High	0	4.134E-05
High	[R].LADYPTVAIGGISLEK.[A]		0.000275242	0	1	1	10	A6TGQ0	A6TGQ0 [156-171]	0	1646.89996372	Not Found	Not Found	High			1.3e7	2.84545516967773	High	0	5.328E-08
High	[K].TGDIVEYLVK.[A]		0.0216483	0	1	2	10	A6T4Z7	A6T4Z7 [559-568]	0	1136.61976638	Not Found	Not Found	High				2.85490536689758	High	0.0005423	0.01284
High	[K].GDAPDLGAAGGMGGMGGMGGMM.[-]		4.37535E-07	0	1	2	4	A6TH53	A6TH53 [527-548]	0	1897.73695593	High	Not Found	Not Found	5.7e7			5.6815037727356	High	0	1.22E-13
High	[R].DSVGAVVMGPYADLAEGMK.[V]		9.1253E-06	0	1	2	58	A6TG38	A6TG38 [69-87]	0	1909.90341079	High	High	High	1.6e7	9.8e6		5.40225458145142	High	0	4.2E-10
High	[K].AHPDVELYTASVDK.[G]		0.000391734	0	1	2	4	A6TCB0	A6TCB0 [172-185]	0	1544.75911318	High	Not Found	High	1.9e7			2.18311643600464	High	0	5.478E-08
High	[R].LPVVATLNELSEEALIQILK.[E]		0.00784691	0	1	2	2	A6T5I1	A6T5I1 [308-327]	0	2193.27406142	High	Not Found	Not Found				3.37079620361328	High	0	1.692E-05
High	[K].SVNDIKDDEQILDLGDVSAQK.[L]	1xDeamidated [Q/N]	0.000578786	0	1	1	13	B5XUB8	B5XUB8 [273-293]	1	2303.12489083	Not Found	High	High		3.7e7	2.3e7	4.57262563705444	High	0	6.74E-06
High	[K].SVNDIKDDEQILDLGDVSAQK.[L]		6.14292E-06	0	1	1	96	B5XUB8	B5XUB8 [273-293]	1	2302.14087483	High	High	High	2.3e7		2.2e7	5.52633476257324	High	0	3.055E-09
High	[R].ALTEETGTTIEIEDDGTVK.[I]		3.18197E-06	0	1	2	12	A6TEI3	A6TEI3 [578-596]	0	2021.97610103	High	High	Not Found	9.7e6	8.3e6		5.0168604850769	High	0	1.02E-08
High	[K].DLAVSSGSACTSASLEPSYVLR.[A]	1xCarbamidomethyl [C10]	4.32881E-07	0	1	2	8	A6TCF1	A6TCF1 [319-340]	0	2270.09690192	High	High	Not Found	3.4e7	1.5e7		5.62306022644043	High	0	6.706E-13
High	[K].GLNEHGYIIPGLGDAGDK.[I]		0.00257173	0	1	2	13	A6TCB0	A6TCB0 [186-203]	0	1825.90790255	High	High	Not Found				3.12381386756897	High	0	0.0001562
High	[R].FTTEEEIDYAIDLIR.[K]		2.76072E-05	0	1	1	4	A6TCF1	A6TCF1 [360-374]	0	1827.90108581	High	High	Not Found	9.7e7	6.5e7		4.88770246505737	High	0	7.079E-09
High	[K].NINPTQTSAWQALQK.[H]		3.18958E-05	0	1	2	8	A6TGT4	A6TGT4 [3-17]	0	1699.87620857	High	High	Not Found				3.93997430801392	High	0	1.363E-08
High	[-].MQLNSTEISELIK.[Q]		0.000222237	0	1	2	61	A6TG38	A6TG38 [1-13]	0	1505.78797049	High	High	High	1.4e7	1.5e7		2.95588994026184	High	0	1.823E-07
High	[R].QIASLGIYPAVDPLDSTSR.[Q]	1xDeamidated [Q1]	0.00402793	0	1	2	4	A6TG36	A6TG36 [325-343]	0	2004.02841192	Not Found	High	High				3.27017045021057	High	0	5.071E-05
High	[K].LSGEALQGSEGFGIDASILDR.[M]	1xDeamidated [Q7]	0.000133715	0	1	1	8	A6T4X3	A6T4X3 [16-36]	0	2136.04551844	High	High	Not Found	1.3e8			4.21885061264038	High	0	0.0002256
High	[R].DAPYFGFEIPNAPGK.[Y]		0.000291918	0	1	2	4	A6TBK7	A6TBK7 [235-249]	0	1622.78493404	Not Found	Not Found	High				3.98552513122559	High	0	3.099E-08
High	[K].LDLYITVK.[G]		0.0491247	0	1	2	32	A6TEN8	A6TEN8 [61-68]	0	964.57135974	High	High	High				2.11214137077332	High	0	0.0005901
High	[R].GGLVPGALLAR.[E]		0.035158	0	1	1	11	A6T532	A6T532 [38-48]	0	1023.63094029	High	High	High				2.31624984741211	High	3.856E-05	0.0008954
High	[K].QHTAQAPVDPIVLGK.[M]		0.00352454	0	1	2	2	A6TCL6	A6TCL6 [4-18]	0	1573.86966671	High	Not Found	Not Found				2.92251205444336	High	0	3.65E-06
High	[R].GIEIEADVVLK.[A]		0.0456697	0	1	1	1	A6T4X3	A6T4X3 [153-163]	0	1185.67253019	Not Found	Not Found	High				1.09988355636597	High	0	0.0005121
High	[R].YTLAGTEVSALLGR.[M]		9.911E-05	0	1	2	137	A6TG36	A6TG36 [248-261]	0	1450.79001944	High	High	High	8.8e6	2.6e7		4.08247089385986	High	0	3.915E-09
High	[R].GLAQGTDVSFGTFGLK.[A]		2.91239E-05	0	1	1	145	A6TEW5	A6TEW5 [19-34]	0	1597.82204779	High	High	High	3.6e7	5.0e7		4.58623027801514	High	0	4.009E-09
High	[K].GVLGYTEDDVVSTDFNGEVCTSVFDAK.[A]	1xDeamidated [N16]; 1xCarbamidomethyl [C20]	1.18659E-07	0	1	1	161	P24164	P24164 [264-290]	0	2925.29824014	High	High	High	2.1e7	3.0e7	1.7e7	7.49022674560547	High	0	1.035E-12
High	[K].IIGIDLGTTNSCVAIMDGTTAR.[V]	1xCarbamidomethyl [C12]	1.18943E-06	0	1	2	37	A6T4F4	A6T4F4 [4-25]	0	2279.13699263	Not Found	High	High		1.6e7	5.4e6	5.66600179672241	High	0	3.846E-10
High	[K].IIGIDLGTTNSCVAIMDGTTAR.[V]	1xDeamidated [N10]; 1xCarbamidomethyl [C12]	1.25107E-05	0	1	2	7	A6T4F4	A6T4F4 [4-25]	0	2280.12100863	Not Found	High	High				5.38028240203857	High	0	7.431E-10
High	[K].VIDIWAAANDR.[V]		0.00182682	0	1	1	11	A6TGP1	A6TGP1 [682-692]	0	1243.64296141	High	Not Found	High				3.0738582611084	High	0	1.041E-06
High	[R].ITHIPTGLVTQCQNDR.[S]	1xCarbamidomethyl [C12]	7.62627E-05	0	1	1	10	B5XUF3	B5XUF3 [263-278]	0	1852.93340611	High	Not Found	High			3.4e7	3.7375373840332	High	0	5.39E-09
High	[R].QIASLGIYPAVDPLDSTSR.[Q]		4.564E-05	0	1	2	57	A6TG36	A6TG36 [325-343]	0	2003.04439592	High	High	High	6.1e7	1.3e7	9.7e6	4.55652570724487	High	0	1.162E-07
High	[K].GVLGYTEDDVVSTDFNGEVCTSVFDAK.[A]	1xCarbamidomethyl [C20]	6.79993E-06	0	1	1	61	P24164	P24164 [264-290]	0	2924.31422414	High	High	High	2.2e7		2.7e7	6.04578638076782	High	0	1.626E-09
High	[K].GLPVTEVSDYTGFPEMMDGR.[V]		0.0012499	0	1	2	2	A6TGR3	A6TGR3 [48-67]	0	2200.98893118	Not Found	Not Found	High			1.6e7	3.7370810508728	High	0	5.033E-07
High	[K].QVSDGVAHIHASFNNTIVTITDR.[Q]		0.000732304	0	1	1	5	A6TEV0	A6TEV0 [15-37]	0	2495.26372436	High	Not Found	Not Found				2.82913088798523	High	0	0.0005766
High	[K].QVSDGVAHIHASFNNTIVTITDR.[Q]	1xDeamidated [Q/N]	0.0020329	0	1	1	5	A6TEV0	A6TEV0 [15-37]	0	2496.24774036	High	Not Found	Not Found				3.18413162231445	High	0	4.695E-05
High	[R].HVDTVCISSYDHDNQR.[E]	1xCarbamidomethyl [C6]	2.03162E-08	0	1	1	28	A6T532	A6T532 [54-69]	0	1945.84571324	High	High	High	1.6e7	2.3e7	2.1e7	5.50833034515381	High	0	5.447E-16
High	[R].LSVPVICTVIGEGGSGGALAIGVGDK.[V]	1xCarbamidomethyl [C7]	0.000117608	0	1	2	12	A6T4Y7	A6T4Y7 [191-216]	0	2426.29593604	High	High	High		1.5e7	1.8e7	5.20976114273071	High	0	6.364E-06
High	[K].VTAIPADFVTVASTDNCPFAIMANEEK.[R]	1xDeamidated [N]; 1xCarbamidomethyl [C17]	0.000117608	0	1	1	10	A6TCC2	A6TCC2 [147-173]	0	2912.36923711	Not Found	High	High		1.4e7	2.7e7	4.69513559341431	High	0	7.541E-08
High	[K].VTAIPADFVTVASTDNCPFAIMANEEK.[R]	1xCarbamidomethyl [C17]	6.35836E-05	0	1	1	3	A6TCC2	A6TCC2 [147-173]	0	2911.38522111	Not Found	Not Found	High				4.20741319656372	High	0	1.685E-09
High	[R].ENVTSIIGNGVVLSPAALMK.[E]	1xDeamidated [N9]	8.19965E-06	0	1	2	14	A6TH93	A6TH93 [63-82]	0	2014.08890372	Not Found	High	High		1.6e7		4.30705118179321	High	0	1.109E-08
High	[K].YLVDVILDEAANK.[G]		0.000259518	0	1	1	40	P41576	P41576 [248-260]	0	1462.77878604	High	High	High			1.7e7	4.65548372268677	High	0	2.469E-08
High	[K].LMEIAQQQHAQQQAGSADAQASNAKDDDVVDAEFEEVK.[D]	2xDeamidated [Q/N]	6.85664E-07	0	1	2	22	A6T4F4	A6T4F4 [598-635]	1	4116.85746557	High	High	High	2.1e7			8.64522552490234	High	0	5.421E-12
High	[K].LMEIAQQQHAQQQAGSADAQASNAKDDDVVDAEFEEVK.[D]	1xDeamidated [Q/N]	4.37783E-09	0	1	2	205	A6T4F4	A6T4F4 [598-635]	1	4115.87344957	High	High	High	1.9e7	1.2e7	3.0e7	9.17534255981445	High	0	7.277E-16
High	[K].LMEIAQQQHAQQQAGSADAQASNAKDDDVVDAEFEEVK.[D]		2.93834E-08	0	1	2	17	A6T4F4	A6T4F4 [598-635]	1	4114.88943357	High	High	High	2.3e7	2.2e7		7.04558706283569	High	0	1.97E-11
High	[K].AEAIHYIGDLVQR.[T]		1.21806E-05	0	1	1	126	A6TEU8	A6TEU8 [272-284]	0	1484.78560278	High	High	High	8.4e6	1.0e7	1.0e7	4.2422046661377	High	0	3.44E-08
High	[R].IFSFTALTVVGDGNGR.[V]	1xDeamidated [N14]	1.2051E-05	0	1	1	35	A6TEV5	A6TEV5 [30-45]	0	1654.84351191	High	High	High		1.3e7	9.6e6	4.43754529953003	High	0	4.851E-09
High	[K].VDEAGFEAAMEEQR.[R]		3.45598E-05	0	1	1	6	A6TCV9	A6TCV9 [420-433]	0	1581.68496193	High	High	Not Found	2.3e7			4.38447141647339	High	0	5.225E-10
High	[K].VKPQVYAGLFPVSSDDYEAFR.[D]	1xDeamidated [Q4]	0.000130187	0	1	1	1	A6TCI3	A6TCI3 [291-311]	0	2389.17105329	High	Not Found	Not Found				2.98904848098755	High	0	6.596E-09
High	[K].VKPQVYAGLFPVSSDDYEAFR.[D]		2.04137E-06	0	1	1	9	A6TCI3	A6TCI3 [291-311]	0	2388.18703729	High	Not Found	Not Found				3.25574660301209	High	0	2.332E-12
High	[R].KVVADIAGVPAQINIAEVR.[K]		3.14812E-06	0	1	1	55	B5XNA0	B5XNA0 [89-107]	1	1963.13348576	High	High	High		8.1e6	1.8e8	4.3808388710022	High	0	3.004E-11
High	[R].DSEVEDDVIAAIALGR.[R]		1.67889E-05	0	1	1	28	A6TGQ0	A6TGQ0 [45-60]	0	1672.83881994	High	High	High	1.4e7	1.2e7		4.08406972885132	High	0	5.651E-06
High	[K].IADQLIVGGGIANTFVAAQGHNVGK.[S]		1.36764E-08	0	1	1	72	B5XUB8	B5XUB8 [207-231]	0	2450.31503171	High	High	High		2.4e7	1.7e9	5.7698974609375	High	0	8.446E-15
High	[R].LPIVEQTPLFK.[R]		0.013011	0	1	1	2	B5XNL6	B5XNL6 [43-53]	0	1284.75620026	High	Not Found	Not Found	2.6e7			3.09468078613281	High	0	4.516E-05
High	[R].EPEIVDTANFLNALGAK.[I]	1xDeamidated [N]	0.0346088	0	1	2	4	A6TEK8	A6TEK8 [188-204]	0	1802.91707067	Not Found	High	Not Found		1.1e7		2.86159443855286	High	0.0002428	0.005377
High	[R].EPEIVDTANFLNALGAK.[I]		0.00215599	0	1	2	10	A6TEK8	A6TEK8 [188-204]	0	1801.93305467	Not Found	High	High		1.2e7	1.3e7	3.4500105381012	High	0	5.091E-05
High	[K].ATLLGLGLR.[R]		0.020751	0	1	1	98	A6TEV4	A6TEV4 [22-30]	0	913.58292751	High	High	High	6.5e6	4.1e7		2.59753465652466	High	0	0.0002535
High	[K].FNQIGSLTETLAAIK.[M]		4.11321E-06	0	1	2	173	A6TD53	A6TD53 [343-357]	0	1605.88464803	High	High	High	4.7e7	2.5e7	3.0e7	4.25459814071655	High	0	3.204E-10
High	[-].MQQLQNVIESAFER.[R]		0.000155314	0	1	2	27	B5Y1K5	B5Y1K5 [1-14]	0	1692.83738024	High	High	High	8.8e6	2.1e7		4.77357578277588	High	0	9.27E-09
High	[R].QLLAEVQAICPPGVTIMNVR.[Q]	1xCarbamidomethyl [C10]	0.0221112	0	1	1	4	Q48447	Q48447 [86-105]	0	2209.18315509	Not Found	Not Found	High				3.34281826019287	High	0	0.0001256
High	[R].SVEENLALFEK.[M]		0.00407117	0	1	2	6	A6T6C3	A6T6C3 [150-160]	0	1278.65760836	High	Not Found	Not Found	1.4e7			3.33815288543701	High	0	4.045E-05
High	[K].IAEQVIIQYGGSVNAGNAAELFTQPDIDGALVGGASLK.[A]	2xDeamidated [Q/N]	9.65511E-07	0	1	1	17	Q7X222	Q7X222 [201-238]	0	3788.92289027	High	High	High	7.5e6			7.25546789169312	High	0	5.456E-12
High	[K].IAEQVIIQYGGSVNAGNAAELFTQPDIDGALVGGASLK.[A]	1xDeamidated [Q/N]	3.12385E-07	0	1	1	103	Q7X222	Q7X222 [201-238]	0	3787.93887427	High	High	High	2.8e7	9.2e6	2.2e7	7.02763032913208	High	0	2.601E-10
High	[K].IAEQVIIQYGGSVNAGNAAELFTQPDIDGALVGGASLK.[A]		1.54947E-05	0	1	1	18	Q7X222	Q7X222 [201-238]	0	3786.95485827	High	High	High	1.5e7			5.80658006668091	High	0	2.316E-10
High	[K].IIGTGSYLPEQVR.[T]		0.0124693	0	1	1	4	A6T7F1	A6T7F1 [5-17]	0	1432.77945478	High	High	Not Found	3.4e7			2.78349328041077	High	0	6.704E-05
High	[K].EGVITVEDGTGLEDELDVVEGMQFDR.[G]	1xDeamidated [Q23]	1.24142E-06	0	1	3	24	A6TH53	A6TH53 [172-197]	0	2853.29823983	High	High	High			1.6e7	5.71150684356689	High	0	2.139E-10
High	[K].IADQLIVGGGIANTFVAAQGHNVGK.[S]	1xDeamidated [N/Q]	0.000178482	0	1	1	15	B5XUB8	B5XUB8 [207-231]	0	2451.29904771	High	Not Found	High			1.6e7	3.91204929351807	High	0	1.094E-07
High	[R].KVVADIAGVPAQINIAEVR.[K]	1xDeamidated [N/Q]	0.00332343	0	1	1	4	B5XNA0	B5XNA0 [89-107]	1	1964.11750176	High	High	Not Found				3.31704998016357	High	0	3.278E-06
High	[R].TFSIIKPNAVAK.[N]		0.00343166	0	1	1	63	A6TCD7	A6TCD7 [6-17]	0	1288.76234826	High	High	High	3.9e7	1.0e7	1.9e7	3.0518479347229	High	0.000226	0.005237
High	[R].TFSIIKPNAVAK.[N]	1xDeamidated [N8]	0.0191667	0	1	1	2	A6TCD7	A6TCD7 [6-17]	0	1289.74636426	High	Not Found	Not Found	2.6e7			1.6485310792923	High	0	9.45E-05
High	[K].KLADSGLNIIAAK.[S]		0.0311559	0	1	1	10	A6T6F6	A6T6F6 [360-372]	1	1313.77872655	Not Found	Not Found	High			9.5e6	2.48946690559387	High	0	0.0002961
High	[R].EQIIFPEIDYDKVDR.[V]	1xDeamidated [Q2]	0.0165229	0	1	2	4	A6TEW0	A6TEW0 [134-148]	1	1880.92763533	High	High	Not Found	6.4e6			2.84751391410828	High	5.604E-05	0.001279
High	[R].EQIIFPEIDYDKVDR.[V]		3.41922E-05	0	1	2	188	A6TEW0	A6TEW0 [134-148]	1	1879.94361933	High	High	High	2.3e7	1.7e7		3.85676288604736	High	0	5.35E-07
High	[K].VRENEPFDVALR.[R]		0.00113524	0	1	1	55	B5XU21	B5XU21 [6-17]	1	1444.75430266	High	High	High	3.3e6	9.9e6	1.8e7	3.6075131893158	High	5.604E-05	0.001569
High	[R].APNKDDKHSEAVIAAAAR.[L]		2.02448E-05	0	1	1	8	Q9F663	Q9F663 [265-282]	2	1863.96714873	High	High	Not Found	7.4e7	6.9e7		4.20814943313599	High	0	1.872E-10
High	[K].SDETLNDIVHASVLK.[E]		0.00100927	0	1	2	16	A6TFH4	A6TFH4 [593-607]	0	1640.84899074	Not Found	High	High		1.6e7	1.3e7	3.62171411514282	High	0	3.321E-07
High	[R].ALVNAGPGSLGPVNMPVPVIIDR.[T]		0.000740177	0	1	1	8	A6T4Z7	A6T4Z7 [329-351]	0	2286.26384789	Not Found	High	High		6.5e6	2.7e7	3.47244882583618	High	0	1.805E-05
High	[R].AGDVLLGISTSGNSGNVIK.[A]	1xDeamidated [N]	0.0178909	0	1	2	4	A6T518	A6T518 [111-129]	0	1802.94943339	High	Not Found	Not Found				3.7971498966217	High	0	0.0005338
High	[R].AGDVLLGISTSGNSGNVIK.[A]		7.66716E-05	0	1	2	8	A6T518	A6T518 [111-129]	0	1801.96541739	High	High	Not Found	1.5e7	6.9e6		4.1576623916626	High	0	5.568E-08
High	[R].HIYAQVIAPNGSEVLVAASTVEK.[A]	2xDeamidated [Q5; N10]	1.42321E-07	0	1	2	19	A6TEV6	A6TEV6 [34-56]	0	2398.25003225	High	High	High		9.1e6	2.5e7	5.70783853530884	High	0	2.446E-14
High	[R].HIYAQVIAPNGSEVLVAASTVEK.[A]	1xDeamidated [N/Q]	2.03764E-09	0	1	2	170	A6TEV6	A6TEV6 [34-56]	0	2397.26601625	High	High	High	1.3e7	3.6e7		6.48257827758789	High	0	1.093E-11
High	[R].HIYAQVIAPNGSEVLVAASTVEK.[A]		1.78589E-06	0	1	2	23	A6TEV6	A6TEV6 [34-56]	0	2396.28200025	High	High	High		1.2e7	1.3e8	4.76549053192139	High	0	1.789E-12
High	[K].SAVEQWSAGATGLGVR.[T]		2.01368E-05	0	1	2	6	A6TCE4	A6TCE4 [404-419]	0	1588.8077947	High	High	Not Found	2.0e7	1.5e7		4.76943206787109	High	0	5.413E-09
High	[R].ELAVQVAEAMTEFSK.[H]		0.000748134	0	1	1	8	P33906	P33906 [85-99]	0	1652.81999884	High	High	High	1.5e7		1.0e7	3.84992599487305	High	0	1.882E-07
High	[K].ATLKPEGQQALDQLYTQLSNMDPK.[D]	1xDeamidated [Q/N]	0.00226221	0	1	1	6	P24017	P24017 [226-249]	0	2690.334172	High	High	Not Found	1.2e7			3.82523989677429	High	0	1.558E-06
High	[K].ATLKPEGQQALDQLYTQLSNMDPK.[D]		1.2857E-07	0	1	1	42	P24017	P24017 [226-249]	0	2689.350156	High	High	High	1.3e7	7.8e8	1.3e9	6.27234268188477	High	0	7.101E-14
High	[R].ERQEQQEQEAAELQAVTAIAEGR.[R]	1xDeamidated [Q]	2.24764E-06	0	1	1	50	B5XTE8	B5XTE8 [68-90]	1	2585.24377705	High	High	High			1.3e7	6.06243801116943	High	0	3.103E-12
High	[R].YYGGCEYVDVVEQLAIDR.[A]	1xCarbamidomethyl [C5]	2.47477E-06	0	1	2	49	A6TCG5	A6TCG5 [64-81]	0	2148.99064607	High	High	High	2.8e7	1.2e7	1.6e7	4.83074140548706	High	0	7.552E-11
High	[R].YYGGCEYVDVVEQLAIDR.[A]	1xDeamidated [Q13]; 1xCarbamidomethyl [C5]	2.28946E-05	0	1	2	12	A6TCG5	A6TCG5 [64-81]	0	2149.97466207	High	High	High		1.2e7	8.7e6	4.67450523376465	High	0	1.665E-09
High	[R].LGIVKPWNSTWFANTK.[E]		3.0487E-06	0	1	1	7	B5XNA0	B5XNA0 [12-27]	0	1861.99592979	High	Not Found	Not Found	1.7e8			4.36254549026489	High	0	1.059E-11
High	[R].LGIVKPWNSTWFANTK.[E]	1xDeamidated [N]	0.000204013	0	1	1	4	B5XNA0	B5XNA0 [12-27]	0	1862.97994579	High	Not Found	Not Found	1.3e7			2.26444387435913	High	0	6.997E-08
High	[R].LGIQAFEPVLIEGK.[A]		4.16737E-05	0	1	1	116	A6TGP1	A6TGP1 [432-445]	0	1513.86245611	High	High	High	1.7e7	2.1e7		3.26254773139954	High	0	7.674E-09
High	[R].LDRWETELNEALPGDAR.[AD]		0.000102342	0	2	9	72	P0A3M1; P37323	P0A3M1 [158-174]; P37323 [137-153]	1	1984.97229362	High	High	High		1.4e7		5.01631355285645	High	0	3.251E-08
High	[K].EGVITVEDGTGLEDELDVVEGMQFDR.[G]		1.02157E-07	0	1	3	133	A6TH53	A6TH53 [172-197]	0	2852.31422383	High	High	High	9.5e6	2.6e7	3.2e7	6.57898807525635	High	0	2.581E-12
High	[R].LDRWETELNEALPGDAR.[AD]	1xDeamidated [N9]	0.00482959	0	2	9	3	P0A3M1; P37323	P0A3M1 [158-174]; P37323 [137-153]	1	1985.95630962	High	High	Not Found				4.61875772476196	High	0	0.0002004
High	[R].FKGDDIVDTVTLTR.[R]		0.00131854	0	1	2	17	A6TBQ0	A6TBQ0 [56-69]	1	1579.83261245	Not Found	High	High		9.6e6	4.3e7	3.36701536178589	High	0	6.512E-07
High	[K].ATIDAHIPPQSLEEMWDIEGLQER.[L]		0.000153661	0	1	2	5	A6T4P1	A6T4P1 [686-709]	0	2778.34031957	High	Not Found	Not Found	1.8e7			4.20123291015625	High	0	9.069E-09
High	[K].ATIDAHIPPQSLEEMWDIEGLQER.[L]	1xDeamidated [Q10]	0.000130885	0	1	2	3	A6T4P1	A6T4P1 [686-709]	0	2779.32433557	High	Not Found	Not Found				4.71865129470825	High	0	6.694E-09
High	[K].AEYTPHVDTGDYIIVLNAEK.[V]		1.89411E-06	0	1	1	148	B5XSS1	B5XSS1 [42-61]	0	2248.11320365	High	High	High	1.2e7	2.5e7	4.6e7	4.81554794311523	High	0	6.39E-08
High	[K].AEYTPHVDTGDYIIVLNAEK.[V]	1xDeamidated [N17]	0.00239916	0	1	1	14	B5XSS1	B5XSS1 [42-61]	0	2249.09721965	High	High	High	1.5e7	1.5e7	1.2e7	4.78738784790039	High	0	1.752E-06
High	[R].ERQEQQEQEAAELQAVTAIAEGR.[R]		1.37091E-07	0	1	1	70	B5XTE8	B5XTE8 [68-90]	1	2584.25976105	High	High	High	1.3e7	1.5e7		6.65210628509521	High	0	8.862E-14
High	[R].LQAFEGVVIAIR.[N]		0.0187648	0	1	1	12	B5XVK6	B5XVK6 [40-51]	0	1315.77324729	Not Found	High	High		1.4e7		3.24274182319641	High	1.996E-05	0.0006485
High	[R].DLLGATNPANALAGTLR.[A]		3.67626E-06	0	1	1	181	A6TCD7	A6TCD7 [88-104]	0	1667.90750869	High	High	High	7.4e7	8.9e7	1.5e7	4.10684871673584	High	0	1.025E-08
High	[R].AESFQAVADATLAYHK.[K]		7.60815E-06	0	1	1	23	A6TFL4	A6TFL4 [240-255]	0	1721.84932511	Not Found	High	High		9.2e6		4.24480247497559	High	0	3.587E-11
High	[R].LVDVAQDLVVTEDDCGTLEGITMTPVIEGGDVK.[E]	1xCarbamidomethyl [C15]	0.0080588	0	1	1	4	A6TGP1	A6TGP1 [800-832]	0	3488.70225732	High	High	Not Found		1.1e7		3.93082022666931	High	0	1.79E-05
High	[R].GLMAKPDGSIIETPITANFR.[E]		1.73364E-05	0	1	1	27	A6TGP1	A6TGP1 [745-764]	0	2131.12160038	High	High	Not Found	2.0e7	5.6e7		3.79248309135437	High	0	1.399E-10
High	[K].NPDVQALLNDAPALGDYLDEESK.[A]	1xDeamidated [N9]	0.010351	0	1	1	2	B5XNL6	B5XNL6 [212-234]	0	2488.17256924	Not Found	High	Not Found		4.4e6		4.62350368499756	High	0	2.886E-05
High	[K].NPDVQALLNDAPALGDYLDEESK.[A]		0.00281624	0	1	1	2	B5XNL6	B5XNL6 [212-234]	0	2487.18855324	Not Found	Not Found	High			1.6e7	3.76347923278809	High	0	0.0004663
High	[K].GPLENDGFSAVEAIAPGVIER.[Q]	1xDeamidated [N5]	1.29569E-06	0	1	2	11	A6TG38	A6TG38 [119-139]	0	2142.0713393	High	High	High			1.2e8	5.73079967498779	High	0	9.688E-13
High	[K].GPLENDGFSAVEAIAPGVIER.[Q]		3.06678E-08	0	1	2	130	A6TG38	A6TG38 [119-139]	0	2141.0873233	High	High	High	8.3e6	6.6e6	1.0e7	6.57899618148804	High	0	2.011E-13
High	[K].RDWYVVDATGK.[T]		0.00534498	0	1	1	31	B5XSS1	B5XSS1 [13-23]	1	1309.65352607	High	High	High	1.6e7			3.48845958709717	High	1.996E-05	0.0006777
High	[R].VFQTHSPVVDSIAVK.[R]		4.55313E-06	0	1	1	116	B5XVK6	B5XVK6 [73-87]	0	1626.8849824	High	High	High	1.7e7	2.0e7		4.73045825958252	High	0	1.535E-10
High	[K].LHGGEPANFLDVGGGATK.[E]	1xDeamidated [N8]	0.00720546	0	1	1	2	A6T6F6	A6T6F6 [278-295]	0	1740.85513917	Not Found	Not Found	High			1.9e7	2.92648863792419	High	5.604E-05	0.001471
High	[K].LHGGEPANFLDVGGGATK.[E]		2.27725E-05	0	1	1	51	A6T6F6	A6T6F6 [278-295]	0	1739.87112317	High	High	High	8.4e6	1.9e7	1.1e7	4.25138378143311	High	0	3.12E-06
High	[R].YIVNEVQDVYR.[L]		0.00156452	0	1	1	11	A6TGP1	A6TGP1 [1232-1242]	0	1397.70595551	High	High	Not Found		1.4e7		3.59867811203003	High	0	7.69E-07
High	[R].GNPTVEAEVHLEGGFVGMAAAPSGASTGSR.[E]	1xDeamidated [N2]	6.44582E-06	0	1	2	33	A6TD53	A6TD53 [17-46]	0	2857.34211083	High	High	High	1.7e7			5.90544986724854	High	0	6.046E-10
High	[R].GNPTVEAEVHLEGGFVGMAAAPSGASTGSR.[E]		5.00407E-09	0	1	2	53	A6TD53	A6TD53 [17-46]	0	2856.35809483	High	High	High	9.3e6	3.8e6		6.41245079040527	High	0	1.829E-14
High	[R].TVDATQPLDAVAR.[D]		0.00153142	0	1	2	2	A6T7F8	A6T7F8 [186-198]	0	1356.71176914	High	Not Found	Not Found				2.6039412021637	High	0	7.409E-07
High	[R].TASITGACVALADALNK.[L]	1xCarbamidomethyl [C8]	0.0003855	0	1	1	2	B5XTF9	B5XTF9 [127-143]	0	1675.8683463	Not Found	High	Not Found				3.35653519630432	High	0	5.157E-07
High	[R].GLMAKPDGSIIETPITANFR.[E]	1xDeamidated [N18]	0.0228239	0	1	1	1	A6TGP1	A6TGP1 [745-764]	0	2132.10561638	High	Not Found	Not Found				3.21464967727661	High	0	0.0001335
High	[R].QLDPLVVGQEHYDTAR.[G]		4.03577E-05	0	1	2	56	A6TG36	A6TG36 [344-359]	0	1840.91880158	High	High	High	1.8e7	2.2e7	1.2e7	4.06272029876709	High	0	1.896E-09
High	[K].SSHGDVDYAQASAELAK.[A]		6.65601E-06	0	1	2	24	A6TG35	A6TG35 [108-124]	0	1748.80858242	High	High	Not Found	7.1e6	9.0e6		4.53835296630859	High	0	1.229E-09
High	[R].QTDELTGLSSLVVLDSAER.[T]		3.05773E-07	0	1	1	31	A6TGP1	A6TGP1 [1049-1067]	0	2033.03970438	Not Found	High	High		1.0e7	1.9e7	5.18105936050415	High	0	1.405E-11
High	[R].ADPLEQGAGDQGLMFGYATNETDVLMPAPVTYAHR.[L]	2xDeamidated [Q6; N20]	0.000445376	0	1	2	2	A6TDV1	A6TDV1 [110-144]	0	3737.70980284	Not Found	High	Not Found		1.5e7		5.29331684112549	High	0	7.002E-08
High	[R].ADPLEQGAGDQGLMFGYATNETDVLMPAPVTYAHR.[L]	1xDeamidated [Q/N]	5.93133E-05	0	1	2	22	A6TDV1	A6TDV1 [110-144]	0	3736.72578684	High	High	Not Found	1.8e7	1.6e7		6.51704740524292	High	0	5.916E-09
High	[R].ADPLEQGAGDQGLMFGYATNETDVLMPAPVTYAHR.[L]		0.0031171	0	1	2	2	A6TDV1	A6TDV1 [110-144]	0	3735.74177084	High	Not Found	Not Found				3.90067028999329	High	0	2.904E-06
High	[R].FAGDALPSNPVACAVAIADK.[M]	1xCarbamidomethyl [C13]	3.97154E-05	0	1	2	2	A6TFH4	A6TFH4 [438-457]	0	1986.99533761	Not Found	Not Found	High				3.72703123092651	High	0	6.824E-10
High	[K].GQAMVEIGPGLAALTEPVGER.[L]	1xDeamidated [Q2]	0.043122	0	1	2	5	A6T4I7	A6T4I7 [38-58]	0	2096.06923086	Not Found	High	High			7.2e6	2.66758608818054	High	3.856E-05	0.001063
High	[K].VILSGEVTRPVTVR.[G]		0.000230714	0	1	1	131	B5XNB2	B5XNB2 [110-123]	0	1525.90605223	High	High	High	1.1e7	3.4e7	1.4e7	2.42252635955811	High	0	2.766E-07
High	[R].IDDIDLNLEDFVQR.[V]		0.00138352	0	1	2	2	A6TBK7	A6TBK7 [368-381]	0	1704.84390534	Not Found	Not Found	High				3.59901905059814	High	0	1.176E-06
High	[R].SHDALTAVTSLSVDK.[T]		8.33226E-06	0	1	1	233	A6T7E9	A6T7E9 [18-32]	0	1543.79622693	High	High	High	2.2e7	2.4e7	1.5e7	4.7960090637207	High	0	1.963E-10
High	[R].DRGEDALIVYDDLSK.[Q]		0.000262309	0	1	1	58	A6TG38	A6TG38 [251-265]	1	1708.83881994	High	High	High	1.5e7		1.0e7	4.88681745529175	High	0	4.959E-07
High	[K].TVAAMDVLAPGIGEIIGGSQR.[E]	1xDeamidated [Q20]	0.00560792	0	1	1	3	A6T726	A6T726 [376-396]	0	2056.07431626	Not Found	High	High				3.6574559211731	High	0	0.0004618
High	[K].TVAAMDVLAPGIGEIIGGSQR.[E]		0.000116981	0	1	1	6	A6T726	A6T726 [376-396]	0	2055.09030026	Not Found	High	High				3.86175870895386	High	0	4.716E-08
High	[R].YLSLLPYTDR.[H]		0.00262728	0	1	1	66	B5Y306	B5Y306 [64-73]	0	1240.6572145	High	High	High	4.8e6		1.6e7	2.65550923347473	High	0	2.281E-06
High	[K].TGSLNLYVMDLGSGQIR.[Q]		0.0112111	0	1	1	11	B5XZC1	B5XZC1 [265-281]	0	1823.93200883	Not Found	High	High		1.1e7		2.25753331184387	High	0	3.364E-05
High	[R].ELAAFSQFASDLDDATR.[K]		1.50499E-06	0	1	2	97	A6TG38	A6TG38 [402-418]	0	1856.86609726	High	High	High	1.2e7	1.2e7	2.5e7	6.12750673294067	High	0	5.34E-11
High	[K].EGLVHISQIADK.[R]		0.0216483	0	1	2	20	A6TEI3	A6TEI3 [646-657]	0	1309.71104091	High	High	High		9.0e6	1.5e7	3.06283235549927	High	3.856E-05	0.0007726
High	[K].IVDAQGNDVLIPGTDMPAQYFLPGK.[A]		0.000551592	0	1	1	23	A6TGP1	A6TGP1 [1080-1104]	0	2659.34361414	High	High	High	1.7e7	8.8e6	2.4e7	3.78504180908203	High	0	2.202E-05
High	[K].DISFEAPNAPQVFQK.[D]		7.62627E-05	0	1	1	4	B5XTJ1	B5XTJ1 [20-34]	0	1690.84351148	High	Not Found	Not Found				4.03893041610718	High	0	2.388E-09
High	[R].ALLNSMVIGVTEGFTK.[K]	1xDeamidated [N4]	0.000941508	0	1	2	20	A6TEV7	A6TEV7 [70-85]	0	1680.88768491	Not Found	High	High		1.2e7	3.0e7	3.85994935035706	High	0	7.096E-07
High	[R].ALLNSMVIGVTEGFTK.[K]		3.4765E-07	0	1	2	70	A6TEV7	A6TEV7 [70-85]	0	1679.90366891	High	High	High		1.6e9	1.7e8	5.2013692855835	High	0	7.226E-07
High	[R].IFTEDGVSIPVTVIEVEANR.[V]	1xDeamidated [N19]	7.36789E-06	0	1	1	18	A6TEX2	A6TEX2 [14-33]	0	2189.13360517	High	High	High			2.3e7	5.26665830612183	High	0	2.701E-11
High	[R].IFTEDGVSIPVTVIEVEANR.[V]		2.74756E-07	0	1	1	192	A6TEX2	A6TEX2 [14-33]	0	2188.14958917	High	High	High	2.9e7	1.4e7	2.6e7	5.18889760971069	High	0	4.983E-14
High	[K].GIDTVLAELR.[A]		0.00209914	0	1	1	132	A6TFM8	A6TFM8 [63-72]	0	1086.61534972	High	High	High		5.6e7		3.70101094245911	High	0	1.866E-05
High	[R].VVILSAGTGNPFFTTDSAACLR.[G]	1xDeamidated [N10]; 1xCarbamidomethyl [C20]	0.00149902	0	1	1	2	A6T4X3	A6T4X3 [131-152]	0	2298.14345867	Not Found	High	Not Found		8.3e6		3.65112733840942	High	0	1.187E-05
High	[R].VVILSAGTGNPFFTTDSAACLR.[G]	1xCarbamidomethyl [C20]	1.54947E-05	0	1	1	22	A6T4X3	A6T4X3 [131-152]	0	2297.15944267	Not Found	High	High		1.2e7	2.2e7	4.98464393615723	High	0	8.248E-10
High	[K].ALTICTVSDHIR.[T]	1xCarbamidomethyl [C5]	0.0126026	0	1	2	3	B5Y274	B5Y274 [197-208]	0	1385.72056004	High	Not Found	High	1.0e7			2.06905150413513	High	0	0.0005929
High	[K].QYPIVSIEDGLDESDWEGFAYQTK.[V]	1xDeamidated [Q]	3.66539E-05	0	1	1	29	A6TD53	A6TD53 [283-306]	0	2791.26211243	High	High	High	1.0e7		2.4e7	5.2108154296875	High	0	1.049E-09
High	[K].QYPIVSIEDGLDESDWEGFAYQTK.[V]		1.63069E-06	0	1	1	97	A6TD53	A6TD53 [283-306]	0	2790.27809643	High	High	High	1.5e7	1.9e7	2.1e7	6.84561777114868	High	0	1.777E-11
High	[K].TAAFSLPLLNNIDPELR.[A]		0.00177865	0	1	1	4	P33906	P33906 [57-73]	0	1884.02253837	High	Not Found	Not Found	8.0e6			3.06550741195679	High	0	9.919E-07
High	[R].ETLLDAVEHPEK.[Y]		0.000116981	0	1	1	155	A6TCJ1	A6TCJ1 [81-92]	0	1380.70053574	High	High	High	2.0e8	2.2e7	1.6e7	4.54518175125122	High	0	1.087E-06
High	[R].AVDSTYQYGLSAR.[G]		0.00227433	0	1	1	2	B5XWS2	B5XWS2 [185-197]	0	1430.69103368	High	Not Found	Not Found	1.5e7			3.88475275039673	High	0	1.585E-06
High	[R].LEEVNAELEQPDVWNEPER.[A]		6.85269E-05	0	1	1	2	B5XUF3	B5XUF3 [34-52]	0	2296.07279533	High	Not Found	Not Found	6.1e6			5.32126522064209	High	0	2.208E-08
High	[K].TVNMMELIR.[N]		0.0247065	0	1	2	34	A6TG36	A6TG36 [157-165]	0	1106.56966192	Not Found	High	High		1.0e7	9.2e6	2.46645045280457	High	5.604E-05	0.001188
High	[R].NTQAVLDGSLDQFIEASLK.[A]		0.00139094	0	1	1	1	B5XUF3	B5XUF3 [344-362]	0	2049.04987518	Not Found	High	Not Found		3.0e7		4.24776315689087	High	0	6.18E-07
High	[K].IVDAQGNDVLIPGTDMPAQYFLPGK.[A]	1xDeamidated [N/Q]	0.00540233	0	1	1	42	A6TGP1	A6TGP1 [1080-1104]	0	2660.32763014	High	High	High	1.1e7	8.0e6	2.3e7	3.53082203865051	High	5.604E-05	0.001303
High	[R].AAGDKPENGVFWESAGEGEYTVADITK.[A]		0.00151514	0	1	1	1	A6T5N6	A6T5N6 [143-169]	0	2841.32135818	Not Found	High	Not Found				4.61738348007202	High	0	7.261E-07
High	[R].AAGDKPENGVFWESAGEGEYTVADITK.[A]	1xDeamidated [N8]	6.29433E-07	0	1	1	49	A6T5N6	A6T5N6 [143-169]	0	2842.30537418	High	High	High	1.2e7	7.6e6	1.3e7	7.1079626083374	High	0	4.564E-13
High	[K].TAEDYLGEPVTEAVITVPAYFNDAQR.[Q]		1.65706E-06	0	1	2	98	A6T4F4	A6T4F4 [126-151]	0	2869.38904382	High	High	High	1.6e7	2.3e7	2.5e7	5.85870027542114	High	0	1.786E-12
High	[K].TAEDYLGEPVTEAVITVPAYFNDAQR.[Q]	1xDeamidated [Q/N]	0.000160378	0	1	2	51	A6T4F4	A6T4F4 [126-151]	0	2870.37305982	High	High	High	8.5e6	1.9e7	2.0e7	5.48802804946899	High	0	0.0001449
High	[R].LYDTYGFPVDLTADVCR.[E]	1xCarbamidomethyl [C16]	4.30326E-05	0	1	1	5	A6TCV9	A6TCV9 [398-414]	0	2004.93715403	Not Found	Not Found	High			2.8e7	3.22081923484802	High	0	1.158E-05
High	[R].LVDVAQDLVVTEDDCGTLEGITMTPVIEGGDVK.[E]	1xDeamidated [Q6]; 1xCarbamidomethyl [C15]	0.00239916	0	1	1	6	A6TGP1	A6TGP1 [800-832]	0	3489.68627332	High	High	High		4.9e6	1.3e7	5.1255350112915	High	0	6.411E-06
High	[R].EKPTWLEVDAGK.[M]		0.000256757	0	1	1	68	B5XNB5	B5XNB5 [166-177]	0	1372.71070654	High	High	High	1.6e8	1.2e8	2.2e8	3.30363273620605	High	0	4.544E-05
High	[K].AKPGQDFFPLTVNYQER.[T]	1xDeamidated [Q/N]	0.00205475	0	1	2	9	A6TEI3	A6TEI3 [50-66]	0	2010.99196691	High	High	High			2.3e7	4.04617595672607	High	0	1.303E-06
High	[R].KDVNPDEAVAIGAAVQGGVLTGDVK.[D]		2.21842E-07	0	1	2	129	A6T4F4	A6T4F4 [363-387]	1	2423.27764308	High	High	High	1.0e7	1.5e7	1.8e7	6.57891321182251	High	0	1.706E-12
High	[R].KDVNPDEAVAIGAAVQGGVLTGDVK.[D]	1xDeamidated [N/Q]	0.0021217	0	1	2	15	A6T4F4	A6T4F4 [363-387]	1	2424.26165908	High	High	High		8.0e6	3.2e7	5.10985136032104	High	0	1.389E-06
High	[K].VTIEGWNGPVEVEQIK.[G]		0.0116985	0	1	2	1	A6TCB0	A6TCB0 [52-67]	0	1797.93814007	High	Not Found	Not Found				3.07137989997864	High	0	3.658E-05
High	[K].ATAAPVTGPLADDPIQETITFDDFAK.[V]		0.0420102	0	1	2	5	A6TBK7	A6TBK7 [553-578]	0	2704.33521741	Not Found	High	High			1.1e7	4.23099613189697	High	0	0.0005842
High	[K].ATAAPVTGPLADDPIQETITFDDFAK.[V]	1xDeamidated [Q16]	0.00740009	0	1	2	5	A6TBK7	A6TBK7 [553-578]	0	2705.31923341	Not Found	High	High		9.9e6		4.34076499938965	High	3.856E-05	0.001033
High	[K].AKPGQDFFPLTVNYQER.[T]		7.28951E-06	0	1	2	48	A6TEI3	A6TEI3 [50-66]	0	2010.00795091	High	High	High	2.0e7	2.6e7	2.5e8	4.27139377593994	High	0	1.527E-08
High	[K].TTLTAAITTVLAK.[T]		5.30124E-05	0	1	1	435	A6TEX7	A6TEX7 [26-38]	0	1303.78314321	High	High	High	4.9e7	2.8e8	7.6e9	4.38821649551392	High	0	4.937E-08
High	[K].VGDIVIFNDGYGVK.[ST]		0.000128802	0	1	2	96	A6TH52	A6TH52 [61-74]	0	1495.77912041	High	High	High	3.8e7	7.4e7		3.66846776008606	High	0	4.82E-08
High	[R].ELSAEGFNFIGTGVSGGEEGALK.[G]		1.65706E-06	0	2	2	50	P00350; P41576	P00350 [114-136]; P41576 [114-136]	0	2269.09828182	High	High	High	6.3e6	2.7e7	8.0e6	5.74768447875977	High	0	3.909E-11
High	[R].ELLSQYDFPGDDTPIVR.[G]		9.86388E-07	0	1	1	310	A6TEX7	A6TEX7 [156-172]	0	1964.95999762	High	High	High	4.1e7		2.7e7	5.34789276123047	High	0	1.006E-09
High	[R].LATLPTYEEAIAR.[L]		0.00046984	0	1	1	105	P0A297	P0A297 [126-138]	0	1447.77912041	High	High	High	3.1e7	1.5e7	1.4e8	3.15983891487122	High	0	1.374E-07
High	[K].VMGQALPELVDQVVEVVQR.[H]		0.000479998	0	1	1	2	B5XZS3	B5XZS3 [19-37]	0	2109.13725044	High	Not Found	Not Found	5.0e7			3.59734106063843	High	0	2.808E-05
High	[R].AQSVVDYLVAK.[G]		0.0134326	0	1	1	19	P24017	P24017 [276-286]	0	1192.6572145	High	High	High	1.9e7		1.1e7	2.81177020072937	High	0	8.112E-05
High	[R].NEETLEPVPYFQK.[L]		6.92638E-05	0	1	2	13	A6TCB0	A6TCB0 [104-116]	0	1593.77951427	High	High	High	1.2e7	1.6e7		4.59436225891113	High	0	1.662E-07
High	[K].LDVLDGLK.[E]		0.041141	0	1	2	14	A6TH93	A6TH93 [333-340]	0	872.5087595	High	High	High	3.5e7	2.7e7	9.9e6	1.84248995780945	High	0.0002597	0.005603
High	[R].ALSQPDLYEGDGELR.[V]		9.22342E-06	0	1	1	18	A6T5N6	A6T5N6 [50-64]	0	1662.79695516	High	High	High	1.2e7			4.99926137924194	High	0	1.443E-09
High	[K].DAGVDIDAGNALVDR.[I]		2.02448E-05	0	1	2	6	A6TCB3	A6TCB3 [11-25]	0	1500.72887566	High	High	Not Found	2.6e7			4.78550004959106	High	0	1.256E-08
High	[R].GLDITITTTAK.[S]		0.00472757	0	1	2	62	A6TEW0	A6TEW0 [151-161]	0	1133.64123007	High	High	High		3.0e7	7.2e6	3.14740109443665	High	0	4.83E-05
High	[R].DTINAPAEELGPEQLAQR.[A]	1xDeamidated [Q/N]	0.000256757	0	1	2	4	A6TCE4	A6TCE4 [112-129]	0	1952.95597525	High	Not Found	Not Found				4.50977611541748	High	0	2.454E-06
High	[R].DTINAPAEELGPEQLAQR.[A]		2.99131E-05	0	1	2	10	A6TCE4	A6TCE4 [112-129]	0	1951.97195925	High	High	High		1.1e7		4.62567043304443	High	0	1.023E-09
High	[R].IIQICGGLSDR.[E]	1xCarbamidomethyl [C5]	0.00332343	0	1	2	2	A6TCI3	A6TCI3 [24-34]	0	1231.64633254	High	Not Found	Not Found	6.8e6			2.73788785934448	High	0	3.278E-06
High	[R].APIVLAVYTR.[A]		0.00104776	0	1	1	103	Q9F663	Q9F663 [255-264]	0	1102.66190604	High	High	High	1.5e7	4.1e7		3.28997564315796	High	0	3.887E-07
High	[R].ALGPEPMATAYVQPSR.[R]		8.39689E-05	0	1	2	4	A6TFH5	A6TFH5 [48-63]	0	1687.84721667	High	High	Not Found	2.2e7	2.4e7		3.38890719413757	High	0	2.866E-09
High	[K].VGEEVEIVGIK.[E]		0.000244693	0	1	1	110	A6TEX7	A6TEX7 [239-249]	0	1171.65688013	High	High	High	2.9e9	5.4e8	5.7e7	3.41882371902466	High	0	6.781E-06
High	[K].TEFDVILK.[A]		0.016967	0	1	2	158	A6TGN9	A6TGN9 [53-60]	0	964.53497422	High	High	High			3.4e6	2.20004534721375	High	0	0.0003788
High	[K].DTTTIIDGVGEESAIQGR.[V]		2.46885E-07	0	1	3	116	A6TH53	A6TH53 [328-345]	0	1861.91377567	High	High	High	3.1e7	1.9e7	2.8e7	5.41199970245361	High	0	6.482E-11
High	[R].FVAINFEPVVGEILEK.[V]		0.00728269	0	1	2	2	A6T5F6	A6T5F6 [239-254]	0	1803.98911305	High	Not Found	Not Found	1.0e8			2.56759071350098	High	0	0.0002528
High	[K].IGVLTSGGDAPGMNAAIR.[G]		5.79197E-06	0	1	1	32	A6TGB8	A6TGB8 [5-22]	0	1699.87957939	High	High	High	3.9e6	8.5e6	1.1e7	4.65899229049683	High	0	8.418E-10
High	[K].VLESAIANAEHNDGADIDDLK.[V]	1xDeamidated [N]	4.82901E-06	0	1	1	58	A6TEW7	A6TEW7 [50-70]	0	2211.04116127	High	High	High	3.1e7	5.2e7	6.1e6	6.26135110855103	High	0	1.209E-11
High	[K].VLESAIANAEHNDGADIDDLK.[V]		5.78141E-09	0	1	1	188	A6TEW7	A6TEW7 [50-70]	0	2210.05714527	High	High	High	3.1e7	6.5e7	2.0e7	5.83037662506104	High	0	1.297E-15
High	[K].GEILGGMAAVEQPEPAAQPK.[K]	1xOxidation [M7]	1.41481E-05	0	1	1	8	B5XNA0	B5XNA0 [205-224]	0	2009.00081696	High	High	Not Found		1.8e7		5.68718957901001	High	0	2.133E-10
High	[K].GEILGGMAAVEQPEPAAQPK.[K]	1xDeamidated [Q]	0.000158672	0	1	1	7	B5XNA0	B5XNA0 [205-224]	0	1993.98991796	Not Found	Not Found	High			6.4e6	5.39145517349243	High	0	1.101E-08
High	[K].GEILGGMAAVEQPEPAAQPK.[K]		1.59237E-07	0	1	1	116	B5XNA0	B5XNA0 [205-224]	0	1993.00590196	High	High	High	3.4e7	1.4e7	3.8e7	5.87064075469971	High	0	1.626E-13
High	[R].YNNVIDEMLEAGTAYK.[C]		0.010975	0	1	2	1	A6TC43	A6TC43 [82-97]	0	1830.85784082	High	Not Found	Not Found				2.58576345443726	High	0	3.248E-05
High	[R].LENVAAACGLMK.[Q]	1xCarbamidomethyl [C8]	0.000956731	0	1	2	6	A6TBJ8	A6TBJ8 [217-228]	0	1276.63880433	High	High	Not Found				3.78647756576538	High	0	7.157E-07
High	[K].TTLTLQVIAAAQR.[E]		0.00163287	0	1	2	12	A6TCW1	A6TCW1 [74-86]	0	1385.81108927	Not Found	Not Found	High				2.62905550003052	High	0	1.165E-05
High	[K].VWIFKGEILGGMAAVEQPEPAAQPK.[K]	1xDeamidated [Q]	0.016262	0	1	1	4	B5XNA0	B5XNA0 [200-224]	1	2667.38508549	High	Not Found	Not Found	1.5e7			3.96113133430481	High	0	6.906E-05
High	[R].VFIMDDAEQFMPNYLR.[F]		0.000234445	0	1	1	4	A6T5N6	A6T5N6 [304-319]	0	1988.92448062	High	Not Found	Not Found	8.6e6			3.7600314617157	High	0	2.046E-08
High	[K].VSISTTMGAGVAVDQAGLNASAN.[-]	2xDeamidated [Q15; N23]	0.00531654	0	1	2	1	A6TGN6	A6TGN6 [212-234]	0	2136.01250417	Not Found	High	Not Found				4.82926988601685	High	0	8.066E-06
High	[R].AAYEAFQSGMSEFDINQAYLTATGHR.[D]	1xDeamidated [Q/N]	0.00981434	0	1	2	3	A6TGM5	A6TGM5 [183-208]	0	2879.29409805	High	Not Found	Not Found	8.0e6			3.75551605224609	High	0	0.0001108
High	[K].VSISTTMGAGVAVDQAGLNASAN.[-]	1xDeamidated [Q15]	0.00238638	0	1	2	1	A6TGN6	A6TGN6 [212-234]	0	2135.02848817	Not Found	High	Not Found		4.5e7		3.33041071891785	High	0	1.735E-06
High	[R].QAVTNPQNTLFAIK.[R]		2.30173E-05	0	1	2	26	A6T4F4	A6T4F4 [57-70]	0	1544.84311762	High	High	High	9.2e6	3.7e7	2.5e6	3.35135889053345	High	0	4.804E-09
High	[R].GTLEDPNQFIR.[R]		0.000709184	0	1	1	13	A6T5N6	A6T5N6 [606-616]	0	1289.64844067	High	High	High	1.0e8			3.26686763763428	High	0	8.344E-05
High	[K].EYQVQLDIAMQSGKPK.[E]	2xDeamidated [Q5; Q11]	0.0147803	0	1	1	1	A6T4X2	A6T4X2 [194-209]	0	1836.90479186	High	Not Found	Not Found				2.71370267868042	High	0	5.738E-05
High	[K].EYQVQLDIAMQSGKPK.[E]		1.48103E-06	0	1	1	74	A6T4X2	A6T4X2 [194-209]	0	1834.93675986	High	High	High		1.3e7	2.6e7	4.1147985458374	High	0	3.929E-09
High	[R].KSTPFAAQVAAER.[C]		0.0244469	0	1	1	1	A6TEV0	A6TEV0 [57-69]	1	1375.73283897	High	Not Found	Not Found				2.99311900138855	High	0	0.0001521
High	[R].SGETEDATIADLAVGTAAGQIK.[T]	1xDeamidated [Q20]	1.16426E-06	0	1	2	12	A6TD53	A6TD53 [372-393]	0	2119.04009867	High	High	High			1.6e7	6.1261944770813	High	0	7.932E-13
High	[R].SGETEDATIADLAVGTAAGQIK.[T]		2.15473E-08	0	1	2	147	A6TD53	A6TD53 [372-393]	0	2118.05608267	High	High	High	2.9e7	5.1e7	4.6e7	6.94700717926025	High	0	9.487E-13
High	[K].AANIIGVQIEFAK.[V]		0.000208424	0	1	1	37	B5XNB2	B5XNB2 [97-109]	0	1373.77872655	High	High	High	4.4e7	5.2e7	8.1e7	3.70578050613403	High	0	6.622E-07
High	[R].SQDLASQAEESFVEAE.[-]		5.32967E-05	0	1	2	14	A6T4X1	A6T4X1 [226-241]	0	1739.76062913	High	High	High	1.4e8	6.2e7		5.79391098022461	High	0	5.447E-09
High	[K].FESEVYILSK.[D]		0.0018074	0	1	1	197	A6TEX7	A6TEX7 [305-314]	0	1214.63033104	High	High	High	6.7e6	6.4e7	4.6e7	2.94957685470581	High	0	1.319E-05
High	[K].VLPDVLEQFIHLR.[A]		0.00431743	0	1	2	1	A6TG39	A6TG39 [88-100]	0	1578.9002386	Not Found	Not Found	High				1.75498652458191	High	0	5.412E-06
High	[R].ISLVVNYDIPMDSESYVHR.[I]	1xDeamidated [N6]	0.000679489	0	1	2	3	P33906	P33906 [314-332]	0	2238.07471012	High	Not Found	Not Found				3.28765439987183	High	0	1.559E-07
High	[R].TDSFLFHYNFPPYSVGETGMVGSPK.[R]	1xDeamidated [N9]	0.000317994	0	1	2	1	A6TEI3	A6TEI3 [373-397]	0	2778.27559456	High	Not Found	Not Found				5.56268739700317	High	0	3.656E-08
High	[R].TDSFLFHYNFPPYSVGETGMVGSPK.[R]		8.95862E-07	0	1	2	11	A6TEI3	A6TEI3 [373-397]	0	2777.29157856	High	High	Not Found	3.5e7	6.1e7		5.56488656997681	High	0	4.794E-13
High	[K].ITTVQAAIDYINGHQA.[-]	1xDeamidated [Q/N]	4.19211E-07	0	1	1	666	B5XXH6	B5XXH6 [63-78]	0	1715.8598902	High	High	High	9.6e7	5.7e7	7.3e7	5.54877471923828	High	0	3.691E-11
High	[K].ITTVQAAIDYINGHQA.[-]		3.42116E-07	0	1	1	132	B5XXH6	B5XXH6 [63-78]	0	1714.8758742	High	High	High	2.6e7	1.0e7		5.47108936309814	High	0	3.074E-12
High	[R].QAVTNPQNTLFAIK.[R]	2xDeamidated [N/Q]	0.013011	0	1	2	13	A6T4F4	A6T4F4 [57-70]	0	1546.81114962	High	High	Not Found	1.4e7	6.8e6		2.14591932296753	High	0	4.496E-05
High	[K].VLYEMDGVPEELAR.[E]	1xOxidation [M5]	0.012272	0	1	1	2	A6TEW5	A6TEW5 [101-114]	0	1636.78869912	High	Not Found	Not Found	1.5e7			2.04135680198669	High	0	4.037E-05
High	[K].ISELSEEQIDILR.[E]		4.63782E-05	0	1	1	176	B5XNB4	B5XNB4 [45-57]	0	1544.81662802	High	High	High	2.6e7	9.7e7	4.7e7	4.37684535980225	High	0	3.536E-08
High	[R].VPTPNVSVVDLTVR.[L]		4.3963E-05	0	1	1	115	P24164	P24164 [227-240]	0	1495.84786865	High	High	High		6.9e7	5.8e7	3.39841032028198	High	0	2.21E-08
High	[R].LENWPPASIADE.[-]		0.0020329	0	1	1	25	A6TEU8	A6TEU8 [318-329]	0	1341.63212187	High	High	High	3.5e7	7.0e7	2.2e7	3.802983045578	High	0	1.273E-06
High	[R].DHIGGNSYDAR.[D]		0.0263221	0	1	1	4	Q48485	Q48485 [36-46]	0	1204.53413922	High	High	Not Found		9.3e7		2.26259136199951	High	0.001762	0.04026
High	[K].GDIVLCGFEYGR.[V]	1xCarbamidomethyl [C6]	0.0127373	0	1	2	2	A6TEI7	A6TEI7 [600-611]	0	1385.6518118	High	Not Found	Not Found				3.49161100387573	High	0	0.0001438
High	[R].LTNGFEVTSYIGGEGHNLQEHSVILIR.[G]	1xDeamidated [Q/N]	3.25077E-06	0	1	1	4	A6TEY0	A6TEY0 [57-83]	0	2984.51122504	High	Not Found	Not Found				4.50481367111206	High	0	2.076E-11
High	[R].VFMQPASEGTGIIAGGAMR.[A]	1xDeamidated [Q4]	4.66268E-05	0	1	1	7	A6TEV5	A6TEV5 [94-112]	0	1893.91973002	Not Found	High	High		2.3e7		5.01773691177368	High	0	2.969E-08
High	[R].VFMQPASEGTGIIAGGAMR.[A]		8.47181E-08	0	1	1	115	A6TEV5	A6TEV5 [94-112]	0	1892.93571402	High	High	High	3.3e8	5.8e7	4.3e7	5.709547996521	High	0	2.462E-10
High	[K].VSQALDILTYTNK.[K]		4.89259E-05	0	1	1	73	A6TEW7	A6TEW7 [29-41]	0	1465.78968507	High	High	High	2.3e8	6.5e7	2.7e7	4.56004190444946	High	0	6.945E-08
High	[K].AAAFEGELIPASQIDR.[L]		4.00468E-06	0	1	1	152	P0A297	P0A297 [110-125]	0	1687.86497517	High	High	High		2.1e8	4.5e7	4.72957372665405	High	0	1.795E-11
High	[K].TLPDAQFEVVHSLAK.[W]		0.00976222	0	1	2	5	A6TG48	A6TG48 [61-75]	0	1654.879897	Not Found	Not Found	High			2.0e7	2.54622006416321	High	0	2.759E-05
High	[R].YYEQDDASALPR.[N]		0.00420371	0	1	2	2	A6TGF8	A6TGF8 [246-257]	0	1427.64374913	High	Not Found	Not Found				2.45685267448425	High	0	5.14E-06
High	[R].APVVTIMGHVDHGK.[T]		0.000335462	0	1	2	16	A6TEI7	A6TEI7 [397-410]	0	1460.76784428	High	High	High			2.7e7	3.11109089851379	High	0	4.215E-08
High	[K].VSQALIAAGAPADCEPQVR.[Q]	1xCarbamidomethyl [C14]	1.46095E-05	0	1	2	10	A6TB43	A6TB43 [11-29]	0	1952.98583555	High	High	High		3.7e6		5.3533353805542	High	0	1.005E-10
High	[K].VLYEMDGVPEELAR.[E]		4.37286E-05	0	1	1	114	A6TEW5	A6TEW5 [101-114]	0	1620.79378412	High	High	High	1.2e7	6.9e7	5.6e7	4.23049020767212	High	0	3.08E-09
High	[K].VSISTTMGAGVAVDQAGLNASAN.[-]		0.0309924	0	1	2	1	A6TGN6	A6TGN6 [212-234]	0	2134.04447217	Not Found	High	Not Found				2.01700067520142	High	0	0.0002412
High	[R].IAKEEMESEMAR.[L]		0.00151514	0	1	2	5	A6TCF1	A6TCF1 [258-269]	1	1423.65557617	High	High	Not Found	7.7e6	2.2e7		3.19269013404846	High	0	9.125E-06
High	[R].IAQAAWQVNETTENIGAR.[R]	1xDeamidated [Q/N]	0.000287272	0	1	2	3	B5XZ37	B5XZ37 [377-394]	0	1972.97229405	Not Found	High	Not Found				4.52242231369019	High	0	3.02E-08
High	[R].ADIDYNTSEAHTTYGVIGVK.[V]		5.30428E-07	0	1	1	147	B5XNA0	B5XNA0 [180-199]	0	2154.03495335	High	High	High	6.5e7	3.4e7	4.2e7	4.92925643920898	High	0	5.428E-13
High	[R].NELLDVSDVSETINSIR.[E]		1.24439E-05	0	1	2	14	A6T4P1	A6T4P1 [664-680]	0	1903.96072585	Not Found	Not Found	High			2.5e7	4.0038366317749	High	0	7.424E-11
High	[R].VGDAPITPEFVLK.[L]		0.00724397	0	1	1	5	B5XSW5	B5XSW5 [16-28]	0	1385.76749315	High	Not Found	High			9.4e6	2.26213240623474	High	3.856E-05	0.000707
High	[K].DDIIEVMK.[K]		0.0473666	0	1	2	12	A6TGP0	A6TGP0 [423-430]	0	962.48630946	High	High	High		3.7e6		2.39175295829773	High	0.0001595	0.003637
High	[K].ILEVLQEPDNHHVSAEDLYK.[R]		0.00271287	0	1	1	8	P45599	P45599 [22-41]	0	2349.17211546	High	Not Found	Not Found	1.1e7			2.78013372421265	High	0	1.095E-05
High	[R].VVGQLGQVLGPR.[G]	2xDeamidated [Q4; Q7]	0.0236841	0	1	2	2	A6TGN6	A6TGN6 [123-134]	0	1224.69466348	Not Found	Not Found	High				2.48608160018921	High	0	0.0001431
High	[R].VVGQLGQVLGPR.[G]		0.000223429	0	1	2	32	A6TGN6	A6TGN6 [123-134]	0	1222.72663148	High	High	High		1.6e7	6.9e6	3.0464403629303	High	0	6.18E-08
High	[R].GFEGGQMPLYR.[R]		0.00158133	0	1	1	139	B5XNB2	B5XNB2 [49-59]	0	1254.59356842	High	High	High			3.6e7	3.58717346191406	High	0	2.34E-06
High	[K].DEEGLEIIR.[H]		0.0080588	0	1	1	11	B5XQC6	B5XQC6 [64-72]	0	1073.54732971	High	High	High	1.5e7	3.7e7	6.3e6	2.74075198173523	High	0	1.792E-05
High	[K].VNEENGLLSYTGTR.[L]	1xDeamidated [N5]	0.0224647	0	1	2	1	A6T4J7	A6T4J7 [74-87]	0	1553.74419178	Not Found	Not Found	High				1.5438939332962	High	0	0.0001292
High	[R].FANPQQGSVIFDDQIR.[G]	1xDeamidated [Q]	7.07614E-05	0	1	1	9	A6TC43	A6TC43 [142-157]	0	1835.89225292	High	Not Found	High	3.2e7			4.37632465362549	High	0	2.053E-09
High	[R].LITIAVPR.[I]		0.0476139	0	1	2	80	A6TEW0	A6TEW0 [103-110]	0	882.57711388	High	High	High	9.1e6	4.0e6	4.5e7	2.35393309593201	High	0.002042	0.04612
High	[R].EYQAIEQLAER.[V]	1xDeamidated [Q7]	0.0174229	0	1	2	4	A6T4J7	A6T4J7 [295-305]	0	1350.65358599	High	High	Not Found				2.66064190864563	High	0	7.912E-05
High	[R].SWSFGEVK.[K]		0.044494	0	1	1	13	A6TGP1	A6TGP1 [32-39]	0	939.45705829	High	High	High	3.9e7	6.7e6	1.3e6	2.42467379570007	High	5.604E-05	0.001117
High	[R].ADIDYNTSEAHTTYGVIGVK.[V]	1xDeamidated [N6]	3.71579E-06	0	1	1	13	B5XNA0	B5XNA0 [180-199]	0	2155.01896935	High	High	High		1.8e7	3.0e7	3.91182732582092	High	0	7.32E-12
High	[K].DEVILTLNK.[S]		0.0087759	0	1	1	19	A6TEU8	A6TEU8 [96-104]	0	1044.59355166	High	High	High	1.7e7	3.9e7	4.8e6	2.73340654373169	High	0	0.0001877
High	[K].NVNPETTLFLVASK.[T]		0.0032706	0	1	2	5	A6TGT4	A6TGT4 [195-208]	0	1532.83188422	High	High	Not Found	2.2e7			1.68273758888245	High	0	4.678E-05
High	[K].TVPMFNEALAELNK.[I]		0.000324869	0	1	2	132	A6T4X1	A6T4X1 [46-59]	0	1576.80395492	High	High	High	6.6e7	3.7e7	3.4e8	3.14569616317749	High	0	8.522E-06
High	[K].AAMSGMLSPELK.[Q]		0.0027274	0	1	2	8	A6TEI7	A6TEI7 [786-797]	0	1234.61700596	High	High	Not Found				3.08980393409729	High	0	6.938E-06
High	[R].FAAYFQQGNMESNGK.[Y]	1xDeamidated [N13]	8.93216E-06	0	1	2	14	A6TGT4	A6TGT4 [345-359]	0	1692.73224691	High	High	High	5.5e7	4.3e7	5.3e6	4.29911613464355	High	0	7.62E-11
High	[R].FAAYFQQGNMESNGK.[Y]		0.000120151	0	1	2	8	A6TGT4	A6TGT4 [345-359]	0	1691.74823091	High	High	Not Found	7.7e6	3.3e6		3.69544982910156	High	0	2.838E-07
High	[K].LTLGSALAAPQR.[Q]		0.000122095	0	1	1	84	Q9F663	Q9F663 [192-203]	0	1197.69499699	High	High	High		6.8e6	5.9e7	3.7859570980072	High	0	9.071E-09
High	[R].DIADAVTAAGVK.[V]		0.0021445	0	1	2	20	A6THB4	A6THB4 [98-109]	0	1130.60517892	High	High	High		7.3e7		3.98776340484619	High	0	2.282E-06
High	[R].FPLCSSFK.[G]	1xCarbamidomethyl [C4]	0.0236841	0	1	1	136	Q9F663	Q9F663 [65-72]	0	985.48116488	High	High	High	7.8e6	6.5e6	1.7e7	2.40527415275574	High	0	0.0004943
High	[K].LADVLAAAEAR.[A]		0.000472359	0	1	1	78	A6THB4	A6THB4 [58-68]	0	1099.61059869	High	High	High	1.7e7	1.9e7	1.5e7	3.85554480552673	High	0	8.139E-08
High	[K].VTDGSGNAVQDGQGDLWVK.[R]	1xDeamidated [Q/N]	2.02448E-05	0	1	2	5	A6T6Y8	A6T6Y8 [45-63]	0	1946.90902507	High	Not Found	Not Found				5.73251438140869	High	0	2.187E-10
High	[K].VTDGSGNAVQDGQGDLWVK.[R]		9.47875E-08	0	1	2	12	A6T6Y8	A6T6Y8 [45-63]	0	1945.92500907	High	High	High	3.3e7	5.4e7	4.4e6	5.46624279022217	High	0	2.36E-12
High	[R].FTDMIDGQTITR.[Q]		0.000359612	0	1	1	6	A6TGP1	A6TGP1 [1037-1048]	0	1397.67294081	High	High	Not Found				4.01320457458496	High	0	2.009E-07
High	[K].GIANSILIK.[F]		0.0150176	0	1	2	80	A6TD53	A6TD53 [334-342]	0	928.58259314	High	High	High		1.2e7	2.0e7	2.82768726348877	High	0	0.0001444
High	[K].AANDDLLNSFWLLDSEKGEAR.[C]		6.6917E-06	0	1	1	2	A6TCJ1	A6TCJ1 [10-30]	1	2364.14662897	High	Not Found	Not Found	4.2e8			6.16094779968262	High	0	2.249E-11
High	[K].NVEFFEAR.[R]		0.0126698	0	1	2	47	A6THB4	A6THB4 [43-50]	0	1011.48942101	High	High	High		7.6e6	8.0e6	2.80846261978149	High	0	4.29E-05
High	[R].SLEQYFGR.[E]		0.0227036	0	1	2	20	A6TEN8	A6TEN8 [34-41]	0	999.48942101	High	High	High		2.8e8		2.80696296691895	High	0	0.0001311
High	[R].IAVLEGDVLGSYQHGAR.[I]		7.71273E-07	0	1	1	185	A6T4X2	A6T4X2 [135-151]	0	1784.92897238	High	High	High	1.4e7	1.2e7	1.1e8	4.65332460403442	High	0	1.022E-10
High	[R].AWQCGTVQLDFSLPQR.[L]	1xCarbamidomethyl [C4]	0.000131587	0	1	1	6	B5XQC6	B5XQC6 [477-492]	0	1905.92759248	Not Found	Not Found	High			2.5e7	4.01400136947632	High	0	2.675E-06
High	[R].IAQAAWQVNETTENIGAR.[R]		4.85491E-06	0	1	2	21	B5XZ37	B5XZ37 [377-394]	0	1971.98827805	High	High	High	1.6e7	1.3e7	7.3e6	4.96510648727417	High	0	4.223E-10
High	[R].ELLADVDSQPVQK.[L]		0.00554839	0	1	1	2	A6TD24	A6TD24 [380-392]	0	1441.75329955	Not Found	High	Not Found		2.3e7		3.15150666236877	High	0	8.735E-06
High	[K].DLSEELQILEAGLFSR.[I]		0.000679489	0	1	2	2	A6TGP0	A6TGP0 [959-974]	0	1819.94361933	High	Not Found	Not Found				3.60417890548706	High	0	1.557E-07
High	[K].LMDLTTLNDDDTNEK.[V]		2.1243E-05	0	1	1	10	B5Y277	B5Y277 [14-28]	0	1737.78473541	High	High	High	7.0e7	5.7e6	3.7e6	4.26734924316406	High	0	2.532E-09
High	[R].DWYVVDATGK.[T]		0.00701593	0	1	1	32	B5XSS1	B5XSS1 [14-23]	0	1153.55241511	High	High	High	8.0e6	1.3e7	8.2e6	3.17783761024475	High	0	0.0001162
High	[R].FDGNACVILNNNSEQPIGTR.[I]	2xDeamidated [N/Q]; 1xCarbamidomethyl [C6]	6.85269E-05	0	1	1	11	A6TEW2	A6TEW2 [79-98]	0	2221.01898685	High	High	Not Found	2.1e7			5.09390830993652	High	0	5.117E-09
High	[R].FDGNACVILNNNSEQPIGTR.[I]	1xDeamidated [Q/N]; 1xCarbamidomethyl [C6]	6.27575E-06	0	1	1	84	A6TEW2	A6TEW2 [79-98]	0	2220.03497085	High	High	High	2.6e7	9.5e6	3.3e7	5.38471937179565	High	0	3.321E-10
High	[R].FDGNACVILNNNSEQPIGTR.[I]	1xCarbamidomethyl [C6]	3.77802E-08	0	1	1	101	A6TEW2	A6TEW2 [79-98]	0	2219.05095485	High	High	High	1.5e8		5.1e7	6.57542896270752	High	0	1.12E-15
High	[K].AVIAAVEELK.[A]		0.00227433	0	1	3	250	A6TH53	A6TH53 [123-132]	0	1042.61428712	High	High	High	6.1e8	1.4e8		2.6061053276062	High	0	1.763E-05
High	[R].WGADTVMDLSTGR.[Y]		0.00014106	0	1	2	5	A6TGQ1	A6TGQ1 [262-274]	0	1408.65253972	High	Not Found	Not Found				4.54179525375366	High	0	1.962E-08
High	[R].QGTVTTPDGPAVYMVQTR.[Q]		6.53443E-07	0	1	1	16	P19650	P19650 [174-191]	0	1920.94838712	High	High	High	2.2e7	4.4e6	3.1e6	4.01683473587036	High	0	2.614E-13
High	[K].MGAEAIQALLR.[N]		0.0017042	0	1	1	26	A6TGP1	A6TGP1 [180-190]	0	1172.645604	Not Found	High	High		1.6e7	1.0e7	3.45985221862793	High	0	1.376E-06
High	[R].AEQINALESVTIASK.[A]	1xDeamidated [N5]	0.000196517	0	1	1	10	A6THB4	A6THB4 [69-83]	0	1574.82719311	High	High	High	1.6e7	1.9e7		3.90051960945129	High	0	2.94E-07
High	[R].AEQINALESVTIASK.[A]		4.7635E-05	0	1	1	67	A6THB4	A6THB4 [69-83]	0	1573.84317711	High	High	High	1.4e8	9.2e7	2.1e8	5.08190011978149	High	0	8.722E-09
High	[R].AAVEEGVVAGGGVALVR.[V]		2.68147E-06	0	1	3	135	A6TH53	A6TH53 [405-421]	0	1553.86458131	High	High	High	1.3e7	3.9e7	2.8e7	4.39615726470947	High	0	1.652E-09
High	[R].LTEMGFPCIGLPGTIDNDIK.[G]	1xDeamidated [N17]; 1xCarbamidomethyl [C8]	0.014241	0	1	1	1	A6TGB8	A6TGB8 [113-132]	0	2192.06136859	Not Found	Not Found	High				3.58447170257568	High	0	5.351E-05
High	[R].LTEMGFPCIGLPGTIDNDIK.[G]	1xCarbamidomethyl [C8]	0.00551887	0	1	1	5	A6TGB8	A6TGB8 [113-132]	0	2191.07735259	Not Found	High	High			1.9e7	3.8911714553833	High	0	8.686E-06
High	[K].LTVLDSLSK.[I]		0.00901276	0	1	1	21	B5XUB8	B5XUB8 [198-206]	0	975.57208797	High	High	High		5.5e7	6.4e6	1.93097364902496	High	0.0001084	0.002629
High	[K].VAFTALVEK.[A]		0.0214204	0	1	1	130	B5XQC9	B5XQC9 [104-112]	0	977.56660871	High	High	High		1.2e7	4.4e7	2.65195417404175	High	0.000226	0.004683
High	[K].VGGSLEAAVTLYADADLAAK.[L]		0.0326658	0	1	1	2	B5Y235	B5Y235 [832-851]	0	1935.0069478	High	Not Found	Not Found	8.8e6			3.29721331596375	High	0	0.0002667
High	[R].NIPVGSTVHNVEMKPGK.[G]		0.000287272	0	1	1	22	A6TEW9	A6TEW9 [134-150]	0	1806.95307866	High	High	High			1.4e7	2.72974133491516	High	0	1.471E-05
High	[R].SSQPLMSPAWSPDGSK.[L]		0.00361992	0	1	1	8	B5XZC1	B5XZC1 [198-213]	0	1674.77919666	High	High	Not Found	2.3e7			3.3482301235199	High	0	3.699E-05
High	[R].SSQPLMSPAWSPDGSK.[L]	1xDeamidated [Q3]	0.0347909	0	1	1	6	B5XZC1	B5XZC1 [198-213]	0	1675.76321266	Not Found	High	High				2.60005211830139	High	0.0002906	0.006876
High	[R].TLTIADNGIGMNR.[E]	1xDeamidated [N7]	0.00149902	0	1	1	2	A6T5N6	A6T5N6 [75-87]	0	1376.68384027	Not Found	High	Not Found				3.18535423278809	High	0	1.721E-06
High	[K].TIPVPMVVGHEYVGEVVGIGQEVR.[G]		0.00201129	0	1	2	6	A6TFL2	A6TFL2 [54-77]	0	2564.35411931	High	Not Found	Not Found				2.93844604492188	High	0	1.245E-06
High	[K].EFADNLDSDFK.[V]		0.00409297	0	1	1	61	B5XNA0	B5XNA0 [28-38]	0	1300.56918726	High	High	High	1.7e7		2.4e7	3.34636950492859	High	0	2.122E-05
High	[R].FLDALAGESDPEAK.[R]		1.2051E-05	0	1	1	32	A6TCC2	A6TCC2 [294-307]	0	1462.706015	High	High	High	1.1e7	5.1e6	1.6e7	5.00377893447876	High	0	3.893E-10
High	[R].VNAEYVEAFTK.[G]		0.00345004	0	1	2	8	A6TG38	A6TG38 [304-314]	0	1270.63139364	High	High	High	3.7e7		8.8e6	3.56898522377014	High	0	9.619E-06
High	[K].AMMDNLQTETVINR.[D]		0.0002187	0	1	1	15	A6TGP1	A6TGP1 [696-709]	0	1635.78290185	High	High	High	1.3e7		2.5e6	3.73082041740417	High	0	1.479E-07
High	[R].DAQNIDELMGER.[T]		0.00103109	0	1	2	14	A6TEI3	A6TEI3 [361-372]	0	1390.62671886	High	High	High	2.6e7		7.5e6	3.4930374622345	High	0	1.66E-06
High	[K].AAINEASDVAALDNVR.[V]		9.2014E-07	0	1	2	14	A6TAI3	A6TAI3 [13-28]	0	1628.82383862	High	High	High	1.9e7			5.48342370986938	High	0	2.412E-10
High	[K].SLYEADLVDEAK.[R]		0.000411048	0	1	1	12	B5XUB8	B5XUB8 [232-243]	0	1352.65800222	High	High	High			5.3e6	3.7465968132019	High	0	0.0002556
High	[K].SVEELNAELLNLLR.[E]		3.84832E-07	0	1	1	11	B5XNA2	B5XNA2 [10-23]	0	1612.89046166	High	High	High	9.2e8	1.0e8	1.5e8	4.64050579071045	High	0	9.568E-14
High	[R].EMLPVLEAVAK.[A]		0.00950575	0	1	3	58	A6TH53	A6TH53 [232-242]	0	1199.67042175	High	High	High	1.8e8	8.9e7		2.43447709083557	High	3.856E-05	0.0007906
High	[R].VIIAAHGNSLR.[A]		0.0074794	0	1	1	10	B5XZB2	B5XZB2 [179-189]	0	1150.66911664	High	High	Not Found	7.0e6	4.2e7		2.34668707847595	High	0	2.145E-05
High	[K].ANDAAGDGTTTATVLAQAIVNEGLK.[A]		7.17755E-08	0	1	3	176	A6TH53	A6TH53 [81-105]	0	2401.2205221	High	High	High	4.2e7	8.4e6		6.60130071640015	High	0	9.298E-15
High	[K].FIEQDPEGQYGLEAAFR.[S]	1xDeamidated [Q]	0.000402349	0	1	2	6	A6TGP0	A6TGP0 [38-54]	0	1970.91304787	Not Found	Not Found	High			9.5e6	3.6172661781311	High	0	5.12E-06
High	[K].FIEQDPEGQYGLEAAFR.[S]		4.86928E-07	0	1	2	21	A6TGP0	A6TGP0 [38-54]	0	1969.92903187	High	High	High	2.4e7	1.5e7	3.4e7	5.04969692230225	High	0	6.732E-11
High	[R].RSHDALTAVTSLSVDK.[T]		4.7381E-05	0	1	1	15	A6T7E9	A6T7E9 [17-32]	1	1699.89733789	High	Not Found	Not Found	1.6e7			3.99627828598022	High	0	2.119E-08
High	[R].GSWQPDSEAIAQQITLLK.[D]	1xDeamidated [Q]	0.00172252	0	1	1	15	A6T7Z4	A6T7Z4 [324-341]	0	1986.01784726	Not Found	Not Found	High				3.39470243453979	High	0	1.804E-05
High	[K].VMAGLGIAVVSTSK.[G]		0.00109354	0	1	2	14	A6TEV8	A6TEV8 [95-108]	0	1332.75554828	High	Not Found	High	9.2e6			2.91688442230225	High	0	3.91E-07
High	[K].GAVPGATGSDLIVKPAVK.[A]		1.37014E-05	0	1	1	66	A6TEX2	A6TEX2 [191-208]	0	1679.96904633	High	High	High	1.9e7	4.7e7	2.1e7	4.40745639801025	High	0	8.828E-08
High	[K].LQMELIPER.[L]		0.021195	0	1	1	17	A6TGP0	A6TGP0 [237-245]	0	1128.60815588	High	Not Found	High				2.36689209938049	High	0	0.0001158
High	[K].NNTLVQEVQSAQHGR.[E]	1xDeamidated [Q/N]	0.000545724	0	1	2	6	A6TFR0	A6TFR0 [36-50]	0	1681.82523602	High	Not Found	Not Found	7.3e6			4.11612272262573	High	0	7.378E-07
High	[K].NNTLVQEVQSAQHGR.[E]		1.37014E-05	0	1	2	30	A6TFR0	A6TFR0 [36-50]	0	1680.84122002	High	High	High	8.1e6	2.0e8		4.46153783798218	High	0	1.576E-07
High	[K].LGPEEITADIPNVGEAALSK.[L]	1xDeamidated [N12]	3.20668E-05	0	1	2	4	A6TGP0	A6TGP0 [845-864]	0	2025.03864221	Not Found	Not Found	High				4.6630744934082	High	0	1.678E-07
High	[K].LGPEEITADIPNVGEAALSK.[L]		6.6047E-07	0	1	2	38	A6TGP0	A6TGP0 [845-864]	0	2024.05462621	High	High	High	2.9e7	3.7e7	2.7e7	5.15981101989746	High	0	7.973E-09
High	[R].EQIIFPEIDYDK.[V]		0.00165926	0	1	2	31	A6TEW0	A6TEW0 [134-145]	0	1509.74715155	High	High	High	2.3e7	2.4e7	2.0e7	3.52964472770691	High	0	8.832E-06
High	[R].EGEDDFLNDWR.[V]		0.00360064	0	1	1	10	A6T5N6	A6T5N6 [182-192]	0	1395.58114889	High	Not Found	High	1.7e7		2.5e7	2.72979593276978	High	0	1.394E-05
High	[K].ANDAAGDGTTTATVLAQAIVNEGLK.[A]	1xDeamidated [Q/N]	9.32261E-06	0	1	3	27	A6TH53	A6TH53 [81-105]	0	2402.2045381	High	High	High	9.1e6		8.4e6	5.94728231430054	High	0	5.012E-11
High	[R].GIVALLGPNNK.[A]		0.00335913	0	2	9	20	P0A3M1; P37323	P0A3M1 [240-250]; P37323 [219-229]	0	1095.65206961	High	Not Found	High	3.2e7			3.37748646736145	High	0	0.0001454
High	[R].YAIALNLER.[D]		0.021534	0	1	2	8	A6TG38	A6TG38 [60-68]	0	1062.5942204	High	High	High				2.35350441932678	High	0.0001084	0.002784
High	[K].GLAYVDELSPDEIR.[E]		0.00501343	0	1	2	2	A6T6C3	A6T6C3 [118-131]	0	1576.7853279	Not Found	Not Found	High			5.9e7	2.80171871185303	High	0	7.217E-06
High	[R].YVESQVYQGVVENLASEQAAR.[M]	1xDeamidated [N13]	0.000150409	0	1	2	4	A6TG37	A6TG37 [223-243]	0	2341.13064497	Not Found	Not Found	High			1.2e7	4.89138221740723	High	0	5.434E-06
High	[R].YVESQVYQGVVENLASEQAAR.[M]		7.4074E-06	0	1	2	2	A6TG37	A6TG37 [223-243]	0	2340.14662897	High	Not Found	Not Found	2.2e7			4.84028911590576	High	0	2.728E-11
High	[R].GLIDSNDLPLNVSR.[E]		8.53269E-05	0	1	1	17	A6T5N6	A6T5N6 [323-336]	0	1512.8016467	High	High	High		3.4e7		4.51050853729248	High	0	6.675E-08
High	[K].LEQDFGGSIGVYAMDTGSGATVSYR.[A]	1xDeamidated [Q3]	5.28862E-06	0	1	1	11	Q9F663	Q9F663 [36-60]	0	2582.1715234	Not Found	Not Found	High				5.6855673789978	High	0	2.793E-10
High	[K].LEQDFGGSIGVYAMDTGSGATVSYR.[A]		1.40391E-06	0	1	1	32	Q9F663	Q9F663 [36-60]	0	2581.1875074	Not Found	High	High			2.2e7	6.15299034118652	High	0	8.949E-12
High	[R].TSHITVVVSDR.[-]		0.000419935	0	1	1	86	A6TEW7	A6TEW7 [100-110]	0	1213.65352607	High	High	High	1.4e7	1.5e7		3.32715439796448	High	0	6.908E-06
High	[K].TPEGQAPEEIITEQHDDVEAVEPEVSAEQVDPR.[D]	2xDeamidated [Q14; Q]	1.27812E-05	0	1	2	5	A6TCM1	A6TCM1 [8-40]	0	3645.65623	High	Not Found	High	6.5e6			5.23517560958862	High	0	1.673E-09
High	[K].TPEGQAPEEIITEQHDDVEAVEPEVSAEQVDPR.[D]	1xDeamidated [Q]	9.32261E-06	0	1	2	22	A6TCM1	A6TCM1 [8-40]	0	3644.672214	High	High	High		1.8e7	6.6e6	5.38494110107422	High	0	9.423E-10
High	[K].TPEGQAPEEIITEQHDDVEAVEPEVSAEQVDPR.[D]		3.91056E-07	0	1	2	17	A6TCM1	A6TCM1 [8-40]	0	3643.688198	High	High	High				5.29768371582031	High	0	9.866E-14
High	[K].HANPCGVAVSNSILDAYDR.[A]	2xDeamidated [N3; N11]; 1xCarbamidomethyl [C5]	0.00480388	0	1	2	1	A6TGR3	A6TGR3 [288-306]	0	2060.93419469	Not Found	High	Not Found				2.24657249450684	High	0	6.647E-06
High	[K].HANPCGVAVSNSILDAYDR.[A]	1xDeamidated [N]; 1xCarbamidomethyl [C5]	0.000998538	0	1	2	9	A6TGR3	A6TGR3 [288-306]	0	2059.95017869	Not Found	High	High		1.1e7	2.6e7	3.99744033813477	High	0	3.269E-07
High	[R].EIVFTSGATESDNLAIK.[G]		0.0020329	0	1	2	18	A6TCF1	A6TCF1 [68-84]	0	1794.91198484	High	Not Found	High			2.6e7	3.44824981689453	High	0	0.0001526
High	[R].DLLPLVEGCTVSTK.[H]	1xCarbamidomethyl [C9]	0.000477438	0	1	2	34	B5XZ37	B5XZ37 [281-294]	0	1531.80362086	High	High	High	2.2e7	3.6e7	1.7e7	3.7859890460968	High	0	1.132E-07
High	[R].YETNEPIPVYDTSGPYGDPDISIDVR.[Q]	1xDeamidated [N4]	0.0184689	0	1	1	2	A6TGQ1	A6TGQ1 [65-90]	0	2913.33125453	Not Found	Not Found	High				3.31357669830322	High	0	0.0004928
High	[R].VNSDVLTVSTVNSQDQVTQKPLR.[D]		1.56613E-05	0	1	2	21	B5XND7	B5XND7 [6-28]	0	2528.33146949	High	High	High	2.7e7	1.2e7	1.8e7	4.18831586837769	High	0	1.15E-10
High	[R].VNSDVLTVSTVNSQDQVTQKPLR.[D]	1xDeamidated [Q/N]	2.14715E-05	0	1	2	15	B5XND7	B5XND7 [6-28]	0	2529.31548549	High	High	Not Found		6.0e6		5.72826051712036	High	0	3.137E-09
High	[K].GGGRPDMAQAGGTDASALPAALASVK.[G]		2.09049E-05	0	1	1	4	A6TCV9	A6TCV9 [843-868]	0	2369.18778228	High	Not Found	Not Found	1.5e7			4.50141668319702	High	0	1.989E-10
High	[K].LLVSELTGVEPK.[M]		0.000697899	0	1	1	16	A6TCV9	A6TCV9 [773-784]	0	1284.74094406	High	High	High	1.8e7	8.8e6	1.0e7	3.51049852371216	High	0	7.097E-07
High	[R].GDVLADGPSTDLGELALGQNMR.[V]	1xDeamidated [N/Q]	7.22914E-05	0	1	2	2	A6TGP0	A6TGP0 [780-801]	0	2230.06560192	Not Found	Not Found	High				5.13083934783936	High	0	2.154E-09
High	[R].GDVLADGPSTDLGELALGQNMR.[V]		7.19473E-07	0	1	2	21	A6TGP0	A6TGP0 [780-801]	0	2229.08158592	Not Found	Not Found	High			1.8e7	5.15527486801147	High	0	8.823E-12
High	[K].IEGNYGYILEVNCQTDFVAK.[D]	1xDeamidated [Q/N]; 1xCarbamidomethyl [C13]	6.39246E-05	0	1	1	10	A6T4X2	A6T4X2 [66-85]	0	2334.09583975	Not Found	High	High		1.5e7		4.79976272583008	High	0	0.0005662
High	[K].IEGNYGYILEVNCQTDFVAK.[D]	1xCarbamidomethyl [C13]	7.11408E-05	0	1	1	31	A6T4X2	A6T4X2 [66-85]	0	2333.11182375	Not Found	High	High		1.1e7	1.9e7	5.54048013687134	High	0	2.085E-09
High	[R].TEFDKDNGFTVLDAGQVNDR.[S]	1xDeamidated [N]	0.00241202	0	1	1	3	B5XUB2	B5XUB2 [188-207]	1	2242.02584558	High	Not Found	Not Found	7.9e6			4.25616788864136	High	0	1.769E-06
High	[K].TEIIEESEGEVAGIK.[S]		0.000107388	0	1	1	8	B5XUF3	B5XUF3 [163-177]	0	1603.80612285	High	High	Not Found		1.1e7		4.28328514099121	High	0	1.414E-06
High	[K].DAALSCDQFFVNHR.[W]	1xDeamidated [N12]; 1xCarbamidomethyl [C6]	3.78491E-05	0	1	1	2	A6T4X1	A6T4X1 [82-95]	0	1680.74348062	High	Not Found	Not Found	6.7e7			5.06427097320557	High	0	6.245E-10
High	[K].DAALSCDQFFVNHR.[W]	1xCarbamidomethyl [C6]	5.35825E-05	0	1	1	101	A6T4X1	A6T4X1 [82-95]	0	1679.75946462	High	High	High	2.4e7	7.2e6	1.5e7	4.11551856994629	High	0	2.932E-08
High	[K].GIHPNYDEITATCSCGNVMK.[I]	1xOxidation [M19]; 2xCarbamidomethyl [C13; C15]	0.000148809	0	1	1	2	A6TGC6	A6TGC6 [4-23]	0	2282.98386356	High	Not Found	Not Found	1.3e7			4.98688697814941	High	0	1.518E-07
High	[K].GIHPNYDEITATCSCGNVMK.[I]	1xDeamidated [N]; 2xCarbamidomethyl [C13; C15]	0.000588145	0	1	1	3	A6TGC6	A6TGC6 [4-23]	0	2267.97296456	High	High	Not Found		1.2e7		3.58364844322205	High	0	1.338E-06
High	[K].GIHPNYDEITATCSCGNVMK.[I]	2xCarbamidomethyl [C13; C15]	9.99381E-06	0	1	1	37	A6TGC6	A6TGC6 [4-23]	0	2266.98894856	High	High	High	1.6e7	1.9e7	1.6e7	5.88626861572266	High	0	7.007E-11
High	[R].QEQQEQEAAELQAVTAIAEGR.[R]	1xDeamidated [Q]	2.63099E-05	0	1	1	19	B5XTE8	B5XTE8 [70-90]	0	2300.10007308	Not Found	High	High			1.5e7	4.01501369476318	High	0	3.084E-10
High	[K].DITLAMDCAASEFYK.[D]	1xCarbamidomethyl [C8]	2.97536E-05	0	1	2	105	A6TD53	A6TD53 [240-254]	0	1734.77133439	High	High	High	8.3e7	4.0e7		4.71802425384521	High	0	9.575E-09
High	[K].LPIYLDYSATTPVDPR.[V]		0.000112082	0	1	2	14	A6TCF1	A6TCF1 [3-18]	0	1820.9428911	High	Not Found	High			9.4e7	3.82161736488342	High	0	4.958E-09
High	[R].ELLLNNQDAKPDFVVDGNDAEETEQDF.[-]	1xDeamidated [N/Q]	0.0175155	0	1	1	2	A6TCW1	A6TCW1 [326-352]	0	3066.36982474	Not Found	Not Found	High				4.49723672866821	High	1.996E-05	0.0006787
High	[R].VNSDVLTVSTVNSQDQVTQKPLR.[D]	2xDeamidated [N2; N12]	0.000764307	0	1	2	2	B5XND7	B5XND7 [6-28]	0	2530.29950149	High	High	Not Found	7.2e6			3.66001272201538	High	0	1.963E-07
High	[R].IPVIAGTGANATAEAISLTK.[R]		7.34606E-05	0	1	1	10	A6TCA1	A6TCA1 [71-90]	0	1898.05931775	Not Found	Not Found	High			1.3e7	3.90874075889587	High	0	2.203E-09
High	[R].IPVIAGTGANATAEAISLTK.[R]	1xDeamidated [N10]	0.00724397	0	1	1	2	A6TCA1	A6TCA1 [71-90]	0	1899.04333375	Not Found	Not Found	High				2.79148411750793	High	0	0.0001307
High	[R].FVIGGPMGDCGLTGR.[K]	1xCarbamidomethyl [C10]	0.0183713	0	1	2	6	A6TDV1	A6TDV1 [231-245]	0	1536.72974449	Not Found	Not Found	High				3.3968403339386	High	0	0.0001111
High	[R].IEELTGVPVDIISTGPDR.[T]		7.05931E-06	0	1	2	32	A6TH93	A6TH93 [403-420]	0	1911.0069478	High	High	High		2.5e7	1.9e7	3.96639776229858	High	0	3.877E-08
High	[K].KLPADTPVAAQASTGDNAEIVENTVR.[Y]		0.000411048	0	1	1	2	B5XXK6	B5XXK6 [438-463]	1	2667.35841244	Not Found	Not Found	High				4.12899303436279	High	0	6.004E-08
High	[R].FTGWYDVDLSEK.[G]		0.000972199	0	1	1	68	B5XZB2	B5XZB2 [22-33]	0	1459.67398665	High	High	High	4.2e7	6.2e6	2.1e7	3.74898242950439	High	0	2.293E-06
High	[K].KLPADTPVAAQASTGDNAEIVENTVR.[Y]	1xDeamidated [N17]	0.0030512	0	1	1	1	B5XXK6	B5XXK6 [438-463]	1	2668.34242844	Not Found	Not Found	High			8.3e6	4.55377912521362	High	0	2.769E-06
High	[K].IQLVGDDLFVTNTK.[I]		5.68292E-05	0	1	2	137	A6TD53	A6TD53 [312-325]	0	1562.84244888	High	High	High	3.0e7	5.9e7	4.1e7	4.16478538513184	High	0	1.122E-08
High	[K].IQLVGDDLFVTNTK.[I]	1xDeamidated [Q/N]	0.00184645	0	1	2	2	A6TD53	A6TD53 [312-325]	0	1563.82646488	High	Not Found	Not Found	1.0e8			3.08432197570801	High	0	6.35E-06
High	[R].AAVLLADSFK.[A]		0.00997235	0	1	2	14	A6T518	A6T518 [33-42]	0	1034.5880724	High	High	High	6.6e6	2.1e7		2.52280282974243	High	0	0.0001116
High	[R].SVVSCDTDFGVCAHCYGR.[D]	3xCarbamidomethyl [C5; C12; C15]	0.000627119	0	1	1	2	A6TGP1	A6TGP1 [884-901]	0	2089.8524555	Not Found	Not Found	High			1.7e7	2.81099390983582	High	0	1.34E-07
High	[R].EAVNQVIALLDSGALR.[V]		2.54936E-07	0	1	1	58	B5Y1K5	B5Y1K5 [29-44]	0	1668.92790978	High	High	High	1.6e7	1.8e8	2.6e8	4.40745878219604	High	0	1.188E-08
High	[R].ELLLNNQDAKPDFVVDGNDAEETEQDF.[-]		0.00266973	0	1	1	2	A6TCW1	A6TCW1 [326-352]	0	3065.38580874	Not Found	Not Found	High			1.7e7	3.76244235038757	High	0	2.156E-06
High	[K].LTDAELPTTESLALTIDR.[V]		5.47725E-07	0	1	1	105	B5XZB2	B5XZB2 [143-160]	0	1959.02807712	High	High	High	5.0e7	7.2e7	1.9e7	5.15029621124268	High	0	1.126E-12
High	[R].ELSAEGFNFIGTGVSGGEEGALK.[G]	1xDeamidated [N8]	1.86842E-05	0	2	2	12	P00350; P41576	P00350 [114-136]; P41576 [114-136]	0	2270.08229782	High	High	High		1.4e7	1.1e7	5.15319728851318	High	0	1.791E-07
High	[R].VGFFNPIANGAEEETR.[L]	1xDeamidated [N9]	1.91447E-06	0	1	1	102	A6TCL7	A6TCL7 [36-51]	0	1751.82350468	High	High	High		2.8e7	3.4e7	5.6786961555481	High	0	2.577E-09
High	[K].LVIEMETNGTIDPEEAIR.[R]	1xDeamidated [N8]	2.63879E-06	0	1	1	42	A6TEU8	A6TEU8 [201-218]	0	2030.99506285	High	High	High	4.2e7	1.0e7	2.5e7	5.04107809066772	High	0	2.89E-10
High	[R].TELAGVSGCAVAIAPPEMYLDLAK.[R]	1xCarbamidomethyl [C9]	9.3726E-06	0	1	1	62	Q7X222	Q7X222 [28-51]	0	2476.24620868	High	High	High	1.4e7		3.4e7	6.07134771347046	High	0	3.753E-09
High	[K].IELSSAQQTDVNLPYITADATGPK.[H]	1xDeamidated [Q/N]	2.79868E-06	0	1	2	16	A6T4F4	A6T4F4 [271-294]	0	2533.26680397	High	High	High	1.5e7	4.2e7		4.59694337844849	High	0	5.552E-08
High	[K].IELSSAQQTDVNLPYITADATGPK.[H]		3.60911E-07	0	1	2	25	A6T4F4	A6T4F4 [271-294]	0	2532.28278797	High	High	High	4.0e7	3.0e7	6.2e7	5.58247089385986	High	0	5.914E-12
High	[R].DANGIDPVSLIAFDK.[V]	1xDeamidated [N3]	9.57525E-06	0	1	1	103	A6TEX1	A6TEX1 [171-185]	0	1575.79007936	High	High	High	1.6e8	5.6e7	5.0e8	4.45824384689331	High	0	7.223E-09
High	[R].HDGEAEDVAVALNEQYQPR.[F]		0.000690476	0	1	2	3	A6TFH4	A6TFH4 [419-437]	0	2140.98940014	Not Found	Not Found	High			1.5e7	3.43752074241638	High	0	1.619E-07
High	[R].VEGGQHLNVNVLR.[R]		0.000776665	0	1	1	69	A6TCJ1	A6TCJ1 [67-79]	0	1434.78118612	High	High	High	1.6e7	2.3e8	4.2e7	3.04960703849792	High	0	5.042E-06
High	[K].YGIPQISTGDMLR.[A]		0.00665164	0	1	1	16	A6T5N7	A6T5N7 [24-36]	0	1450.73587542	High	Not Found	High	1.4e7		1.9e7	3.32420587539673	High	0.0001595	0.003814
High	[K].VNANIGNSAVTSSIEEEVEK.[L]	1xDeamidated [N]	2.23566E-06	0	1	2	9	A6TGQ1	A6TGQ1 [236-255]	0	2091.00879855	High	Not Found	Not Found	1.0e7			5.59472513198853	High	0	1.139E-09
High	[K].VNANIGNSAVTSSIEEEVEK.[L]		2.71031E-06	0	1	2	13	A6TGQ1	A6TGQ1 [236-255]	0	2090.02478255	High	High	High		6.1e6		5.69299793243408	High	0	5.535E-12
High	[R].KLGVDIDNLLCSQPDTGEQALEICDALAR.[S]	1xDeamidated [Q/N]; 2xCarbamidomethyl [C11; C24]	8.35694E-07	0	1	2	10	A6TCW1	A6TCW1 [107-135]	1	3215.55586877	High	Not Found	Not Found				6.82060241699219	High	0	4.189E-13
High	[K].VTDYLQMGQEVPVK.[V]		1.4377E-05	0	1	2	24	A6TEI3	A6TEI3 [662-675]	0	1606.81451958	High	High	High	1.6e7	2.4e7	1.9e7	4.44094944000244	High	0	9.747E-11
High	[K].QYDINEAIALLK.[E]		0.000258134	0	1	1	144	A6TGN6	A6TGN6 [20-31]	0	1390.75765672	High	High	High	2.5e7			3.67116498947144	High	0	2.274E-07
High	[R].GPVVDNAALLK.[R]		0.0481124	0	1	1	4	B5XNR7	B5XNR7 [209-219]	0	1096.63608518	High	High	Not Found	2.5e7			2.29376840591431	High	5.604E-05	0.001476
High	[R].VVEPLITLAK.[T]		0.00801597	0	1	1	57	A6TEU7	A6TEU7 [47-56]	0	1082.68197276	High	High	High				2.26978325843811	High	0	0.000387
High	[R].QVTSVDTSQEALDVAR.[Q]		5.17669E-06	0	1	2	6	A6T766	A6T766 [249-264]	0	1718.8555326	High	High	Not Found	2.3e7	4.6e6		4.71672821044922	High	0	2.904E-08
High	[K].AGIVEFAQALSAR.[G]		0.0177963	0	1	1	39	A6TGR3	A6TGR3 [18-30]	0	1332.72702534	Not Found	High	High		1.6e7		2.67116212844849	High	0.0007439	0.01729
High	[K].IGVMFGNPETTTGGNALK.[F]		2.54791E-05	0	1	2	4	A6TCW1	A6TCW1 [200-217]	0	1806.90545974	High	Not Found	Not Found	4.1e7			4.23734378814697	High	0	6.405E-09
High	[K].IVSYAQGFSQLR.[A]		0.00265551	0	2	2	6	P00350; P41576	P00350 [330-341]; P41576 [330-341]	0	1368.72702534	High	High	High			2.1e8	3.09933042526245	High	0	2.133E-06
High	[R].NIAIEHSGYSVFAGVGER.[T]		0.0186657	0	1	2	7	A6TG36	A6TG36 [166-183]	0	1905.94535067	High	Not Found	Not Found	1.3e7			2.78157758712769	High	3.856E-05	0.0007666
High	[K].GMPIATPVFDGAK.[E]		0.014241	0	1	2	10	A6TGP0	A6TGP0 [1179-1191]	0	1303.67148435	High	High	Not Found				2.42360401153564	High	0	0.0002999
High	[K].VEVNLQAQPEHNR.[V]		0.000295057	0	1	2	4	A6T6M7	A6T6M7 [84-96]	0	1533.77682895	High	High	Not Found	1.2e7	6.4e6		3.59996271133423	High	0	3.155E-08
High	[R].KGCYTGQEMVAR.[A]	1xCarbamidomethyl [C3]	0.00172252	0	1	1	2	B5XUE6	B5XUE6 [226-237]	1	1399.64568056	High	Not Found	Not Found	4.8e6			3.66125774383545	High	0	9.315E-07
High	[K].MKPFIFGAR.[N]		0.000672261	0	1	2	12	A6T4X1	A6T4X1 [27-35]	0	1066.5866327	High	Not Found	Not Found	1.1e7			2.69261193275452	High	0	0.0002247
High	[R].LTPVSDVSVLTVGQALK.[V]		2.79041E-05	0	1	1	30	A6TB02	A6TB02 [170-186]	0	1726.99492668	High	High	High	2.2e7		1.2e7	3.87052202224731	High	0	5.336E-10
High	[R].NSPVPIGTVPIYQALEK.[V]		7.54514E-05	0	1	2	22	A6TGQ1	A6TGQ1 [286-302]	0	1826.00582571	Not Found	High	High		8.3e6	2.7e7	3.42465090751648	High	0	6.025E-07
High	[K].IIQGDDVDLNK.[I]		0.0277475	0	1	2	2	A6TGM1	A6TGM1 [131-141]	0	1229.63720727	Not Found	High	Not Found		2.9e7		2.16153240203857	High	0	0.000195
High	[R].DLALIEINPLVITK.[Q]		0.000119511	0	1	1	20	A6T6F6	A6T6F6 [192-205]	0	1551.93562101	High	High	High		2.0e8	1.4e8	4.8444676399231	High	0	1.494E-08
High	[R].AATDQLLALAGAGDE.[-]		0.000785015	0	1	1	10	A6TGQ0	A6TGQ0 [197-211]	0	1415.70126397	High	High	High	2.9e7		2.9e7	4.00136184692383	High	0	2.067E-07
High	[K].LQLVGVGYR.[A]		0.0155862	0	1	2	8	A6TEV7	A6TEV7 [87-95]	0	1004.58874114	High	High	Not Found		4.1e7		2.22015261650085	High	0	6.359E-05
High	[R].VVNFEGTPDLVGK.[F]		0.000554549	0	1	1	8	A6T6B5	A6T6B5 [409-421]	0	1374.7263566	High	High	Not Found				3.84104299545288	High	0	2.704E-07
High	[K].QYAPMSVAQQSLVLFAAER.[G]		0.00011089	0	1	2	2	A6TG38	A6TG38 [435-453]	0	2109.0797356	Not Found	Not Found	High			3.7e7	3.42830991744995	High	0	4.858E-09
High	[R].FNLQEGFPLVTTK.[R]		0.035158	0	1	1	12	A6TDG3	A6TDG3 [36-48]	0	1493.79985587	Not Found	High	Not Found		1.5e7		1.69207096099854	High	0.0003514	0.00859
High	[R].SGASVGIDDMVIPEK.[K]		3.02348E-05	0	1	1	4	A6TGP1	A6TGP1 [635-649]	0	1517.75158497	High	Not Found	Not Found	1.3e7			3.8936448097229	High	0	1.854E-06
High	[R].TAAGQPVLVGTISIEK.[S]		0.000371337	0	1	2	5	A6T4P1	A6T4P1 [446-461]	0	1583.90029809	High	High	Not Found	1.9e7	3.5e6		3.86074590682983	High	0	2.464E-06
High	[K].LVIEMETNGTIDPEEAIR.[R]		3.13881E-05	0	1	1	3	A6TEU8	A6TEU8 [201-218]	0	2030.01104685	Not Found	Not Found	High				3.83825063705444	High	0	4.324E-10
High	[R].IINEPTAAALAYGLDK.[E]		2.18187E-05	0	1	2	45	A6T4F4	A6T4F4 [168-183]	0	1659.89521269	High	Not Found	High	1.9e7		2.3e7	3.65048718452454	High	0	3.34E-10
High	[K].FTGEVSLTGQPFVMEPSK.[S]		4.39882E-07	0	1	1	86	A6T4X2	A6T4X2 [223-240]	0	1953.96264021	High	High	High	4.7e7	1.8e7		5.26552820205688	High	0	3.158E-13
High	[K].EAAIQVSNVAIFNAATGK.[A]	1xDeamidated [N/Q]	5.02519E-05	0	1	1	21	A6TEW1	A6TEW1 [62-79]	0	1804.94395413	High	High	Not Found				4.92411613464355	High	0	3.327E-07
High	[K].EAAIQVSNVAIFNAATGK.[A]		4.61572E-07	0	1	1	272	A6TEW1	A6TEW1 [62-79]	0	1803.95993813	High	High	High	4.8e7	1.0e8	4.8e7	5.5565071105957	High	0	3.369E-10
High	[K].AIVQLEDGVQISSGDTLAR.[I]	1xDeamidated [Q]	4.09127E-06	0	1	1	4	A6TGP1	A6TGP1 [1105-1123]	0	1973.01857549	Not Found	Not Found	High				4.78717660903931	High	0	1.3E-08
High	[K].IALESVLLGDKE.[-]		0.0183713	0	1	1	10	B5Y274	B5Y274 [228-239]	1	1286.7202086	High	High	High		9.1e6		2.60165619850159	High	0	0.0001462
High	[R].AAPSYEELSSSQELLETGIK.[V]	1xDeamidated [Q12]	0.000152842	0	1	2	2	A6TG36	A6TG36 [113-132]	0	2153.04960073	High	Not Found	Not Found	2.2e7			4.38031148910522	High	0	9.004E-09
High	[R].AAPSYEELSSSQELLETGIK.[V]		1.10954E-06	0	1	2	54	A6TG36	A6TG36 [113-132]	0	2152.06558473	High	High	High	2.6e7	1.6e7	5.6e7	6.09467220306396	High	0	5.868E-11
High	[K].IINACSQAGHVGNPELAVYSSSK.[F]	1xCarbamidomethyl [C5]	3.2682E-06	0	1	1	2	Q48436	Q48436 [134-156]	0	2402.17688356	High	Not Found	Not Found	1.0e7			3.39186835289001	High	0	5.708E-12
High	[K].TMVMVSSAGGQQHIAK.[Q]		0.000323137	0	1	1	4	B5XZC1	B5XZC1 [345-360]	0	1644.81962174	High	High	Not Found		9.1e6		3.98659229278564	High	0	3.763E-08
High	[K].VIVEGINLVK.[K]		0.00654608	0	1	2	44	A6TEW1	A6TEW1 [34-43]	0	1083.67722173	High	High	High		7.6e6		2.44829130172729	High	0	3.77E-05
High	[K].NLNLDLQTLTEEAVR.[L]	3xDeamidated [N1; N3; Q7]	0.00264136	0	0	1	12			0	1731.86470158	High	Not Found	Not Found	1.0e7			3.91065764427185	High	0	1.004E-05
High	[K].NLNLDLQTLTEEAVR.[L]	2xDeamidated [N3; N/Q]	0.00018529	0	0	1	5			0	1730.88068558	High	Not Found	Not Found				3.8036036491394	High	0	1.293E-08
High	[K].NLNLDLQTLTEEAVR.[L]	1xDeamidated [N]	0.00014106	0	0	1	6			0	1729.89666958	Not Found	High	High		1.1e7		3.81272673606873	High	0	5.947E-08
High	[R].KLGVDIDNLLCSQPDTGEQALEICDALAR.[S]	2xCarbamidomethyl [C11; C24]	7.94071E-06	0	1	2	6	A6TCW1	A6TCW1 [107-135]	1	3214.57185277	High	Not Found	Not Found	2.1e7			6.24634027481079	High	0	3.137E-11
High	[R].GANFDAYAGQDIVSNASCTTNCLAPLAK.[V]	1xDeamidated [N/Q]; 2xCarbamidomethyl [C18; C22]	5.76108E-06	0	1	1	33	P24164	P24164 [127-154]	0	2930.32949784	High	High	High	1.5e7	2.7e7	1.9e7	6.07654094696045	High	0	1.771E-06
High	[R].QSTLMVENLVQNLAR.[G]		0.000131587	0	1	2	12	A6T4W3	A6T4W3 [217-231]	0	1715.91087951	High	Not Found	High	1.0e7		2.4e7	4.13534641265869	High	0	1.866E-08
High	[K].KHQKPVPALNQPGGIVEK.[E]		0.000323137	0	1	2	20	A6TEW1	A6TEW1 [44-61]	1	1940.10760541	High	High	High	1.4e7	3.0e7	3.5e7	3.31164455413818	High	0	2.544E-05
High	[R].SGLPQAALNYIQR.[I]		0.00269841	0	1	2	29	A6TH93	A6TH93 [390-402]	0	1430.77503812	High	Not Found	High	3.1e7			3.49799966812134	High	0	7.59E-06
High	[R].KTVASNAVTINGEK.[Q]	1xDeamidated [N11]	3.40098E-05	0	1	1	4	A6T9Y5	A6T9Y5 [381-394]	1	1432.76419901	High	High	Not Found	2.1e7	1.8e7		4.93346548080444	High	0	5.057E-10
High	[K].AIISDVNATDEDRWNAVLK.[L]		4.94804E-07	0	1	1	139	B5XNA6	B5XNA6 [29-47]	1	2130.08257227	High	High	High	2.3e7	3.2e7	8.5e7	4.58762264251709	High	0	5.303E-09
High	[K].AIISDVNATDEDRWNAVLK.[L]	1xDeamidated [N]	0.000112082	0	1	1	16	B5XNA6	B5XNA6 [29-47]	1	2131.06658827	High	Not Found	High			1.2e7	4.36120080947876	High	0	4.953E-09
High	[R].VGFFNPIANGAEEETR.[L]		5.06713E-06	0	1	1	21	A6TCL7	A6TCL7 [36-51]	0	1750.83948868	High	Not Found	High				5.13363838195801	High	0	1.743E-09
High	[R].VTIDFTGSVDGEEFEGGK.[A]		1.83429E-06	0	1	2	104	A6T5H9	A6T5H9 [164-181]	0	1886.86542852	High	High	High	3.6e7	2.5e7	1.2e8	5.0623517036438	High	0	1.982E-09
High	[K].TGTCGVYGTANDYAVVWPTGR.[A]	1xCarbamidomethyl [C4]	2.57677E-07	0	1	1	162	Q9F663	Q9F663 [234-254]	0	2245.03424219	High	High	High	3.3e7	7.4e7	5.9e7	6.14100456237793	High	0	4.404E-14
High	[K].TGTCGVYGTANDYAVVWPTGR.[A]	1xDeamidated [N11]; 1xCarbamidomethyl [C4]	1.09189E-06	0	1	1	24	Q9F663	Q9F663 [234-254]	0	2246.01825819	High	High	High		3.6e7		5.30216360092163	High	0	4.641E-12
High	[R].TTPSIIAYTQDGETLVGQPAK.[R]		1.03503E-06	0	1	2	57	A6T4F4	A6T4F4 [35-55]	0	2190.12885371	High	High	High	2.9e7	4.2e7	4.7e7	5.2665057182312	High	0	5.747E-12
High	[R].TTPSIIAYTQDGETLVGQPAK.[R]	1xDeamidated [Q]	1.82887E-05	0	1	2	22	A6T4F4	A6T4F4 [35-55]	0	2191.11286971	High	High	High				5.3166241645813	High	0	1.325E-09
High	[R].VGGSTYQVPVEVRPVR.[R]		7.83294E-05	0	1	2	102	A6TEX9	A6TEX9 [80-95]	0	1742.95479324	High	High	High	1.8e7	7.7e7	1.6e7	3.7682032585144	High	0	2.505E-09
High	[R].GANFDAYAGQDIVSNASCTTNCLAPLAK.[V]	2xCarbamidomethyl [C18; C22]	6.24228E-06	0	1	1	25	P24164	P24164 [127-154]	0	2929.34548184	High	High	High	2.3e7	2.2e7	5.4e7	5.66176843643188	High	0	5.031E-10
High	[R].AGIEHGLLYNQEQR.[L]		4.51545E-05	0	1	1	4	B5XNL6	B5XNL6 [91-104]	0	1627.81869373	High	High	Not Found	3.0e6			3.62394213676453	High	0	8.576E-09
High	[K].LFVEPNPIPVK.[W]		0.0451958	0	1	1	2	A6TCA1	A6TCA1 [243-253]	0	1252.72998554	High	Not Found	Not Found				2.19584631919861	High	0.0006672	0.01548
High	[K].GMNTAVGDEGGYAPNLGSNAEALAVIAEAVK.[A]		6.2793E-08	0	1	2	79	A6TD53	A6TD53 [201-231]	0	2989.45714008	High	High	High	2.0e7	3.1e7	3.8e7	6.78082609176636	High	0	2.451E-14
High	[K].GMNTAVGDEGGYAPNLGSNAEALAVIAEAVK.[A]	2xDeamidated [N15; N]	0.02419	0	1	2	3	A6TD53	A6TD53 [201-231]	0	2991.42517208	High	Not Found	Not Found				3.99084424972534	High	0.000226	0.004749
High	[-].MNIIEANVATPDAR.[V]		4.564E-05	0	1	1	8	A6T5E8	A6T5E8 [1-14]	0	1514.76315274	High	High	Not Found		1.6e7		4.26843309402466	High	0	3.942E-07
High	[K].GVDLGEFPIMTFAEAER.[R]		4.63782E-05	0	1	1	16	A6TB35	A6TB35 [261-277]	0	1881.90512537	High	Not Found	Not Found				4.4140248298645	High	0	1.24E-06
High	[R].IILLGAPGAGK.[G]		0.0027567	0	1	1	11	A6T5N7	A6T5N7 [3-13]	0	1009.64044235	High	High	Not Found	6.2e7			2.49848771095276	High	0	2.278E-06
High	[R].LAQMQQLSHQSDDEAAAEDLAAQTGER.[K]		0.00014566	0	0	1	2			0	2913.3279168	High	High	Not Found	2.3e7			5.37857389450073	High	0	8.178E-09
High	[K].IVDLLTER.[A]		0.0331848	0	1	2	10	A6TH93	A6TH93 [20-27]	0	958.55677228	High	High	Not Found	3.6e7	5.0e6		2.24387145042419	High	0	0.0002747
High	[R].ITESLFNGNLSDLSEADFEQLAQDGVPMIEMEK.[G]	1xDeamidated [Q/N]	0.00534498	0	1	1	5	A6T9Y5	A6T9Y5 [327-359]	0	3671.69790027	Not Found	High	Not Found		1.6e7		3.73580884933472	High	0	8.135E-06
High	[R].DQGKDPATLEHVVPFK.[V]		1.39309E-07	0	1	2	28	A6TGT4	A6TGT4 [446-461]	1	1780.92282438	High	High	Not Found	1.6e7	3.9e7		4.46207189559937	High	0	1.362E-11
High	[K].ALIGFAGPR.[V]		0.0137942	0	1	1	8	A6TC02	A6TC02 [223-231]	0	901.52541267	High	High	Not Found	5.9e6	3.9e6		2.31198906898499	High	0	0.0004252
High	[R].VALGMGQEDVSSLR.[E]		0.0342473	0	1	2	2	A6TGM1	A6TGM1 [70-83]	0	1461.73660365	Not Found	High	Not Found				2.53985142707825	High	0	0.0002926
High	[R].YATATNLVFNR.[T]		0.00672296	0	1	1	4	A6T6C3	A6T6C3 [532-542]	0	1269.65861147	Not Found	High	Not Found		9.0e6		3.35302710533142	High	0	1.258E-05
High	[R].EYEQPLNVYGYSK.[F]		0.000270861	0	1	3	6	A6TFL4	A6TFL4 [132-144]	0	1589.74821415	High	High	Not Found				3.96333026885986	High	0	4.375E-07
High	[R].LGEPVFDVK.[E]		0.0078052	0	1	2	9	A6TGP0	A6TGP0 [75-83]	0	1003.54587325	High	High	Not Found		6.9e6		2.75246691703796	High	0	1.757E-05
High	[R].VALTGLTMAEK.[F]		0.00906089	0	1	2	1	A6TG36	A6TG36 [220-230]	0	1133.62347157	Not Found	High	Not Found				2.43198943138123	High	0	2.247E-05
High	[K].FALVGDVGGTNAR.[L]		0.000679489	0	1	2	2	A6TC33	A6TC33 [4-16]	0	1276.6644251	Not Found	High	Not Found				3.10942435264587	High	0	1.571E-07
High	[R].FATSDLNDLYR.[R]		0.0108588	0	1	1	6	A6TGP1	A6TGP1 [260-270]	0	1314.63245624	Not Found	High	Not Found		1.4e7		2.97760534286499	High	0	3.172E-05
High	[K].LGINPQQTAVLEGDNEQQQR.[L]		4.63782E-05	0	1	2	4	A6T6L5	A6T6L5 [308-327]	0	2238.11091219	High	High	Not Found	1.7e7	8.8e6		4.44883632659912	High	0	1.29E-09
High	[K].TALGNDYHALFSFDDALANR.[L]		0.0210831	0	1	2	2	A6TCE4	A6TCE4 [311-330]	0	2211.04652112	High	Not Found	Not Found				2.59368681907654	High	0	0.0001146
High	[R].YHDADVTAFGYEYGQLPGCPAGFK.[A]	1xDeamidated [Q15]; 1xCarbamidomethyl [C19]	0.037836	0	1	2	1	A6T4W3	A6T4W3 [97-120]	0	2664.17112985	Not Found	High	Not Found				3.73692464828491	High	0	0.0003537
High	[R].YHDADVTAFGYEYGQLPGCPAGFK.[A]	1xCarbamidomethyl [C19]	0.00627266	0	1	2	3	A6T4W3	A6T4W3 [97-120]	0	2663.18711385	Not Found	High	Not Found		2.2e7		3.78785872459412	High	0	1.11E-05
High	[K].IGAGPWVVK.[C]		0.00694151	0	1	1	6	A6T6F6	A6T6F6 [38-46]	0	926.54581376	High	High	Not Found	1.4e7	8.3e6		2.98178601264954	High	0	1.341E-05
High	[R].LPNDETGDCQLFTTR.[L]	1xCarbamidomethyl [C9]	0.00011089	0	1	2	2	A6TAW4	A6TAW4 [192-206]	0	1766.80138889	Not Found	High	Not Found		1.9e7		3.30356216430664	High	0	4.864E-09
High	[K].TILWNGPVGVFEFPNFR.[K]	1xDeamidated [N5]	0.000785015	0	1	1	1	B5XUB8	B5XUB8 [303-319]	0	1994.01705954	High	Not Found	Not Found				4.49526262283325	High	0	2.071E-07
High	[K].TILWNGPVGVFEFPNFR.[K]		0.000109125	0	1	1	3	B5XUB8	B5XUB8 [303-319]	0	1993.03304354	High	High	Not Found	1.5e8	2.5e7		3.82782196998596	High	0	4.721E-09
High	[R].LLQCPGGAPANVAVGVAR.[L]	1xCarbamidomethyl [C4]	7.4074E-06	0	1	1	10	P26420	P26420 [23-40]	0	1749.94284868	High	High	Not Found	7.0e6	1.1e7		4.45983219146729	High	0	1.66E-08
High	[K].FYLISAASQQGVK.[E]		0.00139094	0	1	2	4	A6TEK2	A6TEK2 [310-322]	0	1411.75799109	High	Not Found	Not Found				3.04198336601257	High	0	6.157E-07
High	[R].GGIESIITTQK.[A]		0.0394547	0	1	1	4	B5XTF9	B5XTF9 [223-233]	0	1146.63647904	High	High	Not Found	1.5e7	1.3e7		2.86023616790771	High	9.122E-05	0.002405
High	[K].VVADALGALR.[L]		0.00531654	0	1	2	10	A6TB35	A6TB35 [401-410]	0	984.58365574	High	High	Not Found	3.3e7	1.3e7		2.59512186050415	High	0	8.087E-06
High	[K].MGLVEPLR.[E]		0.0283387	0	1	2	8	A6TCC2	A6TCC2 [370-377]	0	914.51279906	High	High	Not Found	3.7e7	1.3e7		2.61799454689026	High	1.996E-05	0.0006816
High	[K].GETLESLIPEAFAVVR.[E]		0.00788884	0	1	1	4	A6T4P1	A6T4P1 [57-72]	0	1730.93232644	High	High	Not Found	6.0e7			2.73268795013428	High	5.604E-05	0.001246
High	[R].GADVALIGTADGVK.[T]		0.00147518	0	1	2	8	A6TDS5	A6TDS5 [202-215]	0	1286.69505648	High	High	Not Found	6.2e7			3.77325940132141	High	0	7.017E-07
High	[K].TALGNDYHALFSFDDALANR.[L]	1xDeamidated [N]	0.000303052	0	1	2	4	A6TCE4	A6TCE4 [311-330]	0	2212.03053712	High	Not Found	Not Found	1.1e7			4.09575033187866	High	0	8.491E-08
High	[K].LSCPITAEDTSGSLYDK.[L]	1xCarbamidomethyl [C3]	8.46702E-06	0	1	2	2	A6TEU1	A6TEU1 [155-171]	0	1856.85823499	Not Found	High	Not Found		1.2e7		4.19538593292236	High	0	3.523E-11
High	[K].IYYITADSYAAAK.[S]		0.00381849	0	1	1	12	A6T5N6	A6T5N6 [430-442]	0	1449.72602223	High	High	Not Found	1.4e7	1.5e7		3.25532031059265	High	0	4.744E-05
High	[R].LLVDACYSPVER.[I]	1xCarbamidomethyl [C6]	0.000785015	0	1	1	14	A6TEU8	A6TEU8 [171-182]	0	1421.70932664	High	High	Not Found	1.5e7			3.6344633102417	High	0	2.194E-07
High	[R].GVDTTDTAAAALPAAQALAR.[R]		1.15805E-06	0	1	2	4	A6TBJ8	A6TBJ8 [142-161]	0	1883.98213005	High	High	Not Found		7.8e6		4.13669300079346	High	0	1.531E-09
High	[K].IVAADNGDAWLDVK.[G]	1xDeamidated [N6]	0.000170095	0	1	2	2	A6T4F4	A6T4F4 [93-106]	0	1487.73764992	Not Found	High	Not Found				4.27359676361084	High	0	1.105E-08
High	[K].IVAADNGDAWLDVK.[G]		0.000116981	0	1	2	4	A6T4F4	A6T4F4 [93-106]	0	1486.75363392	Not Found	High	Not Found				3.55173134803772	High	0	5.174E-08
High	[K].AGSGALTLGQPNSPGVPADFAK.[H]		0.000134432	0	1	2	6	A6T4V8	A6T4V8 [153-174]	0	2055.05054392	High	High	Not Found		9.7e6		4.69175958633423	High	0	1.7E-07
High	[R].EISSCSNVWDFQAR.[R]	1xCarbamidomethyl [C5]	3.84612E-05	0	1	2	10	A6T6Z0	A6T6Z0 [355-368]	0	1698.75404485	High	High	Not Found	2.4e7			4.03324031829834	High	0	9.302E-08
High	[K].VTVELTPYDLSK.[G]		0.000764307	0	1	1	13	A6T6Y1	A6T6Y1 [53-64]	0	1364.73077326	High	High	Not Found				3.5734429359436	High	0	5.507E-07
High	[K].ATIESAGSSDFLEGEQVEYSR.[V]	1xDeamidated [Q16]	0.000331893	0	1	1	4	A6TGP1	A6TGP1 [1264-1284]	0	2276.02009144	High	High	Not Found				4.90961408615112	High	0	2.23E-06
High	[K].ATIESAGSSDFLEGEQVEYSR.[V]		1.22459E-05	0	1	1	4	A6TGP1	A6TGP1 [1264-1284]	0	2275.03607544	High	High	Not Found	2.1e7			5.72391939163208	High	0	7.178E-11
High	[K].LYNIIPYGIDESGKIDYDDMAK.[Q]		0.00245099	0	1	2	6	A6TCG5	A6TCG5 [139-160]	1	2533.21668232	High	High	Not Found	1.6e7	1.6e7		3.46365928649902	High	0	1.826E-06
High	[R].IGLTCQLAQVAER.[V]	1xCarbamidomethyl [C5]	0.000106245	0	1	2	11	A6TI29	A6TI29 [883-895]	0	1458.77332385	High	High	Not Found		3.9e6		3.74130392074585	High	0	2.512E-07
High	[R].SKSEVNDDEYKEFYK.[H]		0.00348709	0	1	1	1	A6T5N6	A6T5N6 [237-251]	2	1880.85486386	High	Not Found	Not Found				3.26664066314697	High	0	3.573E-06
High	[R].DICQCEALWTPAK.[I]	2xCarbamidomethyl [C3; C5]	8.21917E-05	0	1	2	19	A6TCC2	A6TCC2 [200-212]	0	1591.72432503	High	High	Not Found		6.4e6		3.56220817565918	High	0	2.754E-09
High	[R].YGLPAPVGYACTTPR.[E]	1xCarbamidomethyl [C11]	8.60396E-06	0	1	1	14	A6T6F6	A6T6F6 [15-29]	0	1622.79953857	High	High	Not Found	7.0e6			3.30816340446472	High	0	7.144E-09
High	[K].DIGAQYIIIGHSER.[R]	1xDeamidated [Q5]	0.01195	0	1	1	2	Q7X222	Q7X222 [85-98]	0	1572.80164713	High	High	Not Found				1.91950070858002	High	0	3.828E-05
High	[R].GYLADVELAK.[I]		0.00575952	0	1	2	23	A6TG38	A6TG38 [454-463]	0	1078.5779016	High	High	Not Found	4.9e6	1.3e7		2.91631078720093	High	0	0.0001952
High	[K].DIGAQYIIIGHSER.[R]		0.0286389	0	1	1	5	Q7X222	Q7X222 [85-98]	0	1571.81763113	Not Found	High	Not Found		1.5e7		1.91816377639771	High	0.0001428	0.003366
High	[R].ADDMQFFAER.[V]		0.00290798	0	1	1	4	A6T726	A6T726 [282-291]	0	1229.52554841	High	High	Not Found		1.7e7		3.713219165802	High	0	4.939E-06
High	[R].GETQALVTATLGTAR.[D]		8.85817E-05	0	1	2	13	A6TEI3	A6TEI3 [346-360]	0	1488.8016467	High	High	Not Found	1.5e7	2.0e7		3.57210206985474	High	0	1.582E-07
High	[R].LTLCDVSAPAVEASR.[A]	1xCarbamidomethyl [C4]	2.746E-05	0	1	2	6	A6THY6	A6THY6 [223-237]	0	1588.79993243	High	High	Not Found				3.40299439430237	High	0	2.402E-07
High	[K].EEGFIEDFK.[V]		0.0281898	0	1	2	13	A6TEV8	A6TEV8 [42-50]	0	1113.50988159	High	High	Not Found	2.4e7	1.1e7		2.42923259735107	High	3.856E-05	0.0008253
High	[R].KTLNEQGTPDIR.[I]		0.00960753	0	1	1	2	B5Y277	B5Y277 [58-69]	1	1371.72266817	High	Not Found	Not Found	8.8e6			3.59522676467896	High	0	2.505E-05
High	[K].NFDEDSSNLVVGPINK.[Q]		9.44527E-05	0	1	1	7	A6TF98	A6TF98 [443-458]	0	1747.84971897	High	High	Not Found	5.0e6			4.16951465606689	High	0	3.579E-09
High	[R].GFAVTPPELTK.[D]		0.00420371	0	1	1	9	B5XZB2	B5XZB2 [118-128]	0	1159.63575081	High	High	Not Found	3.5e7			2.20673775672913	High	0.000226	0.004383
High	[R].DVTSLLEDPK.[A]		0.0384353	0	1	2	4	A6T5N2	A6T5N2 [30-39]	0	1116.57829546	High	High	Not Found				2.9353199005127	High	5.604E-05	0.001107
High	[K].SNILLIGPTGSGK.[T]		0.000832568	0	1	2	8	A6T5I1	A6T5I1 [113-125]	0	1256.72087734	High	High	Not Found				3.59992575645447	High	0	8.363E-06
High	[R].CDGQIINIGNPDNEASIK.[E]	1xCarbamidomethyl [C1]	1.08866E-05	0	1	1	6	A6TF98	A6TF98 [558-575]	0	1957.9283802	High	High	Not Found	1.2e7	8.2e6		5.04816865921021	High	0	5.728E-11
High	[R].KATIESAGSSDFLEGEQVEYSR.[V]		0.00158133	0	1	1	2	A6TGP1	A6TGP1 [1263-1284]	1	2403.1310384	Not Found	High	Not Found		3.7e6		4.60618782043457	High	0	7.886E-07
High	[K].DGGYLYTTTDIACAK.[Y]	1xCarbamidomethyl [C13]	0.000306311	0	1	2	8	A6TB43	A6TB43 [308-322]	0	1648.75231351	High	High	Not Found	1.3e7	6.9e6		4.52526044845581	High	0	3.349E-07
High	[R].VEQGFDVADNEIVR.[Q]	1xDeamidated [N/Q]	0.0190654	0	1	2	3	A6T5B1	A6T5B1 [50-63]	0	1591.75984184	High	High	Not Found	7.6e6	7.7e6		1.90719020366669	High	0	9.434E-05
High	[K].GEVVLGDEFSPDGSR.[L]		0.000118873	0	1	1	9	A6TC99	A6TC99 [185-199]	0	1563.72854129	High	High	Not Found	1.5e7	6.7e6		4.63098573684692	High	0	7.207E-09
High	[R].LEEQNEVVAEAVDRQEENEAR.[A]		0.00523211	0	1	2	2	A6T716	A6T716 [364-384]	1	2457.14881366	High	Not Found	Not Found	8.3e6			2.83072400093079	High	0	7.805E-06
High	[R].NVVITDVNEYR.[L]		0.00298669	0	1	2	5	A6TFL2	A6TFL2 [190-200]	0	1321.67465539	High	High	Not Found	7.6e6	7.1e6		3.17084360122681	High	0	2.655E-06
High	[R].AALIDCLAPDRR.[V]	1xCarbamidomethyl [C6]	0.00253084	0	1	1	4	P24017	P24017 [316-327]	1	1370.72089441	High	High	Not Found				1.9751718044281	High	0	1.94E-06
High	[R].SVITVGPYLR.[L]		0.0313202	0	1	1	2	A6TGP1	A6TGP1 [353-362]	0	1104.64117058	High	Not Found	Not Found	3.3e6			1.82866287231445	High	0	0.0002459
High	[R].ELATCTPEYYR.[W]	1xCarbamidomethyl [C5]	0.00420371	0	1	2	3	A6T6A3	A6T6A3 [124-134]	0	1402.63074197	High	High	Not Found		1.6e7		3.02227306365967	High	0	5.854E-05
High	[K].LKGDTLDGETAFR.[L]		0.0135761	0	1	1	4	A6TCV9	A6TCV9 [385-397]	1	1422.7223338	High	High	Not Found		5.3e6		2.46331930160522	High	0	4.873E-05
High	[K].EPARPMVAIVGGSK.[V]		0.0321547	0	1	1	4	B5XUB8	B5XUB8 [180-193]	0	1411.77259531	High	High	Not Found	9.3e6	1.4e7		2.79689264297485	High	3.856E-05	0.0008914
High	[R].GIIYHVDATQSVGK.[L]		0.0027274	0	1	2	4	A6TCF1	A6TCF1 [174-187]	0	1487.78526841	High	Not Found	Not Found				3.524822473526	High	0	2.239E-06
High	[R].IPQGESMQELSER.[M]		0.000716809	0	1	2	3	A6TI09	A6TI09 [116-128]	0	1503.71078279	High	High	Not Found		2.7e7		3.35324740409851	High	0	1.734E-07
High	[K].HQKPVPALNQPGGIVEK.[E]		4.00468E-06	0	1	2	53	A6TEW1	A6TEW1 [45-61]	0	1812.01264245	High	High	Not Found	2.1e7	3.1e7		4.35976696014404	High	0	8.08E-11
High	[R].SGEQTTVTQESVAAHLR.[T]		9.02821E-06	0	1	1	3	B5XNL6	B5XNL6 [404-420]	0	1813.90387975	High	High	Not Found				4.4877462387085	High	0	4.014E-11
High	[R].IASLADSVSNAQEQR.[M]		2.65929E-05	0	2	3	10	B5XY73; A6T716	B5XY73 [566-580]; A6T716 [566-580]	0	1588.7925385	High	High	Not Found	1.2e7	2.5e7		4.64674949645996	High	0	1.527E-08
High	[K].QGVDLNSIEWSHH.[-]		0.000630482	0	1	2	2	A6TCF1	A6TCF1 [392-404]	0	1521.70808071	High	Not Found	Not Found				3.68495392799377	High	0	1.354E-07
High	[R].YTCPQYQEGMLDSK.[A]	1xCarbamidomethyl [C3]	4.89259E-05	0	1	2	8	A6T6A3	A6T6A3 [503-516]	0	1719.73528324	High	High	Not Found	6.4e7	1.0e7		3.22234964370728	High	0	8.02E-08
High	[K].DAAGHELVYTGMSK.[M]		3.51188E-05	0	1	2	8	A6T6A3	A6T6A3 [606-619]	0	1478.6944045	High	High	Not Found	7.8e6	7.8e6		4.51123905181885	High	0	2.066E-08
High	[R].FCVPNQEVMPER.[G]	1xCarbamidomethyl [C2]	0.000760231	0	1	1	10	B5XVC4	B5XVC4 [40-51]	0	1505.68754534	High	High	Not Found	2.4e7	8.3e6		3.00024342536926	High	0	9.891E-07
High	[R].LIAGESDGLPGVTIDR.[F]		0.000290361	0	1	2	4	A6T766	A6T766 [108-123]	0	1612.85407614	High	Not Found	Not Found	1.0e7			3.29893898963928	High	0	4.758E-06
High	[K].AVEDPALMDYLAEHR.[I]		0.000450165	0	1	1	2	A6T9W8	A6T9W8 [225-239]	0	1729.82139581	Not Found	High	Not Found		1.1e7		2.9582371711731	High	0	7.122E-08
High	[R].AASQSIIPVDTK.[L]		0.0166108	0	1	2	4	A6TDT2	A6TDT2 [203-214]	0	1229.67359279	High	High	Not Found	8.4e6	8.5e6		2.70185303688049	High	5.604E-05	0.001109
High	[R].TSTVVVDLDSHGER.[T]		8.00231E-05	0	1	1	3	P26420	P26420 [82-95]	0	1514.74452572	High	High	Not Found	1.5e7			3.86687707901001	High	0	2.605E-09
High	[K].IGFVSLGCPK.[N]	1xCarbamidomethyl [C8]	0.0066872	0	1	2	4	A6T6T1	A6T6T1 [10-19]	0	1077.57612784	High	High	Not Found	2.0e7	1.0e7		3.5158634185791	High	0	9.658E-05
High	[R].LGLYPVVDSVAWIER.[L]		7.30688E-05	0	1	1	6	A6TGQ0	A6TGQ0 [13-27]	0	1716.93193258	High	Not Found	Not Found	1.3e8			3.43509864807129	High	0	7.441E-09
High	[K].NATLEVAEALER.[N]		0.00517656	0	1	2	4	P33906	P33906 [256-267]	0	1315.68522005	High	High	Not Found		1.8e7		3.24270868301392	High	0	7.621E-06
High	[R].LIPAGTGYAYHQDR.[M]		0.00242494	0	1	1	1	A6TGP1	A6TGP1 [1356-1369]	0	1561.77576635	Not Found	High	Not Found		9.7e6		2.56530451774597	High	0	1.791E-06
High	[K].NDLQGATLAIVPGDPER.[V]		0.0178909	0	1	1	1	P52671	P52671 [14-30]	0	1765.90790255	High	Not Found	Not Found	2.5e7			2.23095440864563	High	0	8.302E-05
High	[R].FTEGSGNPLENEHVK.[A]		5.59247E-05	0	1	1	9	B5XSW5	B5XSW5 [378-392]	0	1657.78163947	High	High	Not Found	4.0e6	4.3e7		3.86724352836609	High	0	1.313E-09
High	[K].VALCTGDMGFSACK.[T]	2xCarbamidomethyl [C4; C13]	0.00169512	0	1	2	2	A6T6Z0	A6T6Z0 [326-339]	0	1516.65928198	High	Not Found	Not Found	3.0e7			3.24518156051636	High	0	8.971E-07
High	[R].VELENGHVVTAHISGK.[M]	1xDeamidated [N5]	0.00788884	0	1	1	2	A6T6Y1	A6T6Y1 [24-39]	0	1690.87587463	High	Not Found	Not Found	2.1e7			2.07735919952393	High	0	1.714E-05
High	[R].VELENGHVVTAHISGK.[M]		0.0112709	0	1	1	6	A6T6Y1	A6T6Y1 [24-39]	0	1689.89185863	High	High	Not Found	8.8e6	1.4e7		2.02276420593262	High	3.856E-05	0.0007463
High	[R].QVSTNLAWEHNR.[F]		0.00373779	0	1	1	4	B5XUB2	B5XUB2 [61-72]	0	1454.71350048	High	High	Not Found	2.7e7	4.0e7		2.3953013420105	High	0	4.079E-06
High	[R].TIAMGSSDGLR.[R]		0.000740177	0	1	2	8	A6TG36	A6TG36 [54-64]	0	1107.54628387	High	High	Not Found		7.1e7		2.99229550361633	High	0	1.597E-06
High	[R].RADITPANVDTVTR.[E]		0.00036154	0	1	2	11	B5Y1K5	B5Y1K5 [15-28]	1	1528.8077947	High	High	Not Found	4.1e7	1.4e7		4.20501899719238	High	0	5.118E-08
High	[K].GDSMFTAEDR.[I]		0.030507	0	1	2	4	A6TEJ0	A6TEJ0 [392-401]	0	1128.4626138	High	High	Not Found				2.47966122627258	High	0	0.0002332
High	[R].VSEVSIVGR.[N]		0.0191667	0	1	1	2	P14829	P14829 [808-816]	0	945.53637119	High	High	Not Found				2.85686731338501	High	0	9.464E-05
High	[K].QNGDDFVLTPK.[S]	1xDeamidated [Q/N]	0.0415734	0	1	2	5	A6T6Y8	A6T6Y8 [129-139]	0	1234.59500855	High	High	Not Found	7.0e6			2.23032355308533	High	0	0.0004254
High	[K].ASRPAPSEPTPPPPVASQITK.[T]		0.0100791	0	1	1	2	A6TAX3	A6TAX3 [105-125]	0	2128.13969325	Not Found	High	Not Found				2.72288703918457	High	0	2.754E-05
High	[R].GPAIAQAFDAEGKPSK.[A]		0.000485159	0	1	2	8	A6TFH4	A6TFH4 [74-89]	0	1586.81729676	High	High	Not Found	2.4e7	1.3e7		3.69804620742798	High	0	5.495E-07
High	[R].LNAAQDPANTISSVK.[R]		0.00103109	0	1	1	3	A6TCE7	A6TCE7 [72-86]	0	1528.7965613	High	High	Not Found	1.0e7	2.1e7		3.71300649642944	High	0	3.491E-07
High	[R].GNIGYIGPVPER.[A]		0.00341338	0	1	2	12	A6TGM5	A6TGM5 [124-135]	0	1271.67426153	High	High	Not Found		4.2e6		3.17227554321289	High	0	0.0004136
High	[K].EDYTPYTFTK.[E]		0.0286389	0	1	2	7	A6TBQ0	A6TBQ0 [88-97]	0	1264.57321006	High	High	Not Found	8.2e6	1.4e7		2.14801955223084	High	0.0003989	0.01054
High	[R].ALGMTDELAHSSIR.[F]		0.000291918	0	1	2	4	A6TCF1	A6TCF1 [341-354]	0	1500.74750268	High	High	Not Found				2.84203267097473	High	0	9.3E-08
High	[R].NVAGMENANSTEFVPDCK.[Y]	1xCarbamidomethyl [C17]	1.35633E-07	0	1	2	12	A6TD54	A6TD54 [392-409]	0	1982.85825175	High	High	Not Found	4.7e6	5.6e6		5.92720556259155	High	0	2.576E-13
High	[K].TGVGVTDVLER.[L]		0.00283133	0	1	1	4	A6TCI3	A6TCI3 [165-175]	0	1145.61607795	High	High	Not Found				3.27558040618896	High	0	6.874E-06
High	[R].VLGQGQVYGLSAR.[G]		0.00118484	0	1	1	4	B5XXK6	B5XXK6 [159-171]	0	1347.73792437	Not Found	High	Not Found		7.8e6		2.89421105384827	High	0	5.681E-07
High	[K].TPVGNTAAVCIYPR.[F]	1xCarbamidomethyl [C10]	8.21917E-05	0	1	1	8	B5Y277	B5Y277 [38-51]	0	1518.77332385	High	High	Not Found		5.7e6		4.16022825241089	High	0	2.749E-09
High	[R].DDEVIVLTGK.[D]		0.0083206	0	1	2	8	A6TEW1	A6TEW1 [8-17]	0	1088.58338086	High	High	Not Found				3.82650279998779	High	0	1.91E-05
High	[K].EATFIEGDIR.[N]		0.00334123	0	1	1	16	P45602	P45602 [51-60]	0	1150.5738788	High	High	Not Found		9.2e6		3.50767064094543	High	0	6.051E-06
High	[R].DALNQAAEDLNQR.[L]		0.0116985	0	1	2	1	A6TDS2	A6TDS2 [25-37]	0	1457.69790991	Not Found	High	Not Found				3.10260701179504	High	0	3.668E-05
High	[K].LGADGNALFR.[Q]		0.00424883	0	1	1	20	A6T6F6	A6T6F6 [216-225]	0	1033.54251919	High	High	Not Found		1.1e7		3.24315237998962	High	0	4.054E-05
High	[R].GLVAQVTDEEALAER.[L]		0.000309604	0	1	2	6	A6T9Y5	A6T9Y5 [18-32]	0	1600.81769062	High	High	Not Found	9.4e6			4.01930236816406	High	0	3.113E-07
High	[K].EAYEILTDAQK.[R]		0.00101468	0	1	2	4	A6T4F5	A6T4F5 [52-62]	0	1280.6368729	High	High	Not Found		9.2e7		3.30682349205017	High	0	2.342E-06
High	[R].VADLFEAR.[R]		0.026742	0	1	1	8	A6TGP1	A6TGP1 [1141-1148]	0	920.48360738	High	High	Not Found				2.61752128601074	High	0	0.0004659
High	[R].TVGIVGVGNVGGR.[L]		0.0012566	0	1	1	4	B5XNR7	B5XNR7 [118-130]	0	1184.6745959	High	High	Not Found				2.53835344314575	High	0.0001595	0.003738
High	[R].WAVGCAQAAQEDILK.[A]	1xCarbamidomethyl [C5]	2.16506E-06	0	1	1	4	B5Y235	B5Y235 [687-701]	0	1659.81591686	High	Not Found	Not Found				4.52131509780884	High	0	2.588E-12
High	[K].QQLGLSPQDSLGSR.[S]		0.0137942	0	1	1	2	A6T7G4	A6T7G4 [150-163]	0	1485.76559555	Not Found	High	Not Found		2.6e7		3.33075213432312	High	0	7.086E-05
High	[K].SDTAPLDAECDCYTCR.[N]	3xCarbamidomethyl [C10; C12; C15]	0.000281193	0	1	1	4	A6T5D8	A6T5D8 [293-308]	0	1933.73608834	High	High	Not Found	1.2e7	6.1e6		4.00701189041138	High	0	2.888E-08
High	[R].KAEQQAAPVEAPVAEPVDPR.[K]		0.00286174	0	1	1	2	B5XWP9	B5XWP9 [573-592]; [675-694]	1	2102.08765767	Not Found	High	Not Found		1.0e7		3.0038001537323	High	3.856E-05	0.0008132
High	[R].LVSADSSGFEEAADR.[A]		0.000234445	0	1	1	2	A6TB30	A6TB30 [7-21]	0	1553.70780583	Not Found	High	Not Found		8.9e6		4.27322721481323	High	0	2.03E-08
High	[K].YREPVLVSGTDGVGTK.[L]		0.00377792	0	1	2	4	A6TCB3	A6TCB3 [55-70]	1	1677.88062523	High	High	Not Found		1.5e7		3.14892220497131	High	0	1.02E-05
High	[K].SQGLDDYICK.[R]	1xCarbamidomethyl [C9]	0.0266013	0	1	2	2	A6TD54	A6TD54 [253-262]	0	1198.54086441	Not Found	High	Not Found		4.7e7		3.29084825515747	High	0	0.0005309
High	[R].VGGLSVVCEDSETAGR.[V]	1xCarbamidomethyl [C8]	3.38284E-05	0	1	1	6	O85746	O85746 [256-271]	0	1635.76427514	High	High	Not Found	2.5e7	4.8e7		3.49807929992676	High	0	5.011E-10
High	[R].GVDTTDTAAAALPAAQALAR.[R]	1xDeamidated [Q16]	0.00073623	0	1	2	2	A6TBJ8	A6TBJ8 [142-161]	0	1884.96614605	Not Found	High	Not Found				4.61392593383789	High	0	6.854E-07
High	[R].LPLAEFHR.[N]		0.00840974	0	1	2	4	A6TCE4	A6TCE4 [345-352]	0	982.54687636	High	High	Not Found				2.61598706245422	High	0	8.525E-05
High	[R].MPEEVEAMEQQR.[R]		0.00014566	0	1	2	2	A6T4P1	A6T4P1 [833-844]	0	1476.64573974	Not Found	High	Not Found				4.36012887954712	High	0	7.887E-08
High	[R].WAVGCAQAAQEDILK.[A]	1xDeamidated [Q10]; 1xCarbamidomethyl [C5]	0.00142862	0	1	1	10	B5Y235	B5Y235 [687-701]	0	1660.79993286	High	Not Found	Not Found				2.78016591072083	High	0	0.0002966
High	[K].VGAEVEEGEDYIR.[I]		0.000155314	0	1	3	6	A6T701	A6T701 [355-367]	0	1465.68052851	High	High	Not Found		1.6e7		4.06783771514893	High	0	1.092E-07
High	[R].VETGSGIGFGATVK.[A]		4.89259E-05	0	1	2	10	A6T5I1	A6T5I1 [262-275]	0	1322.69505648	High	High	Not Found	7.1e6			3.68435335159302	High	0	1.904E-08
High	[K].GNTYSINEGNYIK.[F]		0.00183661	0	1	2	8	A6THE3	A6THE3 [200-212]	0	1472.70159834	High	High	Not Found		4.0e6		3.21491003036499	High	0	6.018E-06
High	[R].VGLSPTPCLER.[V]	1xCarbamidomethyl [C8]	0.0370512	0	1	1	8	P37424	P37424 [38-48]	0	1228.63543351	High	High	Not Found	1.0e7	9.1e6		2.89692735671997	High	3.856E-05	0.0008722
High	[R].AIAGDSVSGLGTGGMGTK.[L]		2.13569E-05	0	1	2	2	A6T562	A6T562 [200-217]	0	1578.77919666	Not Found	High	Not Found		3.3e7		3.99025321006775	High	0	1.666E-09
High	[R].EADGQDFQLYPGELGK.[R]		1.13625E-05	0	1	2	16	A6TDX0	A6TDX0 [13-28]	0	1766.82316988	High	High	Not Found	3.6e7	2.8e7		4.63971376419067	High	0	6.189E-11
High	[R].EADGQDFQLYPGELGK.[R]	1xDeamidated [Q]	0.00930541	0	1	2	2	A6TDX0	A6TDX0 [13-28]	0	1767.80718588	Not Found	High	Not Found		2.7e7		3.36436152458191	High	0	2.357E-05
High	[K].AIMASDLGLNPSSAGSDIR.[V]		3.84832E-07	0	1	1	16	B5Y1J9	B5Y1J9 [81-99]	0	1874.92765166	High	High	Not Found	1.0e7	2.1e7		7.14266729354858	High	0	2.656E-12
High	[R].EAAESLFENLFFSEDR.[Y]		3.18197E-06	0	1	2	4	A6TGP0	A6TGP0 [379-394]	0	1903.87084829	High	High	Not Found	1.5e8	1.1e8		5.5612359046936	High	0	5.416E-12
High	[K].LNSAVFPSAQGGPLMHVIAAK.[A]	1xDeamidated [Q10]	0.0175155	0	1	2	1	A6TCG5	A6TCG5 [252-272]	0	2109.11612155	High	Not Found	Not Found	9.8e6			3.1888165473938	High	0	7.98E-05
High	[K].LNSAVFPSAQGGPLMHVIAAK.[A]		1.11816E-05	0	1	2	2	A6TCG5	A6TCG5 [252-272]	0	2108.13210555	Not Found	High	Not Found		1.2e8		4.86059141159058	High	0	5.996E-11
High	[R].DTPELVSFLHLPVQSGSDR.[V]		0.000438289	0	1	2	14	A6T6B5	A6T6B5 [254-272]	0	2097.06110858	High	High	Not Found	1.2e7	4.6e7		3.19176459312439	High	0	8.754E-07
High	[R].DQVDYMDVSTQQVVSVGASLIPFLEHDDANR.[A]	2xDeamidated [Q/N]	0.00365879	0	1	2	2	A6TGP0	A6TGP0 [648-678]	0	3450.60057003	Not Found	High	Not Found		7.0e7		4.46554327011108	High	0	3.917E-06
High	[K].NVHLSGGVGIGGVLEPLQANPTIIEDNCFIGAR.[S]	1xDeamidated [N/Q]; 1xCarbamidomethyl [C28]	0.000101796	0	1	1	9	B5Y1K5	B5Y1K5 [155-187]	0	3418.74236407	High	Not Found	Not Found	9.2e7			6.18966436386108	High	0	4.149E-09
High	[K].NVHLSGGVGIGGVLEPLQANPTIIEDNCFIGAR.[S]	1xCarbamidomethyl [C28]	2.08052E-07	0	1	1	8	B5Y1K5	B5Y1K5 [155-187]	0	3417.75834807	High	High	Not Found	1.2e8	1.7e8		6.48004198074341	High	0	2.929E-14
High	[R].VAFMPWNGYNFEDSILVSER.[V]	1xDeamidated [N]	0.00246412	0	1	2	4	A6TGP0	A6TGP0 [802-821]	0	2375.10125921	Not Found	High	Not Found		4.0e7		3.48718190193176	High	0	1.876E-06
High	[K].YEIISEAEAEVAEIQEQFQSGLVTAGER.[Y]		3.06505E-06	0	1	1	4	A6TGP1	A6TGP1 [651-678]	0	3096.50077893	High	High	Not Found	8.8e7			7.63755416870117	High	0	5.035E-12
High	[K].GDGEQVAGGETVANWDPHTMPVITEVSGFIR.[F]	1xDeamidated [N/Q]	1.05428E-05	0	1	1	10	A6TGP1	A6TGP1 [1006-1036]	0	3270.53718164	High	Not Found	Not Found	5.6e7			6.1090931892395	High	0	2.756E-10
High	[K].GDGEQVAGGETVANWDPHTMPVITEVSGFIR.[F]		2.284E-06	0	1	1	9	A6TGP1	A6TGP1 [1006-1036]	0	3269.55316564	High	High	Not Found	3.0e7			4.78096199035645	High	0	6.943E-10
High	[R].EQLQSWDTTSEALSLLDVVR.[N]		0.000107388	0	1	1	2	A6T9K7	A6T9K7 [360-379]	0	2290.15613103	Not Found	High	Not Found		2.3e7		4.58066701889038	High	0	4.593E-09
High	[R].RAAGELPAAPQVSVEEASANLAELLNAGLGGSDND.[-]	1xDeamidated [Q11]	0.000316298	0	1	1	2	A6TGP1	A6TGP1 [1373-1407]	1	3407.65611059	High	High	Not Found	1.2e7			6.62469911575317	High	0	3.607E-08
High	[R].RAAGELPAAPQVSVEEASANLAELLNAGLGGSDND.[-]		0.000147226	0	1	1	1	A6TGP1	A6TGP1 [1373-1407]	1	3406.67209459	High	Not Found	Not Found				5.25084352493286	High	0	8.331E-09
High	[K].DTFVGPTLIAYSMEHPGAAAR.[L]		6.39246E-05	0	1	1	15	P0A297	P0A297 [74-94]	0	2204.08046383	High	High	Not Found	1.6e7	8.3e7		4.0342116355896	High	0	1.691E-09
High	[K].NTGLDDALQQQFLEEFEAGLYGYTYLEDE.[-]	1xDeamidated [Q/N]	0.0131501	0	1	1	4	B5XUB1	B5XUB1 [604-632]	0	3372.49541908	Not Found	High	Not Found		5.1e6		4.02560758590698	High	9.122E-05	0.002011
High	[R].GLPQQPIDNNLLAALEAGLPDCSGVALGVDR.[V]	1xDeamidated [Q/N]; 1xCarbamidomethyl [C22]	0.043122	0	1	2	6	A6TH74	A6TH74 [273-303]	0	3174.60995299	Not Found	High	Not Found		4.3e6		3.49081969261169	High	3.856E-05	0.001005
High	[K].NIVDGNHQMEPGMPESFNVLLK.[E]	1xDeamidated [N/Q]	0.000108543	0	1	2	15	A6TGP0	A6TGP0 [1307-1328]	0	2470.1741065	High	High	Not Found	1.6e7	8.8e6		4.61127662658691	High	0	3.951E-08
High	[K].NIVDGNHQMEPGMPESFNVLLK.[E]		7.56757E-06	0	1	2	11	A6TGP0	A6TGP0 [1307-1328]	0	2469.1900905	High	High	Not Found	9.3e6	1.3e8		3.78072047233582	High	0	2.326E-09
High	[K].LNELLEFPTPFTYK.[V]		0.000630482	0	1	1	6	B5XZS3	B5XZS3 [5-18]	0	1711.89415009	High	High	Not Found	1.2e7			3.63634419441223	High	0	0.000115
High	[K].LHGVALQIGGSDQWGNITSGIDLTR.[R]	1xDeamidated [Q]	0.000123407	0	1	2	2	A6T9Y5	A6T9Y5 [193-217]	0	2609.33180429	High	Not Found	Not Found	8.3e6			4.65596008300781	High	0	1.196E-08
High	[K].LHGVALQIGGSDQWGNITSGIDLTR.[R]		1.83868E-05	0	1	2	12	A6T9Y5	A6T9Y5 [193-217]	0	2608.34778829	High	High	Not Found	1.8e7	2.3e7		5.54271554946899	High	0	1.095E-07
High	[K].ANPELAPMVEGIELTLK.[S]		0.000134432	0	1	1	16	A6TCM1	A6TCM1 [112-128]	0	1824.97756204	High	High	Not Found		4.5e7		3.20781540870667	High	0	1.373E-07
High	[K].VYAAGEVFNVPGNSEFHLQVAEPTSYLCR.[Y]	2xDeamidated [N13; N/Q]; 1xCarbamidomethyl [C28]	0.00377792	0	1	1	4	A6T5B6	A6T5B6 [64-92]	0	3256.52555512	High	Not Found	Not Found				3.85304236412048	High	0	4.168E-06
High	[K].VYAAGEVFNVPGNSEFHLQVAEPTSYLCR.[Y]	1xDeamidated [Q/N]; 1xCarbamidomethyl [C28]	0.0360925	0	1	1	3	A6T5B6	A6T5B6 [64-92]	0	3255.54153912	Not Found	High	Not Found		1.3e7		3.92257499694824	High	0	0.0003235
High	[K].VYAAGEVFNVPGNSEFHLQVAEPTSYLCR.[Y]	1xCarbamidomethyl [C28]	0.00597866	0	1	1	4	A6T5B6	A6T5B6 [64-92]	0	3254.55752312	High	High	Not Found	2.1e7			3.6347222328186	High	0	1.004E-05
High	[R].SDLSADINEHLIVELYSK.[-]	1xDeamidated [N8]	0.000239514	0	1	1	1	B5XNB5	B5XNB5 [189-206]	0	2047.02299215	High	Not Found	Not Found				5.80406665802002	High	0	2.135E-08
High	[R].SDLSADINEHLIVELYSK.[-]		1.86396E-06	0	1	1	28	B5XNB5	B5XNB5 [189-206]	0	2046.03897615	High	High	Not Found	7.4e7	1.2e7		5.7981743812561	High	0	1.943E-12
High	[R].VGFFNPIANGAEEETRLDLDR.[I]	2xDeamidated [N5; N9]	0.00185635	0	1	1	5	A6TCL7	A6TCL7 [36-56]	1	2365.1306454	High	High	Not Found	1.1e8			2.65528082847595	High	7.411E-05	0.001787
High	[R].VGFFNPIANGAEEETRLDLDR.[I]	1xDeamidated [N]	3.20668E-05	0	1	1	42	A6TCL7	A6TCL7 [36-56]	1	2364.1466294	High	High	Not Found		5.9e8		3.11918783187866	High	0	2.267E-06
High	[K].NTGLDDALQQQFLEEFEAGLYGYTYLEDE.[-]		0.000278201	0	1	1	2	B5XUB1	B5XUB1 [604-632]	0	3371.51140308	High	Not Found	Not Found				5.7331690788269	High	0	2.826E-08
High	[R].LAAEQGIPVWAPEDVNHPLWIER.[I]		0.000993214	0	1	2	6	A6TF98	A6TF98 [48-70]	0	2640.35689649	High	High	Not Found	3.9e7			2.7876341342926	High	0	3.241E-07
High	[R].LAAEQGIPVWAPEDVNHPLWIER.[I]	1xDeamidated [N16]	0.000797708	0	1	2	4	A6TF98	A6TF98 [48-70]	0	2641.34091249	High	Not Found	Not Found				3.70297122001648	High	0	7.686E-07
High	[K].IGLELGLPYDMLYR.[H]		0.00028574	0	1	2	4	A6TCC2	A6TCC2 [387-400]	0	1652.87164056	High	High	Not Found	1.9e8	1.4e7		3.68460130691528	High	0	1.15E-07
High	[R].NPMELVDVADLLK.[S]		0.000701641	0	1	1	10	A6TB35	A6TB35 [288-300]	0	1456.7715922	High	Not Found	Not Found	1.4e7			3.70774364471436	High	0	1.964E-07
High	[K].YIELPDAYK.[S]		0.040079	0	1	2	2	A6TD54	A6TD54 [298-306]	0	1111.56700257	High	Not Found	Not Found	2.4e7			2.36526870727539	High	0.0003514	0.00939
High	[R].FCQPESLSVYAR.[Y]	1xCarbamidomethyl [C2]	0.0382345	0	1	2	2	A6TD67	A6TD67 [242-253]	0	1456.68892555	High	Not Found	Not Found	9.9e6			2.58974528312683	High	0	0.0003627
High	[K].KRPFYQVVVTDSR.[N]		0.000130187	0	1	2	6	A6TCL7	A6TCL7 [13-25]	1	1594.87000108	High	Not Found	Not Found	1.9e8			4.42075967788696	High	0	6.599E-09
High	[K].GPYGTVISNPPYGER.[L]		0.00534498	0	1	2	1	A6T742	A6T742 [301-315]	0	1606.78599664	High	Not Found	Not Found	2.4e7			3.54141497612	High	0	8.159E-06
High	[R].SGIGWTGSGGEQQCFK.[A]	1xCarbamidomethyl [C14]	0.00228652	0	1	2	2	A6TGU6	A6TGU6 [34-49]	0	1698.75404485	High	Not Found	Not Found	8.7e6			2.50716400146484	High	0	1.928E-06
High	[R].DEGYISDTGDAEPEETLK.[V]		0.000191332	0	1	2	2	A6TGV0	A6TGV0 [765-782]	0	1968.85565158	High	Not Found	Not Found	1.2e7			4.38828420639038	High	0	1.378E-08
High	[K].VFEGNRPTNSILLR.[E]		0.00148308	0	1	2	4	A6TGT4	A6TGT4 [462-475]	0	1615.89146477	High	Not Found	Not Found	3.1e7			1.98235654830933	High	0	6.98E-07
High	[K].GGIYLYPSTASHPEGK.[L]		0.0277475	0	1	1	1	A6THE3	A6THE3 [254-269]	0	1676.82786142	High	Not Found	Not Found	1.0e7			1.76930022239685	High	0	0.0001936
High	[R].IVEIYGPESSGK.[T]		0.0359037	0	1	2	2	A6TCW1	A6TCW1 [62-73]	0	1278.65760836	High	Not Found	Not Found	8.5e6			2.9577305316925	High	0	0.0003197
High	[R].RETLLDAVEHPEK.[Y]		7.70828E-05	0	1	1	6	A6TCJ1	A6TCJ1 [80-92]	1	1536.8016467	High	Not Found	Not Found	1.1e7			4.39891719818115	High	0	8.878E-09
High	[K].APVILAVNK.[V]		0.0271685	0	1	2	2	A6TCI0	A6TCI0 [117-125]	0	924.58767854	High	Not Found	Not Found				2.74428915977478	High	1.996E-05	0.0006295
High	[R].LTDTPAIVTTDADEMSTQMAK.[L]	1xDeamidated [Q18]	0.00292355	0	1	1	2	A6T5N6	A6T5N6 [532-552]	0	2240.03085588	High	Not Found	Not Found				4.2033166885376	High	0	2.208E-05
High	[R].KHPQQEFLQVDTSK.[I]		0.000270861	0	1	2	2	A6T5I1	A6T5I1 [229-242]	1	1684.86530954	High	Not Found	Not Found				4.29937267303467	High	0	2.679E-08
High	[R].ANVSTTTVSHVINK.[T]		0.0426739	0	1	2	1	A6TA06	A6TA06 [11-24]	0	1470.79108204	High	Not Found	Not Found	2.4e7			1.79161632061005	High	0	0.0004482
High	[R].VIAVGTTSVR.[S]		0.0337119	0	1	1	2	A6T5D7	A6T5D7 [250-259]	0	1002.5942204	High	Not Found	Not Found	2.0e7			1.42786169052124	High	0	0.0002828
High	[R].QVPVMIHR.[A]		0.0074794	0	1	1	2	B5XQC6	B5XQC6 [505-512]	0	979.55058155	High	Not Found	Not Found	1.4e7			2.12163853645325	High	0	1.548E-05
High	[R].NQQIAGIGAALIEHWQR.[-]		6.55007E-06	0	2	8	9	P0A3M1; P37323	P0A3M1 [270-286]; P37323 [249-265]	0	1905.00895402	High	High	Not Found	8.1e7			4.27174997329712	High	0	7.81E-11
High	[R].AANKFPAIIYGGEAAPVAIELDHDK.[L]		2.24764E-06	0	1	1	2	B5XP25	B5XP25 [22-46]	1	2610.35622775	High	Not Found	Not Found	1.1e8			4.6137580871582	High	0	2.801E-12
High	[R].VLLLDNLSDYIKPGMSVEAIQGIIASMK.[S]		0.0456697	0	1	1	1	B5XPI0	B5XPI0 [42-69]	0	3018.62539147	High	Not Found	Not Found	2.6e7			2.30526447296143	High	0	0.0005121
High	[K].AGTGIDDLLDAILLQAEVLELK.[A]		0.0115133	0	1	2	2	A6TEI7	A6TEI7 [543-564]	0	2310.28026891	Not Found	High	Not Found				1.72233724594116	High	0.0002428	0.005312
High	[R].EPVDEFFENVMVNAEDKDVR.[I]		0.000459897	0	1	2	2	A6TFH4	A6TFH4 [646-665]	1	2382.09181621	High	Not Found	Not Found	1.3e7			3.89235734939575	High	0	7.419E-08
High	[R].SGETFWDLLEQAASQQAGETVK.[F]		2.54791E-05	0	1	2	2	A6TGJ0	A6TGJ0 [83-104]	0	2395.1412092	High	Not Found	Not Found	2.1e7			3.99181699752808	High	0	5.771E-10
High	[R].VGFFNPIANGAEEETRLDLDR.[I]		0.000542814	0	1	1	12	A6TCL7	A6TCL7 [36-56]	1	2363.1626134	High	High	Not Found		2.6e7		2.51932001113892	High	0	4.037E-05
High	[K].AVDSVSAGQEAVVILDQTPFYAESGGQVGDKGELK.[G]	1xDeamidated [Q]	0.000545724	0	1	1	9	A6TCV9	A6TCV9 [479-513]	1	3565.75442761	High	Not Found	Not Found	1.0e7			5.41021823883057	High	0	1.023E-07
High	[R].VSDYDGYNQFLVHR.[S]		0.000987918	0	1	1	3	B5XZC1	B5XZC1 [184-197]	0	1712.8027093	High	Not Found	Not Found	1.7e7			2.20809602737427	High	0	3.206E-07
High	[R].AAATQEMTLVDTPNAK.[T]		2.1243E-05	0	1	2	2	A6T4Z7	A6T4Z7 [246-261]	0	1660.82106144	High	Not Found	Not Found				4.33194303512573	High	0	2.066E-10
High	[K].ETHELHPR.[T]		0.0355289	0	1	1	1	B5Y235	B5Y235 [481-488]	0	1018.50646804	High	Not Found	Not Found				2.246169090271	High	0	0.0003144
High	[R].RFQDEEVQR.[D]		0.0491247	0	1	2	2	A6T4F4	A6T4F4 [76-84]	1	1206.5861748	High	Not Found	Not Found	4.3e8			3.38161444664001	High	0	0.0005914
High	[K].YQLTAHEAR.[V]		0.0056984	0	1	2	2	A6T7E0	A6T7E0 [3-11]	0	1088.54833282	High	Not Found	Not Found	3.8e7			2.43129968643188	High	0	0.0001552
High	[R].VGAADDLASGR.[S]		0.00192711	0	1	2	2	A6TD24	A6TD24 [657-667]	0	1031.51161293	High	Not Found	Not Found				3.77365231513977	High	0	1.154E-06
High	[R].AVEDLVNAQIR.[R]		0.0168772	0	1	1	2	A6TCV9	A6TCV9 [611-621]	0	1227.66917613	High	Not Found	Not Found				2.44872665405273	High	0	7.425E-05
High	[R].VPHFGYADR.[I]		0.00407117	0	1	2	4	A6T518	A6T518 [162-170]	0	1061.51630447	High	High	Not Found	8.6e6	7.7e6		1.8239620923996	High	3.856E-05	0.0006886
High	[K].IIGSGVGGITETDATLAAASNAILVGFNVR.[A]		1.23115E-05	0	1	2	2	A6TEI7	A6TEI7 [726-755]	0	2887.55236116	High	Not Found	Not Found	1.2e8			4.80507898330688	High	0	7.271E-11
High	[R].EARPDIQISSDFIVGFPGETTEDFEK.[T]		3.91992E-06	0	1	1	18	A6T6B5	A6T6B5 [295-320]	0	2927.39452308	High	High	Not Found		1.6e7		5.39055442810059	High	0	7.454E-11
High	[R].ERREDFANETADDSEAGDSEE.[-]		0.000246005	0	1	2	2	A6THB1	A6THB1 [111-131]	2	2371.93927437	High	Not Found	Not Found	7.1e6			4.28890752792358	High	0	2.242E-08
High	[R].SNNTEPSWFPDSQNLAFTSDQAGRPQVYK.[V]	1xDeamidated [Q/N]	0.0357158	0	1	1	2	B5XZC1	B5XZC1 [288-316]	0	3285.50832433	High	Not Found	Not Found				3.65300679206848	High	0	0.0003179
High	[K].GDVYTGLQAETLTEDDFDFAQQHLR.[M]	1xDeamidated [Q]	0.00175036	0	1	1	9	A6T4E6	A6T4E6 [85-109]	0	2870.31152218	High	Not Found	Not Found	1.0e7			4.50652027130127	High	0	0.0001314
High	[K].GDVYTGLQAETLTEDDFDFAQQHLR.[M]		0.000433626	0	1	1	6	A6T4E6	A6T4E6 [85-109]	0	2869.32750618	High	Not Found	Not Found	1.3e7			4.72713851928711	High	0	6.617E-08
High	[K].ASNNSPVIFDVTHALQCR.[D]	1xDeamidated [N/Q]; 1xCarbamidomethyl [C17]	0.048616	0	1	1	2	A6TAN5	A6TAN5 [190-207]	0	2029.97599955	Not Found	High	Not Found				2.99918913841248	High	1.996E-05	0.0006134
High	[K].ASNNSPVIFDVTHALQCR.[D]	1xCarbamidomethyl [C17]	3.3648E-05	0	1	1	11	A6TAN5	A6TAN5 [190-207]	0	2028.99198355	High	High	Not Found	1.6e7			3.38072967529297	High	0	2.855E-08
High	[K].VLSESDFQVNQLLDILR.[A]		4.15744E-06	0	1	2	2	A6T5G0	A6T5G0 [50-66]	0	1989.06513138	High	Not Found	Not Found	8.3e7			4.46263599395752	High	0	1.725E-10
High	[R].AASEAIAEVEVISANQLSDEQLAR.[I]	1xDeamidated [Q/N]	0.00010289	0	1	2	5	A6TG39	A6TG39 [101-124]	0	2515.25221651	Not Found	High	Not Found				4.96782445907593	High	0	6.012E-05
High	[R].AASEAIAEVEVISANQLSDEQLAR.[I]		1.71519E-05	0	1	2	8	A6TG39	A6TG39 [101-124]	0	2514.26820051	Not Found	High	Not Found				4.69000005722046	High	0	1.371E-10
High	[K].EGDNFVVLSDILGDEDHLGDMDFK.[V]		0.000219873	0	1	2	2	A6TEI3	A6TEI3 [471-494]	0	2680.20830235	High	Not Found	Not Found	1.0e8			4.28659868240356	High	0	1.813E-08
High	[K].EQGLTPVLCIGETEAENEAGK.[T]	1xCarbamidomethyl [C9]	0.000878293	0	1	1	4	Q7X222	Q7X222 [118-138]	0	2245.06526743	High	High	Not Found	5.6e7			3.37316513061523	High	0	3.551E-07
High	[R].DGIPVLLETEAR.[A]		0.0428974	0	1	1	6	B5XY80	B5XY80 [40-51]	0	1312.71070654	High	High	Not Found				2.15461778640747	High	5.604E-05	0.00114
High	[R].AASDEYNWDLNYGEIAK.[I]	1xDeamidated [N]	0.00289248	0	1	1	3	P41576	P41576 [342-358]	0	1959.86067792	High	Not Found	Not Found				4.24660396575928	High	0	2.873E-06
High	[R].AASDEYNWDLNYGEIAK.[I]		1.79977E-05	0	1	1	22	P41576	P41576 [342-358]	0	1958.87666192	High	High	Not Found	1.8e7	1.7e7		5.10131359100342	High	0	2.013E-08
High	[R].IVEFIEKPDEPQTLDSDLMAVGR.[Y]		1.27812E-05	0	1	1	18	Q48447	Q48447 [194-216]	0	2602.30689425	High	High	Not Found	3.1e7	2.7e7		4.64622592926025	High	0	3.337E-09
High	[R].EFNPSGIILSGGPESTTEENSPR.[A]	1xDeamidated [N]	0.00109354	0	1	2	3	A6TCC2	A6TCC2 [48-70]	0	2419.12595343	High	Not Found	Not Found	1.1e7			4.79640293121338	High	0	3.901E-07
High	[R].SCAFLVADGVIPSNENR.[G]	1xCarbamidomethyl [C2]	1.16082E-05	0	1	1	10	A6TCV9	A6TCV9 [290-306]	0	1848.89087259	High	High	Not Found	3.3e7	5.9e6		4.87774753570557	High	0	1.061E-10
High	[R].DADTLLELTDASQR.[A]		0.0113914	0	1	2	1	A6T4S9	A6T4S9 [247-260]	0	1547.75475601	Not Found	High	Not Found		1.3e7		2.31658411026001	High	0	3.475E-05
High	[K].IDGQWVTHQWLK.[K]		0.00358146	0	1	1	15	B5Y1K5	B5Y1K5 [49-60]	0	1510.78012352	High	High	Not Found	1.4e7	2.3e7		2.74571204185486	High	0	5.692E-05
High	[K].AEEAGVDLVEISPNAEPPVCR.[I]	1xDeamidated [N14]; 1xCarbamidomethyl [C20]	3.00735E-05	0	1	1	4	P33318	P33318 [46-66]	0	2253.07035326	High	Not Found	Not Found	5.7e7			5.53136539459229	High	0	3.982E-10
High	[K].AEEAGVDLVEISPNAEPPVCR.[I]	1xCarbamidomethyl [C20]	2.01965E-06	0	1	1	18	P33318	P33318 [46-66]	0	2252.08633726	High	High	Not Found	1.7e7	3.1e7		5.96502208709717	High	0	2.265E-12
High	[R].DEIIDEDDLPIK.[M]		0.00280124	0	1	2	6	A6T6Z0	A6T6Z0 [248-259]	0	1414.6947816	High	High	Not Found	1.8e7	1.8e7		3.59268426895142	High	0	2.357E-06
High	[R].FIDTLAGTAFPNSR.[R]		5.86822E-05	0	1	2	6	A6TGQ1	A6TGQ1 [18-31]	0	1509.76961835	High	High	Not Found		4.9e6		4.23582363128662	High	0	1.94E-09
High	[K].ALSYNNIADTDAALECVK.[E]	1xDeamidated [N]; 1xCarbamidomethyl [C16]	0.000450165	0	1	2	2	A6TGR3	A6TGR3 [259-276]	0	1968.92189826	High	Not Found	Not Found	2.3e7			3.71191024780273	High	0	1.646E-07
High	[K].ALSYNNIADTDAALECVK.[E]	1xCarbamidomethyl [C16]	3.3648E-05	0	1	2	7	A6TGR3	A6TGR3 [259-276]	0	1967.93788226	High	High	Not Found	3.3e7	7.9e6		4.67034339904785	High	0	7.764E-09
High	[K].DLMGCQVVTTEGYSLGK.[V]	1xCarbamidomethyl [C5]	5.59247E-05	0	1	2	8	A6TCL6	A6TCL6 [110-126]	0	1857.87211098	High	High	Not Found		4.0e6		4.32432651519775	High	0	4.862E-09
High	[R].VTPVGTPVTEEDFLQPGNK.[Q]		1.32687E-05	0	1	1	7	A6THE3	A6THE3 [134-152]	0	2028.02841149	High	High	Not Found	3.1e7	8.7e6		3.49987721443176	High	0	8.628E-11
High	[R].SNQNTCINQMPCVSLGEPIER.[G]	1xDeamidated [Q/N]; 2xCarbamidomethyl [C6; C12]	0.00457856	0	1	2	6	A6TGP0	A6TGP0 [759-779]	0	2448.09520484	Not Found	High	Not Found				4.1940598487854	High	0	0.0002107
High	[R].SNQNTCINQMPCVSLGEPIER.[G]	2xCarbamidomethyl [C6; C12]	0.000243387	0	1	2	12	A6TGP0	A6TGP0 [759-779]	0	2447.11118884	High	High	Not Found	1.4e7	9.1e6		4.50809860229492	High	0	2.191E-08
High	[K].AIMASDLGLNPSSAGSDIR.[V]	1xDeamidated [N10]	7.73119E-06	0	1	1	1	B5Y1J9	B5Y1J9 [81-99]	0	1875.91166766	High	Not Found	Not Found				6.33282327651978	High	0	2.978E-11
High	[R].EFNPSGIILSGGPESTTEENSPR.[A]		8.55807E-06	0	1	2	10	A6TCC2	A6TCC2 [48-70]	0	2418.14193743	High	High	Not Found	2.8e7	1.7e7		5.44440746307373	High	0	1.053E-08
High	[R].IVEFIEKPDEPQTLDSDLMAVGR.[Y]	1xDeamidated [Q12]	9.6495E-05	0	1	1	3	Q48447	Q48447 [194-216]	0	2603.29091025	High	Not Found	Not Found	7.2e6			4.73390293121338	High	0	3.733E-09
High	[R].SLSAQYEHTIVVTDNGCEILTLR.[K]	1xDeamidated [N15]; 1xCarbamidomethyl [C17]	0.00198991	0	1	1	2	P41392	P41392 [8-30]	0	2620.29230753	Not Found	High	Not Found				3.66388273239136	High	0	1.22E-06
High	[R].VDLDGNPCGELEEQHIAHAR.[Q]	1xCarbamidomethyl [C8]	0.000323137	0	1	2	4	A6TB02	A6TB02 [81-100]	0	2260.04111842	High	High	Not Found	3.0e7			2.5930392742157	High	0	0.000317
High	[K].HSQVFSTAEDNQSAVTIHVLQGER.[K]	1xDeamidated [Q/N]	2.05839E-07	0	1	2	15	A6T4F4	A6T4F4 [422-445]	0	2654.28049694	High	High	Not Found	1.6e7	1.2e7		6.36233186721802	High	0	2.869E-14
High	[K].HSQVFSTAEDNQSAVTIHVLQGER.[K]		3.8919E-09	0	1	2	51	A6T4F4	A6T4F4 [422-445]	0	2653.29648094	High	High	Not Found	1.0e7	1.7e7		6.09328699111938	High	0	1.018E-14
High	[K].VTDGDVLVALASSGPHSNGYSLVR.[K]	1xDeamidated [N18]	5.56264E-05	0	1	1	10	A6TCB3	A6TCB3 [175-198]	0	2415.21504327	High	High	Not Found	3.2e7	5.3e6		4.98944902420044	High	0	2.248E-09
High	[K].QFENPVYWGVDLSSEHER.[Y]		6.37725E-06	0	1	1	13	A6T726	A6T726 [326-343]	0	2192.00432197	High	High	Not Found				4.75474548339844	High	0	2.827E-07
High	[R].IGTTGAIQPHINVGDVLVTTASVR.[L]	1xDeamidated [N/Q]	0.00196875	0	1	1	2	P52671	P52671 [96-119]	0	2420.3143634	Not Found	High	Not Found		1.5e7		2.7977876663208	High	0	1.195E-06
High	[R].IGTTGAIQPHINVGDVLVTTASVR.[L]		6.87305E-06	0	1	1	15	P52671	P52671 [96-119]	0	2419.3303474	High	High	Not Found	1.2e7	2.3e7		4.22043514251709	High	0	2.028E-09
High	[K].YGLNIKPVILAADGSEPDLSEQALTEK.[G]	1xDeamidated [Q/N]	7.62627E-05	0	1	1	9	A6T6A3	A6T6A3 [352-378]	0	2872.48261024	High	High	Not Found				5.20354080200195	High	0	2.381E-09
High	[K].YGLNIKPVILAADGSEPDLSEQALTEK.[G]		8.13644E-07	0	1	1	21	A6T6A3	A6T6A3 [352-378]	0	2871.49859424	High	High	Not Found	1.3e7	2.9e7		5.30785036087036	High	0	2.103E-10
High	[R].RVTITIAADSIENAVK.[S]		0.000588145	0	1	2	10	A6T5H9	A6T5H9 [14-29]	1	1700.9541245	High	High	Not Found	7.8e6	1.2e7		3.90731906890869	High	0	1.181E-07
High	[K].GETIARPQDEATVQMAER.[R]		2.00294E-05	0	1	1	4	A6T7Z4	A6T7Z4 [517-534]	0	2001.96582801	High	Not Found	Not Found	3.0e7			4.41057252883911	High	0	1.835E-10
High	[R].ALPAILAGTTDERPQDHSQATYVGR.[R]		0.00063726	0	1	1	6	A6TF98	A6TF98 [176-200]	0	2667.34851652	High	Not Found	Not Found	1.5e7			3.10987901687622	High	0	1.382E-07
High	[R].AEADLAVALEENNIPFEYQLGEGAFYGPK.[I]	2xDeamidated [N13; Q/N]	0.0157525	0	1	1	5	B5XQC6	B5XQC6 [437-465]	0	3157.48881816	High	Not Found	Not Found	2.7e7			4.8332462310791	High	0	8.967E-05
High	[R].AEADLAVALEENNIPFEYQLGEGAFYGPK.[I]		4.12303E-05	0	1	1	8	B5XQC6	B5XQC6 [437-465]	0	3155.52078616	High	Not Found	Not Found	2.4e7			5.16126251220703	High	0	3.448E-06
High	[K].AEGFSFDFAYTSVLK.[R]		0.0024906	0	1	1	3	B5XZB2	B5XZB2 [47-61]	0	1681.81081439	High	High	Not Found		1.0e7		2.62714576721191	High	0	1.879E-06
High	[R].FDDTNPVKEDIEYVESIK.[N]	1xDeamidated [N5]	0.000230714	0	1	2	3	A6T6C3	A6T6C3 [66-83]	1	2142.01248698	High	High	Not Found				4.85162544250488	High	0	2.799E-07
High	[R].FDDTNPVKEDIEYVESIK.[N]		1.28878E-06	0	1	2	25	A6T6C3	A6T6C3 [66-83]	1	2141.02847098	High	High	Not Found	2.0e7	1.8e7		5.20204544067383	High	0	1.006E-11
High	[K].NQLGSTIVVLATVADGK.[V]		0.00232346	0	1	1	2	A6TCV9	A6TCV9 [795-811]	0	1685.94322547	Not Found	High	Not Found				2.38961744308472	High	0.000226	0.004319
High	[R].VDLDGNPCGELEEQHIAHAR.[Q]	1xDeamidated [Q14]; 1xCarbamidomethyl [C8]	0.0277475	0	1	2	1	A6TB02	A6TB02 [81-100]	0	2261.02513442	Not Found	High	Not Found				2.14970993995667	High	0	0.0001934
High	[K].KVLESAIANAEHNDGADIDDLK.[V]		1.32762E-07	0	1	1	45	A6TEW7	A6TEW7 [49-70]	1	2338.15210823	High	High	Not Found	1.3e7			5.56163883209229	High	0	7.134E-13
High	[K].KVLESAIANAEHNDGADIDDLK.[V]	1xDeamidated [N]	1.90882E-05	0	1	1	8	A6TEW7	A6TEW7 [49-70]	1	2339.13612423	High	High	Not Found				5.71850967407227	High	0	4.144E-10
High	[R].FGGEAVLAGSIIVR.[Q]		0.000165608	0	1	1	31	B5XSV6	B5XSV6 [26-39]	0	1388.78962558	High	High	Not Found	1.1e7	5.5e6		3.74421191215515	High	0	2.684E-08
High	[R].TGNTDTLALENIGLQTDSR.[G]		9.83475E-06	0	1	2	2	A6TGE6	A6TGE6 [272-290]	0	2018.9989022	High	Not Found	Not Found	1.0e7			4.90054035186768	High	0	4.706E-11
High	[K].AIIPVHYAGAPADIDAIR.[A]		0.00560792	0	1	2	19	A6TFA0	A6TFA0 [124-141]	0	1863.01230808	High	High	Not Found	5.2e6	2.9e7		3.1216447353363	High	0	8.965E-06
High	[K].SADKAPLAAEAMGIIAPR.[L]		0.000566538	0	1	1	1	A6T4Y7	A6T4Y7 [240-257]	1	1781.95782969	Not Found	High	Not Found		1.2e7		3.81477832794189	High	0	1.104E-07
High	[K].VDGVFTADPAKDPSATMYDQLTYSEVLEK.[E]		2.241E-05	0	1	1	6	A6T4X3	A6T4X3 [167-195]	1	3190.51365181	High	High	Not Found	1.1e7	2.7e7		5.40498018264771	High	0	4.464E-09
High	[R].TGEQFERPVTVGYMYMLK.[L]		0.0151779	0	1	2	1	A6TGP0	A6TGP0 [1217-1234]	0	2149.0456583	High	Not Found	Not Found				2.1048150062561	High	0	6.024E-05
High	[K].TVYSTDNPDLLVLEFR.[N]		0.000164724	0	1	1	19	A6TC99	A6TC99 [14-29]	0	1881.95926939	High	High	Not Found	1.1e7	2.4e7		4.18710565567017	High	0	7.857E-06
High	[K].TVYSTDNPDLLVLEFR.[N]	1xDeamidated [N7]	0.000658036	0	1	1	1	A6TC99	A6TC99 [14-29]	0	1882.94328539	Not Found	High	Not Found				3.87556576728821	High	0	1.474E-07
High	[R].LDRWELELNSAIPGDAR.[D]		0.000594468	0	1	1	36	Q9F663	Q9F663 [161-177]	1	1954.99811448	High	High	Not Found	3.5e7	1.9e7		3.83877968788147	High	0	3.154E-06
High	[R].LDRWELELNSAIPGDAR.[D]	1xDeamidated [N9]	0.010296	0	1	1	1	Q9F663	Q9F663 [161-177]	1	1955.98213048	High	Not Found	Not Found				2.95464563369751	High	0	2.858E-05
High	[R].VDALALITHNDNAPYR.[G]		0.010187	0	1	2	6	A6TCI3	A6TCI3 [492-507]	0	1782.91332232	High	High	Not Found	3.4e6	2.2e7		2.39323663711548	High	0	4.267E-05
High	[K].VDGVFTADPAKDPSATMYDQLTYSEVLEK.[E]	1xDeamidated [Q20]	2.01368E-05	0	1	1	15	A6T4X3	A6T4X3 [167-195]	1	3191.49766781	High	High	Not Found	2.0e7	3.7e7		6.03303337097168	High	0	9.259E-09
High	[K].GMNTAVGDEGGYAPNLGSNAEALAVIAEAVK.[A]	1xDeamidated [N]	2.18834E-06	0	1	2	59	A6TD53	A6TD53 [201-231]	0	2990.44115608	High	High	High	1.7e7	2.4e7	8.1e6	6.75710296630859	High	0	5.165E-10
High	[R].DGNPNVTADITR.[H]		0.0270256	0	1	1	1	B5XZ20	B5XZ20 [254-265]	0	1272.61786878	Not Found	High	Not Found		3.7e6		2.03329968452454	High	0	0.0001849
High	[K].NPASPAYGQYTDASGK.[S]		0.000189296	0	1	2	4	A6TE25	A6TE25 [149-164]	0	1626.73944032	High	High	Not Found	1.3e7	1.6e7		3.83451247215271	High	0	9.752E-08
High	[K].KTAEDYLGEPVTEAVITVPAYFNDAQR.[Q]	1xDeamidated [Q/N]	0.021534	0	1	2	19	A6T4F4	A6T4F4 [125-151]	1	2998.46802278	High	High	Not Found	6.7e6			5.22006416320801	High	0	0.0005937
High	[K].KTAEDYLGEPVTEAVITVPAYFNDAQR.[Q]		1.34833E-05	0	1	2	19	A6T4F4	A6T4F4 [125-151]	1	2997.48400678	High	High	High	7.0e6	4.8e7	2.5e8	5.92776203155518	High	0	1.467E-09
High	[K].CDMVDDEELLELVEMEVR.[E]	1xOxidation [M15]; 1xCarbamidomethyl [C1]	6.19059E-05	0	1	1	4	A6TEX7	A6TEX7 [138-155]	0	2239.97671214	Not Found	High	High		3.1e7	7.6e7	4.14477634429932	High	0	5.637E-09
High	[K].CDMVDDEELLELVEMEVR.[E]	1xCarbamidomethyl [C1]	3.14812E-06	0	1	1	10	A6TEX7	A6TEX7 [138-155]	0	2223.98179714	High	High	High	1.1e9	1.0e9	8.3e8	6.03793811798096	High	0	2.593E-10
High	[R].VGYINDQYVLNPTQEELK.[S]		1.56613E-05	0	1	2	2	A6TEI3	A6TEI3 [154-171]	0	2123.06552524	High	Not Found	Not Found				5.92670440673828	High	0	1.851E-10
High	[K].DENITVVWVPGAYELPLAAGALAK.[T]		0.0102413	0	1	1	8	A6T5E8	A6T5E8 [46-69]	0	2497.33370146	High	High	High	7.2e6	5.3e7	8.0e7	3.71636176109314	High	0.001317	0.03099
High	[K].TLTATLPAYLNALTGK.[G]		0.00102012	0	1	2	16	A6T4P1	A6T4P1 [109-124]	0	1647.93159821	High	High	High	9.8e6	1.2e7	1.2e8	3.07957649230957	High	0	4.526E-06
High	[K].DYIDEATGELICPANMELSLDLLAK.[L]	1xDeamidated [N15]; 1xCarbamidomethyl [C12]	3.82561E-05	0	1	2	5	A6TGP0	A6TGP0 [300-324]	0	2795.33654002	High	Not Found	Not Found	9.4e6			4.73819160461426	High	0	5.254E-07
High	[K].DYIDEATGELICPANMELSLDLLAK.[L]	1xCarbamidomethyl [C12]	1.87396E-06	0	1	2	19	A6TGP0	A6TGP0 [300-324]	0	2794.35252402	High	High	High	3.4e7	9.1e7	1.4e8	5.38682270050049	High	0	1.66E-10
High	[R].VGAGPFPTELFDETGEFLCK.[Q]	1xCarbamidomethyl [C19]	6.04515E-06	0	1	2	49	A6TH93	A6TH93 [274-293]	0	2214.04234728	High	High	High	2.4e7	2.0e8	9.8e8	5.94638776779175	High	0	3.375E-10
High	[K].NMITGAAQMDGAILVVAATDGPMPQTR.[E]	1xDeamidated [Q/N]	9.24537E-05	0	1	1	9	A6TEX7	A6TEX7 [91-117]	0	2730.32593232	High	High	Not Found		8.0e6		5.94561386108398	High	0	3.441E-09
High	[K].NMITGAAQMDGAILVVAATDGPMPQTR.[E]		1.2819E-06	0	1	1	15	A6TEX7	A6TEX7 [91-117]	0	2729.34191632	High	High	High	3.2e7		2.0e8	6.20452642440796	High	0	1.798E-10
High	[R].EVLEAGPSIPVEILGLSGVPAAGDEVTVVR.[D]		1.29186E-05	0	1	2	21	A6TEI7	A6TEI7 [622-651]	0	2973.61429266	High	High	High		1.3e8	1.2e8	5.50096368789673	High	0	2.772E-09
High	[K].FLTAEIVEAILDR.[T]		0.00863676	0	1	1	2	A6TB35	A6TB35 [371-383]	0	1489.82607059	High	Not Found	Not Found				2.02389812469482	High	0	2.035E-05
High	[K].FINTMSQVPTITQLLPLPASEDADLK.[R]		0.00073623	0	1	2	2	A6TG37	A6TG37 [175-200]	0	2842.49067217	Not Found	High	Not Found				3.72389364242554	High	0	1.829E-07
High	[R].NQILTEEQYLDALEEFGDEFDAK.[M]	1xDeamidated [Q/N]	0.000557522	0	1	1	16	A6TGP1	A6TGP1 [157-179]	0	2718.23047794	High	High	Not Found				4.74596691131592	High	0	4.167E-06
High	[R].EVTTTPLAADNWEGIEPIYETMPGWSETTFGVK.[E]	1xDeamidated [N11]	0.000490375	0	1	2	6	A6TH93	A6TH93 [355-387]	0	3670.71453668	High	High	High	1.8e7	2.3e7		5.79708290100098	High	0	1.373E-06
High	[R].EVTTTPLAADNWEGIEPIYETMPGWSETTFGVK.[E]		0.000828129	0	1	2	2	A6TH93	A6TH93 [355-387]	0	3669.73052068	High	Not Found	Not Found	2.2e7			5.02349376678467	High	0	2.285E-07
High	[K].DAGSIAVGEVISAVDESVDATR.[C]		1.41481E-05	0	1	1	16	A6TCF2	A6TCF2 [70-91]	0	2161.0618963	High	High	High	1.3e7		1.9e7	5.61937141418457	High	0	5.813E-09
High	[K].IGIFQDLVER.[V]		0.00450582	0	1	2	4	A6TB02	A6TB02 [36-45]	0	1189.65754887	Not Found	High	High			2.7e7	2.84548234939575	High	0	5.846E-06
High	[K].IVGIDAVVLSTQHAEDIDQK.[S]		2.82042E-05	0	1	2	30	A6TDV1	A6TDV1 [178-197]	0	2151.12918808	High	High	High	1.3e7	1.5e7	3.1e7	3.18778133392334	High	0	3.184E-06
High	[K].EANNLGIPVFAIVDTNSDPDGVDFVIPGNDDAIR.[A]	2xDeamidated [N]	0.000171924	0	1	2	9	A6T4X1	A6T4X1 [175-208]	0	3571.70747786	High	High	High	2.2e7	1.2e8	2.3e7	5.50861835479736	High	0	1.317E-07
High	[K].EANNLGIPVFAIVDTNSDPDGVDFVIPGNDDAIR.[A]	1xDeamidated [N]	0.000452579	0	1	2	46	A6T4X1	A6T4X1 [175-208]	0	3570.72346186	High	High	High	2.4e7	4.7e7	1.6e8	5.23897790908813	High	0	9.011E-08
High	[K].EANNLGIPVFAIVDTNSDPDGVDFVIPGNDDAIR.[A]		8.42186E-06	0	1	2	16	A6T4X1	A6T4X1 [175-208]	0	3569.73944586	High	High	High	1.0e7		1.4e9	5.53633213043213	High	0	2.03E-10
High	[K].AEFYSEVLTVVVDGK.[E]		6.22379E-05	0	1	1	42	A6TBR5	A6TBR5 [54-68]	0	1655.85267917	High	High	High	1.5e7	2.3e7	1.6e8	4.08012580871582	High	0	7.784E-07
High	[K].TLLMDEQDHGFPVSGDALTQAAIQAANR.[C]	2xDeamidated [Q7; Q/N]	0.000495648	0	1	1	3	A6TBN1	A6TBN1 [174-201]	0	2971.41019076	High	Not Found	Not Found	8.0e6			4.63843822479248	High	0	8.529E-08
High	[K].TLLMDEQDHGFPVSGDALTQAAIQAANR.[C]	1xDeamidated [Q/N]	1.16082E-05	0	1	1	14	A6TBN1	A6TBN1 [174-201]	0	2970.42617476	High	High	Not Found	1.4e7	1.2e7		5.14131641387939	High	0	8.773E-11
High	[K].TLLMDEQDHGFPVSGDALTQAAIQAANR.[C]		8.95342E-05	0	1	1	12	A6TBN1	A6TBN1 [174-201]	0	2969.44215876	High	High	High	2.1e7	2.0e7	1.8e7	5.08545351028442	High	0	2.651E-08
High	[K].ELLSIGIQPDILICR.[S]	1xCarbamidomethyl [C14]	3.66539E-05	0	1	2	21	A6TD54	A6TD54 [197-211]	0	1739.97241746	High	High	High	7.5e6		1.7e8	3.61138844490051	High	0	6.471E-07
High	[K].ANEIDVPAALIDSEIDVLR.[R]	1xDeamidated [N2]	1.91905E-05	0	1	2	2	A6T5H9	A6T5H9 [297-315]	0	2054.0651913	Not Found	Not Found	High			1.2e8	5.01583576202393	High	0	2.259E-10
High	[R].NQILTEEQYLDALEEFGDEFDAK.[M]		7.94071E-06	0	1	1	21	A6TGP1	A6TGP1 [157-179]	0	2717.24646194	High	High	High	1.8e7	6.6e7	2.4e8	6.29356479644775	High	0	3.129E-11
High	[K].ANEIDVPAALIDSEIDVLR.[R]		1.9512E-07	0	1	2	43	A6T5H9	A6T5H9 [297-315]	0	2053.0811753	High	High	High	1.9e8	1.1e9	1.2e9	6.06848907470703	High	0	1.401E-11
High	[K].FINTMSQVPTITQLLPLPASEDADLK.[R]	1xDeamidated [N/Q]	0.0415734	0	1	2	4	A6TG37	A6TG37 [175-200]	0	2843.47468817	Not Found	High	Not Found				3.36720609664917	High	3.856E-05	0.0008592
High	[K].TIDGILVQLPLPAGIDNVK.[V]	1xDeamidated [Q8]	0.0052601	0	1	1	2	A6T5R4	A6T5R4 [91-109]	0	1977.12666945	Not Found	High	Not Found				3.77347660064697	High	0	7.884E-06
High	[R].IETLFTNDLDHGPYISETVR.[V]		0.000118873	0	1	2	37	A6TGP0	A6TGP0 [333-352]	0	2320.14556637	High	High	High	9.5e6	4.1e7		4.00263452529907	High	0	3.532E-08
High	[R].NLLGDEILNLAPK.[G]		0.0147803	0	1	2	4	A6TF98	A6TF98 [86-98]	0	1409.79985587	Not Found	High	High		5.4e6	1.7e7	2.30468845367432	High	0.0002597	0.005507
High	[K].VAIANVLKEEGFIEDFK.[V]		1.49254E-05	0	1	2	3	A6TEV8	A6TEV8 [34-50]	1	1922.02695503	High	Not Found	High	1.4e8			4.26377773284912	High	0	1.047E-10
High	[K].AVEDSASPLVALLVR.[G]		5.83692E-05	0	1	1	22	A6T4Z7	A6T4Z7 [285-299]	0	1539.87408337	High	High	High	1.0e7	2.0e8	2.4e7	4.49377059936523	High	0	2.769E-08
High	[R].DFNEALVHQVVVAYAAGAR.[Q]	1xDeamidated [Q/N]	0.000768404	0	1	1	2	A6TEX1	A6TEX1 [22-40]	0	2031.02941503	High	Not Found	Not Found				3.58103823661804	High	0	1.973E-07
High	[R].DFNEALVHQVVVAYAAGAR.[Q]		1.05177E-06	0	1	1	50	A6TEX1	A6TEX1 [22-40]	0	2030.04539903	High	High	High	3.1e7	1.2e8	4.3e7	5.44248676300049	High	0	5.131E-12
High	[K].GGLALSNEELAQTFTEWNEGELSSYLIDITK.[D]	1xDeamidated [N/Q]	0.00683136	0	1	1	3	P41576	P41576 [206-236]	0	3429.65840205	Not Found	Not Found	High			1.2e7	3.69471955299377	High	0.000834	0.0201
High	[K].GGLALSNEELAQTFTEWNEGELSSYLIDITK.[D]		6.90991E-06	0	1	1	2	P41576	P41576 [206-236]	0	3428.67438605	High	Not Found	Not Found	7.7e7			6.54241609573364	High	0	2.398E-11
High	[R].VLNQFDDAGIVTR.[H]		0.000352001	0	1	1	12	P45599	P45599 [58-70]	0	1447.75396829	High	High	Not Found		8.8e6		3.49894690513611	High	0	4.459E-08
High	[R].EFICIDTGGIDGTEEGVETR.[M]	1xCarbamidomethyl [C4]	3.56017E-06	0	1	1	2	A6TCD0	A6TCD0 [51-70]	0	2197.99176816	High	Not Found	Not Found	1.7e7			5.45533180236816	High	0	6.753E-12
High	[K].VQQAIDTITLLQMEIEELK.[E]		1.86842E-05	0	1	2	6	A6TFR0	A6TFR0 [15-33]	0	2215.18901114	High	High	Not Found	9.8e7	4.4e7		5.55645227432251	High	0	1.607E-10
High	[K].GLPIPVVITVYADR.[S]		1.05994E-05	0	1	2	75	A6TGN5	A6TGN5 [52-65]	0	1512.87844054	High	High	High	3.5e7	1.4e9	2.4e8	3.67535185813904	High	0	8.27E-10
High	[K].GNTGENLLALLEGR.[L]		5.13384E-05	0	1	1	62	B5XNB5	B5XNB5 [84-97]	0	1456.77543198	High	High	High	3.3e7	8.2e8	1.7e8	4.7565279006958	High	0	5.507E-08
High	[R].QTITIGGSEIYTGQLHGVDVALLK.[S]	1xDeamidated [Q]	0.000279693	0	1	2	5	A6T4W3	A6T4W3 [24-47]	0	2514.34499478	High	Not Found	Not Found				3.99059176445007	High	0	8.217E-07
High	[K].TIDGILVQLPLPAGIDNVK.[V]		0.000823713	0	1	1	16	A6T5R4	A6T5R4 [91-109]	0	1976.14265345	High	High	High	1.9e7	1.7e7	1.3e8	4.1429615020752	High	0	0.0004153
High	[R].QTITIGGSEIYTGQLHGVDVALLK.[S]		7.85623E-06	0	1	2	5	A6T4W3	A6T4W3 [24-47]	0	2513.36097878	High	Not Found	Not Found	3.1e7			3.61701536178589	High	0	6.364E-08
High	[K].LLDNAAADLAAISGQKPLITK.[A]	1xDeamidated [N/Q]	8.30755E-05	0	1	1	7	A6TEW0	A6TEW0 [49-69]	0	2124.19106052	High	High	Not Found				5.87024593353271	High	0	2.79E-09
High	[K].LLDNAAADLAAISGQKPLITK.[A]		2.62472E-06	0	1	1	48	A6TEW0	A6TEW0 [49-69]	0	2123.20704452	High	High	High	6.9e6	6.0e6	1.1e8	5.23812484741211	High	0	1.472E-11
High	[K].ELAGWMCDVLDNINDDAVIER.[V]	1xCarbamidomethyl [C7]	4.71282E-05	0	1	1	13	A6TCG5	A6TCG5 [381-401]	0	2448.1169854	High	High	High	4.1e7	1.0e8	9.5e7	5.10773849487305	High	0	1.982E-08
High	[K].LDLDTASTQLAEGVYEVVLR.[V]	1xDeamidated [Q9]	9.60362E-07	0	1	1	2	B5XTJ1	B5XTJ1 [42-61]	0	2193.12851977	High	High	Not Found				5.7292013168335	High	0	6.82E-11
High	[K].LDLDTASTQLAEGVYEVVLR.[V]		1.84517E-08	0	1	1	13	B5XTJ1	B5XTJ1 [42-61]	0	2192.14450377	High	High	High	3.3e7	3.0e8	6.4e7	5.47810029983521	High	0	2.434E-11
High	[K].INPIEDMPHDANGTPVDIVLNPLGVPSR.[M]	2xDeamidated [N12; N]	6.56947E-07	0	1	2	4	A6TGP0	A6TGP0 [1079-1106]	0	2982.48771283	High	High	Not Found				5.71837091445923	High	0	1.202E-12
High	[K].INPIEDMPHDANGTPVDIVLNPLGVPSR.[M]	1xDeamidated [N]	3.11639E-08	0	1	2	23	A6TGP0	A6TGP0 [1079-1106]	0	2981.50369683	High	High	High	9.0e6	3.3e8	9.8e7	5.49152231216431	High	0	1.647E-10
High	[K].INPIEDMPHDANGTPVDIVLNPLGVPSR.[M]		2.63249E-07	0	1	2	3	A6TGP0	A6TGP0 [1079-1106]	0	2980.51968083	High	Not Found	Not Found				5.04765844345093	High	0	2.892E-13
High	[R].GVLAVMPTIEEFPYTVR.[V]		5.27297E-05	0	1	1	29	A6TEI3	A6TEI3 [410-426]	0	1922.00919653	High	High	High		1.9e8	1.4e8	4.03819227218628	High	0	3.981E-09
High	[K].FADVACAGPLLAAELDALGK.[A]	1xCarbamidomethyl [C6]	1.29642E-08	0	1	1	45	B5XUB8	B5XUB8 [157-176]	0	2002.03138876	High	High	High	7.8e7	1.8e9	1.2e9	7.0282301902771	High	0	2.91E-12
High	[K].ISYISTGGGAFLEFVEGK.[V]		2.15351E-06	0	1	1	32	B5XUB8	B5XUB8 [356-373]	0	1874.95345576	High	High	High	1.0e7	1.3e8	3.6e8	5.71123743057251	High	0	1.175E-10
High	[K].LAEAGIPTQMEALLSDTECLVK.[K]	1xCarbamidomethyl [C19]	1.80942E-05	0	1	1	16	A6TC99	A6TC99 [61-82]	0	2389.19892413	High	High	High	1.1e8	1.8e8	2.7e8	4.99214124679565	High	0	1.971E-09
High	[K].NELSQYGILPEEWGGESQFVHVSAK.[A]	1xDeamidated [Q]	0.000402349	0	1	2	8	A6TEI7	A6TEI7 [518-542]	0	2805.33661481	High	Not Found	Not Found	1.2e7			5.72251415252686	High	0	3.599E-05
High	[K].NELSQYGILPEEWGGESQFVHVSAK.[A]		1.02646E-05	0	1	2	21	A6TEI7	A6TEI7 [518-542]	0	2804.35259881	High	High	High		2.7e7	2.2e8	4.56557416915894	High	0	2.013E-09
High	[R].IDEWMMSYLTEFDGK.[A]		0.000173773	0	1	1	14	A6T5N6	A6T5N6 [464-478]	0	1864.81319886	High	High	High		2.6e7	5.7e7	4.08684539794922	High	0	2.896E-08
High	[K].KGEMNFDVVIASPDAMR.[V]	1xDeamidated [N5]	0.0471205	0	1	2	1	A6TGN6	A6TGN6 [106-122]	1	1880.88809553	Not Found	High	Not Found				3.32156801223755	High	0	0.0005478
High	[K].KGEMNFDVVIASPDAMR.[V]		0.000298229	0	1	2	15	A6TGN6	A6TGN6 [106-122]	1	1879.90407953	Not Found	High	High		2.4e7	1.8e8	4.08636665344238	High	0	1.277E-07
High	[R].ICEHYVTVTQK.[L]	1xCarbamidomethyl [C2]	0.000326611	0	1	1	7	A6TAN5	A6TAN5 [37-47]	0	1377.68311192	High	High	Not Found	2.6e7	1.2e8		4.00865936279297	High	0	4.397E-07
High	[K].AGEEFTIDVTFPEEYHAENLK.[G]		5.34549E-06	0	1	2	73	A6T5H9	A6T5H9 [207-227]	0	2439.1350612	High	High	High	1.3e7	1.0e7	2.8e7	5.00368165969849	High	0	3.608E-10
High	[K].NLDLDLQTLTEEAVR.[L]	2xDeamidated [N1; Q7]	0.00264136	0	1	1	12	A6TFH4	A6TFH4 [495-509]	0	1731.86470115	High	Not Found	Not Found	1.0e7			3.91065764427185	High	0	1.004E-05
High	[K].NLDLDLQTLTEEAVR.[L]	1xDeamidated [N/Q]	0.000184302	0	1	1	5	A6TFH4	A6TFH4 [495-509]	0	1730.88068515	High	Not Found	Not Found				3.8036036491394	High	0	1.293E-08
High	[K].NLDLDLQTLTEEAVR.[L]		0.00014106	0	1	1	4	A6TFH4	A6TFH4 [495-509]	0	1729.89666915	Not Found	High	High		1.1e7		3.81272673606873	High	0	5.948E-08
High	[R].VADEIEDIVGIDAHDAVR.[C]		0.000175642	0	1	2	27	A6TCI3	A6TCI3 [143-160]	0	1936.96106022	High	High	High	9.4e6	2.5e7		4.14919519424438	High	0	2.098E-08
High	[R].VTAEDVLKPGTADILVPR.[N]		1.25477E-06	0	1	1	104	A6TGP1	A6TGP1 [843-860]	0	1894.06440315	High	High	High	1.2e7	6.0e6	1.3e8	4.63968181610107	High	0	1.749E-11
High	[K].KFTGEVSLTGQPFVMEPSK.[S]		0.00572888	0	1	1	14	A6T4X2	A6T4X2 [222-240]	1	2082.05760317	Not Found	High	High			3.6e7	3.37595534324646	High	0.000834	0.01951
High	[K].AANDDLLNSFWLLDSEK.[G]	1xDeamidated [N]	0.000495648	0	1	1	4	A6TCJ1	A6TCJ1 [10-26]	0	1951.92836356	Not Found	High	High			8.5e6	3.81120443344116	High	0	8.517E-08
High	[K].AANDDLLNSFWLLDSEK.[G]		1.87396E-06	0	1	1	39	A6TCJ1	A6TCJ1 [10-26]	0	1950.94434756	High	High	High	1.6e7	5.6e8	7.7e8	5.60730218887329	High	0	1.964E-12
High	[R].LSDLAHVEGDVVDLNALK.[A]	1xDeamidated [N15]	1.08866E-05	0	1	1	5	B5XNB2	B5XNB2 [79-96]	0	1908.99129817	High	High	Not Found		2.1e7		3.96569991111755	High	0	5.743E-11
High	[R].LSDLAHVEGDVVDLNALK.[A]		3.98557E-08	0	1	1	223	B5XNB2	B5XNB2 [79-96]	0	1908.00728217	High	High	High	3.2e7	3.2e7	4.6e8	5.68713331222534	High	0	1.266E-13
High	[K].GLPLYAHIAELNGTPGK.[Y]	1xDeamidated [N12]	4.38583E-06	0	1	2	187	A6TD53	A6TD53 [127-143]	0	1751.93266124	High	High	High	1.7e7	3.0e7	1.9e8	4.93302154541016	High	0	1.364E-09
High	[K].GLPLYAHIAELNGTPGK.[Y]		0.00213307	0	1	2	16	A6TD53	A6TD53 [127-143]	0	1750.94864524	High	High	Not Found	1.3e7			2.78610253334045	High	0	1.476E-05
High	[K].RLEEVGCAAVMPLGAPIGSNQGLETK.[A]	1xDeamidated [N/Q]; 1xCarbamidomethyl [C7]	0.00232346	0	1	1	24	A6TGP7	A6TGP7 [139-164]	1	2698.35386193	High	High	High		1.1e7		4.69890260696411	High	0.0001428	0.00349
High	[K].AGEEFTIDVTFPEEYHAENLK.[G]	1xDeamidated [N19]	0.000585008	0	1	2	14	A6T5H9	A6T5H9 [207-227]	0	2440.1190772	High	High	High	8.4e6		1.3e7	4.65029525756836	High	0	8.304E-06
High	[K].RLEEVGCAAVMPLGAPIGSNQGLETK.[A]	1xCarbamidomethyl [C7]	0.000165608	0	1	1	8	A6TGP7	A6TGP7 [139-164]	1	2697.36984593	High	High	High			3.2e7	3.80350708961487	High	0	0.0001016
High	[K].ELLQLGDLPTSGQITLFDGR.[T]	1xDeamidated [Q]	2.05722E-05	0	1	2	52	A6TGP0	A6TGP0 [1197-1216]	0	2174.13393954	High	High	High	1.4e7	2.6e7	1.7e7	5.13844156265259	High	0	1.239E-08
High	[K].ELLQLGDLPTSGQITLFDGR.[T]		2.2597E-06	0	1	2	49	A6TGP0	A6TGP0 [1197-1216]	0	2173.14992354	High	High	High	7.0e6			5.68781185150146	High	0	4.169E-11
High	[R].IHGLAECMQGEMISLPGNR.[Y]	1xDeamidated [Q9]; 1xCarbamidomethyl [C7]	0.0076814	0	1	2	7	A6TG38	A6TG38 [41-59]	0	2113.98274119	High	High	High		1.5e7		3.82043886184692	High	0	0.0001374
High	[R].IHGLAECMQGEMISLPGNR.[Y]	1xCarbamidomethyl [C7]	2.03533E-05	0	1	2	63	A6TG38	A6TG38 [41-59]	0	2112.99872519	High	High	High		1.4e7		4.66078996658325	High	0	5.437E-10
High	[R].IGIESCLTSNVQTSTVASLAQHPLK.[Q]	1xDeamidated [Q/N]; 1xCarbamidomethyl [C6]	0.000511807	0	1	1	12	A6T9W8	A6T9W8 [240-264]	0	2655.3658068	High	High	High	5.4e6	5.3e6		3.36603403091431	High	0	9.097E-08
High	[R].IGIESCLTSNVQTSTVASLAQHPLK.[Q]	1xCarbamidomethyl [C6]	1.05428E-05	0	1	1	11	A6T9W8	A6T9W8 [240-264]	0	2654.3817908	Not Found	High	High		1.1e7	3.5e7	4.23108005523682	High	0	4.214E-10
High	[K].VLDDVMAIADILTSMVVDVSDLLDQAR.[Q]		9.89308E-08	0	1	1	5	A6TH93	A6TH93 [187-213]	0	2917.48968582	High	High	High	2.3e7	3.3e7	3.0e7	6.22498369216919	High	0	4.492E-13
High	[K].KVSQALDILTYTNK.[K]		8.76393E-05	0	1	1	4	A6TEW7	A6TEW7 [28-41]	1	1593.88464803	Not Found	High	Not Found		1.9e7		3.8565309047699	High	0	3.11E-09
High	[K].VSQALDILTYTNKK.[A]		0.044494	0	1	1	2	A6TEW7	A6TEW7 [29-42]	1	1593.88464803	Not Found	Not Found	High			1.7e7	2.1013171672821	High	0.000226	0.004895
High	[R].LLDLAAPDIIVR.[N]		0.00940505	0	1	1	10	A6TGP1	A6TGP1 [282-293]	0	1308.78856298	Not Found	High	High		6.7e6	1.7e7	2.50531935691834	High	0.0003514	0.009746
High	[R].DIALAIPNIPHDDVPVGR.[D]		0.00253084	0	1	2	2	A6T6Z0	A6T6Z0 [98-115]	0	1912.02868637	Not Found	Not Found	High			2.4e7	2.81531143188477	High	0	1.934E-06
High	[K].GNVEYWVALIQPGK.[V]		0.000142577	0	1	1	49	A6TEW5	A6TEW5 [87-100]	0	1573.83730399	High	High	High	4.1e7	1.8e7	1.1e8	3.84234976768494	High	0	1.69E-08
High	[R].IAQFNVVSEAHNEGTIVSVSDGVIR.[I]	1xDeamidated [N/Q]	7.86068E-08	0	1	2	61	A6TG38	A6TG38 [16-40]	0	2642.34203458	High	High	High	8.4e6	1.4e7	3.9e7	6.35851383209229	High	0	4.883E-15
High	[R].IAQFNVVSEAHNEGTIVSVSDGVIR.[I]		1.68482E-08	0	1	2	109	A6TG38	A6TG38 [16-40]	0	2641.35801858	High	High	High	2.4e7	1.7e7	3.7e7	6.41678810119629	High	0	4.141E-13
High	[K].ATGLDALFDATIK.[E]		0.000797708	0	1	1	28	B5Y275	B5Y275 [275-287]	0	1335.71545757	High	High	High	7.9e6	6.6e6	3.3e7	3.27030730247498	High	0	7.671E-05
High	[R].ELASEVGSLLTYEATADLETEK.[V]		1.44969E-06	0	1	1	53	A6TCB0	A6TCB0 [30-51]	0	2369.16060718	High	High	High	2.2e7	3.0e7	3.4e7	6.15954637527466	High	0	8.005E-11
High	[K].ALIEEMASAYEDPSEVVEFYSK.[N]		1.09189E-06	0	1	1	82	A6T5H9	A6T5H9 [369-390]	0	2507.15341334	High	High	High	1.5e7	2.4e7		6.08243799209595	High	0	5.31E-10
High	[K].SILSELVR.[Q]		0.0149381	0	1	1	174	A6TEX1	A6TEX1 [107-114]	0	916.54620762	High	High	High		1.3e7	2.5e8	2.48836183547974	High	0	0.0002571
High	[R].TKPATMSTGLVIQVPEYLTTGEK.[I]	1xDeamidated [Q13]	0.00546029	0	1	2	5	A6TBQ0	A6TBQ0 [153-175]	0	2465.28436839	High	High	Not Found	1.1e7			3.48090624809265	High	0.000226	0.004836
High	[R].TKPATMSTGLVIQVPEYLTTGEK.[I]		0.000878293	0	1	2	17	A6TBQ0	A6TBQ0 [153-175]	0	2464.30035239	High	High	High		1.7e7	1.8e8	3.81555676460266	High	0	6.341E-05
High	[K].SGQPIELPVYSYVEHTR.[T]		0.00222623	0	1	1	2	A6TBG6	A6TBG6 [86-102]	0	1974.99196648	Not Found	High	High		9.5e6		2.48238778114319	High	0	1.519E-06
High	[K].TTAAACLMTEAPSFANPAALGELGIQVVEK.[E]	1xDeamidated [N/Q]; 1xCarbamidomethyl [C6]	3.20668E-05	0	1	2	15	A6TB35	A6TB35 [557-586]	0	3061.52204928	High	High	High	2.3e7	1.7e7	1.4e7	5.4799108505249	High	0	9.755E-09
High	[K].TTAAACLMTEAPSFANPAALGELGIQVVEK.[E]	1xCarbamidomethyl [C6]	0.000234445	0	1	2	5	A6TB35	A6TB35 [557-586]	0	3060.53803328	High	High	Not Found	1.3e7	3.1e7		5.10227870941162	High	0	1.769E-07
High	[R].AVSDPWPGAFGYAGANK.[F]		0.00332343	0	1	2	2	A6TF98	A6TF98 [223-239]	0	1707.81254573	High	Not Found	Not Found	1.3e7			4.21018552780151	High	0	1.192E-05
High	[K].LVAPLIDVMGSAGDELK.[Q]		3.80521E-05	0	1	1	30	A6TCV9	A6TCV9 [334-350]	0	1727.92479823	High	High	High	1.4e7	2.2e7	3.6e7	4.58885288238525	High	0	1.666E-09
High	[K].IIELAGHLDTYIPEPER.[A]		2.75414E-06	0	1	1	292	A6TEX7	A6TEX7 [189-205]	0	1966.02801763	High	High	High	1.5e7	1.1e8	3.3e9	4.97237682342529	High	0	3.128E-11
High	[K].VSQAFTVFLPVR.[S]		0.00297078	0	1	2	5	A6TCC2	A6TCC2 [444-455]	0	1363.77324729	Not Found	Not Found	High				2.89171981811523	High	0	7.637E-06
High	[R].FTVLISPHVNK.[D]		0.000221052	0	1	1	163	A6TEX3	A6TEX3 [49-59]	0	1254.72048348	High	High	High	2.9e7		2.7e8	3.13452506065369	High	0	1.208E-06
High	[R].ALVELLFNDPEVTK.[I]		4.44358E-05	0	1	1	74	P19650	P19650 [137-150]	0	1587.86284997	High	High	High		9.9e6	8.5e8	3.97021389007568	High	0	2.425E-08
High	[R].ASPSLLDGIVVEYYGTPTPLR.[Q]		1.77637E-06	0	1	1	47	B5Y1J9	B5Y1J9 [32-52]	0	2248.18597469	High	High	High	3.3e7	1.8e7	8.2e7	4.63309001922607	High	0	7.551E-09
High	[K].IADQISDAVLDAILEQDPK.[A]	1xDeamidated [Q]	0.000126752	0	1	2	4	A6TDV1	A6TDV1 [19-37]	0	2055.04920687	High	High	Not Found				3.7514431476593	High	0	6.306E-09
High	[K].IADQISDAVLDAILEQDPK.[A]		3.44774E-06	0	1	2	64	A6TDV1	A6TDV1 [19-37]	0	2054.06519087	High	High	High	2.1e7	6.0e6	6.4e7	4.85691833496094	High	0	1.164E-08
High	[K].GVLFNSGEFSGLDYEAGFNAIADK.[L]		9.49592E-05	0	1	2	6	A6T6A3	A6T6A3 [379-402]	0	2521.18815938	Not Found	High	High				4.91495037078857	High	0	3.599E-09
High	[K].GFLAAAVLAR.[S]		0.0018663	0	1	1	76	Q9F663	Q9F663 [73-82]	0	988.59382654	High	High	High	3.7e7	1.7e7	1.2e8	3.22399353981018	High	0	1.793E-05
High	[R].LEEQNEVVAEAVDR.[Q]		9.85814E-05	0	1	2	2	A6T716	A6T716 [364-377]	0	1600.7813051	Not Found	High	Not Found		5.1e6		3.93761897087097	High	0	4.238E-08
High	[K].MPIITFIDTPGAYPGVGAEER.[G]		1.92934E-05	0	1	2	14	A6T4Y7	A6T4Y7 [155-175]	0	2234.11618061	Not Found	High	High		8.5e6	1.7e7	4.32004880905151	High	0	9.908E-06
High	[K].VLVLVAAPEGIAALEK.[A]		0.0018663	0	1	2	14	A6TCB0	A6TCB0 [156-171]	0	1592.9621701	High	High	High	4.4e6	1.2e7		4.15401363372803	High	0	6.044E-06
High	[R].VALIENAEFVEGSDK.[L]		7.15223E-05	0	1	2	11	A6TBK7	A6TBK7 [583-597]	0	1620.81154262	High	High	Not Found	8.2e6	2.8e6		4.63792514801025	High	0	1.387E-08
High	[R].GFGHTLGNALR.[R]		0.00130452	0	1	1	19	A6TEU8	A6TEU8 [34-44]	0	1142.6065164	High	High	High	4.2e6	1.3e7	3.2e7	3.1490626335144	High	0	5.449E-07
High	[R].AAGELPAAPQVSVEEASANLAELLNAGLGGSDND.[-]		0.000732304	0	1	1	8	A6TGP1	A6TGP1 [1374-1407]	0	3250.57098363	High	High	High	1.8e7	1.2e7	4.1e7	5.541916847229	High	0	1.8E-07
High	[R].AAGELPAAPQVSVEEASANLAELLNAGLGGSDND.[-]	1xDeamidated [Q/N]	0.000340887	0	1	1	11	A6TGP1	A6TGP1 [1374-1407]	0	3251.55499963	High	High	Not Found	2.7e7	1.9e7		6.32484102249146	High	0	3.303E-07
High	[R].IETLFTNDLDHGPYISETVR.[V]	1xDeamidated [N7]	0.00129064	0	1	2	8	A6TGP0	A6TGP0 [333-352]	0	2321.12958237	High	High	Not Found				3.5298318862915	High	0	0.0001196
High	[R].AIIPANINHPESEPMIIGR.[N]		0.00135426	0	1	2	12	A6TGQ1	A6TGQ1 [212-230]	0	2072.09572003	Not Found	High	High				2.23918461799622	High	0	2.272E-05
High	[K].HIEVPVEYIAGK.[V]		0.000176583	0	1	2	64	A6TGP0	A6TGP0 [284-295]	0	1354.7365274	High	High	High	1.3e7	7.7e6		3.82815027236938	High	0	1.356E-06
High	[K].GLPFSIVNQALGK.[K]		0.0036393	0	1	1	4	A6TGP1	A6TGP1 [586-598]	0	1343.76816189	Not Found	Not Found	High				3.00422406196594	High	0	4.197E-05
High	[R].GSWLDFEFDPK.[D]		0.0188645	0	1	2	8	A6TGP0	A6TGP0 [181-191]	0	1340.61574358	Not Found	High	High				3.50499367713928	High	0	9.176E-05
High	[K].VNGIAENLTWQVFR.[D]	1xDeamidated [N/Q]	0.00168608	0	1	1	6	A6TGQ1	A6TGQ1 [303-316]	0	1647.84893168	Not Found	Not Found	High				2.87397336959839	High	0	6.134E-06
High	[K].SSPHLELLR.[K]		0.0201023	0	1	1	11	A6T5N6	A6T5N6 [443-451]	0	1051.58946937	High	Not Found	High	8.8e6		6.5e7	1.8737565279007	High	0	0.0003418
High	[-].METTKPSFQDVLEFVR.[L]		3.51188E-05	0	1	1	2	B5XPI0	B5XPI0 [1-16]	0	1926.96297458	High	Not Found	Not Found	1.3e8			4.06377267837524	High	0	5.368E-10
High	[K].DLDAILIPGGFGYR.[G]		0.0107439	0	1	2	9	A6TD54	A6TD54 [343-356]	0	1506.79510484	High	High	High	1.8e7			2.78013777732849	High	0	0.0004789
High	[R].FLSQPFFVAEVFTGSPGK.[Y]		1.07133E-05	0	1	2	7	A6TG36	A6TG36 [400-417]	0	1958.00582571	High	Not Found	High	2.6e8		1.2e7	4.45377254486084	High	0	2.371E-08
High	[K].FVNELLPVIDSLDR.[A]		0.00129064	0	1	2	16	A6TCM1	A6TCM1 [91-104]	0	1629.88464803	High	High	High	7.7e7	3.4e8	5.3e7	3.22272682189941	High	0	5.349E-07
High	[K].VINDNFGIVEGLMTTVHATTATQK.[T]		7.61245E-08	0	1	1	12	P24164	P24164 [155-178]	0	2560.30756299	High	High	High	3.3e9	5.4e8	1.5e8	6.03290414810181	High	0	4.931E-10
High	[R].HTLAQALHR.[F]		0.000569575	0	1	1	6	A6T726	A6T726 [142-150]	0	1046.58538708	High	High	Not Found	1.0e8	1.5e8		3.45266604423523	High	0	1.115E-07
High	[R].KDDICYATTNR.[Q]	1xCarbamidomethyl [C5]	0.0208611	0	1	1	2	A6T4G3	A6T4G3 [193-203]	1	1356.62123991	Not Found	High	Not Found		7.2e6		2.35681653022766	High	1.996E-05	0.000665
High	[K].MAALIQSGLDLSPIITHR.[F]		1.44541E-05	0	1	2	5	A6TFL2	A6TFL2 [298-315]	0	1936.06844271	High	Not Found	Not Found				4.29230499267578	High	0	9.885E-11
High	[R].EGRPSEGETLIAR.[L]		0.016262	0	1	2	6	A6TEI3	A6TEI3 [81-93]	0	1414.7284818	High	High	Not Found	1.3e7			3.32443475723267	High	0	0.0001212
High	[R].DVSGEGVQQALLK.[L]		0.000393835	0	1	2	8	A6T5I1	A6T5I1 [201-213]	0	1343.71652017	High	High	Not Found		8.5e7		3.91069960594177	High	0	5.49E-08
High	[R].VDEAACGISR.[D]	1xCarbamidomethyl [C6]	0.00287707	0	1	2	4	A6TFA0	A6TFA0 [297-306]	0	1077.499334	High	High	Not Found		2.1e7		3.86495184898376	High	0	2.49E-06
High	[R].HVEQALNETPDK.[L]		0.000180401	0	1	2	4	A6T7C6	A6T7C6 [781-792]	0	1380.67538362	High	High	Not Found	1.4e7	1.8e7		3.96135306358337	High	0	1.698E-07
High	[R].RPTRPADFDAR.[M]		0.0214204	0	1	2	3	A6TFH4	A6TFH4 [553-563]	0	1301.67090747	High	High	Not Found	1.7e8	3.6e7		1.98654401302338	High	0	0.0001226
High	[R].YANQGDDYPQR.[C]		0.00445797	0	1	1	4	B5Y0N2	B5Y0N2 [200-210]	0	1326.5709186	High	High	Not Found		4.3e6		3.33118152618408	High	0	5.775E-06
High	[R].IETLHAER.[E]		0.0270256	0	2	3	2	B5XY73; A6T716	B5XY73 [787-794]; A6T716 [787-794]	0	968.5159701	Not Found	High	Not Found		4.3e7		2.03539633750916	High	0	0.0001838
High	[R].DVHPTHYGR.[V]		0.010975	0	1	2	2	A6TGP0	A6TGP0 [549-557]	0	1081.51736707	High	Not Found	Not Found				2.41388010978699	High	0	3.247E-05
High	[R].VAALAESR.[L]		0.0193708	0	1	2	4	A6TEI3	A6TEI3 [246-253]	0	816.45739266	High	High	Not Found	3.3e8	6.0e8		2.74627017974854	High	0	9.707E-05
High	[K].SENLYHAAR.[E]		0.0177963	0	1	2	4	A6T4V8	A6T4V8 [4-12]	0	1060.5170327	High	High	Not Found		9.6e7		1.83302390575409	High	0	0.0001928
High	[R].YGSDKPDLR.[N]		0.0158363	0	1	2	6	A6TB35	A6TB35 [279-287]	0	1050.52144936	High	High	Not Found	2.7e8	9.8e7		2.31805562973022	High	3.856E-05	0.0007078
High	[R].SLESAAQAAK.[D]		0.0402893	0	1	1	2	A6T5D7	A6T5D7 [260-269]	0	975.51055033	Not Found	High	Not Found				2.41332483291626	High	0.0006977	0.01627
High	[K].HDTDPGCALR.[E]	1xCarbamidomethyl [C7]	0.00402793	0	1	1	4	A6TH78	A6TH78 [305-314]	0	1141.505482	High	High	Not Found	5.2e7	6.4e7		2.80899906158447	High	1.996E-05	0.0006184
High	[R].YETLHADR.[V]		0.0428974	0	1	2	4	A6TB43	A6TB43 [325-332]	0	1004.47958458	High	High	Not Found		9.9e7		1.8257292509079	High	0	0.0004521
High	[K].IDRPEEYADIATK.[C]		0.00472757	0	1	1	2	B5XXG3	B5XXG3 [102-114]	0	1520.75911318	High	Not Found	Not Found	1.5e7			3.12547731399536	High	0	1.129E-05
High	[K].TGDKVELEGK.[Y]		0.00950575	0	1	2	3	A6T704	A6T704 [66-75]	1	1075.56297977	Not Found	High	Not Found		1.3e8		2.7385790348053	High	0	0.0003749
High	[R].NDGPESHFSK.[R]		0.0243181	0	1	2	2	A6T4N0	A6T4N0 [59-68]	0	1117.49087747	Not Found	High	Not Found		2.1e7		2.66481590270996	High	0.00136	0.03225
High	[K].SVEFAVFAGPANDPK.[G]		0.00206576	0	1	2	2	A6TB35	A6TB35 [301-315]	0	1548.76928398	High	Not Found	Not Found	1.5e7			3.83341646194458	High	0	1.315E-06
High	[R].RPDGSVIR.[F]		0.0295585	0	1	1	4	A6TEW2	A6TEW2 [71-78]	0	899.50573981	High	High	Not Found		1.1e9		2.76017928123474	High	0.0003838	0.009887
High	[K].SHHNVGGLPK.[E]		0.00283133	0	1	2	2	A6TCC2	A6TCC2 [357-366]	0	1045.55375259	Not Found	High	Not Found				3.53743958473206	High	0	2.415E-06
High	[K].RQPTEQELR.[D]		0.0274565	0	1	1	3	A6TGR3	A6TGR3 [407-415]	1	1156.60691026	High	High	Not Found				2.99705600738525	High	0	0.0002327
High	[K].HFSTTPAEK.[N]		0.020751	0	1	2	2	A6TGT4	A6TGT4 [303-311]	0	1017.49998567	Not Found	High	Not Found				2.15680265426636	High	0	0.0001108
High	[R].EVAHLRPR.[T]		0.0183713	0	1	1	1	A6T726	A6T726 [123-130]	0	977.56392339	Not Found	High	Not Found				1.27015435695648	High	0	8.721E-05
High	[K].AAPVIRPHK.[K]		0.0298714	0	1	1	4	A6T5E9	A6T5E9 [130-138]	0	988.60505994	High	High	Not Found				2.22934722900391	High	0	0.0003368
High	[-].MHNQAPIQR.[R]		0.0294032	0	1	2	4	A6TCD4	A6TCD4 [1-9]	0	1094.55237238	High	High	Not Found				2.31555795669556	High	0.000226	0.004776
High	[R].ASIYNAMPLDGVK.[TA]		0.00431743	0	1	2	2	A6T700	A6T700 [336-348]	0	1378.7035127	Not Found	High	Not Found		1.2e7		2.62439107894897	High	0	5.428E-06
High	[K].DVMPEVNAVLEK.[M]		0.00640792	0	1	2	8	A6TGT4	A6TGT4 [115-126]	0	1343.68752827	High	High	Not Found		4.4e7		2.12056612968445	High	0.0001084	0.002495
High	[K].AAVAGIAMGLVK.[E]		0.0019793	0	1	2	4	A6TEI3	A6TEI3 [459-470]	0	1100.6496268	High	Not Found	Not Found				2.78266406059265	High	0	1.253E-05
High	[K].VAEETPHLIHK.[I]		0.00168608	0	1	1	15	A6T6F6	A6T6F6 [136-146]	0	1273.68991159	High	High	Not Found	8.4e6	2.9e6		3.10311436653137	High	0	8.889E-07
High	[K].YGQAIGHIGK.[V]		0.0199962	0	1	1	3	A6TCV9	A6TCV9 [527-536]	0	1043.56325465	High	High	Not Found				2.35516548156738	High	0	0.0001033
High	[-].MSIRPLHDR.[V]		0.0140158	0	1	2	4	A6TH52	A6TH52 [1-9]	0	1124.59932256	High	High	Not Found				1.90082883834839	High	0	9.787E-05
High	[R].SGETIDIVDHQGK.[W]		0.00114744	0	1	2	4	A6T766	A6T766 [40-52]	0	1398.68594828	High	High	Not Found	8.9e6	8.7e6		2.67651748657227	High	1.996E-05	0.0006714
High	[K].AYSTDSNMLGATHEAK.[D]		0.000814952	0	1	2	3	A6TEJ0	A6TEJ0 [190-205]	0	1695.76427483	High	High	Not Found	6.5e6	5.0e6		3.29610109329224	High	0	2.207E-07
High	[K].HLIADEDNPNLK.[L]		0.000363478	0	1	2	8	A6T4W0	A6T4W0 [21-32]	0	1378.69611908	High	High	Not Found	2.7e7	8.2e6		3.89777994155884	High	0	4.735E-08
High	[K].HNDLENVGYTAR.[H]		0.000169188	0	1	1	6	A6TCV9	A6TCV9 [75-86]	0	1388.6553169	High	High	Not Found	1.6e7			3.61523628234863	High	0	1.096E-08
High	[K].VSSFHASFTQK.[V]		0.0355289	0	1	2	7	A6T6Y8	A6T6Y8 [34-44]	0	1238.61641232	High	High	Not Found	2.9e7	1.8e7		2.38521862030029	High	0	0.0004419
High	[R].SMLDTMNHGGR.[I]		0.00647663	0	1	2	4	A6TFL2	A6TFL2 [248-258]	0	1218.5354016	High	High	Not Found		2.5e7		3.32530736923218	High	0	1.181E-05
High	[K].VIEAESLDLR.[Y]		0.0100256	0	1	2	4	A6TEI7	A6TEI7 [763-772]	0	1144.62082898	High	High	Not Found				2.70385885238647	High	0	2.724E-05
High	[R].YAAHAASDAVFEK.[L]		2.56157E-05	0	1	1	7	B5XZC1	B5XZC1 [143-155]	0	1379.65900533	High	High	Not Found	2.5e7	5.8e7		4.10141515731812	High	0	3.592E-08
High	[K].FRPGTDEGDYQVK.[L]		0.00523211	0	1	1	8	P33318	P33318 [98-110]	0	1511.71249737	High	High	Not Found	4.1e6	3.5e7		3.2108588218689	High	0	0.0002022
High	[K].GGQQTVQQAYAAAGQPQHK.[V]		2.09049E-05	0	1	2	3	A6T4N3	A6T4N3 [221-239]	0	1967.96821133	High	High	Not Found		2.4e7		4.61888217926025	High	0	1.99E-10
High	[R].WEDQFNLALDPFTAR.[A]		0.000793454	0	1	2	4	A6TGQ1	A6TGQ1 [549-563]	0	1822.8758742	High	High	Not Found		3.0e7		3.60004615783691	High	0	2.105E-07
High	[K].LHDYYKDEVVK.[K]		0.000290361	0	1	1	34	A6TEW0	A6TEW0 [4-14]	1	1408.71070654	High	High	Not Found	4.6e7	1.7e7		4.44901657104492	High	0	1.225E-07
High	[K].HLFTSESVSEGHPDK.[I]		1.9512E-07	0	1	2	10	A6TDV1	A6TDV1 [4-18]	0	1669.78163947	High	High	Not Found		1.0e7		5.55617523193359	High	0	2.583E-14
High	[K].IANLEAQLAEAQK.[R]		0.000114505	0	1	2	10	A6TCM1	A6TCM1 [44-56]	0	1398.75871932	High	High	Not Found				3.97833132743835	High	0	5.156E-09
High	[R].AMAVIDPVK.[L]		0.0298714	0	1	2	8	A6T6C3	A6T6C3 [343-351]	0	943.52811475	High	High	Not Found	3.4e7	6.3e6		2.27087068557739	High	0	0.0002252
High	[R].GGYADHVTLR.[L]		0.0110924	0	1	2	6	A6TI29	A6TI29 [284-293]	0	1088.54833282	High	High	Not Found		1.6e7		2.83813118934631	High	3.856E-05	0.0007112
High	[R].VVGAVTQMGLK.[F]		0.0309924	0	1	1	1	A6TG45	A6TG45 [135-145]	0	1102.62889134	Not Found	High	Not Found		2.9e7		1.85174095630646	High	0	0.0002416
High	[R].IYVHGSQADIR.[V]		0.00108191	0	1	2	15	A6TGQ1	A6TGQ1 [33-43]	0	1258.65386044	High	High	Not Found	1.9e7	3.0e7		2.62362575531006	High	0	3.24E-05
High	[R].SAYPDPQPLIGR.[L]		0.0143168	0	1	2	8	A6TBK7	A6TBK7 [618-629]	0	1313.68482619	High	High	Not Found	3.2e7	3.4e7		1.88171827793121	High	0.0003514	0.009331
High	[R].SANIALVLYK.[D]		0.0112111	0	1	1	2	A6TEW9	A6TEW9 [88-97]	0	1091.64592161	High	Not Found	Not Found				3.00192785263062	High	0	6.671E-05
High	[K].DDKHSEAVIAAAAR.[L]		0.000377342	0	1	1	4	Q9F663	Q9F663 [269-282]	1	1453.73938083	High	High	Not Found	4.9e7			3.56230616569519	High	0	5.058E-08
High	[K].YADYQQIQFNHDK.[A]		5.44491E-05	0	1	1	9	B5XXK6	B5XXK6 [56-68]	0	1669.76051015	High	High	Not Found	2.2e7	2.7e7		3.91981720924377	High	0	2.119E-08
High	[R].TFHIGGAASR.[A]		0.000956731	0	1	1	4	A6TGP1	A6TGP1 [934-943]	0	1016.5272035	High	High	Not Found				2.80751085281372	High	0	3.003E-07
High	[R].EELNETNSETKR.[K]		0.00310049	0	1	1	4	A6TGP1	A6TGP1 [203-214]	1	1449.68159111	High	High	Not Found				3.02332448959351	High	0	2.867E-06
High	[K].LGVDIDNLLCSQPDTGEQALEICDALAR.[S]	2xCarbamidomethyl [C10; C23]	0.000238237	0	1	2	2	A6TCW1	A6TCW1 [108-135]	0	3086.47688981	High	Not Found	Not Found				3.71134281158447	High	0	2.098E-08
High	[R].YRAEELAEER.[V]		0.0175155	0	1	1	8	B5XZ37	B5XZ37 [121-130]	1	1265.61205515	High	High	Not Found	2.6e7	1.7e7		3.13662958145142	High	1.996E-05	0.0006276
High	[K].EIVLVTHSSK.[N]		0.034974	0	1	1	3	Q48447	Q48447 [53-62]	0	1112.63099978	High	High	Not Found				2.23110628128052	High	0	0.0003053
High	[R].ADKPLVGTGMER.[A]		0.00135426	0	1	2	10	A6TGP0	A6TGP0 [695-706]	0	1273.65689689	High	High	Not Found	1.8e7	1.5e7		2.19477534294128	High	0	5.876E-07
High	[K].DENSWQEAAK.[A]		0.0261836	0	1	2	6	A6THZ7	A6THZ7 [406-415]	0	1177.51200679	High	High	Not Found	6.3e6	8.0e6		2.92071771621704	High	0	0.0002678
High	[R].IGAGNEAVIR.[A]		0.0435747	0	1	2	2	A6TF97	A6TF97 [86-95]	0	999.55816925	Not Found	High	Not Found				2.06735730171204	High	5.604E-05	0.001527
High	[R].AAESAAWQEAR.[Y]		0.0182742	0	1	1	8	A6TD47	A6TD47 [106-116]	0	1189.55962571	High	High	Not Found	5.7e6			2.9321916103363	High	0	0.0001183
High	[K].LGVDIDNLLCSQPDTGEQALEICDALAR.[S]	1xDeamidated [Q/N]; 2xCarbamidomethyl [C10; C23]	0.000557522	0	1	2	22	A6TCW1	A6TCW1 [108-135]	0	3087.46090581	High	High	Not Found	1.5e7	1.1e7		4.93961000442505	High	0	1.071E-07
High	[R].HLSSEIIQAR.[F]		0.014702	0	1	2	6	A6T4R6	A6T4R6 [244-253]	0	1153.63239675	High	High	Not Found	1.8e7	8.7e6		1.50757610797882	High	0	5.678E-05
High	[K].SHVVVNGHTK.[I]	1xDeamidated [N6]	0.00277147	0	1	2	3	A6T4Y3	A6T4Y3 [46-55]	0	1078.56398331	High	High	Not Found				2.5086886882782	High	0.000226	0.004892
High	[-].MNTEATQDHQEANTTGAR.[L]		7.85623E-06	0	1	2	6	A6TCD5	A6TCD5 [1-18]	0	1974.85700582	High	High	Not Found				4.102867603302	High	0	3.05E-11
High	[R].LINYLVDEFKK.[D]		0.000967015	0	1	2	36	A6T4F4	A6T4F4 [236-246]	1	1381.77257855	High	High	High	2.9e7	8.5e6	1.2e7	2.8226592540741	High	0	1.788E-05
High	[R].SLLRDEIEGSGILSK.[D]		0.000498305	0	1	2	15	A6TGP0	A6TGP0 [408-422]	1	1616.88537626	High	High	Not Found	5.4e6	1.8e7		3.87876725196838	High	0	8.301E-07
High	[R].VVVGLLLGEVIR.[T]		0.0239357	0	1	2	2	A6T5H9	A6T5H9 [345-356]	0	1266.81438384	Not Found	Not Found	High			2.3e7	2.14332294464111	High	5.604E-05	0.001324
High	[K].GYRPQFYFR.[T]		6.70766E-05	0	1	1	169	A6TEX7	A6TEX7 [326-334]	0	1233.61635283	High	High	High	1.1e7	1.2e7	5.2e7	4.14231967926025	High	0	6.389E-08
High	[R].IGLLLDMPLR.[D]		0.00281624	0	1	1	18	A6TGP1	A6TGP1 [124-133]	0	1140.68092692	High	High	High	5.3e7	2.3e7	3.4e7	3.59489464759827	High	0	2.392E-06
High	[K].MVVTLIHPIAMDDGLR.[F]		9.07663E-06	0	1	1	32	A6TEX7	A6TEX7 [359-374]	0	1780.94482222	High	High	High	9.5e8	6.1e7	2.6e8	4.53251981735229	High	0	2.479E-10
High	[K].GAEAALTALEMINVLK.[A]		6.17586E-06	0	1	1	4	A6T5E8	A6T5E8 [137-152]	0	1643.90366891	High	Not Found	High	1.7e7		2.1e7	4.46695613861084	High	0	1.93E-11
High	[K].EEGFIEDFKVEGDTKPELELTLK.[Y]		0.0010994	0	1	1	2	A6TEV8	A6TEV8 [42-64]	1	2666.34471947	High	Not Found	Not Found	1.8e8			3.04104065895081	High	0	3.915E-07
High	[K].TAIESALTALESSLK.[G]		3.31124E-05	0	1	1	6	A6T4F4	A6T4F4 [563-577]	0	1533.83702911	High	High	High	2.4e8	2.6e7	3.2e7	4.10653829574585	High	0	4.819E-10
High	[K].IGSFEAALLAYVDR.[D]		0.000275242	0	1	2	4	A6TG38	A6TG38 [464-477]	0	1524.8056695	High	Not Found	High	1.4e8		2.9e7	3.75443887710571	High	0	2.759E-08
High	[R].SLAESFAANVTAELDNAGLAHGK.[V]		0.000180401	0	1	2	1	A6TFH4	A6TFH4 [22-44]	0	2286.13606431	High	Not Found	Not Found	9.2e7			3.30533003807068	High	0	1.232E-08
High	[K].STAETIVYSALETLAQR.[S]		1.91556E-08	0	1	1	20	A6TEX9	A6TEX9 [37-53]	0	1852.96508302	High	High	High	6.6e8	2.1e8	2.7e8	5.50115346908569	High	0	1.031E-09
High	[K].GNVVNLALGFSHPVDHQLPAGITAECPTQTEIVLK.[G]	1xDeamidated [N/Q]; 1xCarbamidomethyl [C26]	0.0283387	0	1	1	4	A6TEV7	A6TEV7 [100-134]	0	3726.91597119	Not Found	High	High		7.3e7		3.11643314361572	High	0	0.0003746
High	[K].GNVVNLALGFSHPVDHQLPAGITAECPTQTEIVLK.[G]	1xCarbamidomethyl [C26]	1.39309E-07	0	1	1	5	A6TEV7	A6TEV7 [100-134]	0	3725.93195519	High	Not Found	High	1.7e9		9.4e7	6.11231994628906	High	0	3.314E-12
High	[K].SETIATLVAEDETLDANELGEILHAIEK.[N]		0.0145467	0	1	2	2	A6TEI3	A6TEI3 [275-302]	0	3024.52593105	Not Found	Not Found	High			2.1e7	2.92265057563782	High	0	5.599E-05
High	[K].APGVLATGVGSIAVVSAITQAADWR.[A]		3.10542E-05	0	1	1	4	A6TGQ0	A6TGQ0 [172-196]	0	2410.30888371	High	Not Found	High	6.2e7		1.2e7	4.6025824546814	High	0	4.234E-10
High	[R].EAFPGDVFYLHSR.[L]		5.41587E-05	0	1	2	29	A6TG38	A6TG38 [284-296]	0	1537.74340363	High	High	High		1.4e7		3.42243003845215	High	0	1.238E-09
High	[K].AMLQDIATLTGGTVISEEIGMELEK.[A]		3.04142E-07	0	1	3	6	A6TH53	A6TH53 [287-311]	0	2649.33614542	High	Not Found	High	4.3e8		2.4e7	6.61586666107178	High	0	6.038E-14
High	[K].SELETLLAEIR.[D]		0.00644218	0	1	2	8	A6T6Z0	A6T6Z0 [87-97]	0	1273.69980751	High	High	High		4.0e7	1.5e7	3.06428933143616	High	0	0.0001114
High	[K].VPLFVQIGEVIK.[V]		0.000233195	0	1	1	27	A6TH65	A6TH65 [164-175]	0	1341.81404947	High	High	High	5.4e8	2.1e8	2.0e8	3.85962224006653	High	0	6.155E-07
High	[R].LFSVPNPGAADDFLAVINPESLVIK.[Q]	1xDeamidated [N6]	0.00358146	0	1	1	2	A6T6C3	A6T6C3 [477-501]	0	2627.39669599	High	Not Found	Not Found	5.2e7			4.27725219726563	High	0	3.763E-06
High	[R].LFSVPNPGAADDFLAVINPESLVIK.[Q]		0.00620611	0	1	1	4	A6T6C3	A6T6C3 [477-501]	0	2626.41267999	High	Not Found	High	6.7e7		1.8e7	3.87623286247253	High	0	1.088E-05
High	[K].YLTTGMTVAELSAAAVQYSDNAAANLLLK.[E]	1xDeamidated [Q/N]	0.00705343	0	1	1	2	Q9F663	Q9F663 [111-139]	0	3000.52342918	High	Not Found	Not Found				3.93928146362305	High	0	1.393E-05
High	[K].YLTTGMTVAELSAAAVQYSDNAAANLLLK.[E]		3.37668E-08	0	1	1	9	Q9F663	Q9F663 [111-139]	0	2999.53941318	High	High	High	8.1e8	2.1e8	2.7e8	6.24180221557617	High	0	9.055E-16
High	[R].ILLSSMPGCAVTEVEIDGVLHEYSTK.[E]	1xCarbamidomethyl [C9]	1.02951E-06	0	1	1	6	A6TEU8	A6TEU8 [46-71]	0	2848.4107076	High	High	High	1.0e9		6.5e7	5.26093006134033	High	0	6.275E-13
High	[R].QVGVPYIIVFLNK.[C]		0.000377342	0	1	1	13	A6TEX7	A6TEX7 [125-137]	0	1489.87771231	High	High	High	8.4e8	1.1e8	1.3e8	3.56866121292114	High	0	5.062E-08
High	[K].FPAIIYGGEAAPVAIELDHDK.[L]		1.5287E-10	0	1	1	29	B5XP25	B5XP25 [26-46]	0	2226.14410991	High	High	High		5.7e8	9.3e7	6.47661542892456	High	0	2.717E-16
High	[R].ALDILTVTPPDVFNHNLENVPR.[L]		1.64336E-05	0	1	1	3	B5XZS6	B5XZS6 [179-200]	0	2474.30379831	High	Not Found	Not Found	6.0e7			3.33727121353149	High	0	1.265E-10
High	[K].VQQAIDTITLLQMEIEELKEK.[N]		2.79041E-05	0	1	2	5	A6TFR0	A6TFR0 [15-35]	1	2472.32656711	High	High	High	3.8e8	2.2e7	5.0e7	4.79936218261719	High	0	3.485E-10
High	[K].TIAELVEQFNLPIEK.[T]		0.000450165	0	1	1	4	A6T4Z7	A6T4Z7 [262-276]	0	1743.95272753	High	High	High		1.4e8	1.6e7	3.55460858345032	High	0	8.095E-07
High	[R].AATILAEQLEAFVDLR.[D]		9.96995E-07	0	1	1	10	A6TEU8	A6TEU8 [220-235]	0	1759.95887553	High	High	High	1.3e8	3.0e7	4.0e7	5.01313209533691	High	0	5.899E-13
High	[R].ALLAAFDFPFR.[K]		0.00859087	0	1	2	6	A6TEW0	A6TEW0 [168-178]	0	1267.68336973	High	High	High	2.2e7		2.6e7	2.95385241508484	High	0	0.0004602
High	[K].EEKPEFDPILLRPVDDLELTVR.[S]		0.0124032	0	1	1	2	A6TEU8	A6TEU8 [244-265]	0	2623.39775816	Not Found	Not Found	High			1.1e7	2.81116461753845	High	0	4.105E-05
High	[R].AIDKPFLLPIEDVFSISGR.[G]		7.77265E-06	0	1	1	45	A6TEX7	A6TEX7 [206-224]	0	2117.16411714	High	High	High	6.0e8	6.2e8	6.6e8	4.37011480331421	High	0	9.901E-11
High	[K].EKEISEDDDRR.[S]		0.0277475	0	1	1	3	B5Y1J9	B5Y1J9 [145-155]	2	1391.63972633	High	High	Not Found				2.75130844116211	High	0	0.0001951
High	[R].NGKGEVDDIDHLGNR.[R]	1xDeamidated [N1]	1.30263E-06	0	1	2	8	A6TGP0	A6TGP0 [437-451]	1	1639.76705244	High	High	Not Found	4.1e7			4.28341484069824	High	0	9.869E-13
High	[R].NGKGEVDDIDHLGNR.[R]		0.00651126	0	1	2	1	A6TGP0	A6TGP0 [437-451]	1	1638.78303644	High	Not Found	Not Found				1.73822712898254	High	0	1.194E-05
High	[K].FAEHHQTGNK.[W]		0.00328812	0	1	2	4	A6T6C3	A6T6C3 [196-205]	0	1168.54939542	High	High	Not Found				2.64292001724243	High	0	4.61E-05
High	[K].VAHFCSMCGPK.[F]	2xCarbamidomethyl [C5; C8]	0.00868289	0	1	2	2	A6TGQ1	A6TGQ1 [577-587]	0	1293.55369487	Not Found	High	Not Found		7.3e6		2.12951421737671	High	0	2.062E-05
High	[R].DVVIGMGACTDSK.[V]	1xCarbamidomethyl [C9]	0.00148308	0	1	1	7	B5Y274	B5Y274 [103-115]	0	1352.61846273	High	High	Not Found	8.5e6	4.4e6		3.74338102340698	High	0	6.975E-07
High	[K].EFFGSSQLSQFMDQNNPLSEITHK.[R]		0.000967015	0	1	2	2	A6TGP0	A6TGP0 [504-527]	0	2784.29336939	High	Not Found	Not Found	2.0e8			3.74086809158325	High	0	3.071E-07
High	[R].LGNECETYAELK.[L]	1xCarbamidomethyl [C5]	0.000445376	0	1	2	4	A6TGU6	A6TGU6 [59-70]	0	1426.65187129	High	High	Not Found	8.2e6			3.59450578689575	High	0	7.735E-08
High	[R].SGAVDVIVVDSVAALTPK.[A]		5.05213E-05	0	1	2	6	A6TCW1	A6TCW1 [136-153]	0	1740.97419122	High	Not Found	Not Found	8.0e6			4.7040958404541	High	0	1.08E-09
High	[R].VCPIETPEGPNIGLINSLSVYAQTNEYGFLETPYR.[K]	2xDeamidated [N/Q]; 1xCarbamidomethyl [C2]	0.0236841	0	1	2	4	A6TGP0	A6TGP0 [558-592]	0	3943.89462691	Not Found	High	Not Found				3.94627618789673	High	0	0.0001433
High	[R].AVDLLCGVAGEK.[IV]	1xCarbamidomethyl [C6]	0.00797337	0	1	2	4	A6TCE4	A6TCE4 [130-141]	0	1231.63509914	Not Found	High	Not Found		1.4e7		2.70541930198669	High	0	0.0001195
High	[K].MAGSADVEIR.[V]		0.00517656	0	1	2	8	A6T518	A6T518 [152-161]	0	1048.50917012	High	High	Not Found				3.2140040397644	High	0	7.688E-06
High	[K].VYVTFLNDKDEAAVK.[A]		0.0093551	0	1	1	1	B5XSX5	B5XSX5 [52-66]	1	1711.89012729	High	Not Found	Not Found	3.6e7			2.10249352455139	High	0	2.378E-05
High	[K].LHVHDENNECGIGDKVEIR.[E]	1xDeamidated [N8]; 1xCarbamidomethyl [C10]	7.0384E-05	0	1	1	2	A6TEW3	A6TEW3 [44-62]	1	2235.04586988	High	High	Not Found	2.5e6			3.51977515220642	High	0	6.841E-07
High	[K].LHVHDENNECGIGDKVEIR.[E]	1xCarbamidomethyl [C10]	7.5856E-05	0	1	1	9	A6TEW3	A6TEW3 [44-62]	1	2234.06185388	High	High	High		4.3e6	1.6e6	4.06015539169312	High	0	2.837E-08
High	[R].ILTEPNASITVQYK.[A]	1xDeamidated [N6]	0.0188645	0	1	2	2	B5XZ37	B5XZ37 [344-357]	0	1577.84211494	High	High	Not Found	2.7e7			1.78186190128326	High	0	9.202E-05
High	[R].TKPHVNVGTIGHVDHGK.[T]	1xDeamidated [N6]	0.000926528	0	1	1	5	A6TEX7	A6TEX7 [9-25]	0	1796.94020621	Not Found	High	Not Found				4.03941869735718	High	0	2.837E-07
High	[R].QHVPVFVSDEMVGHK.[L]		3.05773E-07	0	1	1	43	B5XN98	B5XN98 [56-70]	0	1708.84755104	High	High	High	6.5e6	2.7e7	4.0e7	5.41972541809082	High	0	1.435E-12
High	[K].VAVTELAHIVDETLAANNLER.[S]		5.53614E-07	0	1	1	6	A6T7F1	A6T7F1 [215-235]	0	2278.20374995	High	High	High	2.9e7	1.8e7	2.7e7	6.04096651077271	High	0	1.904E-13
High	[K].TAIESALTALESSLKGEDK.[A]		0.000748134	0	1	1	3	A6T4F4	A6T4F4 [563-581]	1	1963.02299172	Not Found	High	High		3.6e7		3.76615571975708	High	0	1.884E-07
High	[R].HFVDAIIK.[E]		0.0172391	0	1	2	67	A6T5H9	A6T5H9 [74-81]	0	942.54072836	High	High	High	5.2e6	3.1e7	4.9e7	2.93587374687195	High	0	0.0001754
High	[K].EGVQEDILEILLNLK.[G]		4.66268E-05	0	1	1	11	A6TEU8	A6TEU8 [72-86]	0	1725.96329219	High	High	High	4.7e7	6.9e7	7.7e7	4.47441244125366	High	0	8.177E-08
High	[R].LMTEHDLAMLYEWLNR.[S]		4.41988E-05	0	1	1	4	P19650	P19650 [29-44]	0	2034.9775788	Not Found	High	High		3.1e7	5.0e7	4.85229873657227	High	0	8.365E-10
High	[K].QIADDYQQALR.[D]		0.0140158	0	2	2	6	P00350; P41576	P00350 [395-405]; P41576 [395-405]	0	1320.6542543	High	High	Not Found	8.6e6			2.78378200531006	High	0	5.193E-05
High	[K].AFTSEEFTHFLEELTK.[Q]		0.000373328	0	1	1	7	A6TD53	A6TD53 [267-282]	0	1928.9276349	High	High	High	2.7e7	5.3e7	8.3e7	2.94947290420532	High	0	4.949E-08
High	[R].SALQYAASVAGLMITTECMVTDLPK.[SG]	1xCarbamidomethyl [C18]	1.10037E-05	0	1	3	4	A6TH53	A6TH53 [502-526]	0	2670.3187216	High	High	High		8.1e7		4.42430877685547	High	0	2.686E-08
High	[K].TVLHLIPSGILR.[E]		0.00755956	0	1	2	2	A6TH93	A6TH93 [51-62]	0	1318.82053184	Not Found	Not Found	High				1.80340349674225	High	0	1.59E-05
High	[R].FLPNLHSHR.[F]		0.00301877	0	1	2	13	A6TFM8	A6TFM8 [29-37]	0	1120.60103714	High	High	Not Found		7.9e7		2.72549366950989	High	0	2.032E-05
High	[R].MGSEVFHHLAK.[V]		0.00220257	0	1	2	19	A6TD53	A6TD53 [185-195]	0	1255.62520291	High	High	High	2.7e7	1.1e7	1.4e7	3.22720837593079	High	0	0.000199
High	[K].DQIIEAVSAMSVMDVVELISAMEEK.[F]		0.000921587	0	1	2	4	A6TGN9	A6TGN9 [6-30]	0	2737.33443084	High	High	High				2.99230408668518	High	0	2.795E-07
High	[R].TKPHVNVGTIGHVDHGK.[T]		6.39613E-07	0	1	1	178	A6TEX7	A6TEX7 [9-25]	0	1795.95619021	High	High	High	1.7e8	5.6e8	3.5e8	4.2569375038147	High	0	2.326E-11
High	[R].FGEMEVWALEAYGAAYTLQEMLTVK.[S]	1xDeamidated [Q19]	0.00175974	0	1	2	2	A6TGP0	A6TGP0 [1270-1294]	0	2851.35688131	Not Found	Not Found	High				3.7750506401062	High	0	1.502E-05
High	[K].AVAAGMNPMDLK.[R]		0.00694151	0	1	3	48	A6TH53	A6TH53 [106-117]	0	1217.60169027	High	High	High			5.6e7	3.41347694396973	High	0	0.0001268
High	[R].VFIMDDAEQFMPNYLR.[F]	1xDeamidated [Q9]	0.00431743	0	1	1	2	A6T5N6	A6T5N6 [304-319]	0	1989.90849662	High	Not Found	Not Found				3.25505447387695	High	0	5.389E-06
High	[R].SQQQAGLLDTPIR.[Y]		0.000335462	0	1	1	137	Q9F663	Q9F663 [83-95]	0	1426.76486732	High	High	High		3.3e8	4.0e7	3.41765260696411	High	0	9.703E-07
High	[K].VLDVGCGAGVLAAALASHSPK.[V]	1xCarbamidomethyl [C6]	0.00181708	0	1	1	2	A6THY6	A6THY6 [200-220]	0	1993.05352119	High	Not Found	Not Found	1.4e7			2.850914478302	High	0	1.034E-06
High	[K].VANLAAAQADR.[E]		0.000705402	0	1	2	9	A6TFH4	A6TFH4 [58-68]	0	1099.58544657	High	High	High				4.04061269760132	High	0	4.489E-07
High	[R].VIVSQLHR.[S]		0.00452994	0	1	2	10	A6TGP0	A6TGP0 [144-151]	0	951.57342545	High	High	High			2.6e7	2.19810318946838	High	0	0.0003505
High	[R].VGGEMNLSK.[T]		0.0247065	0	1	2	2	A6TB02	A6TB02 [46-54]	0	934.46624274	Not Found	Not Found	High				2.614910364151	High	0	0.0001547
High	[R].NDPLAMQR.[L]		0.0422303	0	1	2	21	A6T4F4	A6T4F4 [254-261]	0	944.46182608	High	High	High				2.71366238594055	High	0	0.0004405
High	[K].EQQQGWQER.[L]		0.021534	0	1	1	4	A6TFR0	A6TFR0 [62-70]	0	1188.53922462	High	High	Not Found	5.2e7	2.6e8		2.83365678787231	High	0	0.0001733
High	[R].TFEVTEDESKEK.[Y]		0.00198991	0	1	2	16	A6T6A3	A6T6A3 [23-34]	1	1441.66929511	High	High	High	1.8e7	2.6e7	4.9e6	3.26099610328674	High	0	0.0001001
High	[K].SSALNTLTNQK.[NS]		0.0123374	0	1	2	8	A6TG68	A6TG68 [40-50]	0	1176.62189158	High	High	High		9.1e6	6.3e6	2.83416891098022	High	0	0.0002075
High	[K].ANLTAQINK.[L]		0.0147803	0	1	1	26	B5Y237	B5Y237 [77-85]	0	972.54727022	High	High	High				3.01973390579224	High	0	5.752E-05
High	[K].LMTEFNYNSVMQVPR.[V]		5.93133E-05	0	1	2	24	A6TEW0	A6TEW0 [16-30]	0	1828.87205118	Not Found	High	High		1.3e7	1.1e8	4.59880256652832	High	0	3.222E-09
High	[K].GQIEGAVSSSDASTEK.[L]		5.17669E-06	0	1	2	10	A6TDS5	A6TDS5 [44-59]	0	1565.72893515	Not Found	High	High			8.7e6	4.89899826049805	High	0	3.703E-10
High	[R].ALMGANMQR.[Q]		0.0261836	0	1	2	10	A6TGP0	A6TGP0 [679-687]	0	991.48118133	High	High	High				2.61582446098328	High	3.856E-05	0.0009225
High	[K].MAIGPVVDNGFYYDVDLDHTLTQEDIDALEK.[R]	2xDeamidated [N9; Q23]	0.00287707	0	1	1	4	B5XQC6	B5XQC6 [92-122]	0	3498.61448875	High	Not Found	Not Found	1.5e7			3.76905608177185	High	0	0.0003073
High	[-].MNLHEYQAK.[Q]		0.0424516	0	1	1	6	A6T6F6	A6T6F6 [1-9]	0	1133.54080461	High	High	High				2.19195342063904	High	9.122E-05	0.002239
High	[R].IENGGLHPVTR.[T]	1xDeamidated [N3]	0.00159833	0	1	2	6	A6TAI3	A6TAI3 [101-111]	0	1193.62731178	Not Found	High	High		1.1e7		2.61088085174561	High	0	1.468E-05
High	[R].LNTLSPAEGSK.[K]		0.00845466	0	1	1	34	B5XNB2	B5XNB2 [3-13]	0	1116.58952886	High	High	High			2.5e6	2.88531446456909	High	0.0003064	0.007147
High	[K].TTVNGQPALR.[E]	1xDeamidated [Q/N]	0.019681	0	1	2	14	A6T6A3	A6T6A3 [476-485]	0	1057.56364894	Not Found	High	High				2.47762489318848	High	0	0.0001101
High	[R].VTEQGEMIR.[F]		0.030507	0	1	1	2	B5XZ20	B5XZ20 [610-618]	0	1062.52482018	Not Found	Not Found	High				2.76783394813538	High	0	0.0002335
High	[K].LDPYINVDPGTMSPIQHGEVFVTEDGAETDLDLGHYER.[F]		3.7048E-05	0	1	2	2	A6TD54	A6TD54 [41-78]	0	4229.96080764	High	Not Found	Not Found				4.77506971359253	High	0	5.957E-10
High	[R].LATELAR.[R]		0.0380348	0	1	1	12	B5XSS1	B5XSS1 [28-34]	0	773.45157903	High	High	High				2.30710220336914	High	0.000971	0.02334
High	[K].FNHFIMSK.[L]		0.0158363	0	1	1	2	A6TC99	A6TC99 [53-60]	0	1023.50804803	High	Not Found	Not Found				3.36778593063354	High	0	6.588E-05
High	[K].KVYAAIEAGDK.[A]		0.00182682	0	1	2	15	B5Y237	B5Y237 [34-44]	1	1164.62591438	High	High	High		1.2e7		3.75931096076965	High	0	2.634E-05
High	[K].GGGISGQAGAIR.[H]		0.00162416	0	1	2	30	A6TEN8	A6TEN8 [69-80]	0	1043.55923185	High	High	High				3.4582405090332	High	0	1.011E-06
High	[K].LDPYINVDPGTMSPIQHGEVFVTEDGAETDLDLGHYER.[F]	1xDeamidated [Q/N]	2.07438E-06	0	1	2	11	A6TD54	A6TD54 [41-78]	0	4230.94482364	High	Not Found	Not Found	1.5e7			5.49685573577881	High	0	6.088E-10
High	[R].IAYNVEAAR.[V]		0.00886989	0	1	1	15	A6TEU8	A6TEU8 [183-191]	0	1006.53162016	High	High	High		2.4e8		2.98866629600525	High	0	3.872E-05
High	[R].MIPGFEDGIK.[G]		0.00591521	0	1	2	8	A6T5H9	A6T5H9 [194-203]	0	1106.5550577	High	High	Not Found				3.06857323646545	High	0	1.294E-05
High	[K].VLDAAVAGK.[I]		0.00736075	0	1	1	22	A6T4X2	A6T4X2 [96-104]	0	843.49344381	High	High	High				2.97305655479431	High	0	1.644E-05
High	[R].EHPVLLNR.[A]		0.0229449	0	1	1	9	A6TGP1	A6TGP1 [418-425]	0	977.55268999	High	High	High		8.3e6		2.17127156257629	High	0	0.000134
High	[K].EEMESEMAR.[L]		0.0308298	0	1	2	8	A6TCF1	A6TCF1 [261-269]	0	1111.43943553	High	High	High				2.43017148971558	High	3.856E-05	0.0006871
High	[R].DGTIHQFSAVEQDDQR.[S]		3.23343E-06	0	1	2	8	A6T6Y8	A6T6Y8 [155-170]	0	1845.83619411	High	High	Not Found		4.9e7		4.45592260360718	High	0	9.273E-09
High	[R].RIDVQQVEAK.[-]		0.021534	0	1	1	9	A6TCD4	A6TCD4 [364-373]	1	1185.65861147	High	High	High	4.3e6	4.2e6	5.2e6	2.66725206375122	High	0	0.0001187
High	[-].MAENQYYGTGR.[R]		0.00257173	0	1	2	12	A6TEN8	A6TEN8 [1-11]	0	1289.55791113	High	High	High	7.0e6		1.3e6	3.89099645614624	High	0	1.993E-06
High	[K].GKGNVEYWVALIQPGK.[V]		0.000367387	0	1	1	13	A6TEW5	A6TEW5 [85-100]	1	1758.95373064	High	Not Found	Not Found	1.8e7			4.41491317749023	High	0	4.807E-08
High	[R].ADLNVPVKDGK.[V]		0.0199962	0	1	1	9	B5XUB8	B5XUB8 [20-30]	1	1155.63681341	High	High	High				3.22414040565491	High	0	0.0001205
High	[K].CQDEAQIVER.[G]	1xCarbamidomethyl [C1]	0.00196875	0	1	1	8	A6TE31	A6TE31 [206-215]	0	1247.5684761	High	High	High				3.46908712387085	High	0	4.829E-06
High	[K].ASTISNVVR.[K]		0.0311559	0	1	2	13	A6TG38	A6TG38 [202-210]	0	946.53162016	High	High	High				2.64232277870178	High	0	0.0003274
High	[R].GGTVQYVDASR.[I]		0.00540233	0	1	2	12	A6TGP0	A6TGP0 [721-731]	0	1152.56437674	High	High	High				3.67545461654663	High	0	1.165E-05
High	[K].ALSVPCSDSK.[A]	1xCarbamidomethyl [C6]	0.014393	0	1	3	27	A6TH53	A6TH53 [133-142]	0	1063.50883606	High	High	High				2.58947682380676	High	0	0.0004401
High	[R].VFNMNKPGALR.[R]		0.0248373	0	1	1	2	A6T4X3	A6T4X3 [217-227]	0	1246.67248746	High	Not Found	Not Found				2.54836273193359	High	0	0.0001561
High	[R].LESGDLPLEEALSEFER.[G]		0.00195826	0	1	1	4	B5Y0W9	B5Y0W9 [25-41]	0	1933.93892779	High	Not Found	Not Found	8.6e6			4.07475185394287	High	0	1.134E-05
High	[K].EGPAEDPSNQEAIAK.[L]		1.24142E-06	0	1	1	22	A6T5N6	A6T5N6 [384-398]	0	1555.72345589	High	High	High	9.5e5	1.1e7	5.7e6	4.53164720535278	High	0	9.003E-13
High	[R].APVQEIDNETR.[K]		0.000850565	0	1	2	14	A6TBN8	A6TBN8 [26-36]	0	1271.62261981	High	High	High	5.9e6			3.25930118560791	High	0	2.407E-07
High	[K].AMEMVAASK.[M]		0.0203163	0	1	2	6	A6TG37	A6TG37 [23-31]	0	937.44814987	High	High	High				2.35868382453918	High	0	0.0001059
High	[R].ENEPFDVALR.[R]		0.00661627	0	1	1	50	B5XU21	B5XU21 [8-17]	0	1189.58477783	High	High	High		1.0e7	2.2e7	2.58143258094788	High	0	7.011E-05
High	[R].NGDTSNGVELGK.[S]	2xDeamidated [N1; N6]	0.00281624	0	1	2	3	A6T5I1	A6T5I1 [101-112]	0	1192.5328026	High	High	Not Found		6.0e6		3.56205320358276	High	0	3.678E-06
High	[K].TGSITSVQAVYVPADDLTDPSPATTFAHLDATVVLSR.[Q]		0.00167709	0	1	2	3	A6TG36	A6TG36 [288-324]	0	3815.93378844	High	Not Found	Not Found	4.0e7			3.85798168182373	High	1.996E-05	0.0006191
High	[K].AESCGDCGTYLK.[I]	2xCarbamidomethyl [C4; C7]	0.00300269	0	1	1	4	B5XZH9	B5XZH9 [252-263]	0	1360.5507774	Not Found	Not Found	High				3.33175444602966	High	0	2.916E-05
High	[K].LDNVTPVQSR.[V]		0.0110335	0	1	2	4	A6TG44	A6TG44 [114-123]	0	1128.60076226	High	High	Not Found				3.16305184364319	High	1.996E-05	0.0006039
High	[K].HVEGWDDPR.[M]		0.00594685	0	1	2	6	A6T6C3	A6T6C3 [282-290]	0	1110.49629724	High	High	High				3.05074548721313	High	0	0.0001808
High	[R].SKGESSLFSR.[D]		0.0438028	0	1	2	10	A6TGP0	A6TGP0 [638-647]	1	1097.55856311	High	High	High	5.8e7	6.4e7		2.48869633674622	High	0.0001938	0.004134
High	[K].TGSITSVQAVYVPADDLTDPSPATTFAHLDATVVLSR.[Q]	1xDeamidated [Q8]	0.000176583	0	1	2	2	A6TG36	A6TG36 [288-324]	0	3816.91780444	High	Not Found	Not Found				5.02633953094482	High	0	5.502E-08
High	[K].AGNVAADGVIK.[T]		0.0012566	0	1	1	31	A6T4X2	A6T4X2 [53-63]	0	1014.55783488	High	High	High	4.3e6	3.8e7		3.0171480178833	High	0	5.659E-07
High	[R].AIGEVTDVVEK.[E]		0.00236101	0	1	1	11	B5XNL6	B5XNL6 [55-65]	0	1159.62049461	High	High	High				3.66392970085144	High	0	1.698E-06
High	[K].QIEEATSDYDR.[E]		0.000728399	0	1	3	26	A6TH53	A6TH53 [352-362]	0	1326.58081452	High	High	High		3.5e6		3.19455981254578	High	0	3.208E-06
High	[R].VTVQDAVEK.[I]		0.00971039	0	1	1	16	B5XTE8	B5XTE8 [4-12]	0	988.53095142	High	High	High				3.13567352294922	High	0	2.555E-05
High	[R].IEDTDLER.[S]		0.037836	0	1	2	2	A6TC43	A6TC43 [41-48]	0	990.47383044	Not Found	Not Found	High				2.4272563457489	High	0	0.000357
High	[R].NVGEHEVNFQVHSEVFAK.[V]	1xDeamidated [Q/N]	0.02419	0	1	1	3	A6THB4	A6THB4 [124-141]	0	2070.98794411	High	High	Not Found		3.9e6		3.88608503341675	High	0	0.000385
High	[R].NVGEHEVNFQVHSEVFAK.[V]		1.4775E-07	0	1	1	66	A6THB4	A6THB4 [124-141]	0	2070.00392811	High	High	Not Found	2.4e7			4.80575180053711	High	0	5.281E-14
High	[K].ETAAYGHFGR.[E]		0.0125358	0	1	2	5	A6TDV1	A6TDV1 [354-363]	0	1108.5170327	High	High	High		2.0e7		2.69703435897827	High	0	0.0001199
High	[K].TFTTQETMTNAHSAR.[D]		0.000165608	0	1	2	17	A6TGT4	A6TGT4 [209-223]	0	1695.77550823	High	High	High	6.9e6	4.6e6		3.91814613342285	High	0	1.043E-08
High	[R].VDAGDEQLER.[K]		0.00119758	0	2	9	25	P0A3M1; P37323	P0A3M1 [80-89]; P37323 [59-68]	0	1131.52765685	High	High	High				3.92996978759766	High	0	4.183E-06
High	[K].YSIVTNSNDSVTLR.[L]	1xDeamidated [N]	0.000156147	0	1	1	6	P19650	P19650 [15-28]	0	1569.7754919	High	High	Not Found	3.8e7	5.8e7		4.41197061538696	High	0	2.331E-08
High	[R].AWYQDEGYGVDTIQAVLAR.[R]		0.000474892	0	1	2	6	A6TFH4	A6TFH4 [534-552]	0	2155.04545852	Not Found	High	High		7.6e6	1.9e7	3.90436911582947	High	0	7.913E-08
High	[R].YADEVVR.[T]		0.0290951	0	1	2	16	A6TEV7	A6TEV7 [164-170]	0	851.42575817	High	High	High				2.72599959373474	High	0	0.0005093
High	[K].AKPEQNFLGIEVHSPGVGACLASAEEEGVQNLR.[V]	1xCarbamidomethyl [C20]	3.49315E-05	0	1	1	2	A6TDW8	A6TDW8 [84-116]	0	3506.73325544	High	Not Found	Not Found				3.36358046531677	High	0	5.317E-10
High	[R].LGGAEIAR.[T]		0.0210831	0	1	1	23	B5XNA0	B5XNA0 [157-164]	0	786.446828	High	High	High				2.77137184143066	High	0	0.0001141
High	[K].AKPEQNFLGIEVHSPGVGACLASAEEEGVQNLR.[V]	1xDeamidated [N/Q]; 1xCarbamidomethyl [C20]	0.000312933	0	1	1	4	A6TDW8	A6TDW8 [84-116]	0	3507.71727144	High	Not Found	Not Found	1.2e7			4.28508472442627	High	9.122E-05	0.0022
High	[K].TANSGYLTR.[R]		0.0134326	0	1	1	8	A6TGP1	A6TGP1 [790-798]	0	982.49523464	High	High	High		1.3e8		3.00574421882629	High	0	4.778E-05
High	[R].INSNDELALPK.[E]		0.00112316	0	1	1	8	B5XVC4	B5XVC4 [153-163]	0	1213.64229267	High	High	Not Found		3.4e7		3.24975442886353	High	0	6.103E-07
High	[K].AAVTMPSSK.[L]		0.0087759	0	1	2	22	A6TEV8	A6TEV8 [23-31]	0	891.46042911	High	High	High				3.04694056510925	High	0	0.0003178
High	[K].QGNEFGATTGR.[R]	1xDeamidated [N3]	0.0123374	0	1	2	4	A6TH93	A6TH93 [294-304]	0	1138.51234159	High	High	Not Found	1.1e7			3.34706330299377	High	0	4.413E-05
High	[K].QGNEFGATTGR.[R]		0.00308397	0	1	2	20	A6TH93	A6TH93 [294-304]	0	1137.52832559	High	High	High	1.1e8			3.2942590713501	High	0	1.36E-05
High	[K].ADAFAVIVK.[A]		0.00498675	0	1	1	8	Q7X222	Q7X222 [239-247]	0	933.54039399	High	High	Not Found				3.45992088317871	High	0	7.124E-06
High	[R].NDCAPLSER.[S]	1xCarbamidomethyl [C3]	0.0166108	0	1	2	3	A6TGQ1	A6TGQ1 [105-113]	0	1061.46803388	Not Found	High	High				2.56388020515442	High	0	7.183E-05
High	[R].VTVQSLDVVR.[V]		0.00334123	0	1	1	55	A6TEX2	A6TEX2 [170-179]	0	1115.64189881	High	High	High			2.3e7	2.85776686668396	High	0	1.184E-05
High	[R].LPVDGVVEAVIAGVQEGCR.[D]	1xCarbamidomethyl [C18]	1.39976E-05	0	1	1	12	A6T9W8	A6T9W8 [110-128]	0	1968.0218867	High	Not Found	Not Found	4.0e7			4.61087083816528	High	0	9.804E-09
High	[K].QVEEAGDKLPADDK.[T]		6.25716E-05	0	1	2	29	A6T4F4	A6T4F4 [549-562]	1	1514.73329232	High	High	High	1.1e7	4.2e7		5.14086198806763	High	0	1.631E-09
High	[K].AIISDVNATDEDR.[W]	1xDeamidated [N7]	0.00119758	0	1	1	2	B5XNA6	B5XNA6 [29-41]	0	1419.65979348	Not Found	High	Not Found				3.57833123207092	High	0	4.629E-07
High	[K].AIISDVNATDEDR.[W]		0.000107388	0	1	1	52	B5XNA6	B5XNA6 [29-41]	0	1418.67577748	High	High	High	9.7e8	9.9e8	3.4e6	4.15415287017822	High	0	7.036E-09
High	[R].ISDAAQAHFAK.[L]		0.00701593	0	1	2	2	B5XTS2	B5XTS2 [4-14]	0	1158.5901976	Not Found	Not Found	High				3.06011390686035	High	0	1.373E-05
High	[K].VPVNATPESAR.[I]		0.00597866	0	1	1	8	B5Y277	B5Y277 [173-183]	0	1140.60076226	High	High	High	4.9e7	2.4e7		3.07139706611633	High	5.604E-05	0.001522
High	[K].GDGCGQCAACNLR.[A]	3xCarbamidomethyl [C4; C7; C10]	6.29071E-05	0	1	2	8	A6T5I7	A6T5I7 [194-206]	0	1438.56202787	High	High	High	2.1e7	1.1e7		4.07730007171631	High	0	1.147E-08
High	[R].FQDEEVQR.[D]		0.016262	0	1	2	18	A6T4F4	A6T4F4 [77-84]	0	1050.48506384	High	High	High		1.3e9		3.12534356117249	High	0	0.0001602
High	[R].SGALQEQVANK.[M]		0.00139094	0	1	2	12	A6TBK7	A6TBK7 [208-218]	0	1144.59567686	High	High	High		6.6e7		3.94327878952026	High	0	1.459E-05
High	[R].GYTVSVFNR.[S]		0.0108012	0	1	1	8	P41576	P41576 [26-34]	0	1042.53162016	High	High	Not Found				2.77785229682922	High	3.856E-05	0.0007448
High	[K].TEEEQFAR.[T]		0.0290951	0	1	1	7	A6TCV9	A6TCV9 [362-369]	0	1009.45851475	High	High	High				3.12732863426209	High	0	0.0002123
High	[K].VNINGGTPQR.[I]	1xDeamidated [N4]	0.00400648	0	1	1	14	B5XZC1	B5XZC1 [317-326]	0	1056.54324785	High	High	High	5.4e7	5.9e7		3.2345404624939	High	0	4.687E-06
High	[R].EIGYVHSDMGFDANSCAVLSAIGK.[Q]	1xCarbamidomethyl [C16]	0.00119119	0	1	2	2	A6TDV1	A6TDV1 [75-98]	0	2541.17483461	High	Not Found	Not Found	1.4e7			3.96626615524292	High	0	4.587E-07
High	[K].QGWQRPVK.[K]		0.0342473	0	1	2	4	B5XZM7	B5XZM7 [447-454]	0	998.55302436	High	High	Not Found				2.18409204483032	High	0	0.0002918
High	[R].VQALADAAR.[E]		0.00588374	0	1	2	20	A6TEV6	A6TEV6 [103-111]	0	914.50540544	High	High	High				2.97517728805542	High	0	1.042E-05
High	[K].IPAGVDTGDR.[I]		0.00694151	0	1	2	19	A6T4F5	A6T4F5 [217-226]	0	1000.5057993	High	High	High		5.1e6		2.999183177948	High	0	2.569E-05
High	[R].SVGVMGDGR.[K]		0.0328379	0	1	2	12	A6TCC2	A6TCC2 [456-464]	0	877.41962693	High	High	High				2.70742106437683	High	0	0.0003915
High	[R].AYHDETLPQESGK.[V]		0.000275242	0	1	2	19	A6TGQ1	A6TGQ1 [564-576]	0	1474.68086288	High	High	High	2.3e6	7.0e6	7.1e6	4.42709159851074	High	0	2.754E-06
High	[K].YSIVTNSNDSVTLR.[L]		0.000129492	0	1	1	18	P19650	P19650 [15-28]	0	1568.7914759	High	High	High			1.6e7	3.84930276870728	High	0	2.881E-08
High	[K].YVLAGEGNK.[A]		0.00358146	0	1	2	21	A6TD53	A6TD53 [258-266]	0	950.49417204	High	High	High		1.7e7		2.84321641921997	High	0	4.72E-06
High	[K].AGNTLPMR.[N]		0.0491247	0	1	1	22	A6TEW9	A6TEW9 [126-133]	0	859.44544779	High	High	High				2.87890863418579	High	3.856E-05	0.0007725
High	[K].AVVESIQR.[V]		0.0289423	0	1	2	20	A6TEV8	A6TEV8 [70-77]	0	901.51015647	High	High	High				2.41326522827148	High	1.996E-05	0.00065
High	[K].QLLEYDDVANDQR.[R]		0.000225831	0	1	2	4	A6T4P1	A6T4P1 [644-656]	0	1578.73944032	High	Not Found	Not Found				3.64261841773987	High	0	4.05E-07
High	[R].EFYEKPTTER.[K]		0.00211039	0	1	1	35	B5XU21	B5XU21 [36-45]	0	1299.62155721	High	High	High				2.80783486366272	High	0	1.376E-06
High	[R].FRPSYFPFTEPSAEVDVMGK.[N]		6.09207E-05	0	1	2	7	A6TAI3	A6TAI3 [243-262]	0	2304.10053055	High	Not Found	Not Found	1.0e7			4.2120475769043	High	0	3.543E-09
High	[K].QSPDINQGVDR.[A]		0.00228652	0	1	2	15	A6TDV1	A6TDV1 [99-109]	0	1228.59165406	High	High	High	4.8e6	5.3e6		3.02416086196899	High	0	1.825E-06
High	[R].LVHGEEGLEAAK.[R]		0.00836505	0	1	2	12	A6T9Y5	A6T9Y5 [314-325]	0	1252.6531917	High	High	High	4.4e6	6.4e6	3.6e6	3.10877704620361	High	0	0.0001182
High	[R].NLDNDDIEYK.[Y]		0.00286174	0	1	2	12	A6T4Z7	A6T4Z7 [538-547]	0	1238.5535372	High	High	High	2.4e6	3.9e6	1.7e7	3.4223849773407	High	0	1.379E-05
High	[R].INPGNIGNEER.[I]		0.00540233	0	1	2	10	A6TCD4	A6TCD4 [107-117]	0	1212.59673946	High	High	High	1.3e7	3.0e7	7.9e7	2.71979737281799	High	0	0.0002852
High	[R].GQVLAKPGTINPHTK.[F]		3.7048E-05	0	1	1	30	A6TEX7	A6TEX7 [290-304]	0	1560.88565114	High	High	High	5.9e6	7.9e6	1.1e7	3.92454695701599	High	0	2.766E-08
High	[K].FCSTAQQGFNR.[N]	1xCarbamidomethyl [C2]	0.011331	0	1	2	7	A6TCD6	A6TCD6 [135-145]	0	1315.5847949	High	High	High	3.2e7			2.64774036407471	High	0	0.000167
High	[R].QDVLGDLMSR.[H]		0.00361992	0	1	2	51	A6T5H9	A6T5H9 [64-73]	0	1133.56193393	High	High	High	6.5e7	1.2e7		2.85450434684753	High	0	2.087E-05
High	[R].EVESSDYYGK.[G]		0.0217631	0	1	2	8	A6TF98	A6TF98 [602-611]	0	1176.50552442	High	High	High				2.52351355552673	High	0	0.000121
High	[K].LQELGATR.[L]		0.0461484	0	1	2	17	A6TEV6	A6TEV6 [18-25]	0	887.49450641	High	High	High	3.4e7	2.6e7		2.90204215049744	High	0	0.000564
High	[R].LANELTDAADNKGTAVK.[K]		0.000679489	0	1	2	8	A6TEX9	A6TEX9 [120-136]	1	1730.89191812	High	High	Not Found	4.1e6	1.3e8		4.49802589416504	High	0	2.593E-06
High	[K].LADEVDESTKEAEK.[A]		0.000415468	0	1	1	9	A6T5N6	A6T5N6 [493-506]	1	1563.73843721	High	High	High	1.4e7	1.2e7		3.73737287521362	High	0	6.125E-08
High	[R].VPGSIGQNQTPGK.[V]		0.000375329	0	1	1	6	A6TEX2	A6TEX2 [142-154]	0	1282.67498976	Not Found	High	High				3.80636191368103	High	0	5.792E-05
High	[R].NAVIEAASR.[G]		0.0163486	0	1	2	9	A6T4V8	A6T4V8 [73-81]	0	930.50032004	High	High	High				2.52337241172791	High	0	0.0001399
High	[K].LDINIDEEVHR.[L]		0.0335353	0	1	2	4	A6T4Y7	A6T4Y7 [32-42]	0	1352.68046902	High	Not Found	High	1.9e7			2.27079486846924	High	5.604E-05	0.001275
High	[R].LYQGINVHNAER.[V]		0.0295585	0	1	2	1	A6TGV0	A6TGV0 [278-289]	0	1413.72333691	High	Not Found	Not Found	6.2e6			2.2990095615387	High	0	0.0002207
High	[R].EVVEQEYR.[D]		0.0284884	0	1	2	18	A6TGT4	A6TGT4 [438-445]	0	1051.50546493	High	High	High		3.5e6		2.7094132900238	High	5.604E-05	0.001557
High	[K].ASDFVLAMGQGR.[M]		0.000951629	0	1	2	7	A6T5H9	A6T5H9 [182-193]	0	1251.61503211	High	High	High		7.0e7	1.2e7	4.11410903930664	High	0	3.125E-07
High	[K].THDVHVDPTEVLTLEGFCK.[L]	1xCarbamidomethyl [C18]	0.00485543	0	1	2	3	A6T7Z4	A6T7Z4 [433-451]	0	2197.05939431	High	Not Found	Not Found	1.6e7			4.02149295806885	High	0	6.741E-06
High	[-].SPQPLEQIK.[L]		0.0174229	0	1	1	20	P37323	P37323 [1-9]	0	1039.57823597	High	High	High		9.4e7		2.64639949798584	High	0.0001938	0.00421
High	[R].DTVVDVQSK.[V]		0.0143168	0	1	1	18	B5XXK6	B5XXK6 [227-235]	0	990.51021596	High	High	High	1.3e7	1.2e7	7.9e6	2.88270616531372	High	0	0.0002241
High	[R].FKDDVNEVR.[N]		0.0372459	0	1	2	19	A6TEI7	A6TEI7 [854-862]	1	1121.55856311	High	High	High	5.1e6	1.0e7		3.01745891571045	High	0.003474	0.08043
High	[R].DAGMVNSDEPAK.[Q]		0.000627119	0	1	2	14	A6T6A3	A6T6A3 [550-561]	0	1233.54159233	High	High	High	2.2e7	1.7e7		3.55895352363586	High	0	2.796E-06
High	[K].TFTTQETMTNAHSAR.[D]	1xDeamidated [N/Q]	0.00111122	0	1	2	3	A6TGT4	A6TGT4 [209-223]	0	1696.75952423	High	Not Found	Not Found				3.06013703346252	High	0	4.012E-07
High	[K].GDKDPFALR.[R]		0.00213307	0	1	2	4	A6TFH4	A6TFH4 [473-481]	1	1018.53162016	High	High	Not Found	1.0e7	1.3e7		3.1811842918396	High	0	1.394E-06
High	[K].LVAAAESCIK.[A]	1xCarbamidomethyl [C8]	0.00485543	0	1	1	13	A6T4W3	A6T4W3 [125-134]	0	1061.56595704	High	High	High	4.0e7	9.1e7	3.9e6	3.05328440666199	High	0	1.455E-05
High	[K].AQMLAETEPR.[T]		0.00501343	0	1	1	14	B5XXK0	B5XXK0 [15-24]	0	1145.56193393	High	High	High				3.31710505485535	High	0	7.177E-06
High	[R].YVLEMLQEK.[G]		0.031986	0	1	1	6	B5XSW5	B5XSW5 [310-318]	0	1152.59692248	High	High	Not Found		1.7e7		2.42830896377563	High	0	0.0003414
High	[K].GDTAGTGGKPATLSTGAVVK.[V]		1.97218E-07	0	1	1	14	A6TH65	A6TH65 [144-163]	0	1787.94976733	High	High	High	2.1e8	1.3e7	9.5e6	4.40834522247314	High	0	1.248E-08
High	[R].YILAPK.[G]		0.0347909	0	1	1	24	A6TEW9	A6TEW9 [103-108]	0	704.43413814	High	High	High		1.1e7		1.60659909248352	High	0.0006672	0.01546
High	[R].WETELNEALPGDAR.[AD]		0.000100176	0	2	9	6	P0A3M1; P37323	P0A3M1 [161-174]; P37323 [140-153]	0	1600.76017578	High	High	Not Found	3.7e6	6.7e6		3.88435196876526	High	0	4E-09
High	[K].LIAEAMDK.[V]		0.0230665	0	1	2	14	A6TH53	A6TH53 [161-168]	0	890.46518014	High	High	High				2.35781764984131	High	3.856E-05	0.0008921
High	[K].EACAAANVLLK.[V]	1xCarbamidomethyl [C3]	0.00269841	0	1	1	8	B5Y277	B5Y277 [127-137]	0	1159.61396982	High	High	Not Found		1.1e7		2.82706069946289	High	0	2.201E-06
High	[K].CDSCGQVLYR.[A]	2xCarbamidomethyl [C1; C4]	0.00915792	0	1	1	2	A6TC02	A6TC02 [27-36]	0	1257.53506785	Not Found	Not Found	High				2.83433604240417	High	0	2.29E-05
High	[K].VMSTGQVYNADR.[L]		0.000184302	0	1	2	11	A6TCI3	A6TCI3 [225-236]	0	1340.626325	High	High	High				4.25040864944458	High	0	1.862E-07
High	[R].DMGTVVFPDAPVK.[I]		0.00523211	0	1	2	2	A6T702	A6T702 [132-144]	0	1375.69261367	High	Not Found	Not Found				3.4745192527771	High	0	4.356E-05
High	[R].GDGTTGEDITSNVR.[T]		1.75228E-05	0	1	2	8	A6TC47	A6TC47 [137-150]	0	1421.65029099	High	High	High				4.42521572113037	High	0	4.622E-09
High	[R].QKEISDGLASAER.[A]		0.0031171	0	1	2	4	B5XZM0	B5XZM0 [37-49]	1	1403.71249737	High	High	Not Found		1.3e7		3.1828727722168	High	0	8.955E-05
High	[K].ADVQGSVEAISDSLLK.[L]		4.37286E-05	0	1	2	8	A6TEI7	A6TEI7 [701-716]	0	1631.84865637	Not Found	Not Found	High			1.6e7	4.0156421661377	High	0	3.078E-07
High	[R].EAFGLAAAK.[L]		0.0144697	0	1	1	30	A6TEW5	A6TEW5 [115-123]	0	877.47779375	High	High	High			6.2e6	2.34438943862915	High	5.604E-05	0.001266
High	[R].GEIIAVGK.[G]		0.0268834	0	1	2	34	A6TH52	A6TH52 [38-45]	0	786.47198012	High	High	High				2.43779683113098	High	0.0002906	0.006893
High	[K].HFAALSTNAK.[A]		0.00300269	0	1	2	3	A6TGT4	A6TGT4 [239-248]	0	1059.55816925	High	High	Not Found		1.2e7		3.00044107437134	High	0	2.702E-06
High	[R].NGMECGIGVK.[N]	1xCarbamidomethyl [C5]	0.0435747	0	1	2	6	A6TEI7	A6TEI7 [863-872]	0	1064.48632653	Not Found	High	High			6.2e6	2.12448835372925	High	0.000226	0.005225
High	[K].IQTDPSPSNLR.[A]		0.000542814	0	1	1	25	P19650	P19650 [151-161]	0	1227.63279061	High	High	High	1.6e7	1.9e6		3.05373406410217	High	0	1.017E-07
High	[R].IVDACVTSTEEQR.[R]	1xCarbamidomethyl [C5]	0.000147226	0	1	1	12	A6TB40	A6TB40 [272-284]	0	1507.7056977	High	High	High	1.0e7			4.7712197303772	High	0	1.147E-07
High	[K].AGGGSATLSMGQAAAR.[F]		1.13019E-05	0	1	2	2	A6TEQ3	A6TEQ3 [218-233]	0	1405.68523681	Not Found	Not Found	High				4.03267002105713	High	0	6.157E-11
High	[K].DGSEVSSHDSSTNGLINR.[Y]	1xDeamidated [N]	1.21515E-06	0	1	2	47	A6TGT4	A6TGT4 [526-543]	0	1875.831503	High	High	High	1.1e7	3.6e7	5.9e6	5.59046649932861	High	0	3.538E-10
High	[K].DGSEVSSHDSSTNGLINR.[Y]		2.76891E-06	0	1	2	19	A6TGT4	A6TGT4 [526-543]	0	1874.847487	High	High	High	7.6e6	1.5e7	3.0e6	5.23321771621704	High	0	3.439E-11
High	[K].LIDSQDVETR.[G]		0.00175036	0	1	2	16	A6TD54	A6TD54 [327-336]	0	1175.59025709	High	High	High	3.2e6			3.77527475357056	High	0	9.576E-07
High	[K].EPMVAEGQVAR.[I]		0.00915792	0	1	1	14	Q48447	Q48447 [183-193]	0	1186.58848302	High	High	High	6.9e6	6.0e6	5.8e6	2.18972301483154	High	0	0.0003058
High	[K].EIMQVALNQAK.[G]		0.00117853	0	1	2	14	A6TEI3	A6TEI3 [517-527]	0	1244.66673332	High	High	Not Found		1.2e7		3.31835436820984	High	0	2.106E-06
High	[K].VEGKDDVTGEELTTR.[K]		0.000204013	0	1	1	10	A6T5N7	A6T5N7 [142-156]	1	1648.80243442	High	High	High	3.6e6	1.8e7	3.8e6	4.26344919204712	High	0	8.589E-08
High	[R].QVAENLAASSSGMATLAVPIHDAEEAFNPNAVK.[V]	1xDeamidated [N]	0.00740009	0	1	1	3	A6T710	A6T710 [111-143]	0	3353.63181023	High	Not Found	Not Found	1.0e7			4.08164691925049	High	0	5.302E-05
High	[K].GDSTIADPQTFEEQALR.[F]		6.25716E-05	0	1	1	5	Q48485	Q48485 [125-141]	0	1877.88756095	High	High	Not Found	3.7e7	4.1e7		4.14627122879028	High	0	8.253E-09
High	[K].VGDAVQADVDEARR.[H]		0.00155618	0	1	1	9	A6TCV9	A6TCV9 [544-557]	1	1500.74010906	High	High	High	1.2e7	2.5e7		2.6297709941864	High	0.001272	0.02967
High	[R].LANELTDAADNK.[G]		0.000242089	0	1	2	32	A6TEX9	A6TEX9 [120-131]	0	1274.62228544	High	High	High	3.4e8		2.0e7	4.48476696014404	High	0	1.531E-07
High	[R].YSALIER.[L]		0.0280416	0	1	1	10	A6TEI4	A6TEI4 [78-84]	0	851.46214369	High	Not Found	High				2.36479115486145	High	0	0.0001985
High	[R].QLASVTVEDSR.[T]		0.00211039	0	1	1	10	B5Y1J9	B5Y1J9 [53-63]	0	1204.61680618	High	High	High		2.5e7		3.08590006828308	High	0	1.142E-05
High	[R].IGSEAYNQQLSEK.[R]		2.91239E-05	0	1	1	29	P24017	P24017 [262-274]	0	1466.712163	High	High	High		1.0e9		4.99127721786499	High	0	8.472E-10
High	[R].DWFLATAGDDK.[H]		0.00209914	0	1	2	8	A6TGT4	A6TGT4 [224-234]	0	1238.5687934	High	High	Not Found		3.4e7		3.74141311645508	High	0	2.591E-06
High	[K].ITLSTQPADGR.[W]		0.00259936	0	1	1	12	A6TCE4	A6TCE4 [7-17]	0	1158.61132692	High	High	High				3.73537254333496	High	0	4E-06
High	[K].SVGGEVIEQPR.[N]		0.00356239	0	1	2	10	A6TB00	A6TB00 [61-71]	0	1170.61132692	High	High	High		1.6e7		3.2703058719635	High	0	6.007E-06
High	[R].FNDAVIR.[S]		0.0214204	0	1	2	36	A6THB1	A6THB1 [80-86]	0	834.446828	High	High	High				2.86380076408386	High	5.604E-05	0.001725
High	[K].VETDFAAEVAAMSK.[Q]		3.41922E-05	0	1	1	71	A6T4X2	A6T4X2 [268-281]	0	1468.69882116	High	High	High		2.8e7		5.05776071548462	High	0	2.226E-07
High	[K].AVESGDKKPLR.[T]		0.000422186	0	1	1	6	B5XN98	B5XN98 [22-32]	1	1199.67426153	High	High	High		4.1e7	1.3e7	3.07025146484375	High	0	2.112E-06
High	[K].DWAAADAAR.[D]		0.0177022	0	1	1	10	A6T5R2	A6T5R2 [431-439]	0	946.4377198	High	High	High				2.54003310203552	High	0	0.0002046
High	[K].SQPVLVQPGQTDK.[L]		0.000941508	0	1	2	12	A6TG08	A6TG08 [290-302]	0	1396.74306926	High	High	High	1.7e7	2.2e7	4.0e6	3.22080898284912	High	0	3.857E-05
High	[K].TTCTGVEMFR.[K]	1xOxidation [M8]; 1xCarbamidomethyl [C3]	0.0030512	0	1	1	14	A6TEX7	A6TEX7 [254-263]	0	1217.52891994	High	High	High	8.6e6	2.6e7		3.3691873550415	High	0	2.791E-06
High	[K].TTCTGVEMFR.[K]	1xCarbamidomethyl [C3]	0.00365879	0	1	1	81	A6TEX7	A6TEX7 [254-263]	0	1201.53400494	Not Found	Not Found	High			7.5e7	3.59960508346558	High	0	4.193E-06
High	[K].VVADIAGVPAQINIAEVR.[K]	1xDeamidated [N/Q]	0.00472757	0	1	1	7	B5XNA0	B5XNA0 [90-107]	0	1836.0225388	High	Not Found	High			4.1e7	3.16491341590881	High	0	6.41E-06
High	[K].VVADIAGVPAQINIAEVR.[K]		1.47313E-06	0	1	1	125	B5XNA0	B5XNA0 [90-107]	0	1835.0385228	High	High	High	6.9e7	7.3e7	2.4e7	4.00199508666992	High	0	9.51E-12
High	[R].ELFEEQAK.[R]		0.0459084	0	1	2	21	A6T5H9	A6T5H9 [335-342]	0	993.48875227	High	High	High		2.0e7		2.15275621414185	High	0	0.000519
High	[K].FSVEAPK.[T]		0.0362823	0	1	1	18	A6TEX1	A6TEX1 [124-130]	0	777.41413091	High	High	High	2.5e8			2.24630284309387	High	7.411E-05	0.001877
High	[R].ALNAAGFR.[I]		0.030507	0	1	1	6	A6TEV0	A6TEV0 [99-106]	0	819.44716237	Not Found	Not Found	High				2.44501709938049	High	0	0.0002348
High	[R].NKDGIPAVVER.[L]		0.000906924	0	1	1	31	A6TEW9	A6TEW9 [70-80]	1	1197.65861147	High	High	High	1.4e7	9.1e6	5.8e6	3.39690279960632	High	0	2.175E-05
High	[R].IGSDETWDR.[A]		0.014859	0	1	1	13	B5XQC6	B5XQC6 [428-436]	0	1078.47997844	High	High	High	1.8e6			3.21502637863159	High	0	8.649E-05
High	[R].AFGNCTTIATNNK.[F]	1xCarbamidomethyl [C5]	0.00148308	0	1	2	6	A6TEC2	A6TEC2 [351-363]	0	1411.66343906	High	High	High	1.1e7	1.9e7		4.0195050239563	High	0	1.081E-06
High	[K].GESTEALLPNMIASSLAK.[L]		0.018567	0	1	2	4	A6TFH4	A6TFH4 [124-141]	0	1831.94699015	Not Found	High	High			2.3e7	3.36981821060181	High	0.0001084	0.002703
High	[R].SIGDTTFR.[L]		0.0222284	0	1	1	28	Q9F663	Q9F663 [153-160]	0	896.44722186	High	High	High				1.96371626853943	High	0	0.0002277
High	[K].VQQLTQQQQQTQATTQQVAR.[R]	1xDeamidated [Q]	8.81603E-07	0	1	1	14	P27218	P27218 [61-80]	0	2314.17457546	High	High	Not Found		1.1e7		6.32443571090698	High	0	4.637E-13
High	[K].VQQLTQQQQQTQATTQQVAR.[R]		1.69791E-07	0	1	1	10	P27218	P27218 [61-80]	0	2313.19055946	High	High	High	2.7e7	5.2e7	1.8e6	5.71435832977295	High	0	2.446E-11
High	[K].TLNEQGTPDIR.[I]		0.00191684	0	1	1	10	B5Y277	B5Y277 [59-69]	0	1243.62770521	High	High	High	3.0e6	1.0e7		3.38596534729004	High	0	1.141E-06
High	[R].LANELTDAADNK.[G]	1xDeamidated [N3]	0.000406675	0	1	2	14	A6TEX9	A6TEX9 [120-131]	0	1275.60630144	High	High	High	1.2e7	8.1e6		4.62895154953003	High	0	1.529E-07
High	[R].NQIAELVGADPR.[E]		7.19058E-05	0	1	2	16	A6TCF1	A6TCF1 [56-67]	0	1282.67498976	High	High	High		6.6e6		3.87274241447449	High	0	1.068E-06
High	[K].IIDDAVER.[I]		0.0243181	0	1	2	10	A6TCC2	A6TCC2 [213-220]	0	930.48908664	High	High	High				2.98754453659058	High	0	0.0002951
High	[K].ADVAFDAQDNCQK.[S]	1xCarbamidomethyl [C11]	0.00306754	0	1	1	2	A6T8U4	A6T8U4 [75-87]	0	1481.6325328	Not Found	Not Found	High			3.1e6	2.9667444229126	High	0	2.805E-06
High	[R].AQLQEIAQTK.[A]		0.00250394	0	1	2	39	A6TGN5	A6TGN5 [104-113]	0	1129.62116335	High	High	High				3.34175634384155	High	0	8.785E-05
High	[R].LSASYVGENNER.[Q]		0.000413252	0	1	1	18	B5XQC6	B5XQC6 [493-504]	0	1338.62843344	High	High	High			2.8e6	4.18561410903931	High	0	7.723E-08
High	[R].EELTEGGYNIGR.[V]		0.000525675	0	1	1	18	B5Y275	B5Y275 [199-210]	0	1337.63318447	High	High	High		4.5e7		3.86376595497131	High	0	4.728E-07
High	[K].LDDPTGYGR.[I]		0.0422303	0	0	1	5			0	993.46360015	Not Found	High	High		9.0e6		2.29813051223755	High	3.856E-05	0.0009923
High	[K].LDNPTGYGR.[I]	1xDeamidated [N3]	0.0422303	0	1	1	5	B5XZM7	B5XZM7 [133-141]	0	993.46360058	Not Found	High	High		9.0e6		2.29813051223755	High	3.856E-05	0.0009921
High	[K].GLTGYDSPYVPGWDCHGLPIELK.[V]	1xCarbamidomethyl [C15]	0.000117608	0	1	1	9	B5Y235	B5Y235 [83-105]	0	2574.2333358	High	Not Found	Not Found	1.5e7			3.54238414764404	High	0	1.89E-08
High	[R].GATIVGHWPTAGYHFEASK.[G]		4.09127E-06	0	1	1	12	O07026	O07026 [113-131]	0	2028.99263522	High	Not Found	Not Found	3.0e7			5.00956439971924	High	0	8.817E-12
High	[K].LGEQLDAAK.[S]		0.013011	0	1	2	8	A6T6Z0	A6T6Z0 [78-86]	0	944.5047367	High	High	High				2.97921061515808	High	0	4.518E-05
High	[K].GKVPMNIVAQR.[Y]		0.010296	0	1	1	16	A6T5H9	A6T5H9 [47-57]	1	1212.68813752	High	High	Not Found	6.7e6	2.1e7		2.70617604255676	High	5.604E-05	0.001525
High	[R].HYGALQGLNK.[A]		0.00221437	0	1	1	18	B5XZB2	B5XZB2 [91-100]	0	1100.58471834	High	High	High				3.23159265518188	High	0	3.297E-06
High	[K].SNVPALEACPQKR.[G]	1xCarbamidomethyl [C9]	0.00315057	0	1	1	33	A6TEY0	A6TEY0 [19-31]	1	1469.75292276	High	High	High	1.1e7	1.9e8	6.4e6	3.28124308586121	High	3.856E-05	0.001076
High	[R].EHILLGR.[Q]		0.0133614	0	1	1	100	A6TEX7	A6TEX7 [118-124]	0	837.49411255	High	High	High				2.17139744758606	High	0.000226	0.00441
High	[R].TPLIISGPAEDSSEMYR.[K]		0.000108543	0	1	2	3	A6T4P1	A6T4P1 [221-237]	0	1865.89495457	High	Not Found	Not Found	1.8e7			3.23143100738525	High	0	4.3E-07
High	[K].GPSIMPGGQK.[E]		0.0199962	0	2	2	14	P00350; P41576	P00350 [137-146]; P41576 [137-146]	0	971.49787723	High	High	High				2.96098613739014	High	0	0.0001231
High	[K].EATFEEMIAR.[R]		0.0030512	0	1	1	40	B5XSS1	B5XSS1 [86-95]	0	1196.56159956	High	High	High		1.4e7	5.5e7	3.12367153167725	High	0	3.041E-06
High	[K].ANDVVSIR.[E]		0.0175155	0	1	1	24	B5XNB5	B5XNB5 [139-146]	0	873.47885635	High	High	High		3.2e7		3.2336061000824	High	0	0.0001011
High	[R].SANQVRPVTLTR.[N]		0.00955651	0	1	1	4	B5XTF9	B5XTF9 [7-18]	0	1341.75972243	Not Found	High	High				2.03941965103149	High	0	2.489E-05
High	[K].VVMTADAVK.[Q]		0.0074794	0	1	1	30	A6TEX1	A6TEX1 [186-194]	0	933.50737929	High	High	High				2.39988112449646	High	3.856E-05	0.0009926
High	[R].ASGVQTGGPDSLSQR.[D]		0.000298229	0	1	2	2	A6T5B1	A6T5B1 [117-131]	0	1459.71355997	Not Found	Not Found	High			1.4e7	3.4324996471405	High	0	7.589E-05
High	[R].ELISNASDAADK.[L]		0.000477438	0	1	1	22	A6T5N6	A6T5N6 [34-45]	0	1233.59573635	High	High	High	5.1e6			3.78784465789795	High	0	2.789E-07
High	[R].QLNVFEGER.[V]		0.0270256	0	1	1	2	A6TGP1	A6TGP1 [1195-1203]	0	1091.54799845	High	High	Not Found				2.08901286125183	High	0	0.0001844
High	[R].VLTEAAVAGK.[R]		0.0115747	0	1	1	14	A6TGP1	A6TGP1 [1331-1340]	0	958.55677228	High	High	High				2.42779231071472	High	0	4.774E-05
High	[K].AATDNGGSLIK.[E]	1xDeamidated [N5]	0.0080588	0	1	2	20	A6TG37	A6TG37 [249-259]	0	1047.53168008	High	High	High				2.51423001289368	High	1.996E-05	0.000643
High	[K].AICAETGIAENVK.[I]	1xDeamidated [N11]; 1xCarbamidomethyl [C3]	0.00523211	0	1	1	2	B5XNB4	B5XNB4 [32-44]	0	1376.67260718	Not Found	Not Found	High				3.73870754241943	High	0	0.0005901
High	[K].AICAETGIAENVK.[I]	1xCarbamidomethyl [C3]	4.8665E-05	0	1	1	44	B5XNB4	B5XNB4 [32-44]	0	1375.68859118	High	High	High	6.8e8		9.6e7	4.88991594314575	High	0	8.263E-07
High	[K].FADYDEAR.[F]		0.0283387	0	1	1	18	B5Y1K5	B5Y1K5 [90-97]	0	986.421401	High	High	High	3.3e7	2.0e7		2.30173063278198	High	3.856E-05	0.0009802
High	[K].EQVQQALNAR.[K]		0.00498675	0	1	2	10	A6TAI3	A6TAI3 [65-74]	0	1156.60691026	High	High	High		3.5e7		2.84950947761536	High	0	4.645E-05
High	[R].VSTLDLENLPR.[N]		0.00367838	0	1	1	7	A6T726	A6T726 [179-189]	0	1256.68449182	High	High	Not Found	4.2e7			2.74969220161438	High	0	0.0005286
High	[R].LSASYVGENNER.[Q]	1xDeamidated [N]	0.00164162	0	1	1	13	B5XQC6	B5XQC6 [493-504]	0	1339.61244944	High	High	High	6.1e6	1.3e7	3.8e6	3.77692747116089	High	0	1.298E-06
High	[K].SGLYEDGVR.[K]		0.0368575	0	1	2	8	A6TCD4	A6TCD4 [327-335]	0	995.47925021	High	High	High	3.5e6	3.9e6		2.53022956848145	High	5.604E-05	0.001667
High	[R].QWEPSEETR.[E]		0.035343	0	1	1	7	B5XZ20	B5XZ20 [444-452]	0	1161.51709219	High	High	High	1.0e7	1.2e7		2.38102030754089	High	0	0.0003117
High	[K].DDDVVDAEFEEVK.[D]		0.000276717	0	1	2	19	A6T4F4	A6T4F4 [623-635]	0	1509.65912431	High	High	High	2.7e7	5.3e6		3.77084541320801	High	0	1.02E-07
High	[R].TFEVTEDESK.[E]		0.00886989	0	1	2	10	A6T6A3	A6T6A3 [23-32]	0	1184.53173914	High	High	High	2.8e6	4.8e6	6.3e6	3.11336469650269	High	0	2.16E-05
High	[R].NMAGSLVR.[H]		0.0284884	0	1	1	17	A6TEU7	A6TEU7 [23-30]	0	847.44544779	High	High	High				2.25176692008972	High	0	0.0002046
High	[R].FNSLTPEQQR.[D]	1xDeamidated [N2]	0.00198991	0	1	1	18	A6TCJ1	A6TCJ1 [107-116]	0	1220.59059189	High	High	High	9.3e6	1.1e7		3.41758298873901	High	0	9.609E-06
High	[R].FNSLTPEQQR.[D]		0.00207683	0	1	1	30	A6TCJ1	A6TCJ1 [107-116]	0	1219.60657589	High	High	High	6.9e6	1.8e6	5.7e6	3.38433790206909	High	0	1.511E-06
High	[K].AVAEAYYASR.[E]		0.021534	0	1	2	2	A6TFH5	A6TFH5 [282-291]	0	1100.53709942	Not Found	Not Found	High			4.8e6	2.7936840057373	High	0	0.0002495
High	[K].EASVATATQLQGK.[A]		5.18905E-05	0	1	2	15	A6TGR3	A6TGR3 [246-258]	0	1303.68522005	High	High	High				3.88317251205444	High	0	6.558E-07
High	[K].TVASNAVTINGEK.[Q]	1xDeamidated [N]	0.000485159	0	1	1	10	A6T9Y5	A6T9Y5 [382-394]	0	1304.66923605	High	High	High	5.0e6	2.0e7		3.5854184627533	High	0	8.225E-08
High	[K].TVASNAVTINGEK.[Q]		0.00480388	0	1	1	6	A6T9Y5	A6T9Y5 [382-394]	0	1303.68522005	High	High	High	3.6e6			2.46732091903687	High	0	3.511E-05
High	[K].SLEEAGAEVEVK.[-]		0.000152842	0	1	2	172	A6TGN9	A6TGN9 [110-121]	0	1260.6317875	High	High	High	1.0e9	9.7e8		4.3259334564209	High	0	7.79E-08
High	[R].VPLPPLTEER.[R]		0.00644218	0	1	1	25	B5Y1J9	B5Y1J9 [100-109]	0	1150.64664984	High	High	High	1.3e7	6.2e6		2.50331568717957	High	0	1.224E-05
High	[R].TSDFIESR.[E]		0.0483636	0	1	3	6	A6TFL4	A6TFL4 [124-131]	0	954.45270112	High	High	High				2.55892968177795	High	0	0.000572
High	[K].MLHLTVEQAR.[G]		0.00661627	0	1	1	8	A6TCD7	A6TCD7 [39-48]	0	1197.64085297	Not Found	Not Found	High			2.8e7	2.64798045158386	High	0	9.274E-05
High	[R].EYAAEQIDGQR.[K]		0.000438289	0	1	1	18	B5Y235	B5Y235 [128-138]	0	1279.59131969	High	High	High	5.4e6	1.4e6		3.56706786155701	High	0	1.385E-06
High	[-].MQEQYRPEEIESK.[V]		0.00190662	0	1	2	10	A6T6A3	A6T6A3 [1-13]	0	1666.77411126	High	High	Not Found	4.0e7			3.63747501373291	High	0	3.412E-06
High	[K].VYAAIEAGDK.[A]		0.00247732	0	1	2	57	B5Y237	B5Y237 [35-44]	0	1036.53095142	High	High	High		3.5e6		3.15270686149597	High	0	8.807E-05
High	[R].QVEWPSLDDAQR.[S]		0.0219945	0	1	1	2	A6TCE4	A6TCE4 [86-97]	0	1443.68628265	High	Not Found	Not Found				2.96488046646118	High	0	0.0001242
High	[K].NGIIHTTIGK.[V]	1xDeamidated [N1]	0.00591521	0	1	2	29	A6TGN6	A6TGN6 [168-177]	0	1054.58913543	High	High	High	2.4e7		1.1e7	2.74980616569519	High	0	1.455E-05
High	[K].NGIIHTTIGK.[V]		0.00776372	0	1	2	18	A6TGN6	A6TGN6 [168-177]	0	1053.60511943	High	High	High	6.1e6	5.7e6		2.89921379089355	High	0	0.0001399
High	[R].TLNDAVEVK.[H]	1xDeamidated [N3]	0.048616	0	1	2	4	A6TEV7	A6TEV7 [36-44]	0	989.51496742	High	High	Not Found		2.6e7		2.24771952629089	High	9.122E-05	0.002005
High	[R].TLNDAVEVK.[H]		0.00485543	0	1	2	20	A6TEV7	A6TEV7 [36-44]	0	988.53095142	High	High	High				3.13413071632385	High	0	6.755E-06
High	[R].SNTPIVVDGK.[D]		0.0156691	0	1	2	2	A6TGT4	A6TGT4 [105-114]	0	1029.55750051	Not Found	Not Found	High				2.26655530929565	High	0.003615	0.08547
High	[R].LSDYGVQLR.[E]		0.0124032	0	1	1	10	B5XNB5	B5XNB5 [48-56]	0	1050.55783488	High	High	High			1.3e7	2.58590054512024	High	0	4.163E-05
High	[R].GCGITVDQAER.[L]	1xCarbamidomethyl [C2]	0.000921587	0	1	2	6	A6TFH4	A6TFH4 [97-107]	0	1205.55791144	High	High	High		3.1e7		3.73543047904968	High	0	1.726E-06
High	[K].DVADVHDIAK.[S]		0.00472757	0	1	1	21	O07026	O07026 [29-38]	0	1082.54766408	High	High	High		2.8e6	3.5e6	2.91136026382446	High	0	0.0003096
High	[R].FDGTVEVK.[D]		0.0157525	0	1	1	28	P24164	P24164 [48-55]	0	894.45672392	High	High	High				2.53685998916626	High	0	0.0001169
High	[R].ELDAQPTGFLDSR.[I]		0.000654527	0	1	2	2	A6T7Z4	A6T7Z4 [455-467]	0	1448.70159834	High	Not Found	Not Found	2.5e7			3.10344815254211	High	0	1.294E-06
High	[R].ALMQEALLAVVR.[M]		0.0398699	0	1	2	2	A6T6A3	A6T6A3 [748-759]	0	1313.76096805	Not Found	Not Found	High				2.01785731315613	High	0	0.0003949
High	[K].AVTASAGNQTPEK.[T]		9.75326E-05	0	1	2	4	A6T9S2	A6T9S2 [32-44]	0	1273.63826987	High	High	Not Found				3.82208728790283	High	0	7.691E-08
High	[R].NVVAGDPSPDGK.[G]		0.00705343	0	1	2	4	A6T4Z7	A6T4Z7 [389-400]	0	1155.56404237	Not Found	Not Found	High				3.10114741325378	High	0	8.082E-05
High	[R].AAAESSIQVK.[N]		0.00297078	0	1	1	14	A6TGP1	A6TGP1 [944-953]	0	1003.54185045	High	High	High		5.3e8		3.4439902305603	High	0	2.637E-06
High	[R].NAQPDTLDAVLAK.[L]		0.00323585	0	1	2	4	A6TEK8	A6TEK8 [253-265]	0	1355.71652017	Not Found	High	Not Found				2.12616038322449	High	0	7.856E-05
High	[R].QGNALGWATAGGSGFR.[G]	1xDeamidated [N/Q]	0.000613849	0	1	1	3	A6TEV0	A6TEV0 [38-53]	0	1550.73463023	High	Not Found	Not Found	2.1e7			4.78187656402588	High	0	1.823E-07
High	[R].QGNALGWATAGGSGFR.[G]		1.72439E-05	0	1	1	56	A6TEV0	A6TEV0 [38-53]	0	1549.75061423	High	High	High	3.5e7	1.9e7	5.5e7	4.2888298034668	High	0	2.593E-10
High	[R].QAEDDNDREVEGGR.[G]	1xDeamidated [N6]	0.0323242	0	1	2	6	A6TEI7	A6TEI7 [242-255]	1	1590.66264691	High	High	High				2.01961326599121	High	5.604E-05	0.001102
High	[K].GVQCDLAMIGSK.[G]	1xCarbamidomethyl [C4]	0.00882277	0	1	2	4	A6TG37	A6TG37 [110-121]	0	1278.61806887	High	High	Not Found	2.3e7	1.3e7		3.40818810462952	High	0	9.155E-05
High	[K].EAQKPDTAAYR.[T]		0.00134704	0	1	2	10	A6TH77	A6TH77 [51-61]	0	1249.61714055	High	High	High				2.89487433433533	High	0	5.785E-07
High	[K].IDKPEADPDR.[V]		0.000936488	0	1	2	10	A6TEI7	A6TEI7 [506-515]	0	1155.56404237	High	High	High				2.88159918785095	High	0	3.037E-07
High	[K].QMPSAPQGLEQLAR.[H]		0.00142862	0	1	1	10	A6TGQ0	A6TGQ0 [138-151]	0	1525.77913717	High	High	Not Found	1.0e7			2.78619885444641	High	0	4.72E-06
High	[K].LNDHKPSSIGQASR.[I]		5.79197E-06	0	1	1	10	A6TG45	A6TG45 [590-603]	0	1509.77682895	High	High	High				3.79167556762695	High	0	7.827E-11
High	[K].DDERYPGHDPR.[Y]		0.000464842	0	1	1	15	B5XZB2	B5XZB2 [129-139]	1	1356.59271666	High	High	High				3.2542839050293	High	0	7.543E-08
High	[R].MSNLVTSVVK.[H]		0.0447268	0	1	1	2	B5XSX5	B5XSX5 [109-118]	0	1077.59725685	Not Found	High	Not Found		2.0e7		2.24144887924194	High	1.996E-05	0.0006041
High	[R].VTKPEAGHFAK.[A]		0.000103997	0	1	1	17	A6TEX2	A6TEX2 [60-70]	0	1184.64223318	High	High	High		1.7e9		3.25698924064636	High	0	4.295E-09
High	[K].SLTDAAQQVVAAVEGK.[-]		5.69979E-06	0	1	1	57	A6T6F6	A6T6F6 [373-388]	0	1586.83842608	High	High	High				4.9910306930542	High	0	2.544E-09
High	[R].GMGESNPVTGNTCDNVK.[A]	1xOxidation [M2]; 1xCarbamidomethyl [C13]	0.000168286	0	1	1	4	P24017	P24017 [297-313]	0	1795.75853816	High	High	Not Found	7.6e6			4.33976030349731	High	0	6.004E-08
High	[R].GMGESNPVTGNTCDNVK.[A]	1xDeamidated [N]; 1xCarbamidomethyl [C13]	0.000219873	0	1	1	2	P24017	P24017 [297-313]	0	1780.74763916	Not Found	High	Not Found		1.2e7		4.64924001693726	High	0	1.805E-08
High	[R].GMGESNPVTGNTCDNVK.[A]	1xCarbamidomethyl [C13]	1.51306E-06	0	1	1	33	P24017	P24017 [297-313]	0	1779.76362316	High	High	High		1.3e8	1.8e6	5.33869457244873	High	0	9.492E-10
High	[R].RDWENPGVTQLNR.[L]		0.00315057	0	1	2	4	A6TI29	A6TI29 [15-27]	1	1584.78772798	High	Not Found	Not Found	1.9e7			3.78164410591125	High	0	2.952E-06
High	[R].EVCSGQTGHAEAVR.[V]	1xCarbamidomethyl [C3]	2.19357E-05	0	1	1	12	B5Y2Y3	B5Y2Y3 [85-98]	0	1500.68596535	High	High	High				3.88094782829285	High	0	2.179E-10
High	[R].IEAQIHGGGHER.[G]		8.76393E-05	0	1	1	10	A6TCF1	A6TCF1 [226-237]	0	1303.65017201	High	High	High				3.1106858253479	High	0	0.0001473
High	[R].KKEEAPAAPPAPSK.[E]		0.000381399	0	1	1	6	B5XNC0	B5XNC0 [105-118]	2	1420.77945478	High	High	High				3.17179441452026	High	0	5.556E-07
High	[K].QDVPSFRPGDTVEVK.[V]		0.00413691	0	1	1	42	B5XVK6	B5XVK6 [15-29]	0	1673.84932511	High	High	High	4.0e7	2.1e7	1.5e7	3.65410780906677	High	0	4.96E-06
High	[R].EAAAAAGQQDEGVRR.[E]		0.000776665	0	1	2	9	A6TB02	A6TB02 [123-137]	1	1528.74625706	High	High	High				3.23380613327026	High	0	1.669E-05
High	[R].LLDVPFTMADATTLTEAGYVGEDVENIIQK.[L]		8.98006E-06	0	1	2	2	A6T5I1	A6T5I1 [135-164]	0	3253.6184512	High	Not Found	Not Found	6.7e7			6.10534429550171	High	0	3.938E-11
High	[R].VSGEGHITCGHCR.[N]	2xCarbamidomethyl [C9; C12]	3.40098E-05	0	1	2	12	A6TFL2	A6TFL2 [85-97]	0	1469.63724141	High	High	High		1.3e8		4.74087142944336	High	0	2.524E-08
High	[-].MQVSVETTQGLGR.[R]	1xOxidation [M1]	0.00390093	0	1	2	2	A6T5H9	A6T5H9 [1-13]	0	1421.70530393	Not Found	High	Not Found		3.7e6		3.2875542640686	High	0	4.429E-06
High	[-].MQVSVETTQGLGR.[R]		0.000121443	0	1	2	80	A6T5H9	A6T5H9 [1-13]	0	1405.71038893	High	High	High	2.8e7	5.7e6	1.5e7	4.46884441375732	High	0	5.793E-09
High	[R].QRLQQAESER.[S]	1xDeamidated [Q]	0.0476139	0	1	1	5	B5XY73	B5XY73 [991-1000]	1	1245.61820358	High	High	Not Found				3.00740265846252	High	0.000226	0.004614
High	[K].CKIEQAPGQHGAR.[K]	1xDeamidated [Q]; 1xCarbamidomethyl [C1]	7.70828E-05	0	1	1	5	B5XNB5	B5XNB5 [32-44]	1	1452.70122198	High	High	Not Found				2.94550204277039	High	0	6.235E-05
High	[K].HAVTEASPMVK.[A]		0.000355786	0	1	2	48	A6THB1	A6THB1 [94-104]	0	1169.59831945	High	High	High	2.3e9			3.74369096755981	High	0	1.019E-06
High	[K].CKIEQAPGQHGAR.[K]	1xCarbamidomethyl [C1]	3.78491E-05	0	1	1	17	B5XNB5	B5XNB5 [32-44]	1	1451.71720598	High	High	High		6.3e8		4.14096546173096	High	0	6.507E-07
High	[K].HAVTEASPMVK.[A]	1xOxidation [M9]	0.000712986	0	1	2	10	A6THB1	A6THB1 [94-104]	0	1185.59323445	High	High	High				3.62838292121887	High	0	4.799E-06
High	[K].IVGNNVHPGTAK.[G]		0.00223816	0	1	1	6	B5XSP2	B5XSP2 [217-228]	0	1206.65894584	High	High	High				3.04689526557922	High	0	1.527E-06
High	[R].KQVEEAGDKLPADDK.[T]		5.69979E-06	0	1	2	28	A6T4F4	A6T4F4 [548-562]	2	1642.82825528	High	High	High	1.7e8	1.1e9		5.265793800354	High	0	2.445E-09
High	[R].AAFEQYPQEIACIIVEPVAGNMNCIPPQPEFLPGLR.[A]	1xDeamidated [N/Q]; 2xCarbamidomethyl [C12; C24]	0.00141342	0	1	1	8	A6T4V8	A6T4V8 [189-224]	0	4069.98604161	High	Not Found	Not Found	9.8e6			5.39583873748779	High	0	6.362E-07
High	[R].ELDAETAQAIISR.[Q]		0.000157826	0	1	2	10	A6TGR3	A6TGR3 [325-337]	0	1416.73289846	High	High	Not Found	5.7e6	3.9e6		3.75349593162537	High	0	5.662E-08
High	[R].SGQAETLPDHQGR.[Y]		3.90833E-05	0	1	2	12	A6TCE7	A6TCE7 [38-50]	0	1395.66113053	High	High	High		2.5e8		4.01490116119385	High	0	3.856E-07
High	[R].VDEDQPFPAVPK.[W]		0.0020329	0	1	2	7	A6TI29	A6TI29 [507-518]	0	1341.66850739	High	High	Not Found		1.6e7		3.3102343082428	High	0	2.181E-06
High	[R].QSVDQPVQTGYK.[S]		9.29494E-05	0	1	2	27	A6TG38	A6TG38 [140-151]	0	1349.66956999	High	High	High	7.7e6	3.2e7		4.21711778640747	High	0	3.453E-09
High	[K].LGGRPEYR.[Q]		0.0270256	0	1	2	2	A6TDS5	A6TDS5 [150-157]	0	947.50573981	Not Found	Not Found	High				1.30054175853729	High	0	0.0001856
High	[K].VAEHAEICGR.[C]	1xCarbamidomethyl [C8]	0.00127011	0	1	1	6	B5Y235	B5Y235 [914-923]	0	1141.54186752	High	High	High		4.3e8		3.00498414039612	High	0	6.138E-07
High	[R].EAAAAAGQQDEGVR.[R]		5.76108E-06	0	1	2	8	A6TB02	A6TB02 [123-136]	0	1372.6451461	High	High	High				4.63986349105835	High	0	7.437E-10
High	[K].ASSGLNEEEIQK.[M]	1xDeamidated [N6]	0.0106301	0	1	2	4	A6T4F4	A6T4F4 [503-514]	0	1305.6168661	Not Found	High	Not Found		5.4e6		2.78406023979187	High	0	3.043E-05
High	[K].ASSGLNEEEIQK.[M]		0.00103109	0	1	2	12	A6T4F4	A6T4F4 [503-514]	0	1304.6328501	High	High	High				3.86080145835876	High	0	6.194E-06
High	[R].DHTTVLHACR.[K]	1xCarbamidomethyl [C9]	0.0459084	0	1	1	1	B5XT51	B5XT51 [433-442]	0	1209.57931564	Not Found	Not Found	High				2.2667863368988	High	0	0.0005174
High	[R].TQQEIPNAETMK.[S]		0.00269841	0	1	1	15	P52671	P52671 [249-260]	0	1389.66785541	High	High	High	1.2e8	8.5e7	4.1e6	3.38598084449768	High	0	8.076E-05
High	[R].HDLSTQAYQGGGR.[G]		0.000299828	0	1	2	4	A6T7F8	A6T7F8 [101-113]	0	1389.65056587	High	High	Not Found	3.1e7	3.3e7		4.01661777496338	High	0	6.276E-08
High	[R].LGGGDPASNPR.[L]		0.000575699	0	1	1	10	A6TB33	A6TB33 [38-48]	0	1040.5119473	High	High	High				3.6478316783905	High	0	1.819E-07
High	[R].NQGDHLLHSTR.[K]	1xDeamidated [N/Q]	0.00188635	0	1	2	8	A6T4F4	A6T4F4 [537-547]	0	1278.61853795	High	High	Not Found	7.3e6			3.12617087364197	High	0	1.103E-06
High	[R].NQGDHLLHSTR.[K]		8.30755E-05	0	1	2	15	A6T4F4	A6T4F4 [537-547]	0	1277.63452195	High	High	High	9.3e8	1.5e9		3.49745011329651	High	0	1.536E-07
High	[R].WLGGMLTNWK.[T]		0.0100256	0	1	2	33	A6T4X1	A6T4X1 [96-105]	0	1205.61357565	High	High	Not Found	1.7e7	9.6e7		2.63024592399597	High	0	0.0003564
High	[R].IHSEEDERPIGR.[L]		8.39689E-05	0	1	1	23	A6TEU8	A6TEU8 [159-170]	0	1437.70808071	High	High	High		2.0e9		3.39046096801758	High	0	1.901E-05
High	[K].TVGADSLNALIGQIVPQDIQLATPPQVGDATTEFAALAELK.[A]	1xDeamidated [N/Q]	0.000242089	0	1	2	7	A6TDR5	A6TDR5 [32-72]	0	4177.19145992	High	Not Found	Not Found				5.12503051757813	High	0	2.163E-08
High	[-].MFTINAEVR.[K]		0.0150976	0	2	2	2	B5XP25; A6TBR5	B5XP25 [1-9]; A6TBR5 [1-9]	0	1080.55064104	High	Not Found	Not Found	1.4e7			2.62012052536011	High	0	6.002E-05
High	[K].VGDAVQADVDEAR.[R]		3.68504E-05	0	1	1	18	A6TCV9	A6TCV9 [544-556]	0	1344.6389981	High	High	High		1.1e8	5.5e6	5.10764026641846	High	0	1.503E-08
High	[K].EHNADVTGFIR.[F]	1xDeamidated [N3]	0.0270256	0	1	1	2	A6T4X2	A6T4X2 [248-258]	0	1259.60149092	Not Found	High	Not Found		1.8e7		2.37560439109802	High	0	0.0001844
High	[K].EHNADVTGFIR.[F]		0.000243387	0	1	1	116	A6T4X2	A6T4X2 [248-258]	0	1258.61747492	High	High	High	1.9e7	1.5e7	7.3e6	3.57870292663574	High	3.856E-05	0.0011
High	[R].AISHYQEQQQPR.[N]		0.035343	0	1	1	1	P03029	P03029 [118-129]	0	1484.72406514	Not Found	Not Found	High				1.96547341346741	High	0	0.000312
High	[K].VTINGAHNCR.[R]	1xDeamidated [N]; 1xCarbamidomethyl [C9]	0.00427158	0	1	2	12	A6T5N4	A6T5N4 [45-54]	0	1142.53711692	High	High	High				2.9524393081665	High	0	5.848E-06
High	[K].AGVHFGHQTR.[Y]		7.70828E-05	0	1	2	10	A6T4X1	A6T4X1 [12-21]	0	1109.55990059	High	High	High		9.7e8		4.16355657577515	High	0	2.434E-09
High	[R].LASQQSHIPAK.[A]		0.00111718	0	1	2	8	A6T704	A6T704 [10-20]	0	1179.64804681	High	High	High				3.23021745681763	High	0	4.066E-07
High	[R].ATHTGEQIVAR.[F]		0.00232346	0	1	2	11	B5XQ62	B5XQ62 [43-53]	0	1182.62256032	High	High	High	8.8e7	1.6e8		2.97318482398987	High	0	0.0002799
High	[R].GTAMNPVDHPHGGGEGR.[N]	1xOxidation [M4]	9.6495E-05	0	1	1	14	A6TEW9	A6TEW9 [222-238]	0	1704.75069088	High	High	High		1.6e8		3.24094367027283	High	0	2.897E-07
High	[K].SATPAQAQAVHK.[F]		0.00128376	0	1	1	12	Q7X222	Q7X222 [177-188]	0	1208.63821038	High	High	High		2.7e9		2.67137002944946	High	0	2.029E-05
High	[R].IMNVLGQPVDMK.[G]		0.000756177	0	1	2	24	A6TG36	A6TG36 [88-99]	0	1344.70140426	High	High	High	1.9e7	5.2e7	2.0e7	4.08798789978027	High	0	3.234E-07
High	[R].VVAAAIEQNFDDR.[G]		0.00132561	0	1	2	11	A6T4Z7	A6T4Z7 [451-463]	0	1447.71758277	Not Found	High	High		3.3e6	6.5e6	3.62053680419922	High	0	5.616E-07
High	[R].HMVNELVANLR.[T]		0.0010994	0	1	1	37	Q7X222	Q7X222 [17-27]	0	1295.68886575	High	High	Not Found		1.8e7		3.18983674049377	High	0	2.133E-05
High	[K].DAMFTTSSENR.[E]		0.00514901	0	1	1	16	B5XQC6	B5XQC6 [315-325]	0	1258.5368413	High	High	High	7.8e6			3.40910696983337	High	0	1.404E-05
High	[K].AGAWYSYNGDK.[I]	1xDeamidated [N8]	0.0150976	0	1	2	6	A6TCW1	A6TCW1 [288-298]	0	1232.52184365	Not Found	High	High		1.9e7	3.4e6	3.01841354370117	High	9.122E-05	0.001978
High	[K].AGIALNDNFVK.[L]	1xDeamidated [N]	0.00506723	0	1	1	13	P24164	P24164 [291-301]	0	1162.61026475	High	High	Not Found				3.48492002487183	High	0	7.768E-06
High	[K].AGIALNDNFVK.[L]		0.00253084	0	1	1	93	P24164	P24164 [291-301]	0	1161.62624875	High	High	High	3.2e6		3.8e7	3.75706386566162	High	0	1.936E-06
High	[R].DHTLFALTDGK.[V]		0.00136881	0	1	1	68	B5XSV6	B5XSV6 [56-66]	0	1217.61607795	High	High	High	6.0e7	4.1e6	1.9e7	3.68252396583557	High	5.604E-05	0.001171
High	[R].MPSAVGYQPTLAEEMGVLQER.[I]	1xDeamidated [Q]	3.17256E-05	0	1	2	15	A6TG36	A6TG36 [262-282]	0	2307.09954463	Not Found	High	High		8.9e6		5.02721977233887	High	0	9.419E-10
High	[R].MPSAVGYQPTLAEEMGVLQER.[I]		8.42186E-06	0	1	2	34	A6TG36	A6TG36 [262-282]	0	2306.11552863	Not Found	High	High		1.8e7	1.1e7	4.68016910552979	High	0	1.602E-07
High	[K].GDIIIDGGNTFFQDTIR.[R]		1.37748E-05	0	2	2	41	P00350; P41576	P00350 [94-110]; P41576 [94-110]	0	1881.93411727	High	High	High	1.2e7	1.7e7		5.42808866500854	High	0	1.441E-10
High	[R].QCLVCNER.[F]	2xCarbamidomethyl [C2; C5]	0.0461484	0	1	1	4	A6T5E6	A6T5E6 [30-37]	0	1078.47682478	High	High	Not Found	2.2e7	2.7e7		2.8059778213501	High	3.856E-05	0.001005
High	[K].QIEEATSDYDREK.[L]		0.000333673	0	1	3	10	A6TH53	A6TH53 [352-364]	1	1583.71837049	High	High	High	1.8e7	3.7e7	2.5e7	4.51584148406982	High	0	4.026E-08
High	[R].VMALDGVVQTTER.[D]		0.00241202	0	1	2	2	A6T4R6	A6T4R6 [46-58]	0	1418.73079002	Not Found	High	Not Found		9.4e6		3.05089902877808	High	0	1.765E-06
High	[K].IVQVIGAVVDVEFPQDAVPR.[V]	1xDeamidated [Q15]	0.000125403	0	1	2	11	A6TG36	A6TG36 [6-25]	0	2152.1648458	High	High	High	1.0e7	1.2e7	2.4e7	4.37405109405518	High	0	1.684E-06
High	[K].IVQVIGAVVDVEFPQDAVPR.[V]		5.21687E-05	0	1	2	17	A6TG36	A6TG36 [6-25]	0	2151.1808298	High	High	High	9.3e6	2.0e7		3.7344536781311	High	5.604E-05	0.001123
High	[R].AFDQIDNAPEEK.[A]		0.0160904	0	1	1	5	A6TEX7	A6TEX7 [46-57]	0	1376.6328501	High	Not Found	High				3.67444062232971	High	0	6.786E-05
High	[K].GEVAALNVAALSEDQK.[A]		3.15564E-05	0	1	1	6	A6T6A3	A6T6A3 [684-699]	0	1614.83334068	High	High	Not Found		8.4e6		4.65464735031128	High	0	7.728E-09
High	[K].IEQAPGQHGAR.[K]		0.00236101	0	1	1	7	B5XNB5	B5XNB5 [34-44]	0	1163.59159457	High	High	High				2.8517210483551	High	1.996E-05	0.0005973
High	[R].QGPQIVVGTPGR.[L]		0.0263221	0	1	2	2	P33906	P33906 [124-135]	0	1208.6745959	Not Found	High	Not Found				1.96350979804993	High	0	0.0003465
High	[K].NVLQPIGWDAFGLPAEGAAVK.[N]	1xDeamidated [Q4]	5.56264E-05	0	1	2	2	A6T6A3	A6T6A3 [72-92]	0	2154.12298102	High	Not Found	Not Found				4.59571933746338	High	0	1.301E-09
High	[K].NVLQPIGWDAFGLPAEGAAVK.[N]		2.47477E-06	0	1	2	35	A6T6A3	A6T6A3 [72-92]	0	2153.13896502	High	High	High	1.5e7	1.8e7	2.5e8	4.7644157409668	High	0	2.888E-09
High	[K].TWGCQMNEYDSSK.[M]	1xCarbamidomethyl [C4]	7.79117E-05	0	1	2	8	A6T6B5	A6T6B5 [9-21]	0	1605.63081822	High	High	Not Found	9.6e6	7.4e6		3.54213809967041	High	0	2.236E-07
High	[K].LNFGDGPFSVR.[S]		0.0154216	0	1	1	2	P40786	P40786 [270-280]	0	1208.60584766	High	Not Found	Not Found				2.37579584121704	High	0	6.256E-05
High	[K].LVPYYTVQEFVESLETPR.[R]		0.000509078	0	1	1	2	P41576	P41576 [51-68]	0	2170.10666179	High	Not Found	Not Found	3.9e7			3.9874095916748	High	0	7.051E-06
High	[K].DGIPAVVER.[L]		0.0186657	0	1	1	8	A6TEW9	A6TEW9 [72-80]	0	955.52072113	High	High	Not Found				1.69838011264801	High	0	0.0004754
High	[K].VLPAVAMLEER.[A]		0.00242494	0	1	1	71	B5XUB8	B5XUB8 [374-384]	0	1227.67656975	High	High	High				3.15933394432068	High	0	1.306E-05
High	[K].DAAIMANCPDAQTR.[R]	1xCarbamidomethyl [C8]	0.000697899	0	1	3	2	A6T9H1	A6T9H1 [61-74]	0	1533.67843714	Not Found	Not Found	High			1.1e6	3.73254895210266	High	0	1.645E-07
High	[R].GTAMNPVDHPHGGGEGR.[N]		3.06505E-06	0	1	1	46	A6TEW9	A6TEW9 [222-238]	0	1688.75577588	High	High	High	7.2e6	5.4e9		4.43041372299194	High	0	2.094E-08
High	[K].NDAMHDPMVNDSYCETFGWVSK.[E]	1xDeamidated [N10]; 1xCarbamidomethyl [C14]	0.000654527	0	1	1	2	A6TC99	A6TC99 [124-145]	0	2604.04758561	Not Found	High	Not Found		9.6e6		4.02805089950562	High	0	3.772E-06
High	[K].AHYVLMNVEAPQEAIDELETNFR.[F]		2.24891E-08	0	1	1	6	A6THB1	A6THB1 [57-79]	0	2689.29264116	High	High	High	6.8e8	3.8e7	5.4e7	5.9345555305481	High	0	4.146E-16
High	[R].EMAHQQIGMEVLNR.[V]		1.66994E-05	0	1	1	8	P33318	P33318 [134-147]	0	1655.79922065	High	High	Not Found	1.6e7			4.59057807922363	High	0	1.312E-09
High	[R].EMNIADYDAELWQAMEQEK.[V]	1xDeamidated [Q/N]	0.000159523	0	1	2	7	A6TCG5	A6TCG5 [5-23]	0	2314.98424007	High	Not Found	High				4.9223370552063	High	0	9.714E-09
High	[R].EMNIADYDAELWQAMEQEK.[V]		8.19965E-06	0	1	2	34	A6TCG5	A6TCG5 [5-23]	0	2314.00022407	High	High	High	7.7e6	1.9e7	3.6e7	5.1601414680481	High	0	1.854E-09
High	[K].NFLAEAGDIR.[A]		0.0461484	0	1	2	2	A6T4T0	A6T4T0 [231-240]	0	1105.56364851	Not Found	High	Not Found		8.7e6		2.63177680969238	High	0	0.0005244
High	[R].TQDATHGNSLSHR.[V]	1xDeamidated [N/Q]	0.000138075	0	1	1	3	A6TEX2	A6TEX2 [129-141]	0	1424.65129453	Not Found	High	Not Found				2.79977774620056	High	0	4.531E-06
High	[R].TQDATHGNSLSHR.[V]		1.17677E-06	0	1	1	19	A6TEX2	A6TEX2 [129-141]	0	1423.66727853	High	High	High				3.15438961982727	High	0	5.529E-05
High	[R].EIELEDKFENMGAQMVK.[E]	1xDeamidated [Q/N]	0.041141	0	1	3	2	A6TH53	A6TH53 [59-75]	1	2011.9351052	Not Found	High	Not Found				4.09053468704224	High	0	0.0004177
High	[R].EIELEDKFENMGAQMVK.[E]		3.00018E-06	0	1	3	74	A6TH53	A6TH53 [59-75]	1	2010.9510892	High	High	High			1.4e7	5.50764513015747	High	0	5.64E-12
High	[R].TVGAGVVAK.[V]		0.0110924	0	1	1	18	A6TEX7	A6TEX7 [383-391]	0	801.48287915	High	High	High		9.0e9		1.90642857551575	High	0.0003222	0.007642
High	[R].SHALNATK.[R]		0.0335353	0	1	2	2	A6TFM8	A6TFM8 [19-26]	0	841.45264163	Not Found	Not Found	High				2.51540207862854	High	0	0.0004267
High	[R].KVEADCR.[A]	1xCarbamidomethyl [C6]	0.0435747	0	1	1	3	A6TEW9	A6TEW9 [183-189]	1	877.41962724	Not Found	High	High				2.58147501945496	High	0	0.0004665
High	[R].GTFPQLNLAPVNFDALFMNYLQQQAGEGAEQHQDA.[-]	1xDeamidated [Q/N]	1.80942E-05	0	1	1	4	B5XTJ1	B5XTJ1 [121-155]	0	3863.79697789	High	Not Found	Not Found	5.5e7			6.26878499984741	High	0	1.507E-10
High	[R].NGPQLAELVK.[L]		0.0314854	0	1	2	4	A6TC43	A6TC43 [336-345]	0	1068.60478506	High	Not Found	Not Found	3.1e7			1.98538315296173	High	0	0.0002494
High	[R].LADGEEFTVGQNISVELFADVK.[K]	1xDeamidated [Q/N]	3.58781E-05	0	1	1	30	A6TEX2	A6TEX2 [84-105]	0	2382.17111278	High	High	High	1.6e7	1.3e7		5.35083055496216	High	0	2.956E-08
High	[R].LADGEEFTVGQNISVELFADVK.[K]		2.58294E-06	0	1	1	41	A6TEX2	A6TEX2 [84-105]	0	2381.18709678	High	High	High	2.0e7	1.6e7		5.96076154708862	High	0	7.227E-11
High	[K].DAQSALTVSETTFGR.[D]		3.51188E-05	0	1	1	71	A6TEX1	A6TEX1 [7-21]	0	1582.77074044	High	High	High	3.1e7	1.8e7	8.9e7	4.90124845504761	High	0	7.671E-08
High	[R].AVAPLVPAADALVLDSTELNIEQVIEK.[A]		0.000163846	0	1	2	2	A6T702	A6T702 [189-215]	0	2818.54481619	High	Not Found	Not Found	6.8e7			4.07194232940674	High	0	1.027E-08
High	[R].LEEVVALLPGAERPTILPLAGDK.[Q]		0.0392488	0	1	1	2	B5XPE8	B5XPE8 [238-260]	0	2401.37008698	High	Not Found	Not Found				2.56599831581116	High	0	0.0003823
High	[R].VNGGLLVQDR.[D]	1xDeamidated [Q/N]	0.0126698	0	1	2	5	A6TGR3	A6TGR3 [382-391]	0	1071.579299	High	High	Not Found				1.98884749412537	High	0	4.253E-05
High	[R].LALEGLGVNGQ.[-]	1xDeamidated [N9]	0.00103661	0	1	1	20	Q9F663	Q9F663 [283-293]	0	1071.5680656	High	High	High		5.1e7		4.21162080764771	High	0	3.508E-07
High	[R].LALEGLGVNGQ.[-]		0.00200057	0	1	1	6	Q9F663	Q9F663 [283-293]	0	1070.5840496	High	High	Not Found				3.6626660823822	High	0	1.24E-06
High	[R].RVGGSTYQVPVEVRPVR.[R]		0.00258551	0	1	2	6	A6TEX9	A6TEX9 [79-95]	1	1899.0559042	High	Not Found	Not Found				3.38402581214905	High	0	2.023E-06
High	[K].SLGQFNLDGINPAPR.[G]		1.2051E-05	0	1	2	105	A6T4F4	A6T4F4 [453-467]	0	1598.82853016	High	High	High	6.9e6	4.1e7	2.5e7	4.02444696426392	High	0	1.016E-08
High	[K].EQAAAQESANLSSK.[A]		2.03533E-05	0	1	1	8	A6TCV9	A6TCV9 [751-764]	0	1433.68667651	High	High	High		4.0e8		4.75014352798462	High	0	2.693E-08
High	[K].LVDITMSQNQITYDR.[L]		0.000415468	0	1	2	2	A6TB43	A6TB43 [231-245]	0	1796.88472428	High	Not Found	Not Found	7.2e6			3.41231560707092	High	0	6.103E-08
High	[K].AHYVLMNVEAPQEAIDELETNFR.[F]	2xDeamidated [Q12; N21]	6.05957E-05	0	1	1	2	A6THB1	A6THB1 [57-79]	0	2691.26067316	High	Not Found	Not Found				4.54534339904785	High	0	1.523E-09
High	[K].AHYVLMNVEAPQEAIDELETNFR.[F]	1xDeamidated [N21]	0.000916673	0	1	1	4	A6THB1	A6THB1 [57-79]	0	2690.27665716	High	Not Found	Not Found	8.9e6			4.17253923416138	High	0	5.766E-07
High	[K].VAEADMATMEK.[K]		0.00517656	0	1	2	9	A6T6A3	A6T6A3 [290-300]	0	1195.53333589	High	High	High				3.4000129699707	High	0	1.35E-05
High	[R].YSQQQLMETSHR.[H]		0.000113895	0	1	2	9	A6TI29	A6TI29 [963-974]	0	1507.69580147	High	High	High		2.1e8		3.12342548370361	High	0	2.183E-07
High	[R].VLENAEGDR.[T]		0.0054895	0	1	2	7	A6T4F4	A6T4F4 [26-34]	0	1002.48506384	High	High	High		1.6e9		3.33452796936035	High	0	9.67E-06
High	[R].VLENAEGDR.[T]	1xDeamidated [N4]	0.0186657	0	1	2	4	A6T4F4	A6T4F4 [26-34]	0	1003.46907984	High	Not Found	Not Found				2.87117171287537	High	0	0.0001651
High	[R].NGYNSAALNGDMNQALR.[E]	2xDeamidated [N4; N9]	0.000837031	0	1	2	2	P33906	P33906 [268-284]	0	1810.80245204	Not Found	High	Not Found		9.1e6		3.531414270401	High	0	2.324E-07
High	[R].NGYNSAALNGDMNQALR.[E]	1xDeamidated [N/Q]	0.00654608	0	1	2	5	P33906	P33906 [268-284]	0	1809.81843604	High	High	Not Found	6.2e6			3.26578903198242	High	0	1.196E-05
High	[R].AGDMVIDGSVR.[G]		0.000675865	0	1	2	16	A6TG39	A6TG39 [155-165]	0	1119.54628387	High	High	High			5.9e6	3.94199538230896	High	0	1.549E-07
High	[R].MQAASGQLQQTHLLK.[Q]		1.01554E-05	0	1	1	44	B5XNA2	B5XNA2 [30-44]	0	1653.87410013	High	High	High	5.6e6	1.2e7	1.1e7	4.05199289321899	High	0	8.548E-10
High	[R].IGHTVEREDTPAVR.[G]		0.0172391	0	1	1	7	A6TEV4	A6TEV4 [32-45]	1	1579.81869373	High	High	High	6.2e8	7.0e8		3.54676914215088	High	0	7.771E-05
High	[R].LPATDGQVK.[S]		0.0390438	0	1	1	5	B5XZC1	B5XZC1 [414-422]	0	928.5098221	High	High	High				2.54132008552551	High	0	0.0003775
High	[R].KLQELGATR.[L]		0.0187648	0	1	2	14	A6TEV6	A6TEV6 [17-25]	1	1015.58946937	High	High	High	7.8e8	3.3e7		2.73831295967102	High	0	0.0004494
High	[R].AIQVTTGAK.[K]		0.014393	0	1	1	11	A6TEX2	A6TEX2 [47-55]	0	888.5149075	High	High	High	1.7e9	3.4e9		2.37284326553345	High	0	5.466E-05
High	[R].VQGDALPSSK.[G]		0.0149381	0	1	1	6	A6TBC5	A6TBC5 [343-352]	0	1001.52620039	High	High	High	3.9e7	6.4e7		2.50376486778259	High	0	5.882E-05
High	[K].QEIVTDPLEQEVNK.[S]		0.000459897	0	1	1	4	A6TBX3	A6TBX3 [22-35]	0	1641.83300631	High	High	Not Found	2.0e7			3.09665536880493	High	0	1.798E-06
High	[R].TGAGMMDCK.[K]	1xCarbamidomethyl [C8]	0.00620611	0	1	1	8	A6T4X2	A6T4X2 [16-24]	0	970.37908433	High	High	High	4.5e8	1.0e9		3.20973587036133	High	0	1.089E-05
High	[K].KAGNVAADGVIK.[T]		0.000121443	0	1	1	17	A6T4X2	A6T4X2 [52-63]	1	1142.65279784	High	High	High		1.1e9		3.87661290168762	High	0	2.328E-07
High	[R].GATVLPHGTGR.[S]		0.00614026	0	1	2	17	A6TGN6	A6TGN6 [61-71]	0	1065.57996731	High	High	High	6.3e8	8.9e8		2.6465175151825	High	0	0.000493
High	[K].SIGNTVSPQDVMNK.[L]		0.000100176	0	1	1	10	B5Y235	B5Y235 [606-619]	0	1489.73151825	High	High	High		6.2e7	8.9e6	3.8277850151062	High	0	3.453E-08
High	[K].LHVHDENNECGIGDK.[V]	2xDeamidated [N7; N8]; 1xCarbamidomethyl [C10]	4.14514E-05	0	1	1	6	A6TEW3	A6TEW3 [44-58]	0	1738.73370411	High	High	Not Found				3.71415066719055	High	0	7.384E-10
High	[K].LHVHDENNECGIGDK.[V]	1xDeamidated [N]; 1xCarbamidomethyl [C10]	9.27813E-08	0	1	1	26	A6TEW3	A6TEW3 [44-58]	0	1737.74968811	High	High	Not Found	1.4e7	1.9e8		6.53115510940552	High	0	1.27E-13
High	[K].LHVHDENNECGIGDK.[V]	1xCarbamidomethyl [C10]	4.60469E-08	0	1	1	52	A6TEW3	A6TEW3 [44-58]	0	1736.76567211	High	High	High	1.9e9	6.9e8	7.8e7	6.34590101242065	High	0	7.618E-15
High	[R].KQIEEATSDYDR.[E]		0.000398069	0	1	3	25	A6TH53	A6TH53 [351-362]	1	1454.67577748	High	High	High	8.0e8	9.1e8		4.30534839630127	High	0	3.627E-05
High	[R].VFIKPGNGK.[I]	1xDeamidated [N7]	0.0111516	0	1	2	53	A6TEN8	A6TEN8 [19-27]	0	960.55129345	High	High	High		3.5e7		3.08033990859985	High	0	0.0003828
High	[K].AWVPVTQVPNCWLLVDGVNKPK.[L]	1xCarbamidomethyl [C11]	0.000179439	0	1	2	2	A6TGM5	A6TGM5 [58-79]	0	2520.3431611	High	Not Found	Not Found	4.9e6			2.6192934513092	High	0	1.228E-08
High	[R].ACEENDIPYYPIR.[Q]	1xCarbamidomethyl [C2]	0.00277147	0	1	1	2	Q48485	Q48485 [305-317]	0	1639.74208322	High	Not Found	Not Found	2.3e7			1.92581856250763	High	0	2.929E-06
High	[R].IGSPAVTR.[R]		0.00906089	0	1	2	6	A6TCG5	A6TCG5 [364-371]	0	800.46247806	High	High	High	7.4e8	7.7e8		2.04588222503662	High	3.856E-05	0.0007617
High	[K].IQANMDPK.[H]		0.0413566	0	1	2	5	A6THZ0	A6THZ0 [303-310]	0	916.45567808	High	High	High		1.2e7		2.93605351448059	High	0.0002906	0.00695
High	[K].MAGQLGNER.[V]		0.00512161	0	1	1	12	A6TEX2	A6TEX2 [161-169]	0	975.46763971	High	High	High		1.4e9		3.31481099128723	High	0	2.866E-05
High	[K].SNVPALEACPQK.[R]	1xCarbamidomethyl [C9]	0.000367387	0	1	1	32	A6TEY0	A6TEY0 [19-30]	0	1313.6518118	High	High	High				3.44890451431274	High	0	5.935E-07
High	[K].VQAQIQGEEIR.[V]		0.00158981	0	1	2	4	A6T5G0	A6T5G0 [121-131]	0	1270.67498976	High	High	Not Found				3.37579107284546	High	0	1.525E-06
High	[R].DENDNVEVSR.[W]		0.00196875	0	1	2	9	A6T6Z0	A6T6Z0 [116-125]	0	1176.51273502	High	High	High	2.8e8	2.5e8		3.34692716598511	High	3.856E-05	0.0007628
High	[K].TFTAKPETVK.[R]		0.00512161	0	1	1	39	B5XSS1	B5XSS1 [3-12]	0	1121.62010075	High	High	High	2.2e9	2.9e9		2.69928359985352	High	0	1.603E-05
High	[K].DGHLVVNGK.[K]	1xDeamidated [N7]	0.00872927	0	1	1	12	P24164	P24164 [56-64]	0	939.48942144	High	High	High	4.0e8	3.7e8		3.1109561920166	High	0	0.0005848
High	[K].VIALCHQAK.[T]	1xCarbamidomethyl [C5]	0.014702	0	1	1	6	B5Y277	B5Y277 [29-37]	0	1039.57171118	High	High	High	4.5e7	5.2e7		2.34385371208191	High	0	0.0002183
High	[R].HHITADGFYR.[G]		3.90833E-05	0	1	1	23	A6T7E9	A6T7E9 [41-50]	0	1216.58578094	High	High	High	4.4e7	2.4e6	4.2e6	3.35764455795288	High	0	6.619E-10
High	[R].VGDGTQDNLSGCEK.[A]	1xCarbamidomethyl [C12]	1.29879E-05	0	1	2	14	A6TG48	A6TG48 [40-53]	0	1479.63801206	High	High	High		1.5e8		4.82080173492432	High	0	8.008E-11
High	[R].GGAQGDLLCR.[V]	1xCarbamidomethyl [C9]	0.0183713	0	1	2	8	A6T4F5	A6T4F5 [316-325]	0	1046.50475377	High	High	High				3.37881469726563	High	0	8.783E-05
High	[R].HDAVLAAGGLHIIGTER.[H]		4.38583E-06	0	1	2	6	A6T4P1	A6T4P1 [545-561]	0	1729.93439215	High	Not Found	Not Found	2.5e7			4.4909086227417	High	0	1.004E-11
High	[K].NYITESGK.[I]		0.041141	0	1	1	5	B5Y306	B5Y306 [31-38]	0	911.44688749	High	High	High	4.9e8	1.7e9		2.01811337471008	High	0.0001084	0.00249
High	[K].MQALAQASQK.[L]		0.00300269	0	1	2	16	A6T4F4	A6T4F4 [588-597]	0	1075.55645467	High	High	High				3.31212401390076	High	0	1.091E-05
High	[R].GALDCSGVK.[D]	1xCarbamidomethyl [C5]	0.0116364	0	1	1	14	A6TEY0	A6TEY0 [100-108]	0	906.43494293	High	High	High		2.7e9		3.10473012924194	High	0	3.618E-05
High	[R].FMGEPEFTIDHADQYPQILLER.[G]		0.00231108	0	1	2	6	A6TFH4	A6TFH4 [191-212]	0	2649.26536384	High	Not Found	Not Found				3.7961642742157	High	0	1.634E-06
High	[R].GYVPASAR.[I]		0.0284884	0	1	1	9	A6TEU8	A6TEU8 [151-158]	0	820.43117794	High	High	High		3.5e8		1.86812460422516	High	3.856E-05	0.0008064
High	[K].RGGTVQYVDASR.[I]		0.00237366	0	1	2	10	A6TGP0	A6TGP0 [720-731]	1	1308.6654877	High	High	High	1.6e8	1.6e8		4.14883518218994	High	0	1.717E-06
High	[K].GETQLTPEEK.[L]		0.00534498	0	1	2	16	A6TGP0	A6TGP0 [891-900]	0	1131.55280897	High	High	High				3.21795439720154	High	0	0.0005438
High	[K].IGENINIR.[R]		0.0130804	0	1	1	35	A6T4X2	A6T4X2 [126-133]	0	928.5210555	High	High	High	2.8e8	2.2e8	4.4e6	2.59880447387695	High	0	0.0001277
High	[K].HSEAVIAAAAR.[L]		0.000772524	0	1	1	92	Q9F663	Q9F663 [272-282]	0	1095.59053197	High	High	High	1.4e8	4.3e8	2.5e7	3.35619235038757	High	0	1.264E-06
High	[K].QTADSQAVIR.[S]		0.0290951	0	1	2	4	A6TG52	A6TG52 [112-121]	0	1088.56946214	Not Found	High	High		2.1e7		2.92704677581787	High	0	0.0002759
High	[K].VLSGPQAQPAGDK.[A]		8.71718E-05	0	1	1	24	P00350	P00350 [302-314]	0	1267.66409073	High	High	High				4.27964162826538	High	0	6.658E-08
High	[R].APEVVEEQR.[S]		0.0066872	0	1	2	6	A6TCD6	A6TCD6 [83-91]	0	1056.53201402	High	High	High	1.2e8	1.2e8		3.40788245201111	High	0	1.573E-05
High	[K].EGISKDDAEALKK.[S]		0.000756177	0	1	1	91	A6TGN9	A6TGN9 [97-109]	2	1403.73764949	High	High	High	1.3e10	1.2e10	2.9e7	4.54446077346802	High	0	2.054E-07
High	[K].SIGFTSSSTGR.[A]		0.0449607	0	1	1	4	A6T5B6	A6T5B6 [14-24]	0	1099.53782765	Not Found	High	High				1.65801286697388	High	0	0.0004967
High	[K].KIIGEQLGVK.[Q]		0.00614026	0	1	1	21	B5XXH6	B5XXH6 [10-19]	1	1084.6724707	High	High	High	2.5e7	1.5e8		2.84769630432129	High	0	0.0001024
High	[R].INDNQVIDGAESR.[Y]	1xDeamidated [Q/N]	0.00301877	0	1	1	3	B5Y1K5	B5Y1K5 [69-81]	0	1431.67102688	Not Found	High	Not Found		7.4e6		3.67704296112061	High	0	7.33E-05
High	[R].INDNQVIDGAESR.[Y]		8.67069E-05	0	1	1	14	B5Y1K5	B5Y1K5 [69-81]	0	1430.68701088	High	High	High				4.86477470397949	High	0	9.727E-09
High	[R].FMGEPEFTIDHADQYPQILLER.[G]	1xDeamidated [Q14]	0.00315057	0	1	2	5	A6TFH4	A6TFH4 [191-212]	0	2650.24937984	High	Not Found	Not Found	2.8e7			2.67789030075073	High	0	2.953E-06
High	[K].VTGATDLTNK.[S]		0.00427158	0	1	1	10	A6TCV9	A6TCV9 [270-279]	0	1019.53676505	High	High	High	3.4e8	2.7e7		3.23940467834473	High	0	5.648E-06
High	[R].TPNTIHVEPK.[K]		0.00293921	0	1	1	2	A6TBG6	A6TBG6 [103-112]	0	1135.61059869	Not Found	Not Found	High				2.47999954223633	High	0	2.581E-06
High	[R].NLALNIESR.[G]		0.00930541	0	2	2	2	P00350; P41576	P00350 [17-25]; P41576 [17-25]	0	1029.56873391	Not Found	High	Not Found				2.51596236228943	High	0	2.36E-05
High	[R].QAGKPWTLDPVAVGALTVR.[T]		0.000110298	0	1	2	2	A6TBJ8	A6TBJ8 [90-108]	0	1979.10727104	High	Not Found	Not Found				3.15285325050354	High	0	1.004E-07
High	[K].YAEGYPGK.[R]		0.0155862	0	1	2	2	A6TCG5	A6TCG5 [55-62]	0	884.41485914	Not Found	Not Found	High				2.6496696472168	High	0	6.403E-05
High	[R].VQSQPEINDSDK.[T]		0.00178818	0	1	2	6	A6T4X9	A6T4X9 [322-333]	0	1359.63866373	Not Found	High	High		3.7e7		3.33658027648926	High	0	0.0001186
High	[K].AEMSEYLFDK.[L]		0.0183713	0	1	1	12	A6TAI1	A6TAI1 [6-15]	0	1232.55036616	High	High	Not Found	1.9e7	1.5e7		3.1157066822052	High	0	8.776E-05
High	[R].SALDWLVPHQANLR.[I]		0.0099194	0	1	1	2	A6T7F1	A6T7F1 [236-249]	0	1619.86525005	High	Not Found	Not Found				1.7938232421875	High	0	2.668E-05
High	[R].AAAAGDDADAIK.[E]		0.00105902	0	1	1	6	A6TCE7	A6TCE7 [571-582]	0	1088.52184322	High	High	High	1.0e8	1.5e8		3.51907825469971	High	0	1.736E-06
High	[R].HLESVVTNK.[I]		0.00724397	0	1	1	6	B5Y1K6	B5Y1K6 [106-114]	0	1026.55783488	High	High	High	9.7e7	6.0e7		2.84466481208801	High	0	1.456E-05
High	[R].ITSESGTAAGVR.[R]		0.000359612	0	1	1	13	A6TCV9	A6TCV9 [682-693]	0	1148.59059146	High	High	High		8.0e8		3.38652968406677	High	0	2.025E-05
High	[K].GSPLFMEIEPR.[F]		0.0449607	0	1	2	6	P40786	P40786 [95-105]	0	1275.64018423	Not Found	Not Found	High			1.3e7	2.53552532196045	High	3.856E-05	0.001069
High	[K].EGISKDDAEALK.[K]		0.000728399	0	1	1	18	A6TGN9	A6TGN9 [97-108]	1	1275.64268653	High	High	High			6.5e6	4.19255256652832	High	0	1.794E-07
High	[K].TVDGPSHKDWR.[G]		0.0132201	0	1	1	3	P24164	P24164 [179-189]	1	1297.62837395	High	Not Found	High	1.1e8			2.49988794326782	High	0	4.657E-05
High	[R].VDAQGGDGIR.[M]		0.00222623	0	1	2	6	A6TGD7	A6TGD7 [135-144]	0	987.48539821	High	High	High	2.9e7	3.7e7		3.43581986427307	High	0	1.517E-06
High	[K].ALGCHNIER.[V]	1xCarbamidomethyl [C4]	0.00221437	0	1	1	8	A6TBN1	A6TBN1 [282-290]	0	1069.5207382	High	High	High		1.3e8		2.91020464897156	High	0	5.164E-05
High	[K].VGAATEVEMK.[E]	1xOxidation [M9]	0.00300269	0	1	3	6	A6TH53	A6TH53 [381-390]	0	1050.51358718	High	High	High		1.2e8		3.63246369361877	High	0	4.093E-05
High	[K].VGAATEVEMK.[E]		0.00221437	0	1	3	18	A6TH53	A6TH53 [381-390]	0	1034.51867218	High	High	High		5.1e8		3.77520251274109	High	0	2.735E-06
High	[R].QVLGTHVAQK.[G]		0.00594685	0	1	1	12	A6TCV9	A6TCV9 [576-585]	0	1080.61601846	High	High	High		1.8e8		2.94305992126465	High	0	0.0001719
High	[R].LHQCGLPK.[K]	1xCarbamidomethyl [C4]	0.00227433	0	1	1	2	A6TGP1	A6TGP1 [363-370]	0	952.50329731	Not Found	Not Found	High				2.54942154884338	High	0	1.588E-06
High	[-].MITGIQITK.[A]		0.0124693	0	1	1	4	A6TCJ1	A6TCJ1 [1-9]	0	1004.58087856	Not Found	Not Found	High				2.20935773849487	High	0	4.16E-05
High	[R].LEGNNAELGAK.[K]	1xDeamidated [N]	0.00793099	0	1	1	18	A6T6F6	A6T6F6 [349-359]	0	1116.55314377	High	High	High		2.2e7		2.83632159233093	High	0	9.701E-05
High	[R].LEGNNAELGAK.[K]		0.00118484	0	1	1	9	A6T6F6	A6T6F6 [349-359]	0	1115.56912777	High	High	High	1.3e8	1.4e8		3.33270645141602	High	0	7.793E-06
High	[K].VPMNIVAQR.[Y]		0.0117609	0	1	1	27	A6T5H9	A6T5H9 [49-57]	0	1027.57171087	High	High	High		5.0e6		2.93292689323425	High	0	6.09E-05
High	[K].FHAGTNVGCGR.[D]	1xCarbamidomethyl [C9]	0.000897278	0	1	1	20	B5XSV6	B5XSV6 [45-55]	0	1175.53745086	High	High	High	4.0e9	4.7e9		3.373694896698	High	0	2.664E-07
High	[K].AASYEEIKK.[A]		0.0203163	0	1	1	14	P24164	P24164 [244-252]	1	1038.54660148	High	High	High	2.3e9	1.5e9		2.07339334487915	High	0.008097	0.1998
High	[R].VMQAQGSQLTNK.[Y]	1xOxidation [M2]	0.00084603	0	1	2	4	A6TCG5	A6TCG5 [43-54]	0	1320.65762552	High	High	Not Found				3.7092490196228	High	0	1.856E-06
High	[R].VMQAQGSQLTNK.[Y]		0.000180401	0	1	2	24	A6TCG5	A6TCG5 [43-54]	0	1304.66271052	High	High	High	2.8e7	4.5e6		4.90698623657227	High	0	6.476E-08
High	[R].DVLGMAQTGSGK.[T]		0.00119758	0	1	2	8	P33906	P33906 [45-56]	0	1163.57249859	High	High	High				3.72308897972107	High	0	4.621E-07
High	[K].VVNPELHK.[G]		0.0128052	0	1	1	21	A6TEW9	A6TEW9 [19-26]	0	935.53089193	High	High	High	2.2e7	2.6e9		2.39756059646606	High	0.0002742	0.006577
High	[R].GQQSFIIEPGER.[I]		0.0110924	0	1	2	13	A6TFN1	A6TFN1 [105-116]	0	1360.68555442	High	High	High				3.49600505828857	High	0	3.31E-05
High	[R].CVSNVAGNGEQR.[K]	1xDeamidated [N/Q]; 1xCarbamidomethyl [C1]	0.000278201	0	1	1	8	B5Y235	B5Y235 [924-935]	0	1291.56953913	High	High	High		2.2e8		4.26081085205078	High	0	6.554E-08
High	[R].VDDALHATR.[A]		0.0012499	0	1	3	18	A6TH53	A6TH53 [396-404]	0	997.50613367	High	High	High		3.3e9		3.50899863243103	High	0	2.975E-05
High	[R].QLLQWMVDDR.[V]		0.0168772	0	1	7	11	P0A3M1	P0A3M1 [202-211]	0	1303.64633223	Not Found	High	High		1.2e7		2.74269795417786	High	0	7.398E-05
High	[K].TFTAKPETVKR.[D]		0.0238096	0	1	1	3	B5XSS1	B5XSS1 [3-13]	1	1277.72121171	High	High	Not Found	4.3e8	3.7e8		1.9339896440506	High	0	0.0001441
High	[K].ISNGEGVER.[V]	1xDeamidated [N3]	0.0060751	0	1	1	6	B5XVK6	B5XVK6 [64-72]	0	961.45851518	High	High	High				2.84854936599731	High	0	1.041E-05
High	[R].ILTSGQQSSAEK.[G]		0.00119758	0	1	2	6	A6TB41	A6TB41 [145-156]	0	1248.6430209	High	High	High		1.9e7		3.50012850761414	High	0	4.616E-07
High	[R].HAPGDYSPSVKPSSK.[G]		5.63915E-06	0	1	1	14	B5XZS3	B5XZS3 [38-52]	0	1556.77034658	High	High	High	3.5e8	4.5e8		4.06267023086548	High	0	1.627E-11
High	[R].YYSVIYNLIDEVK.[A]		0.00149902	0	1	2	2	A6TEI7	A6TEI7 [773-785]	0	1618.83630088	High	Not Found	Not Found	1.3e7			3.50074362754822	High	0	0.0001224
High	[K].KVVLTGPSK.[D]		0.0407129	0	1	1	14	P24164	P24164 [110-118]	1	928.58259314	High	High	High	6.3e9	6.4e9		2.07260584831238	High	3.856E-05	0.001089
High	[R].ATIDGLENMK.[S]		0.0052601	0	1	1	33	A6TEV5	A6TEV5 [139-148]	0	1091.54013587	High	High	High			4.1e7	3.33549571037292	High	0	2.533E-05
High	[R].QYLPNHNAGAYDDPR.[F]		0.000467335	0	1	1	10	A6T4R6	A6T4R6 [119-133]	0	1730.78812184	High	High	Not Found	2.4e6	1.5e7		3.10009407997131	High	0	3.991E-07
High	[K].LVALFGCGDQEDYAEYFCDALGTIR.[D]	2xCarbamidomethyl [C7; C18]	0.000111484	0	1	1	2	O07026	O07026 [82-106]	0	2883.29640646	High	Not Found	Not Found	9.4e6			4.42745065689087	High	0	4.918E-09
High	[K].EGDNVVGSETR.[V]		0.000630482	0	1	2	12	A6TCW1	A6TCW1 [234-244]	0	1162.53347048	High	High	High		8.5e8		3.86810731887817	High	0	1.741E-07
High	[K].IAAHAADLAK.[G]		0.00220257	0	1	2	5	A6TGQ1	A6TGQ1 [519-528]	0	980.55235562	High	High	High	2.5e8	3.2e8		3.09119606018066	High	0	1.957E-05
High	[R].VGMIEMDLASGR.[T]		0.000690476	0	2	8	10	P0A3M1; P37323	P0A3M1 [40-51]; P37323 [19-30]	0	1278.61806856	High	High	Not Found				4.00422525405884	High	0	1.329E-06
High	[K].TVEVMNTDAEGR.[L]		0.000404506	0	1	2	15	A6TCE4	A6TCE4 [270-281]	0	1321.60525517	High	High	High	1.1e7			3.85764122009277	High	0	1.222E-07
High	[K].ADMDAETAPK.[L]		0.00181708	0	1	1	6	A6TB33	A6TB33 [206-215]	0	1048.4615512	High	High	High		6.0e8		3.65700197219849	High	0	1.027E-06
High	[R].KQIEEATSDYDREK.[L]		1.67889E-05	0	1	3	16	A6TH53	A6TH53 [351-364]	2	1711.81333345	High	High	High	2.7e8	8.4e8		5.13952112197876	High	0	1.767E-09
High	[R].VTAERDPANLK.[W]		0.00588374	0	1	1	29	P24164	P24164 [68-78]	1	1213.65352607	High	High	High	6.3e9	8.2e9		2.97331953048706	High	0.0001084	0.002767
High	[R].EDLNENAPR.[A]		0.00955651	0	1	2	10	A6T6C3	A6T6C3 [334-342]	0	1057.49087747	High	High	High	1.8e8	4.7e8		3.16223096847534	High	0	2.897E-05
High	[K].VFYGDSDNDITAAR.[E]		0.0067589	0	1	1	2	B5XXX7	B5XXX7 [188-201]	0	1543.70232657	Not Found	High	Not Found				2.35859417915344	High	0	2.686E-05
High	[R].SVDEAANSDIVDK.[L]		3.99283E-05	0	1	2	25	B5XZM0	B5XZM0 [139-151]	0	1362.63832936	High	High	High	7.0e6		1.8e6	4.46302604675293	High	0	7.493E-10
High	[K].IIGNGHLHK.[G]	1xDeamidated [N4]	0.0140905	0	1	1	6	B5Y235	B5Y235 [172-180]	0	989.55269042	High	High	High	8.1e7	6.9e7		2.26041460037231	High	0	8.362E-05
High	[R].FWVESEKR.[F]		0.0338895	0	1	2	44	A6TFM8	A6TFM8 [38-45]	1	1080.54727022	High	High	High			2.5e7	2.08769273757935	High	0.000226	0.005186
High	[K].LADEVDESTK.[E]		0.0046277	0	1	1	10	A6T5N6	A6T5N6 [493-502]	0	1106.52117448	High	High	High				3.38925671577454	High	0	6.188E-06
High	[R].GETASFDIEANGK.[V]	1xDeamidated [N11]	0.0172391	0	1	2	2	A6TGP0	A6TGP0 [248-260]	0	1339.60121604	Not Found	High	Not Found		6.6e6		2.80256915092468	High	0	7.733E-05
High	[R].SVGEMAENQFR.[V]		0.000452579	0	1	2	23	A6TGP0	A6TGP0 [455-465]	0	1267.57356119	High	High	High			5.2e6	3.83451819419861	High	0	1.186E-05
High	[R].TPHPALTEAK.[H]		0.000157826	0	1	2	7	A6TI29	A6TI29 [613-622]	0	1064.57348494	High	High	High	4.1e8	5.0e8		3.37770748138428	High	0	9.57E-09
High	[R].KAEQAAAEQALK.[K]		0.000133715	0	1	1	8	A6TCI1	A6TCI1 [210-221]	1	1257.67974079	High	High	High		6.2e7		4.54023265838623	High	0	1.77E-05
High	[R].SSYHADLQAK.[G]		0.00283133	0	1	1	12	B5XZS6	B5XZS6 [307-316]	0	1119.54291305	High	High	High		2.3e8		2.81573057174683	High	0	0.0004162
High	[K].CGVEVTQTK.[V]	1xCarbamidomethyl [C1]	0.00506723	0	1	1	6	A6TGP1	A6TGP1 [88-96]	0	1021.4982714	High	High	High	2.5e8			3.2589898109436	High	0	7.334E-06
High	[R].LSQPGGSEDPR.[L]		0.0259087	0	2	3	2	B5XY73; A6T716	B5XY73 [663-673]; A6T716 [663-673]	0	1142.54364128	Not Found	Not Found	High				1.97644686698914	High	0	0.0001702
High	[R].EHGTQHSDAILTR.[T]		0.000511807	0	1	2	2	A6T561	A6T561 [335-347]	0	1464.71897974	Not Found	Not Found	High				3.18134808540344	High	0	9.07E-08
High	[K].LVALFGCGDQEDYAEYFCDALGTIR.[D]	1xDeamidated [Q10]; 2xCarbamidomethyl [C7; C18]	0.00369808	0	1	1	2	O07026	O07026 [82-106]	0	2884.28042246	High	Not Found	Not Found	2.5e7			3.98218894004822	High	0	4.028E-06
High	[K].AGSKPQTCPTCHGAGQVQMR.[Q]	1xDeamidated [Q]; 2xCarbamidomethyl [C8; C11]	5.38698E-05	0	1	2	2	A6T4F5	A6T4F5 [155-174]	0	2171.97430204	Not Found	High	Not Found		1.7e8		3.95008397102356	High	0	1.227E-09
High	[K].AGSKPQTCPTCHGAGQVQMR.[Q]	2xCarbamidomethyl [C8; C11]	9.60904E-09	0	1	2	12	A6T4F5	A6T4F5 [155-174]	0	2170.99028604	High	High	High	1.7e8			3.80690598487854	High	0	5.197E-13
High	[K].INGQVITIK.[G]	1xDeamidated [N/Q]	0.00751937	0	1	1	71	A6TEV7	A6TEV7 [19-27]	0	986.58807283	High	High	High		6.4e6		3.01348352432251	High	0	5.141E-05
High	[K].INGQVITIK.[G]		0.025101	0	1	1	18	A6TEV7	A6TEV7 [19-27]	0	985.60405683	High	High	High				2.1934175491333	High	0	0.0001886
High	[R].AELGHVSAER.[V]		0.00165041	0	1	2	8	A6TC33	A6TC33 [179-188]	0	1068.54324742	High	High	High		1.2e8		2.78138160705566	High	0	0.0001237
High	[K].AAQGLIDAAR.[N]		0.00404949	0	1	1	16	A6T4J7	A6T4J7 [898-907]	0	985.54251919	High	High	High				3.01003742218018	High	0	4.418E-05
High	[K].CHPFFTGK.[Q]	1xCarbamidomethyl [C1]	0.0037578	0	1	2	26	A6TGC6	A6TGC6 [40-47]	0	993.46109816	High	High	High	1.3e7	9.5e6		2.83908295631409	High	0.0002428	0.00538
High	[R].EILQDSSVTR.[N]		0.00379815	0	1	1	12	A6T5N6	A6T5N6 [337-346]	0	1147.59534249	High	High	High				2.98161625862122	High	0	6.445E-06
High	[R].GVQTNMVYHGK.[Q]		0.0309924	0	1	2	3	A6TCI3	A6TCI3 [427-437]	0	1233.60446745	High	High	Not Found				2.01970791816711	High	0	0.0002398
High	[-].MQGSVTEFLKPR.[L]		0.000326611	0	1	1	39	A6TEU8	A6TEU8 [1-12]	0	1392.73039616	High	High	High		1.2e7	3.4e7	3.28654956817627	High	0	1.296E-07
High	[K].VLQVQTENLQAER.[N]		3.78491E-05	0	1	2	26	A6T6Z0	A6T6Z0 [39-51]	0	1527.81254573	High	High	High		8.7e6		3.86600923538208	High	0	4.911E-08
High	[R].YVDEQAPWVVAK.[Q]		0.0278942	0	1	2	8	A6TBK7	A6TBK7 [455-466]	0	1404.71579194	High	High	Not Found	1.4e7	1.9e7		2.7535252571106	High	0	0.0005178
High	[R].QLALTGDEDR.[L]		0.0297145	0	1	1	6	A6TG48	A6TG48 [264-273]	0	1117.54839231	High	High	Not Found		2.0e7		2.6943085193634	High	0	0.0002227
High	[R].QIVSNAGEEPSVVANNVK.[A]	2xDeamidated [N5; N15]	1.85845E-05	0	1	3	2	A6TH53	A6TH53 [453-470]	0	1856.92361296	High	Not Found	Not Found	5.9e6			5.14206743240356	High	0	1.597E-10
High	[R].QIVSNAGEEPSVVANNVK.[A]	1xDeamidated [N]	5.15199E-08	0	1	3	61	A6TH53	A6TH53 [453-470]	0	1855.93959696	High	High	High		5.8e6	1.1e7	5.76130437850952	High	0	1.378E-13
High	[R].QIVSNAGEEPSVVANNVK.[A]		3.43129E-08	0	1	3	75	A6TH53	A6TH53 [453-470]	0	1854.95558096	High	High	High	5.4e8		1.2e7	5.2192177772522	High	0	6.936E-13
High	[R].ITWEGSQNQDADVSADGK.[T]		9.13046E-08	0	1	1	22	B5XZC1	B5XZC1 [327-344]	0	1920.85698906	High	High	High	3.8e6	9.2e6		5.26989698410034	High	0	9.944E-11
High	[K].QGYAEPSLAQAEAGK.[A]		3.54118E-06	0	1	2	24	A6T6C3	A6T6C3 [502-516]	0	1519.73871209	High	High	High	5.6e7	3.6e7	4.7e6	4.50635433197021	High	0	6.644E-12
High	[K].HPVSPWGLQTK.[G]		0.000810606	0	1	1	62	A6TEW9	A6TEW9 [243-253]	0	1249.66878227	High	High	High	2.4e7	2.4e7		3.3185122013092	High	0	8.893E-07
High	[R].IAESPESVIAR.[T]		0.00141342	0	1	2	20	A6T6B5	A6T6B5 [450-460]	0	1171.63172801	High	High	High	5.2e6	8.2e6	3.9e6	2.90176177024841	High	0	3.165E-06
High	[R].AVLEVAGVR.[N]		0.00896488	0	1	1	18	A6TEV5	A6TEV5 [113-121]	0	913.54654199	High	High	High				2.74534058570862	High	0	0.000109
High	[R].AGDPPSIPLSR.[R]		0.0205325	0	1	1	6	A6TG45	A6TG45 [175-185]	0	1109.59494863	High	High	High				2.09832239151001	High	3.856E-05	0.0008193
High	[R].GVELLSTGGTAR.[L]		0.00243793	0	1	2	12	A6TGR3	A6TGR3 [31-42]	0	1160.62697698	High	High	High				3.27836227416992	High	0	1.803E-06
High	[R].TLEESSALAAANKR.[V]		0.00394281	0	1	2	4	A6TFH4	A6TFH4 [572-585]	1	1460.77034658	High	High	Not Found	2.1e7	2.3e7		2.40874004364014	High	0.0002742	0.006117
High	[K].VGTVTPNVAEAVK.[N]	1xDeamidated [N7]	0.00354341	0	1	2	4	A6TGN6	A6TGN6 [142-154]	0	1285.69980794	High	High	Not Found	3.7e6	6.6e6		3.26824450492859	High	0	3.694E-06
High	[K].VGTVTPNVAEAVK.[N]		0.00109354	0	1	2	67	A6TGN6	A6TGN6 [142-154]	0	1284.71579194	High	High	High			8.5e6	2.70837044715881	High	0	4.259E-06
High	[K].IIGEQLGVK.[Q]		0.00801597	0	1	1	32	B5XXH6	B5XXH6 [11-19]	0	956.57750774	High	High	High			2.5e7	2.85121965408325	High	0	2.613E-05
High	[R].IAGINIPDHK.[H]		0.000171007	0	1	1	102	B5XNB4	B5XNB4 [4-13]	0	1077.60511943	High	High	High		1.2e8	3.2e7	3.57006430625916	High	0	7.361E-05
High	[R].FQAAMNDAHDTR.[H]		0.00504026	0	1	1	2	B5Y2Y3	B5Y2Y3 [157-168]	0	1376.60117288	High	Not Found	Not Found				3.07696175575256	High	0	7.286E-06
High	[K].SPFVTSGIR.[I]		0.00901276	0	1	2	25	A6TCG5	A6TCG5 [355-363]	0	963.52580653	High	High	High				2.42250800132751	High	0	2.22E-05
High	[R].TFQPSVLK.[R]		0.0384353	0	1	1	19	A6TG05	A6TG05 [4-11]	0	919.52474393	High	High	High		7.4e6		1.80520522594452	High	3.856E-05	0.000837
High	[K].VAEFFGK.[E]		0.0473666	0	1	2	27	A6T4F4	A6T4F4 [353-359]	0	797.41921631	High	High	High				2.29849886894226	High	3.856E-05	0.0007822
High	[R].EQLGLSQQAVAER.[L]		0.00429445	0	1	2	2	A6TCD5	A6TCD5 [24-36]	0	1428.74413186	Not Found	Not Found	High				2.69316959381104	High	0	5.373E-06
High	[K].GALSAVVADSR.[G]		0.00205475	0	1	1	51	P0A297	P0A297 [21-31]	0	1045.56364851	High	High	High				4.02054071426392	High	0	1.326E-06
High	[K].FENMGAQMVK.[E]		0.0136484	0	1	3	14	A6TH53	A6TH53 [66-75]	0	1154.5332764	High	High	High	1.0e7	2.7e7		2.49797463417053	High	0	0.00058
High	[R].ALLENTDMGAR.[D]	1xDeamidated [N5]	0.035158	0	1	1	5	B5XZ36	B5XZ36 [136-146]	0	1191.56741362	High	High	High				2.72108364105225	High	9.122E-05	0.001952
High	[K].AADDNAELFTGSDR.[K]		0.00142862	0	1	1	6	A6T9H9	A6T9H9 [655-668]	0	1481.65029099	High	High	High		6.4e6	4.2e6	4.37167644500732	High	0	6.771E-07
High	[R].GDISEFAPR.[I]		0.0177963	0	1	2	18	A6TEI3	A6TEI3 [546-554]	0	991.48433561	High	High	High				3.00368928909302	High	0	0.0004043
High	[R].APLDNDIGVSEATR.[I]	1xDeamidated [N5]	0.00849983	0	1	2	2	A6TI29	A6TI29 [788-801]	0	1458.70707803	Not Found	High	Not Found		1.0e7		2.96749567985535	High	0	1.987E-05
High	[R].APLDNDIGVSEATR.[I]		2.36411E-05	0	1	2	18	A6TI29	A6TI29 [788-801]	0	1457.72306203	High	High	High		2.1e7	4.4e6	4.16783571243286	High	0	3.992E-09
High	[R].ADYADSFTENGTHGSDSVESAAR.[E]	1xDeamidated [N10]	6.58892E-08	0	1	1	60	A6TCD7	A6TCD7 [105-127]	0	2387.98583112	High	High	High	1.0e7	4.9e7	1.5e7	4.9673056602478	High	0	1.631E-12
High	[R].ADYADSFTENGTHGSDSVESAAR.[E]		8.04987E-07	0	1	1	15	A6TCD7	A6TCD7 [105-127]	0	2387.00181512	High	High	High	1.6e7	2.1e8	2.2e6	4.48715114593506	High	0	3.044E-11
High	[K].LFAAAGQAAPEVK.[Y]		9.59803E-05	0	1	1	18	A6T5N6	A6T5N6 [553-565]	0	1272.69466262	High	High	High				4.0809383392334	High	0	3.688E-09
High	[R].QPLELVDMVEK.[L]		0.00268404	0	1	2	80	A6TEN8	A6TEN8 [50-60]	0	1300.68171464	High	High	High	1.9e7	2.1e7		3.43965864181519	High	0	2.372E-06
High	[R].DEIEGSGILSK.[D]		0.00168608	0	1	2	14	A6TGP0	A6TGP0 [412-422]	0	1147.58410909	High	High	High		2.6e7	2.7e6	3.07153844833374	High	0	3.125E-05
High	[K].FVVEGDLR.[R]		0.0101329	0	1	1	104	B5XNB4	B5XNB4 [63-70]	0	934.49925744	High	High	High		2.5e7	2.7e7	3.34170746803284	High	0	7.184E-05
High	[K].ALASEIQTSVDR.[L]		0.00133985	0	1	2	11	A6TEI7	A6TEI7 [8-19]	0	1289.66956999	High	High	High				3.38788223266602	High	0	5.722E-07
High	[R].FTIDCSGVR.[R]	1xCarbamidomethyl [C5]	0.0274565	0	1	2	8	A6TGL3	A6TGL3 [54-62]	0	1054.49860577	High	High	High	3.1e6	1.8e7		2.48368668556213	High	0	0.0003336
High	[K].AIAQVGTISANSDETVGK.[L]	1xDeamidated [N11]	1.24142E-06	0	1	3	6	A6TH53	A6TH53 [143-160]	0	1761.88649878	High	High	Not Found		2.1e8		5.57921504974365	High	0	7.71E-11
High	[K].AIAQVGTISANSDETVGK.[L]		1.05741E-06	0	1	3	103	A6TH53	A6TH53 [143-160]	0	1760.90248278	High	High	High	1.1e9	5.8e6	6.1e6	5.37967967987061	High	0	1.034E-11
High	[K].VLSGPQAQPAGDKAEFIEK.[V]		0.00701593	0	1	1	4	P00350	P00350 [302-320]	1	1985.03383126	High	High	High				2.34304976463318	High	0	1.369E-05
High	[R].GPIPLPTR.[K]		0.0382345	0	1	1	39	A6TEX3	A6TEX3 [38-45]	0	850.51451364	High	High	High				2.03922986984253	High	0.000226	0.004838
High	[K].IDLPAADPER.[V]		0.00434055	0	1	2	7	A6TCI3	A6TCI3 [133-142]	0	1096.56331414	High	High	High				2.90359711647034	High	0	5.481E-06
High	[K].FICIADASK.[Q]	1xCarbamidomethyl [C3]	0.0216483	0	1	2	10	A6TDS5	A6TDS5 [113-121]	0	1024.51319323	High	High	High			6.8e6	1.96168184280396	High	0	0.0001843
High	[K].IALASPDMIR.[S]		0.0078052	0	1	1	2	A6TGP1	A6TGP1 [22-31]	0	1086.59759122	Not Found	High	Not Found				2.69016718864441	High	0	1.675E-05
High	[K].STPFAAQVAAER.[C]		0.000686794	0	1	1	58	A6TEV0	A6TEV0 [58-69]	0	1247.63787601	High	High	High		6.6e8	1.4e7	3.46153163909912	High	0	1.939E-06
High	[K].FGSELLAK.[F]		0.0236841	0	1	2	65	A6TEX9	A6TEX9 [18-25]	0	864.48254478	High	High	High		1.0e8	1.5e7	2.82794690132141	High	0	0.0002176
High	[K].LTHIDFVR.[A]		0.000258134	0	2	2	66	B5XP25; A6TBR5	B5XP25 [86-93]; A6TBR5 [86-93]	0	1000.55744102	High	High	High	5.7e6	2.6e7	7.4e7	3.11040735244751	High	0	5.333E-05
High	[R].STVGHDLNLDVCGK.[C]	1xCarbamidomethyl [C12]	1.39976E-05	0	1	2	137	A6TGC6	A6TGC6 [26-39]	0	1514.72676753	High	High	High	2.1e6	7.0e6	2.2e7	4.75307416915894	High	0	1.431E-10
High	[R].IAAVLQHVNSNYDIDLFR.[D]	1xDeamidated [N]	0.0011053	0	1	1	4	A6TCV9	A6TCV9 [244-261]	0	2089.07127981	High	Not Found	Not Found				3.1246554851532	High	0	4.079E-06
High	[R].GEMPQTIGGGIGQSR.[L]		0.000109125	0	1	2	10	A6TG48	A6TG48 [285-299]	0	1487.72710159	High	High	High	3.6e7	4.0e7	7.1e6	3.68570017814636	High	0	4.22E-08
High	[K].DLDLAQANATDQLKK.[A]		0.000551592	0	1	2	9	B5XZM0	B5XZM0 [53-67]	1	1643.85988977	High	High	High		3.4e7	9.1e6	3.56610870361328	High	0	7.829E-07
High	[R].IYGTAWADK.[K]		0.0153399	0	1	1	11	B5XQC6	B5XQC6 [218-226]	0	1024.5098221	High	High	High	2.3e7			2.64978528022766	High	0	6.191E-05
High	[K].GEAIGVIAAQSIGEPGTQLTMR.[T]		3.84612E-05	0	1	1	18	A6TGP1	A6TGP1 [912-933]	0	2199.1437923	High	Not Found	High			2.7e7	4.8485107421875	High	0	6.409E-10
High	[R].VPAGSVVVSGNLPSK.[D]		9.78229E-06	0	1	1	33	B5Y1K5	B5Y1K5 [227-241]	0	1410.79510484	High	High	High			8.3e6	4.40621614456177	High	0	1.027E-08
High	[R].TDLDKLVIEMETNGTIDPEEAIR.[R]	1xDeamidated [N13]	0.000679489	0	1	1	1	A6TEU8	A6TEU8 [196-218]	1	2603.27565405	High	Not Found	Not Found				4.00172233581543	High	0	1.568E-07
High	[K].CDGPSALPLDK.[L]	1xCarbamidomethyl [C1]	0.0134326	0	1	1	7	A6TAN5	A6TAN5 [249-259]	0	1172.56159987	High	High	High	3.6e6			2.72752785682678	High	0	0.0001174
High	[R].RDDEVIVLTGK.[D]		0.00460306	0	1	2	43	A6TEW1	A6TEW1 [7-17]	1	1244.68449182	High	High	High		1.5e8	2.8e6	3.50902056694031	High	0	3.876E-05
High	[K].IVAQAQAEIDAER.[K]		0.000130885	0	1	2	12	B5XZM0	B5XZM0 [101-113]	0	1413.73323283	High	High	High	1.4e7	6.1e6		3.90291833877563	High	0	4.402E-08
High	[K].LMPGEEEVAENPR.[A]		0.0426739	0	1	2	2	A6T4M5	A6T4M5 [287-299]	0	1470.6893191	Not Found	Not Found	High				2.30309915542603	High	0.0002597	0.005538
High	[K].FTGQVLPTAK.[K]		0.0260458	0	1	2	8	A6T748	A6T748 [114-123]	0	1061.59897143	High	High	High				1.81264734268188	High	0	0.0001716
High	[K].HQAYGVHLGQEDLETTDLSAIR.[Q]	1xDeamidated [Q]	9.6495E-05	0	1	1	7	A6TGQ0	A6TGQ0 [78-99]	0	2454.18955678	High	Not Found	Not Found				3.8725962638855	High	0	4.382E-08
High	[-].MELVLK.[D]		0.044494	0	1	1	32	A6TEX1	A6TEX1 [1-6]	0	732.43242356	High	High	High	9.6e7		6.8e6	1.93452501296997	High	0.002378	0.05438
High	[R].GRPIVNLLPLEANER.[Y]	1xDeamidated [N13]	0.00182682	0	1	1	11	P14829	P14829 [615-629]	0	1691.94389464	High	Not Found	Not Found	1.8e7			3.33856463432312	High	0	2.731E-05
High	[R].TPNPDILCNK.[E]	1xCarbamidomethyl [C8]	0.013011	0	1	2	7	A6T7K3	A6T7K3 [95-104]	0	1171.5775843	High	High	High		2.6e7		2.69577121734619	High	0	4.48E-05
High	[R].DGISALQMDIK.[I]		0.00784691	0	1	2	2	A6TEI3	A6TEI3 [500-510]	0	1190.60854974	Not Found	High	Not Found				2.58062291145325	High	0	0.0001678
High	[K].IDPTNLEQPQQAR.[Y]		0.000479998	0	1	1	6	A6TEG6	A6TEG6 [125-137]	0	1509.76559555	High	High	High	5.8e6	1.4e7	3.5e6	3.49158787727356	High	0	1.722E-06
High	[R].ILQSAVETYQR.[K]		0.00358146	0	1	2	8	A6T4P1	A6T4P1 [739-749]	0	1307.69539085	High	High	High	2.7e7	1.9e7		3.44600963592529	High	0	3.761E-06
High	[K].AFNEMQPIVDR.[Q]	1xOxidation [M5]	0.0195771	0	1	2	3	B5Y237	B5Y237 [50-60]	0	1335.63616183	Not Found	High	High			6.4e6	2.59260010719299	High	3.856E-05	0.0007437
High	[K].AFNEMQPIVDR.[Q]	1xDeamidated [N/Q]	0.0214204	0	1	2	3	B5Y237	B5Y237 [50-60]	0	1320.62526283	High	Not Found	Not Found	1.7e7			3.07712388038635	High	0	0.0004218
High	[K].ELQESFGGPTGENNSPR.[S]		7.83747E-07	0	1	2	8	A6T4F5	A6T4F5 [344-360]	0	1818.82529508	Not Found	Not Found	High			3.6e6	4.6181845664978	High	0	1.447E-10
High	[K].AFNEMQPIVDR.[Q]		0.000588145	0	1	2	107	B5Y237	B5Y237 [50-60]	0	1319.64124683	High	High	High		8.3e6	4.6e7	3.81763505935669	High	0	4.778E-06
High	[R].STLNIPGTGGK.[S]		0.00945527	0	1	2	16	A6TEI7	A6TEI7 [68-78]	0	1044.56839954	High	High	High	8.4e6	1.2e7		2.32819128036499	High	0	2.432E-05
High	[R].EDFANETADDSEAGDSEE.[-]		1.2615E-06	0	1	2	16	A6THB1	A6THB1 [114-131]	0	1930.69445944	High	High	High	7.1e7	1.1e8		5.73495674133301	High	0	6.769E-12
High	[R].GVEATFELNDANK.[T]		0.000431314	0	1	2	22	A6T5G0	A6T5G0 [34-46]	0	1407.67504925	High	High	High	1.2e7	1.0e7		4.49177598953247	High	0	1.719E-06
High	[K].AFLESMGSDQAK.[D]		0.000443001	0	1	1	8	A6T5N6	A6T5N6 [104-115]	0	1283.59362791	High	High	Not Found				3.60424733161926	High	0	4.786E-06
High	[R].VIDQGTGETMGDMTK.[H]		3.62639E-05	0	1	2	8	A6TEK2	A6TEK2 [96-110]	0	1582.70873384	High	High	High	8.1e6	8.1e6		4.24866962432861	High	0	3.397E-09
High	[K].ALEGDAEWEAK.[I]		0.00139839	0	1	1	89	A6TEX7	A6TEX7 [178-188]	0	1218.563708	High	High	High		2.8e9		4.28409767150879	High	0	1.016E-06
High	[K].LEEIQECHLVSGDFDYLLK.[T]	1xCarbamidomethyl [C7]	3.86675E-05	0	1	1	7	P37424	P37424 [100-118]	0	2308.11657478	High	Not Found	Not Found				3.98645520210266	High	0	1.206E-07
High	[R].AYDLGADVR.[Q]		0.00859087	0	1	2	16	A6TGP0	A6TGP0 [1148-1156]	0	979.48433561	High	High	High		2.0e7		3.22956776618958	High	0	2.03E-05
High	[K].SWDYLYEPDPK.[A]		0.00743964	0	1	2	2	A6TG37	A6TG37 [203-213]	0	1412.6368729	High	Not Found	Not Found	2.0e7			3.74104642868042	High	0	3.619E-05
High	[R].TNLIGAVAR.[V]		0.034974	0	1	1	2	A6T726	A6T726 [131-139]	0	914.54179096	High	Not Found	Not Found				2.00232028961182	High	3.856E-05	0.0009221
High	[R].GMVNAVSFMVK.[V]		0.00585244	0	1	1	72	A6TEV4	A6TEV4 [46-56]	0	1182.60096204	High	High	High		2.0e7	1.2e7	3.64647746086121	High	0	3.955E-05
High	[K].AGDQIQSGVDAAIK.[A]	2xDeamidated [Q4; Q6]	0.00385949	0	1	1	4	A6TEW9	A6TEW9 [112-125]	0	1374.67471574	Not Found	High	High			4.0e7	3.87029981613159	High	0	4.362E-06
High	[R].VDVLINGER.[V]	1xDeamidated [N6]	0.0135042	0	1	2	12	A6TCI3	A6TCI3 [483-491]	0	1015.54185088	High	High	High		6.9e6		2.95394253730774	High	0	4.829E-05
High	[K].DVHIEGYTPPEKQ.[-]		0.0027567	0	1	2	12	A6TDX0	A6TDX0 [79-91]	1	1512.73289846	High	High	High	2.4e7	8.3e6	9.6e6	3.80871868133545	High	0	1.342E-05
High	[R].HPLVMGNWK.[L]		0.0235593	0	1	1	2	Q7X222	Q7X222 [3-11]	0	1081.56114621	High	Not Found	Not Found				2.35775637626648	High	0	0.0001408
High	[K].QQIIGLAEVR.[D]		0.030507	0	1	2	6	A6TEI7	A6TEI7 [798-807]	0	1126.65788324	High	High	Not Found				1.91399157047272	High	3.856E-05	0.001093
High	[R].LGAELVDLGK.[N]		0.00818866	0	1	1	8	A6THE7	A6THE7 [42-51]	0	1014.582987	High	High	Not Found	1.7e7			2.52924275398254	High	0	3.245E-05
High	[R].DALEAAGLK.[A]		0.0154216	0	1	1	16	A6TB33	A6TB33 [184-192]	0	887.48327301	High	High	High		5.1e6		2.26943421363831	High	9.122E-05	0.002156
High	[K].QLLNEFPELK.[G]	1xDeamidated [N4]	0.0337119	0	1	1	1	B5XTS2	B5XTS2 [166-175]	0	1231.65688056	Not Found	Not Found	High				1.90827870368958	High	0	0.0002851
High	[R].SACTYVGASR.[L]	1xCarbamidomethyl [C3]	0.00400648	0	1	2	2	A6T4P6	A6T4P6 [314-323]	0	1071.48876934	High	Not Found	Not Found	2.2e7			3.57742190361023	High	0	4.704E-06
High	[R].FEVGEGIEK.[V]		0.0020438	0	1	1	38	A6T4X2	A6T4X2 [259-267]	0	1007.50440233	High	High	High	1.7e8			2.23967885971069	High	0	3.006E-05
High	[R].EIPVDVKPEVR.[V]		0.00381849	0	1	1	53	A6TCJ1	A6TCJ1 [56-66]	0	1280.72087734	High	High	High	2.8e6	7.7e7	1.5e8	2.75627517700195	High	0	7.804E-06
High	[K].GTQAQFIMEK.[Y]		0.0217631	0	1	1	12	A6T5N7	A6T5N7 [14-23]	0	1152.57177036	High	High	High				2.9816882610321	High	0	0.0005457
High	[K].SVEEILGK.[-]		0.020751	0	1	1	33	A6TEV5	A6TEV5 [160-167]	0	874.48802404	High	High	High			1.0e7	2.54408025741577	High	0	0.0001254
High	[K].YMMDNNYQYSK.[E]		0.00859087	0	1	3	7	A6TFL4	A6TFL4 [88-98]	0	1456.5871623	High	High	High		1.0e7		2.65713596343994	High	0	6.873E-05
High	[K].ITLNMGVGEAIADK.[K]		9.96414E-05	0	1	2	32	A6TEW0	A6TEW0 [34-47]	0	1431.75119111	High	High	High	1.4e7	1.1e7	1.7e7	4.33167552947998	High	0	3.971E-09
High	[K].SVVSGATPVMR.[D]		0.0284884	0	1	2	4	A6TBK7	A6TBK7 [176-186]	0	1103.58775479	High	High	Not Found	4.4e7	3.3e7		2.94730544090271	High	0	0.0002054
High	[R].LDVLDAR.[M]		0.0281898	0	1	1	16	A6T726	A6T726 [400-406]	0	801.44649363	High	High	High		3.9e6		2.38432288169861	High	0.0001595	0.003728
High	[K].VDGVFTADPAK.[D]		0.0069046	0	1	1	10	A6T4X3	A6T4X3 [167-177]	0	1119.56806517	High	High	High		4.3e6		3.22653841972351	High	0	1.335E-05
High	[R].YTGAITAAAGTIHR.[L]		1.18943E-06	0	1	2	155	A6THB1	A6THB1 [25-38]	0	1402.743738	High	High	High		7.4e6	4.2e7	4.12843322753906	High	0	3.044E-09
High	[R].VVNTLGAPIDGK.[G]		0.00116599	0	1	2	38	A6TG38	A6TG38 [107-118]	0	1183.66811353	High	High	High			4.9e6	3.36519122123718	High	0	5.087E-06
High	[R].LGGDSGFIGR.[V]		0.0335353	0	1	1	2	P26420	P26420 [41-50]	0	978.50032004	Not Found	Not Found	High				2.77522373199463	High	9.122E-05	0.002303
High	[K].LVAEGTDPAYAEK.[L]		0.000221052	0	1	2	8	A6TGG1	A6TGG1 [240-252]	0	1363.67398665	High	High	High	2.3e7	1.1e7	9.5e6	3.26022911071777	High	0	2.635E-07
High	[R].HYAHVDCPGHADYVK.[N]	1xCarbamidomethyl [C7]	5.6726E-08	0	1	1	134	A6TEX7	A6TEX7 [76-90]	0	1768.78601371	High	High	High	2.5e7	1.2e7	6.1e7	5.30470323562622	High	0	2.428E-15
High	[R].FWVESEK.[R]		0.0308298	0	1	2	32	A6TFM8	A6TFM8 [38-44]	0	924.44615926	High	High	High				2.00011467933655	High	7.411E-05	0.001808
High	[R].QPSEEELAIAR.[Y]		0.0324945	0	1	1	12	B5XXP0	B5XXP0 [173-183]	0	1242.63245624	High	High	High			1.1e7	2.71705341339111	High	0	0.0002635
High	[R].TGWLDAVAVR.[R]		0.00480388	0	1	2	2	A6TH93	A6TH93 [308-317]	0	1087.58946937	High	Not Found	Not Found				2.46343469619751	High	0	8.617E-06
High	[K].MTDLDLAGK.[R]		0.0186657	0	1	1	14	B5XUB8	B5XUB8 [6-14]	0	963.48155843	High	High	High	5.0e6			1.99655330181122	High	0	9.031E-05
High	[R].ATLGEVGNAEHMLR.[V]		2.2597E-06	0	1	1	175	A6TEW9	A6TEW9 [190-203]	0	1497.74783705	High	High	High	1.0e8	2.5e7	3.0e7	4.34244823455811	High	0	5.605E-12
High	[K].AATLFTDAQR.[Q]		0.0198906	0	1	1	14	A6TDR7	A6TDR7 [156-165]	0	1093.56364851	High	High	High			5.9e6	2.64934921264648	High	0	0.0001159
High	[K].LLIEEEAAK.[L]		0.0309924	0	1	2	9	B5XZ37	B5XZ37 [224-232]	0	1015.56700257	High	High	High	5.0e6			1.9771374464035	High	0.0001595	0.003934
High	[K].HQAYGVHLGQEDLETTDLSAIR.[Q]		6.71152E-07	0	1	1	15	A6TGQ0	A6TGQ0 [78-99]	0	2453.20554078	High	Not Found	Not Found	1.8e7			4.36229562759399	High	0	2.754E-13
High	[R].YDLSAVGR.[M]		0.0314854	0	1	2	6	A6TGP0	A6TGP0 [395-402]	0	880.45230726	High	High	High	4.7e7			2.47361135482788	High	0	0.0002487
High	[R].EQGYLGLHTVGR.[G]		0.0195771	0	1	1	2	A6TCE4	A6TCE4 [154-165]	0	1329.69097419	High	Not Found	Not Found	2.9e7			2.49815773963928	High	0	9.894E-05
High	[K].AMITAEIR.[L]		0.0417913	0	1	1	55	B5XNB2	B5XNB2 [71-78]	0	904.4920636	High	High	High	1.2e7	1.0e7	4.8e6	2.43925166130066	High	0	0.0004762
High	[K].NDWLDCAK.[K]	1xCarbamidomethyl [C6]	0.0313202	0	1	1	13	A6TGB8	A6TGB8 [310-317]	0	1021.44075656	High	High	High		8.7e6	2.9e6	2.94299387931824	High	0	0.0002595
High	[K].VAEYGVDCLR.[I]	1xCarbamidomethyl [C8]	0.00367838	0	1	2	10	A6TCD4	A6TCD4 [97-106]	0	1181.56193424	High	High	High	1.9e7	3.6e6		3.12665367126465	High	0	1.035E-05
High	[R].YAGVGDIIK.[I]		0.00620611	0	1	1	24	A6TEW2	A6TEW2 [32-40]	0	935.51965853	High	High	High			5.7e6	2.14121890068054	High	0	1.087E-05
High	[K].ITVAVDATEEQVR.[E]		0.000293483	0	1	2	27	A6T6A3	A6T6A3 [814-826]	0	1430.74854852	High	High	High		1.5e7	6.0e6	3.85189890861511	High	0	5.975E-07
High	[R].SPGVFFDSDK.[G]		0.0037578	0	1	2	8	A6TGP0	A6TGP0 [152-161]	0	1098.51021596	Not Found	Not Found	High				3.2853090763092	High	0	8.705E-06
High	[R].AGENVGVLLR.[G]		0.00165041	0	1	1	252	A6TEX7	A6TEX7 [271-280]	0	1027.58946937	High	High	High		2.1e7	3.1e7	3.04051184654236	High	0	3.66E-06
High	[R].AAVPADWAVGDK.[T]		0.00189646	0	1	1	82	Q9F663	Q9F663 [222-233]	0	1199.60551329	High	High	High				3.08114266395569	High	0	2.525E-06
High	[R].LDNNDMIDQLEAR.[I]		0.00146731	0	1	1	4	A6TCD4	A6TCD4 [339-351]	0	1546.71659642	High	High	Not Found	1.6e7	4.1e6		3.70462036132813	High	0	6.865E-07
High	[R].EGSSLVGSDAGELAGAGK.[A]		6.04857E-08	0	1	3	7	A6T4H8	A6T4H8 [40-57]	0	1604.7762197	High	High	High	2.8e7	1.0e7		4.9773383140564	High	0	4.187E-14
High	[R].GDVVSDGPEAPHDILR.[L]		2.97536E-05	0	1	1	6	A6TGP1	A6TGP1 [1207-1222]	0	1676.82383862	High	High	Not Found		1.2e7		3.43008160591125	High	0	3.929E-10
High	[K].IMIDLDGTENK.[S]		0.000977411	0	1	2	32	A6TD53	A6TD53 [93-103]	0	1248.614029	High	High	High	2.1e7		1.2e7	3.72736310958862	High	0	8.829E-07
High	[K].DGSAVVLGYTDR.[I]		0.000690476	0	1	1	36	P24017	P24017 [250-261]	0	1252.61680618	High	High	High		7.3e8	4.8e7	4.09689044952393	High	0	1.677E-06
High	[K].VLCTASIDEGVPR.[F]	1xCarbamidomethyl [C3]	0.000752145	0	1	1	16	B5XTF9	B5XTF9 [37-49]	0	1416.71514027	High	High	High	3.9e7	1.2e7	4.7e6	2.95711088180542	High	0	6.92E-06
High	[K].INPAGAPNYVPGEYK.[L]		9.19606E-05	0	1	2	73	A6T5H9	A6T5H9 [84-98]	0	1589.79583307	High	High	High		1.2e8	3.0e7	3.91744756698608	High	0	2.924E-05
High	[K].ITQGDDLAPGVLK.[I]		0.000221052	0	1	2	29	A6TGP0	A6TGP0 [1036-1048]	0	1326.7263566	High	High	High		2.2e7	8.3e6	3.33962512016296	High	0	3.613E-08
High	[K].DLVESAPAALK.[E]		0.0025444	0	1	2	109	A6TGN9	A6TGN9 [86-96]	0	1113.61501535	High	High	High		1.8e9	1.1e7	3.3075065612793	High	0	1.548E-05
High	[R].LGAQQCQLSDDSLVR.[Q]	1xCarbamidomethyl [C6]	3.00018E-06	0	1	1	25	A6TD54	A6TD54 [441-455]	0	1689.82245872	High	High	High	2.5e8	1.9e8	4.0e6	5.10430002212524	High	0	8.149E-12
High	[K].APVVVPAGVDVK.[IV]		0.000256757	0	1	2	113	A6TEV7	A6TEV7 [7-18]	0	1150.68303536	High	High	High		1.2e7	2.1e7	3.03285574913025	High	0	8.362E-07
High	[R].TLVALMENYQQADGR.[I]		0.00026798	0	1	2	2	A6T6Z0	A6T6Z0 [398-412]	0	1708.83229484	Not Found	Not Found	High				3.7923789024353	High	0	6.015E-06
High	[K].IIADAAIDAGR.[D]		0.00383893	0	1	2	1	A6T766	A6T766 [356-366]	0	1085.59494863	Not Found	High	Not Found				2.04661965370178	High	0	4.3E-06
High	[R].VETVYIPEEDR.[A]		0.0295585	0	1	2	6	A6TCD6	A6TCD6 [108-118]	0	1349.65833659	High	High	High			5.1e6	3.08519005775452	High	3.856E-05	0.00104
High	[R].VAFQAVIK.[A]		0.0283387	0	1	1	75	B5XQC9	B5XQC9 [34-41]	0	875.53491473	High	High	High		1.6e8	1.1e7	2.44294190406799	High	0	0.0002161
High	[R].VVVETPVGLNEK.[Q]		0.000566538	0	1	2	4	A6T4F5	A6T4F5 [326-337]	0	1283.72054297	High	High	Not Found		1.3e8		2.68188118934631	High	0	1.952E-07
High	[K].QGDLICLDGK.[L]	1xCarbamidomethyl [C6]	0.00335913	0	1	1	4	A6T6F6	A6T6F6 [206-215]	0	1118.55103521	Not Found	Not Found	High				2.97159624099731	High	0	1.156E-05
High	[K].NWSETSDSPEDSSDYHVTTSQHAR.[Q]	1xDeamidated [Q/N]	2.31408E-05	0	1	2	2	A6TEI7	A6TEI7 [218-241]	0	2737.12444969	High	Not Found	Not Found	1.7e8			2.51982259750366	High	0	3.902E-10
High	[K].NWSETSDSPEDSSDYHVTTSQHAR.[Q]		1.55406E-06	0	1	2	6	A6TEI7	A6TEI7 [218-241]	0	2736.14043369	High	High	Not Found	2.9e7	2.0e8		4.41268587112427	High	0	5.517E-12
High	[K].TGGNLGTDGSVSYLFSK.[K]		2.17667E-06	0	1	1	18	A6TB33	A6TB33 [120-136]	0	1702.82825528	High	High	High	6.4e7	1.2e7	2.2e7	4.79239797592163	High	0	8.344E-11
High	[R].DVATPEVADIR.[N]		0.00504026	0	1	2	14	A6T4Z7	A6T4Z7 [378-388]	0	1185.61099255	High	High	High				2.88275599479675	High	0	7.749E-05
High	[R].GVNVLADAVK.[V]		0.0047024	0	1	3	78	A6TH53	A6TH53 [19-28]	0	985.56767131	High	High	High	1.9e8		1.7e7	3.50081849098206	High	0	6.338E-06
High	[K].EAQQLLALETPLPLPAYER.[I]		0.00191684	0	1	2	4	A6TFH5	A6TFH5 [229-247]	0	2152.16484537	High	Not Found	High	8.2e6		2.4e7	3.97292947769165	High	0	1.143E-06
High	[R].IAAVLQHVNSNYDIDLFR.[D]		0.000116357	0	1	1	8	A6TCV9	A6TCV9 [244-261]	0	2088.08726381	High	Not Found	Not Found	2.1e7			3.73556566238403	High	0	3.662E-07
High	[R].FTAEGVQEIDYK.[D]		0.00014411	0	1	1	115	B5Y306	B5Y306 [13-24]	0	1399.67398665	High	High	High		2.6e8	4.2e7	4.58186483383179	High	0	9.026E-08
High	[R].ALMEYDESLR.[SG]		0.00184645	0	1	2	18	A6TEN8	A6TEN8 [86-95]	0	1226.57216422	High	High	High				3.19585418701172	High	0	1.173E-06
High	[K].LNHLVDDK.[M]		0.016788	0	1	2	6	A6TGP0	A6TGP0 [1235-1242]	0	953.50507107	High	High	Not Found		2.8e8		2.98870515823364	High	9.122E-05	0.001987
High	[R].LIDQSTAEIVETAK.[R]		3.41922E-05	0	1	1	147	A6TEX3	A6TEX3 [17-30]	0	1517.80572899	High	High	High	7.3e6	1.1e7	2.4e7	4.61949157714844	High	0	2.114E-08
High	[K].ITLNMGVGEAIADKK.[L]		2.95949E-05	0	1	2	117	A6TEW0	A6TEW0 [34-48]	1	1559.84615407	High	High	High	1.1e7	1.5e7	2.9e7	4.03611898422241	High	0	1.18E-08
High	[K].YSDHIALPVEIEK.[R]		7.74961E-05	0	1	1	55	A6T5N6	A6T5N6 [200-212]	0	1513.78968507	High	High	High	1.7e7	1.8e7	2.0e7	3.54731106758118	High	0	3.044E-07
High	[K].QAIVAEVSEVAK.[G]		0.000514551	0	1	2	93	P0A297	P0A297 [9-20]	0	1243.68924285	High	High	High	1.4e9	8.0e8	3.4e7	3.01129388809204	High	0	9.192E-08
High	[K].DLEHPIEVPVGK.[A]		0.000413252	0	1	2	65	A6TG36	A6TG36 [71-82]	0	1332.71579194	High	High	High		1.6e8	2.6e7	3.54833459854126	High	0	2.822E-06
High	[K].TAPPQISAEVLK.[K]		0.0290951	0	1	2	13	A6T4F4	A6T4F4 [110-121]	0	1253.70997831	High	High	High		6.4e8	1.2e7	1.91900169849396	High	1.996E-05	0.0006763
High	[K].VGLFGGAGVGK.[T]		0.000679489	0	1	2	23	A6TG36	A6TG36 [146-156]	0	961.54654199	High	High	High			1.4e7	3.25188064575195	High	0	1.57E-07
High	[R].IEEALGEQAPFNGR.[K]	1xDeamidated [N/Q]	3.34685E-05	0	1	2	80	A6TD53	A6TD53 [412-425]	0	1531.73871252	High	High	High		4.0e6	1.3e7	5.27851819992065	High	0	3.311E-09
High	[R].IEEALGEQAPFNGR.[K]		1.92934E-05	0	1	2	18	A6TD53	A6TD53 [412-425]	0	1530.75469652	High	High	High	5.6e7	5.7e6		4.92247867584229	High	0	1.21E-08
High	[R].DTTTPASMAATLR.[K]		0.000377342	0	2	9	16	P0A3M1; P37323	P0A3M1 [175-187]; P37323 [154-166]	0	1335.65729075	High	High	High		1.2e7	4.9e6	2.98880505561829	High	0	1.256E-07
High	[K].VVLCGAVLAR.[V]	1xCarbamidomethyl [C4]	0.0102413	0	2	9	12	P0A3M1; P37323	P0A3M1 [70-79]; P37323 [49-58]	0	1057.61866136	High	High	High			6.7e6	2.5723888874054	High	0	2.839E-05
High	[K].GIMEGEYDHLPEQAFYMVGSIDEAVEK.[A]		0.000391734	0	1	2	2	A6TG36	A6TG36 [430-456]	0	3057.38561466	High	Not Found	Not Found	1.4e8			4.9240026473999	High	0	5.464E-08
High	[R].ISDNTVITTSR.[D]	1xDeamidated [N4]	0.00986673	0	1	1	2	A6TDV7	A6TDV7 [99-109]	0	1207.61647224	Not Found	High	Not Found		3.0e7		3.53280210494995	High	0	2.63E-05
High	[K].VSLVYGQMNEPPGNR.[L]		2.90544E-06	0	1	2	50	A6TG36	A6TG36 [203-217]	0	1660.81116552	High	High	High	4.8e6	1.5e7	1.2e7	4.72404813766479	High	0	2.459E-09
High	[R].STGSYSLVTQQPLGGK.[A]		5.17669E-06	0	1	2	29	A6TGP0	A6TGP0 [1247-1262]	0	1622.83842608	High	High	High		3.7e7	1.2e7	4.62049627304077	High	0	1.287E-08
High	[R].VPEAGEDLELK.[M]		0.00597866	0	1	1	2	B5XUE6	B5XUE6 [258-268]	0	1199.61540921	Not Found	High	Not Found		2.8e7		2.67038488388062	High	0	1.008E-05
High	[R].VATEFSETATATLK.[S]		0.000153661	0	1	1	86	B5XUB8	B5XUB8 [259-272]	0	1468.75296518	High	High	High	2.8e7	4.6e7	3.6e7	4.27732801437378	High	0	9.085E-09
High	[R].ILENGTVQPLDVK.[V]	2xDeamidated [N4; Q8]	0.00418132	0	1	2	4	A6TH52	A6TH52 [48-60]	0	1427.76280247	Not Found	Not Found	High			3.2e7	2.84583616256714	High	0	5.101E-06
High	[R].ILENGTVQPLDVK.[V]	1xDeamidated [N/Q]	8.53269E-05	0	1	2	63	A6TH52	A6TH52 [48-60]	0	1426.77878647	High	High	High	7.2e8	3.4e8	4.6e7	4.20665121078491	High	0	1.763E-08
High	[R].ILENGTVQPLDVK.[V]		0.00036154	0	1	2	4	A6TH52	A6TH52 [48-60]	0	1425.79477047	High	High	Not Found		5.0e7		3.85633563995361	High	0	4.665E-08
High	[R].ITNITDVTPIPHNGCRPPK.[K]	2xDeamidated [N3; N13]; 1xCarbamidomethyl [C15]	0.000906924	0	1	1	4	A6TEV0	A6TEV0 [107-125]	0	2132.080465	Not Found	High	High		1.4e8		3.84184646606445	High	0	2.329E-06
High	[R].ITNITDVTPIPHNGCRPPK.[K]	1xDeamidated [N13]; 1xCarbamidomethyl [C15]	2.18834E-06	0	1	1	116	A6TEV0	A6TEV0 [107-125]	0	2131.096449	High	High	High	6.4e6	5.0e7	1.8e7	4.36133670806885	High	0	5.273E-10
High	[R].EIPFLYASSAATYGGR.[T]		0.0335353	0	1	3	4	A6TFL4	A6TFL4 [108-123]	0	1702.84351148	High	Not Found	Not Found				3.03811812400818	High	0	0.0002797
High	[R].ALGLGIAADK.[I]		0.0066872	0	1	2	4	A6TGM5	A6TGM5 [136-145]	0	928.54620762	High	High	Not Found				2.45113086700439	High	0	1.25E-05
High	[K].SRDDLQSVMALVR.[G]		0.00143627	0	1	2	12	A6T5G0	A6T5G0 [136-148]	1	1489.77913717	High	High	Not Found	1.6e7	1.3e7		3.64912748336792	High	0	1.59E-05
High	[K].GGFAEDDVVAVSK.[L]		0.000103442	0	1	1	54	A6TCJ1	A6TCJ1 [36-48]	0	1293.63212187	High	High	High	8.9e6			3.58148670196533	High	0	4.363E-07
High	[K].AGDQIQSGVDAAIK.[A]		1.89864E-05	0	1	1	52	A6TEW9	A6TEW9 [112-125]	0	1372.70668374	High	High	High			1.5e8	4.53535079956055	High	0	8.437E-08
High	[K].GKPFAPLLEK.[N]		0.000156147	0	1	1	110	A6TEW9	A6TEW9 [27-36]	0	1099.65100701	High	High	High	1.5e7	1.1e7	5.7e7	2.92106413841248	High	0	0.0001912
High	[K].LTIPEVELPNAELLSK.[R]		0.000275242	0	1	1	50	P33906	P33906 [366-381]	0	1765.99459231	High	High	High	1.3e7	1.2e7	2.6e7	2.86900568008423	High	0	3.247E-07
High	[K].VQQQLESSDLDQYR.[A]		1.01013E-05	0	1	2	10	P33906	P33906 [391-404]	0	1708.81366782	High	High	High		1.0e8		5.02210426330566	High	0	1.063E-08
High	[R].ILEVPVGR.[G]		0.0278942	0	1	2	16	A6TG38	A6TG38 [94-101]	0	882.54072836	High	High	High			1.2e7	1.44593143463135	High	0	0.0001953
High	[K].DGGFQAFADK.[V]		0.00283133	0	1	1	42	A6T4X2	A6T4X2 [86-95]	0	1055.47925021	High	High	High		5.0e8		4.29110097885132	High	0	8.436E-06
High	[K].VVGDVVYEDAAER.[A]		0.000183319	0	1	1	18	A6T5R4	A6T5R4 [240-252]	0	1421.69069931	High	High	High	9.6e7		6.4e6	4.05981683731079	High	0	4.921E-08
High	[R].SAGTYVQIVAR.[D]		0.000926528	0	1	1	129	A6TEW9	A6TEW9 [157-167]	0	1164.63714778	High	High	High		6.8e7	2.7e7	3.35990047454834	High	0	2.585E-06
High	[R].GITINTSHVEYDTPTR.[H]	1xDeamidated [N5]	9.09822E-05	0	1	1	26	A6TEX7	A6TEX7 [60-75]	0	1804.87118309	High	High	High	2.0e8	2.4e7	6.6e6	4.75047063827515	High	0	5.668E-08
High	[R].GITINTSHVEYDTPTR.[H]		9.40036E-07	0	1	1	169	A6TEX7	A6TEX7 [60-75]	0	1803.88716709	High	High	High	1.0e8	1.5e8	3.7e7	5.06663990020752	High	0	6.259E-11
High	[K].TPPAAVLLK.[K]		0.00950575	0	1	2	52	A6TGN5	A6TGN5 [73-81]	0	909.57677951	High	High	High	7.8e7	2.1e7	9.2e6	2.54070520401001	High	0	0.000219
High	[K].RLVDIVEPTEK.[T]		0.0120778	0	1	1	13	A6TEX3	A6TEX3 [72-82]	1	1298.731442	High	High	High				3.3360800743103	High	0	0.0001188
High	[K].AYGSTNPINVVR.[A]	1xDeamidated [N9]	0.00694151	0	1	1	2	A6TEV5	A6TEV5 [127-138]	0	1291.66409116	Not Found	High	Not Found		1.0e7		2.71014595031738	High	5.604E-05	0.001639
High	[K].AYGSTNPINVVR.[A]		0.000207312	0	1	1	103	A6TEV5	A6TEV5 [127-138]	0	1290.68007516	High	High	High		1.1e7	2.7e7	4.02101278305054	High	0	4.334E-07
High	[K].NIVAAGLADR.[C]		0.0030512	0	1	2	4	A6TDV1	A6TDV1 [285-294]	0	999.55816925	High	High	Not Found	6.2e6			2.48003268241882	High	0	6.77E-06
High	[K].VANLGSLGDQVNVK.[A]		2.18187E-05	0	1	2	139	A6THB4	A6THB4 [9-22]	0	1413.76961835	High	High	High	1.4e9	3.4e8	3.6e7	3.63351559638977	High	0	2.239E-08
High	[K].IVEENTYGIVK.[E]		0.0136484	0	1	2	2	B5XRN3	B5XRN3 [102-112]	0	1264.67834382	Not Found	High	Not Found		1.9e7		2.02969908714294	High	0	4.932E-05
High	[R].QLYGEPTITER.[H]		0.0154216	0	1	2	5	A6TD54	A6TD54 [456-466]	0	1306.66375636	High	High	High				2.00437426567078	High	0	6.971E-05
High	[K].ADAAEVSMIPSTK.[A]		0.000426726	0	1	1	13	A6TB33	A6TB33 [193-205]	0	1319.65114275	High	High	High			4.4e6	4.39144611358643	High	0	6.679E-08
High	[K].ADLGIAYDGDGDR.[V]		0.00316745	0	1	1	10	B5XSW5	B5XSW5 [234-246]	0	1337.59679895	High	High	High	6.0e6	9.1e6	6.4e6	3.25215697288513	High	0	2.978E-06
High	[K].DSMSYAEQDIQAR.[M]		0.00147518	0	1	2	4	A6TCE7	A6TCE7 [515-527]	0	1513.65874721	Not Found	High	High		3.4e6	3.7e6	3.58186388015747	High	0	6.892E-07
High	[R].VGLLTGDVAQK.[K]		0.0135761	0	1	2	8	A6TGG9	A6TGG9 [283-293]	0	1100.63099978	High	High	High	2.0e7			2.52320051193237	High	0	9.866E-05
High	[R].LVDIVEPTEK.[T]		0.0020438	0	1	1	82	A6TEX3	A6TEX3 [73-82]	0	1142.63033104	High	High	High			9.2e6	3.30663871765137	High	0	6.191E-06
High	[K].TALAIDAIINQR.[D]		0.000916673	0	1	2	5	A6TG38	A6TG38 [176-187]	0	1298.7426754	High	High	Not Found				3.01055216789246	High	0	1.14E-05
High	[K].LPIDLSQLK.[V]		0.0177963	0	1	2	22	A6TCF1	A6TCF1 [188-196]	0	1026.61937252	High	High	High		3.9e7	1.1e7	2.48704075813293	High	0	0.000293
High	[R].ELPELTEEFIK.[R]		0.00147518	0	1	2	130	A6T5H9	A6T5H9 [244-254]	0	1347.70422417	High	High	High	2.9e7		1.6e7	2.88616943359375	High	0	2.221E-06
High	[R].ISALGPGGLTR.[E]		0.00371788	0	1	2	4	A6TGP0	A6TGP0 [530-540]	0	1041.60511943	Not Found	Not Found	High				2.81782865524292	High	0	4.041E-06
High	[K].SIVVAIER.[M]		0.0204241	0	1	1	26	A6TEW3	A6TEW3 [20-27]	0	886.53564296	High	High	High			7.4e6	2.22089815139771	High	3.856E-05	0.0009143
High	[K].LIEGTVAAVPPQGGR.[K]		0.00264136	0	1	2	16	A6T5I1	A6T5I1 [214-228]	0	1464.8169029	High	High	High		1.9e7		2.65980887413025	High	0	2.107E-06
High	[K].AAQVPVVVAVNK.[I]		0.000967015	0	1	2	23	A6TEI7	A6TEI7 [494-505]	0	1194.72048348	High	High	High	2.4e7		3.5e6	2.27354097366333	High	0	4.476E-07
High	[K].VANLGSLGDQVNVK.[A]	1xDeamidated [N/Q]	0.014393	0	1	2	5	A6THB4	A6THB4 [9-22]	0	1414.75363435	High	High	High	9.6e6		2.4e7	3.41512966156006	High	0	5.454E-05
High	[R].AQYVLAEQVTR.[L]		0.000630482	0	1	2	20	A6T9Y5	A6T9Y5 [303-313]	0	1277.68482619	High	High	High			7.4e6	3.52192449569702	High	0	2.3E-05
High	[K].IADIYANCGITK.[K]	1xCarbamidomethyl [C8]	0.00166815	0	1	1	6	B5Y275	B5Y275 [260-271]	0	1338.67221289	High	High	High		3.9e7	4.9e6	3.45790505409241	High	0	2.183E-06
High	[R].ECITSLVSR.[G]	1xCarbamidomethyl [C2]	0.0229449	0	1	1	18	B5XTJ1	B5XTJ1 [112-120]	0	1064.54047055	High	High	High			9.8e6	2.28661704063416	High	1.996E-05	0.0006054
High	[K].LDEIQQSDK.[I]		0.0201023	0	1	2	4	A6TEJ8	A6TEJ8 [39-47]	0	1075.52659425	High	High	Not Found	9.8e7	1.2e8		3.14223623275757	High	0	0.000265
High	[R].NLETLSQTHNVTR.[L]		0.000321413	0	1	2	4	A6TGE9	A6TGE9 [332-344]	0	1512.77649458	High	High	Not Found	1.9e7	1.1e7		3.82578873634338	High	0	2.293E-07
High	[R].IASIQTVGGSGALK.[V]		0.00028574	0	1	1	3	O85746	O85746 [96-109]	0	1301.74234103	High	High	Not Found		1.3e7		2.82814288139343	High	0	2.986E-08
High	[R].DNVVIYEGELESLR.[R]		0.000793454	0	1	2	2	A6TEI7	A6TEI7 [839-852]	0	1635.82244165	High	Not Found	Not Found				3.4855101108551	High	0	2.101E-07
High	[R].RADAIFIEELHK.[A]		0.00054865	0	1	2	10	A6TCC2	A6TCC2 [426-437]	1	1441.77978915	High	Not Found	Not Found	2.0e7			4.50549221038818	High	0	1.763E-07
High	[-].MQVILLDK.[V]		0.0143168	0	1	2	47	A6THB4	A6THB4 [1-8]	0	959.55941487	High	High	High		1.6e7	3.7e7	2.34154343605042	High	0.0001084	0.002574
High	[R].TGCDMLPETVGR.[L]	1xCarbamidomethyl [C3]	0.000509078	0	1	1	12	A6TCA1	A6TCA1 [139-150]	0	1335.60314704	High	High	High		2.9e7	7.9e6	3.20419001579285	High	0	2.092E-07
High	[R].NMDLEQECEQLREELNETNSETK.[R]	1xDeamidated [N/Q]; 1xCarbamidomethyl [C8]	0.00337712	0	1	1	20	A6TGP1	A6TGP1 [191-213]	1	2840.21967223	Not Found	High	High		1.2e7	1.1e7	3.61171698570251	High	0	6.714E-05
High	[R].NMDLEQECEQLREELNETNSETK.[R]	1xCarbamidomethyl [C8]	0.000400203	0	1	1	28	A6TGP1	A6TGP1 [191-213]	1	2839.23565623	Not Found	High	High		1.9e7	1.4e7	4.36803293228149	High	0	5.672E-08
High	[K].LQTLGLTQGTVVTLSAEGEDEQK.[A]	1xDeamidated [Q]	3.73572E-06	0	1	1	60	P16481	P16481 [50-72]	0	2418.22460482	High	High	High	1.6e7	2.2e7	1.1e7	5.70094966888428	High	0	7.405E-12
High	[K].LQTLGLTQGTVVTLSAEGEDEQK.[A]		1.84959E-07	0	1	1	192	P16481	P16481 [50-72]	0	2417.24058882	High	High	High	5.5e7	5.3e7	9.8e7	5.95384883880615	High	0	6.755E-11
High	[K].GFTSEITVTSNGK.[S]	1xDeamidated [N11]	0.000258134	0	1	1	128	P16481	P16481 [28-40]	0	1341.65325162	High	High	High	1.3e7	2.5e7	2.4e7	4.95361614227295	High	0	2.753E-07
High	[K].GFTSEITVTSNGK.[S]		0.00328812	0	1	1	2	P16481	P16481 [28-40]	0	1340.66923562	High	Not Found	Not Found				3.38138270378113	High	0	5.71E-06
High	[K].LAGLTGQNEDQNVGIK.[V]	1xDeamidated [Q/N]	4.75216E-06	0	1	3	16	A6TH53	A6TH53 [426-441]	0	1657.83915474	High	High	Not Found	5.1e7	5.6e7		5.08606576919556	High	0	1.319E-11
High	[K].LAGLTGQNEDQNVGIK.[V]		1.15805E-06	0	1	3	91	A6TH53	A6TH53 [426-441]	0	1656.85513874	High	High	High			2.6e7	5.04674053192139	High	0	1.146E-12
High	[R].NQSSDWQQYNIK.[Q]		0.00142862	0	1	2	2	A6T6Y8	A6T6Y8 [117-128]	0	1510.69209628	Not Found	Not Found	High			6.8e6	3.06329488754272	High	0	6.474E-07
High	[K].ALTEANGDIELAIENMR.[K]	2xDeamidated [N6; N15]	1.77112E-05	0	1	1	2	A6T4X2	A6T4X2 [26-42]	0	1861.88478463	High	Not Found	Not Found	3.6e7			5.85528421401978	High	0	1.458E-10
High	[K].ALTEANGDIELAIENMR.[K]	1xDeamidated [N]	9.2014E-07	0	1	1	122	A6T4X2	A6T4X2 [26-42]	0	1860.90076863	High	High	High	4.8e7	3.8e7	4.9e7	5.92339372634888	High	0	3.437E-11
High	[K].ALTEANGDIELAIENMR.[K]		2.34589E-06	0	1	1	53	A6T4X2	A6T4X2 [26-42]	0	1859.91675263	High	High	High	1.8e7	9.4e6		5.43655681610107	High	0	1.24E-10
High	[R].GPIEFSNQELDDLIIR.[R]	2xDeamidated [N7; Q8]	0.0209718	0	1	2	4	A6TC43	A6TC43 [158-173]	0	1860.92255036	High	High	Not Found				2.49523687362671	High	0	0.000372
High	[R].VVNIASYQVK.[A]		0.00145949	0	1	1	34	B5XNB5	B5XNB5 [129-138]	0	1120.63608518	High	High	High		3.8e8	1.1e7	2.95831084251404	High	0	4.406E-05
High	[R].DGYADGWAQAGTAR.[A]	1xDeamidated [Q9]	0.0027274	0	1	1	2	A6TEV7	A6TEV7 [56-69]	0	1439.61859744	Not Found	Not Found	High				3.95262432098389	High	0	2.234E-06
High	[R].DGYADGWAQAGTAR.[A]		2.68788E-05	0	1	1	76	A6TEV7	A6TEV7 [56-69]	0	1438.63458144	High	High	High		3.6e6	7.5e6	4.23655652999878	High	0	1.571E-08
High	[R].VVEGTQFECLK.[D]	1xCarbamidomethyl [C9]	0.000647565	0	1	1	64	P0A297	P0A297 [63-73]	0	1309.6456638	High	High	High	1.6e7	1.3e7	4.7e6	3.70178842544556	High	0	2.428E-06
High	[R].EITLSIK.[R]		0.0217631	0	1	1	72	B5XNB4	B5XNB4 [72-78]	0	803.48729581	High	High	High	9.4e7	5.8e6	4.7e6	1.96701407432556	High	0.0003222	0.007782
High	[R].DDLVAEIK.[A]		0.0176086	0	1	1	20	A6TGB8	A6TGB8 [200-207]	0	902.48293864	High	High	High				2.82327723503113	High	0	0.0003274
High	[K].VAIANVLK.[E]		0.0205325	0	1	2	52	A6TEV8	A6TEV8 [34-41]	0	827.53491473	High	High	High			5.9e6	2.08619666099548	High	3.856E-05	0.0009496
High	[R].LVDIEQVSSTHAK.[V]		1.57453E-05	0	1	1	8	A6TEU8	A6TEU8 [13-25]	0	1426.75363392	High	High	High	3.0e6		4.6e7	3.81970143318176	High	0	1.108E-08
High	[R].LTDTPAIVTTDADEMSTQMAK.[L]		1.85845E-05	0	1	1	4	A6T5N6	A6T5N6 [532-552]	0	2239.04683988	High	Not Found	Not Found				5.16260719299316	High	0	1.591E-10
High	[K].EFNEPACVIVK.[H]	1xCarbamidomethyl [C7]	0.00209914	0	1	2	8	A6TGR3	A6TGR3 [277-287]	0	1305.6507492	High	High	Not Found		1.2e8		3.08880805969238	High	0	3.303E-05
High	[R].NPEAMAASLK.[A]		0.00836505	0	1	2	12	A6T4Y7	A6T4Y7 [278-287]	0	1031.51900655	High	High	High	8.6e6	5.7e6	5.3e6	2.85581564903259	High	0	9.668E-05
High	[K].LGEIEYR.[E]		0.0184689	0	1	1	22	A6TCJ1	A6TCJ1 [49-55]	0	879.45705829	High	High	High		1.0e8		2.60853004455566	High	0	0.0004376
High	[R].TLVNPETDSPTNR.[H]		0.00213307	0	1	1	4	A6TBX4	A6TBX4 [133-145]	0	1443.70741197	Not Found	High	High				3.90027928352356	High	0	1.406E-06
High	[K].IDSLTAVSR.[Q]		0.0179859	0	1	2	6	A6T4Y7	A6T4Y7 [19-27]	0	961.53128579	High	High	High		5.7e7		2.85683465003967	High	0	8.418E-05
High	[K].AAGAELVGMEDLAEQIK.[K]	1xDeamidated [Q15]	0.048616	0	1	1	3	A6TGN6	A6TGN6 [89-105]	0	1745.86259228	Not Found	High	Not Found		6.9e6		3.10544991493225	High	0	0.0005783
High	[K].VGDIVVSDEAR.[Y]		0.00258551	0	1	2	10	A6T4W3	A6T4W3 [86-96]	0	1159.59534249	High	High	High				3.74287605285645	High	0	3.96E-06
High	[R].FYGVQFHPEVTHTR.[Q]		7.50489E-05	0	1	2	21	A6TCC2	A6TCC2 [175-188]	0	1717.84451459	High	Not Found	Not Found	1.8e7			3.65994644165039	High	0	1.797E-08
High	[K].TAFETAPQYEGK.[I]		0.00400648	0	1	2	10	A6TGG1	A6TGG1 [337-348]	0	1341.63212187	High	High	High	4.8e6	1.6e7	5.3e6	3.93981218338013	High	0	5.099E-06
High	[K].AALELAEQR.[E]		0.00823241	0	1	1	32	B5XNB5	B5XNB5 [157-165]	0	1000.54218482	High	High	High		5.6e8		3.07438397407532	High	0	3.935E-05
High	[R].SGTLPVHQIVGMGEAYR.[I]		2.80537E-05	0	1	2	28	A6TCF1	A6TCF1 [241-257]	0	1814.92177854	Not Found	High	High		1.2e7	1.2e7	4.22941541671753	High	0	6.977E-08
High	[K].RRPTGGVESLR.[A]		0.0125358	0	1	1	4	B5XZ20	B5XZ20 [703-713]	1	1227.69164293	High	High	Not Found	1.4e7	5.9e7		2.84206414222717	High	0	4.178E-05
High	[R].GAAQNIIPSSTGAAK.[A]		1.6172E-05	0	1	1	65	P24164	P24164 [193-207]	0	1385.73831823	High	High	High				3.532790184021	High	0	2.632E-10
High	[R].GGTPYGATTIAGGDGSR.[Q]		3.329E-05	0	1	1	14	B5XXP0	B5XXP0 [156-172]	0	1537.72412463	High	High	High	4.3e6	1.8e6	2.9e6	4.2635350227356	High	0	7.239E-09
High	[R].ALSQALANVNVK.[C]		0.00543123	0	1	2	4	A6TE31	A6TE31 [81-92]	0	1227.70556165	High	High	Not Found	1.2e7	9.8e6		2.79454231262207	High	0	2.625E-05
High	[R].QDLDQLQAGAR.[V]		0.00139094	0	1	1	12	A6T5R2	A6T5R2 [158-168]	0	1214.61238952	High	High	High	4.2e6			3.70003604888916	High	0	1.464E-06
High	[R].LTTGCSVIVTGK.[V]	1xCarbamidomethyl [C5]	0.00175036	0	1	1	14	A6T726	A6T726 [68-79]	0	1235.66639926	High	High	High	4.7e6			2.85119724273682	High	0	0.0003517
High	[K].LLANQEEGTQIR.[V]		0.000661564	0	1	2	4	B5XTS2	B5XTS2 [15-26]	0	1371.72266817	Not Found	High	High		6.9e7		3.72529125213623	High	0	1.622E-06
High	[K].ATLEDLGQAK.[R]		0.00318441	0	1	3	27	A6TH53	A6TH53 [312-321]	0	1045.55241511	High	High	High		2.8e8	6.8e6	3.33778190612793	High	0	0.0001007
High	[K].VAQEQGVAVK.[T]		0.00343166	0	1	2	2	A6T9K7	A6T9K7 [529-538]	0	1028.57348494	High	Not Found	Not Found				2.83721590042114	High	0	3.488E-06
High	[K].LMEIAQQQHAQQQAGSADAQASNAK.[D]		5.75057E-09	0	1	2	29	A6T4F4	A6T4F4 [598-622]	0	2624.24815055	High	High	High	1.5e7	4.5e8	8.5e6	6.12156629562378	High	0	6.232E-15
High	[K].LMEIAQQQHAQQQAGSADAQASNAK.[D]	1xDeamidated [Q/N]	4.31847E-08	0	1	2	56	A6T4F4	A6T4F4 [598-622]	0	2625.23216655	High	High	High	2.5e7	5.8e6		6.48186445236206	High	0	3.337E-15
High	[K].EATEQTPSAAAPEAPAAEQGE.[-]		1.36283E-05	0	1	1	15	A6TEI3	A6TEI3 [691-711]	0	2054.91489776	High	High	High	4.0e6		9.4e6	5.69521141052246	High	0	1.702E-09
High	[K].ACEEVGFVSR.[S]	1xCarbamidomethyl [C2]	0.0120137	0	1	1	12	A6T5R4	A6T5R4 [57-66]	0	1153.53063412	High	High	High	4.4e6	1.9e7		3.05859971046448	High	0	4.49E-05
High	[K].LMEIAQQQHAQQQAGSADAQASNAK.[D]	1xDeamidated [Q/N]; 1xOxidation [M2]	1.29569E-06	0	1	2	11	A6T4F4	A6T4F4 [598-622]	0	2641.22708155	Not Found	High	Not Found		6.0e6		5.18611812591553	High	0	1.031E-09
High	[R].DQNEDIDREDFAQR.[F]		0.00373779	0	1	1	8	B5Y109	B5Y109 [261-274]	1	1750.76269484	High	High	High	5.2e6	1.8e7		2.07280731201172	High	3.856E-05	0.0008251
High	[K].DPQQIISGNEK.[V]		0.00222623	0	1	2	6	A6TFH4	A6TFH4 [311-321]	0	1228.61680618	High	High	High				3.22578716278076	High	0	1.106E-05
High	[R].FYGVQFHPEVTHTR.[Q]	1xDeamidated [Q5]	0.00445797	0	1	2	1	A6TCC2	A6TCC2 [175-188]	0	1718.82853059	High	Not Found	Not Found	1.0e7			1.43717205524445	High	0	5.72E-06
High	[K].SVDAMIPIGR.[G]		0.00308397	0	1	2	24	A6TG38	A6TG38 [152-161]	0	1058.5662911	High	High	High			4.7e6	3.12884163856506	High	0	1.177E-05
High	[R].AAEGSHIHLGAQNVDVNLSGAFTGETSAEMLK.[D]		8.88452E-06	0	1	1	21	Q7X222	Q7X222 [53-84]	0	3254.57462933	High	Not Found	Not Found	2.1e7			5.86576700210571	High	0	2.179E-06
High	[R].IGVLVAAK.[G]		0.0321547	0	1	1	19	A6T4X2	A6T4X2 [152-159]	0	770.51345104	High	High	High				2.61831188201904	High	3.856E-05	0.001066
High	[R].ADLNVPVK.[D]		0.0290951	0	1	1	18	B5XUB8	B5XUB8 [20-27]	0	855.49344381	High	High	High				2.98166155815125	High	0	0.0002122
High	[K].LGEFAPTR.[T]		0.0257723	0	1	1	24	B5XN98	B5XN98 [71-78]	0	890.47304272	High	High	High				2.64154005050659	High	0.0004148	0.01112
High	[R].RPEVMGGLGGFGALCALPQK.[Y]	1xCarbamidomethyl [C15]	0.00337712	0	1	2	2	A6TCB3	A6TCB3 [35-54]	0	2058.06231178	High	Not Found	Not Found	1.0e7			4.63783597946167	High	0	3.389E-06
High	[R].IPTLEECDVCHGSGAK.[A]	2xCarbamidomethyl [C7; C10]	2.95243E-06	0	1	2	8	A6T4F5	A6T4F5 [139-154]	0	1772.79419536	High	High	Not Found		1.5e7		3.23121380805969	High	0	4.718E-12
High	[R].LKDLETQSQDGTFDK.[L]		5.73035E-06	0	1	2	69	A6T4X1	A6T4X1 [114-128]	1	1724.83373454	High	High	High	1.6e7	3.6e7	6.3e6	5.32737112045288	High	0	8.839E-10
High	[R].DYFGAHTYK.[R]		0.0168772	0	2	2	16	P00350; P41576	P00350 [446-454]; P41576 [446-454]	0	1101.49998567	High	High	High	1.3e7			2.11335420608521	High	0	7.445E-05
High	[K].YIFELNPAHQLVK.[R]		0.00152326	0	1	1	15	A6T5N6	A6T5N6 [566-578]	0	1571.85803945	High	Not Found	Not Found				2.96792936325073	High	0	7.374E-07
High	[R].FSIPGSK.[-]		0.0180815	0	1	2	29	A6TGC6	A6TGC6 [64-70]	0	735.40356625	High	High	High		2.3e8		2.0726432800293	High	0.0001428	0.003437
High	[K].QTLLTHLNR.[E]		0.0193708	0	1	2	4	A6TEI7	A6TEI7 [43-51]	0	1095.62691749	High	High	Not Found				2.53482985496521	High	0	9.687E-05
High	[K].SQAIEGLVK.[A]		0.0147803	0	1	2	11	A6T5H9	A6T5H9 [288-296]	0	944.54112222	Not Found	Not Found	High				2.22332000732422	High	5.604E-05	0.001379
High	[R].TLEESSALAAANK.[R]		0.000188287	0	1	2	18	A6TFH4	A6TFH4 [572-584]	0	1304.66923562	High	High	High		1.3e7		4.21620559692383	High	0	6.666E-07
High	[R].QASITQELTEIVSGAAAV.[-]		0.00814514	0	1	1	2	A6TG37	A6TG37 [270-287]	0	1787.93853393	Not Found	Not Found	High			2.6e7	2.72041773796082	High	0.006874	0.1752
High	[R].ITEYEKDDNGEFVAK.[T]		7.74961E-05	0	1	1	14	A6TGP1	A6TGP1 [552-566]	1	1757.82283551	High	High	High	1.5e7			3.41830205917358	High	0	5.036E-08
High	[R].TMENQQPPIR.[I]		0.00404949	0	1	2	8	A6TAI3	A6TAI3 [177-186]	0	1213.59938205	High	High	Not Found				2.94799900054932	High	0	2.197E-05
High	[R].ITEYEKDDNGEFVAK.[T]	1xDeamidated [N9]	2.58912E-05	0	1	1	14	A6TGP1	A6TGP1 [552-566]	1	1758.80685151	High	High	Not Found	8.2e7	5.8e7		4.78046798706055	High	0	3.003E-10
High	[K].SFGAPTITK.[D]		0.0386371	0	1	3	18	A6TH53	A6TH53 [43-51]	0	921.50400847	High	High	High				2.0555899143219	High	3.856E-05	0.0009381
High	[R].VAYENVEDAAR.[N]		0.00127692	0	1	2	10	A6T9W8	A6T9W8 [79-89]	0	1236.58550606	High	High	High		2.2e7	2.1e6	4.06959390640259	High	0	5.411E-07
High	[K].DLETQSQDGTFDK.[L]		0.000122095	0	1	2	24	A6T4X1	A6T4X1 [116-128]	0	1483.65470765	High	High	High			6.0e6	5.32627820968628	High	0	3.54E-08
High	[R].DGAYVTLR.[L]		0.0150176	0	1	1	35	A6TEW9	A6TEW9 [168-175]	0	894.46795732	High	High	High	5.0e6			2.53775906562805	High	0	7.436E-05
High	[K].LVADSITSQLER.[R]		0.000304677	0	1	1	124	B5XNA0	B5XNA0 [115-126]	0	1331.71652017	High	High	High	4.5e7	6.9e6	2.2e7	4.23986291885376	High	0	1.309E-07
High	[K].GEGMVLTGPK.[E]		0.0100256	0	1	1	11	A6TGP1	A6TGP1 [522-531]	0	988.51319292	High	High	High				2.48683905601501	High	0	0.0001495
High	[K].DAGYTAVISHR.[S]		0.000712986	0	1	2	68	A6TD53	A6TD53 [361-371]	0	1189.59601123	High	High	High	3.1e6	1.0e8	2.2e7	3.69279837608337	High	0	2.016E-06
High	[K].SVDAAGGEAFEAR.[F]		0.000100176	0	1	1	14	A6T5R2	A6T5R2 [329-341]	0	1279.59131969	High	High	High	5.7e6			4.70385217666626	High	0	1.846E-07
High	[R].IAHWVGQGATVSDR.[V]		1.82887E-05	0	1	1	112	A6TCL7	A6TCL7 [57-70]	0	1496.76045066	High	High	High		4.8e7	4.7e6	4.32240056991577	High	0	4.492E-10
High	[R].GLHSAFTVR.[K]		0.0261836	0	1	1	32	B5XVK6	B5XVK6 [54-62]	0	987.53703993	High	High	High	3.4e7	3.7e7	5.4e6	2.17427468299866	High	0	0.0001744
High	[K].VVEEASNIDIR.[ED]		0.00253084	0	1	2	8	A6T5F6	A6T5F6 [375-385]	0	1244.6481063	High	High	High	1.9e7	1.1e7		2.8641312122345	High	0	3.078E-06
High	[K].QQQAQVEQVLK.[T]		0.00060086	0	1	1	20	A6TCV9	A6TCV9 [351-361]	0	1298.70628988	High	High	High	6.0e6	3.3e7	2.7e6	3.28962588310242	High	0	1.433E-07
High	[R].QMIMVLAPK.[K]		0.0392488	0	1	1	4	P33318	P33318 [169-177]	0	1030.57877012	High	High	Not Found				2.16395163536072	High	0	0.000382
High	[K].DLDLAQANATDQLK.[K]		0.000479998	0	1	2	2	B5XZM0	B5XZM0 [53-66]	0	1515.76492681	High	Not Found	Not Found				3.85204076766968	High	0	8.007E-08
High	[K].VDDGQMGVVLK.[R]		0.0218785	0	1	2	2	A6T5F6	A6T5F6 [255-265]	0	1160.59798508	Not Found	High	Not Found				2.26600694656372	High	0	0.0003356
High	[R].IINEVNGISR.[V]	1xDeamidated [N]	0.00328812	0	1	2	27	A6TCC2	A6TCC2 [500-509]	0	1115.60551372	High	High	High	2.9e7	1.3e7		2.94327163696289	High	0	1.417E-05
High	[K].AAGAELVGMEDLAEQIK.[K]		2.94538E-07	0	1	1	177	A6TGN6	A6TGN6 [89-105]	0	1744.87857628	High	High	High	3.3e7	1.1e8		5.53802156448364	High	0	1.481E-09
High	[R].ELIPGGVNSPVR.[A]		0.0461484	0	1	2	7	A6T4V8	A6T4V8 [13-24]	0	1237.68991159	High	High	Not Found	5.9e6			1.35672855377197	High	0.0001084	0.002547
High	[R].AAEGSHIHLGAQNVDVNLSGAFTGETSAEMLK.[D]	1xDeamidated [N/Q]	0.000122749	0	1	1	17	Q7X222	Q7X222 [53-84]	0	3255.55864533	High	Not Found	Not Found	1.4e7			6.31660556793213	High	0	6.148E-09
High	[K].IFVDEGPSMK.[R]		0.00683136	0	1	1	14	A6TEW7	A6TEW7 [74-83]	0	1122.5499723	High	High	High				3.26839590072632	High	0	2.814E-05
High	[R].ELIIGDR.[Q]		0.014393	0	1	2	20	A6TG38	A6TG38 [165-171]	0	815.46214369	High	High	High				2.17348313331604	High	0.0006356	0.01507
High	[R].IAHWVGQGATVSDR.[V]	1xDeamidated [Q7]	0.00845466	0	1	1	4	A6TCL7	A6TCL7 [57-70]	0	1497.74446666	Not Found	Not Found	High				2.6416323184967	High	0.000834	0.02028
High	[R].IINEVNGISR.[V]	2xDeamidated [N3; N6]	0.0257723	0	1	2	9	A6TCC2	A6TCC2 [500-509]	0	1116.58952972	High	High	High		1.0e7	6.5e6	2.28978800773621	High	0.0006356	0.0145
High	[R].NVGEHEVDFQVHSEVFAK.[V]		0.02419	0	0	1	1			0	2070.98794368	High	Not Found	Not Found				3.79796695709229	High	0	0.0001487
High	[K].EISDGLASAER.[A]		0.0015729	0	1	2	5	B5XZM0	B5XZM0 [39-49]	0	1147.55895697	High	High	High				3.49686646461487	High	0	7.842E-07
High	[K].EVIYVDSPSK.[L]		0.016176	0	1	2	9	A6TCI3	A6TCI3 [380-389]	0	1136.58338086	High	High	High				2.43284273147583	High	0	9.556E-05
High	[K].FTEVGYVGK.[E]		0.043122	0	1	2	5	B5XZ37	B5XZ37 [86-94]	0	999.51457313	High	High	High				2.50029754638672	High	0	0.0004598
High	[R].AAIEAAGGKIEE.[-]		0.00131151	0	1	1	11	B5XNB2	B5XNB2 [133-144]	1	1158.60009352	High	High	High		9.4e6		3.88103675842285	High	0	5.515E-07
High	[R].ETGEVFYGR.[V]		0.0182742	0	1	1	16	B5Y1K5	B5Y1K5 [218-226]	0	1057.49490027	High	High	High			5.2e6	2.32796335220337	High	0	0.0001249
High	[R].QLEELGQVEK.[A]		0.00965882	0	1	2	13	A6T5E9	A6T5E9 [73-82]	0	1172.61574358	High	High	High	7.9e7	8.0e7	6.4e6	3.18473052978516	High	0	2.539E-05
High	[K].NPDMSADELENLAK.[V]		0.000998538	0	1	2	1	A6TB43	A6TB43 [409-422]	0	1546.70536302	High	Not Found	Not Found	3.2e7			3.50996661186218	High	0	3.266E-07
High	[R].QQFVDWLK.[G]		0.0370512	0	1	1	40	Q9F663	Q9F663 [204-211]	0	1063.55710665	High	High	High	1.2e8			2.40695858001709	High	1.996E-05	0.0006694
High	[K].HADNALTFGPR.[D]		0.000563517	0	1	2	66	A6TEV7	A6TEV7 [45-55]	0	1198.5963456	High	High	High			2.9e7	2.93819141387939	High	0	4.172E-07
High	[K].NALVPWSPISEK.[Y]		0.00122346	0	1	1	184	Q9F663	Q9F663 [99-110]	0	1340.72087734	High	High	High	2.6e7	7.7e7		2.8313045501709	High	0	0.0003014
High	[K].SAGGIVLTGSAAAK.[S]		3.68504E-05	0	1	2	46	A6TH52	A6TH52 [21-34]	0	1202.67392716	High	High	High			9.9e6	4.57194423675537	High	0	1.444E-08
High	[K].FGFTSR.[K]		0.048616	0	1	1	28	B5XNB2	B5XNB2 [64-69]	0	714.35695044	High	High	High	6.5e6		1.9e6	1.89438915252686	High	0.0005122	0.01202
High	[K].TGEDIPITAR.[R]		0.00182682	0	1	1	13	A6TAI1	A6TAI1 [67-76]	0	1072.56331414	High	High	High	1.8e6			2.99303960800171	High	0	1.036E-06
High	[K].ADGIGSQLPAAR.[G]		0.000728399	0	1	2	16	A6TGM5	A6TGM5 [112-123]	0	1155.61166129	High	High	High	2.7e7	4.3e6	6.8e6	3.49465680122375	High	0	5.287E-07
High	[K].DDVTGEELTTR.[K]		0.00107614	0	1	1	12	A6T5N7	A6T5N7 [146-156]	0	1235.57500089	High	High	High	4.1e7	5.6e7		3.88594031333923	High	0	3.769E-07
High	[K].KPQFVSPGQMGNIVDK.[F]		0.00394281	0	1	1	2	A6TAN5	A6TAN5 [139-154]	0	1744.90506588	Not Found	Not Found	High				3.30163621902466	High	0	4.535E-06
High	[R].FANPQEGSVIFDDQIR.[G]		7.07614E-05	0	0	1	6			0	1835.89225249	High	Not Found	High	3.2e7			4.37632465362549	High	0	2.053E-09
High	[K].DETYLYQTGK.[G]		0.0206415	0	1	2	9	A6THZ0	A6THZ0 [188-197]	0	1217.56845903	High	Not Found	High	1.3e7		4.7e6	3.04655337333679	High	0	0.00011
High	[R].VAVFTQGANAEAAK.[A]		0.000138815	0	1	1	28	A6TGN6	A6TGN6 [75-88]	0	1376.71685454	High	High	High		6.8e8	1.5e7	4.29456758499146	High	0	8.865E-09
High	[K].GGLGNLMK.[Q]		0.0481124	0	1	2	11	A6T5N4	A6T5N4 [6-13]	0	789.42873513	High	High	High	1.2e7	3.2e6		2.48472833633423	High	7.411E-05	0.001784
High	[K].FEELVQTR.[N]		0.00610759	0	1	2	24	A6T4F4	A6T4F4 [529-536]	0	1021.53128579	High	High	High	7.9e6			2.79295802116394	High	0	0.0001084
High	[K].TAPPQISAEVLKK.[M]		0.0380348	0	1	2	11	A6T4F4	A6T4F4 [110-122]	1	1381.80494127	High	Not Found	High			1.4e7	2.18627548217773	High	0.001317	0.03089
High	[K].TAEEAVFAAR.[L]		0.00202207	0	2	2	9	B5XYE8; A6TGP7	B5XYE8 [74-83]; A6TGP7 [74-83]	0	1064.53709942	Not Found	High	High			1.7e7	3.7019305229187	High	0	1.711E-06
High	[R].VAVFTQGANAEAAK.[A]	1xDeamidated [N/Q]	3.68504E-05	0	1	1	18	A6TGN6	A6TGN6 [75-88]	0	1377.70087054	High	High	High			1.5e7	4.7131028175354	High	0	1.475E-08
High	[R].REDFANETADDSEAGDSEE.[-]	1xDeamidated [N6]	1.45316E-05	0	1	2	10	A6THB1	A6THB1 [113-131]	1	2087.7795864	High	High	Not Found	1.2e7	1.4e7		5.81570768356323	High	0	1.512E-10
High	[K].VWVVEGSK.[K]		0.0178909	0	1	1	25	B5XVK6	B5XVK6 [30-37]	0	903.49344381	High	High	High		8.2e7		2.1154887676239	High	0.0001428	0.003422
High	[K].ISDVEVLK.[A]		0.0218785	0	1	1	19	A6T4X2	A6T4X2 [105-112]	0	902.51932416	High	High	High			7.3e6	1.85928070545197	High	0	0.0001225
High	[R].REDFANETADDSEAGDSEE.[-]		2.06332E-06	0	1	2	30	A6THB1	A6THB1 [113-131]	1	2086.7955704	High	High	High	9.9e6	1.8e7		5.56803035736084	High	0	2.374E-12
High	[R].SQLNYSEENLK.[Q]		0.00281624	0	1	1	14	A6T5R2	A6T5R2 [300-310]	0	1324.6379355	High	High	High	6.1e7	1.4e8		3.40005970001221	High	0	1.036E-05
High	[R].QQDLVDYSPVSEK.[H]		0.000154485	0	2	10	22	P0A3M1; P37323	P0A3M1 [95-107]; P37323 [74-86]	0	1507.72747869	High	High	High			4.6e6	3.84614753723145	High	0	1.037E-07
High	[K].AADMTGADIEAMTR.[S]	1xOxidation [M]	0.00274201	0	1	2	6	A6TGN5	A6TGN5 [114-127]	0	1468.64065474	High	High	High		2.8e6		3.39418435096741	High	0	2.775E-05
High	[R].ENELEEAVMSDR.[D]		0.00137615	0	1	2	2	A6TEI7	A6TEI7 [376-387]	0	1421.62129909	High	Not Found	Not Found	8.1e7			4.26078224182129	High	0	3.216E-06
High	[K].LVSSAGTGHFYTTTK.[N]		1.48458E-05	0	1	1	59	B5XTG7	B5XTG7 [11-25]	0	1569.79074767	High	High	High		2.2e8	1.2e7	4.20357275009155	High	0	1.501E-08
High	[K].LIDQTEHPGPLPETVVAHLDK.[S]		0.000153661	0	1	2	4	A6T4R5	A6T4R5 [91-111]	0	2309.21358638	High	Not Found	Not Found	1.4e7			3.50127410888672	High	0	1.206E-06
High	[R].AGLGMMEGVLEHVPSAR.[I]		1.57453E-05	0	1	2	18	A6TCB0	A6TCB0 [79-95]	0	1753.87238555	High	Not Found	Not Found	8.0e6			3.66689944267273	High	0	2.126E-08
High	[K].SQVTFQYDDGK.[I]		0.000837031	0	1	2	24	A6TDV1	A6TDV1 [167-177]	0	1287.58517169	High	High	High	2.6e7	1.3e7	1.1e7	3.70895504951477	High	0	5.125E-06
High	[K].LEEIQECHLVSGDFDYLLK.[T]	1xDeamidated [Q5]; 1xCarbamidomethyl [C7]	0.000381399	0	1	1	2	P37424	P37424 [100-118]	0	2309.10059078	High	Not Found	Not Found				3.63859057426453	High	0	5.201E-08
High	[K].LAGGVAVIK.[V]		0.00709114	0	1	2	30	A6TH53	A6TH53 [372-380]	0	827.53491473	High	High	High				2.31224465370178	High	0	1.395E-05
High	[R].AVAVDSGVTAVAK.[R]		0.000152842	0	1	2	27	A6TGP0	A6TGP0 [707-719]	0	1187.66302813	High	High	High	1.4e8	2.0e8		4.48889255523682	High	0	9.014E-09
High	[R].AVEAAGGEVCMTR.[A]	1xCarbamidomethyl [C10]	0.000266551	0	1	1	14	A6T710	A6T710 [57-69]	0	1350.61404607	High	High	High		6.4e6		4.51757669448853	High	0	1.874E-07
High	[K].HADNALTFGPR.[D]	1xDeamidated [N4]	0.00379815	0	1	2	2	A6TEV7	A6TEV7 [45-55]	0	1199.5803616	High	Not Found	Not Found				2.94279646873474	High	0	8.612E-06
High	[-].MIQEQTMLNVADNSGAR.[R]		1.08606E-06	0	1	1	73	A6TEW2	A6TEW2 [1-17]	0	1877.88440667	High	High	High	1.4e7	4.1e7	1.9e7	6.88929271697998	High	0	5.263E-11
High	[K].CVYVAIGQK.[A]	1xCarbamidomethyl [C1]	0.0181776	0	1	2	14	A6TG38	A6TG38 [193-201]	0	1037.54482772	High	High	High	9.5e6			2.62205457687378	High	0	0.0002143
High	[R].YQDALIELAALR.[E]		0.00654608	0	1	2	2	A6TFH4	A6TFH4 [634-645]	0	1375.75799109	Not Found	High	Not Found		2.5e7		2.51203680038452	High	0	1.198E-05
High	[K].AADMTGADIEAMTR.[S]		2.15866E-05	0	1	2	80	A6TGN5	A6TGN5 [114-127]	0	1452.64573974	High	High	High	9.9e6		1.9e7	4.79918622970581	High	0	2.835E-08
High	[K].LENSLGGIK.[D]		0.0198906	0	1	2	11	A6T4X1	A6T4X1 [144-152]	0	930.52547216	High	High	High		5.7e7		2.17434120178223	High	0	0.000231
High	[K].DPLVPEENDK.[T]		0.0197855	0	1	1	4	B5XTE8	B5XTE8 [36-45]	0	1155.55280897	Not Found	High	High				2.40249705314636	High	0	0.0001009
High	[-].MIQEQTMLNVADNSGAR.[R]	1xDeamidated [N13]	1.72439E-05	0	1	1	2	A6TEW2	A6TEW2 [1-17]	0	1878.86842267	Not Found	High	Not Found		1.0e7		5.35678005218506	High	0	1.377E-10
High	[R].SESLPLDSNHVNTEEAR.[L]		7.64894E-06	0	1	2	15	A6TB35	A6TB35 [105-121]	0	1897.88862355	High	High	High	3.4e8	2.2e8		4.07585096359253	High	0	2.681E-07
High	[R].HGESQWNNENR.[F]		0.010975	0	1	1	4	B5XZB2	B5XZB2 [11-21]	0	1370.5832146	High	High	Not Found				3.04108142852783	High	0.0003381	0.008019
High	[K].IILSDDNVK.[A]		0.00872927	0	1	1	13	A6T6F6	A6T6F6 [304-312]	0	1016.56225154	High	High	High				2.36627054214478	High	3.856E-05	0.0007144
High	[K].VIDLMCPFAK.[G]	1xCarbamidomethyl [C6]	0.0238096	0	1	2	8	A6TG36	A6TG36 [133-142]	0	1193.60571338	Not Found	Not Found	High				3.04873609542847	High	9.122E-05	0.002072
High	[K].AGVLAEVR.[R]		0.00520426	0	1	1	68	B5XU21	B5XU21 [26-33]	0	814.47812812	High	High	High			5.6e6	2.53920269012451	High	0	8.546E-05
High	[K].VSDDAPLMER.[V]		0.0105176	0	1	1	4	B5XTS2	B5XTS2 [101-110]	0	1132.53029944	Not Found	High	High				2.7056610584259	High	0	4.012E-05
High	[K].VHIINLEK.[T]		0.00334123	0	1	2	98	A6T4X1	A6T4X1 [38-45]	0	965.57784211	High	High	High	7.5e6	2.0e8	2.0e8	2.33497381210327	High	3.856E-05	0.0008822
High	[K].AEAQVIIEQANK.[R]		0.000892494	0	1	2	23	B5XZM0	B5XZM0 [70-81]	0	1313.70595551	High	High	High			4.0e6	3.71342253684998	High	0	2.633E-07
High	[-].MIQEQTMLNVADNSGAR.[R]	1xOxidation [M1]	2.89685E-05	0	1	1	5	A6TEW2	A6TEW2 [1-17]	0	1893.87932167	High	High	Not Found		3.6e7		5.18942022323608	High	0	3.717E-10
High	[K].AQSVTLDYK.[A]		0.0144697	0	1	2	15	A6TCI3	A6TCI3 [56-64]	0	1024.53095142	High	High	High	2.4e7	1.4e7	4.6e6	2.67284893989563	High	0	5.5E-05
High	[K].TEEFDAIK.[I]		0.040079	0	1	1	8	A6TGP1	A6TGP1 [14-21]	0	952.46220318	High	High	High				2.16883492469788	High	0	0.0003992
High	[R].VGFGYGK.[A]		0.0506819	0.000445779	1	1	24	A6TEV5	A6TEV5 [46-52]	0	727.37735153	High	High	High				1.84968674182892	High	0.0003064	0.007191
High	[R].LDEISPGDK.[Q]		0.0512115	0.000445779	1	1	4	A6TCI1	A6TCI1 [144-152]	0	973.48366687	High	High	Not Found				2.63632750511169	High	0.000226	0.004983
High	[R].FEAAGFK.[I]		0.0496385	0.000445779	1	1	8	A6TCD7	A6TCD7 [27-33]	0	769.38791619	High	High	High				2.23707723617554	High	3.856E-05	0.001077
High	[R].EIVSELDK.[H]		0.0512115	0.000445779	1	2	8	B5XZ37	B5XZ37 [8-15]	0	932.4935033	High	High	High				2.53676557540894	High	1.996E-05	0.0006451
High	[K].IVGIDAVVLSTQHAEDIDQK.[S]	1xDeamidated [Q]	0.0504191	0.000445779	1	2	3	A6TDV1	A6TDV1 [178-197]	0	2152.11320408	High	Not Found	High				2.36510801315308	High	0.002735	0.06612
High	[K].VADYPFTTLVPSLGVVR.[M]		0.0522869	0.000445779	1	2	1	A6TEK2	A6TEK2 [186-202]	0	1834.01091111	Not Found	Not Found	High				1.9163202047348	High	1.996E-05	0.0006691
High	[K].KNVEFFEAR.[R]		0.0514783	0.000445779	1	2	22	A6THB4	A6THB4 [42-50]	1	1139.58438397	High	High	High				2.85848236083984	High	3.856E-05	0.0008462
High	[K].KVDVTGTSK.[G]		0.0506819	0.000445779	1	1	2	A6TEX2	A6TEX2 [106-114]	1	934.52038676	Not Found	Not Found	High				2.50826692581177	High	3.856E-05	0.0009954
High	[K].QFENPVYWGVDLSSEHER.[Y]	1xDeamidated [N/Q]	0.0525592	0.000445779	1	1	4	A6T726	A6T726 [326-343]	0	2192.98833797	High	High	Not Found		1.5e7		3.2126452922821	High	5.604E-05	0.001353
High	[R].TISQLYDPEK.[G]		0.0498974	0.000445779	1	2	8	A6TBK7	A6TBK7 [124-133]	0	1193.60484455	High	High	High	6.2e7	5.8e7		2.4786901473999	High	0.0001253	0.003284
High	[R].NGDSLTLRPEGTAGCVR.[A]	1xCarbamidomethyl [C15]	0.0498974	0.000445779	1	1	2	B5XNL6	B5XNL6 [74-90]	0	1802.88137053	High	Not Found	Not Found	3.7e7			1.60793650150299	High	0.0006977	0.0166
High	[R].QQHAGEGFGAHLPENITPEFVR.[D]	1xDeamidated [Q]	0.0620317	0.000864064	1	1	4	A6TGQ1	A6TGQ1 [183-204]	0	2435.17384723	High	Not Found	Not Found	3.1e7			3.81239724159241	High	3.856E-05	0.0009355
High	[R].RQLAYPINK.[L]		0.0586035	0.000864064	1	2	3	A6THB1	A6THB1 [45-53]	1	1102.63675392	High	High	Not Found		6.9e7		1.83616948127747	High	3.856E-05	0.0008386
High	[K].NSIQSIEDYPKPGILFR.[D]		0.0571063	0.000864064	1	2	3	A6T5N2	A6T5N2 [13-29]	0	1977.04400206	High	Not Found	Not Found				2.57250666618347	High	3.856E-05	0.0007931
High	[R].TQTSGVQIR.[T]		0.0583011	0.000864064	1	2	8	A6TAI3	A6TAI3 [168-176]	0	989.53743379	High	High	High				1.91644239425659	High	3.856E-05	0.0009203
High	[R].SFTFVTK.[T]		0.0659911	0.000864064	1	2	30	A6TGN5	A6TGN5 [66-72]	0	829.44543103	High	High	High				1.95497822761536	High	0.0004803	0.01167
High	[R].ISVVEVMGR.[Y]		0.0565178	0.000864064	1	1	2	A6TGB8	A6TGB8 [164-172]	0	989.54482741	High	Not Found	Not Found	2.1e7			2.17901492118835	High	0.001675	0.03798
High	[R].GVTYSAPLR.[V]		0.0565178	0.000864064	1	2	18	A6TGP0	A6TGP0 [89-97]	0	963.52580653	High	High	High			3.0e6	2.58565044403076	High	0.0005275	0.01254
High	[R].GVQSILQR.[Y]		0.0623527	0.000864064	1	2	8	A6TG36	A6TG36 [360-367]	0	900.5261409	High	High	Not Found				2.66521334648132	High	3.856E-05	0.0009456
High	[K].VLPELNGK.[L]	1xDeamidated [N6]	0.05952	0.000864064	1	1	23	P24164	P24164 [212-219]	0	870.49310987	High	High	High		4.9e7		1.79155647754669	High	0.0003514	0.008484
High	[R].ALALADAIK.[L]		0.0646451	0.000864064	1	1	6	P26420	P26420 [177-185]	0	885.54039399	High	High	Not Found	1.0e7	7.2e6		1.8902496099472	High	3.856E-05	0.001015
High	[R].QDLAPEAAEAVLHGK.[W]	1xDeamidated [Q1]	0.0565178	0.000864064	1	1	73	A6T5I9	A6T5I9 [81-95]	0	1549.7856627	High	High	High		6.5e7		2.3406720161438	High	0.00686	0.1748
High	[K].DNTPMFVR.[G]		0.0542218	0.000864064	1	1	28	P24164	P24164 [119-126]	0	979.46657711	High	High	High	1.3e7	1.2e8	3.7e6	2.55825757980347	High	5.604E-05	0.001546
High	[K].LPATIILR.[A]		0.0571063	0.000864064	1	2	6	A6TGP0	A6TGP0 [204-211]	0	896.59276394	High	High	Not Found	1.2e7			2.57512497901917	High	3.856E-05	0.0007969
High	[R].IEEALGEQAPFNGRK.[E]	1xDeamidated [N12]	0.0656521	0.000864064	1	2	4	A6TD53	A6TD53 [412-426]	1	1659.83367548	Not Found	Not Found	High			2.3e7	2.23965644836426	High	0.0003514	0.008634
High	[K].FVINLK.[K]		0.0613944	0.000864064	1	2	73	A6T5H9	A6T5H9 [233-238]	0	733.46068723	High	High	High	1.4e7	1.4e7		1.69700610637665	High	0.005209	0.1315
High	[R].SNPQAELIK.[D]		0.0586035	0.000864064	1	2	5	A6T562	A6T562 [181-189]	0	999.54693585	High	High	Not Found	6.2e6	2.5e6		1.81348598003387	High	0.0001595	0.003873
High	[K].AAHSFNLLDAR.[K]		0.0547872	0.000864064	1	2	5	A6TFH5	A6TFH5 [251-261]	0	1214.62764572	High	High	Not Found	2.3e7			2.38228893280029	High	3.856E-05	0.0008604
High	[R].LLQTLLEEEWPDR.[A]		0.0656521	0.000864064	1	2	7	A6TGG9	A6TGG9 [246-258]	0	1641.84826251	High	Not Found	High	5.1e6			2.66141414642334	High	9.122E-05	0.002426
High	[K].EAMEPEFK.[V]		0.0547872	0.000864064	1	2	21	A6TCG5	A6TCG5 [278-285]	0	980.43935928	High	High	High		3.2e6		2.47850131988525	High	3.856E-05	0.001056
[truncated: 452 more rows]
