# Supplementary material for: Disruption of KPC-producing Klebsiella pneumoniae membrane via induction of oxidative stress by cinnamon bark (Cinnamomum verum J. Presl) essential oil
Source: PLoS One. 2019 Apr 2;14(4):e0214326. doi: 10.1371/journal.pone.0214326 (PMC6445408; doi:10.1371/journal.pone.0214326)
Supplement: S1 Attachment — (ZIP) [file pone.0214326.s001.zip › S1 Attachment/Control BR1/Control1_220917_01_Proteins.txt]

Protein FDR Confidence	Master	Accession	Description	Exp. q-value	Sum PEP Score	Coverage	# Peptides	# PSMs	# Unique Peptides	# Protein Groups	# AAs	MW [kDa]	calc. pI	Found in Sample: [S3] F3: Sample	Found in Sample: [S2] F2: Sample	Found in Sample: [S1] F1: Sample	Area: F3: Sample	Area: F2: Sample	Area: F1: Sample	emPAI	Score Sequest HT	# Peptides Sequest HT
High	IsMasterProtein	A6TEX7	Elongation factor Tu OS=Klebsiella pneumoniae subsp. pneumoniae (strain ATCC 700721 / MGH 78578) GN=tufA PE=3 SV=1	0	418.267683219134	83.502538071066	24	3105	24	1	394	43.219	5.45	High	High	High	2.0e9	5.9e9	5.4e9	90.525	7975.07721114159	24
High	IsMasterProtein	A6TCJ1	Autonomous glycyl radical cofactor OS=Klebsiella pneumoniae subsp. pneumoniae (strain ATCC 700721 / MGH 78578) GN=grcA PE=3 SV=1	0	117.993533413553	81.8897637795276	11	563	11	1	127	14.234	5.02	High	High	High	3.1e8	3.9e8	4.6e8	34.112	1143.80916404724	11
High	IsMasterProtein	A6TGN9	50S ribosomal protein L7/L12 OS=Klebsiella pneumoniae subsp. pneumoniae (strain ATCC 700721 / MGH 78578) GN=rplL PE=3 SV=1	0	88.4798983153795	81.8181818181818	8	983	8	1	121	12.334	4.65	High	High	High	6.8e9	6.9e9	2.0e7	30.623	2791.71932268143	8
High	IsMasterProtein	A6T4X2	Elongation factor Ts OS=Klebsiella pneumoniae subsp. pneumoniae (strain ATCC 700721 / MGH 78578) GN=tsf PE=3 SV=1	0	209.852798982061	80.565371024735	20	1027	20	1	283	30.431	5.21	High	High	High	8.0e8	1.6e9	7.8e7	25.827	2899.65299916267	20
High	IsMasterProtein	Q9F663	Carbapenem-hydrolyzing beta-lactamase KPC OS=Klebsiella pneumoniae GN=bla PE=1 SV=2	0	221.052561895011	75.7679180887372	19	1305	19	1	293	31.096	7.85	High	High	High	4.7e8	2.3e9	2.0e8	43.668	3269.47238361835	19
High	IsMasterProtein	A6TEX2	50S ribosomal protein L3 OS=Klebsiella pneumoniae subsp. pneumoniae (strain ATCC 700721 / MGH 78578) GN=rplC PE=3 SV=1	0	177.286757402109	74.1626794258373	13	496	13	1	209	22.225	9.91	High	High	High	8.6e8	2.6e9	2.4e7	30.623	1429.64818012714	13
High	IsMasterProtein	A6TEU8	DNA-directed RNA polymerase subunit alpha OS=Klebsiella pneumoniae subsp. pneumoniae (strain ATCC 700721 / MGH 78578) GN=rpoA PE=3 SV=1	0	198.697341418919	72.6443768996961	20	424	20	1	329	36.443	5.06	High	High	High	5.7e8	1.2e9	7.1e7	17.233	1065.0218205452	20
High	IsMasterProtein	A6TEW0	50S ribosomal protein L5 OS=Klebsiella pneumoniae subsp. pneumoniae (strain ATCC 700721 / MGH 78578) GN=rplE PE=3 SV=1	0	118.851219857122	72.6256983240224	13	696	13	1	179	20.289	9.48	High	High	High	3.5e7	2.7e7	1.1e8	33.551	1515.8833771944	13
High	IsMasterProtein	Q7X222	Triosephosphate isomerase OS=Klebsiella pneumoniae GN=tpiA PE=3 SV=1	0	179.68646529502	72.5490196078431	11	403	11	1	255	26.921	6.16	High	High	High	6.5e7	1.4e9	3.2e7	42.94	1053.09345209599	11
High	IsMasterProtein	A6TEV7	50S ribosomal protein L6 OS=Klebsiella pneumoniae subsp. pneumoniae (strain ATCC 700721 / MGH 78578) GN=rplF PE=3 SV=1	0	122.029970068842	72.316384180791	10	499	10	1	177	18.832	9.7	High	High	High	1.7e9	8.6e8	1.3e8	37.312	1110.00715112686	10
High	IsMasterProtein	A6TG36	ATP synthase subunit beta OS=Klebsiella pneumoniae subsp. pneumoniae (strain ATCC 700721 / MGH 78578) GN=atpD PE=3 SV=1	0	220.404613549355	70.8695652173913	20	639	20	1	460	50.179	5	High	High	High	2.0e8	1.2e8	4.1e7	18.573	1879.40289306641	20
High	IsMasterProtein	A6T4F4	Chaperone protein DnaK OS=Klebsiella pneumoniae subsp. pneumoniae (strain ATCC 700721 / MGH 78578) GN=dnaK PE=3 SV=1	0	619.737996423291	70.6896551724138	37	1824	37	1	638	69.066	4.97	High	High	High	6.8e8	1.6e9	1.6e8	87.862	5231.59847950935	37
High	IsMasterProtein	P24164	Glyceraldehyde-3-phosphate dehydrogenase (Fragment) OS=Klebsiella pneumoniae GN=gap PE=3 SV=2	0	189.464295408704	70.6270627062706	19	775	19	1	303	32.286	7.03	High	High	High	6.3e9	7.3e9	1.0e8	28.936	2247.30417001247	19
High	IsMasterProtein	B5XTE8	DNA-directed RNA polymerase subunit omega OS=Klebsiella pneumoniae (strain 342) GN=rpoZ PE=3 SV=1	0	54.7225891667234	70.3296703296703	6	173	6	1	91	10.23	4.92	High	High	High	1.5e7	1.5e7	1.4e7	9	497.33082652092	6
High	IsMasterProtein	A6TD53	Enolase OS=Klebsiella pneumoniae subsp. pneumoniae (strain ATCC 700721 / MGH 78578) GN=eno PE=3 SV=1	0	358.387574933322	70.1388888888889	21	1762	21	1	432	45.521	5.3	High	High	High	3.3e8	5.3e8	1.4e8	74.858	5600.79666078091	21
High	IsMasterProtein	B5XNB2	50S ribosomal protein L15 OS=Klebsiella pneumoniae (strain 342) GN=rplO PE=3 SV=1	0	84.7100686484845	70.1388888888889	9	667	9	1	144	15.125	11.15	High	High	High	3.8e7	1.2e8	2.7e8	18.953	1318.76602447033	9
High	IsMasterProtein	A6TH53	60 kDa chaperonin OS=Klebsiella pneumoniae subsp. pneumoniae (strain ATCC 700721 / MGH 78578) GN=groL PE=3 SV=1	0	460.238834120232	70.0729927007299	29	1825	29	1	548	57.09	4.94	High	High	High	9.7e8	2.1e9	4.4e7	39.37	5832.76314425468	29
High	IsMasterProtein	A6TGC6	50S ribosomal protein L31 OS=Klebsiella pneumoniae subsp. pneumoniae (strain ATCC 700721 / MGH 78578) GN=rpmE PE=3 SV=1	0	66.8278668863922	70	4	234	4	1	70	7.737	9.36	High	High	High	1.5e7	1.2e8	1.9e7	62.096	662.588409662247	4
High	IsMasterProtein	A6THB4	50S ribosomal protein L9 OS=Klebsiella pneumoniae subsp. pneumoniae (strain ATCC 700721 / MGH 78578) GN=rplI PE=3 SV=1	0	103.560053199183	68.4563758389262	10	545	10	1	149	15.783	6.58	High	High	High	7.5e8	2.2e8	1.2e8	21.758	1224.8676122427	10
High	IsMasterProtein	A6TGN6	50S ribosomal protein L1 OS=Klebsiella pneumoniae subsp. pneumoniae (strain ATCC 700721 / MGH 78578) GN=rplA PE=3 SV=1	0	155.915716478533	67.948717948718	13	760	13	1	234	24.729	9.64	High	High	High	3.3e8	7.9e8	1.4e8	41.17	2288.88734531403	13
High	IsMasterProtein	B5XVK6	50S ribosomal protein L19 OS=Klebsiella pneumoniae (strain 342) GN=rplS PE=3 SV=1	0	56.6383416435777	66.9565217391304	8	239	8	1	115	13.125	10.62	High	High	High	1.3e8	4.6e8	1.0e7	30.623	480.090643763542	8
High	IsMasterProtein	A6TEV0	30S ribosomal protein S11 OS=Klebsiella pneumoniae subsp. pneumoniae (strain ATCC 700721 / MGH 78578) GN=rpsK PE=3 SV=1	0	87.6633307326956	66.6666666666667	7	290	7	1	129	13.85	11.33	High	High	High	2.1e7	4.0e8	3.6e7	99	640.872592926025	7
High	IsMasterProtein	A6THB1	30S ribosomal protein S6 OS=Klebsiella pneumoniae subsp. pneumoniae (strain ATCC 700721 / MGH 78578) GN=rpsF PE=3 SV=1	0	125.468375007428	64.8854961832061	9	350	9	1	131	15.107	5.38	High	High	High	1.5e9	8.7e7	4.8e7	99	886.577620267868	9
High	IsMasterProtein	A6TEV5	30S ribosomal protein S5 OS=Klebsiella pneumoniae subsp. pneumoniae (strain ATCC 700721 / MGH 78578) GN=rpsE PE=3 SV=1	0	86.7682727986024	63.4730538922156	9	416	9	1	167	17.636	10.27	High	High	High	1.7e8	3.5e7	4.6e7	7.483	1103.5913412571	9
High	IsMasterProtein	A6TCB0	Uracil phosphoribosyltransferase OS=Klebsiella pneumoniae subsp. pneumoniae (strain ATCC 700721 / MGH 78578) GN=upp PE=3 SV=1	0	74.4589041979937	63.4615384615385	9	122	9	1	208	22.551	5.82	High	High	High	2.1e7	2.3e7	3.4e7	6.017	419.01369702816	9
High	IsMasterProtein	A6T5H9	Trigger factor OS=Klebsiella pneumoniae subsp. pneumoniae (strain ATCC 700721 / MGH 78578) GN=tig PE=3 SV=1	0	216.859428459323	62.5	24	1086	24	1	432	48.083	4.89	High	High	High	1.3e8	6.2e8	6.5e8	17.166	3015.67164433002	24
High	IsMasterProtein	A6T4X1	30S ribosomal protein S2 OS=Klebsiella pneumoniae subsp. pneumoniae (strain ATCC 700721 / MGH 78578) GN=rpsB PE=3 SV=2	0	179.746341612775	62.2406639004149	13	697	13	1	241	26.683	7.14	High	High	High	2.0e8	5.9e8	8.8e8	62.096	1498.16237699986	13
High	IsMasterProtein	A6TGP0	DNA-directed RNA polymerase subunit beta OS=Klebsiella pneumoniae subsp. pneumoniae (strain ATCC 700721 / MGH 78578) GN=rpoB PE=3 SV=2	0	524.494256694908	61.5499254843517	59	936	59	1	1342	150.422	5.29	High	High	High	1.8e8	3.1e8	1.2e8	8.46	2654.36843335629	59
High	IsMasterProtein	A6TG38	ATP synthase subunit alpha OS=Klebsiella pneumoniae subsp. pneumoniae (strain ATCC 700721 / MGH 78578) GN=atpA PE=3 SV=1	0	229.983329743606	60.6237816764133	25	952	25	1	513	55.135	6	High	High	High	9.1e7	6.9e7	7.9e7	10.602	2991.23165392876	25
High	IsMasterProtein	A6TH52	10 kDa chaperonin OS=Klebsiella pneumoniae subsp. pneumoniae (strain ATCC 700721 / MGH 78578) GN=groS PE=3 SV=1	0	48.8433438257026	59.7938144329897	5	253	5	1	97	10.378	5.5	High	High	High	3.8e8	2.0e8	2.8e7	20.544	632.452245950699	5
High	IsMasterProtein	B5XNB5	30S ribosomal protein S4 OS=Klebsiella pneumoniae (strain 342) GN=rpsD PE=3 SV=1	0	132.091929004559	59.7087378640777	14	394	14	1	206	23.488	10.05	High	High	High	1.2e8	7.3e8	1.9e8	38.811	830.450397729874	14
High	IsMasterProtein	B5XSS1	50S ribosomal protein L13 OS=Klebsiella pneumoniae (strain 342) GN=rplM PE=3 SV=1	0	90.6048692353574	59.1549295774648	9	538	9	1	142	16.1	9.7	High	High	High	1.3e9	1.7e9	5.1e7	45.416	1279.44104039669	9
High	IsMasterProtein	A6TEW7	50S ribosomal protein L22 OS=Klebsiella pneumoniae subsp. pneumoniae (strain ATCC 700721 / MGH 78578) GN=rplV PE=3 SV=1	0	129.97098893909	59.0909090909091	8	500	8	1	110	12.189	10.18	High	High	High	1.3e8	6.5e7	2.3e7	192.07	1474.42229545116	8
High	IsMasterProtein	A6TCL7	30S ribosomal protein S16 OS=Klebsiella pneumoniae subsp. pneumoniae (strain ATCC 700721 / MGH 78578) GN=rpsP PE=3 SV=1	0	79.5827984691486	58.5365853658537	4	304	4	1	82	9.085	10.83	High	High	High	1.5e8	3.2e8	1.9e7	315.228	937.221523165703	4
High	IsMasterProtein	A6TGQ0	Thiamine-phosphate synthase OS=Klebsiella pneumoniae subsp. pneumoniae (strain ATCC 700721 / MGH 78578) GN=thiE PE=3 SV=1	0	78.0667338578571	58.2938388625592	7	90	7	1	211	23.001	5.58	High	High	High	9.7e7	1.2e7	2.1e7	7.111	255.135889172554	7
High	IsMasterProtein	A6TEW9	50S ribosomal protein L2 OS=Klebsiella pneumoniae subsp. pneumoniae (strain ATCC 700721 / MGH 78578) GN=rplB PE=3 SV=1	0	173.20638718753	58.2417582417582	16	775	16	1	273	29.816	10.93	High	High	High	6.2e7	4.0e9	1.0e8	28.764	1475.70054686069	16
High	IsMasterProtein	A6TEN8	30S ribosomal protein S9 OS=Klebsiella pneumoniae subsp. pneumoniae (strain ATCC 700721 / MGH 78578) GN=rpsI PE=3 SV=1	0	43.5173529622342	57.6923076923077	8	255	8	1	130	14.847	10.95	High	High	High	6.1e8	9.6e8	1.3e6	9	504.466080784798	8
High	IsMasterProtein	A6TEV4	50S ribosomal protein L30 OS=Klebsiella pneumoniae subsp. pneumoniae (strain ATCC 700721 / MGH 78578) GN=rpmD PE=3 SV=1	0	17.1692878430599	57.6271186440678	3	177	3	1	59	6.51	10.96	High	High	High	3.1e8	3.7e8	1.2e7	9	357.47833442688	3
High	IsMasterProtein	P0A297	50S ribosomal protein L10 OS=Salmonella typhimurium (strain LT2 / SGSC1412 / ATCC 700720) GN=rplJ PE=3 SV=2	0	61.2880005974703	55.7575757575758	8	533	8	1	165	17.789	8.98	High	High	High	8.2e8	5.0e8	9.0e7	4.623	1345.46848344803	8
High	IsMasterProtein	A6TFR0	Cell division protein ZapB OS=Klebsiella pneumoniae subsp. pneumoniae (strain ATCC 700721 / MGH 78578) GN=zapB PE=3 SV=1	0	58.8439292388162	55.5555555555556	4	55	4	1	81	9.551	4.56	High	High	High	2.4e8	2.3e8	5.0e7	20.544	124.728533506393	4
High	IsMasterProtein	B5XNA2	50S ribosomal protein L29 OS=Klebsiella pneumoniae (strain 342) GN=rpmC PE=3 SV=1	0	45.2168324895085	55.5555555555556	3	67	3	1	63	7.239	10.27	High	High	High	4.6e8	5.7e7	8.1e7	16.783	125.120830774307	3
High	IsMasterProtein	B5XTJ1	Protein-export protein SecB OS=Klebsiella pneumoniae (strain 342) GN=secB PE=3 SV=1	0	62.7257264724283	55.4838709677419	5	49	5	1	155	17.179	4.32	High	High	High	4.4e7	1.5e8	3.7e7	13.678	145.587553262711	5
High	IsMasterProtein	A6TEX3	30S ribosomal protein S10 OS=Klebsiella pneumoniae subsp. pneumoniae (strain ATCC 700721 / MGH 78578) GN=rpsJ PE=3 SV=1	0	45.6445254199163	55.3398058252427	7	475	7	1	103	11.759	9.86	High	High	High	1.8e7	3.5e8	1.4e8	12.335	1127.01102876663	7
High	IsMasterProtein	B5XZS3	UPF0250 protein KPK_3910 OS=Klebsiella pneumoniae (strain 342) GN=KPK_3910 PE=3 SV=1	0	30.195293932012	55.1724137931034	3	22	3	1	87	9.779	5.33	High	High	High	2.0e8	4.5e8		9	68.4114933013916	3
High	IsMasterProtein	A6TEW1	50S ribosomal protein L24 OS=Klebsiella pneumoniae subsp. pneumoniae (strain ATCC 700721 / MGH 78578) GN=rplX PE=3 SV=1	0	60.6186782585871	54.8076923076923	6	461	6	1	104	11.309	10.21	High	High	High	3.5e7	1.2e8	4.1e7	20.544	1495.09028673172	6
High	IsMasterProtein	B5Y1K5	2,3,4,5-tetrahydropyridine-2,6-dicarboxylate N-succinyltransferase OS=Klebsiella pneumoniae (strain 342) GN=dapD PE=3 SV=1	0	110.358846030963	54.7445255474453	11	237	11	1	274	29.813	5.54	High	High	High	8.2e7	1.8e8	1.4e8	7.66	640.023753166199	11
High	IsMasterProtein	A6TCD7	Nucleoside diphosphate kinase OS=Klebsiella pneumoniae subsp. pneumoniae (strain ATCC 700721 / MGH 78578) GN=ndk PE=3 SV=1	0	83.1669836228565	54.5454545454545	6	457	6	1	143	15.517	5.81	High	High	High	5.6e7	1.5e8	2.3e7	22.714	1017.43227672577	6
High	IsMasterProtein	B5XUB8	Phosphoglycerate kinase OS=Klebsiella pneumoniae (strain 342) GN=pgk PE=3 SV=1	0	186.608000601916	54.5219638242894	18	630	18	1	387	41.066	5.29	High	High	High	2.4e8	1.1e9	1.4e9	15.156	1695.12768959999	18
High	IsMasterProtein	P37323	Beta-lactamase SHV-4 OS=Klebsiella pneumoniae GN=bla PE=1 SV=1	0	88.951923600411	54.3396226415094	14	256	1	1	265	28.842	7.39	High	High	High		9.4e7		5.31	666.867280244827	14
High	IsMasterProtein	B5XNA0	30S ribosomal protein S3 OS=Klebsiella pneumoniae (strain 342) GN=rpsC PE=3 SV=1	0	193.5492574759	54.3103448275862	11	724	11	1	232	25.823	10.3	High	High	High	1.2e8	5.3e7	1.1e8	45.416	2043.14076316357	11
High	IsMasterProtein	P41392	Methionine aminopeptidase (Fragment) OS=Klebsiella oxytoca GN=map PE=3 SV=1	0	5.91364016932525	53.4883720930233	1	2	1	1	43	4.823	5.74	Not Found	High	Not Found				2.162	6.11706566810608	1
High	IsMasterProtein	A6T5N6	Chaperone protein HtpG OS=Klebsiella pneumoniae subsp. pneumoniae (strain ATCC 700721 / MGH 78578) GN=htpG PE=3 SV=1	0	209.298759807825	52.724358974359	25	376	25	1	624	71.063	5.24	High	High	High	6.1e7	3.0e7	6.1e7	5.31	1076.97657704353	25
High	IsMasterProtein	A6TEX9	30S ribosomal protein S7 OS=Klebsiella pneumoniae subsp. pneumoniae (strain ATCC 700721 / MGH 78578) GN=rpsG PE=3 SV=1	0	83.5963835726314	52.5641025641026	9	308	9	1	156	17.621	10.3	High	High	High	5.0e8	1.7e8	1.4e8	14.199	650.686825871468	9
High	IsMasterProtein	B5XSV6	50S ribosomal protein L27 OS=Klebsiella pneumoniae (strain 342) GN=rpmA PE=3 SV=1	0	34.618789744086	51.7647058823529	4	138	4	1	85	9.118	10.77	High	High	High	2.1e9	2.4e9	1.9e7	14.849	347.695663332939	4
High	IsMasterProtein	A6TCF1	Cysteine desulfurase IscS OS=Klebsiella pneumoniae subsp. pneumoniae (strain ATCC 700721 / MGH 78578) GN=iscS PE=3 SV=1	0	126.516981292742	51.2376237623762	16	225	16	1	404	45.028	6.18	High	High	High	6.6e7	5.2e7	6.0e7	5.31	525.03301024437	16
High	IsMasterProtein	A6TDV1	S-adenosylmethionine synthase OS=Klebsiella pneumoniae subsp. pneumoniae (strain ATCC 700721 / MGH 78578) GN=metK PE=3 SV=1	0	123.951660662495	51.0416666666667	13	227	13	1	384	41.881	5.26	High	High	High	2.3e7	1.8e7	4.8e7	5.7	617.179055929184	13
High	IsMasterProtein	P0A3M1	Beta-lactamase SHV-5 OS=Klebsiella pneumoniae GN=bla PE=3 SV=1	0	88.9802164130932	50.6993006993007	14	247	1	1	286	31.233	8.63	Not Found	High	High		1.2e7		5.31	655.252309799194	14
High	IsMasterProtein	A6TH93	Adenylosuccinate synthetase OS=Klebsiella pneumoniae subsp. pneumoniae (strain ATCC 700721 / MGH 78578) GN=purA PE=3 SV=1	0	112.990718753827	50.6944444444444	15	218	15	1	432	47.136	5.48	High	High	High	7.5e7	1.5e8	5.0e8	4.248	622.537752628326	15
High	IsMasterProtein	P16481	Phosphocarrier protein HPr OS=Klebsiella pneumoniae GN=ptsH PE=3 SV=1	0	63.7390744656584	50.5882352941176	3	386	3	1	85	9.114	5.83	High	High	High	3.4e7	7.7e7	6.1e7	24.119	1407.0573066473	3
High	IsMasterProtein	B5XZB2	2,3-bisphosphoglycerate-dependent phosphoglycerate mutase OS=Klebsiella pneumoniae (strain 342) GN=gpmA PE=3 SV=1	0	89.2852057039749	50	11	440	11	1	250	28.301	5.9	High	High	High	4.6e7	5.7e7	2.5e7	7.66	1167.28154277802	11
High	IsMasterProtein	A6T5G0	UPF0234 protein KPN78578_03700 OS=Klebsiella pneumoniae subsp. pneumoniae (strain ATCC 700721 / MGH 78578) GN=KPN78578_03700 PE=3 SV=1	0	40.9993368474577	49.6932515337423	6	59	6	1	163	18.342	5.76	High	High	High	7.0e7	2.7e7	3.4e7	2.981	153.280646443367	6
High	IsMasterProtein	A6TEW2	50S ribosomal protein L14 OS=Klebsiella pneumoniae subsp. pneumoniae (strain ATCC 700721 / MGH 78578) GN=rplN PE=3 SV=1	0	99.0003095160261	49.5934959349594	5	316	5	1	123	13.546	10.42	High	High	High	8.6e7	5.5e8	3.5e7	36.276	1012.12010967731	5
High	IsMasterProtein	A6TGP1	DNA-directed RNA polymerase subunit beta' OS=Klebsiella pneumoniae subsp. pneumoniae (strain ATCC 700721 / MGH 78578) GN=rpoC PE=3 SV=1	0	439.399008432195	49.3958777540867	52	845	52	1	1407	155.165	6.87	High	High	High	2.3e8	5.4e8	1.8e8	4.8	2217.63317227364	52
High	IsMasterProtein	P41576	6-phosphogluconate dehydrogenase, decarboxylating OS=Klebsiella pneumoniae GN=gnd PE=3 SV=2	0	136.950594918028	48.9316239316239	15	302	8	1	468	51.296	5.2	High	High	High	5.8e7	1.3e7	1.7e7	3.642	1020.26431834698	15
High	IsMasterProtein	B5XZM0	ATP synthase subunit b OS=Klebsiella pneumoniae (strain 342) GN=atpF PE=3 SV=1	0	65.6554963251016	48.0769230769231	9	103	9	1	156	17.364	5.8	High	High	High	1.1e7	9.3e7	6.6e6	14.849	258.719045162201	9
High	IsMasterProtein	A6T6F6	Succinate--CoA ligase [ADP-forming] subunit beta OS=Klebsiella pneumoniae subsp. pneumoniae (strain ATCC 700721 / MGH 78578) GN=sucC PE=3 SV=1	0	117.290887335271	47.9381443298969	14	267	14	1	388	41.477	5.52	High	High	High	7.3e7	1.7e8	8.1e7	4.505	740.531815767288	14
High	IsMasterProtein	A6TEV8	30S ribosomal protein S8 OS=Klebsiella pneumoniae subsp. pneumoniae (strain ATCC 700721 / MGH 78578) GN=rpsH PE=3 SV=1	0	46.999480504594	47.6923076923077	8	179	8	1	130	14.09	9.39	High	High	High	1.6e8	1.3e7	1.4e7	4.337	195.174228787422	8
High	IsMasterProtein	B5XPI0	UPF0265 protein KPK_1722 OS=Klebsiella pneumoniae (strain 342) GN=KPK_1722 PE=3 SV=1	0	14.5492622734074	47.6635514018692	3	5	3	1	107	12.57	9.11	High	Not Found	High	8.0e7			1.683	14.4156692028046	3
High	IsMasterProtein	A6TCM1	Protein GrpE OS=Klebsiella pneumoniae subsp. pneumoniae (strain ATCC 700721 / MGH 78578) GN=grpE PE=3 SV=1	0	66.4712322906255	46.9387755102041	6	98	6	1	196	21.721	4.77	High	High	High	4.2e7	1.9e8	3.0e7	5.579	266.776114583015	6
High	IsMasterProtein	A6TCW1	Protein RecA OS=Klebsiella pneumoniae subsp. pneumoniae (strain ATCC 700721 / MGH 78578) GN=recA PE=3 SV=1	0	102.820903224224	46.0227272727273	11	120	11	1	352	37.9	5.19	High	High	High	3.1e7	4.3e8	2.4e7	4.179	331.16830098629	11
High	IsMasterProtein	A6T7E9	50S ribosomal protein L32 OS=Klebsiella pneumoniae subsp. pneumoniae (strain ATCC 700721 / MGH 78578) GN=rpmF PE=3 SV=1	0	38.9021979808639	45.6140350877193	3	271	3	1	57	6.426	11.36	High	High	High	3.3e7	1.3e7	9.4e6	45.416	893.89387512207	3
High	IsMasterProtein	A6TCC2	GMP synthase [glutamine-hydrolyzing] OS=Klebsiella pneumoniae subsp. pneumoniae (strain ATCC 700721 / MGH 78578) GN=guaA PE=3 SV=1	0	148.590810875984	45.3333333333333	18	295	18	1	525	58.755	5.44	High	High	High	1.1e8	2.5e7	2.3e7	4.623	822.376888394356	18
High	IsMasterProtein	A6TEY0	30S ribosomal protein S12 OS=Klebsiella pneumoniae subsp. pneumoniae (strain ATCC 700721 / MGH 78578) GN=rpsL PE=3 SV=1	0	35.5189204546966	45.1612903225806	5	87	5	1	124	13.743	10.87	High	High	High	1.1e7	1.5e9	6.4e6	6.197	167.24111533165	5
High	IsMasterProtein	O07026	Flavodoxin OS=Klebsiella pneumoniae GN=fldA PE=2 SV=2	0	38.0684764196387	44.8863636363636	5	43	5	1	176	19.753	4.48	High	High	High	3.7e7	4.2e7	3.5e6	4.995	114.386817336082	5
High	IsMasterProtein	A6TFM8	50S ribosomal protein L28 OS=Klebsiella pneumoniae subsp. pneumoniae (strain ATCC 700721 / MGH 78578) GN=rpmB PE=3 SV=1	0	22.1524101673336	44.8717948717949	5	223	5	1	78	9.001	11.41	High	High	High		6.8e7	2.5e7	5.813	374.018986463547	5
High	IsMasterProtein	A6TEI3	Polyribonucleotide nucleotidyltransferase OS=Klebsiella pneumoniae subsp. pneumoniae (strain ATCC 700721 / MGH 78578) GN=pnp PE=3 SV=1	0	164.948095137092	44.7257383966245	21	276	21	1	711	76.798	5.17	High	High	High	2.1e8	3.9e8	1.9e8	3.217	809.283160805702	21
High	IsMasterProtein	B5XP25	50S ribosomal protein L25 OS=Klebsiella pneumoniae (strain 342) GN=rplY PE=3 SV=1	0	55.5332542139186	44.6808510638298	4	101	2	1	94	10.63	9.31	High	High	High	1.1e8	5.7e8	9.3e7	9	277.944446444511	4
High	IsMasterProtein	P33318	Translation initiation factor IF-3 OS=Klebsiella pneumoniae GN=infC PE=3 SV=1	0	63.5874108141325	43.8888888888889	6	62	6	1	180	20.492	9.52	High	High	High	1.0e8	8.7e7		6.943	213.21194922924	6
High	IsMasterProtein	A6TFH4	Glycine--tRNA ligase beta subunit OS=Klebsiella pneumoniae subsp. pneumoniae (strain ATCC 700721 / MGH 78578) GN=glyS PE=3 SV=1	0	153.719028351249	43.5413642960813	20	134	20	1	689	76.284	5.58	High	High	High	1.3e8	3.4e7	2.1e7	2.782	351.6275639534	20
High	IsMasterProtein	P19650	Aminoglycoside N(6')-acetyltransferase type 1 OS=Klebsiella pneumoniae GN=aacA4 PE=3 SV=1	0	68.4537591462216	43.2835820895522	6	248	6	1	201	22.393	5	High	High	High	3.0e7	5.8e7	4.5e8	18.307	678.521685957909	6
High	IsMasterProtein	B5XNB4	30S ribosomal protein S13 OS=Klebsiella pneumoniae (strain 342) GN=rpsM PE=3 SV=1	0	43.2368565544534	43.2203389830509	5	500	5	1	118	13.202	10.76	High	High	High	3.9e8	1.1e8	7.2e7	9	1155.56962347031	5
High	IsMasterProtein	A6TG37	ATP synthase gamma chain OS=Klebsiella pneumoniae subsp. pneumoniae (strain ATCC 700721 / MGH 78578) GN=atpG PE=3 SV=1	0	57.1742984750702	42.8571428571429	9	53	9	1	287	31.493	9.06	High	High	High	1.3e8	2.1e8	1.9e7	2.793	119.762387037277	9
High	IsMasterProtein	A6T5B6	Pyrimidine/purine nucleoside phosphorylase OS=Klebsiella pneumoniae subsp. pneumoniae (strain ATCC 700721 / MGH 78578) GN=ppnP PE=3 SV=1	0	17.1723701318996	42.5531914893617	2	15	2	1	94	10.172	4.5	High	High	High	2.1e7	1.3e7		9	27.9580109119415	2
High	IsMasterProtein	A6TEI7	Translation initiation factor IF-2 OS=Klebsiella pneumoniae subsp. pneumoniae (strain ATCC 700721 / MGH 78578) GN=infB PE=3 SV=1	0	196.752290793795	42.4107142857143	25	231	25	1	896	98.016	6.02	High	High	High	1.4e8	1.7e8	1.7e8	2.353	557.113077163696	25
High	IsMasterProtein	A6TEX1	50S ribosomal protein L4 OS=Klebsiella pneumoniae subsp. pneumoniae (strain ATCC 700721 / MGH 78578) GN=rplD PE=3 SV=1	0	76.743912846357	42.2885572139304	8	490	8	1	201	22.1	9.73	High	High	High	2.0e8	8.9e7	3.7e8	7.254	1160.02427268028	8
High	IsMasterProtein	B5XU21	30S ribosomal protein S21 OS=Klebsiella pneumoniae (strain 342) GN=rpsU PE=3 SV=1	0	30.2203442025304	42.2535211267606	4	208	4	1	71	8.495	11.15	High	High	High	3.3e6	1.0e7	2.0e7	99	352.599497795105	4
High	IsMasterProtein	B5Y1J9	Ribosome-recycling factor OS=Klebsiella pneumoniae (strain 342) GN=frr PE=3 SV=1	0	61.0146678196699	42.1621621621622	6	116	6	1	185	20.618	6.89	High	High	High	2.3e7	2.3e7	4.6e7	2.728	343.313675165176	6
High	IsMasterProtein	B5XNA6	30S ribosomal protein S14 OS=Klebsiella pneumoniae (strain 342) GN=rpsN PE=3 SV=1	0	59.0202367946702	41.5841584158416	5	256	5	1	101	11.571	11.34	High	High	High	5.9e8	5.1e8	4.4e7	18.307	436.314229249954	5
High	IsMasterProtein	A6TBR5	50S ribosomal protein L25 OS=Klebsiella pneumoniae subsp. pneumoniae (strain ATCC 700721 / MGH 78578) GN=rplY PE=3 SV=1	0	28.3175700104338	41.4893617021277	4	123	2	1	94	10.574	9.52	High	High	High	1.5e7	2.3e7	1.6e8	6.197	299.198593616486	4
High	IsMasterProtein	A6TDX0	Probable Fe(2+)-trafficking protein OS=Klebsiella pneumoniae subsp. pneumoniae (strain ATCC 700721 / MGH 78578) GN=KPN78578_33300 PE=3 SV=1	0	26.2752372710169	40.6593406593407	4	39	4	1	91	10.912	6.29	High	High	High	3.0e7	1.8e7	9.6e6	4.623	99.8977729082108	4
High	IsMasterProtein	A6TEW5	50S ribosomal protein L16 OS=Klebsiella pneumoniae subsp. pneumoniae (strain ATCC 700721 / MGH 78578) GN=rplP PE=3 SV=1	0	42.5843813402597	40.4411764705882	5	353	5	1	136	15.24	11.05	High	High	High	3.9e7	6.0e7	8.1e7	6.197	1071.31246650219	5
High	IsMasterProtein	B5XTG7	50S ribosomal protein L33 OS=Klebsiella pneumoniae (strain 342) GN=rpmG PE=3 SV=1	0	21.0086685825609	40	2	64	2	1	55	6.402	10.17	High	High	High	2.9e9	1.6e9	1.2e7	9	113.721037864685	2
High	IsMasterProtein	B5Y306	30S ribosomal protein S18 OS=Klebsiella pneumoniae (strain 342) GN=rpsR PE=3 SV=1	0	19.0025993072302	40	3	190	3	1	75	8.981	10.59	High	High	High	2.5e8	9.7e8	2.9e7	9	473.564474225044	3
High	IsMasterProtein	A6T4Y7	Acetyl-coenzyme A carboxylase carboxyl transferase subunit alpha OS=Klebsiella pneumoniae subsp. pneumoniae (strain ATCC 700721 / MGH 78578) GN=accA PE=3 SV=1	0	48.3545480498137	39.8119122257053	9	62	9	1	319	35.289	5.66	High	High	High	1.4e7	3.6e7	1.7e7	1.994	156.991800069809	9
High	IsMasterProtein	A6T5I1	ATP-dependent Clp protease ATP-binding subunit ClpX OS=Klebsiella pneumoniae subsp. pneumoniae (strain ATCC 700721 / MGH 78578) GN=clpX PE=3 SV=1	0	70.8312953157624	39.622641509434	11	71	11	1	424	46.265	5.5	High	High	High	4.9e7	5.2e7	1.5e7	2.162	182.089311480522	11
High	IsMasterProtein	A6TEW3	30S ribosomal protein S17 OS=Klebsiella pneumoniae subsp. pneumoniae (strain ATCC 700721 / MGH 78578) GN=rpsQ PE=3 SV=1	0	86.7240864772925	39.2857142857143	4	178	4	1	84	9.697	9.72	High	High	High	9.5e8	3.5e8	4.3e7	99	342.545248389244	4
High	IsMasterProtein	A6T4W3	5'-methylthioadenosine/S-adenosylhomocysteine nucleosidase OS=Klebsiella pneumoniae subsp. pneumoniae (strain ATCC 700721 / MGH 78578) GN=mtnN PE=1 SV=1	0	47.7517046586159	39.2241379310345	6	59	6	1	232	24.489	5.4	High	High	High	3.6e7	5.6e7	1.4e7	3.125	123.751797199249	6
High	IsMasterProtein	A6T5E8	6,7-dimethyl-8-ribityllumazine synthase OS=Klebsiella pneumoniae subsp. pneumoniae (strain ATCC 700721 / MGH 78578) GN=ribH PE=3 SV=1	0	40.9957914758685	39.1025641025641	4	26	4	1	156	16.147	5.25	High	High	High	1.3e7	3.4e7	5.0e7	9	78.8919129371643	4
High	IsMasterProtein	A6T4X3	Uridylate kinase OS=Klebsiella pneumoniae subsp. pneumoniae (strain ATCC 700721 / MGH 78578) GN=pyrH PE=3 SV=1	0	64.4207630879599	39.0041493775934	6	71	6	1	241	25.939	7.39	High	High	High	7.5e7	2.4e7	3.2e7	2.652	275.005106210709	6
High	IsMasterProtein	A6T6Y1	Translation initiation factor IF-1 OS=Klebsiella pneumoniae subsp. pneumoniae (strain ATCC 700721 / MGH 78578) GN=infA PE=3 SV=1	0	15.9410713371899	38.8888888888889	2	21	2	1	72	8.244	9.25	High	High	Not Found	2.1e7	1.4e7		4.623	43.3194303512573	2
High	IsMasterProtein	A6TAI1	Integration host factor subunit alpha OS=Klebsiella pneumoniae subsp. pneumoniae (strain ATCC 700721 / MGH 78578) GN=ihfA PE=3 SV=1	0	14.3577453607373	38.3838383838384	4	30	4	1	99	11.346	9.7	High	High	High	2.5e7	1.5e7		2.162	58.1571401357651	4
High	IsMasterProtein	A6TCV9	Alanine--tRNA ligase OS=Klebsiella pneumoniae subsp. pneumoniae (strain ATCC 700721 / MGH 78578) GN=alaS PE=3 SV=1	0	178.715127822801	38.2857142857143	25	238	25	1	875	95.571	5.74	High	High	High	1.8e8	6.0e8	3.2e7	2.099	623.592205882072	25
High	IsMasterProtein	A6TGN5	50S ribosomal protein L11 OS=Klebsiella pneumoniae subsp. pneumoniae (strain ATCC 700721 / MGH 78578) GN=rplK PE=3 SV=1	0	53.538461674181	38.0281690140845	5	282	5	1	142	14.866	9.63	High	High	High	5.6e7	6.9e8	1.3e8	4.337	690.288768410683	5
High	IsMasterProtein	A6T704	Integration host factor subunit beta OS=Klebsiella pneumoniae subsp. pneumoniae (strain ATCC 700721 / MGH 78578) GN=ihfB PE=3 SV=1	0	20.5404799504574	37.8947368421053	3	14	3	1	95	10.73	9.04	High	High	High		1.3e8		3.217	29.0987795591354	3
High	IsMasterProtein	A6T6Y8	Outer-membrane lipoprotein carrier protein OS=Klebsiella pneumoniae subsp. pneumoniae (strain ATCC 700721 / MGH 78578) GN=lolA PE=3 SV=1	0	57.77893219288	37.4384236453202	6	45	6	1	203	22.544	7.43	High	High	High	3.1e7	5.2e7	5.6e6	2.415	125.044595241547	6
High	IsMasterProtein	B5XN98	30S ribosomal protein S19 OS=Klebsiella pneumoniae (strain 342) GN=rpsS PE=3 SV=1	0	36.8579682681686	36.9565217391304	3	75	3	1	92	10.41	10.52	High	High	High	6.5e6	3.4e7	2.7e7	5.813	143.407563924789	3
High	IsMasterProtein	A6TGJ0	Protein CyaY OS=Klebsiella pneumoniae subsp. pneumoniae (strain ATCC 700721 / MGH 78578) GN=cyaY PE=3 SV=1	0	14.75519353252	36.7924528301887	3	12	3	1	106	12.214	4.49	High	High	High	1.3e7			1.683	26.4707900285721	3
High	IsMasterProtein	A6TCG5	Serine hydroxymethyltransferase OS=Klebsiella pneumoniae subsp. pneumoniae (strain ATCC 700721 / MGH 78578) GN=glyA PE=3 SV=1	0	111.228339615354	36.6906474820144	13	247	13	1	417	45.411	6.48	High	High	High	3.9e8	4.5e8	6.5e7	4.248	739.609552741051	13
High	IsMasterProtein	B5Y237	30S ribosomal protein S20 OS=Klebsiella pneumoniae (strain 342) GN=rpsT PE=3 SV=1	0	33.7079559145429	35.632183908046	4	214	4	1	87	9.664	11.18	High	High	High	1.7e7	1.0e7	2.7e7	55.234	532.489979982376	4
High	IsMasterProtein	A6TB02	RNA chaperone ProQ OS=Klebsiella pneumoniae subsp. pneumoniae (strain ATCC 700721 / MGH 78578) GN=proQ PE=3 SV=1	0	65.1794154281931	35.5555555555556	8	69	8	1	225	24.959	9.8	High	High	High	2.6e7	3.4e6	2.0e7	3.642	162.910579204559	8
High	IsMasterProtein	A6TGT4	Glucose-6-phosphate isomerase OS=Klebsiella pneumoniae subsp. pneumoniae (strain ATCC 700721 / MGH 78578) GN=pgi PE=3 SV=1	0	160.876207449623	35.3369763205829	16	212	16	1	549	61.29	6.23	High	High	High	4.3e7	4.4e7	1.6e7	3.977	558.488072633743	16
High	IsMasterProtein	A6TGQ1	Phosphomethylpyrimidine synthase OS=Klebsiella pneumoniae subsp. pneumoniae (strain ATCC 700721 / MGH 78578) GN=thiC PE=3 SV=1	0	121.837445752306	35.1822503961965	15	135	15	1	631	70.74	6.24	High	High	High	1.4e8	1.8e8	1.7e7	2.07	321.160593390465	15
High	IsMasterProtein	A6TEV6	50S ribosomal protein L18 OS=Klebsiella pneumoniae subsp. pneumoniae (strain ATCC 700721 / MGH 78578) GN=rplR PE=3 SV=1	0	89.1174740170948	35.042735042735	4	263	4	1	117	12.762	10.42	High	High	High	4.1e8	3.5e7	1.3e8	16.783	840.601744651794	4
High	IsMasterProtein	A6TG39	ATP synthase subunit delta OS=Klebsiella pneumoniae subsp. pneumoniae (strain ATCC 700721 / MGH 78578) GN=atpH PE=3 SV=1	0	32.3607970920803	35.0282485875706	4	38	4	1	177	19.518	5.05	High	High	High			5.9e6	1.848	114.811470627785	4
High	IsMasterProtein	A6TC99	Phosphoribosylaminoimidazole-succinocarboxamide synthase OS=Klebsiella pneumoniae subsp. pneumoniae (strain ATCC 700721 / MGH 78578) GN=purC PE=3 SV=1	0	52.6115868918297	35.0210970464135	5	49	5	1	237	26.861	5.35	High	High	High	6.5e7	1.0e8	2.7e8	1.738	184.213338851929	5
High	IsMasterProtein	B5XQC9	50S ribosomal protein L20 OS=Klebsiella pneumoniae (strain 342) GN=rplT PE=3 SV=1	0	19.006086187205	34.7457627118644	6	309	6	1	118	13.489	11.47	High	High	High	4.2e8	4.7e8	2.8e7	2.981	460.832167863846	6
High	IsMasterProtein	B5XZC1	Protein TolB OS=Klebsiella pneumoniae (strain 342) GN=tolB PE=3 SV=1	0	72.7900056369628	34.6511627906977	10	94	10	1	430	45.767	8.22	High	High	High	4.0e7	5.8e7		2.981	239.153472423553	10
High	IsMasterProtein	B5XXH6	Acyl carrier protein OS=Klebsiella pneumoniae (strain 342) GN=acpP PE=3 SV=1	0	58.7465807743763	33.3333333333333	3	851	3	1	78	8.634	4.06	High	High	High	6.1e7	1.0e8	4.9e7	55.234	2524.07801926136	3
High	IsMasterProtein	A6TB35	Aspartate--tRNA ligase OS=Klebsiella pneumoniae subsp. pneumoniae (strain ATCC 700721 / MGH 78578) GN=aspS PE=3 SV=1	0	89.363651252297	32.1008403361345	14	118	14	1	595	66.373	5.55	High	High	High	3.1e8	1.6e8	2.0e7	1.598	277.575516462326	14
High	IsMasterProtein	A6T6C3	Glutamine--tRNA ligase OS=Klebsiella pneumoniae subsp. pneumoniae (strain ATCC 700721 / MGH 78578) GN=glnS PE=3 SV=1	0	102.062895972952	31.8918918918919	15	122	15	1	555	63.572	5.78	High	High	High	1.2e8	2.5e8	3.8e7	2.371	370.321415901184	15
High	IsMasterProtein	A6T4Z7	Proline--tRNA ligase OS=Klebsiella pneumoniae subsp. pneumoniae (strain ATCC 700721 / MGH 78578) GN=proS PE=3 SV=1	0	67.6398873656337	31.8181818181818	13	102	13	1	572	63.483	5.12	High	High	High	6.2e6	2.1e8	2.6e7	1.412	275.358401179314	13
High	IsMasterProtein	A6T726	Asparagine--tRNA ligase OS=Klebsiella pneumoniae subsp. pneumoniae (strain ATCC 700721 / MGH 78578) GN=asnS PE=3 SV=1	0	74.4063243938766	30.9012875536481	13	87	13	1	466	52.462	5.29	High	High	High	7.1e7	8.1e7	1.1e7	2.562	200.466797351837	13
High	IsMasterProtein	A6TD54	CTP synthase OS=Klebsiella pneumoniae subsp. pneumoniae (strain ATCC 700721 / MGH 78578) GN=pyrG PE=3 SV=1	0	86.3940493890058	30.8256880733945	13	142	13	1	545	60.125	5.86	High	High	High	1.4e8	1.2e8	8.9e7	1.448	340.051501631737	13
High	IsMasterProtein	A6TGR3	Bifunctional purine biosynthesis protein PurH OS=Klebsiella pneumoniae subsp. pneumoniae (strain ATCC 700721 / MGH 78578) GN=purH PE=3 SV=1	0	96.395805794771	30.6238185255198	14	138	14	1	529	57.182	6	High	High	High	2.1e7	1.1e8	4.1e7	3.217	322.396529436111	14
High	IsMasterProtein	B5XZ37	ATP-dependent protease ATPase subunit HslU OS=Klebsiella pneumoniae (strain 342) GN=hslU PE=3 SV=1	0	61.5216588560986	30.1801801801802	12	119	12	1	444	49.681	5.47	High	High	High	2.6e7	2.7e7	1.2e7	1.929	267.277220606804	12
High	IsMasterProtein	A6TB33	Probable transcriptional regulatory protein KPN78578_23430 OS=Klebsiella pneumoniae subsp. pneumoniae (strain ATCC 700721 / MGH 78578) GN=KPN78578_23430 PE=3 SV=1	0	40.049331202054	30.0813008130081	7	69	7	1	246	26.301	4.86	High	High	High	5.9e7	4.0e8	1.3e7	2.162	173.52799475193	7
High	IsMasterProtein	A6TBQ0	Elongation factor P-like protein OS=Klebsiella pneumoniae subsp. pneumoniae (strain ATCC 700721 / MGH 78578) GN=KPN78578_25600 PE=3 SV=1	0	28.3336915350059	30	4	51	4	1	190	21.471	5.01	High	High	High	9.6e6	1.6e7	1.1e8	3.642	128.207630634308	4
High	IsMasterProtein	A6TFL4	ADP-L-glycero-D-manno-heptose-6-epimerase OS=Klebsiella pneumoniae subsp. pneumoniae (strain ATCC 700721 / MGH 78578) GN=hldD PE=3 SV=1	0	35.8734365456771	29.6774193548387	7	60	7	1	310	34.917	4.93	High	High	High		1.1e7		1.239	126.445551633835	7
High	IsMasterProtein	A6T9Y5	Tyrosine--tRNA ligase OS=Klebsiella pneumoniae subsp. pneumoniae (strain ATCC 700721 / MGH 78578) GN=tyrS PE=3 SV=1	0	75.2045213299057	29.6728971962617	8	84	8	1	428	47.708	5.55	High	High	High	2.0e7	2.1e7	5.5e6	2.548	240.81646168232	8
High	IsMasterProtein	A6TAN5	2-dehydro-3-deoxyphosphooctonate aldolase OS=Klebsiella pneumoniae subsp. pneumoniae (strain ATCC 700721 / MGH 78578) GN=kdsA PE=3 SV=1	0	43.942594867279	29.2253521126761	7	46	7	1	284	30.805	6.32	High	High	High	2.1e7	5.9e7		1.565	107.105104327202	7
High	IsMasterProtein	A6T6Z0	Serine--tRNA ligase OS=Klebsiella pneumoniae subsp. pneumoniae (strain ATCC 700721 / MGH 78578) GN=serS PE=3 SV=1	0	60.9560110967874	28.8372093023256	10	77	10	1	430	48.573	5.77	High	High	High	1.6e8	1.5e8	1.9e7	1.424	220.649791479111	10
High	IsMasterProtein	P37424	Leucine-responsive regulatory protein OS=Klebsiella pneumoniae GN=lrp PE=3 SV=3	0	24.8662307126655	28.6585365853659	4	29	4	1	164	18.861	8.78	High	High	High	1.1e7	1.2e7		2.162	62.0133628845215	4
High	IsMasterProtein	A6TGP7	Thiazole synthase OS=Klebsiella pneumoniae subsp. pneumoniae (strain ATCC 700721 / MGH 78578) GN=thiG PE=3 SV=1	0	27.9234155198811	28.515625	5	50	2	1	256	26.769	5.91	High	High	High		1.1e7	2.6e7	1.683	119.070242404938	5
High	IsMasterProtein	A6T518	Phosphoheptose isomerase OS=Klebsiella pneumoniae subsp. pneumoniae (strain ATCC 700721 / MGH 78578) GN=gmhA PE=3 SV=1	0	30.7618876242303	28.4974093264249	5	42	5	1	193	20.859	6.2	High	High	High	9.3e7	1.4e8		1.894	91.3667434453964	5
High	IsMasterProtein	P24017	Outer membrane protein A OS=Klebsiella pneumoniae GN=ompA PE=1 SV=2	0	76.7072387388551	28.4883720930233	7	186	7	1	344	37.038	6.05	High	High	High	1.9e7	9.0e8	6.8e8	1.848	581.389276862144	7
High	IsMasterProtein	A6TCE4	Peptidase B OS=Klebsiella pneumoniae subsp. pneumoniae (strain ATCC 700721 / MGH 78578) GN=pepB PE=3 SV=1	0	68.4702385063429	28.2710280373832	9	65	9	1	428	46.19	5.86	High	High	High	2.4e7	1.4e7		1.555	186.957644581795	9
High	IsMasterProtein	B5Y277	Deoxyribose-phosphate aldolase OS=Klebsiella pneumoniae (strain 342) GN=deoC PE=3 SV=1	0	47.4429737085844	27.7992277992278	7	52	7	1	259	27.695	5.54	High	High	High	5.9e7	3.8e7	3.7e6	1.512	139.509629845619	7
High	IsMasterProtein	A6T5N7	Adenylate kinase OS=Klebsiella pneumoniae subsp. pneumoniae (strain ATCC 700721 / MGH 78578) GN=adk PE=3 SV=1	0	33.1404862690559	27.5700934579439	6	63	6	1	214	23.533	6.04	High	High	High	5.2e7	3.7e7	1.1e7	1.371	161.471081614494	6
High	IsMasterProtein	B5Y274	Purine nucleoside phosphorylase DeoD-type OS=Klebsiella pneumoniae (strain 342) GN=deoD PE=3 SV=1	0	25.5917718588319	27.1966527196653	6	36	6	1	239	25.928	5.86	High	High	High	2.8e7	6.8e6	8.3e6	1.581	61.8258663415909	6
High	IsMasterProtein	A6TAI3	Phenylalanine--tRNA ligase alpha subunit OS=Klebsiella pneumoniae subsp. pneumoniae (strain ATCC 700721 / MGH 78578) GN=pheS PE=3 SV=1	0	52.6328200156817	26.9113149847095	7	60	7	1	327	36.776	5.78	High	High	High	1.4e7	3.2e7		1.565	149.473527789116	7
High	IsMasterProtein	B5XNL6	Histidine--tRNA ligase OS=Klebsiella pneumoniae (strain 342) GN=hisS PE=3 SV=1	0	46.7304546434268	26.8867924528302	8	37	8	1	424	47.027	5.55	High	High	High	3.1e7	4.4e6	1.6e7	0.995	79.5381947755814	8
High	IsMasterProtein	A6T6A3	Leucine--tRNA ligase OS=Klebsiella pneumoniae subsp. pneumoniae (strain ATCC 700721 / MGH 78578) GN=leuS PE=3 SV=1	0	139.306402237367	26.7441860465116	17	204	17	1	860	96.994	5.24	High	High	High	5.2e7	2.7e7	1.3e8	1.63	630.559695839882	17
High	IsMasterProtein	A6TF98	Bifunctional polymyxin resistance protein ArnA OS=Klebsiella pneumoniae subsp. pneumoniae (strain ATCC 700721 / MGH 78578) GN=arnA PE=3 SV=1	0	84.7532977025923	25.8698940998487	10	106	10	1	661	73.998	6.33	High	High	High	4.4e7	1.0e7	1.7e7	1.11	301.943179607391	10
High	IsMasterProtein	A6TEU7	50S ribosomal protein L17 OS=Klebsiella pneumoniae subsp. pneumoniae (strain ATCC 700721 / MGH 78578) GN=rplQ PE=3 SV=1	0	23.2274156841198	25.78125	3	215	3	1	128	14.437	11.05	High	High	High	4.3e7	3.0e7		2.162	569.534259080887	3
High	IsMasterProtein	A6T5R4	Bifunctional protein FolD OS=Klebsiella pneumoniae subsp. pneumoniae (strain ATCC 700721 / MGH 78578) GN=folD PE=3 SV=1	0	29.2484866581689	25.6944444444444	5	58	5	1	288	30.954	5.92	High	High	High	5.7e7	1.8e7	7.1e7	1.683	154.44201028347	5
High	IsMasterProtein	A6T4V8	Glutamate-1-semialdehyde 2,1-aminomutase OS=Klebsiella pneumoniae subsp. pneumoniae (strain ATCC 700721 / MGH 78578) GN=hemL PE=3 SV=1	0	29.7068383200531	25.5868544600939	6	38	6	1	426	45.299	5.02	High	High	High	7.8e6	5.3e7	1.5e7	1.154	74.0364352464676	6
High	IsMasterProtein	A6T4F5	Chaperone protein DnaJ OS=Klebsiella pneumoniae subsp. pneumoniae (strain ATCC 700721 / MGH 78578) GN=dnaJ PE=3 SV=1	0	82.5348963722635	25.4641909814324	7	66	7	1	377	40.985	8	High	High	High	1.7e8	1.5e8	3.6e6	2.594	168.520555019379	7
High	IsMasterProtein	A6TGB8	ATP-dependent 6-phosphofructokinase OS=Klebsiella pneumoniae subsp. pneumoniae (strain ATCC 700721 / MGH 78578) GN=pfkA PE=3 SV=1	0	36.1228378997535	25.3125	7	101	7	1	320	34.962	6.02	High	High	High	1.2e7	8.6e6	1.5e7	1.512	224.432477593422	7
High	IsMasterProtein	A6T5E9	N utilization substance protein B homolog OS=Klebsiella pneumoniae subsp. pneumoniae (strain ATCC 700721 / MGH 78578) GN=nusB PE=3 SV=1	0	13.4069617809747	25.1798561151079	4	42	4	1	139	15.754	6.8	High	High	High	4.6e7	5.5e7	1.2e7	1.31	56.5180484056473	4
High	IsMasterProtein	A6TFL2	L-threonine 3-dehydrogenase OS=Klebsiella pneumoniae subsp. pneumoniae (strain ATCC 700721 / MGH 78578) GN=tdh PE=3 SV=1	0	49.1534647880502	24.9266862170088	6	38	6	1	341	37.203	6.24	High	High	High	1.2e7	7.6e7		1.955	86.2587349414825	6
High	IsMasterProtein	B5XSX5	Ribosome-binding factor A OS=Klebsiella pneumoniae (strain 342) GN=rbfA PE=3 SV=1	0	9.96144399165948	24.812030075188	3	7	3	1	133	15.087	7.25	High	High	Not Found	3.6e7	2.0e7		0.874	9.71636652946472	3
High	IsMasterProtein	B5XQC6	Threonine--tRNA ligase OS=Klebsiella pneumoniae (strain 342) GN=thrS PE=3 SV=1	0	72.2689458025266	24.6105919003115	12	115	12	1	642	73.891	6.23	High	High	High	4.0e7	2.5e7	1.6e7	1.015	313.694877624512	12
High	IsMasterProtein	A6TCI3	Elongation factor 4 OS=Klebsiella pneumoniae subsp. pneumoniae (strain ATCC 700721 / MGH 78578) GN=lepA PE=3 SV=1	0	75.106079600686	24.2070116861436	12	110	12	1	599	66.393	5.59	High	High	High	1.7e7	2.3e7	4.6e6	1.548	249.998221755028	12
High	IsMasterProtein	P33906	ATP-dependent RNA helicase DeaD OS=Klebsiella pneumoniae GN=deaD PE=3 SV=3	0	69.0192001525112	23.950233281493	11	101	11	1	643	71.899	8.1	High	High	High	1.4e7	6.0e7	1.8e7	0.962	253.280547857285	11
High	IsMasterProtein	P00350	6-phosphogluconate dehydrogenase, decarboxylating OS=Escherichia coli (strain K12) GN=gnd PE=1 SV=2	0	70.0357337016294	23.5042735042735	9	175	2	1	468	51.449	5.15	High	High	High				1.264	580.568571209908	9
High	IsMasterProtein	B5XND7	DNA-binding protein Fis OS=Klebsiella pneumoniae (strain 342) GN=fis PE=3 SV=1	0	26.3235425873601	23.469387755102	1	38	1	1	98	11.233	9.35	High	High	High	2.7e7	1.2e7	1.8e7	9	73.3983950614929	1
High	IsMasterProtein	A6T6B5	tRNA-2-methylthio-N(6)-dimethylallyladenosine synthase OS=Klebsiella pneumoniae subsp. pneumoniae (strain ATCC 700721 / MGH 78578) GN=miaB PE=3 SV=2	0	49.6388113938664	23.4177215189873	8	76	8	1	474	53.517	5.45	High	High	High	1.1e7	3.1e7	1.4e7	1.043	210.625749230385	8
High	IsMasterProtein	A6TCD4	4-hydroxy-3-methylbut-2-en-1-yl diphosphate synthase (flavodoxin) OS=Klebsiella pneumoniae subsp. pneumoniae (strain ATCC 700721 / MGH 78578) GN=ispG PE=3 SV=1	0	37.8210371394337	23.0563002680965	9	53	9	1	373	40.701	6.71	High	High	High	1.7e7	1.7e7	4.2e7	1.512	110.48197889328	9
High	IsMasterProtein	B5XTS2	Fe/S biogenesis protein NfuA OS=Klebsiella pneumoniae (strain 342) GN=nfuA PE=3 SV=1	0	22.2012287506858	23.0366492146597	5	13	5	1	191	20.991	4.6	High	High	High		6.9e7		2.162	33.871036529541	5
High	IsMasterProtein	A6T4P1	Protein translocase subunit SecA OS=Klebsiella pneumoniae subsp. pneumoniae (strain ATCC 700721 / MGH 78578) GN=secA PE=3 SV=1	0	116.84511037046	22.9744728079911	13	88	13	1	901	101.897	5.6	High	High	High	6.8e7	1.5e7	7.0e7	0.954	247.225835680962	13
High	IsMasterProtein	B5XTF9	Ribonuclease PH OS=Klebsiella pneumoniae (strain 342) GN=rph PE=3 SV=1	0	22.0164049954391	22.2689075630252	4	26	4	1	238	25.254	5.71	High	High	High	2.7e7	1.2e7	4.7e6	1.031	52.2033075094223	4
High	IsMasterProtein	A6T8U4	UPF0482 protein KPN78578_15540 OS=Klebsiella pneumoniae subsp. pneumoniae (strain ATCC 700721 / MGH 78578) GN=KPN78578_15540 PE=3 SV=1	0	8.44417910922502	22.1238938053097	2	6	2	1	113	12.894	8.65	High	High	High			3.1e6	0.931	9.05658233165741	2
High	IsMasterProtein	A6TCB3	Phosphoribosylformylglycinamidine cyclo-ligase OS=Klebsiella pneumoniae subsp. pneumoniae (strain ATCC 700721 / MGH 78578) GN=purM PE=3 SV=1	0	31.778360548233	21.7391304347826	4	25	4	1	345	36.7	5	High	High	High	2.9e7	9.9e6		1.154	82.9571032524109	4
High	IsMasterProtein	A6TFN1	Deoxyuridine 5'-triphosphate nucleotidohydrolase OS=Klebsiella pneumoniae subsp. pneumoniae (strain ATCC 700721 / MGH 78578) GN=dut PE=3 SV=1	0	10.535442645921	21.7105263157895	2	19	2	1	152	16.152	5.78	High	High	High			2.5e7	0.931	42.5309607982636	2
High	IsMasterProtein	P52671	Uridine phosphorylase OS=Klebsiella pneumoniae GN=udp PE=3 SV=1	0	28.5326244374192	21.505376344086	4	39	4	1	279	30.255	7.05	High	High	High	1.7e8	1.4e8	8.1e7	0.968	101.775719881058	4
High	IsMasterProtein	Q48447	UTP--glucose-1-phosphate uridylyltransferase OS=Klebsiella pneumoniae GN=galF PE=3 SV=1	0	30.5955799342058	21.4765100671141	4	42	4	1	298	32.757	5.74	High	High	High	1.9e7	1.6e7	5.8e6	0.896	114.278936505318	4
High	IsMasterProtein	A6TDS5	Ribose-5-phosphate isomerase A OS=Klebsiella pneumoniae subsp. pneumoniae (strain ATCC 700721 / MGH 78578) GN=rpiA PE=3 SV=1	0	24.6740761918385	21.4611872146119	4	30	4	1	219	22.721	5.63	High	High	High	6.2e7		7.7e6	1.031	79.2983250617981	4
High	IsMasterProtein	P45599	Ferric uptake regulation protein OS=Klebsiella pneumoniae GN=fur PE=1 SV=2	0	13.0069601944887	21.2903225806452	2	20	2	1	155	17.768	6.68	High	High	Not Found	1.1e7	8.8e6		0.585	41.6591970920563	2
High	IsMasterProtein	B5Y0W9	Exodeoxyribonuclease 7 small subunit OS=Klebsiella pneumoniae (strain 342) GN=xseB PE=3 SV=1	0	5.92738252345476	21.25	1	4	1	1	80	8.819	4.31	High	Not Found	Not Found	8.6e6			0.585	13.8927357196808	1
High	IsMasterProtein	B5XUF3	Peptide chain release factor 2 OS=Klebsiella pneumoniae (strain 342) GN=prfB PE=3 SV=1	0	34.2449940045347	21.0958904109589	5	23	5	1	365	41.178	4.78	High	High	High	6.1e6	3.3e7	3.4e7	0.73	58.8468673229218	5
High	IsMasterProtein	A6T9W8	Adenosine deaminase OS=Klebsiella pneumoniae subsp. pneumoniae (strain ATCC 700721 / MGH 78578) GN=add PE=3 SV=1	0	46.4091962471146	21.021021021021	4	47	4	1	333	36.208	5.49	High	High	High	2.3e7	1.6e7	1.9e7	0.823	118.723601102829	4
High	IsMasterProtein	A6TGM5	Xaa-Pro dipeptidase OS=Klebsiella pneumoniae subsp. pneumoniae (strain ATCC 700721 / MGH 78578) GN=pepQ PE=3 SV=1	0	32.1050139872354	20.5417607223476	6	43	6	1	443	50.123	6.19	High	High	High	1.8e7	4.3e6	6.8e6	0.778	105.633762478828	6
High	IsMasterProtein	A6T748	3-hydroxydecanoyl-[acyl-carrier-protein] dehydratase OS=Klebsiella pneumoniae subsp. pneumoniae (strain ATCC 700721 / MGH 78578) GN=fabA PE=3 SV=1	0	11.9612939427159	20.3488372093023	4	23	4	1	172	19.072	6.02	High	High	High				1.783	28.951117515564	4
High	IsMasterProtein	A6TG48	Aspartate--ammonia ligase OS=Klebsiella pneumoniae subsp. pneumoniae (strain ATCC 700721 / MGH 78578) GN=asnA PE=3 SV=1	0	32.7719625103158	20.3030303030303	5	51	5	1	330	36.789	5.8	High	High	High	3.6e7	9.3e7	2.8e7	0.73	147.792722344399	5
High	IsMasterProtein	A6T7F8	Thymidylate kinase OS=Klebsiella pneumoniae subsp. pneumoniae (strain ATCC 700721 / MGH 78578) GN=tmk PE=3 SV=1	0	15.9026397610068	20.18779342723	3	8	3	1	213	23.541	5.49	High	High	High	2.0e7	3.3e7		0.638	23.8477594852448	3
High	IsMasterProtein	A6TDS2	Cell division protein ZapA OS=Klebsiella pneumoniae subsp. pneumoniae (strain ATCC 700721 / MGH 78578) GN=zapA PE=3 SV=1	0	7.17383212564948	20.1834862385321	2	3	2	1	109	12.558	5.58	Not Found	High	High				0.931	7.93447804450989	2
Medium	IsMasterProtein	B5XQC8	50S ribosomal protein L35 OS=Klebsiella pneumoniae (strain 342) GN=rpmI PE=3 SV=1	0.0106951871657754	4.10138450258381	20	1	15	1	1	65	7.284	11.78	High	Not Found	High				9	33.7034188508987	1
Medium	IsMasterProtein	B5XY80	UPF0434 protein KPK_3615 OS=Klebsiella pneumoniae (strain 342) GN=KPK_3615 PE=3 SV=1	0.0106951871657754	3.34380593782081	20	1	6	1	1	60	6.782	5	High	High	Not Found				0.468	11.8434183597565	1
High	IsMasterProtein	A6TBJ8	Hydroxyethylthiazole kinase OS=Klebsiella pneumoniae subsp. pneumoniae (strain ATCC 700721 / MGH 78578) GN=thiM PE=3 SV=1	0	33.6815709118437	19.8443579766537	3	14	3	1	257	26.101	6.28	High	High	Not Found		7.8e6		0.931	50.8152174949646	3
High	IsMasterProtein	A6TBK7	Methionine--tRNA ligase OS=Klebsiella pneumoniae subsp. pneumoniae (strain ATCC 700721 / MGH 78578) GN=metG PE=3 SV=1	0	60.0046604020857	19.7932053175775	10	75	10	1	677	76.104	5.53	High	High	High	5.3e7	6.2e7	1.1e7	1.075	186.233478188515	10
High	IsMasterProtein	A6T5B1	UPF0178 protein KPN78578_03210 OS=Klebsiella pneumoniae subsp. pneumoniae (strain ATCC 700721 / MGH 78578) GN=KPN78578_03210 PE=3 SV=1	0	14.0464788133968	19.0789473684211	2	6	2	1	152	16.849	7.99	High	High	High	7.6e6	7.7e6	1.4e7	0.995	12.2573573589325	2
High	IsMasterProtein	A6TI29	Beta-galactosidase 2 OS=Klebsiella pneumoniae subsp. pneumoniae (strain ATCC 700721 / MGH 78578) GN=lacZ2 PE=3 SV=1	0	80.3039983416156	18.5546875	14	102	14	1	1024	116.248	5.53	High	High	High	3.5e8	3.5e8	1.0e7	1.037	233.24328649044	14
High	IsMasterProtein	A6T710	3-deoxy-manno-octulosonate cytidylyltransferase OS=Klebsiella pneumoniae subsp. pneumoniae (strain ATCC 700721 / MGH 78578) GN=kdsB PE=3 SV=1	0	12.3994963740241	18.5483870967742	2	17	2	1	248	27.316	5.38	High	High	High	1.0e7	6.4e6		0.311	59.2326231002808	2
High	IsMasterProtein	A6TFH5	Glycine--tRNA ligase alpha subunit OS=Klebsiella pneumoniae subsp. pneumoniae (strain ATCC 700721 / MGH 78578) GN=glyQ PE=3 SV=1	0	23.8201008057562	18.4818481848185	4	19	4	1	303	34.71	5.11	High	High	High	2.2e7	2.4e7	1.4e7	1.276	44.6291794776917	4
High	IsMasterProtein	B5XSV5	50S ribosomal protein L21 OS=Klebsiella pneumoniae (strain 342) GN=rplU PE=3 SV=1	0	9.60036884492466	18.4466019417476	2	175	2	1	103	11.555	9.85	High	High	High	1.2e8	4.9e7		0.931	299.467107057571	2
High	IsMasterProtein	A6TC43	Glutamate--tRNA ligase OS=Klebsiella pneumoniae subsp. pneumoniae (strain ATCC 700721 / MGH 78578) GN=gltX PE=3 SV=1	0	35.971136145521	18.4322033898305	6	36	6	1	472	53.57	6.01	High	High	High	3.1e7		1.4e7	0.61	53.3427704572678	6
High	IsMasterProtein	A6T4W0	Iron-sulfur cluster insertion protein ErpA OS=Klebsiella pneumoniae subsp. pneumoniae (strain ATCC 700721 / MGH 78578) GN=erpA PE=3 SV=1	0	14.9200272367668	18.4210526315789	2	18	2	1	114	12.143	4.41	High	High	High	2.5e7	2.3e7		2.162	34.5143551826477	2
High	IsMasterProtein	A6T532	Xanthine phosphoribosyltransferase OS=Klebsiella pneumoniae subsp. pneumoniae (strain ATCC 700721 / MGH 78578) GN=gpt PE=3 SV=1	0	18.9772119279241	17.7631578947368	2	39	2	1	152	16.924	5.85	High	High	High	1.6e7	2.3e7	2.1e7	1.154	137.9283400774	2
High	IsMasterProtein	A6T702	Cytidylate kinase OS=Klebsiella pneumoniae subsp. pneumoniae (strain ATCC 700721 / MGH 78578) GN=cmk PE=3 SV=1	0	13.0957229185971	17.6211453744493	2	4	2	1	227	24.859	5.39	High	Not Found	Not Found	6.8e7			0.425	14.163679599762	2
High	IsMasterProtein	A6TCL6	Ribosome maturation factor RimM OS=Klebsiella pneumoniae subsp. pneumoniae (strain ATCC 700721 / MGH 78578) GN=rimM PE=3 SV=1	0	14.3187813827177	17.5824175824176	2	10	2	1	182	20.579	4.82	High	High	Not Found		4.0e6		0.468	34.1251127719879	2
Medium	IsMasterProtein	A6TG05	50S ribosomal protein L34 OS=Klebsiella pneumoniae subsp. pneumoniae (strain ATCC 700721 / MGH 78578) GN=rpmH PE=3 SV=1	0.0106951871657754	3.43427021216887	17.3913043478261	1	19	1	1	46	5.377	13	High	High	High		7.4e6		9	8.60226285457611	1
High	IsMasterProtein	Q48485	UDP-galactopyranose mutase OS=Klebsiella pneumoniae GN=rfbD PE=1 SV=1	0	24.9481177953637	17.1875	5	16	5	1	384	44.429	6.52	High	High	High	3.0e7	6.7e7	1.4e7	0.778	38.7138251066208	5
High	IsMasterProtein	A6TH65	Elongation factor P OS=Klebsiella pneumoniae subsp. pneumoniae (strain ATCC 700721 / MGH 78578) GN=efp PE=3 SV=1	0	29.1749490627854	17.0212765957447	2	41	2	1	188	20.59	5.02	High	High	High	3.8e8	1.1e8	1.0e8	0.995	120.069737911224	2
High	IsMasterProtein	P26420	Fructokinase OS=Klebsiella pneumoniae GN=scrK PE=1 SV=1	0	33.4401677958097	16.6123778501629	4	21	4	1	307	32.324	5.08	High	High	High	1.3e7	9.2e6		1.054	50.6784688234329	4
High	IsMasterProtein	A6T766	Ribosomal RNA large subunit methyltransferase I OS=Klebsiella pneumoniae subsp. pneumoniae (strain ATCC 700721 / MGH 78578) GN=rlmI PE=3 SV=2	0	35.2058617932332	16.5	5	21	5	1	400	44.631	7.99	High	High	High	1.6e7	6.7e6	2.0e7	0.738	61.0404281616211	5
High	IsMasterProtein	A6TB43	Arginine--tRNA ligase OS=Klebsiella pneumoniae subsp. pneumoniae (strain ATCC 700721 / MGH 78578) GN=argS PE=1 SV=1	0	43.2910807261467	16.4644714038128	7	39	7	1	577	64.202	5.62	High	High	High	2.2e7	5.3e7	1.4e7	0.512	110.037048101425	7
High	IsMasterProtein	B5XQ62	UPF0181 protein KPK_1966 OS=Klebsiella pneumoniae (strain 342) GN=KPK_1966 PE=3 SV=1	0	9.55622648851357	16.4179104477612	1	11	1	1	67	7.479	4.22	High	High	High	8.8e7	1.6e8		2.162	25.4694702625275	1
High	IsMasterProtein	B5XYE8	Thiazole synthase OS=Klebsiella pneumoniae (strain 342) GN=thiG PE=3 SV=1	0	14.51474900521	16.40625	4	21	1	1	256	26.714	5.27	Not Found	Not Found	High				1.031	31.2335164546967	4
High	IsMasterProtein	A6T5N4	Nucleoid-associated protein KPN78578_04440 OS=Klebsiella pneumoniae subsp. pneumoniae (strain ATCC 700721 / MGH 78578) GN=KPN78578_04440 PE=3 SV=1	0	13.7540738267346	16.3636363636364	2	23	2	1	110	12.048	5.07	High	High	High	1.2e7	3.2e6		1.371	43.4052022695541	2
High	IsMasterProtein	A6TE31	Bifunctional protein HldE OS=Klebsiella pneumoniae subsp. pneumoniae (strain ATCC 700721 / MGH 78578) GN=hldE PE=3 SV=1	0	25.1490084169427	15.9329140461216	7	26	7	1	477	51.12	5.21	High	High	High	8.0e6	9.2e6		0.859	55.2666050195694	7
High	IsMasterProtein	A6TEI4	30S ribosomal protein S15 OS=Klebsiella pneumoniae subsp. pneumoniae (strain ATCC 700721 / MGH 78578) GN=rpsO PE=3 SV=1	0	5.81271369222967	15.7303370786517	2	22	2	1	89	10.203	10.46	High	High	High	3.7e7	2.5e7		1.512	17.8051725625992	2
High	IsMasterProtein	B5XZS6	Lipoyl synthase OS=Klebsiella pneumoniae (strain 342) GN=lipA PE=3 SV=1	0	25.8833312062649	15.5763239875389	4	20	4	1	321	36.067	7.94	High	High	High	6.5e7	1.5e8		0.778	38.7255837917328	4
High	IsMasterProtein	A6TFG7	Glyoxylate/hydroxypyruvate reductase B OS=Klebsiella pneumoniae subsp. pneumoniae (strain ATCC 700721 / MGH 78578) GN=ghrB PE=3 SV=1	0	9.37504994799483	15.4798761609907	4	11	4	1	323	35.41	6.23	High	High	Not Found	5.9e7	9.4e6		0.585	17.5624008178711	4
High	IsMasterProtein	B5Y275	Phosphopentomutase OS=Klebsiella pneumoniae (strain 342) GN=deoB PE=3 SV=1	0	24.9869803764288	15.2334152334152	5	57	5	1	407	44.255	5.25	High	High	High	1.7e7	4.2e7	1.9e7	0.616	147.701845169067	5
High	IsMasterProtein	A6T7F1	3-oxoacyl-[acyl-carrier-protein] synthase 3 OS=Klebsiella pneumoniae subsp. pneumoniae (strain ATCC 700721 / MGH 78578) GN=fabH PE=3 SV=1	0	21.6758898858666	15.1419558359621	3	12	3	1	317	33.401	5.08	High	High	High	3.2e7	1.8e7	2.7e7	0.54	26.7460656166077	3
High	IsMasterProtein	A6T9K7	NAD-dependent malic enzyme OS=Klebsiella pneumoniae subsp. pneumoniae (strain ATCC 700721 / MGH 78578) GN=maeA PE=3 SV=1	0	21.0947005788517	15.0442477876106	5	13	5	1	565	62.732	5.49	High	High	High		2.3e7	1.6e7	0.433	22.5919284820557	5
High	IsMasterProtein	B5Y1K6	UPF0325 protein KPK_4555 OS=Klebsiella pneumoniae (strain 342) GN=KPK_4555 PE=3 SV=1	0	7.5304135974723	14.84375	2	11	2	1	128	15.087	7.18	High	High	High	5.5e7	3.3e7		0.52	22.5633411407471	2
High	IsMasterProtein	A6T5N2	Adenine phosphoribosyltransferase OS=Klebsiella pneumoniae subsp. pneumoniae (strain ATCC 700721 / MGH 78578) GN=apt PE=3 SV=1	0	6.53647958949615	14.7540983606557	2	7	2	1	183	20.065	5.41	High	High	Not Found				0.52	10.7822408676147	2
High	IsMasterProtein	A6TCA1	4-hydroxy-tetrahydrodipicolinate synthase OS=Klebsiella pneumoniae subsp. pneumoniae (strain ATCC 700721 / MGH 78578) GN=dapA PE=3 SV=1	0	23.8374134645601	14.7260273972603	3	26	3	1	292	31.142	6.1	High	High	High		2.9e7	1.0e7	0.778	76.0264610052109	3
High	IsMasterProtein	A6THE3	Fructose-1,6-bisphosphatase class 1 OS=Klebsiella pneumoniae subsp. pneumoniae (strain ATCC 700721 / MGH 78578) GN=fbp PE=3 SV=1	0	19.7692442346541	14.4578313253012	3	16	3	1	332	36.724	5.97	High	High	Not Found	2.0e7	6.4e6		0.501	44.5965993404388	3
High	IsMasterProtein	B5XXP0	NAD(P)H dehydrogenase (quinone) OS=Klebsiella pneumoniae (strain 342) GN=KPK_3530 PE=3 SV=1	0	12.8928512769784	14.1414141414141	2	26	2	1	198	20.882	6.27	High	High	High	4.3e6	1.8e6	6.9e6	0.668	63.8084307909012	2
High	IsMasterProtein	A6TDW8	tRNA (guanine-N(7)-)-methyltransferase OS=Klebsiella pneumoniae subsp. pneumoniae (strain ATCC 700721 / MGH 78578) GN=trmB PE=3 SV=1	0	16.7254527770483	13.8075313807531	1	6	1	1	239	26.996	7.68	High	Not Found	Not Found	1.2e7			0.668	11.6420133113861	1
High	IsMasterProtein	B5Y235	Isoleucine--tRNA ligase OS=Klebsiella pneumoniae (strain 342) GN=ileS PE=3 SV=1	0	69.5555692023896	13.7526652452026	10	84	10	1	938	104.379	6.1	High	High	High	4.8e7	3.2e8	5.9e6	0.559	209.32537817955	10
High	IsMasterProtein	B5XUB2	Agmatinase OS=Klebsiella pneumoniae (strain 342) GN=speB PE=3 SV=1	0	13.7139078890972	13.7254901960784	3	8	3	1	306	33.493	5.29	High	High	Not Found	1.8e7	4.0e7		0.701	14.9392963647842	3
High	IsMasterProtein	A6TCF2	HTH-type transcriptional regulator IscR OS=Klebsiella pneumoniae subsp. pneumoniae (strain ATCC 700721 / MGH 78578) GN=iscR PE=3 SV=1	0	18.048998669723	13.4969325153374	1	16	1	1	163	17.54	7.34	High	High	High	1.3e7		1.9e7	0.585	70.8721420764923	1
High	IsMasterProtein	B5XVC4	S-ribosylhomocysteine lyase OS=Klebsiella pneumoniae (strain 342) GN=luxS PE=3 SV=1	0	13.1025524358718	13.4502923976608	2	18	2	1	171	19.442	5.38	High	High	Not Found	2.4e7	2.1e7		0.468	43.6092693805695	2
High	IsMasterProtein	A6T4R6	Polyamine aminopropyltransferase OS=Klebsiella pneumoniae subsp. pneumoniae (strain ATCC 700721 / MGH 78578) GN=speE PE=3 SV=1	0	17.117447029608	13.2867132867133	3	18	3	1	286	32.174	5.86	High	High	Not Found	1.0e7	1.2e7		0.701	25.04967212677	3
High	IsMasterProtein	A6TBG6	Uridine kinase OS=Klebsiella pneumoniae subsp. pneumoniae (strain ATCC 700721 / MGH 78578) GN=udk PE=3 SV=1	0	11.4066542215933	12.6760563380282	2	4	2	1	213	24.405	7.24	Not Found	High	High		9.5e6		0.389	9.720778465271	2
High	IsMasterProtein	A6TBN1	Cytidine deaminase OS=Klebsiella pneumoniae subsp. pneumoniae (strain ATCC 700721 / MGH 78578) GN=cdd PE=3 SV=1	0	35.3004880966742	12.5850340136054	2	37	2	1	294	31.457	5.91	High	High	High	2.1e7	7.6e7	1.8e7	1.61	100.586753845215	2
High	IsMasterProtein	B5Y2Y3	Peptide methionine sulfoxide reductase MsrA OS=Klebsiella pneumoniae (strain 342) GN=msrA PE=3 SV=1	0	20.5624645034386	12.3222748815166	2	14	2	1	211	23.165	6.35	High	High	High				0.874	25.3673968315125	2
High	IsMasterProtein	A6TG35	ATP synthase epsilon chain OS=Klebsiella pneumoniae subsp. pneumoniae (strain ATCC 700721 / MGH 78578) GN=atpC PE=3 SV=1	0	20.4087106202375	12.2302158273381	1	24	1	1	139	15.055	6.28	High	High	Not Found	7.1e6	9.0e6		0.931	75.7418818473816	1
High	IsMasterProtein	A6T4Y3	Acyl-[acyl-carrier-protein]--UDP-N-acetylglucosamine O-acyltransferase OS=Klebsiella pneumoniae subsp. pneumoniae (strain ATCC 700721 / MGH 78578) GN=lpxA PE=3 SV=1	0	7.46234672377639	12.2137404580153	2	8	2	1	262	28.078	6.95	High	High	Not Found	2.0e7			0.585	16.2966556549072	2
High	IsMasterProtein	A6TH77	Phosphatidylserine decarboxylase proenzyme OS=Klebsiella pneumoniae subsp. pneumoniae (strain ATCC 700721 / MGH 78578) GN=psd PE=3 SV=1	0	15.4610235918509	12.1875	3	22	3	1	320	35.472	6.43	High	High	High				0.624	45.8893702030182	3
High	IsMasterProtein	A6TCD6	Dual-specificity RNA methyltransferase RlmN OS=Klebsiella pneumoniae subsp. pneumoniae (strain ATCC 700721 / MGH 78578) GN=rlmN PE=3 SV=1	0	16.9841176502567	12.1134020618557	4	21	4	1	388	43.348	6.99	High	High	High	7.6e7	6.6e7	5.1e6	0.445	47.7870216369629	4
High	IsMasterProtein	A6T7Z4	Exoribonuclease 2 OS=Klebsiella pneumoniae subsp. pneumoniae (strain ATCC 700721 / MGH 78578) GN=rnb PE=3 SV=1	0	31.4993892280111	11.9565217391304	5	30	5	1	644	72.306	5.62	High	High	High	2.7e7			0.389	56.7144846916199	5
High	IsMasterProtein	B5XWP9	Electron transport complex subunit C OS=Klebsiella pneumoniae (strain 342) GN=rnfC PE=3 SV=1	0	7.5789728832285	11.9521912350598	2	4	2	1	753	80.388	8.65	Not Found	High	High		1.0e7		0.11	10.5314004421234	2
High	IsMasterProtein	B5XXK6	Glucans biosynthesis protein G OS=Klebsiella pneumoniae (strain 342) GN=mdoG PE=3 SV=1	0	32.2889542121729	11.9373776908023	4	34	4	1	511	57.785	8.28	High	High	High	1.8e7	2.0e7	8.1e6	0.487	87.7536866664886	4
High	IsMasterProtein	A6TEK2	GTPase Obg OS=Klebsiella pneumoniae subsp. pneumoniae (strain ATCC 700721 / MGH 78578) GN=obg PE=3 SV=1	0	18.6250944885633	11.4795918367347	3	13	3	1	392	43.55	4.89	High	High	High	8.1e6	8.1e6		0.369	41.366335272789	3
Medium	IsMasterProtein	B5XVB9	Carbon storage regulator homolog OS=Klebsiella pneumoniae (strain 342) GN=csrA PE=3 SV=1	0.0173010380622837	3.14074158253269	11.4754098360656	1	4	1	1	61	6.852	8.62	High	High	Not Found		4.2e8		0.468	8.78127861022949	1
High	IsMasterProtein	B5XSW5	Phosphoglucosamine mutase OS=Klebsiella pneumoniae (strain 342) GN=glmM PE=3 SV=1	0	22.8341157607029	11.2359550561798	4	30	4	1	445	47.875	6.06	High	High	High	5.0e6	3.0e7	7.9e6	0.389	68.2288539409637	4
High	IsMasterProtein	A6TCE7	Chaperone protein HscA OS=Klebsiella pneumoniae subsp. pneumoniae (strain ATCC 700721 / MGH 78578) GN=hscA PE=3 SV=1	0	40.4008175562566	11.2012987012987	6	30	6	1	616	65.355	5.1	High	High	High	5.7e7	2.0e8	3.7e6	0.565	86.3401064872742	6
High	IsMasterProtein	B5XUE6	tRNA-modifying protein YgfZ OS=Klebsiella pneumoniae (strain 342) GN=KPK_0772 PE=3 SV=1	0	13.7644311393264	10.7033639143731	3	7	3	1	327	35.705	5.24	High	High	High	4.8e6	2.8e7	1.6e7	0.413	13.73472905159	3
High	IsMasterProtein	A6THY6	Ribosomal RNA small subunit methyltransferase C OS=Klebsiella pneumoniae subsp. pneumoniae (strain ATCC 700721 / MGH 78578) GN=rsmC PE=3 SV=1	0	15.4600459078133	10.5263157894737	2	8	2	1	342	37.337	6.24	High	High	Not Found	1.4e7			0.274	21.8079936504364	2
High	IsMasterProtein	A6T5D7	S-adenosylmethionine:tRNA ribosyltransferase-isomerase OS=Klebsiella pneumoniae subsp. pneumoniae (strain ATCC 700721 / MGH 78578) GN=queA PE=3 SV=1	0	12.1262654975538	10.4519774011299	3	18	3	1	354	39.109	5.55	High	High	High	2.0e7			0.848	9.30179858207703	3
High	IsMasterProtein	A6TG45	tRNA uridine 5-carboxymethylaminomethyl modification enzyme MnmG OS=Klebsiella pneumoniae subsp. pneumoniae (strain ATCC 700721 / MGH 78578) GN=mnmG PE=3 SV=1	0	29.2282580624892	10.3338632750397	6	28	6	1	629	70.056	6.64	High	High	High	9.5e6	2.4e7	6.7e6	0.546	50.2451553344727	6
Low	IsMasterProtein	A6TCE9	Iron-binding protein IscA OS=Klebsiella pneumoniae subsp. pneumoniae (strain ATCC 700721 / MGH 78578) GN=iscA PE=3 SV=1	0.0502431118314425	1.91044811711355	10.2803738317757	1	1	1	1	107	11.442	4.75	Not Found	Not Found	High			4.9e6	0.334	1.83435344696045	1
High	IsMasterProtein	A6TI09	Probable phosphoglycerate mutase GpmB OS=Klebsiella pneumoniae subsp. pneumoniae (strain ATCC 700721 / MGH 78578) GN=gpmB PE=3 SV=1	0	9.89513652669184	10.2325581395349	2	9	2	1	215	23.853	6.21	High	High	Not Found	4.4e6	1.9e7		0.425	17.5677783489227	2
High	IsMasterProtein	B5XNC0	Large-conductance mechanosensitive channel OS=Klebsiella pneumoniae (strain 342) GN=mscL PE=3 SV=1	0	7.28483264215154	10.2189781021898	1	6	1	1	137	15.054	7.25	High	High	High				0.468	16.4859294891357	1
High	IsMasterProtein	A6T5F6	tRNA sulfurtransferase OS=Klebsiella pneumoniae subsp. pneumoniae (strain ATCC 700721 / MGH 78578) GN=thiI PE=3 SV=1	0	17.0453181367695	9.95850622406639	4	14	4	1	482	54.683	6.34	High	High	High	8.2e7	1.1e7		0.359	25.3876242637634	4
High	IsMasterProtein	A6TGI8	Porphobilinogen deaminase OS=Klebsiella pneumoniae subsp. pneumoniae (strain ATCC 700721 / MGH 78578) GN=hemC PE=3 SV=1	0	5.6405216142891	9.90415335463259	3	7	3	1	313	33.78	5.83	High	High	High	2.4e7	1.3e7		0.389	7.40626585483551	3
High	IsMasterProtein	A6THE7	UPF0307 protein KPN78578_45570 OS=Klebsiella pneumoniae subsp. pneumoniae (strain ATCC 700721 / MGH 78578) GN=KPN78578_45570 PE=3 SV=1	0	7.3030616797044	9.83606557377049	2	14	2	1	183	21.305	5.35	High	High	Not Found	1.7e7			0.468	29.2953940629959	2
High	IsMasterProtein	A6T6L5	Biotin synthase OS=Klebsiella pneumoniae subsp. pneumoniae (strain ATCC 700721 / MGH 78578) GN=bioB PE=3 SV=2	0	16.900107683294	9.82658959537572	2	8	2	1	346	38.655	5.2	High	High	Not Found	2.9e7	2.5e7		0.212	28.4674775600433	2
High	IsMasterProtein	A6T4E6	UPF0246 protein KPN78578_00060 OS=Klebsiella pneumoniae subsp. pneumoniae (strain ATCC 700721 / MGH 78578) GN=KPN78578_00060 PE=3 SV=1	0	13.1968867139714	9.72762645914397	1	15	1	1	257	29.528	6.96	High	Not Found	Not Found	1.3e7			0.259	27.5934374332428	1
High	IsMasterProtein	A6TC33	Glucokinase OS=Klebsiella pneumoniae subsp. pneumoniae (strain ATCC 700721 / MGH 78578) GN=glk PE=3 SV=1	0	23.2001414104222	9.65732087227414	3	22	3	1	321	34.4	6.38	High	High	High	1.5e7	1.2e8		0.968	39.0820879936218	3
High	IsMasterProtein	A6TGE6	Soluble pyridine nucleotide transhydrogenase OS=Klebsiella pneumoniae subsp. pneumoniae (strain ATCC 700721 / MGH 78578) GN=sthA PE=3 SV=1	0	17.3670549301391	9.65665236051502	4	26	4	1	466	51.5	6.55	High	High	High	7.3e6	1.9e7		0.425	38.491800069809	4
High	IsMasterProtein	A6T5R2	Cysteine--tRNA ligase OS=Klebsiella pneumoniae subsp. pneumoniae (strain ATCC 700721 / MGH 78578) GN=cysS PE=3 SV=1	0	24.3203275813303	9.54446854663774	4	50	4	1	461	52.135	5.49	High	High	High	3.3e7	1.4e8		0.468	145.998017191887	4
Medium	IsMasterProtein	A6TH74	Elongation factor P--(R)-beta-lysine ligase OS=Klebsiella pneumoniae subsp. pneumoniae (strain ATCC 700721 / MGH 78578) GN=epmA PE=3 SV=1	0.0106951871657754	3.33686468504225	9.53846153846154	1	6	1	1	325	36.822	5.27	Not Found	High	Not Found		4.3e6		0.145	6.71431255340576	1
High	IsMasterProtein	A6TBX3	NADH-quinone oxidoreductase subunit B OS=Klebsiella pneumoniae subsp. pneumoniae (strain ATCC 700721 / MGH 78578) GN=nuoB PE=3 SV=1	0	9.46106987880829	9.375	2	8	2	1	224	25.502	5.99	High	High	Not Found	1.4e7			0.359	16.2239068746567	2
High	IsMasterProtein	A6TCD5	Cytoskeleton protein RodZ OS=Klebsiella pneumoniae subsp. pneumoniae (strain ATCC 700721 / MGH 78578) GN=rodZ PE=3 SV=1	0	23.2699195514851	9.36555891238671	2	27	2	1	331	35.18	6.57	High	High	High		4.1e7		1.154	61.1226848363876	2
High	IsMasterProtein	A6TCI1	Ribonuclease 3 OS=Klebsiella pneumoniae subsp. pneumoniae (strain ATCC 700721 / MGH 78578) GN=rnc PE=3 SV=1	0	18.1836518464571	9.29203539823009	2	12	2	1	226	25.541	6.96	High	High	High		6.2e7		0.638	40.6404438018799	2
High	IsMasterProtein	A6TGG9	ATP-dependent RNA helicase RhlB OS=Klebsiella pneumoniae subsp. pneumoniae (strain ATCC 700721 / MGH 78578) GN=rhlB PE=3 SV=1	0	9.22053349247518	9.26365795724466	3	16	3	1	421	47.078	7.27	High	High	High	1.3e7			0.292	28.1747832298279	3
Medium	IsMasterProtein	A6TGU8	Chorismate pyruvate-lyase OS=Klebsiella pneumoniae subsp. pneumoniae (strain ATCC 700721 / MGH 78578) GN=ubiC PE=3 SV=1	0.0232945091514143	2.38195190328791	9.09090909090909	1	1	1	1	165	18.567	5.6	High	Not Found	Not Found	1.8e7			0.233	1.79349482059479	1
High	IsMasterProtein	B5XZ20	Phosphoenolpyruvate carboxylase OS=Klebsiella pneumoniae (strain 342) GN=ppc PE=3 SV=1	0	24.3360920320029	9.06002265005663	8	24	8	1	883	98.865	6.14	High	High	High	1.5e7	3.5e7		0.359	34.3732671737671	8
High	IsMasterProtein	A6TAX3	Probable septum site-determining protein MinC OS=Klebsiella pneumoniae subsp. pneumoniae (strain ATCC 700721 / MGH 78578) GN=minC PE=3 SV=1	0.00385356454720617	4.5600360640791	9.05172413793103	1	2	1	1	232	24.901	6.64	Not Found	High	Not Found				0.179	5.28976130485535	1
High	IsMasterProtein	Q48436	Diacetyl reductase [(S)-acetoin forming] OS=Klebsiella pneumoniae GN=budC PE=1 SV=2	0	11.2435160355574	8.984375	1	2	1	1	256	26.626	6.58	High	Not Found	Not Found	1.0e7			0.166	3.39186835289001	1
Low	IsMasterProtein	B5XZL9	ATP synthase subunit c OS=Klebsiella pneumoniae (strain 342) GN=atpE PE=3 SV=1	0.0533980582524272	1.876801924968	8.86075949367089	1	13	1	1	79	8.25	4.61	High	High	High				0.778	20.7995676994324	1
High	IsMasterProtein	A6TEK8	UDP-N-acetylglucosamine 1-carboxyvinyltransferase OS=Klebsiella pneumoniae subsp. pneumoniae (strain ATCC 700721 / MGH 78578) GN=murA PE=3 SV=1	0	19.6713305334289	8.83054892601432	3	22	3	1	419	44.557	5.88	High	High	High	3.4e7	9.9e6	1.3e7	0.557	50.6850221157074	3
High	IsMasterProtein	A6TC02	Acetyl-coenzyme A carboxylase carboxyl transferase subunit beta OS=Klebsiella pneumoniae subsp. pneumoniae (strain ATCC 700721 / MGH 78578) GN=accD PE=3 SV=1	0	10.7535443130726	8.82352941176471	3	12	3	1	306	33.414	7.31	High	High	High	5.9e6	8.6e6		0.389	21.8552137613297	3
High	IsMasterProtein	A6TBX4	NADH-quinone oxidoreductase subunit A OS=Klebsiella pneumoniae subsp. pneumoniae (strain ATCC 700721 / MGH 78578) GN=nuoA PE=3 SV=2	0	5.85201467931619	8.78378378378378	1	4	1	1	148	16.554	9.35	Not Found	High	High				0.468	12.7956035137177	1
High	IsMasterProtein	A6TCD0	GTPase Der OS=Klebsiella pneumoniae subsp. pneumoniae (strain ATCC 700721 / MGH 78578) GN=der PE=3 SV=1	0	18.9358394044584	8.73983739837398	3	10	3	1	492	55.189	6.13	High	High	Not Found	1.6e7	2.2e7		0.225	22.1427745819092	3
High	IsMasterProtein	A6T4N3	UDP-N-acetylglucosamine--N-acetylmuramyl-(pentapeptide) pyrophosphoryl-undecaprenol N-acetylglucosamine transferase OS=Klebsiella pneumoniae subsp. pneumoniae (strain ATCC 700721 / MGH 78578) GN=murG PE=3 SV=1	0	14.9578916170735	8.70786516853933	2	10	2	1	356	38.02	9.55	High	High	High	4.0e6	1.6e7	2.1e6	0.389	24.7211716175079	2
High	IsMasterProtein	A6TG44	Ribosomal RNA small subunit methyltransferase G OS=Klebsiella pneumoniae subsp. pneumoniae (strain ATCC 700721 / MGH 78578) GN=rsmG PE=3 SV=1	0	6.98428239255825	8.69565217391304	2	6	2	1	207	23.117	6.61	High	High	Not Found				0.468	13.3815207481384	2
Medium	IsMasterProtein	P07094	Maltodextrin phosphorylase (Fragment) OS=Klebsiella pneumoniae GN=malP PE=3 SV=1	0.0106951871657754	4.25646875625615	8.33333333333333	1	4	1	1	108	12.317	4.92	High	Not Found	Not Found				0.931	3.30374300479889	1
High	IsMasterProtein	A6T6M7	Cyclic pyranopterin monophosphate synthase OS=Klebsiella pneumoniae subsp. pneumoniae (strain ATCC 700721 / MGH 78578) GN=moaC PE=3 SV=1	0	7.50100063641985	8.02469135802469	1	4	1	1	162	17.455	7.15	High	High	Not Found	1.2e7	6.4e6		0.259	6.19717049598694	1
High	IsMasterProtein	A6T4R5	S-adenosylmethionine decarboxylase proenzyme OS=Klebsiella pneumoniae subsp. pneumoniae (strain ATCC 700721 / MGH 78578) GN=speD PE=3 SV=2	0	8.0434474080826	7.95454545454545	1	4	1	1	264	30.473	5.39	High	Not Found	Not Found	1.4e7			0.166	6.854416847229	1
High	IsMasterProtein	A6TEJ0	Argininosuccinate synthase OS=Klebsiella pneumoniae subsp. pneumoniae (strain ATCC 700721 / MGH 78578) GN=argG PE=3 SV=1	0	13.1089173295862	7.82997762863535	3	11	3	1	447	49.781	5.64	High	High	High	6.5e6	5.0e6	5.5e6	0.269	16.9693702459335	3
High	IsMasterProtein	A6T6T1	Ribosomal protein S12 methylthiotransferase RimO OS=Klebsiella pneumoniae subsp. pneumoniae (strain ATCC 700721 / MGH 78578) GN=rimO PE=3 SV=1	0	8.0250813756759	7.70975056689342	2	8	2	1	441	49.536	5.71	High	High	High	2.0e7	1.0e7	2.2e7	0.179	18.3811157941818	2
Medium	IsMasterProtein	A6T4I7	Ribosomal RNA small subunit methyltransferase A OS=Klebsiella pneumoniae subsp. pneumoniae (strain ATCC 700721 / MGH 78578) GN=rsmA PE=3 SV=1	0.0106951871657754	3.33677036546713	7.69230769230769	1	5	1	1	273	30.563	8.02	Not Found	High	High			7.2e6	0.166	11.527757525444	1
Medium	IsMasterProtein	B5XPE8	ATP phosphoribosyltransferase OS=Klebsiella pneumoniae (strain 342) GN=hisG PE=3 SV=1	0.0106951871657754	3.41759570198097	7.69230769230769	1	2	1	1	299	33.192	6.01	High	Not Found	Not Found				0.122	2.56599831581116	1
Medium	IsMasterProtein	B5XWN4	Transcriptional regulator SlyA OS=Klebsiella pneumoniae (strain 342) GN=slyA PE=3 SV=1	0.0327868852459016	2.13164950035203	7.63888888888889	1	1	1	1	144	16.538	7.05	High	Not Found	Not Found	9.3e6			0.259	2.66091895103455	1
Medium	IsMasterProtein	A6TGC7	Met repressor OS=Klebsiella pneumoniae subsp. pneumoniae (strain ATCC 700721 / MGH 78578) GN=metJ PE=3 SV=1	0.0173010380622837	2.89722338511656	7.61904761904762	1	3	1	1	105	12.101	5.54	High	High	Not Found	2.1e7	9.3e6		0.389	1.71491551399231	1
High	IsMasterProtein	O85746	Tyrosine aminotransferase OS=Klebsiella pneumoniae GN=tyrB PE=1 SV=1	0	16.8249857938685	7.55667506297229	2	9	2	1	397	43.404	6.46	High	High	Not Found	2.5e7	3.1e7		0.194	27.5502820014954	2
High	IsMasterProtein	P40786	Nucleoside-specific channel-forming protein tsx OS=Klebsiella pneumoniae GN=tsx PE=3 SV=1	0	7.5071721399786	7.48299319727891	2	8	2	1	294	33.486	5.45	High	Not Found	High			1.3e7	0.389	17.524924993515	2
High	IsMasterProtein	A6TFA0	UDP-4-amino-4-deoxy-L-arabinose--oxoglutarate aminotransferase OS=Klebsiella pneumoniae subsp. pneumoniae (strain ATCC 700721 / MGH 78578) GN=arnB PE=3 SV=2	0	10.6512503590061	7.38786279683377	2	23	2	1	379	41.294	6.62	High	High	Not Found	5.2e6	2.5e7		0.259	39.0477542877197	2
High	IsMasterProtein	A6T562	Glutamate 5-kinase OS=Klebsiella pneumoniae subsp. pneumoniae (strain ATCC 700721 / MGH 78578) GN=proB PE=3 SV=1	0	12.7591660078061	7.35694822888283	2	7	2	1	367	39.093	6.7	High	High	Not Found	6.2e6	1.8e7		0.212	13.2511771917343	2
High	IsMasterProtein	A6TA06	HTH-type transcriptional repressor PurR OS=Klebsiella pneumoniae subsp. pneumoniae (strain ATCC 700721 / MGH 78578) GN=purR PE=3 SV=1	0	5.66135604320616	7.33137829912024	2	2	2	1	341	38.037	6.62	High	Not Found	Not Found	4.1e7			0.259	0	2
High	IsMasterProtein	B5XXG3	UPF0227 protein KPK_3451 OS=Klebsiella pneumoniae (strain 342) GN=KPK_3451 PE=3 SV=1	0.00385356454720617	5.19280333928905	7.22222222222222	1	2	1	1	180	21.063	6.68	High	Not Found	Not Found	1.5e7			0.194	5.53974843025208	1
Medium	IsMasterProtein	A6TG52	D-ribose pyranase OS=Klebsiella pneumoniae subsp. pneumoniae (strain ATCC 700721 / MGH 78578) GN=rbsD PE=3 SV=1	0.0106951871657754	3.66999229912724	7.19424460431655	1	4	1	1	139	15.143	6.25	Not Found	High	High		2.1e7		0.389	10.2414584159851	1
High	IsMasterProtein	P45602	UDP-glucose 4-epimerase (Fragment) OS=Klebsiella pneumoniae GN=galE PE=3 SV=1	0	5.47951646725921	7.19424460431655	1	16	1	1	139	15.147	7.5	High	High	Not Found		9.2e6		0.292	44.2116878032684	1
High	IsMasterProtein	A6TE25	UPF0441 protein KPN78578_33850 OS=Klebsiella pneumoniae subsp. pneumoniae (strain ATCC 700721 / MGH 78578) GN=KPN78578_33850 PE=3 SV=1	0	7.86806070478958	7.17488789237668	1	4	1	1	223	23.365	9.09	High	High	Not Found	1.3e7	1.6e7		0.194	13.7629973888397	1
Medium	IsMasterProtein	A6TBT7	Ubiquinone biosynthesis O-methyltransferase OS=Klebsiella pneumoniae subsp. pneumoniae (strain ATCC 700721 / MGH 78578) GN=ubiG PE=3 SV=1	0.0232945091514143	2.39351114955735	7.02479338842975	1	4	1	1	242	26.634	6.6	Not Found	Not Found	High			2.6e7	0.166	7.91358470916748	1
High	IsMasterProtein	A6THI2	Probable cytosol aminopeptidase OS=Klebsiella pneumoniae subsp. pneumoniae (strain ATCC 700721 / MGH 78578) GN=pepA PE=3 SV=1	0	7.67936927828307	6.95825049701789	3	8	3	1	503	54.813	7.2	High	High	Not Found	1.1e7	1.4e7		0.28	10.3394193649292	3
High	IsMasterProtein	A6TGG1	Ketol-acid reductoisomerase (NADP(+)) OS=Klebsiella pneumoniae subsp. pneumoniae (strain ATCC 700721 / MGH 78578) GN=ilvC PE=3 SV=1	0	15.7509540250795	6.92464358452139	3	21	3	1	491	53.917	5.36	High	High	High	1.4e7	2.1e7	7.4e6	0.225	64.518500328064	3
High	IsMasterProtein	P14829	DNA gyrase subunit A OS=Klebsiella oxytoca GN=gyrA PE=3 SV=1	0	20.454338140396	6.84931506849315	6	26	6	1	876	97.095	5.1	High	High	High	1.9e7	1.8e7		0.274	51.486933350563	6
High	IsMasterProtein	A6T716	Chromosome partition protein MukB OS=Klebsiella pneumoniae subsp. pneumoniae (strain ATCC 700721 / MGH 78578) GN=mukB PE=3 SV=1	0	39.9164032652737	6.81511470985155	9	30	3	1	1482	169.451	5.39	High	High	Not Found	8.3e6	5.1e6		0.196	80.6742334365845	9
High	IsMasterProtein	A6T4H8	4-hydroxy-tetrahydrodipicolinate reductase OS=Klebsiella pneumoniae subsp. pneumoniae (strain ATCC 700721 / MGH 78578) GN=dapB PE=3 SV=1	0	14.5601937886067	6.59340659340659	1	7	1	1	273	28.63	6.18	High	High	High	2.8e7	1.0e7		0.129	29.4262382984161	1
Medium	IsMasterProtein	A6TCF3	tRNA (cytidine/uridine-2'-O-)-methyltransferase TrmJ OS=Klebsiella pneumoniae subsp. pneumoniae (strain ATCC 700721 / MGH 78578) GN=trmJ PE=3 SV=1	0.0232945091514143	2.38933983691012	6.55737704918033	1	3	1	1	244	26.781	6.42	Not Found	High	Not Found		1.6e7		0.259	0	1
High	IsMasterProtein	A6TGU6	Maltoporin 2 OS=Klebsiella pneumoniae subsp. pneumoniae (strain ATCC 700721 / MGH 78578) GN=lamB2 PE=3 SV=1	0	12.9550586637339	6.52680652680653	2	6	2	1	429	47.747	4.97	High	High	Not Found	8.4e6			0.186	17.4635229110718	2
Medium	IsMasterProtein	A6T7G4	Penicillin-binding protein activator LpoB OS=Klebsiella pneumoniae subsp. pneumoniae (strain ATCC 700721 / MGH 78578) GN=lpoB PE=3 SV=1	0.0106951871657754	4.29739715865957	6.51162790697674	1	2	1	1	215	22.54	9.17	Not Found	High	Not Found		2.6e7		0.259	6.3616623878479	1
High	IsMasterProtein	B5XRN3	tRNA 2-thiocytidine biosynthesis protein TtcA OS=Klebsiella pneumoniae (strain 342) GN=ttcA PE=3 SV=1	0	6.70318322793934	6.43086816720257	2	4	2	1	311	35.377	6.55	Not Found	High	High		1.9e7		0.274	7.89026021957397	2
High	IsMasterProtein	A6TGL3	Ubiquinone/menaquinone biosynthesis C-methyltransferase UbiE OS=Klebsiella pneumoniae subsp. pneumoniae (strain ATCC 700721 / MGH 78578) GN=ubiE PE=3 SV=1	0	6.25694585625134	6.37450199203187	2	14	2	1	251	28.129	7.18	High	High	High	1.6e7	2.9e7		0.334	25.739025592804	2
High	IsMasterProtein	B5XNR7	Erythronate-4-phosphate dehydrogenase OS=Klebsiella pneumoniae (strain 342) GN=pdxB PE=3 SV=1	0	9.54074673498311	6.34920634920635	2	8	2	1	378	41.269	6.62	High	High	Not Found	2.5e7			0.245	15.7259613275528	2
High	IsMasterProtein	B5XZ36	ATP-dependent protease subunit HslV OS=Klebsiella pneumoniae (strain 342) GN=hslV PE=3 SV=1	0	5.42567050333615	6.25	1	7	1	1	176	18.988	6.39	High	High	High				0.778	14.3923503160477	1
High	IsMasterProtein	B5XZM7	Bifunctional protein GlmU OS=Klebsiella pneumoniae (strain 342) GN=glmU PE=3 SV=1	0	9.62759086437272	5.92105263157895	3	11	3	1	456	49.173	6.25	High	High	High		9.0e6	8.5e6	0.35	15.9420399665833	3
High	IsMasterProtein	B5XXX7	Class B acid phosphatase OS=Klebsiella pneumoniae (strain 342) GN=aphA PE=3 SV=1	0.00385356454720617	4.89483057200067	5.90717299578059	1	2	1	1	237	26.12	8.32	Not Found	High	Not Found				0.233	4.08176863193512	1
High	IsMasterProtein	A6TDV7	UPF0301 protein KPN78578_33170 OS=Klebsiella pneumoniae subsp. pneumoniae (strain ATCC 700721 / MGH 78578) GN=KPN78578_33170 PE=3 SV=1	0.00385356454720617	4.58004425151024	5.88235294117647	1	2	1	1	187	20.79	5.11	Not Found	High	Not Found		3.0e7		0.233	6.41671013832092	1
High	IsMasterProtein	B5XUB1	Biosynthetic arginine decarboxylase OS=Klebsiella pneumoniae (strain 342) GN=speA PE=3 SV=1	0	14.34034913188	5.85443037974684	2	16	2	1	632	70.974	4.97	High	High	Not Found	2.1e7	9.7e6		0.259	23.6971470117569	2
High	IsMasterProtein	A6T7K3	tRNA-specific 2-thiouridylase MnmA OS=Klebsiella pneumoniae subsp. pneumoniae (strain ATCC 700721 / MGH 78578) GN=mnmA PE=3 SV=2	0	6.28689267870716	5.70652173913043	2	8	2	1	368	40.991	5.06	High	High	High	4.9e7	2.6e7		0.116	16.7129104137421	2
High	IsMasterProtein	A6T5I7	7-cyano-7-deazaguanine synthase OS=Klebsiella pneumoniae subsp. pneumoniae (strain ATCC 700721 / MGH 78578) GN=queC PE=3 SV=1	0	8.78595132058806	5.5793991416309	1	8	1	1	233	25.646	5.6	High	High	High	2.1e7	1.1e7		0.166	25.8703401088715	1
High	IsMasterProtein	A6T9H1	Pyrroloquinoline-quinone synthase OS=Klebsiella pneumoniae subsp. pneumoniae (strain ATCC 700721 / MGH 78578) GN=pqqC PE=1 SV=1	0	6.78383409771401	5.57768924302789	1	2	1	1	251	29.011	6.99	Not Found	Not Found	High			1.1e6	0.129	7.0293025970459	1
Medium	IsMasterProtein	A6T5I9	HMP-PP phosphatase OS=Klebsiella pneumoniae subsp. pneumoniae (strain ATCC 700721 / MGH 78578) GN=cof PE=3 SV=1	0.0173010380622837	3.10640466618012	5.51470588235294	1	73	1	1	272	30.339	6.14	High	High	High		6.5e7		0.155	81.1472749710083	1
Medium	IsMasterProtein	A6TF13	3-dehydroquinate synthase OS=Klebsiella pneumoniae subsp. pneumoniae (strain ATCC 700721 / MGH 78578) GN=aroB PE=3 SV=1	0.0232945091514143	2.33021838479146	5.49450549450549	1	4	1	1	364	39.188	5.69	High	Not Found	Not Found				0.122	7.44165754318237	1
High	IsMasterProtein	B5XY73	Chromosome partition protein MukB OS=Klebsiella pneumoniae (strain 342) GN=mukB PE=3 SV=1	0	26.7489784452044	5.39811066126856	7	29	1	1	1482	169.65	5.36	High	High	Not Found				0.175	70.2643814086914	7
High	IsMasterProtein	A6TEU1	Methionyl-tRNA formyltransferase OS=Klebsiella pneumoniae subsp. pneumoniae (strain ATCC 700721 / MGH 78578) GN=fmt PE=3 SV=1	0	10.4530873568188	5.3968253968254	1	2	1	1	315	34.001	6.32	Not Found	High	Not Found		1.2e7		0.136	7.68255758285522	1
Medium	IsMasterProtein	A6T5E6	Transcriptional repressor NrdR OS=Klebsiella pneumoniae subsp. pneumoniae (strain ATCC 700721 / MGH 78578) GN=nrdR PE=3 SV=1	0.0106951871657754	3.28274568723745	5.36912751677852	1	4	1	1	149	17.128	8.18	High	High	Not Found	2.2e7	2.7e7		0.259	10.4468231201172	1
High	IsMasterProtein	B5XXK0	UPF0176 protein KPK_3487 OS=Klebsiella pneumoniae (strain 342) GN=KPK_3487 PE=3 SV=1	0	11.1415315622418	5.36723163841808	2	20	2	1	354	40.153	5.96	High	High	High		2.0e7		0.334	44.1806533336639	2
High	IsMasterProtein	A6TG68	Probable GTP-binding protein EngB OS=Klebsiella pneumoniae subsp. pneumoniae (strain ATCC 700721 / MGH 78578) GN=engB PE=3 SV=1	0.00767754318618042	4.389872386924	5.23809523809524	1	8	1	1	210	23.517	7.43	High	High	High		9.1e6	6.3e6	0.212	19.3790010213852	1
High	IsMasterProtein	A6TEQ3	Malate dehydrogenase OS=Klebsiella pneumoniae subsp. pneumoniae (strain ATCC 700721 / MGH 78578) GN=mdh PE=3 SV=1	0	10.2106308464085	5.12820512820513	1	2	1	1	312	32.406	5.74	Not Found	Not Found	High				0.122	7.87383460998535	1
High	IsMasterProtein	A6TGM1	3-octaprenyl-4-hydroxybenzoate carboxy-lyase OS=Klebsiella pneumoniae subsp. pneumoniae (strain ATCC 700721 / MGH 78578) GN=ubiD PE=3 SV=1	0	7.24369106684819	5.09164969450102	2	4	2	1	491	55.111	5.81	Not Found	High	Not Found		2.9e7		0.172	8.83970594406128	2
High	IsMasterProtein	A6TBN8	GTP cyclohydrolase 1 OS=Klebsiella pneumoniae subsp. pneumoniae (strain ATCC 700721 / MGH 78578) GN=folE PE=3 SV=1	0	6.61852390972497	4.95495495495496	1	14	1	1	222	24.949	7.62	High	High	High	5.9e6			0.166	37.6528050899506	1
High	IsMasterProtein	A6T4S9	Pantothenate synthetase OS=Klebsiella pneumoniae subsp. pneumoniae (strain ATCC 700721 / MGH 78578) GN=panC PE=3 SV=1	0.00385356454720617	4.45904519107387	4.92957746478873	1	1	1	1	284	31.513	5.94	Not Found	High	Not Found		1.3e7		0.116	2.31658411026001	1
Medium	IsMasterProtein	A6TDG3	Thymidylate synthase OS=Klebsiella pneumoniae subsp. pneumoniae (strain ATCC 700721 / MGH 78578) GN=thyA PE=3 SV=1	0.0106951871657754	3.51243743974362	4.92424242424242	1	12	1	1	264	30.287	6.37	Not Found	High	Not Found		1.5e7		0.179	1.69207096099854	1
High	IsMasterProtein	A6THZ0	Peptide chain release factor 3 OS=Klebsiella pneumoniae subsp. pneumoniae (strain ATCC 700721 / MGH 78578) GN=prfC PE=3 SV=1	0	9.15733878543882	4.91493383742911	3	16	3	1	529	59.592	5.9	High	High	High	1.7e7	1.2e7	4.7e6	0.269	37.5750442743301	3
Medium	IsMasterProtein	A6TDP3	Isopentenyl-diphosphate Delta-isomerase OS=Klebsiella pneumoniae subsp. pneumoniae (strain ATCC 700721 / MGH 78578) GN=idi PE=3 SV=1	0.0232945091514143	2.39190205367472	4.89130434782609	1	18	1	1	184	20.658	5.19	High	High	High			8.4e6	0.468	13.8795915842056	1
High	IsMasterProtein	A6TB41	Copper homeostasis protein CutC OS=Klebsiella pneumoniae subsp. pneumoniae (strain ATCC 700721 / MGH 78578) GN=cutC PE=3 SV=1	0	6.33573419985233	4.8582995951417	1	6	1	1	247	26.466	6.67	High	High	High		1.9e7		0.166	17.5595464706421	1
High	IsMasterProtein	A6T4J7	RNA polymerase-associated protein RapA OS=Klebsiella pneumoniae subsp. pneumoniae (strain ATCC 700721 / MGH 78578) GN=rapA PE=3 SV=1	0	15.3336152075445	4.85537190082645	4	23	4	1	968	109.547	5.24	High	High	High	1.4e7			0.163	41.4771801233292	4
High	IsMasterProtein	A6TD24	DNA mismatch repair protein MutS OS=Klebsiella pneumoniae subsp. pneumoniae (strain ATCC 700721 / MGH 78578) GN=mutS PE=3 SV=1	0	15.7965943640784	4.80656506447831	4	6	4	1	853	95.022	5.77	High	High	Not Found		1.5e7		0.198	14.6518948078156	4
Medium	IsMasterProtein	A6T6Q6	DNA protection during starvation protein OS=Klebsiella pneumoniae subsp. pneumoniae (strain ATCC 700721 / MGH 78578) GN=dps PE=3 SV=1	0.0173010380622837	3.07334892291111	4.79041916167665	1	4	1	1	167	18.697	6.04	High	High	Not Found		1.9e7		0.194	7.4458384513855	1
High	IsMasterProtein	A6THZ7	Thymidine phosphorylase OS=Klebsiella pneumoniae subsp. pneumoniae (strain ATCC 700721 / MGH 78578) GN=deoA PE=3 SV=1	0	6.19951442388523	4.77272727272727	2	8	2	1	440	47.015	5.24	High	High	Not Found	6.3e6	8.0e6		0.179	19.7458347082138	2
Medium	IsMasterProtein	A6TDX1	Membrane-bound lytic murein transglycosylase C OS=Klebsiella pneumoniae subsp. pneumoniae (strain ATCC 700721 / MGH 78578) GN=mltC PE=3 SV=2	0.0232945091514143	2.30609725893394	4.72222222222222	1	4	1	1	360	40.285	9.26	High	High	Not Found	6.8e6			0.136	2.08810496330261	1
High	IsMasterProtein	A6TEG6	Penicillin-binding protein activator LpoA OS=Klebsiella pneumoniae subsp. pneumoniae (strain ATCC 700721 / MGH 78578) GN=lpoA PE=3 SV=2	0	11.9630400579884	4.7008547008547	3	16	3	1	702	75.037	6.09	High	High	High	9.3e7	7.2e7	3.5e6	0.233	28.608754992485	3
Medium	IsMasterProtein	A6TDS1	UPF0149 protein KPN78578_32810 OS=Klebsiella pneumoniae subsp. pneumoniae (strain ATCC 700721 / MGH 78578) GN=KPN78578_32810 PE=3 SV=1	0.0205128205128205	2.54045674171959	4.6875	1	3	1	1	192	21.208	4.4	High	High	High	1.3e7	2.2e7		0.468	5.28069734573364	1
High	IsMasterProtein	B5Y109	Recombination-associated protein RdgC OS=Klebsiella pneumoniae (strain 342) GN=rdgC PE=3 SV=1	0	5.3873220816835	4.62046204620462	1	8	1	1	303	34.007	5.24	High	High	High	5.2e6	1.8e7		0.122	4.09350228309631	1
High	IsMasterProtein	A6TGD7	Fructose-6-phosphate aldolase OS=Klebsiella pneumoniae subsp. pneumoniae (strain ATCC 700721 / MGH 78578) GN=fsa PE=3 SV=1	0	5.81901441921327	4.54545454545455	1	6	1	1	220	23.279	5.22	High	High	High	2.9e7	3.7e7		0.179	16.518488407135	1
Medium	IsMasterProtein	A6TD47	Phosphoadenosine phosphosulfate reductase OS=Klebsiella pneumoniae subsp. pneumoniae (strain ATCC 700721 / MGH 78578) GN=cysH PE=3 SV=1	0.0106951871657754	4.06303410289213	4.50819672131148	1	8	1	1	244	27.797	6.15	High	High	Not Found	5.7e6			0.166	12.2713884115219	1
High	IsMasterProtein	A6TB30	Holliday junction ATP-dependent DNA helicase RuvB OS=Klebsiella pneumoniae subsp. pneumoniae (strain ATCC 700721 / MGH 78578) GN=ruvB PE=3 SV=1	0	7.69250396208679	4.46428571428571	1	2	1	1	336	37.122	5.22	Not Found	High	Not Found		8.9e6		0.122	7.46445488929749	1
High	IsMasterProtein	A6T4P4	Cell division protein ZapD OS=Klebsiella pneumoniae subsp. pneumoniae (strain ATCC 700721 / MGH 78578) GN=zapD PE=3 SV=1	0.00385356454720617	4.94005811193805	4.45344129554656	1	8	1	1	247	28.622	6.74	High	High	High				0.179	24.7373731136322	1
Medium	IsMasterProtein	A6TGN1	Pantothenate kinase OS=Klebsiella pneumoniae subsp. pneumoniae (strain ATCC 700721 / MGH 78578) GN=coaA PE=3 SV=2	0.0487804878048781	1.92518355935483	4.43037974683544	1	1	1	1	316	36.205	7.14	Not Found	High	Not Found				0.136	1.70436334609985	1
Medium	IsMasterProtein	A6TH79	Oligoribonuclease OS=Klebsiella pneumoniae subsp. pneumoniae (strain ATCC 700721 / MGH 78578) GN=orn PE=3 SV=1	0.0205128205128205	2.4049449102407	4.41988950276243	1	2	1	1	181	20.722	5.41	High	Not Found	Not Found				0.233	0	1
Medium	IsMasterProtein	A6TEJ8	Ribosomal RNA large subunit methyltransferase E OS=Klebsiella pneumoniae subsp. pneumoniae (strain ATCC 700721 / MGH 78578) GN=rlmE PE=3 SV=1	0.0106951871657754	3.98338445244282	4.30622009569378	1	4	1	1	209	23.29	9.29	High	High	Not Found	9.8e7	1.2e8		0.194	11.4785494804382	1
Medium	IsMasterProtein	A6TBV3	Nucleoside triphosphatase NudI OS=Klebsiella pneumoniae subsp. pneumoniae (strain ATCC 700721 / MGH 78578) GN=nudI PE=3 SV=2	0.0440456769983687	1.98589967848038	4.28571428571429	1	13	1	1	140	16.161	5.86	High	High	High	2.2e7			0.259	1.75660908222198	1
High	IsMasterProtein	A6TDR5	Glycine dehydrogenase (decarboxylating) OS=Klebsiella pneumoniae subsp. pneumoniae (strain ATCC 700721 / MGH 78578) GN=gcvP PE=3 SV=1	0	7.66494348056091	4.28422152560084	1	7	1	1	957	104.486	6.05	High	Not Found	Not Found				0.044	10.2148313522339	1
Medium	IsMasterProtein	A6TD67	NADPH-dependent 7-cyano-7-deazaguanine reductase OS=Klebsiella pneumoniae subsp. pneumoniae (strain ATCC 700721 / MGH 78578) GN=queF PE=3 SV=1	0.0106951871657754	3.44045244441957	4.27046263345196	1	2	1	1	281	31.856	6.23	High	Not Found	Not Found	9.9e6			0.145	4.63741374015808	1
High	IsMasterProtein	A6T5D8	Queuine tRNA-ribosyltransferase OS=Klebsiella pneumoniae subsp. pneumoniae (strain ATCC 700721 / MGH 78578) GN=tgt PE=3 SV=1	0	7.5394028111024	4.26666666666667	1	4	1	1	375	42.54	6.48	High	High	Not Found	1.2e7	6.1e6		0.101	13.4938154220581	1
High	IsMasterProtein	A6T9S2	Pyrimidine-specific ribonucleoside hydrolase RihA OS=Klebsiella pneumoniae subsp. pneumoniae (strain ATCC 700721 / MGH 78578) GN=rihA PE=3 SV=1	0	8.42159002966876	4.18006430868167	1	4	1	1	311	33.88	4.89	High	High	Not Found				0.233	14.6435334682465	1
Medium	IsMasterProtein	A6T4M5	Ribosomal RNA small subunit methyltransferase H OS=Klebsiella pneumoniae subsp. pneumoniae (strain ATCC 700721 / MGH 78578) GN=rsmH PE=3 SV=1	0.0106951871657754	3.34930402023939	4.15335463258786	1	2	1	1	313	34.818	7.17	Not Found	Not Found	High				0.129	4.35153412818909	1
High	IsMasterProtein	A6T7E0	UPF0502 protein KPN78578_10500 OS=Klebsiella pneumoniae subsp. pneumoniae (strain ATCC 700721 / MGH 78578) GN=KPN78578_10500 PE=3 SV=1	0.00385356454720617	5.03399914237122	4.14746543778802	1	2	1	1	217	24.27	5.26	High	Not Found	Not Found	3.8e7			0.194	2.43129968643188	1
High	IsMasterProtein	P27218	Sucrose porin OS=Klebsiella pneumoniae GN=scrY PE=3 SV=1	0	46.1160558397551	3.96039603960396	1	24	1	1	505	55.616	5.92	High	High	High	2.7e7	5.2e7	1.8e6	0.322	58.8862504959106	1
High	IsMasterProtein	A6TB40	tRNA U34 carboxymethyltransferase OS=Klebsiella pneumoniae subsp. pneumoniae (strain ATCC 700721 / MGH 78578) GN=cmoB PE=3 SV=1	0	8.07572071393812	3.89221556886228	1	12	1	1	334	38.203	6.1	High	High	High	1.0e7			0.116	43.4815149307251	1
High	IsMasterProtein	B5XZH9	Protein FdhE homolog OS=Klebsiella pneumoniae (strain 342) GN=fdhE PE=3 SV=1	0	5.56783273055741	3.88349514563107	1	4	1	1	309	34.603	5.67	Not Found	Not Found	High				0.136	11.72944688797	1
High	IsMasterProtein	A6T4N4	UDP-N-acetylmuramate--L-alanine ligase OS=Klebsiella pneumoniae subsp. pneumoniae (strain ATCC 700721 / MGH 78578) GN=murC PE=3 SV=1	0.00385356454720617	4.56773189924531	3.86965376782077	2	15	2	1	491	53.458	6.33	High	High	High	2.3e7	2.1e7		0.245	19.363863825798	2
Medium	IsMasterProtein	A6T4T0	3-methyl-2-oxobutanoate hydroxymethyltransferase OS=Klebsiella pneumoniae subsp. pneumoniae (strain ATCC 700721 / MGH 78578) GN=panB PE=3 SV=1	0.0106951871657754	3.28033731698195	3.80228136882129	1	2	1	1	263	28.009	6.15	Not Found	High	Not Found		8.7e6		0.233	4.79284572601318	1
Medium	IsMasterProtein	A6TES6	Ribosomal protein L11 methyltransferase OS=Klebsiella pneumoniae subsp. pneumoniae (strain ATCC 700721 / MGH 78578) GN=prmA PE=3 SV=1	0.0232945091514143	2.3981572102179	3.7542662116041	1	1	1	1	293	31.852	4.54	Not Found	High	Not Found		2.4e7		0.179	2.30796408653259	1
High	IsMasterProtein	A6TB00	Protease HtpX OS=Klebsiella pneumoniae subsp. pneumoniae (strain ATCC 700721 / MGH 78578) GN=htpX PE=3 SV=1	0	5.42527441640593	3.74149659863946	1	10	1	1	294	32.025	6.7	High	High	High		1.6e7		0.233	28.4789037704468	1
High	IsMasterProtein	A6TGV0	Glycerol-3-phosphate acyltransferase OS=Klebsiella pneumoniae subsp. pneumoniae (strain ATCC 700721 / MGH 78578) GN=plsB PE=3 SV=1	0	11.5169484492667	3.71747211895911	2	3	2	1	807	91.234	8.63	High	Not Found	Not Found	8.9e6			0.101	10.2228572368622	2
High	IsMasterProtein	A6T700	Phosphoserine aminotransferase OS=Klebsiella pneumoniae subsp. pneumoniae (strain ATCC 700721 / MGH 78578) GN=serC PE=3 SV=1	0.00385356454720617	5.2653601610123	3.59116022099448	1	2	1	1	362	39.646	5.71	Not Found	High	Not Found		1.2e7		0.11	4.59839153289795	1
High	IsMasterProtein	A6TGE9	tRNA/tmRNA (uracil-C(5))-methyltransferase OS=Klebsiella pneumoniae subsp. pneumoniae (strain ATCC 700721 / MGH 78578) GN=trmA PE=3 SV=1	0	7.42887372291569	3.55191256830601	1	4	1	1	366	41.818	6.33	High	High	Not Found	1.9e7	1.1e7		0.11	14.0112569332123	1
Medium	IsMasterProtein	A6TDT2	D-erythrose-4-phosphate dehydrogenase OS=Klebsiella pneumoniae subsp. pneumoniae (strain ATCC 700721 / MGH 78578) GN=epd PE=3 SV=1	0.0106951871657754	4.14170347546612	3.50877192982456	1	4	1	1	342	37.457	6.52	High	High	Not Found	8.4e6	8.5e6		0.11	9.40399503707886	1
Medium	IsMasterProtein	A6T7Y5	GTP cyclohydrolase-2 OS=Klebsiella pneumoniae subsp. pneumoniae (strain ATCC 700721 / MGH 78578) GN=ribA PE=3 SV=1	0.0205128205128205	2.43913730527254	3.5	1	12	1	1	200	22.168	6.2	High	High	High		6.9e6		0.194	1.6782386302948	1
Medium	IsMasterProtein	A6T4G3	4-hydroxy-3-methylbut-2-enyl diphosphate reductase OS=Klebsiella pneumoniae subsp. pneumoniae (strain ATCC 700721 / MGH 78578) GN=ispH PE=3 SV=1	0.0106951871657754	3.95350483566529	3.48101265822785	1	2	1	1	316	34.426	5.2	Not Found	High	Not Found		7.2e6		0.136	4.71119618415833	1
High	IsMasterProtein	A6TAW4	D-amino acid dehydrogenase OS=Klebsiella pneumoniae subsp. pneumoniae (strain ATCC 700721 / MGH 78578) GN=dadA PE=3 SV=1	0	8.31300643373532	3.47222222222222	1	2	1	1	432	47.201	7.55	Not Found	High	Not Found		1.9e7		0.093	5.35322213172913	1
Medium	IsMasterProtein	P00761	Trypsin OS=Sus scrofa PE=1 SV=1	0.0173010380622837	2.73235901765408	3.46320346320346	1	23	1	1	231	24.394	7.18	High	High	High		5.3e6		0.194	1.76439094543457	1
High	IsMasterProtein	A6TEC2	Ribosomal RNA large subunit methyltransferase G OS=Klebsiella pneumoniae subsp. pneumoniae (strain ATCC 700721 / MGH 78578) GN=rlmG PE=3 SV=1	0	6.15626903488791	3.45744680851064	1	6	1	1	376	41.888	6.47	High	High	High	1.1e7	1.9e7		0.122	20.2333505153656	1
High	IsMasterProtein	B5Y0N2	Ferrochelatase OS=Klebsiella pneumoniae (strain 342) GN=hemH PE=3 SV=1	0.00385356454720617	5.23844801143582	3.4375	1	4	1	1	320	35.693	6.73	High	High	Not Found		4.3e6		0.145	12.2459964752197	1
Medium	IsMasterProtein	P21646	Chaperone protein MrkB OS=Klebsiella pneumoniae GN=mrkB PE=3 SV=1	0.042483660130719	2.00213327376086	3.43347639484979	1	2	1	1	233	25.128	9.7	High	Not Found	Not Found				0.212	1.66924095153809	1
High	IsMasterProtein	A6T742	Ribosomal RNA large subunit methyltransferase K/L OS=Klebsiella pneumoniae subsp. pneumoniae (strain ATCC 700721 / MGH 78578) GN=rlmL PE=3 SV=1	0	7.04578755443037	3.42368045649073	2	3	2	1	701	78.861	8.63	High	High	Not Found	2.4e7			0.101	7.55452954769135	2
Medium	IsMasterProtein	A6T5F3	1-deoxy-D-xylulose-5-phosphate synthase OS=Klebsiella pneumoniae subsp. pneumoniae (strain ATCC 700721 / MGH 78578) GN=dxs PE=3 SV=1	0.0264026402640264	2.17431429197824	3.38709677419355	1	1	1	1	620	67.318	6.58	High	Not Found	Not Found	1.3e7			0.075	2.48855519294739	1
Medium	IsMasterProtein	P25238	Modification methylase KpnI OS=Klebsiella pneumoniae GN=kpnIM PE=3 SV=1	0.0232945091514143	2.27967528258256	3.35731414868106	1	5	1	1	417	47.547	8.44	High	High	Not Found	5.7e7	5.7e7		0.089	12.5409653186798	1
Medium	IsMasterProtein	A6TF97	Probable 4-deoxy-4-formamido-L-arabinose-phosphoundecaprenol deformylase ArnD OS=Klebsiella pneumoniae subsp. pneumoniae (strain ATCC 700721 / MGH 78578) GN=arnD PE=3 SV=1	0.0106951871657754	3.33068311943389	3.33333333333333	1	2	1	1	300	33.344	6.44	Not Found	High	Not Found				0.166	3.7861944437027	1
High	IsMasterProtein	A6T7C6	Glucans biosynthesis glucosyltransferase H OS=Klebsiella pneumoniae subsp. pneumoniae (strain ATCC 700721 / MGH 78578) GN=mdoH PE=3 SV=1	0	9.97435830096065	3.32541567695962	2	5	2	1	842	96.021	8.73	High	High	High	1.4e7	1.8e7	3.9e6	0.11	14.5996694564819	2
Medium	IsMasterProtein	A6TFN4	Orotate phosphoribosyltransferase OS=Klebsiella pneumoniae subsp. pneumoniae (strain ATCC 700721 / MGH 78578) GN=pyrE PE=3 SV=1	0.0205128205128205	2.41397561761302	3.28638497652582	1	4	1	1	213	23.605	5.91	Not Found	High	High				0.179	3.46372294425964	1
Medium	IsMasterProtein	A6T7D6	Dihydroorotase OS=Klebsiella pneumoniae subsp. pneumoniae (strain ATCC 700721 / MGH 78578) GN=pyrC PE=1 SV=1	0.0173010380622837	3.11452569717084	3.16091954022989	1	2	1	1	348	38.796	6.42	High	Not Found	Not Found	1.2e7			0.122	5.35486674308777	1
High	IsMasterProtein	A6TBX2	NADH-quinone oxidoreductase subunit C/D OS=Klebsiella pneumoniae subsp. pneumoniae (strain ATCC 700721 / MGH 78578) GN=nuoC PE=3 SV=1	0.00385356454720617	4.80553422411366	3.15614617940199	2	19	2	1	602	69.066	6.24	High	High	High	4.6e6			0.141	7.76921546459198	2
High	IsMasterProtein	A6T561	Gamma-glutamyl phosphate reductase OS=Klebsiella pneumoniae subsp. pneumoniae (strain ATCC 700721 / MGH 78578) GN=proA PE=3 SV=1	0	7.0423927129399	3.11750599520384	1	2	1	1	417	44.78	5.74	Not Found	Not Found	High				0.086	5.64518356323242	1
High	IsMasterProtein	A6T701	3-phosphoshikimate 1-carboxyvinyltransferase OS=Klebsiella pneumoniae subsp. pneumoniae (strain ATCC 700721 / MGH 78578) GN=aroA PE=3 SV=1	0	8.03343591590269	3.04449648711944	1	6	1	1	427	46.01	5.62	High	High	Not Found		1.6e7		0.096	19.3942096233368	1
Medium	IsMasterProtein	A6TEU2	Ribosomal RNA small subunit methyltransferase B OS=Klebsiella pneumoniae subsp. pneumoniae (strain ATCC 700721 / MGH 78578) GN=rsmB PE=3 SV=1	0.0232945091514143	2.33114835191748	3.01624129930394	1	8	1	1	431	48.525	7.81	Not Found	Not Found	High			2.3e7	0.129	15.987234711647	1
Medium	IsMasterProtein	A6TCI0	GTPase Era OS=Klebsiella pneumoniae subsp. pneumoniae (strain ATCC 700721 / MGH 78578) GN=era PE=3 SV=1	0.0106951871657754	3.72699872793626	2.99003322259136	1	2	1	1	301	33.862	6.98	High	Not Found	Not Found				0.129	5.36120343208313	1
High	IsMasterProtein	B5XSP2	Peptidase T OS=Klebsiella pneumoniae (strain 342) GN=pepT PE=3 SV=1	0	5.81616096294358	2.92682926829268	1	6	1	1	410	44.892	5.76	High	High	High				0.101	8.00898838043213	1
High	IsMasterProtein	A6T4P6	GMP reductase OS=Klebsiella pneumoniae subsp. pneumoniae (strain ATCC 700721 / MGH 78578) GN=guaC PE=3 SV=1	0	5.32753268693192	2.88184438040346	1	2	1	1	347	37.255	6.73	High	Not Found	Not Found	2.2e7			0.129	6.21709513664246	1
High	IsMasterProtein	A6TH78	Small ribosomal subunit biogenesis GTPase RsgA OS=Klebsiella pneumoniae subsp. pneumoniae (strain ATCC 700721 / MGH 78578) GN=rsgA PE=3 SV=1	0.00385356454720617	5.32358076828164	2.8328611898017	1	4	1	1	353	39.211	6.21	High	High	Not Found	5.2e7	6.4e7		0.116	10.3451056480408	1
Medium	IsMasterProtein	A6TBC5	Histidine biosynthesis bifunctional protein HisB OS=Klebsiella pneumoniae subsp. pneumoniae (strain ATCC 700721 / MGH 78578) GN=hisB PE=3 SV=1	0.0106951871657754	4.23047497982895	2.8169014084507	1	6	1	1	355	40.089	5.67	High	High	High	3.9e7	6.4e7		0.122	13.0714347362518	1
Medium	IsMasterProtein	A6TFK0	L-lactate dehydrogenase OS=Klebsiella pneumoniae subsp. pneumoniae (strain ATCC 700721 / MGH 78578) GN=lldD PE=3 SV=1	0.0232945091514143	2.35281270210401	2.79187817258883	1	8	1	1	394	42.981	6.89	High	High	High				0.105	11.7928134202957	1
Medium	IsMasterProtein	P45600	HTH-type transcriptional regulator CysB OS=Klebsiella pneumoniae GN=cysB PE=1 SV=2	0.0173010380622837	2.77936898055191	2.77777777777778	1	2	1	1	324	35.941	7.37	Not Found	Not Found	High				0.129	4.15372848510742	1
Medium	IsMasterProtein	A6T4N0	Phospho-N-acetylmuramoyl-pentapeptide-transferase OS=Klebsiella pneumoniae subsp. pneumoniae (strain ATCC 700721 / MGH 78578) GN=mraY PE=3 SV=1	0.0106951871657754	3.82419836715172	2.77777777777778	1	2	1	1	360	39.912	9.63	Not Found	High	Not Found		2.1e7		0.233	4.86518931388855	1
Medium	IsMasterProtein	A6TDR7	Aminomethyltransferase OS=Klebsiella pneumoniae subsp. pneumoniae (strain ATCC 700721 / MGH 78578) GN=gcvT PE=3 SV=1	0.0106951871657754	3.99012436628784	2.74725274725275	1	14	1	1	364	39.79	5.36	High	High	High			5.9e6	0.122	29.7711265087128	1
Medium	IsMasterProtein	A6T6U3	Putative transport protein KPN78578_08530 OS=Klebsiella pneumoniae subsp. pneumoniae (strain ATCC 700721 / MGH 78578) GN=KPN78578_08530 PE=3 SV=2	0.0173010380622837	2.76827561667148	2.67379679144385	1	1	1	1	561	60.345	8.34	Not Found	High	Not Found				0.11	3.32592821121216	1
Medium	IsMasterProtein	B5XWP3	Dipeptide and tripeptide permease A OS=Klebsiella pneumoniae (strain 342) GN=dtpA PE=3 SV=1	0.042483660130719	2.00612308505879	2.59481037924152	1	5	1	1	501	54.018	9.06	High	High	Not Found		2.2e6		0.122	7.11497175693512	1
Medium	IsMasterProtein	P03029	Nitrogen assimilation regulatory protein OS=Klebsiella pneumoniae GN=ntrC PE=1 SV=1	0.0106951871657754	3.50584540598156	2.55863539445629	1	1	1	1	469	52.311	6.49	Not Found	Not Found	High				0.089	0	1
Low	IsMasterProtein	A6TG09	tRNA modification GTPase MnmE OS=Klebsiella pneumoniae subsp. pneumoniae (strain ATCC 700721 / MGH 78578) GN=mnmE PE=3 SV=1	0.0548387096774194	1.87451873429941	2.42290748898678	1	3	1	1	454	49.07	5.12	High	High	Not Found		3.6e7		0.089	0	1
Medium	IsMasterProtein	A6TBS0	Nucleoid-associated protein KPN78578_25800 OS=Klebsiella pneumoniae subsp. pneumoniae (strain ATCC 700721 / MGH 78578) GN=KPN78578_25800 PE=3 SV=1	0.0173010380622837	2.86201326727647	2.38805970149254	1	8	1	1	335	37.859	4.86	High	High	High				0.129	11.6865767240524	1
High	IsMasterProtein	A6TG08	Membrane protein insertase YidC OS=Klebsiella pneumoniae subsp. pneumoniae (strain ATCC 700721 / MGH 78578) GN=yidC PE=3 SV=1	0	6.53625627875294	2.37226277372263	1	12	1	1	548	61.425	9.04	High	High	High	1.7e7	2.2e7	4.0e6	0.096	29.2140111923218	1
High	IsMasterProtein	B5XWS2	Glucans biosynthesis protein D OS=Klebsiella pneumoniae (strain 342) GN=mdoD PE=3 SV=1	0	5.79997073344623	2.35934664246824	1	2	1	1	551	62.744	6.15	High	Not Found	Not Found	1.5e7			0.075	6.9950966835022	1
Medium	IsMasterProtein	Q48452	Putative tyrosine-protein kinase in cps region OS=Klebsiella pneumoniae PE=1 SV=1	0.0106951871657754	4.03485203624201	2.35457063711911	2	9	2	1	722	80.351	7.9	Not Found	High	High				0.096	16.4818363189697	2
Medium	IsMasterProtein	A6TF07	Siroheme synthase 2 OS=Klebsiella pneumoniae subsp. pneumoniae (strain ATCC 700721 / MGH 78578) GN=cysG2 PE=3 SV=2	0.0173010380622837	3.02793608399198	2.18818380743982	1	4	1	1	457	49.948	6.32	Not Found	High	High		5.3e6		0.101	8.76898205280304	1
Medium	IsMasterProtein	B5XT51	Chromosomal replication initiator protein DnaA OS=Klebsiella pneumoniae (strain 342) GN=dnaA PE=3 SV=1	0.0106951871657754	3.28617357561948	2.14132762312634	1	1	1	1	467	52.362	8.65	Not Found	Not Found	High				0.068	2.2667863368988	1
High	IsMasterProtein	A6TC47	DNA ligase OS=Klebsiella pneumoniae subsp. pneumoniae (strain ATCC 700721 / MGH 78578) GN=ligA PE=3 SV=1	0	9.84649001069916	2.08643815201192	1	8	1	1	671	73.561	5.86	High	High	High				0.054	30.5028636455536	1
Medium	IsMasterProtein	A6T739	Dihydroorotate dehydrogenase (quinone) OS=Klebsiella pneumoniae subsp. pneumoniae (strain ATCC 700721 / MGH 78578) GN=pyrD PE=3 SV=1	0.0296052631578947	2.17243688874528	2.08333333333333	1	4	1	1	336	36.739	8.13	High	High	Not Found		1.3e8		0.093	8.64129734039307	1
High	IsMasterProtein	A6TGF8	Dihydroxy-acid dehydratase OS=Klebsiella pneumoniae subsp. pneumoniae (strain ATCC 700721 / MGH 78578) GN=ilvD PE=3 SV=1	0.00385356454720617	5.28903688100472	1.94805194805195	1	2	1	1	616	65.678	5.81	High	Not Found	Not Found				0.059	4.42587685585022	1
High	IsMasterProtein	A6T9H9	Catalase-peroxidase OS=Klebsiella pneumoniae subsp. pneumoniae (strain ATCC 700721 / MGH 78578) GN=katG PE=3 SV=1	0	6.18668594105417	1.93103448275862	1	6	1	1	725	78.917	5.47	High	High	High		6.4e6	4.2e6	0.055	21.862340927124	1
Medium	IsMasterProtein	Q6U607	Ferric aerobactin receptor OS=Klebsiella pneumoniae GN=iutA PE=1 SV=1	0.0264026402640264	2.21098367320663	1.63710777626194	1	4	1	1	733	80.803	5.34	High	High	Not Found	1.4e7	1.7e7		0.051	1.6022572517395	1
High	IsMasterProtein	A6T4X9	Outer membrane protein assembly factor BamA OS=Klebsiella pneumoniae subsp. pneumoniae (strain ATCC 700721 / MGH 78578) GN=bamA PE=3 SV=1	0	5.99913227846877	1.48331273176761	1	6	1	1	809	90.028	5.3	Not Found	High	High		3.7e7		0.046	17.5886590480804	1
Medium	IsMasterProtein	A6T7Q4	UPF0229 protein KPN78578_11640 OS=Klebsiella pneumoniae subsp. pneumoniae (strain ATCC 700721 / MGH 78578) GN=KPN78578_11640 PE=3 SV=1	0.0264026402640264	2.27629810600873	1.40515222482436	1	3	1	1	427	49.317	7.2	High	High	Not Found				0.089	0	1
