# Supplementary material for: Disruption of KPC-producing Klebsiella pneumoniae membrane via induction of oxidative stress by cinnamon bark (Cinnamomum verum J. Presl) essential oil
Source: PLoS One. 2019 Apr 2;14(4):e0214326. doi: 10.1371/journal.pone.0214326 (PMC6445408; doi:10.1371/journal.pone.0214326)
Supplement: S1 Attachment — (ZIP) [file pone.0214326.s001.zip › S1 Attachment/Control BR1/Control1_220917_01_PSMs.txt]

Confidence	Identifying Node	PSM Ambiguity	Annotated Sequence	Modifications	# Protein Groups	# Proteins	Master Protein Accessions	Protein Accessions	# Missed Cleavages	Charge	DeltaScore	DeltaCn	Rank	Search Engine Rank	m/z [Da]	MH+ [Da]	DeltaM [ppm]	Deltam/z [Da]	Activation Type	MS Order	Isolation Interference [%]	Ion Inject Time [ms]	RT [min]	First Scan	Spectrum File	Ions Matched	XCorr	Area	Apex RT [min]	Percolator q-Value	Percolator PEP
High	Sequest HT (A2)	Unambiguous	[K].FESEVYILSK.[D]		1	1	A6TEX7	A6TEX7	0	2	0.7	0	1	1	607.818908691406	1214.63054075281	0.172655669209545	0.000104856406323961	CID	MS2		8.403525	45.8800759925333	41705	Control_CNB2_220917_02.raw	0/0	2.59714984893799			0	2.237E-05
High	Sequest HT (A2)	Unambiguous	[K].TGTcGVYGTANDYAVVWPTGR.[A]	C4(Carbamidomethyl)	1	1	Q9F663	Q9F663	0	2	0.8241	0	1	1	1123.01892089844	2245.03056516688	-1.63784723434832	-0.00183851156229409	CID	MS2		19.615	55.1193022306667	49636	Control_CNB2_220917_02.raw	0/0	4.49271011352539			0	3.779E-09
High	Sequest HT (A2)	Unambiguous	[R].AGDNAPMAYIELVDR.[A]		1	1	A6TEU7	A6TEU7	0	2	0.4422	0	1	1	817.896118164063	1634.78495969813	0.414512258766733	0.000338819062676521	CID	MS2		23.43439	55.1362493608	49643	Control_CNB2_220917_02.raw	0/0	2.50754308700562			0	0.0001481
High	Sequest HT (A2)	Unambiguous	[K].LQTLGLTQGTVVTLSAEGEDEQK.[A]		1	1	P16481	P16481	0	3	0.6036	0	1	1	806.419128417969	2417.24283199391	0.927989508608892	0.000747724635402847	HCD	MS2	71.89781	24.38848	55.1857620466667	49685	Control_CNB2_220917_02.raw	0/0	3.8595986366272	26996721.5	55.1718101501465	0	1.752E-08
High	Sequest HT (A2)	Unambiguous	[R].VFMQPASEGTGIIAGGAMR.[A]		1	1	A6TEV5	A6TEV5	0	2	0.7189	0	1	1	946.970520019531	1892.93376340906	-1.03046866462971	-0.000975305468728038	HCD	MS2	0	33.1	55.1864159128	49686	Control_CNB2_220917_02.raw	0/0	3.69992446899414	27277053	55.1846656799316	0	4.409E-11
High	Sequest HT (A2)	Unambiguous	[K].LQTLGLTQGTVVTLSAEGEDEQK.[A]		1	1	P16481	P16481	0	3	0.6175	0	1	1	806.419128417969	2417.24283199391	0.927989508608892	0.000747724635402847	CID	MS2		31.66	55.1873389165333	49687	Control_CNB2_220917_02.raw	0/0	3.65624976158142	26996721.5	55.1718101501465	0	3.882E-10
High	Sequest HT (A2)	Unambiguous	[R].VFMQPASEGTGIIAGGAMR.[A]		1	1	A6TEV5	A6TEV5	0	2	0.6415	0	1	1	946.970520019531	1892.93376340906	-1.03046866462971	-0.000975305468728038	CID	MS2		42.345	55.1884160730667	49688	Control_CNB2_220917_02.raw	0/0	3.57404279708862	27277053	55.1846656799316	0	3.243E-11
High	Sequest HT (A2)	Unambiguous	[K].TGTcGVYGTANDYAVVWPTGR.[A]	C4(Carbamidomethyl)	1	1	Q9F663	Q9F663	0	2	0.7098	0	1	1	1123.01892089844	2245.03056516688	-1.63784723434832	-0.00183851156229409	HCD	MS2	0	32.59	55.1173105296	49634	Control_CNB2_220917_02.raw	0/0	4.79374408721924			0	3.016E-12
High	Sequest HT (A2)	Unambiguous	[K].AAAFEGELIPASQIDR.[L]		1	1	P0A297	P0A297	0	2	0.5395	0	1	1	844.435913085938	1687.86454954188	-0.25216953428868	-0.000212814062365396	HCD	MS2	0	42.595	55.2070693450667	49700	Control_CNB2_220917_02.raw	0/0	3.80383968353271			0	1.682E-10
High	Sequest HT (A2)	Unambiguous	[K].EQGLTPVLcIGETEAEnEAGKTEEVcAR.[Q]	C9(Carbamidomethyl); N17(Deamidated); C26(Carbamidomethyl)	1	1	Q7X222	Q7X222	1	3	0.3759	0	1	1	1031.15087890625	3091.43808345875	6.03236446638593	0.00621618958324177	HCD	MS2	0	41.55	67.2615592845333	59994	Control_CNB2_220917_03.raw	0/0	4.07274580001831	22916039	67.1279983520508	0	1.12E-06
High	Sequest HT (A2)	Unambiguous	[R].QIASLGIYPAVDPLDSTSR.[Q]		1	2	A6TG36	A6TG36; B5XZM4	0	2	0.7664	0	1	1	1002.02740478516	2003.04753294031	1.5661262022929	0.00156851015640314	CID	MS2		41.565	67.2605741426667	59993	Control_CNB2_220917_03.raw	0/0	2.74235701560974	13976769.5	67.1988525390625	0	2.086E-06
High	Sequest HT (A2)	Unambiguous	[K].ISELSEEQIDILR.[E]		1	1	B5XNB4	B5XNB4	0	2	0.6589	0	1	1	772.912292480469	1544.81730833094	0.440382971905221	0.000340155468848025	CID	MS2		17.755	55.2164874712	49709	Control_CNB2_220917_02.raw	0/0	3.8354115486145			0	6.668E-08
High	Sequest HT (A2)	Unambiguous	[R].QIASLGIYPAVDPLDSTSR.[Q]		1	2	A6TG36	A6TG36; B5XZM4	0	2	0.8142	0	1	1	1002.02740478516	2003.04753294031	1.5661262022929	0.00156851015640314	HCD	MS2	0	33.085	67.258494724	59991	Control_CNB2_220917_03.raw	0/0	3.23314166069031	13976769.5	67.1988525390625	0	3.21E-07
High	Sequest HT (A2)	Unambiguous	[K].SLGQFNLDGINPAPR.[G]		1	2	A6T4F4	A6T4F4; B5Y242	0	2	0.5681	0	1	1	799.917907714844	1598.82853879969	0.00540376108567905	4.31984369697602E-06	HCD	MS2	28.97681	12.97	55.2401299008	49729	Control_CNB2_220917_02.raw	0/0	3.88670706748962			0	1.096E-07
High	Sequest HT (A2)	Unambiguous	[K].SLGQFNLDGINPAPR.[G]		1	2	A6T4F4	A6T4F4; B5Y242	0	2	0.5893	0	1	1	799.917907714844	1598.82853879969	0.00540376108567905	4.31984369697602E-06	CID	MS2		24.01	55.2416759602667	49731	Control_CNB2_220917_02.raw	0/0	2.79880261421204			0	8.792E-06
High	Sequest HT (A2)	Unambiguous	[K].AAAFEGELIPASQIDR.[L]		1	1	P0A297	P0A297	0	2	0.5148	0	1	1	844.435913085938	1687.86454954188	-0.25216953428868	-0.000212814062365396	CID	MS2		21.34	55.2087984672	49702	Control_CNB2_220917_02.raw	0/0	3.04947018623352			0	2.381E-07
High	Sequest HT (A2)	Unambiguous	[K].LGPEEITADIPNVGEAALSK.[L]		1	2	A6TGP0	B5XYF5; A6TGP0	0	2	0.8189	0	1	1	1012.53100585938	2024.05473508875	0.0537923969345005	5.44393749351002E-05	CID	MS2		41.31	55.1037655496	49622	Control_CNB2_220917_02.raw	0/0	4.97127103805542	36999535.5	54.9026184082031	0	2.16E-08
High	Sequest HT (A2)	Unambiguous	[R].SGETEDATIADLAVGTAAGQIK.[T]		1	2	A6TD53	B5XV19; A6TD53	0	2	0.7408	0	1	1	1059.53247070313	2118.05766477625	0.746961453556552	0.00079105312511274	CID	MS2		33.1	55.1026673738667	49621	Control_CNB2_220917_02.raw	0/0	4.89739036560059			0	3.72E-11
High	Sequest HT (A2)	Unambiguous	[K].LGPEEITADIPNVGEAALSK.[L]		1	2	A6TGP0	B5XYF5; A6TGP0	0	2	0.673	0	1	1	1012.53100585938	2024.05473508875	0.0537923969345005	5.44393749351002E-05	HCD	MS2	0	33.1	55.1017488485333	49620	Control_CNB2_220917_02.raw	0/0	4.70664739608765	36999535.5	54.9026184082031	0	1.634E-09
High	Sequest HT (A2)	Unambiguous	[K].VLYEMDGVPEELAR.[E]		1	1	A6TEW5	A6TEW5	0	2	0.5697	0	1	1	810.900085449219	1620.79289426844	-0.549022072549738	-0.000444925781266647	CID	MS2		28.22259	54.9888476586667	49516	Control_CNB2_220917_02.raw	0/0	3.37349224090576			0	4.412E-07
High	Sequest HT (A2)	Unambiguous	[K].ITTVQAAIDYInGHQA.[-]	N12(Deamidated)	1	1	B5XXH6	B5XXH6	0	2	0.0339	0	1	1	858.433776855469	1715.86027708094	0.225473501497872	0.000193440468761574	HCD	MS2	0	27.235	55.0417910032	49557	Control_CNB2_220917_02.raw	0/0	4.41978931427002			0	3.819E-09
High	Sequest HT (A2)	Unambiguous	[K].ITTVQAAIDYINGHqA.[-]	Q15(Deamidated)	1	1	B5XXH6	B5XXH6	0	2		0.0339	2	2	858.433776855469	1715.86027708094	0.225473501497872	0.000193440468761574	HCD	MS2	0	27.235	55.0417910032	49557	Control_CNB2_220917_02.raw	0/0	4.27029895782471			0	3.193E-06
High	Sequest HT (A2)	Unambiguous	[K].ITTVQAAIDYInGHQA.[-]	N12(Deamidated)	1	1	B5XXH6	B5XXH6	0	2	0.0798	0	1	1	858.433776855469	1715.86027708094	0.225473501497872	0.000193440468761574	CID	MS2		26.17927	55.0437264893333	49559	Control_CNB2_220917_02.raw	0/0	4.76385974884033			0	9.956E-09
High	Sequest HT (A2)	Unambiguous	[R].TTDVTGTIELPEGVEMVMPGDNIK.[M]		1	1	A6TEX7	A6TEX7	0	2	0.6819	0	1	1	1273.62060546875	2546.2339343075	-0.980711166082649	-0.00124856124989492	HCD	MS2	49.68096	41.25	67.2654216941333	59998	Control_CNB2_220917_03.raw	0/0	5.0345196723938	204152108	67.3744125366211	0	5.691E-09
High	Sequest HT (A2)	Unambiguous	[K].ITTVQAAIDYInGHQA.[-]	N12(Deamidated)	1	1	B5XXH6	B5XXH6	0	3	0.1078	0	1	1	572.6240234375	1715.8575170525	-1.38306601460257	-0.000791049166651773	HCD	MS2	31.49082	19.08455	55.0711884045333	49588	Control_CNB2_220917_02.raw	0/0	3.06348371505737	33471415	55.0275230407715	0	7.305E-07
High	Sequest HT (A2)	Unambiguous	[K].ITTVQAAIDYInGHQA.[-]	N12(Deamidated)	1	1	B5XXH6	B5XXH6	0	3	0.01	0	1	1	572.6240234375	1715.8575170525	-1.38306601460257	-0.000791049166651773	CID	MS2		13.08759	55.0727290984	49590	Control_CNB2_220917_02.raw	0/0	3.9953498840332	33471415	55.0275230407715	0	4.03E-09
High	Sequest HT (A2)	Unambiguous	[K].ITTVQAAIDYINGHqA.[-]	Q15(Deamidated)	1	1	B5XXH6	B5XXH6	0	3		0.01	2	2	572.6240234375	1715.8575170525	-1.38306601460257	-0.000791049166651773	CID	MS2		13.08759	55.0727290984	49590	Control_CNB2_220917_02.raw	0/0	3.96282935142517	33471415	55.0275230407715	0	4.598E-08
High	Sequest HT (A2)	Unambiguous	[R].VPTPNVSVVDLTVR.[L]		1	1	P24164	P24164	0	2	0.5726	0	1	1	748.426940917969	1495.84660520594	-0.844634062705964	-0.000631722031243953	HCD	MS2	34.22234	15.77238	55.0882117917333	49604	Control_CNB2_220917_02.raw	0/0	2.4101345539093			0	3.823E-05
High	Sequest HT (A2)	Unambiguous	[R].VPTPNVSVVDLTVR.[L]		1	1	P24164	P24164	0	2	0.5514	0	1	1	748.427795410156	1495.84831419031	0.297851353636779	0.000222770156256047	CID	MS2		17.53306	55.0898372104	49606	Control_CNB2_220917_02.raw	0/0	2.13884091377258			0	3.998E-06
High	Sequest HT (A2)	Unambiguous	[K].LTDAELPTTESLALTIDR.[V]		1	1	B5XZB2	B5XZB2	0	2	0.6297	0	1	1	980.017272949219	1959.02726926844	-0.412373651757886	-0.000403925781029102	HCD	MS2	61.71444	35.205	55.0906057005333	49607	Control_CNB2_220917_02.raw	0/0	3.96799254417419	72147976	54.9623870849609	0	3.179E-09
High	Sequest HT (A2)	Unambiguous	[K].LTDAELPTTESLALTIDR.[V]		1	1	B5XZB2	B5XZB2	0	2	0.5638	0	1	1	980.017272949219	1959.02726926844	-0.412373651757886	-0.000403925781029102	CID	MS2		20.86	55.0926720714667	49609	Control_CNB2_220917_02.raw	0/0	3.76119565963745	72147976	54.9623870849609	0	1.122E-09
High	Sequest HT (A2)	Unambiguous	[K].FTGEVSLTGQPFVMEPSK.[S]		1	1	A6T4X2	A6T4X2	0	2	0.496	0	1	1	977.484985351563	1953.96269407313	0.0275660975639789	2.69315623881994E-05	HCD	MS2	65.6343	21.94	55.0952386186667	49612	Control_CNB2_220917_02.raw	0/0	3.71040678024292			0	2.497E-06
High	Sequest HT (A2)	Unambiguous	[K].FTGEVSLTGQPFVMEPSK.[S]		1	1	A6T4X2	A6T4X2	0	2	0.6442	0	1	1	977.484985351563	1953.96269407313	0.0275660975639789	2.69315623881994E-05	CID	MS2		32.605	55.0970679824	49614	Control_CNB2_220917_02.raw	0/0	3.85488605499268			0	8.043E-05
High	Sequest HT (A2)	Unambiguous	[R].SGETEDATIADLAVGTAAGQIK.[T]		1	2	A6TD53	B5XV19; A6TD53	0	2	0.7173	0	1	1	1059.53247070313	2118.05766477625	0.746961453556552	0.00079105312511274	HCD	MS2	0	28.3	55.1011177141333	49619	Control_CNB2_220917_02.raw	0/0	4.73520469665527			0	1.527E-13
High	Sequest HT (A2)	Unambiguous	[R].GANFDAYAGQDIVSNAScTTncLAPLAK.[V]	C18(Carbamidomethyl); N21(Deamidated); C22(Carbamidomethyl)	1	1	P24164	P24164	0	3	0.0764	0	1	1	977.452514648438	2930.34299068531	4.60454884759137	0.00449761510411406	HCD	MS2	31.52823	38.31	55.2854097226667	49775	Control_CNB2_220917_02.raw	0/0	4.0633602142334	17939634	55.3115768432617	0	9.892E-08
High	Sequest HT (A2)	Unambiguous	[K].VLYEMDGVPEELAR.[E]		1	1	A6TEW5	A6TEW5	0	2	0.491	0	1	1	810.900085449219	1620.79289426844	-0.549022072549738	-0.000444925781266647	HCD	MS2	35.38183	22.255	54.9871473514667	49514	Control_CNB2_220917_02.raw	0/0	3.91297769546509			0	8.291E-06
High	Sequest HT (A2)	Unambiguous	[R].GANFDAYAGQDIVSnAScTTNcLAPLAK.[V]	N15(Deamidated); C18(Carbamidomethyl); C22(Carbamidomethyl)	1	1	P24164	P24164	0	3	0.0525	0	1	1	977.452514648438	2930.34299068531	4.60454884759137	0.00449761510411406	CID	MS2		26.605	55.2871409394667	49777	Control_CNB2_220917_02.raw	0/0	3.81222677230835	17939634	55.3115768432617	0	1.164E-06
High	Sequest HT (A2)	Unambiguous	[K].VLESAIAnAEHNDGADIDDLK.[V]	N8(Deamidated)	1	1	A6TEW7	A6TEW7	0	3	0.0844	0	1	1	737.691162109375	2211.05893306813	8.03775091875632	0.00592393270846866	CID	MS2		19.855	55.2941009176	49785	Control_CNB2_220917_02.raw	0/0	2.36771750450134			0	1.338E-06
High	Sequest HT (A2)	Unambiguous	[K].ALTEAnGDIELAIENMR.[K]	N6(Deamidated)	1	1	A6T4X2	A6T4X2	0	2	0.1447	0	1	1	930.953918457031	1860.90056028406	-0.11195972444223	-0.000104172968635075	HCD	MS2	69.36324	22.405	55.4523628773333	49926	Control_CNB2_220917_02.raw	0/0	4.70308065414429	13662833.5	55.4224586486816	0	6.868E-12
High	Sequest HT (A2)	Unambiguous	[K].ALTEAnGDIELAIENMR.[K]	N6(Deamidated)	1	1	A6T4X2	A6T4X2	0	2	0.2189	0	1	1	930.953918457031	1860.90056028406	-0.11195972444223	-0.000104172968635075	CID	MS2		32.155	55.4541572736	49928	Control_CNB2_220917_02.raw	0/0	4.97558355331421	13662833.5	55.4224586486816	0	5.57E-11
High	Sequest HT (A2)	Unambiguous	[K].LQTLGLTQGTVVTLSAEGEDEQK.[A]		1	1	P16481	P16481	0	2	0.6806	0	1	1	1209.12524414063	2417.24321165125	1.0850517991746	0.0013114156249685	HCD	MS2	65.27958	33.1	55.4600624856	49934	Control_CNB2_220917_02.raw	0/0	5.04325294494629	52557976	55.6176528930664	0	1.319E-11
High	Sequest HT (A2)	Unambiguous	[K].LQTLGLTQGTVVTLSAEGEDEQK.[A]		1	1	P16481	P16481	0	2	0.8527	0	1	1	1209.12524414063	2417.24321165125	1.0850517991746	0.0013114156249685	CID	MS2		41.16	55.4621145485333	49936	Control_CNB2_220917_02.raw	0/0	4.4770827293396	52557976	55.6176528930664	0	5.407E-07
High	Sequest HT (A2)	Unambiguous	[R].VGFFNPIAnGAEEETR.[L]	N9(Deamidated)	1	1	A6TCL7	A6TCL7	0	2	0.1606	0	1	1	876.417602539063	1751.82792844813	2.52523619705112	0.00221188406243145	HCD	MS2	59.54771	40.68	55.4630895848	49937	Control_CNB2_220917_02.raw	0/0	3.86189413070679	27711758	55.4618988037109	0	4.49E-08
High	Sequest HT (A2)	Unambiguous	[R].VGFFNPIAnGAEEETR.[L]	N9(Deamidated)	1	1	A6TCL7	A6TCL7	0	2	0.1292	0	1	1	876.417602539063	1751.82792844813	2.52523619705112	0.00221188406243145	CID	MS2		21.94	55.4647957146667	49939	Control_CNB2_220917_02.raw	0/0	4.79918527603149	27711758	55.4618988037109	0	1.091E-08
High	Sequest HT (A2)	Unambiguous	[R].VTIDFTGSVDGEEFEGGK.[A]		1	2	A6T5H9	A6T5H9; B5Y0U3	0	2	0.7494	0	1	1	943.936157226563	1886.86503782313	-0.207061335215647	-0.000195348437500797	CID	MS2		23.83	55.4409111792	49916	Control_CNB2_220917_02.raw	0/0	4.06588935852051	24641512	55.4177017211914	0	4.706E-08
High	Sequest HT (A2)	Unambiguous	[R].VPTPNVSVVDLTVR.[L]		1	1	P24164	P24164	0	2	0.5135	0	1	1	748.427368164063	1495.84745969813	-0.273391354534592	-0.000204475937493953	HCD	MS2	38.87437	16.78517	55.4700914522667	49945	Control_CNB2_220917_02.raw	0/0	2.22208118438721			0	4.774E-06
High	Sequest HT (A2)	Unambiguous	[R].SGETEDATIADLAVGTAAGqIK.[T]	Q20(Deamidated)	1	2	A6TD53	B5XV19; A6TD53	0	2	0.6795	0	1	1	1060.03100585938	2119.05473508875	6.90709852985412	0.00731820937511274	HCD	MS2	76.92252	19.6	55.4833737765333	49959	Control_CNB2_220917_02.raw	0/0	4.43311977386475			0	9.614E-10
High	Sequest HT (A2)	Unambiguous	[R].SGETEDATIADLAVGTAAGqIK.[T]	Q20(Deamidated)	1	2	A6TD53	B5XV19; A6TD53	0	2	0.7739	0	1	1	1060.03100585938	2119.05473508875	6.90709852985412	0.00731820937511274	CID	MS2		29.74	55.4851406413333	49961	Control_CNB2_220917_02.raw	0/0	5.44446992874146			0	9.533E-11
High	Sequest HT (A2)	Unambiguous	[K].TGTcGVYGTANDYAVVWPTGR.[A]	C4(Carbamidomethyl)	1	1	Q9F663	Q9F663	0	2	0.6824	0	1	1	1123.02099609375	2245.0347155575	0.210850904416523	0.000236683750205913	HCD	MS2	0	42.64	55.500275524	49978	Control_CNB2_220917_02.raw	0/0	4.8837776184082			0	1.733E-12
High	Sequest HT (A2)	Unambiguous	[K].TGTcGVYGTAnDYAVVWPTGR.[A]	C4(Carbamidomethyl); N11(Deamidated)	1	1	Q9F663	Q9F663	0	2	0.7143	0	1	1	1123.52075195313	2246.03422727625	7.10995388936902	0.00798454312520591	CID	MS2		40.5	55.5032649842667	49979	Control_CNB2_220917_02.raw	0/0	4.41151666641235			0	1.772E-09
High	Sequest HT (A2)	Unambiguous	[R].GLAQGTDVSFGTFGLK.[A]		1	1	A6TEW5	A6TEW5	0	2	0.5373	0	1	1	799.4150390625	1597.822801495	0.47170772295595	0.000376852499925917	HCD	MS2	60.78462	33.1	67.1806173352	59926	Control_CNB2_220917_03.raw	0/0	3.21860575675964	29205374.75	67.1358795166016	0	1.104E-07
High	Sequest HT (A2)	Unambiguous	[R].AAVEEGVVAGGGVALVR.[V]		1	3	A6TH53	O66026; B5Y368; A6TH53	0	2	0.5135	0	1	1	777.436584472656	1553.86589231531	0.843706284538407	0.000655502656286444	HCD	MS2	25.19753	28.9562	55.5101834914667	49985	Control_CNB2_220917_02.raw	0/0	2.96372389793396	35137664	55.4147872924805	0	6.208E-08
High	Sequest HT (A2)	Unambiguous	[R].VPTPNVSVVDLTVR.[L]		1	1	P24164	P24164	0	2	0.5794	0	1	1	748.427368164063	1495.84745969813	-0.273391354534592	-0.000204475937493953	CID	MS2		12.00668	55.4716099610667	49947	Control_CNB2_220917_02.raw	0/0	2.52197122573853			0	2.314E-06
High	Sequest HT (A2)	Unambiguous	[R].VTIDFTGSVDGEEFEGGK.[A]		1	2	A6T5H9	A6T5H9; B5Y0U3	0	2	0.5799	0	1	1	943.936157226563	1886.86503782313	-0.207061335215647	-0.000195348437500797	HCD	MS2	0	41.13	55.4391657757333	49914	Control_CNB2_220917_02.raw	0/0	3.877028465271	24641512	55.4177017211914	0	4.441E-10
High	Sequest HT (A2)	Unambiguous	[K].MVVTLIHPIAMDDGLR.[F]		1	1	A6TEX7	A6TEX7	0	3	0.6	0	1	1	594.319458007813	1780.94382076344	-0.562317568397199	-0.000333818853960111	CID	MS2		21.83757	55.4315077917333	49905	Control_CNB2_220917_02.raw	0/0	2.14531922340393	44508421	55.4148559570313	0	4.736E-06
High	Sequest HT (A2)	Unambiguous	[K].MVVTLIHPIAMDDGLR.[F]		1	1	A6TEX7	A6TEX7	0	3	0.7219	0	1	1	594.319458007813	1780.94382076344	-0.562317568397199	-0.000333818853960111	HCD	MS2	10.77342	20.53	55.4297595682667	49903	Control_CNB2_220917_02.raw	0/0	3.01982545852661	44508421	55.4148559570313	0	5.75E-07
High	Sequest HT (A2)	Unambiguous	[R].ELLSQYDFPGDDTPIVR.[G]		1	1	A6TEX7	A6TEX7	0	2	0.757	0	1	1	982.984191894531	1964.96110715906	0.564662417619416	0.000554769531390775	HCD	MS2	0	26.04944	55.316145892	49805	Control_CNB2_220917_02.raw	0/0	4.64656257629395			0	4.687E-08
High	Sequest HT (A2)	Unambiguous	[R].YTLAGTEVSALLGR.[M]		1	2	A6TG36	A6TG36; B5XZM4	0	2	0.5365	0	1	1	725.899108886719	1450.79094114344	0.635311399477143	0.000460851718798949	HCD	MS2	65.82465	32.755	55.3167875056	49806	Control_CNB2_220917_02.raw	0/0	2.33294272422791	15285825	55.3184356689453	0	5.04E-06
High	Sequest HT (A2)	Unambiguous	[R].ELLSQYDFPGDDTPIVR.[G]		1	1	A6TEX7	A6TEX7	0	2	0.8025	0	1	1	982.9833984375	1964.959520245	-0.24294387687111	-0.000238687499859225	CID	MS2		25.045	55.3177018613333	49807	Control_CNB2_220917_02.raw	0/0	4.70770788192749			0	9.419E-09
High	Sequest HT (A2)	Unambiguous	[R].YTLAGTEVSALLGR.[M]		1	2	A6TG36	A6TG36; B5XZM4	0	2	0.7227	0	1	1	725.899108886719	1450.79094114344	0.635311399477143	0.000460851718798949	CID	MS2		36.09457	55.3186748	49808	Control_CNB2_220917_02.raw	0/0	3.74797701835632	15285825	55.3184356689453	0	7.593E-07
High	Sequest HT (A2)	Unambiguous	[R].ADIDYnTSEAHTTYGVIGVK.[V]	N6(Deamidated)	1	1	B5XNA0	B5XNA0	0	3	0.4084	0	1	1	719.017333984375	2155.03744869313	8.57502573669725	0.00615978104174901	HCD	MS2	51.97187	20.75583	55.3410511013333	49822	Control_CNB2_220917_02.raw	0/0	2.61695146560669			0	4.214E-07
High	Sequest HT (A2)	Unambiguous	[K].IQLVGDDLFVTNTK.[I]		1	2	A6TD53	B5XV19; A6TD53	0	2	0.6559	0	1	1	781.924011230469	1562.84074583094	-1.08971257071941	-0.000851524531299219	CID	MS2		27.16	67.2311646834667	59971	Control_CNB2_220917_03.raw	0/0	3.11097097396851			0	3.592E-05
High	Sequest HT (A2)	Unambiguous	[K].VLYEMDGVPEELAR.[E]		1	1	A6TEW5	A6TEW5	0	2	0.4416	0	1	1	810.901245117188	1620.79521360438	0.881965607822734	0.000714742187483353	HCD	MS2	62.7185	31.01574	55.3856932058667	49856	Control_CNB2_220917_02.raw	0/0	3.17025184631348	45613810.25	55.3843803405762	0	3.947E-07
High	Sequest HT (A2)	Unambiguous	[K].IQLVGDDLFVTNTK.[I]		1	2	A6TD53	B5XV19; A6TD53	0	2	0.6354	0	1	1	781.924011230469	1562.84074583094	-1.08971257071941	-0.000851524531299219	HCD	MS2	87.20458	28.82601	67.2295190597333	59969	Control_CNB2_220917_03.raw	0/0	2.77226853370667			0	1.546E-05
High	Sequest HT (A2)	Unambiguous	[K].VLYEMDGVPEELAR.[E]		1	1	A6TEW5	A6TEW5	0	2	0.5694	0	1	1	810.901245117188	1620.79521360438	0.881965607822734	0.000714742187483353	CID	MS2		26.515	55.3875717501333	49858	Control_CNB2_220917_02.raw	0/0	3.60018301010132	45613810.25	55.3843803405762	0	1.674E-06
High	Sequest HT (A2)	Unambiguous	[R].TTDVTGTIELPEGVEMVMPGDNIK.[M]		1	1	A6TEX7	A6TEX7	0	3	0.8065	0	1	1	849.417602539063	2546.23825435719	0.715930054738834	0.000607642395910564	CID	MS2		26.99417	67.22076116	59960	Control_CNB2_220917_03.raw	0/0	5.57700824737549			0	1.092E-12
High	Sequest HT (A2)	Unambiguous	[R].TTDVTGTIELPEGVEMVMPGDNIK.[M]		1	1	A6TEX7	A6TEX7	0	3	0.7011	0	1	1	849.41748046875	2546.23788814625	0.572105650618463	0.000485572083410564	HCD	MS2	0	31.15	67.2183904005333	59958	Control_CNB2_220917_03.raw	0/0	5.32045078277588			0	1.383E-11
High	Sequest HT (A2)	Unambiguous	[R].GLAQGTDVSFGTFGLK.[A]		1	1	A6TEW5	A6TEW5	0	2	0.7019	0	1	1	799.4150390625	1597.822801495	0.47170772295595	0.000376852499925917	CID	MS2		37.36765	67.182554512	59928	Control_CNB2_220917_03.raw	0/0	3.22082042694092	29205374.75	67.1358795166016	0	3.192E-07
High	Sequest HT (A2)	Unambiguous	[K].ITTVQAAIDYInGHQA.[-]	N12(Deamidated)	1	1	B5XXH6	B5XXH6	0	2	0.0475	0	1	1	858.433166503906	1715.85905637781	-0.485950043030414	-0.000416911093738426	HCD	MS2	15.21903	17.365	55.4027814792	49874	Control_CNB2_220917_02.raw	0/0	3.58211278915405			0	1.173E-07
High	Sequest HT (A2)	Unambiguous	[K].ITTVQAAIDYINGHqA.[-]	Q15(Deamidated)	1	1	B5XXH6	B5XXH6	0	2		0.0475	2	2	858.433166503906	1715.85905637781	-0.485950043030414	-0.000416911093738426	HCD	MS2	15.21903	17.365	55.4027814792	49874	Control_CNB2_220917_02.raw	0/0	3.40727424621582			0	1.09E-05
High	Sequest HT (A2)	Unambiguous	[K].ITTVQAAIDYInGHQA.[-]	N12(Deamidated)	1	1	B5XXH6	B5XXH6	0	2	0.0761	0	1	1	858.433166503906	1715.85905637781	-0.485950043030414	-0.000416911093738426	CID	MS2		22.56635	55.4044214237333	49876	Control_CNB2_220917_02.raw	0/0	4.47284078598022			0	3.887E-09
High	Sequest HT (A2)	Unambiguous	[K].VLESAIANAEHNDGADIDDLK.[V]		1	1	A6TEW7	A6TEW7	0	3	0.7582	0	1	1	737.358459472656	2210.06082515797	1.66506462379569	0.00122662932305199	HCD	MS2	0	35.11	55.2924345256	49783	Control_CNB2_220917_02.raw	0/0	3.67536854743958			0	2.848E-10
High	Sequest HT (A2)	Unambiguous	[R].ELLSQYDFPGDDTPIVR.[G]		1	1	A6TEX7	A6TEX7	0	2	0.8355	0	1	1	982.984436035156	1964.96159544031	0.813156662078039	0.000798910156390775	CID	MS2		28.705	54.975897676	49505	Control_CNB2_220917_02.raw	0/0	4.56463861465454			0	8.779E-11
High	Sequest HT (A2)	Unambiguous	[R].ELLSQYDFPGDDTPIVR.[G]		1	1	A6TEX7	A6TEX7	0	2	0.8136	0	1	1	982.982727050781	1964.95817747156	-0.926303049132324	-0.000910074218609225	HCD	MS2	0	18.415	54.9740649269333	49503	Control_CNB2_220917_02.raw	0/0	4.7243914604187			0	3.514E-08
High	Sequest HT (A2)	Unambiguous	[R].TTDVTGTIELPEGVEMVMPGDnIK.[M]	N22(Deamidated)	1	1	A6TEX7	A6TEX7	0	2	0.8251	0	1	1	1274.12219238281	2547.23710813563	6.54073959009707	0.00833035281260508	CID	MS2		33.1	67.2671882784	60000	Control_CNB2_220917_03.raw	0/0	5.09033870697021			0	7.465E-09
High	Sequest HT (A2)	Unambiguous	[K].ISELSEEQIDILR.[E]		1	1	B5XNB4	B5XNB4	0	2	0.6393	0	1	1	772.91162109375	1544.8159655575	-0.428829213634911	-0.000331231249901975	CID	MS2		16.375	54.4789757512	49070	Control_CNB2_220917_02.raw	0/0	4.02319002151489			0	1.19E-07
High	Sequest HT (A2)	Unambiguous	[R].VFMqPASEGTGIIAGGAMR.[A]	Q4(Deamidated)	1	1	A6TEV5	A6TEV5	0	2	0.5264	0	1	1	947.472839355469	1893.93840208094	9.85895053606456	0.00933603046877196	HCD	MS2	0	33.1	54.4849379346667	49077	Control_CNB2_220917_02.raw	0/0	3.97163343429565	23297349	54.428882598877	0	9.278E-10
High	Sequest HT (A2)	Unambiguous	[R].VFMqPASEGTGIIAGGAMR.[A]	Q4(Deamidated)	1	1	A6TEV5	A6TEV5	0	2	0.691	0	1	1	947.472839355469	1893.93840208094	9.85895053606456	0.00933603046877196	CID	MS2		42.61	54.4869338136	49079	Control_CNB2_220917_02.raw	0/0	3.98185276985168	23297349	54.428882598877	0	7.714E-08
High	Sequest HT (A2)	Unambiguous	[K].LQTLGLTQGTVVTLSAEGEDEQK.[A]		1	1	P16481	P16481	0	2	0.7192	0	1	1	1209.12390136719	2417.24052610438	-0.0259451315491966	-3.13578125314962E-05	HCD	MS2	0	19.465	54.4887794437333	49081	Control_CNB2_220917_02.raw	0/0	4.38388872146606	21972011.5	54.492431640625	0	3.984E-10
High	Sequest HT (A2)	Unambiguous	[K].LQTLGLTQGTVVTLSAEGEDEQK.[A]		1	1	P16481	P16481	0	2	0.7661	0	1	1	1209.12390136719	2417.24052610438	-0.0259451315491966	-3.13578125314962E-05	CID	MS2		29.62	54.4905421098667	49083	Control_CNB2_220917_02.raw	0/0	4.18609571456909	21972011.5	54.492431640625	0	1.028E-06
High	Sequest HT (A2)	Unambiguous	[R].DLLGATNPANALAGTLR.[A]		1	1	A6TCD7	A6TCD7	0	2	0.7247	0	1	1	834.458862304688	1667.91044797938	1.76226161192637	0.00146964468740407	CID	MS2		40.245	67.4192817485333	60129	Control_CNB2_220917_03.raw	0/0	3.16083335876465			0	8.607E-10
High	Sequest HT (A2)	Unambiguous	[K].ISELSEEQIDILR.[E]		1	1	B5XNB4	B5XNB4	0	2	0.5175	0	1	1	772.912048339844	1544.81682004969	0.124305813526991	9.60148438480246E-05	HCD	MS2	0	23.83687	54.4770591301333	49068	Control_CNB2_220917_02.raw	0/0	3.71239471435547			0	3.398E-08
High	Sequest HT (A2)	Unambiguous	[R].DLLGATNPANALAGTLR.[A]		1	1	A6TCD7	A6TCD7	0	2	0.7803	0	1	1	834.458862304688	1667.91044797938	1.76226161192637	0.00146964468740407	HCD	MS2	0	33.1	67.4173670797333	60127	Control_CNB2_220917_03.raw	0/0	2.64253520965576			0	1.767E-09
High	Sequest HT (A2)	Unambiguous	[R].AGDNAPMAYIELVDR.[A]		1	1	A6TEU7	A6TEU7	0	2	0.7242	0	1	1	817.896301269531	1634.78532590906	0.638524039109112	0.000521924531426521	HCD	MS2	0	38.82673	67.408834388	60118	Control_CNB2_220917_03.raw	0/0	3.29778718948364			0	6.388E-09
High	Sequest HT (A2)	Unambiguous	[K].TTLTAAITTVLAK.[T]		1	1	A6TEX7	A6TEX7	0	2	0.8278	0	1	1	652.395874023438	1303.78447141688	1.0187329708753	0.000664103437429731	CID	MS2		20.85303	67.3137675634667	60045	Control_CNB2_220917_03.raw	0/0	3.60255289077759			0	9.878E-06
High	Sequest HT (A2)	Unambiguous	[K].TTLTAAITTVLAK.[T]		1	1	A6TEX7	A6TEX7	0	2	0.7519	0	1	1	652.395874023438	1303.78447141688	1.0187329708753	0.000664103437429731	HCD	MS2	18.81811	32.26152	67.3119176765333	60043	Control_CNB2_220917_03.raw	0/0	2.6635046005249			0	4.783E-06
High	Sequest HT (A2)	Unambiguous	[K].EAAIQVSNVAIFNAATGK.[A]		1	1	A6TEW1	A6TEW1	0	2	0.7214	0	1	1	902.483642578125	1803.96000852625	0.0390231779120201	3.51981248059019E-05	CID	MS2		41.115	67.3101198189333	60041	Control_CNB2_220917_03.raw	0/0	4.80722045898438			0	4.666E-10
High	Sequest HT (A2)	Unambiguous	[R].GIDQLLANASQLGK.[G]		1	1	P19650	P19650	0	2	0.6536	0	1	1	714.396118164063	1427.78495969813	-0.21621729937472	-0.00015435593741131	HCD	MS2	0	31.37082	54.5889169738667	49175	Control_CNB2_220917_02.raw	0/0	3.31535363197327	57928273	54.4600830078125	0	1.23E-07
High	Sequest HT (A2)	Unambiguous	[K].ITTVQAAIDYInGHQA.[-]	N12(Deamidated)	1	1	B5XXH6	B5XXH6	0	3	0.2952	0	1	1	572.624755859375	1715.85971431813	-0.102503634451656	-5.86272916517731E-05	HCD	MS2	35.93652	23.31591	54.5896021333333	49176	Control_CNB2_220917_02.raw	0/0	3.32166814804077	12201568	54.6422843933105	0	8.628E-07
High	Sequest HT (A2)	Unambiguous	[R].AGDNAPMAYIELVDR.[A]		1	1	A6TEU7	A6TEU7	0	2	0.7911	0	1	1	817.896301269531	1634.78532590906	0.638524039109112	0.000521924531426521	CID	MS2		33.1	67.4105475136	60120	Control_CNB2_220917_03.raw	0/0	4.26091623306274			0	2.962E-08
High	Sequest HT (A2)	Unambiguous	[K].AAAFEGELIPASQIDR.[L]		1	1	P0A297	P0A297	0	2	0.5125	0	1	1	844.436584472656	1687.86589231531	0.543375996457794	0.000458572656384604	CID	MS2		31.51	54.4529831773333	49042	Control_CNB2_220917_02.raw	0/0	2.79293632507324			0	1.127E-07
High	Sequest HT (A2)	Unambiguous	[K].AAAFEGELIPASQIDR.[L]		1	1	P0A297	P0A297	0	2	0.4598	0	1	1	844.436584472656	1687.86589231531	0.543375996457794	0.000458572656384604	HCD	MS2	62.96233	21.67	54.4512370528	49040	Control_CNB2_220917_02.raw	0/0	3.6066722869873			0	3.787E-09
High	Sequest HT (A2)	Unambiguous	[R].NVALEEQAVEAVLAK.[A]		1	2	A6T5H9	A6T5H9; B5Y0U3	0	2	0.6693	0	1	1	792.436828613281	1583.86638059656	1.55823145110552	0.00123401328141881	HCD	MS2	73.4466	29.95423	67.4420976610667	60152	Control_CNB2_220917_03.raw	0/0	3.83828616142273			0	3.197E-08
High	Sequest HT (A2)	Unambiguous	[K].VSQALDILTYTNK.[K]		1	1	A6TEW7	A6TEW7	0	2	0.6957	0	1	1	733.3984375	1465.78959837	-0.0591490039577412	-4.33499999417108E-05	CID	MS2		29.5124	54.3199996442667	48917	Control_CNB2_220917_02.raw	0/0	3.44512486457825	34692066	54.3159103393555	0	1.499E-07
High	Sequest HT (A2)	Unambiguous	[K].TGTcGVYGTANDYAVVWPTGR.[A]	C4(Carbamidomethyl)	1	1	Q9F663	Q9F663	0	2	0.7219	0	1	1	1123.02185058594	2245.03642454188	0.972079549790284	0.00109117593770591	HCD	MS2	0	35.11	54.3439794802667	48941	Control_CNB2_220917_02.raw	0/0	4.70742225646973			0	6.959E-12
High	Sequest HT (A2)	Unambiguous	[K].TGTcGVYGTAnDYAVVWPTGR.[A]	C4(Carbamidomethyl); N11(Deamidated)	1	1	Q9F663	Q9F663	0	2	0.7416	0	1	1	1123.52075195313	2246.03422727625	7.10995388936902	0.00798454312520591	CID	MS2		21.67	54.3456459213333	48943	Control_CNB2_220917_02.raw	0/0	4.44630908966064			0	8.012E-09
High	Sequest HT (A2)	Unambiguous	[K].SLGQFNLDGINPAPR.[G]		1	2	A6T4F4	A6T4F4; B5Y242	0	2	0.4348	0	1	1	799.918640136719	1598.83000364344	0.92160191640219	0.000736741718696976	HCD	MS2	0	30.535	54.3562436152	48952	Control_CNB2_220917_02.raw	0/0	2.30258107185364			0	6.215E-07
High	Sequest HT (A2)	Unambiguous	[K].SLGQFNLDGINPAPR.[G]		1	2	A6T4F4	A6T4F4; B5Y242	0	2	0.4359	0	1	1	799.918640136719	1598.83000364344	0.92160191640219	0.000736741718696976	CID	MS2		33.1	54.3577390597333	48954	Control_CNB2_220917_02.raw	0/0	2.33919882774353			0	0.0001448
High	Sequest HT (A2)	Unambiguous	[K].ITTVQAAIDYInGHQA.[-]	N12(Deamidated)	1	1	B5XXH6	B5XXH6	0	2	0.0449	0	1	1	858.433471679688	1715.85966672938	-0.130238270766271	-0.000111735312488426	HCD	MS2	8.856765	28.9376	54.3766824826667	48969	Control_CNB2_220917_02.raw	0/0	4.23442649841309			0	1.267E-08
High	Sequest HT (A2)	Unambiguous	[K].ITTVQAAIDYINGHqA.[-]	Q15(Deamidated)	1	1	B5XXH6	B5XXH6	0	2		0.0449	2	2	858.433471679688	1715.85966672938	-0.130238270766271	-0.000111735312488426	HCD	MS2	8.856765	28.9376	54.3766824826667	48969	Control_CNB2_220917_02.raw	0/0	4.03635740280151			0	7.953E-07
High	Sequest HT (A2)	Unambiguous	[K].ITTVQAAIDYInGHQA.[-]	N12(Deamidated)	1	1	B5XXH6	B5XXH6	0	2	0.0929	0	1	1	858.433471679688	1715.85966672938	-0.130238270766271	-0.000111735312488426	CID	MS2		19.195	54.3781883368	48971	Control_CNB2_220917_02.raw	0/0	4.62856101989746			0	6.737E-08
High	Sequest HT (A2)	Unambiguous	[K].TGTcGVYGTANDYAVVWPTGR.[A]	C4(Carbamidomethyl)	1	1	Q9F663	Q9F663	0	2	0.7807	0	1	1	1123.02038574219	2245.03349485438	-0.33288384227902	-0.000373667812294087	HCD	MS2	0	27.97	54.4080658549333	48998	Control_CNB2_220917_02.raw	0/0	4.97199106216431			0	8.804E-13
High	Sequest HT (A2)	Unambiguous	[K].TGTcGVYGTANDYAVVWPTGR.[A]	C4(Carbamidomethyl)	1	1	Q9F663	Q9F663	0	2	0.7689	0	1	1	1123.02038574219	2245.03349485438	-0.33288384227902	-0.000373667812294087	CID	MS2		37.155	54.4099955261333	49000	Control_CNB2_220917_02.raw	0/0	4.10988235473633			0	1.999E-09
High	Sequest HT (A2)	Unambiguous	[R].DAnGIDPVSLIAFDK.[V]	N3(Deamidated)	1	1	A6TEX1	A6TEX1	0	2	0.6667	0	1	1	788.397705078125	1575.78813352625	-1.23483056247036	-0.000972916875015661	HCD	MS2	62.43649	16.54856	67.4711104610667	60178	Control_CNB2_220917_03.raw	0/0	3.15051412582397			0	3.469E-09
High	Sequest HT (A2)	Unambiguous	[R].NVALEEQAVEAVLAK.[A]		1	2	A6T5H9	A6T5H9; B5Y0U3	0	2	0.7681	0	1	1	792.436828613281	1583.86638059656	1.55823145110552	0.00123401328141881	CID	MS2		33.20449	67.4440077864	60154	Control_CNB2_220917_03.raw	0/0	4.13537263870239			0	1.73E-07
High	Sequest HT (A2)	Unambiguous	[R].ADIDYNTSEAHTTYGVIGVK.[V]		1	1	B5XNA0	B5XNA0	0	3	0.2984	0	1	1	718.682922363281	2154.03421382984	-0.343318549614464	-0.000246506718667661	HCD	MS2	77.18009	30.76	54.4304630688	49020	Control_CNB2_220917_02.raw	0/0	2.48362493515015	23333447	54.3717384338379	0	1.381E-08
High	Sequest HT (A2)	Unambiguous	[R].ADIDYNTSEAHTTYGVIGVK.[V]		1	1	B5XNA0	B5XNA0	0	3	0.4403	0	1	1	718.682922363281	2154.03421382984	-0.343318549614464	-0.000246506718667661	CID	MS2		23.065	54.4324442309333	49022	Control_CNB2_220917_02.raw	0/0	1.59441637992859	23333447	54.3717384338379	0	1.277E-05
High	Sequest HT (A2)	Unambiguous	[R].VVPYWNETILPR.[L]		1	1	B5XZB2	B5XZB2	0	2	0.259	0	1	1	743.905700683594	1486.80412473719	-0.774077702928383	-0.000575451406234606	HCD	MS2	0	32.725	54.4343694645333	49024	Control_CNB2_220917_02.raw	0/0	1.66202521324158	17451381	54.3746223449707	0	4.67E-05
High	Sequest HT (A2)	Unambiguous	[K].ITTVQAAIDYINGHqA.[-]	Q15(Deamidated)	1	1	B5XXH6	B5XXH6	0	3	0.2952	0	1	2	572.624755859375	1715.85971431813	-0.102503634451656	-5.86272916517731E-05	HCD	MS2	35.93652	23.31591	54.5896021333333	49176	Control_CNB2_220917_02.raw	0/0	3.31953620910645	12201568	54.6422843933105	0	1.137E-06
High	Sequest HT (A2)	Unambiguous	[R].GIDQLLANASQLGK.[G]		1	1	P19650	P19650	0	2	0.8043	0	1	1	714.396118164063	1427.78495969813	-0.21621729937472	-0.00015435593741131	CID	MS2		27.72133	54.5903793352	49177	Control_CNB2_220917_02.raw	0/0	3.26911425590515	57928273	54.4600830078125	0	4.798E-07
High	Sequest HT (A2)	Unambiguous	[K].ITTVQAAIDYInGHQA.[-]	N12(Deamidated)	1	1	B5XXH6	B5XXH6	0	3	0.0227	0	1	1	572.624755859375	1715.85971431813	-0.102503634451656	-5.86272916517731E-05	CID	MS2		29.51304	54.5914048682667	49178	Control_CNB2_220917_02.raw	0/0	3.51872324943542	12201568	54.6422843933105	0	2.315E-10
High	Sequest HT (A2)	Unambiguous	[K].ITTVQAAIDYINGHqA.[-]	Q15(Deamidated)	1	1	B5XXH6	B5XXH6	0	3		0.0227	2	2	572.624755859375	1715.85971431813	-0.102503634451656	-5.86272916517731E-05	CID	MS2		29.51304	54.5914048682667	49178	Control_CNB2_220917_02.raw	0/0	3.43672943115234	12201568	54.6422843933105	0	1.772E-07
High	Sequest HT (A2)	Unambiguous	[K].ITTVQAAIDYINGHqA.[-]	Q15(Deamidated)	1	1	B5XXH6	B5XXH6	0	2		0.0238	2	2	858.434020996094	1715.86076536219	0.510042919309187	0.000437581093761574	HCD	MS2	0	16.705	54.6667695728	49256	Control_CNB2_220917_02.raw	0/0	3.69281935691834			0	4.534E-06
High	Sequest HT (A2)	Unambiguous	[K].ITTVQAAIDYInGHQA.[-]	N12(Deamidated)	1	1	B5XXH6	B5XXH6	0	2	0.0676	0	1	1	858.434020996094	1715.86076536219	0.510042919309187	0.000437581093761574	CID	MS2		27.235	54.6684200994667	49258	Control_CNB2_220917_02.raw	0/0	4.44326782226563			0	1.715E-08
High	Sequest HT (A2)	Unambiguous	[R].VPTPNVSVVDLTVR.[L]		1	1	P24164	P24164	0	2	0.6613	0	1	1	748.427734375	1495.84819212	0.216245252469441	0.000161735000006047	HCD	MS2	23.15547	19.2285	54.7252339277333	49303	Control_CNB2_220917_02.raw	0/0	2.48412823677063			0	7.919E-06
High	Sequest HT (A2)	Unambiguous	[R].VPTPNVSVVDLTVR.[L]		1	1	P24164	P24164	0	2	0.6515	0	1	1	748.427734375	1495.84819212	0.216245252469441	0.000161735000006047	CID	MS2		26.0582	54.7269379509333	49305	Control_CNB2_220917_02.raw	0/0	2.41011834144592			0	7.707E-07
High	Sequest HT (A2)	Unambiguous	[K].TGTcGVYGTANDYAVVWPTGR.[A]	C4(Carbamidomethyl)	1	1	Q9F663	Q9F663	0	2	0.648	0	1	1	1123.01965332031	2245.03203001063	-0.985365538313672	-0.00110608968729409	HCD	MS2	0	29.74	54.7578511309333	49334	Control_CNB2_220917_02.raw	0/0	4.46498489379883			0	3.585E-12
High	Sequest HT (A2)	Unambiguous	[K].TGTcGVYGTANDYAVVWPTGR.[A]	C4(Carbamidomethyl)	1	1	Q9F663	Q9F663	0	2	0.7727	0	1	1	1123.01965332031	2245.03203001063	-0.985365538313672	-0.00110608968729409	CID	MS2		33.1	54.759432312	49336	Control_CNB2_220917_02.raw	0/0	4.40452146530151			0	4.367E-07
High	Sequest HT (A2)	Unambiguous	[K].GIDTVLAELR.[A]		1	1	A6TFM8	A6TFM8	0	2	0.5272	0	1	1	543.811584472656	1086.61589231531	0.49934442104885	0.000271297656354363	CID	MS2		23.76752	67.3060695802667	60037	Control_CNB2_220917_03.raw	0/0	2.94376587867737			0	5.359E-05
High	Sequest HT (A2)	Unambiguous	[K].GIDTVLAELR.[A]		1	1	A6TFM8	A6TFM8	0	2	0.498	0	1	1	543.811584472656	1086.61589231531	0.49934442104885	0.000271297656354363	HCD	MS2	0	19.16112	67.3043032701333	60035	Control_CNB2_220917_03.raw	0/0	2.47074484825134			0	0.0002665
High	Sequest HT (A2)	Unambiguous	[K].AAAFEGELIPASQIDR.[L]		1	1	P0A297	P0A297	0	2	0.4242	0	1	1	844.436218261719	1687.86515989344	0.109442070596081	9.23617188846038E-05	CID	MS2		30.41324	54.8427628277333	49401	Control_CNB2_220917_02.raw	0/0	3.30036187171936			0	6.245E-08
High	Sequest HT (A2)	Unambiguous	[K].ISELSEEQIDILR.[E]		1	1	B5XNB4	B5XNB4	0	2	0.5601	0	1	1	772.91259765625	1544.8179186825	0.835479419878008	0.000645331250098025	HCD	MS2	10.57526	25.98032	54.8714481949333	49418	Control_CNB2_220917_02.raw	0/0	3.16089057922363	32698419	54.9130477905273	0	3.408E-08
High	Sequest HT (A2)	Unambiguous	[K].ISELSEEQIDILR.[E]		1	1	B5XNB4	B5XNB4	0	2	0.6561	0	1	1	772.91259765625	1544.8179186825	0.835479419878008	0.000645331250098025	CID	MS2		20.83	54.8733397573333	49420	Control_CNB2_220917_02.raw	0/0	3.46119785308838	32698419	54.9130477905273	0	1.015E-07
High	Sequest HT (A2)	Unambiguous	[K].AAGAELVGMEDLAEQIK.[K]		1	1	A6TGN6	A6TGN6	0	2	0.799	0	1	1	872.943298339844	1744.87932004969	0.426258708213841	0.00037188484395756	CID	MS2		26.06182	67.2777337373333	60008	Control_CNB2_220917_03.raw	0/0	4.18022727966309			0	5.15E-08
High	Sequest HT (A2)	Unambiguous	[R].GIDQLLANASQLGK.[G]		1	1	P19650	P19650	0	2	0.594	0	1	1	714.395446777344	1427.78361692469	-1.1566762515779	-0.00082574265616131	HCD	MS2	54.54608	27.46	54.8915663104	49439	Control_CNB2_220917_02.raw	0/0	3.66536068916321	29312281	54.9007415771484	0	2.513E-06
High	Sequest HT (A2)	Unambiguous	[R].GIDQLLANASQLGK.[G]		1	1	P19650	P19650	0	2	0.6746	0	1	1	714.395446777344	1427.78361692469	-1.1566762515779	-0.00082574265616131	CID	MS2		33.1	54.8929723202667	49441	Control_CNB2_220917_02.raw	0/0	2.52054071426392	29312281	54.9007415771484	0	0.000128
High	Sequest HT (A2)	Unambiguous	[K].AAGAELVGMEDLAEQIK.[K]		1	1	A6TGN6	A6TGN6	0	2	0.622	0	1	1	872.943298339844	1744.87932004969	0.426258708213841	0.00037188484395756	HCD	MS2	46.09577	22.58341	67.2758126397333	60006	Control_CNB2_220917_03.raw	0/0	3.36487603187561			0	4.275E-11
High	Sequest HT (A2)	Unambiguous	[K].ITTVQAAIDYInGHQA.[-]	N12(Deamidated)	1	1	B5XXH6	B5XXH6	0	2	0.0238	0	1	1	858.434020996094	1715.86076536219	0.510042919309187	0.000437581093761574	HCD	MS2	0	16.705	54.6667695728	49256	Control_CNB2_220917_02.raw	0/0	3.78344130516052			0	2.591E-07
High	Sequest HT (A2)	Unambiguous	[R].AAVEEGVVAGGGVALVR.[V]		1	3	A6TH53	O66026; B5Y368; A6TH53	0	2	0.6442	0	1	1	777.436584472656	1553.86589231531	0.843706284538407	0.000655502656286444	CID	MS2		21.355	55.5116793224	49987	Control_CNB2_220917_02.raw	0/0	3.26427841186523	35137664	55.4147872924805	0	9.769E-08
High	Sequest HT (A2)	Unambiguous	[K].LTDAELPTTESLALTIDR.[V]		1	1	B5XZB2	B5XZB2	0	2	0.57	0	1	1	980.01708984375	1959.0269030575	-0.599308663959637	-0.000587031249779102	CID	MS2		19.27	54.6576450584	49248	Control_CNB2_220917_02.raw	0/0	3.06553792953491	24898587.5	54.5973701477051	0	5.92E-06
High	Sequest HT (A2)	Unambiguous	[R].VGFFNPIAnGAEEETR.[L]	N9(Deamidated)	1	1	A6TCL7	A6TCL7	0	2	0.1365	0	1	1	876.4150390625	1751.822801495	-0.401401738393478	-0.000351592500068554	CID	MS2		31.24	54.6429750658667	49232	Control_CNB2_220917_02.raw	0/0	5.19977712631226			0	1.224E-09
High	Sequest HT (A2)	Unambiguous	[R].IEELTGVPVDIISTGPDR.[T]		1	2	A6TH93	B5Y325; A6TH93	0	2	0.7321	0	1	1	956.006408691406	1911.00554075281	-0.736285751815502	-0.000703523593642785	HCD	MS2	65.58772	20.845	54.5934457504	49180	Control_CNB2_220917_02.raw	0/0	3.21225762367249	25291631	54.6416397094727	0	2.945E-06
High	Sequest HT (A2)	Unambiguous	[R].IEELTGVPVDIISTGPDR.[T]		1	2	A6TH93	B5Y325; A6TH93	0	2	0.7809	0	1	1	956.006408691406	1911.00554075281	-0.736285751815502	-0.000703523593642785	CID	MS2		30.805	54.5952583504	49182	Control_CNB2_220917_02.raw	0/0	3.96639776229858	25291631	54.6416397094727	0	3.877E-08
High	Sequest HT (A2)	Unambiguous	[K].EAAIQVSNVAIFNAATGK.[A]		1	1	A6TEW1	A6TEW1	0	2	0.6713	0	1	1	902.483642578125	1803.96000852625	0.0390231779120201	3.51981248059019E-05	HCD	MS2	19.37201	33.1	67.3081550658667	60039	Control_CNB2_220917_03.raw	0/0	3.58671498298645			0	3.251E-11
High	Sequest HT (A2)	Unambiguous	[R].GANFDAYAGQDIVSNAScTTNcLAPLAK.[V]	C18(Carbamidomethyl); C22(Carbamidomethyl)	1	1	P24164	P24164	0	3	0.6149	0	1	1	977.119567871094	2929.34415035328	-0.454533863337479	-0.000443828906303641	HCD	MS2	47.55856	19.825	54.5969018584	49184	Control_CNB2_220917_02.raw	0/0	4.82783460617065			0	2.092E-08
High	Sequest HT (A2)	Unambiguous	[R].APIVLAVYTR.[A]		1	1	Q9F663	Q9F663	0	2	0.749	0	1	1	551.834106445313	1102.66093626063	-0.879489324438637	-0.00048488968741367	CID	MS2		17.74286	54.5975870682667	49185	Control_CNB2_220917_02.raw	0/0	2.38706421852112			0	4.516E-05
High	Sequest HT (A2)	Unambiguous	[R].GANFDAYAGQDIVSNAScTTNcLAPLAK.[V]	C18(Carbamidomethyl); C22(Carbamidomethyl)	1	1	P24164	P24164	0	3	0.6417	0	1	1	977.119567871094	2929.34415035328	-0.454533863337479	-0.000443828906303641	CID	MS2		29.92	54.598685152	49186	Control_CNB2_220917_02.raw	0/0	3.60112428665161			0	2.333E-07
High	Sequest HT (A2)	Unambiguous	[R].SGETEDATIADLAVGTAAGQIK.[T]		1	2	A6TD53	B5XV19; A6TD53	0	2	0.6388	0	1	1	1059.53186035156	2118.05644407313	0.170629629773494	0.00018070156261274	HCD	MS2	0	41.64	54.5994751392	49187	Control_CNB2_220917_02.raw	0/0	5.1468358039856			0	5.311E-15
High	Sequest HT (A2)	Unambiguous	[R].SGETEDATIADLAVGTAAGQIK.[T]		1	2	A6TD53	B5XV19; A6TD53	0	2	0.835	0	1	1	1059.53186035156	2118.05644407313	0.170629629773494	0.00018070156261274	CID	MS2		24.685	54.6012496053333	49189	Control_CNB2_220917_02.raw	0/0	6.06200838088989			0	3.172E-13
High	Sequest HT (A2)	Unambiguous	[R].ELLSQYDFPGDDTPIVR.[G]		1	1	A6TEX7	A6TEX7	0	2	0.7532	0	1	1	982.983520507813	1964.95976438563	-0.118696754641798	-0.000116617187359225	HCD	MS2	8.292527	17.8704	54.6104824077333	49197	Control_CNB2_220917_02.raw	0/0	4.6574649810791			0	4.942E-11
High	Sequest HT (A2)	Unambiguous	[R].ELLSQYDFPGDDTPIVR.[G]		1	1	A6TEX7	A6TEX7	0	2	0.7258	0	1	1	982.983764648438	1964.96025266688	0.129797489816825	0.000127523437640775	CID	MS2		19.13241	54.6122953093333	49199	Control_CNB2_220917_02.raw	0/0	4.44591236114502			0	3.304E-09
High	Sequest HT (A2)	Unambiguous	[K].LTDAELPTTESLALTIDR.[V]		1	1	B5XZB2	B5XZB2	0	2	0.4578	0	1	1	980.017517089844	1959.02775754969	-0.163126968822218	-0.000159785156029102	HCD	MS2	0	19.84	54.6271984797333	49214	Control_CNB2_220917_02.raw	0/0	3.08102369308472	24898587.5	54.5973701477051	0	2.129E-08
High	Sequest HT (A2)	Unambiguous	[K].LTDAELPTTESLALTIDR.[V]		1	1	B5XZB2	B5XZB2	0	2	0.521	0	1	1	980.017517089844	1959.02775754969	-0.163126968822218	-0.000159785156029102	CID	MS2		29.935	54.62903014	49216	Control_CNB2_220917_02.raw	0/0	3.33790254592896	24898587.5	54.5973701477051	0	3.887E-08
High	Sequest HT (A2)	Unambiguous	[K].VLYEMDGVPEELAR.[E]		1	1	A6TEW5	A6TEW5	0	2	0.5623	0	1	1	810.900390625	1620.79350462	-0.172446367188561	-0.000139750000016647	HCD	MS2	0	29.305	54.6310125202667	49218	Control_CNB2_220917_02.raw	0/0	3.28883671760559	32940983.5	54.7318687438965	0	6.605E-08
High	Sequest HT (A2)	Unambiguous	[K].VLYEMDGVPEELAR.[E]		1	1	A6TEW5	A6TEW5	0	2	0.5238	0	1	1	810.900390625	1620.79350462	-0.172446367188561	-0.000139750000016647	CID	MS2		33.98847	54.6328818066667	49220	Control_CNB2_220917_02.raw	0/0	3.35509586334229	32940983.5	54.7318687438965	0	5.221E-07
High	Sequest HT (A2)	Unambiguous	[R].VGFFNPIAnGAEEETR.[L]	N9(Deamidated)	1	1	A6TCL7	A6TCL7	0	2	0.1551	0	1	1	876.4150390625	1751.822801495	-0.401401738393478	-0.000351592500068554	HCD	MS2	20.52599	21.355	54.6412331645333	49230	Control_CNB2_220917_02.raw	0/0	3.60623121261597			0	1.966E-08
High	Sequest HT (A2)	Unambiguous	[K].LTDAELPTTESLALTIDR.[V]		1	1	B5XZB2	B5XZB2	0	2	0.4114	0	1	1	980.014587402344	1959.02189817469	-3.15408716405023	-0.0030894726560291	HCD	MS2	0	32.62	54.6560326674667	49246	Control_CNB2_220917_02.raw	0/0	3.15988564491272	24898587.5	54.5973701477051	0	0.0001567
High	Sequest HT (A2)	Unambiguous	[K].VSQALDILTYTNK.[K]		1	1	A6TEW7	A6TEW7	0	2	0.5516	0	1	1	733.3984375	1465.78959837	-0.0591490039577412	-4.33499999417108E-05	HCD	MS2	0	22.585	54.3182971448	48915	Control_CNB2_220917_02.raw	0/0	3.68481373786926	34692066	54.3159103393555	0	8.033E-09
High	Sequest HT (A2)	Unambiguous	[R].VPTPNVSVVDLTVR.[L]		1	1	P24164	P24164	0	2	0.6408	0	1	1	748.427917480469	1495.84855833094	0.461063555971457	0.000344840468756047	HCD	MS2	35.25293	17.58293	55.5380195325333	50011	Control_CNB2_220917_02.raw	0/0	2.44614934921265			0	2.725E-05
High	Sequest HT (A2)	Unambiguous	[R].SGETEDATIADLAVGTAAGQIK.[T]		1	2	A6TD53	B5XV19; A6TD53	0	2	0.5974	0	1	1	1059.53186035156	2118.05644407313	0.170629629773494	0.00018070156261274	HCD	MS2	25.33143	35.205	55.5408906032	50014	Control_CNB2_220917_02.raw	0/0	4.62394142150879			0	1.729E-11
High	Sequest HT (A2)	Unambiguous	[R].VTIDFTGSVDGEEFEGGK.[A]		1	2	A6T5H9	A6T5H9; B5Y0U3	0	2	0.6368	0	1	1	943.935363769531	1886.86345090906	-1.04809325965168	-0.000988805468750797	HCD	MS2	63.51446	42.015	56.6214439090667	50965	Control_CNB2_220917_02.raw	0/0	4.24432277679443	21680442	56.612548828125	0	3.582E-06
High	Sequest HT (A2)	Unambiguous	[R].VTIDFTGSVDGEEFEGGK.[A]		1	2	A6T5H9	A6T5H9; B5Y0U3	0	2	0.6903	0	1	1	943.935363769531	1886.86345090906	-1.04809325965168	-0.000988805468750797	CID	MS2		26.86	56.6232142536	50967	Control_CNB2_220917_02.raw	0/0	4.229172706604	21680442	56.612548828125	0	6.46E-06
High	Sequest HT (A2)	Unambiguous	[K].ISELSEEQIDILR.[E]		1	1	B5XNB4	B5XNB4	0	2	0.5797	0	1	1	772.91162109375	1544.8159655575	-0.428829213634911	-0.000331231249901975	HCD	MS2	59.44646	28.99	56.6404097626667	50984	Control_CNB2_220917_02.raw	0/0	3.45132493972778	75678451	56.4573211669922	0	1.864E-08
High	Sequest HT (A2)	Unambiguous	[K].ISELSEEQIDILR.[E]		1	1	B5XNB4	B5XNB4	0	2	0.6156	0	1	1	772.91162109375	1544.8159655575	-0.428829213634911	-0.000331231249901975	CID	MS2		21.49	56.6418615178667	50986	Control_CNB2_220917_02.raw	0/0	3.33140587806702	75678451	56.4573211669922	0	1.196E-07
High	Sequest HT (A2)	Unambiguous	[K].FGVSAAAAVAVAAGPVEAAEEK.[T]		1	1	A6TGN9	A6TGN9	0	2	0.699	0	1	1	1008.02471923828	2015.04216184656	-1.10869688140468	-0.00111703671882424	HCD	MS2	0	33.1	56.7110772208	51050	Control_CNB2_220917_02.raw	0/0	3.8207221031189	20580512	56.659782409668	0	2.279E-12
High	Sequest HT (A2)	Unambiguous	[K].FGVSAAAAVAVAAGPVEAAEEK.[T]		1	1	A6TGN9	A6TGN9	0	2	0.7413	0	1	1	1008.02471923828	2015.04216184656	-1.10869688140468	-0.00111703671882424	CID	MS2		39.555	56.7167895976	51052	Control_CNB2_220917_02.raw	0/0	3.74812960624695	20580512	56.659782409668	0	1.001E-09
High	Sequest HT (A2)	Unambiguous	[K].LQTLGLTQGTVVTLSAEGEDEQK.[A]		1	1	P16481	P16481	0	2	0.7408	0	1	1	1209.12097167969	2417.23466672938	-2.44993843494657	-0.0029610453125315	CID	MS2		33.1	56.6193605074667	50963	Control_CNB2_220917_02.raw	0/0	4.35785341262817			0	2.657E-06
High	Sequest HT (A2)	Unambiguous	[R].ELLSQYDFPGDDTPIVR.[G]		1	1	A6TEX7	A6TEX7	0	2	0.824	0	1	1	982.982727050781	1964.95817747156	-0.926303049132324	-0.000910074218609225	HCD	MS2	21.82914	30.085	56.7476694965333	51079	Control_CNB2_220917_02.raw	0/0	4.66150426864624			0	3.304E-10
High	Sequest HT (A2)	Unambiguous	[R].ELLSQYDFPGDDTPIVR.[G]		1	1	A6TEX7	A6TEX7	0	2	0.7764	0	1	1	982.982727050781	1964.95817747156	-0.926303049132324	-0.000910074218609225	CID	MS2		30.53882	56.7492610938667	51081	Control_CNB2_220917_02.raw	0/0	4.07247924804688			0	7.008E-10
High	Sequest HT (A2)	Unambiguous	[K].TGTcGVYGTANDYAVVWPTGR.[A]	C4(Carbamidomethyl)	1	1	Q9F663	Q9F663	0	2	0.7795	0	1	1	1123.0185546875	2245.029832745	-1.96408808236565	-0.00220472249979409	CID	MS2		41.265	56.7504068264	51082	Control_CNB2_220917_02.raw	0/0	4.40379428863525			0	2.388E-08
High	Sequest HT (A2)	Unambiguous	[K].AAGAELVGMEDLAEQIK.[K]		1	1	A6TGN6	A6TGN6	0	2	0.6959	0	1	1	872.942504882813	1744.87773313563	-0.483210915674388	-0.000421572187292441	HCD	MS2	31.02868	33.535	56.7619129336	51095	Control_CNB2_220917_02.raw	0/0	4.11436128616333	27056561	56.7431526184082	0	1.39E-11
High	Sequest HT (A2)	Unambiguous	[K].AAGAELVGMEDLAEQIK.[K]		1	1	A6TGN6	A6TGN6	0	2	0.7359	0	1	1	872.942504882813	1744.87773313563	-0.483210915674388	-0.000421572187292441	CID	MS2		36.84	56.7646294805333	51096	Control_CNB2_220917_02.raw	0/0	4.09133577346802	27056561	56.7431526184082	0	8.847E-08
High	Sequest HT (A2)	Unambiguous	[K].AAGAELVGMEDLAEQIK.[K]		1	1	A6TGN6	A6TGN6	0	2	0.6146	0	1	1	872.941284179688	1744.87529172938	-1.88239495242551	-0.00164227531229244	HCD	MS2	58.61327	33.1	56.7740429714667	51107	Control_CNB2_220917_02.raw	0/0	4.10094499588013	27056561	56.7431526184082	0	4.06E-10
High	Sequest HT (A2)	Unambiguous	[K].AAGAELVGMEDLAEQIK.[K]		1	1	A6TGN6	A6TGN6	0	2	0.756	0	1	1	872.941284179688	1744.87529172938	-1.88239495242551	-0.00164227531229244	CID	MS2		39.52774	56.7796472909333	51109	Control_CNB2_220917_02.raw	0/0	4.95971870422363	27056561	56.7431526184082	0	3.33E-08
High	Sequest HT (A2)	Unambiguous	[K].TGTcGVYGTANDYAVVWPTGR.[A]	C4(Carbamidomethyl)	1	1	Q9F663	Q9F663	0	2	0.7182	0	1	1	1123.01770019531	2245.02812376063	-2.72531672773941	-0.00305921468729409	HCD	MS2	0	32.74	56.7483339338667	51080	Control_CNB2_220917_02.raw	0/0	5.10796642303467			0	5.03E-12
High	Sequest HT (A2)	Unambiguous	[K].LQTLGLTQGTVVTLSAEGEDEQK.[A]		1	1	P16481	P16481	0	2	0.7837	0	1	1	1209.12097167969	2417.23466672938	-2.44993843494657	-0.0029610453125315	HCD	MS2	0	35.19	56.6173332064	50961	Control_CNB2_220917_02.raw	0/0	5.63680410385132			0	9.087E-10
High	Sequest HT (A2)	Unambiguous	[R].VPTPNVSVVDLTVR.[L]		1	1	P24164	P24164	0	2	0.6091	0	1	1	748.426940917969	1495.84660520594	-0.844634062705964	-0.000631722031243953	CID	MS2		19.69186	56.6164787728	50960	Control_CNB2_220917_02.raw	0/0	2.19574165344238			0	2.002E-07
High	Sequest HT (A2)	Unambiguous	[R].VPTPNVSVVDLTVR.[L]		1	1	P24164	P24164	0	2	0.5377	0	1	1	748.426940917969	1495.84660520594	-0.844634062705964	-0.000631722031243953	HCD	MS2	19.03937	24.085	56.6147231562667	50958	Control_CNB2_220917_02.raw	0/0	1.9899914264679			0	1.457E-05
High	Sequest HT (A2)	Unambiguous	[K].SLGQFNLDGINPAPR.[G]		1	2	A6T4F4	A6T4F4; B5Y242	0	2	0.4495	0	1	1	799.919128417969	1598.83098020594	1.5324006866132	0.00122502296869698	HCD	MS2	67.27301	42.405	56.436428876	50800	Control_CNB2_220917_02.raw	0/0	3.07493376731873			0	2.011E-09
High	Sequest HT (A2)	Unambiguous	[K].SLGQFNLDGINPAPR.[G]		1	2	A6T4F4	A6T4F4; B5Y242	0	2	0.5656	0	1	1	799.919128417969	1598.83098020594	1.5324006866132	0.00122502296869698	CID	MS2		34.65	56.4389661957333	50801	Control_CNB2_220917_02.raw	0/0	2.43935537338257			0	7.222E-06
High	Sequest HT (A2)	Unambiguous	[K].ITTVQAAIDYInGHQA.[-]	N12(Deamidated)	1	1	B5XXH6	B5XXH6	0	2	0.0451	0	1	1	858.432373046875	1715.85746946375	-1.41080065091719	-0.00121036812498843	CID	MS2		29.31108	56.4505864770667	50812	Control_CNB2_220917_02.raw	0/0	4.21350574493408			0	4.116E-07
High	Sequest HT (A2)	Unambiguous	[K].ITTVQAAIDYINGHqA.[-]	Q15(Deamidated)	1	1	B5XXH6	B5XXH6	0	2		0.0451	2	2	858.432373046875	1715.85746946375	-1.41080065091719	-0.00121036812498843	CID	MS2		29.31108	56.4505864770667	50812	Control_CNB2_220917_02.raw	0/0	4.0196738243103			0	3.208E-05
High	Sequest HT (A2)	Unambiguous	[K].AAAFEGELIPASQIDR.[L]		1	1	P0A297	P0A297	0	2	0.4826	0	1	1	844.435424804688	1687.86357297938	-0.830748102104296	-0.000701095312365396	HCD	MS2	63.3904	25.34591	56.4704854597333	50827	Control_CNB2_220917_02.raw	0/0	4.02075815200806	45237553	56.5204162597656	0	2.306E-06
High	Sequest HT (A2)	Unambiguous	[K].AAAFEGELIPASQIDR.[L]		1	1	P0A297	P0A297	0	2	0.4375	0	1	1	844.435424804688	1687.86357297938	-0.830748102104296	-0.000701095312365396	CID	MS2		42.94	56.4727590085333	50829	Control_CNB2_220917_02.raw	0/0	3.03558778762817	45237553	56.5204162597656	0	4.325E-08
High	Sequest HT (A2)	Unambiguous	[R].NVALEEQAVEAVLAK.[A]		1	2	A6T5H9	A6T5H9; B5Y0U3	0	2	0.6838	0	1	1	792.435424804688	1583.86357297938	-0.214406441088334	-0.000169795312331189	HCD	MS2	56.60799	33.1	56.4935011688	50844	Control_CNB2_220917_02.raw	0/0	3.50933694839478	85302921.25	56.4941482543945	0	8.656E-09
High	Sequest HT (A2)	Unambiguous	[R].NVALEEQAVEAVLAK.[A]		1	2	A6T5H9	A6T5H9; B5Y0U3	0	2	0.7269	0	1	1	792.435424804688	1583.86357297938	-0.214406441088334	-0.000169795312331189	CID	MS2		39.06	56.4991472992	50846	Control_CNB2_220917_02.raw	0/0	4.97684478759766	85302921.25	56.4941482543945	0	5.306E-08
High	Sequest HT (A2)	Unambiguous	[R].ELPELTEEFIK.[R]		1	2	A6T5H9	A6T5H9; B5Y0U3	0	2	0.481	0	1	1	674.356201171875	1347.70512571375	0.668947780968408	0.000450771875080136	HCD	MS2	0	29.17	67.1411790408	59889	Control_CNB2_220917_03.raw	0/0	2.10334610939026	27022176	67.1277160644531	0	0.0001454
High	Sequest HT (A2)	Unambiguous	[K].GVLGYTEDDVVSTDFnGEVcTSVFDAK.[A]	N16(Deamidated); C20(Carbamidomethyl)	1	1	P24164	P24164	0	3	0.7533	0	1	1	975.76904296875	2925.29257564625	-1.93638162166992	-0.00188816458337016	HCD	MS2	0	43.15	67.1291526765333	59878	Control_CNB2_220917_03.raw	0/0	5.308424949646	11069061.5	67.1938781738281	0	3.131E-08
High	Sequest HT (A2)	Unambiguous	[R].NVALEEQAVEAVLAK.[A]		1	2	A6T5H9	A6T5H9; B5Y0U3	0	2	0.7243	0	1	1	792.436157226563	1583.86503782313	0.710448111360635	0.000562626562668811	CID	MS2		35.20326	67.0776570082667	59840	Control_CNB2_220917_03.raw	0/0	4.27631902694702			0	1.111E-07
High	Sequest HT (A2)	Unambiguous	[K].ITTVQAAIDYInGHQA.[-]	N12(Deamidated)	1	1	B5XXH6	B5XXH6	0	3	0.038	0	1	1	572.625	1715.86044674	0.324350492265316	0.000185513333348227	HCD	MS2	37.70353	21.01551	56.5962467461333	50939	Control_CNB2_220917_02.raw	0/0	3.41683626174927			0	1.431E-07
High	Sequest HT (A2)	Unambiguous	[K].ITTVQAAIDYINGHqA.[-]	Q15(Deamidated)	1	1	B5XXH6	B5XXH6	0	3		0.038	2	2	572.625	1715.86044674	0.324350492265316	0.000185513333348227	HCD	MS2	37.70353	21.01551	56.5962467461333	50939	Control_CNB2_220917_02.raw	0/0	3.28930258750916			0	1.418E-06
High	Sequest HT (A2)	Unambiguous	[K].ITTVQAAIDYInGHQA.[-]	N12(Deamidated)	1	1	B5XXH6	B5XXH6	0	3	0.0458	0	1	1	572.625	1715.86044674	0.324350492265316	0.000185513333348227	CID	MS2		32.155	56.5980175794667	50941	Control_CNB2_220917_02.raw	0/0	3.49222636222839			0	7.911E-08
High	Sequest HT (A2)	Unambiguous	[K].ITTVQAAIDYINGHqA.[-]	Q15(Deamidated)	1	1	B5XXH6	B5XXH6	0	3		0.0458	2	2	572.625	1715.86044674	0.324350492265316	0.000185513333348227	CID	MS2		32.155	56.5980175794667	50941	Control_CNB2_220917_02.raw	0/0	3.32619571685791			0	2.93E-07
High	Sequest HT (A2)	Unambiguous	[K].IQLVGDDLFVTNTK.[I]		1	2	A6TD53	B5XV19; A6TD53	0	2	0.5587	0	1	1	781.923645019531	1562.84001340906	-1.55835985856655	-0.00121773546879922	HCD	MS2	65.82191	38.43	56.7805951842667	51110	Control_CNB2_220917_02.raw	0/0	2.46976804733276	11939673	56.6655158996582	0	8.185E-05
High	Sequest HT (A2)	Unambiguous	[R].DLLGATNPANALAGTLR.[A]		1	1	A6TCD7	A6TCD7	0	2	0.7445	0	1	1	834.456665039063	1667.90605344813	-0.872495547630713	-0.00072762093759593	CID	MS2		37.155	56.43170214	50795	Control_CNB2_220917_02.raw	0/0	3.17375445365906	88813345	56.5585708618164	0	9.141E-09
High	Sequest HT (A2)	Unambiguous	[K].IQLVGDDLFVTNTK.[I]		1	2	A6TD53	B5XV19; A6TD53	0	2	0.6758	0	1	1	781.923645019531	1562.84001340906	-1.55835985856655	-0.00121773546879922	CID	MS2		24.91	56.7822180485333	51112	Control_CNB2_220917_02.raw	0/0	2.92818284034729	11939673	56.6655158996582	0	7.219E-06
High	Sequest HT (A2)	Unambiguous	[R].DLLGATNPANALAGTLR.[A]		1	1	A6TCD7	A6TCD7	0	2	0.8597	0	1	1	834.456970214844	1667.90666379969	-0.506557053247784	-0.00042244515634593	CID	MS2		29.72665	56.7918634770667	51122	Control_CNB2_220917_02.raw	0/0	3.35022377967834			0	6.561E-10
High	Sequest HT (A2)	Unambiguous	[K].TGTcGVYGTANDYAVVWPTGR.[A]	C4(Carbamidomethyl)	1	1	Q9F663	Q9F663	0	2	0.6805	0	1	1	1123.01940917969	2245.03154172938	-1.20285943699189	-0.00135023031229409	HCD	MS2	0	34.24	57.1141475136	51406	Control_CNB2_220917_02.raw	0/0	5.31820392608643			0	1.517E-12
High	Sequest HT (A2)	Unambiguous	[K].ITTVQAAIDYInGHQA.[-]	N12(Deamidated)	1	1	B5XXH6	B5XXH6	0	3	0.0855	0	1	1	572.6240234375	1715.8575170525	-1.38306601460257	-0.000791049166651773	HCD	MS2	34.75188	30.01122	57.1148826722667	51407	Control_CNB2_220917_02.raw	0/0	3.03905534744263			0	1.895E-07
High	Sequest HT (A2)	Unambiguous	[K].TGTcGVYGTANDYAVVWPTGR.[A]	C4(Carbamidomethyl)	1	1	Q9F663	Q9F663	0	2	0.8684	0	1	1	1123.01940917969	2245.03154172938	-1.20285943699189	-0.00135023031229409	CID	MS2		29.02	57.1158035256	51408	Control_CNB2_220917_02.raw	0/0	4.32996463775635			0	9.865E-10
High	Sequest HT (A2)	Unambiguous	[K].ITTVQAAIDYInGHQA.[-]	N12(Deamidated)	1	1	B5XXH6	B5XXH6	0	3	0.1148	0	1	1	572.6240234375	1715.8575170525	-1.38306601460257	-0.000791049166651773	CID	MS2		30.13555	57.1168658181333	51409	Control_CNB2_220917_02.raw	0/0	4.27126598358154			0	1.199E-08
High	Sequest HT (A2)	Unambiguous	[K].AAGAELVGMEDLAEQIK.[K]		1	1	A6TGN6	A6TGN6	0	2	0.6085	0	1	1	872.942199707031	1744.87712278406	-0.833006924862168	-0.000726747968542441	HCD	MS2	16.45922	24.895	57.1396190176	51424	Control_CNB2_220917_02.raw	0/0	4.24497985839844	106230393	56.9675331115723	0	2.971E-11
High	Sequest HT (A2)	Unambiguous	[K].AAGAELVGMEDLAEQIK.[K]		1	1	A6TGN6	A6TGN6	0	2	0.718	0	1	1	872.943664550781	1744.88005247156	0.846013919239178	0.00073809578145756	CID	MS2		34.3	57.1414005189333	51426	Control_CNB2_220917_02.raw	0/0	4.2235746383667	106230393	56.9675331115723	0	9.493E-09
High	Sequest HT (A2)	Unambiguous	[R].ELLSQYDFPGDDTPIVR.[G]		1	1	A6TEX7	A6TEX7	0	2	0.8167	0	1	1	982.983947753906	1964.96061887781	0.316168173160792	0.000310628906390775	CID	MS2		19.255	57.1045478730667	51397	Control_CNB2_220917_02.raw	0/0	4.90667915344238			0	5.211E-09
High	Sequest HT (A2)	Unambiguous	[K].ITTVQAAIDYInGHQA.[-]	N12(Deamidated)	1	1	B5XXH6	B5XXH6	0	2	0.0549	0	1	1	858.432861328125	1715.85844602625	-0.841661815294557	-0.000722086874988426	CID	MS2		23.48682	57.1679325664	51445	Control_CNB2_220917_02.raw	0/0	4.19185781478882			0	2.083E-08
High	Sequest HT (A2)	Unambiguous	[R].DLLGATNPANALAGTLR.[A]		1	1	A6TCD7	A6TCD7	0	2	0.7939	0	1	1	834.457092285156	1667.90690794031	-0.360181655494613	-0.00030037484384593	CID	MS2		28.375	57.1758323058667	51450	Control_CNB2_220917_02.raw	0/0	2.95853233337402			0	1.226E-09
High	Sequest HT (A2)	Unambiguous	[K].AAAFEGELIPASQIDR.[L]		1	1	P0A297	P0A297	0	2	0.3467	0	1	1	844.436645507813	1687.86601438563	0.615698317434746	0.000519607812634604	HCD	MS2	65.77016	33.1	57.2259739573333	51495	Control_CNB2_220917_02.raw	0/0	3.49273347854614	33674915	57.1868782043457	0	2.074E-07
High	Sequest HT (A2)	Unambiguous	[K].AAAFEGELIPASQIDR.[L]		1	1	P0A297	P0A297	0	2	0.6064	0	1	1	844.436645507813	1687.86601438563	0.615698317434746	0.000519607812634604	CID	MS2		40.635	57.2279091706667	51497	Control_CNB2_220917_02.raw	0/0	2.48832845687866	33674915	57.1868782043457	0	2.256E-06
High	Sequest HT (A2)	Unambiguous	[R].VPTPNVSVVDLTVR.[L]		1	1	P24164	P24164	0	2	0.6107	0	1	1	748.427490234375	1495.84770383875	-0.110179152199915	-8.24056249939531E-05	HCD	MS2	25.76079	15.02707	57.3395938218667	51583	Control_CNB2_220917_02.raw	0/0	2.44402360916138			0	1.468E-07
High	Sequest HT (A2)	Unambiguous	[R].DLLGATNPANALAGTLR.[A]		1	1	A6TCD7	A6TCD7	0	2	0.7758	0	1	1	834.457336425781	1667.90739622156	-0.0674308599882699	-5.62342188459297E-05	CID	MS2		41.22	66.9651072549333	59739	Control_CNB2_220917_03.raw	0/0	2.80667972564697			0	1.53E-09
High	Sequest HT (A2)	Unambiguous	[R].VPTPNVSVVDLTVR.[L]		1	1	P24164	P24164	0	2	0.5896	0	1	1	748.427490234375	1495.84770383875	-0.110179152199915	-8.24056249939531E-05	CID	MS2		19.39899	57.3413861709333	51585	Control_CNB2_220917_02.raw	0/0	2.11978197097778			0	2.01E-07
High	Sequest HT (A2)	Unambiguous	[R].DLLGATNPANALAGTLR.[A]		1	1	A6TCD7	A6TCD7	0	2	0.7524	0	1	1	834.457092285156	1667.90690794031	-0.360181655494613	-0.00030037484384593	HCD	MS2	51.62263	18.025	57.1739576053333	51448	Control_CNB2_220917_02.raw	0/0	3.14831447601318			0	1.402E-09
High	Sequest HT (A2)	Unambiguous	[R].ELLSQYDFPGDDTPIVR.[G]		1	1	A6TEX7	A6TEX7	0	2	0.7054	0	1	1	982.983947753906	1964.96061887781	0.316168173160792	0.000310628906390775	HCD	MS2	52.56607	33.595	57.1025526104	51395	Control_CNB2_220917_02.raw	0/0	4.48022603988647			0	1.214E-08
High	Sequest HT (A2)	Unambiguous	[K].FESEVYILSK.[D]		1	1	A6TEX7	A6TEX7	0	2	0.5926	0	1	1	607.818359375	1214.62944212	-0.731844065750408	-0.000444459999926039	CID	MS2		23.16505	57.0570915328	51353	Control_CNB2_220917_02.raw	0/0	1.8879474401474			0	0.0004222
High	Sequest HT (A2)	Unambiguous	[K].FESEVYILSK.[D]		1	1	A6TEX7	A6TEX7	0	2	0.2677	0	1	1	607.818359375	1214.62944212	-0.731844065750408	-0.000444459999926039	HCD	MS2	18.71471	18.76324	57.0554684709333	51351	Control_CNB2_220917_02.raw	0/0	1.27405500411987			0	0.0004145
High	Sequest HT (A2)	Unambiguous	[K].ITTVQAAIDYInGHQA.[-]	N12(Deamidated)	1	1	B5XXH6	B5XXH6	0	2	0.0278	0	1	1	858.433227539063	1715.85917844813	-0.414807688577585	-0.000355875937488426	HCD	MS2	0	27.19797	56.8206747152	51140	Control_CNB2_220917_02.raw	0/0	4.32072448730469			0	5.923E-08
High	Sequest HT (A2)	Unambiguous	[K].ITTVQAAIDYINGHqA.[-]	Q15(Deamidated)	1	1	B5XXH6	B5XXH6	0	2		0.0278	2	2	858.433227539063	1715.85917844813	-0.414807688577585	-0.000355875937488426	HCD	MS2	0	27.19797	56.8206747152	51140	Control_CNB2_220917_02.raw	0/0	4.20428562164307			0	1.668E-07
High	Sequest HT (A2)	Unambiguous	[K].ITTVQAAIDYInGHQA.[-]	N12(Deamidated)	1	1	B5XXH6	B5XXH6	0	2	0.0574	0	1	1	858.433959960938	1715.86064329188	0.438900564856358	0.000376545937511574	CID	MS2		23.815	56.8222827730667	51142	Control_CNB2_220917_02.raw	0/0	4.18021154403687			0	6.584E-08
High	Sequest HT (A2)	Unambiguous	[K].SLGQFNLDGINPAPR.[G]		1	2	A6T4F4	A6T4F4; B5Y242	0	2	0.4239	0	1	1	799.917358398438	1598.82744016688	-0.681744855401704	-0.000544996562553024	HCD	MS2	0	34.705	56.8387031509333	51159	Control_CNB2_220917_02.raw	0/0	3.08954334259033	37224185.5	56.7788505554199	0	4.447E-08
High	Sequest HT (A2)	Unambiguous	[R].SGETEDATIADLAVGTAAGQIK.[T]		1	2	A6TD53	B5XV19; A6TD53	0	2	0.6175	0	1	1	1059.53186035156	2118.05644407313	0.170629629773494	0.00018070156261274	HCD	MS2	0	27.25	56.8394425744	51160	Control_CNB2_220917_02.raw	0/0	4.683274269104			0	3.529E-13
High	Sequest HT (A2)	Unambiguous	[K].SLGQFNLDGINPAPR.[G]		1	2	A6T4F4	A6T4F4; B5Y242	0	2	0.4639	0	1	1	799.917358398438	1598.82744016688	-0.681744855401704	-0.000544996562553024	CID	MS2		33.1	56.8402676304	51161	Control_CNB2_220917_02.raw	0/0	2.6292564868927	37224185.5	56.7788505554199	0	1.579E-05
High	Sequest HT (A2)	Unambiguous	[R].SGETEDATIADLAVGTAAGQIK.[T]		1	2	A6TD53	B5XV19; A6TD53	0	2	0.7462	0	1	1	1059.53186035156	2118.05644407313	0.170629629773494	0.00018070156261274	CID	MS2		36.525	56.8414054824	51162	Control_CNB2_220917_02.raw	0/0	5.19973564147949			0	5.344E-12
High	Sequest HT (A2)	Unambiguous	[K].AAAFEGELIPASQIDR.[L]		1	1	P0A297	P0A297	0	2	0.457	0	1	1	844.436462402344	1687.86564817469	0.398731354503889	0.000336502343884604	CID	MS2		33.1	56.8633706184	51185	Control_CNB2_220917_02.raw	0/0	3.02338528633118			0	2.345E-08
High	Sequest HT (A2)	Unambiguous	[K].VLYEMDGVPEELAR.[E]		1	1	A6TEW5	A6TEW5	0	2	0.4706	0	1	1	810.901245117188	1620.79521360438	0.881965607822734	0.000714742187483353	HCD	MS2	0	21.61	56.8992627472	51209	Control_CNB2_220917_02.raw	0/0	3.57191133499146	26610473	56.9136047363281	0	1.201E-06
High	Sequest HT (A2)	Unambiguous	[K].VLYEMDGVPEELAR.[E]		1	1	A6TEW5	A6TEW5	0	2	0.6391	0	1	1	810.901245117188	1620.79521360438	0.881965607822734	0.000714742187483353	CID	MS2		32.305	56.9009462672	51211	Control_CNB2_220917_02.raw	0/0	3.27347445487976	26610473	56.9136047363281	0	1.861E-06
High	Sequest HT (A2)	Unambiguous	[R].VPTPNVSVVDLTVR.[L]		1	1	P24164	P24164	0	2	0.7355	0	1	1	748.426696777344	1495.84611692469	-1.17105846737532	-0.000875862656243953	CID	MS2		26.64762	56.9723638594667	51273	Control_CNB2_220917_02.raw	0/0	2.4171998500824			0	5.475E-07
High	Sequest HT (A2)	Unambiguous	[R].NVALEEQAVEAVLAK.[A]		1	2	A6T5H9	A6T5H9; B5Y0U3	0	2	0.6954	0	1	1	792.436157226563	1583.86503782313	0.710448111360635	0.000562626562668811	HCD	MS2	58.79343	30.50523	67.0757256458667	59838	Control_CNB2_220917_03.raw	0/0	3.48403668403625			0	9.619E-09
High	Sequest HT (A2)	Unambiguous	[R].AGDNAPMAYIELVDR.[A]		1	1	A6TEU7	A6TEU7	0	2	0.7463	0	1	1	817.896850585938	1634.78642454188	1.31055938013625	0.00107124093767652	CID	MS2		33.1	67.0366796973333	59805	Control_CNB2_220917_03.raw	0/0	4.09558296203613			0	3.838E-08
High	Sequest HT (A2)	Unambiguous	[K].ISELSEEQIDILR.[E]		1	1	B5XNB4	B5XNB4	0	2	0.5576	0	1	1	772.910888671875	1544.81450071375	-1.3770606887696	-0.00106365312490198	HCD	MS2	0	27.655	56.9944292432	51295	Control_CNB2_220917_02.raw	0/0	3.21261119842529	51448293	57.0035705566406	0	1.89E-08
High	Sequest HT (A2)	Unambiguous	[K].ISELSEEQIDILR.[E]		1	1	B5XNB4	B5XNB4	0	2	0.6997	0	1	1	772.910888671875	1544.81450071375	-1.3770606887696	-0.00106365312490198	CID	MS2		22.90055	56.9963109642667	51297	Control_CNB2_220917_02.raw	0/0	3.53237056732178	51448293	57.0035705566406	0	1.867E-07
High	Sequest HT (A2)	Unambiguous	[R].DLLGATNPANALAGTLR.[A]		1	1	A6TCD7	A6TCD7	0	2	0.8025	0	1	1	834.456970214844	1667.90666379969	-0.506557053247784	-0.00042244515634593	HCD	MS2	0	23.575	56.7901195469333	51120	Control_CNB2_220917_02.raw	0/0	3.18661665916443			0	3.735E-09
High	Sequest HT (A2)	Unambiguous	[R].DLLGATNPANALAGTLR.[A]		1	1	A6TCD7	A6TCD7	0	2	0.695	0	1	1	834.456665039063	1667.90605344813	-0.872495547630713	-0.00072762093759593	HCD	MS2	63.93313	27.97	56.4298975834667	50793	Control_CNB2_220917_02.raw	0/0	3.17865133285522	88813345	56.5585708618164	0	4.645E-07
High	Sequest HT (A2)	Unambiguous	[K].TGTcGVYGTANDYAVVWPTGR.[A]	C4(Carbamidomethyl)	1	1	Q9F663	Q9F663	0	2	0.7553	0	1	1	1123.02014160156	2245.03300657313	-0.550377740957237	-0.000617808437294087	CID	MS2		21.325	56.3877936842667	50760	Control_CNB2_220917_02.raw	0/0	3.76290893554688			0	1.121E-08
High	Sequest HT (A2)	Unambiguous	[R].ELLSQYDFPGDDTPIVR.[G]		1	1	A6TEX7	A6TEX7	0	2	0.8087	0	1	1	982.984191894531	1964.96110715906	0.564662417619416	0.000554769531390775	CID	MS2		33.1	56.3716437205333	50746	Control_CNB2_220917_02.raw	0/0	4.13483858108521			0	2.748E-10
High	Sequest HT (A2)	Unambiguous	[K].TGTcGVYGTANDYAVVWPTGR.[A]	C4(Carbamidomethyl)	1	1	Q9F663	Q9F663	0	2	0.7849	0	1	1	1123.02099609375	2245.0347155575	0.210850904416523	0.000236683750205913	CID	MS2		35.835	55.7016334466667	50156	Control_CNB2_220917_02.raw	0/0	4.23192548751831			0	3.944E-09
High	Sequest HT (A2)	Unambiguous	[R].ELLSQYDFPGDDTPIVR.[G]		1	1	A6TEX7	A6TEX7	0	2	0.7014	0	1	1	982.983581542969	1964.95988645594	-0.0565731935271424	-5.55820311092248E-05	CID	MS2		33.1	67.1588475997333	59906	Control_CNB2_220917_03.raw	0/0	4.22268390655518			0	8.152E-08
High	Sequest HT (A2)	Unambiguous	[R].VFMQPASEGTGIIAGGAMR.[A]		1	1	A6TEV5	A6TEV5	0	2	0.6957	0	1	1	946.971801757813	1892.93632688563	0.323764626819994	0.000306432812521962	HCD	MS2	0	28.135	55.7061567232	50161	Control_CNB2_220917_02.raw	0/0	3.45444130897522	26798183	55.5690460205078	0	1.803E-10
High	Sequest HT (A2)	Unambiguous	[K].FTGEVSLTGQPFVMEPSK.[S]		1	1	A6T4X2	A6T4X2	0	2	0.5269	0	1	1	977.484497070313	1953.96171751063	-0.472219558468342	-0.000461349687611801	HCD	MS2	30.97035	31.66	55.7067871978667	50162	Control_CNB2_220917_02.raw	0/0	3.72424602508545	17192525	55.6785697937012	0	2.05E-05
High	Sequest HT (A2)	Unambiguous	[R].VFMQPASEGTGIIAGGAMR.[A]		1	1	A6TEV5	A6TEV5	0	2	0.7131	0	1	1	946.971801757813	1892.93632688563	0.323764626819994	0.000306432812521962	CID	MS2		32.575	55.7076851136	50163	Control_CNB2_220917_02.raw	0/0	3.73411631584167	26798183	55.5690460205078	0	1.025E-10
High	Sequest HT (A2)	Unambiguous	[K].FTGEVSLTGQPFVMEPSK.[S]		1	1	A6T4X2	A6T4X2	0	2	0.6022	0	1	1	977.484497070313	1953.96171751063	-0.472219558468342	-0.000461349687611801	CID	MS2		40.335	55.7087832130667	50164	Control_CNB2_220917_02.raw	0/0	3.56618666648865	17192525	55.6785697937012	0	0.0001613
High	Sequest HT (A2)	Unambiguous	[K].ISELSEEQIDILR.[E]		1	1	B5XNB4	B5XNB4	0	2	0.5892	0	1	1	772.911926269531	1544.81657590906	-0.0337327656621237	-2.60554686519754E-05	CID	MS2		31.19098	55.7005334221333	50155	Control_CNB2_220917_02.raw	0/0	3.69939780235291			0	7.588E-08
High	Sequest HT (A2)	Unambiguous	[K].ITTVQAAIDYInGHQA.[-]	N12(Deamidated)	1	1	B5XXH6	B5XXH6	0	2	0.0414	0	1	1	858.432556152344	1715.85783567469	-1.1973735875587	-0.00102726265623843	HCD	MS2	0	29.515	55.7497687829333	50204	Control_CNB2_220917_02.raw	0/0	4.11310005187988			0	2.465E-08
High	Sequest HT (A2)	Unambiguous	[K].ITTVQAAIDYInGHQA.[-]	N12(Deamidated)	1	1	B5XXH6	B5XXH6	0	2	0.0482	0	1	1	858.432556152344	1715.85783567469	-1.1973735875587	-0.00102726265623843	CID	MS2		21.505	55.7512811469333	50206	Control_CNB2_220917_02.raw	0/0	3.94367742538452			0	2.908E-07
High	Sequest HT (A2)	Unambiguous	[K].ITTVQAAIDYINGHqA.[-]	Q15(Deamidated)	1	1	B5XXH6	B5XXH6	0	2		0.0482	2	2	858.432556152344	1715.85783567469	-1.1973735875587	-0.00102726265623843	CID	MS2		21.505	55.7512811469333	50206	Control_CNB2_220917_02.raw	0/0	3.74705171585083			0	5.891E-05
High	Sequest HT (A2)	Unambiguous	[R].YTLAGTEVSALLGR.[M]		1	2	A6TG36	A6TG36; B5XZM4	0	2	0.5	0	1	1	725.897766113281	1450.78825559656	-1.21578134241848	-0.000881921718701051	HCD	MS2	0	31.375	55.7531166746667	50208	Control_CNB2_220917_02.raw	0/0	2.2960832118988	25932687	55.6532974243164	0	5.448E-06
High	Sequest HT (A2)	Unambiguous	[R].YTLAGTEVSALLGR.[M]		1	2	A6TG36	A6TG36; B5XZM4	0	2	0.6274	0	1	1	725.897766113281	1450.78825559656	-1.21578134241848	-0.000881921718701051	CID	MS2		31.9251	55.75503058	50210	Control_CNB2_220917_02.raw	0/0	3.14182376861572	25932687	55.6532974243164	0	4.567E-07
High	Sequest HT (A2)	Unambiguous	[K].FGVSAAAAVAVAAGPVEAAEEK.[T]		1	1	A6TGN9	A6TGN9	0	2	0.6614	0	1	1	1008.02380371094	2015.04033079188	-2.01738886417561	-0.00203256406257424	HCD	MS2	50.46561	15.01	55.761347336	50213	Control_CNB2_220917_02.raw	0/0	4.45802211761475	21328366	55.6716766357422	0	8.029E-08
High	Sequest HT (A2)	Unambiguous	[K].FGVSAAAAVAVAAGPVEAAEEK.[T]		1	1	A6TGN9	A6TGN9	0	2	0.8468	0	1	1	1008.02380371094	2015.04033079188	-2.01738886417561	-0.00203256406257424	CID	MS2		25.78	55.7630872664	50215	Control_CNB2_220917_02.raw	0/0	4.57086133956909	21328366	55.6716766357422	0	2.597E-09
High	Sequest HT (A2)	Unambiguous	[K].ITTVQAAIDYINGHqA.[-]	Q15(Deamidated)	1	1	B5XXH6	B5XXH6	0	2		0.0414	2	2	858.432556152344	1715.85783567469	-1.1973735875587	-0.00102726265623843	HCD	MS2	0	29.515	55.7497687829333	50204	Control_CNB2_220917_02.raw	0/0	3.93592643737793			0	1.363E-06
High	Sequest HT (A2)	Unambiguous	[K].TGTcGVYGTANDYAVVWPTGR.[A]	C4(Carbamidomethyl)	1	1	Q9F663	Q9F663	0	2	0.7959	0	1	1	1123.02099609375	2245.0347155575	0.210850904416523	0.000236683750205913	HCD	MS2	0	26.44	55.6997710370667	50154	Control_CNB2_220917_02.raw	0/0	4.84709739685059			0	6.545E-14
High	Sequest HT (A2)	Unambiguous	[K].FGVSAAAAVAVAAGPVEAAEEK.[T]		1	1	A6TGN9	A6TGN9	0	2	0.8028	0	1	1	1008.02508544922	2015.04289426844	-0.745220088296304	-0.000750825781324238	CID	MS2		41.28	67.1602325898667	59907	Control_CNB2_220917_03.raw	0/0	4.31258773803711	17770540	67.1047973632813	0	1.964E-09
High	Sequest HT (A2)	Unambiguous	[R].ELLSQYDFPGDDTPIVR.[G]		1	1	A6TEX7	A6TEX7	0	2	0.8076	0	1	1	982.984375	1964.96147337	0.751033100963383	0.000737875000140775	CID	MS2		32.41	55.6686285346667	50129	Control_CNB2_220917_02.raw	0/0	4.46993207931519			0	1.741E-10
High	Sequest HT (A2)	Unambiguous	[R].SGETEDATIADLAVGTAAGQIK.[T]		1	2	A6TD53	B5XV19; A6TD53	0	2	0.7689	0	1	1	1059.53186035156	2118.05644407313	0.170629629773494	0.00018070156261274	CID	MS2		23.83	55.5425589056	50016	Control_CNB2_220917_02.raw	0/0	4.75534343719482			0	1.358E-13
High	Sequest HT (A2)	Unambiguous	[K].VSQALDILTYTNK.[K]		1	1	A6TEW7	A6TEW7	0	2	0.4844	0	1	1	733.398681640625	1465.79008665125	0.273969215506794	0.000200790625058289	HCD	MS2	64.64981	27.97	55.5546811994667	50022	Control_CNB2_220917_02.raw	0/0	2.89066338539124	25037777	55.425407409668	0	1.487E-06
High	Sequest HT (A2)	Unambiguous	[K].VSQALDILTYTNK.[K]		1	1	A6TEW7	A6TEW7	0	2	0.7229	0	1	1	733.398681640625	1465.79008665125	0.273969215506794	0.000200790625058289	CID	MS2		27.71242	55.5564379322667	50024	Control_CNB2_220917_02.raw	0/0	3.320072889328	25037777	55.425407409668	0	1.617E-05
High	Sequest HT (A2)	Unambiguous	[K].LTDAELPTTESLALTIDR.[V]		1	1	B5XZB2	B5XZB2	0	2	0.2801	0	1	1	980.017578125	1959.02787962	-0.100815298088301	-9.87499997791019E-05	HCD	MS2	0	34.615	55.5573458752	50025	Control_CNB2_220917_02.raw	0/0	2.81950664520264	34647420.5	55.4765853881836	0	2.028E-05
High	Sequest HT (A2)	Unambiguous	[K].ITTVQAAIDYInGHQA.[-]	N12(Deamidated)	1	1	B5XXH6	B5XXH6	0	3	0.018	0	1	1	572.624328613281	1715.85843257984	-0.849498356206356	-0.000485873385401773	HCD	MS2	50.13403	26.70884	55.5580893922667	50026	Control_CNB2_220917_02.raw	0/0	3.88284707069397	36409924	55.5337905883789	0	6.001E-06
High	Sequest HT (A2)	Unambiguous	[K].ITTVQAAIDYINGHqA.[-]	Q15(Deamidated)	1	1	B5XXH6	B5XXH6	0	3		0.018	2	2	572.624328613281	1715.85843257984	-0.849498356206356	-0.000485873385401773	HCD	MS2	50.13403	26.70884	55.5580893922667	50026	Control_CNB2_220917_02.raw	0/0	3.80900192260742	36409924	55.5337905883789	0	0.0003969
High	Sequest HT (A2)	Unambiguous	[K].LTDAELPTTESLALTIDR.[V]		1	1	B5XZB2	B5XZB2	0	2	0.5477	0	1	1	980.017578125	1959.02787962	-0.100815298088301	-9.87499997791019E-05	CID	MS2		29.035	55.5590061829333	50027	Control_CNB2_220917_02.raw	0/0	3.25425410270691	34647420.5	55.4765853881836	0	8.914E-05
High	Sequest HT (A2)	Unambiguous	[K].ITTVQAAIDYInGHQA.[-]	N12(Deamidated)	1	1	B5XXH6	B5XXH6	0	3	0.0746	0	1	1	572.624328613281	1715.85843257984	-0.849498356206356	-0.000485873385401773	CID	MS2		18.54617	55.5600684493333	50028	Control_CNB2_220917_02.raw	0/0	4.02229261398315	36409924	55.5337905883789	0	2.962E-11
High	Sequest HT (A2)	Unambiguous	[K].IQLVGDDLFVTNTK.[I]		1	2	A6TD53	B5XV19; A6TD53	0	2	0.6366	0	1	1	781.924560546875	1562.84184446375	-0.386741638948692	-0.000302208125049219	HCD	MS2	86.67723	28.61874	55.5791094632	50046	Control_CNB2_220917_02.raw	0/0	3.22374629974365			0	3.646E-06
High	Sequest HT (A2)	Unambiguous	[K].AAAFEGELIPASQIDR.[L]		1	1	P0A297	P0A297	0	2	0.555	0	1	1	844.435119628906	1687.86296262781	-1.19235970698906	-0.0010062710936154	HCD	MS2	0	26.725	55.5799614904	50047	Control_CNB2_220917_02.raw	0/0	3.82038807868958			0	6.023E-10
High	Sequest HT (A2)	Unambiguous	[K].IQLVGDDLFVTNTK.[I]		1	2	A6TD53	B5XV19; A6TD53	0	2	0.5824	0	1	1	781.924560546875	1562.84184446375	-0.386741638948692	-0.000302208125049219	CID	MS2		28.585	55.5807761458667	50048	Control_CNB2_220917_02.raw	0/0	2.73164319992065			0	3.307E-07
High	Sequest HT (A2)	Unambiguous	[K].AAAFEGELIPASQIDR.[L]		1	1	P0A297	P0A297	0	2	0.4742	0	1	1	844.435119628906	1687.86296262781	-1.19235970698906	-0.0010062710936154	CID	MS2		36.075	55.5818054301333	50049	Control_CNB2_220917_02.raw	0/0	3.29147601127625			0	1.608E-08
High	Sequest HT (A2)	Unambiguous	[R].GLAQGTDVSFGTFGLK.[A]		1	1	A6TEW5	A6TEW5	0	2	0.3709	0	1	1	799.415283203125	1597.82328977625	0.777299481860114	0.000620993124925917	HCD	MS2	54.00215	30.31	55.5939878952	50061	Control_CNB2_220917_02.raw	0/0	2.13279676437378	42695099.5	55.5835113525391	0	4.053E-06
High	Sequest HT (A2)	Unambiguous	[R].GLAQGTDVSFGTFGLK.[A]		1	1	A6TEW5	A6TEW5	0	2	0.5385	0	1	1	799.415283203125	1597.82328977625	0.777299481860114	0.000620993124925917	CID	MS2		19.945	55.5959233981333	50063	Control_CNB2_220917_02.raw	0/0	2.60395765304565	42695099.5	55.5835113525391	0	4.545E-05
High	Sequest HT (A2)	Unambiguous	[R].ELLSQYDFPGDDTPIVR.[G]		1	1	A6TEX7	A6TEX7	0	2	0.7116	0	1	1	982.98291015625	1964.9585436825	-0.739932365788356	-0.000726968749859225	HCD	MS2	0	28.705	55.6670665501333	50127	Control_CNB2_220917_02.raw	0/0	4.29783201217651			0	8.655E-09
High	Sequest HT (A2)	Unambiguous	[K].MVVTLIHPIAMDDGLR.[F]		1	1	A6TEX7	A6TEX7	0	3	0.7324	0	1	1	594.319580078125	1780.94418697438	-0.356690233439394	-0.000211748541460111	HCD	MS2	70.8475	22.53288	55.7891570893333	50240	Control_CNB2_220917_02.raw	0/0	2.99018359184265	61318458	55.6816291809082	0	2.96E-08
High	Sequest HT (A2)	Unambiguous	[K].VLYEMDGVPEELAR.[E]		1	1	A6TEW5	A6TEW5	0	2	0.6549	0	1	1	810.899230957031	1620.79118528406	-1.60343404756103	-0.00129941796876665	HCD	MS2	0	30.01	55.7898588477333	50241	Control_CNB2_220917_02.raw	0/0	3.68457579612732			0	8.276E-08
High	Sequest HT (A2)	Unambiguous	[K].MVVTLIHPIAMDDGLR.[F]		1	1	A6TEX7	A6TEX7	0	3	0.6965	0	1	1	594.319580078125	1780.94418697438	-0.356690233439394	-0.000211748541460111	CID	MS2		21.24823	55.7907189488	50242	Control_CNB2_220917_02.raw	0/0	2.00940036773682	61318458	55.6816291809082	0	2.607E-06
High	Sequest HT (A2)	Unambiguous	[K].VLYEMDGVPEELAR.[E]		1	1	A6TEW5	A6TEW5	0	2	0.4457	0	1	1	810.899230957031	1620.79118528406	-1.60343404756103	-0.00129941796876665	CID	MS2		39.94	55.7917235864	50243	Control_CNB2_220917_02.raw	0/0	3.40657091140747			0	1.214E-05
High	Sequest HT (A2)	Unambiguous	[R].ADIDYNTSEAHTTYGVIGVK.[V]		1	1	B5XNA0	B5XNA0	0	3	0.3857	0	1	1	718.683410644531	2154.03567867359	0.336727866402066	0.000241774531332339	HCD	MS2	42.27442	28.10772	56.1829749162667	50580	Control_CNB2_220917_02.raw	0/0	2.80014681816101	21176041	56.1582870483398	0	6.4E-07
High	Sequest HT (A2)	Unambiguous	[R].ADIDYNTSEAHTTYGVIGVK.[V]		1	1	B5XNA0	B5XNA0	0	3	0.4497	0	1	1	718.683410644531	2154.03567867359	0.336727866402066	0.000241774531332339	CID	MS2		33.1	56.1849392688	50582	Control_CNB2_220917_02.raw	0/0	1.69478893280029	21176041	56.1582870483398	0	3.641E-05
High	Sequest HT (A2)	Unambiguous	[R].VFMQPASEGTGIIAGGAMR.[A]		1	1	A6TEV5	A6TEV5	0	2	0.6211	0	1	1	946.970458984375	1892.93364133875	-1.09495596422255	-0.00103634062497804	HCD	MS2	62.5835	41.385	56.1870311381333	50584	Control_CNB2_220917_02.raw	0/0	3.22428441047668			0	2.672E-08
High	Sequest HT (A2)	Unambiguous	[R].VFMQPASEGTGIIAGGAMR.[A]		1	1	A6TEV5	A6TEV5	0	2	0.6768	0	1	1	946.970458984375	1892.93364133875	-1.09495596422255	-0.00103634062497804	CID	MS2		33.1	56.1887892485333	50586	Control_CNB2_220917_02.raw	0/0	3.96082735061646			0	3.81E-11
High	Sequest HT (A2)	Unambiguous	[R].VPTPNVSVVDLTVR.[L]		1	1	P24164	P24164	0	2	0.5708	0	1	1	748.426879882813	1495.84648313563	-0.926240163873302	-0.000692757187493953	HCD	MS2	23.2941	17.37392	56.2459098946667	50631	Control_CNB2_220917_02.raw	0/0	2.19398832321167			0	1.036E-05
High	Sequest HT (A2)	Unambiguous	[R].VPTPNVSVVDLTVR.[L]		1	1	P24164	P24164	0	2	0.6603	0	1	1	748.426879882813	1495.84648313563	-0.926240163873302	-0.000692757187493953	CID	MS2		15.47315	56.2474325602667	50633	Control_CNB2_220917_02.raw	0/0	2.08832478523254			0	5.685E-07
High	Sequest HT (A2)	Unambiguous	[K].ISELSEEQIDILR.[E]		1	1	B5XNB4	B5XNB4	0	2	0.5484	0	1	1	772.912109375	1544.81694212	0.203325103121548	0.000157050000098025	HCD	MS2	0	18.745	56.2819019925333	50656	Control_CNB2_220917_02.raw	0/0	3.09503245353699			0	1.541E-07
High	Sequest HT (A2)	Unambiguous	[K].ISELSEEQIDILR.[E]		1	1	B5XNB4	B5XNB4	0	2	0.6269	0	1	1	772.912109375	1544.81694212	0.203325103121548	0.000157050000098025	CID	MS2		28.99	56.2835459725333	50658	Control_CNB2_220917_02.raw	0/0	3.35323143005371			0	1.428E-07
High	Sequest HT (A2)	Unambiguous	[R].SGETEDATIADLAVGTAAGQIK.[T]		1	2	A6TD53	B5XV19; A6TD53	0	2	0.6489	0	1	1	1059.53125	2118.05522337	-0.405702194009564	-0.00042964999988726	HCD	MS2	15.61613	18.685	56.2965183221333	50673	Control_CNB2_220917_02.raw	0/0	4.70297336578369	29401586	56.2751159667969	0	5.134E-11
High	Sequest HT (A2)	Unambiguous	[R].SGETEDATIADLAVGTAAGQIK.[T]		1	2	A6TD53	B5XV19; A6TD53	0	2	0.7904	0	1	1	1059.53125	2118.05522337	-0.405702194009564	-0.00042964999988726	CID	MS2		28.945	56.2982583453333	50675	Control_CNB2_220917_02.raw	0/0	5.44447326660156	29401586	56.2751159667969	0	7.11E-13
High	Sequest HT (A2)	Unambiguous	[R].VGFFNPIAnGAEEETR.[L]	N9(Deamidated)	1	1	A6TCL7	A6TCL7	0	2	0.1318	0	1	1	876.415649414063	1751.82402219813	0.29541681766476	0.000258759062431446	HCD	MS2	55.26967	41.31	56.2990349013333	50676	Control_CNB2_220917_02.raw	0/0	4.02270221710205			0	7.127E-09
High	Sequest HT (A2)	Unambiguous	[R].VGFFNPIAnGAEEETR.[L]	N9(Deamidated)	1	1	A6TCL7	A6TCL7	0	2	0.1379	0	1	1	876.415649414063	1751.82402219813	0.29541681766476	0.000258759062431446	CID	MS2		24.67	56.3011115328	50678	Control_CNB2_220917_02.raw	0/0	4.92752981185913			0	4.654E-08
High	Sequest HT (A2)	Unambiguous	[K].VLYEMDGVPEELAR.[E]		1	1	A6TEW5	A6TEW5	0	2	0.4617	0	1	1	810.901123046875	1620.79496946375	0.731335325678263	0.000592671874983353	HCD	MS2	0	33.865	56.3169210842667	50695	Control_CNB2_220917_02.raw	0/0	3.7893693447113	69094528	56.2671813964844	0	1.628E-08
High	Sequest HT (A2)	Unambiguous	[K].VLYEMDGVPEELAR.[E]		1	1	A6TEW5	A6TEW5	0	2	0.6815	0	1	1	810.901123046875	1620.79496946375	0.731335325678263	0.000592671874983353	CID	MS2		20.275	56.3188021397333	50697	Control_CNB2_220917_02.raw	0/0	3.13879680633545	69094528	56.2671813964844	0	2.805E-07
High	Sequest HT (A2)	Unambiguous	[R].ELLSQYDFPGDDTPIVR.[G]		1	1	A6TEX7	A6TEX7	0	2	0.7902	0	1	1	982.982666015625	1964.95805540125	-0.98842661024698	-0.000971109374859225	HCD	MS2	0	27.34608	56.3697690490667	50744	Control_CNB2_220917_02.raw	0/0	4.29281425476074			0	4.244E-09
High	Sequest HT (A2)	Unambiguous	[K].AAAFEGELIPASQIDR.[L]		1	1	P0A297	P0A297	0	2	0.477	0	1	1	844.436340332031	1687.86540403406	0.254086712549985	0.000214432031384604	CID	MS2		33.1	56.1070115696	50515	Control_CNB2_220917_02.raw	0/0	2.83373546600342	42919291	56.0735397338867	0	5.572E-08
High	Sequest HT (A2)	Unambiguous	[R].VPTPNVSVVDLTVR.[L]		1	1	P24164	P24164	0	2	0.5482	0	1	1	748.427978515625	1495.84868040125	0.542669657138796	0.000405875625006047	CID	MS2		13.39032	55.5399093341333	50013	Control_CNB2_220917_02.raw	0/0	1.97202146053314			0	4.278E-05
High	Sequest HT (A2)	Unambiguous	[R].ELPELTEEFIK.[R]		1	2	A6T5H9	A6T5H9; B5Y0U3	0	2	0.655	0	1	1	674.356201171875	1347.70512571375	0.668947780968408	0.000450771875080136	CID	MS2		24.06004	67.1429288602667	59891	Control_CNB2_220917_03.raw	0/0	2.28746843338013	27022176	67.1277160644531	0	0.0005454
High	Sequest HT (A2)	Unambiguous	[K].ITTVQAAIDYINGHqA.[-]	Q15(Deamidated)	1	1	B5XXH6	B5XXH6	0	2		0.026	2	2	858.433654785156	1715.86003294031	0.083188792592215	7.13701562615743E-05	HCD	MS2	0	19.345	56.0920371432	50501	Control_CNB2_220917_02.raw	0/0	4.50009822845459			0	8.571E-08
High	Sequest HT (A2)	Unambiguous	[K].ISELSEEQIDILR.[E]		1	1	B5XNB4	B5XNB4	0	2	0.5045	0	1	1	772.91162109375	1544.8159655575	-0.428829213634911	-0.000331231249901975	HCD	MS2	59.713	25.41335	55.8667393757333	50309	Control_CNB2_220917_02.raw	0/0	3.31189274787903			0	8.653E-08
High	Sequest HT (A2)	Unambiguous	[R].TTPSIIAYTqDGETLVGQPAK.[R]	Q10(Deamidated)	1	2	A6T4F4	A6T4F4; B5Y242	0	2		0.016	2	2	1096.07043457031	2191.13359251063	9.4576600373097	0.0103614003125456	HCD	MS2	72.0589	26.455	55.8673846794667	50310	Control_CNB2_220917_02.raw	0/0	3.68762350082397			0	1.88E-06
High	Sequest HT (A2)	Unambiguous	[K].ISELSEEQIDILR.[E]		1	1	B5XNB4	B5XNB4	0	2	0.6554	0	1	1	772.91162109375	1544.8159655575	-0.428829213634911	-0.000331231249901975	CID	MS2		18.17803	55.8681927605333	50311	Control_CNB2_220917_02.raw	0/0	3.5384635925293			0	5.123E-07
High	Sequest HT (A2)	Unambiguous	[R].TTPSIIAYTQDGETLVGqPAK.[R]	Q18(Deamidated)	1	2	A6T4F4	A6T4F4; B5Y242	0	2	0.0866	0	1	1	1096.07043457031	2191.13359251063	9.4576600373097	0.0103614003125456	CID	MS2		35.85	55.8692840125333	50312	Control_CNB2_220917_02.raw	0/0	4.38780403137207			0	7.502E-07
High	Sequest HT (A2)	Unambiguous	[R].VPTPNVSVVDLTVR.[L]		1	1	P24164	P24164	0	2	0.5289	0	1	1	748.426513671875	1495.84575071375	-1.41587677087734	-0.00105896812499395	HCD	MS2	20.73198	14.38812	55.8855358088	50329	Control_CNB2_220917_02.raw	0/0	2.24668192863464			0	2.244E-06
High	Sequest HT (A2)	Unambiguous	[R].VPTPNVSVVDLTVR.[L]		1	1	P24164	P24164	0	2	0.6638	0	1	1	748.426513671875	1495.84575071375	-1.41587677087734	-0.00105896812499395	CID	MS2		24.33108	55.8872483597333	50331	Control_CNB2_220917_02.raw	0/0	2.29386258125305			0	3.766E-07
High	Sequest HT (A2)	Unambiguous	[K].LQTLGLTqGTVVTLSAEGEDEQK.[A]	Q8(Deamidated)	1	1	P16481	P16481	0	2	0.0582	0	1	1	1209.62646484375	2418.2456530575	8.70400435839736	0.0105241187499685	CID	MS2		33.1	55.9073621088	50346	Control_CNB2_220917_02.raw	0/0	4.63778686523438			0	8.733E-06
High	Sequest HT (A2)	Unambiguous	[K].SLGQFNLDGINPAPR.[G]		1	2	A6T4F4	A6T4F4; B5Y242	0	2	0.458	0	1	1	799.91796875	1598.82866087	0.0817536073620549	6.5354999946976E-05	HCD	MS2	0	34.105	55.9717262146667	50408	Control_CNB2_220917_02.raw	0/0	3.44617795944214	40933944	55.908576965332	0	4.076E-08
High	Sequest HT (A2)	Unambiguous	[K].SLGQFNLDGINPAPR.[G]		1	2	A6T4F4	A6T4F4; B5Y242	0	2	0.6679	0	1	1	799.91796875	1598.82866087	0.0817536073620549	6.5354999946976E-05	CID	MS2		17.77	55.9732819016	50410	Control_CNB2_220917_02.raw	0/0	2.61515641212463	40933944	55.908576965332	0	1.772E-05
High	Sequest HT (A2)	Unambiguous	[R].ELLSQYDFPGDDTPIVR.[G]		1	1	A6TEX7	A6TEX7	0	2	0.7679	0	1	1	982.983581542969	1964.95988645594	-0.0565731935271424	-5.55820311092248E-05	HCD	MS2	0	24.145	56.0155218269333	50446	Control_CNB2_220917_02.raw	0/0	4.04837465286255			0	3.707E-09
High	Sequest HT (A2)	Unambiguous	[R].ELLSQYDFPGDDTPIVR.[G]		1	1	A6TEX7	A6TEX7	0	2	0.8575	0	1	1	982.983581542969	1964.95988645594	-0.0565731935271424	-5.55820311092248E-05	CID	MS2		25.50397	56.0173808992	50448	Control_CNB2_220917_02.raw	0/0	3.92855501174927			0	4.042E-11
High	Sequest HT (A2)	Unambiguous	[K].FGVSAAAAVAVAAGPVEAAEEK.[T]		1	1	A6TGN9	A6TGN9	0	2	0.6292	0	1	1	1008.02508544922	2015.04289426844	-0.745220088296304	-0.000750825781324238	HCD	MS2	0	32.755	67.1578849237333	59905	Control_CNB2_220917_03.raw	0/0	4.44736099243164	17770540	67.1047973632813	0	9.762E-10
High	Sequest HT (A2)	Unambiguous	[R].ELLSQYDFPGDDTPIVR.[G]		1	1	A6TEX7	A6TEX7	0	2	0.5484	0	1	1	982.983581542969	1964.95988645594	-0.0565731935271424	-5.55820311092248E-05	HCD	MS2	0	41.575	67.1570242034667	59904	Control_CNB2_220917_03.raw	0/0	4.03309774398804			0	4.102E-08
High	Sequest HT (A2)	Unambiguous	[K].TGTcGVYGTANDYAVVWPTGR.[A]	C4(Carbamidomethyl)	1	1	Q9F663	Q9F663	0	2	0.7165	0	1	1	1123.02124023438	2245.03520383875	0.428344803094741	0.000480824375205913	CID	MS2		21.67	56.0477454797333	50470	Control_CNB2_220917_02.raw	0/0	3.87530446052551			0	3.846E-09
High	Sequest HT (A2)	Unambiguous	[K].ITTVQAAIDYInGHQA.[-]	N12(Deamidated)	1	1	B5XXH6	B5XXH6	0	2	0.026	0	1	1	858.433654785156	1715.86003294031	0.083188792592215	7.13701562615743E-05	HCD	MS2	0	19.345	56.0920371432	50501	Control_CNB2_220917_02.raw	0/0	4.62044811248779			0	1.008E-08
High	Sequest HT (A2)	Unambiguous	[K].ITTVQAAIDYInGHQA.[-]	N12(Deamidated)	1	1	B5XXH6	B5XXH6	0	2	0.0791	0	1	1	858.433654785156	1715.86003294031	0.083188792592215	7.13701562615743E-05	CID	MS2		29.515	56.0937081568	50503	Control_CNB2_220917_02.raw	0/0	4.55145072937012			0	1.268E-08
High	Sequest HT (A2)	Unambiguous	[R].ELLSQYDFPGDDTPIVR.[G]		1	1	A6TEX7	A6TEX7	0	2	0.6869	0	1	1	982.982849121094	1964.95842161219	-0.802055926903012	-0.000788003906109225	HCD	MS2	61.17624	30.01	57.3635658229333	51608	Control_CNB2_220917_02.raw	0/0	4.4353609085083			0	2.916E-08
High	Sequest HT (A2)	Unambiguous	[R].VGFFNPIAnGAEEETR.[L]	N9(Deamidated)	1	1	A6TCL7	A6TCL7	0	2	0.1247	0	1	1	876.417907714844	1751.82853879969	2.87364547508024	0.00251705984368145	CID	MS2		41.115	54.2756491250667	48879	Control_CNB2_220917_02.raw	0/0	4.88657712936401	16221973	54.2266731262207	0	1.623E-09
High	Sequest HT (A2)	Unambiguous	[R].VGFFNPIAnGAEEETR.[L]	N9(Deamidated)	1	1	A6TCL7	A6TCL7	0	2	0.1233	0	1	1	876.417907714844	1751.82853879969	2.87364547508024	0.00251705984368145	HCD	MS2	67.73413	32.575	54.2736887797333	48877	Control_CNB2_220917_02.raw	0/0	3.73482179641724	16221973	54.2266731262207	0	4.366E-09
High	Sequest HT (A2)	Unambiguous	[K].EAAIQVSNVAIFNAATGK.[A]		1	1	A6TEW1	A6TEW1	0	2	0.8036	0	1	1	902.483764648438	1803.96025266688	0.174359124037896	0.000157268437305902	CID	MS2		24.415	67.7394801650667	60394	Control_CNB2_220917_03.raw	0/0	4.93558359146118			0	7.005E-09
High	Sequest HT (A2)	Unambiguous	[R].GLAQGTDVSFGTFGLK.[A]		1	1	A6TEW5	A6TEW5	0	2	0.7354	0	1	1	799.41552734375	1597.8237780575	1.08289124076428	0.000865133749925917	CID	MS2		21.19	52.737881992	47471	Control_CNB2_220917_02.raw	0/0	4.2696704864502			0	4.934E-09
High	Sequest HT (A2)	Unambiguous	[K].EAAIQVSNVAIFNAATGK.[A]		1	1	A6TEW1	A6TEW1	0	2	0.7093	0	1	1	902.484802246094	1803.96232786219	1.32471466610784	0.0011948660935559	HCD	MS2	0	39.22	67.7377825125333	60392	Control_CNB2_220917_03.raw	0/0	3.75023150444031			0	4.81E-10
High	Sequest HT (A2)	Unambiguous	[K].LESLVEDLVNR.[S]		1	2	A6T4F4	A6T4F4; B5Y242	0	2	0.4106	0	1	1	643.850708007813	1286.69413938563	-0.712751922305279	-0.00045854718746341	CID	MS2		33.1	52.7541084989333	47485	Control_CNB2_220917_02.raw	0/0	2.6282970905304			0	2.318E-05
High	Sequest HT (A2)	Unambiguous	[K].TGTcGVYGTANDYAVVWPTGR.[A]	C4(Carbamidomethyl)	1	1	Q9F663	Q9F663	0	2	0.7542	0	1	1	1123.01928710938	2245.03129758875	-1.311606386331	-0.00147230062479409	HCD	MS2	0	18.685	52.7811820477333	47512	Control_CNB2_220917_02.raw	0/0	5.3272066116333			0	2.724E-13
High	Sequest HT (A2)	Unambiguous	[K].TGTcGVYGTANDYAVVWPTGR.[A]	C4(Carbamidomethyl)	1	1	Q9F663	Q9F663	0	2	0.8463	0	1	1	1123.01928710938	2245.03129758875	-1.311606386331	-0.00147230062479409	CID	MS2		28.945	52.7828990832	47514	Control_CNB2_220917_02.raw	0/0	4.74725914001465			0	1.612E-10
High	Sequest HT (A2)	Unambiguous	[R].LSDLAHVEGDVVDLNALK.[A]		1	1	B5XNB2	B5XNB2	0	3	0.5302	0	1	1	636.673645019531	1908.00638179859	-0.471890969533454	-0.000300123802086697	CID	MS2		20.7967	52.7241247394667	47457	Control_CNB2_220917_02.raw	0/0	3.14709234237671	32237371.5	52.7447891235352	0	6.641E-10
High	Sequest HT (A2)	Unambiguous	[K].VLYEMDGVPEELAR.[E]		1	1	A6TEW5	A6TEW5	0	2	0.5398	0	1	1	810.900329589844	1620.79338254969	-0.247761508260796	-0.000200785156266647	HCD	MS2	0	16.375	52.784517336	47516	Control_CNB2_220917_02.raw	0/0	3.38933229446411			0	8.598E-06
High	Sequest HT (A2)	Unambiguous	[R].AAVEEGVVAGGGVALVR.[V]		1	3	A6TH53	O66026; B5Y368; A6TH53	0	2	0.5651	0	1	1	777.437438964844	1553.86760129969	1.94353467084426	0.00150999484378644	HCD	MS2	79.52357	20.75042	52.7981069184	47523	Control_CNB2_220917_02.raw	0/0	2.91961789131165			0	4.735E-08
High	Sequest HT (A2)	Unambiguous	[R].AAVEEGVVAGGGVALVR.[V]		1	3	A6TH53	O66026; B5Y368; A6TH53	0	2	0.7256	0	1	1	777.437438964844	1553.86760129969	1.94353467084426	0.00150999484378644	CID	MS2		31.405	52.7997541826667	47525	Control_CNB2_220917_02.raw	0/0	2.66339945793152			0	3.339E-07
High	Sequest HT (A2)	Unambiguous	[K].IQLVGDDLFVTNTK.[I]		1	2	A6TD53	B5XV19; A6TD53	0	2	0.7942	0	1	1	781.925231933594	1562.84318723719	0.472445055437738	0.000369178593700781	HCD	MS2	6.100187	16.3019	52.8249281341333	47550	Control_CNB2_220917_02.raw	0/0	2.76919746398926			0	6.083E-09
High	Sequest HT (A2)	Unambiguous	[K].IQLVGDDLFVTNTK.[I]		1	2	A6TD53	B5XV19; A6TD53	0	2	0.8128	0	1	1	781.925231933594	1562.84318723719	0.472445055437738	0.000369178593700781	CID	MS2		19.72426	52.8265824325333	47552	Control_CNB2_220917_02.raw	0/0	3.58468222618103			0	1.824E-08
High	Sequest HT (A2)	Unambiguous	[K].TTLTAAITTVLAK.[T]		1	1	A6TEX7	A6TEX7	0	2	0.7549	0	1	1	652.395263671875	1303.78325071375	0.0824552383725255	5.37518749297305E-05	CID	MS2		15.93737	67.7359200256	60390	Control_CNB2_220917_03.raw	0/0	3.55232787132263			0	2.838E-06
High	Sequest HT (A2)	Unambiguous	[K].LQTLGLTQGTVVTLSAEGEDEQK.[A]		1	1	P16481	P16481	0	3	0.6147	0	1	1	806.419128417969	2417.24283199391	0.927989508608892	0.000747724635402847	HCD	MS2	31.54481	21.625	52.8316800645333	47558	Control_CNB2_220917_02.raw	0/0	3.53368973731995	19325598.5	52.8322677612305	0	9.811E-07
High	Sequest HT (A2)	Unambiguous	[K].VLYEMDGVPEELAR.[E]		1	1	A6TEW5	A6TEW5	0	2	0.585	0	1	1	810.900573730469	1620.79387083094	0.0534990560281451	4.33554687333526E-05	CID	MS2		26.95	52.7861290336	47518	Control_CNB2_220917_02.raw	0/0	3.59282374382019			0	9.148E-06
High	Sequest HT (A2)	Unambiguous	[R].LSDLAHVEGDVVDLNALK.[A]		1	1	B5XNB2	B5XNB2	0	3	0.7546	0	1	1	636.673645019531	1908.00638179859	-0.471890969533454	-0.000300123802086697	HCD	MS2	55.50985	18.355	52.722422056	47455	Control_CNB2_220917_02.raw	0/0	4.36296510696411	32237371.5	52.7447891235352	0	3.151E-11
High	Sequest HT (A2)	Unambiguous	[R].VGFFNPIAnGAEEETR.[L]	N9(Deamidated)	1	1	A6TCL7	A6TCL7	0	2	0.131	0	1	1	876.41650390625	1751.8257311825	1.27096279614629	0.00111325124993145	CID	MS2		40.41	52.7083008816	47440	Control_CNB2_220917_02.raw	0/0	4.81256914138794			0	1.288E-10
High	Sequest HT (A2)	Unambiguous	[R].VGFFNPIAnGAEEETR.[L]	N9(Deamidated)	1	1	A6TCL7	A6TCL7	0	2	0.1716	0	1	1	876.41650390625	1751.8257311825	1.27096279614629	0.00111325124993145	HCD	MS2	0	33.1	52.7063645432	47438	Control_CNB2_220917_02.raw	0/0	4.08094930648804			0	6.784E-11
High	Sequest HT (A2)	Unambiguous	[K].ITTVQAAIDYINGHqA.[-]	Q15(Deamidated)	1	1	B5XXH6	B5XXH6	0	2		0.0342	2	2	858.43359375	1715.85991087	0.0120464381393864	1.03350000115743E-05	HCD	MS2	13.0399	21.595	52.5938382189333	47325	Control_CNB2_220917_02.raw	0/0	3.66863775253296			0	9.258E-07
High	Sequest HT (A2)	Unambiguous	[K].ITTVQAAIDYInGHQA.[-]	N12(Deamidated)	1	1	B5XXH6	B5XXH6	0	2	0.0963	0	1	1	858.43359375	1715.85991087	0.0120464381393864	1.03350000115743E-05	CID	MS2		26.49575	52.5956367082667	47327	Control_CNB2_220917_02.raw	0/0	4.35747385025024			0	5.874E-08
High	Sequest HT (A2)	Unambiguous	[K].ISELSEEQIDILR.[E]		1	1	B5XNB4	B5XNB4	0	2	0.5029	0	1	1	772.912658691406	1544.81804075281	0.914498709472565	0.000706366406348025	HCD	MS2	53.58252	20.185	52.5975813581333	47329	Control_CNB2_220917_02.raw	0/0	3.41584300994873			0	1.353E-07
High	Sequest HT (A2)	Unambiguous	[K].ISELSEEQIDILR.[E]		1	1	B5XNB4	B5XNB4	0	2	0.6228	0	1	1	772.912658691406	1544.81804075281	0.914498709472565	0.000706366406348025	CID	MS2		22.47274	52.5992652037333	47331	Control_CNB2_220917_02.raw	0/0	3.42143201828003			0	2.68E-07
High	Sequest HT (A2)	Unambiguous	[R].SGETEDATIADLAVGTAAGQIK.[T]		1	2	A6TD53	B5XV19; A6TD53	0	2	0.7519	0	1	1	1059.53002929688	2118.05278196375	-1.55836584157568	-0.00165035312488726	HCD	MS2	0	28.375	52.6281079072	47358	Control_CNB2_220917_02.raw	0/0	5.24209451675415			0	1.506E-14
High	Sequest HT (A2)	Unambiguous	[R].SGETEDATIADLAVGTAAGQIK.[T]		1	2	A6TD53	B5XV19; A6TD53	0	2	0.8755	0	1	1	1059.53002929688	2118.05278196375	-1.55836584157568	-0.00165035312488726	CID	MS2		17.44	52.6308411442667	47360	Control_CNB2_220917_02.raw	0/0	5.30173635482788			0	2.912E-14
High	Sequest HT (A2)	Unambiguous	[R].AGDNAPMAYIELVDR.[A]		1	1	A6TEU7	A6TEU7	0	2	0.6765	0	1	1	817.896423339844	1634.78557004969	0.787865226004033	0.000643994843926521	HCD	MS2	0	32.785	67.7849512949333	60437	Control_CNB2_220917_03.raw	0/0	3.40179467201233			0	6.765E-09
High	Sequest HT (A2)	Unambiguous	[K].NALVPWSPISEK.[Y]		1	1	Q9F663	Q9F663	0	2	0.7871	0	1	1	670.863830566406	1340.72038450281	-0.367591193361852	-0.00024641859363328	CID	MS2		18.94	52.6405047922667	47369	Control_CNB2_220917_02.raw	0/0	2.48754668235779			0	5.703E-05
High	Sequest HT (A2)	Unambiguous	[R].TTPSIIAYTqDGETLVGQPAK.[R]	Q10(Deamidated)	1	2	A6T4F4	A6T4F4; B5Y242	0	2	0.0497	0	1	1	1096.0693359375	2191.131395245	8.45485198694632	0.00926276750004562	HCD	MS2	0	33.475	52.6764324584	47405	Control_CNB2_220917_02.raw	0/0	5.2302074432373			0	1.11E-09
High	Sequest HT (A2)	Unambiguous	[R].TTPSIIAYTQDGETLVGqPAK.[R]	Q18(Deamidated)	1	2	A6T4F4	A6T4F4; B5Y242	0	2		0.0497	2	2	1096.0693359375	2191.131395245	8.45485198694632	0.00926276750004562	HCD	MS2	0	33.475	52.6764324584	47405	Control_CNB2_220917_02.raw	0/0	4.97184276580811			0	4.091E-06
High	Sequest HT (A2)	Unambiguous	[R].TTPSIIAYTqDGETLVGQPAK.[R]	Q10(Deamidated)	1	2	A6T4F4	A6T4F4; B5Y242	0	2	0.0396	0	1	1	1096.0693359375	2191.131395245	8.45485198694632	0.00926276750004562	CID	MS2		21.325	52.6784053109333	47407	Control_CNB2_220917_02.raw	0/0	3.79081296920776			0	2.722E-07
High	Sequest HT (A2)	Unambiguous	[R].TTPSIIAYTQDGETLVGqPAK.[R]	Q18(Deamidated)	1	2	A6T4F4	A6T4F4; B5Y242	0	2		0.0396	2	2	1096.0693359375	2191.131395245	8.45485198694632	0.00926276750004562	CID	MS2		21.325	52.6784053109333	47407	Control_CNB2_220917_02.raw	0/0	3.63898730278015			0	0.0001886
High	Sequest HT (A2)	Unambiguous	[K].VIVEGINLVK.[K]		1	2	A6TEW1	B5XNA4; A6TEW1	0	2	0.7843	0	1	1	542.343078613281	1083.67888059656	1.53077551998826	0.000829433281296588	CID	MS2		20.935	52.6920505765333	47422	Control_CNB2_220917_02.raw	0/0	2.04201889038086			0	0.0005102
High	Sequest HT (A2)	Unambiguous	[R].TTPSIIAYTQDGETLVGQPAK.[R]		1	2	A6T4F4	A6T4F4; B5Y242	0	2	0.6528	0	1	1	1095.56823730469	2190.12919797938	0.15719137917756	0.000172134687545622	HCD	MS2	0	31.69	52.6937006741333	47424	Control_CNB2_220917_02.raw	0/0	3.59685683250427	6876874.5	52.6378707885742	0	4.574E-07
High	Sequest HT (A2)	Unambiguous	[R].TTPSIIAYTQDGETLVGQPAK.[R]		1	2	A6T4F4	A6T4F4; B5Y242	0	2	0.7601	0	1	1	1095.56823730469	2190.12919797938	0.15719137917756	0.000172134687545622	CID	MS2		24.37	52.6955984885333	47426	Control_CNB2_220917_02.raw	0/0	4.20644235610962	6876874.5	52.6378707885742	0	2.273E-09
High	Sequest HT (A2)	Unambiguous	[K].LQTLGLTQGTVVTLSAEGEDEQK.[A]		1	1	P16481	P16481	0	3	0.6916	0	1	1	806.419128417969	2417.24283199391	0.927989508608892	0.000747724635402847	CID	MS2		31.48	52.8334821368	47560	Control_CNB2_220917_02.raw	0/0	4.27605533599854	19325598.5	52.8322677612305	0	1.556E-10
High	Sequest HT (A2)	Unambiguous	[K].ITTVQAAIDYInGHQA.[-]	N12(Deamidated)	1	1	B5XXH6	B5XXH6	0	2	0.0342	0	1	1	858.43359375	1715.85991087	0.0120464381393864	1.03350000115743E-05	HCD	MS2	13.0399	21.595	52.5938382189333	47325	Control_CNB2_220917_02.raw	0/0	3.79701733589172			0	1.679E-08
High	Sequest HT (A2)	Unambiguous	[R].VTIDFTGSVDGEEFEGGK.[A]		1	2	A6T5H9	A6T5H9; B5Y0U3	0	2	0.7073	0	1	1	943.9365234375	1886.865770245	0.181107245293293	0.000170862499999203	HCD	MS2	33.9796	22.405	52.8351633346667	47562	Control_CNB2_220917_02.raw	0/0	4.09882926940918			0	1.491E-08
High	Sequest HT (A2)	Unambiguous	[K].IIELAGHLDTYIPEPER.[A]		1	1	A6TEX7	A6TEX7	0	3	0.7155	0	1	1	656.014038085938	1966.02756099781	-0.232261281709571	-0.00015221072908389	HCD	MS2	51.17763	27.94872	52.8386338498667	47566	Control_CNB2_220917_02.raw	0/0	2.38639974594116			0	3.144E-08
High	Sequest HT (A2)	Unambiguous	[R].QPLELVDMVEK.[L]		1	2	A6TEN8	A6TEN8; B5XSS2	0	2	0.4363	0	1	1	650.843811035156	1300.68034544031	-1.05267850846919	-0.000684599843680189	HCD	MS2	18.43933	33.1	52.9553349629333	47675	Control_CNB2_220917_02.raw	0/0	2.58851194381714			0	0.0001297
High	Sequest HT (A2)	Unambiguous	[K].TTLTAAITTVLAK.[T]		1	1	A6TEX7	A6TEX7	0	2	0.7535	0	1	1	652.395263671875	1303.78325071375	0.0824552383725255	5.37518749297305E-05	HCD	MS2	0	24.17913	67.7343620949333	60388	Control_CNB2_220917_03.raw	0/0	2.83612108230591			0	6.307E-06
High	Sequest HT (A2)	Unambiguous	[K].ITTVQAAIDYInGHQA.[-]	N12(Deamidated)	1	1	B5XXH6	B5XXH6	0	2	0.0451	0	1	1	858.433898925781	1715.86052122156	0.367758210403529	0.000315510781261574	HCD	MS2	0	22.255	52.9651532773333	47680	Control_CNB2_220917_02.raw	0/0	3.98745012283325			0	5.675E-08
High	Sequest HT (A2)	Unambiguous	[K].ITTVQAAIDYINGHqA.[-]	Q15(Deamidated)	1	1	B5XXH6	B5XXH6	0	2		0.0451	2	2	858.433898925781	1715.86052122156	0.367758210403529	0.000315510781261574	HCD	MS2	0	22.255	52.9651532773333	47680	Control_CNB2_220917_02.raw	0/0	3.81411933898926			0	1.658E-07
High	Sequest HT (A2)	Unambiguous	[K].ITTVQAAIDYInGHQA.[-]	N12(Deamidated)	1	1	B5XXH6	B5XXH6	0	2	0.0612	0	1	1	858.433959960938	1715.86064329188	0.438900564856358	0.000376545937511574	CID	MS2		32.02	52.966882764	47682	Control_CNB2_220917_02.raw	0/0	3.76150417327881			0	1.982E-08
High	Sequest HT (A2)	Unambiguous	[R].EQIIFPEIDYDK.[V]		1	2	A6TEW0	A6TEW0; B5XNA5	0	2	0.52	0	1	1	755.377319335938	1509.74736204188	0.139421938903341	0.000105245937561449	HCD	MS2	56.20669	33.1	52.9722532416	47688	Control_CNB2_220917_02.raw	0/0	2.7464714050293			0	4.607E-05
High	Sequest HT (A2)	Unambiguous	[K].FTGEVSLTGQPFVMEPSK.[S]		1	1	A6T4X2	A6T4X2	0	2	0.7238	0	1	1	977.485961914063	1953.96464719813	1.02713740962862	0.0010034940623882	CID	MS2		33.1	52.9450813824	47668	Control_CNB2_220917_02.raw	0/0	3.436927318573			0	0.0001256
High	Sequest HT (A2)	Unambiguous	[K].GIDTVLAELR.[A]		1	1	A6TFM8	A6TFM8	0	2	0.5309	0	1	1	543.81103515625	1086.6147936825	-0.511715116056987	-0.000278018749895637	CID	MS2		20.42109	67.7325367026667	60386	Control_CNB2_220917_03.raw	0/0	3.07113170623779			0	4.95E-05
High	Sequest HT (A2)	Unambiguous	[K].ISELSEEQIDILR.[E]		1	1	B5XNB4	B5XNB4	0	2	0.5665	0	1	1	772.911071777344	1544.81486692469	-1.14000281998593	-0.000880547656151975	HCD	MS2	56.94013	26.2	52.9874937410667	47705	Control_CNB2_220917_02.raw	0/0	3.4600510597229			0	5.313E-08
High	Sequest HT (A2)	Unambiguous	[K].ISELSEEQIDILR.[E]		1	1	B5XNB4	B5XNB4	0	2	0.6098	0	1	1	772.911071777344	1544.81486692469	-1.14000281998593	-0.000880547656151975	CID	MS2		35.625	52.9892837202667	47707	Control_CNB2_220917_02.raw	0/0	3.45758533477783			0	2.205E-07
High	Sequest HT (A2)	Unambiguous	[R].SGETEDATIADLAVGTAAGQIK.[T]		1	2	A6TD53	B5XV19; A6TD53	0	2	0.7967	0	1	1	1059.53100585938	2118.05473508875	-0.636234923522787	-0.00067379062488726	CID	MS2		17.44	53.0006728925333	47719	Control_CNB2_220917_02.raw	0/0	6.09757804870605			0	4.375E-13
High	Sequest HT (A2)	Unambiguous	[K].NALVPWSPISEK.[Y]		1	1	Q9F663	Q9F663	0	2	0.8301	0	1	1	670.862976074219	1340.71867551844	-1.64226693227526	-0.00110091078113328	CID	MS2		31.015	53.0298384368	47753	Control_CNB2_220917_02.raw	0/0	2.05595326423645			0	0.000243
High	Sequest HT (A2)	Unambiguous	[K].LQTLGLTqGTVVTLSAEGEDEQK.[A]	Q8(Deamidated)	1	1	P16481	P16481	0	2	0.0474	0	1	1	1209.62548828125	2418.2436999325	7.89633537839152	0.0095475562499685	HCD	MS2	0	41.37	53.0395548768	47763	Control_CNB2_220917_02.raw	0/0	5.26706647872925	12473014.5	53.0788612365723	0	6.288E-08
High	Sequest HT (A2)	Unambiguous	[K].LQTLGLTQGTVVTLSAEGEDEqK.[A]	Q22(Deamidated)	1	1	P16481	P16481	0	2		0.0474	2	2	1209.62548828125	2418.2436999325	7.89633537839152	0.0095475562499685	HCD	MS2	0	41.37	53.0395548768	47763	Control_CNB2_220917_02.raw	0/0	5.01943922042847	12473014.5	53.0788612365723	0	2.711E-07
High	Sequest HT (A2)	Unambiguous	[K].AAGAELVGMEDLAEQIK.[K]		1	1	A6TGN6	A6TGN6	0	2	0.7787	0	1	1	872.943420410156	1744.87956419031	0.566177111888953	0.00049395515645756	CID	MS2		30.04	67.6521633384	60324	Control_CNB2_220917_03.raw	0/0	4.79469585418701			0	4.754E-09
High	Sequest HT (A2)	Unambiguous	[K].FTGEVSLTGQPFVMEPSK.[S]		1	1	A6T4X2	A6T4X2	0	2	0.5613	0	1	1	977.485961914063	1953.96464719813	1.02713740962862	0.0010034940623882	HCD	MS2	17.57931	29.23	52.9435170154667	47666	Control_CNB2_220917_02.raw	0/0	4.24403619766235			0	1.385E-08
High	Sequest HT (A2)	Unambiguous	[R].VPTPNVSVVDLTVR.[L]		1	1	P24164	P24164	0	2	0.615	0	1	1	748.427307128906	1495.84733762781	-0.354997455701931	-0.000265511093743953	CID	MS2		17.93664	52.9417902181333	47664	Control_CNB2_220917_02.raw	0/0	2.13164520263672			0	2.155E-06
High	Sequest HT (A2)	Unambiguous	[R].VPTPNVSVVDLTVR.[L]		1	1	P24164	P24164	0	2	0.6368	0	1	1	748.427368164063	1495.84745969813	-0.273391354534592	-0.000204475937493953	HCD	MS2	34.80393	16.45976	52.9399307402667	47662	Control_CNB2_220917_02.raw	0/0	2.33896255493164			0	3.328E-06
High	Sequest HT (A2)	Unambiguous	[K].IIELAGHLDTYIPEPER.[A]		1	1	A6TEX7	A6TEX7	0	3	0.7179	0	1	1	656.014038085938	1966.02756099781	-0.232261281709571	-0.00015221072908389	CID	MS2		22.53298	52.8406030410667	47568	Control_CNB2_220917_02.raw	0/0	1.95139062404633			0	1.071E-05
High	Sequest HT (A2)	Unambiguous	[R].LSDLAHVEGDVVDLNALK.[A]		1	1	B5XNB2	B5XNB2	0	3	0.6848	0	1	1	636.673461914063	1908.00583248219	-0.759791551141956	-0.000483229270836697	HCD	MS2	67.15833	20.29907	52.8498835685333	47578	Control_CNB2_220917_02.raw	0/0	3.68254995346069			0	9.71E-09
High	Sequest HT (A2)	Unambiguous	[R].LSDLAHVEGDVVDLNALK.[A]		1	1	B5XNB2	B5XNB2	0	3	0.5219	0	1	1	636.673461914063	1908.00583248219	-0.759791551141956	-0.000483229270836697	CID	MS2		20.97418	52.8514626050667	47580	Control_CNB2_220917_02.raw	0/0	3.19718551635742			0	2.928E-09
High	Sequest HT (A2)	Unambiguous	[K].ITTVQAAIDYINGHqA.[-]	Q15(Deamidated)	1	1	B5XXH6	B5XXH6	0	3	0.0031	0	1	1	572.6240234375	1715.8575170525	-1.38306601460257	-0.000791049166651773	HCD	MS2	47.20507	18.05263	52.8691951576	47596	Control_CNB2_220917_02.raw	0/0	3.18386507034302			0	0.0002365
High	Sequest HT (A2)	Unambiguous	[K].ITTVQAAIDYInGHQA.[-]	N12(Deamidated)	1	1	B5XXH6	B5XXH6	0	3		0.0031	2	2	572.6240234375	1715.8575170525	-1.38306601460257	-0.000791049166651773	HCD	MS2	47.20507	18.05263	52.8691951576	47596	Control_CNB2_220917_02.raw	0/0	3.1650276184082			0	3.504E-05
High	Sequest HT (A2)	Unambiguous	[K].ITTVQAAIDYInGHQA.[-]	N12(Deamidated)	1	1	B5XXH6	B5XXH6	0	3	0.0896	0	1	1	572.6240234375	1715.8575170525	-1.38306601460257	-0.000791049166651773	CID	MS2		27.15424	52.8708763936	47598	Control_CNB2_220917_02.raw	0/0	3.34918808937073			0	3.848E-08
High	Sequest HT (A2)	Unambiguous	[R].VFMQPASEGTGIIAGGAMR.[A]		1	1	A6TEV5	A6TEV5	0	2	0.7135	0	1	1	946.971130371094	1892.93498411219	-0.38559566870128	-0.000364953906228038	HCD	MS2	50.81289	17.77	52.8724596226667	47600	Control_CNB2_220917_02.raw	0/0	3.55955910682678	35108679.5	52.8324813842773	0	5.112E-06
High	Sequest HT (A2)	Unambiguous	[R].VFMQPASEGTGIIAGGAMR.[A]		1	1	A6TEV5	A6TEV5	0	2	0.8122	0	1	1	946.971130371094	1892.93498411219	-0.38559566870128	-0.000364953906228038	CID	MS2		28.15	52.8741700637333	47602	Control_CNB2_220917_02.raw	0/0	4.26329278945923	35108679.5	52.8324813842773	0	2.948E-10
High	Sequest HT (A2)	Unambiguous	[R].AAVEEGVVAGGGVALVR.[V]		1	3	A6TH53	O66026; B5Y368; A6TH53	0	2	0.7489	0	1	1	777.43603515625	1553.8647936825	0.136673750484644	0.000106186250036444	CID	MS2		29.29	52.8794093896	47607	Control_CNB2_220917_02.raw	0/0	2.22900056838989			0	6.406E-05
High	Sequest HT (A2)	Unambiguous	[K].IIELAGHLDTYIPEPER.[A]		1	1	A6TEX7	A6TEX7	0	3	0.7932	0	1	1	656.014831542969	1966.02994136891	0.978490077072935	0.00064124630216611	HCD	MS2	22.70288	30.2976	52.8801822098667	47608	Control_CNB2_220917_02.raw	0/0	3.81516098976135			0	4.179E-10
High	Sequest HT (A2)	Unambiguous	[-].MQLNSTEISELIK.[Q]		1	2	A6TG38	A6TG38; B5XZM2	0	2	0.2745	0	1	1	753.3984375	1505.78959837	1.08108182029431	0.0008139400000573	HCD	MS2	50.31596	36.97064	52.8838714208	47612	Control_CNB2_220917_02.raw	0/0	2.5543110370636	13878769.5	52.817081451416	0	2.192E-05
High	Sequest HT (A2)	Unambiguous	[-].MQLNSTEISELIK.[Q]		1	2	A6TG38	A6TG38; B5XZM2	0	2	0.312	0	1	1	753.3984375	1505.78959837	1.08108182029431	0.0008139400000573	CID	MS2		21.34	52.8857379496	47614	Control_CNB2_220917_02.raw	0/0	2.66330099105835	13878769.5	52.817081451416	0	1.325E-06
High	Sequest HT (A2)	Unambiguous	[K].AAAFEGELIPASQIDR.[L]		1	1	P0A297	P0A297	0	2	0.6298	0	1	1	844.436218261719	1687.86515989344	0.109442070596081	9.23617188846038E-05	HCD	MS2	11.55402	0.1717829	52.8926052546667	47619	Control_CNB2_220917_02.raw	0/0	2.0753231048584			0	0.0003157
High	Sequest HT (A2)	Unambiguous	[K].AAAFEGELIPASQIDR.[L]		1	1	P0A297	P0A297	0	2	0.5273	0	1	1	844.436218261719	1687.86515989344	0.109442070596081	9.23617188846038E-05	CID	MS2		13.93	52.8934793437333	47621	Control_CNB2_220917_02.raw	0/0	3.10753059387207			0	2.699E-08
High	Sequest HT (A2)	Unambiguous	[K].IALESVLLGDKE.[-]		1	1	B5Y274	B5Y274	1	2	0.5106	0	1	1	643.863525390625	1286.71977415125	-0.337640418680662	-0.000217224374978287	CID	MS2		28.86019	52.9209393613333	47642	Control_CNB2_220917_02.raw	0/0	2.34602046012878	9121914.5	52.8880348205566	0	8.791E-05
High	Sequest HT (A2)	Unambiguous	[R].VTIDFTGSVDGEEFEGGK.[A]		1	2	A6T5H9	A6T5H9; B5Y0U3	0	2	0.7963	0	1	1	943.9365234375	1886.865770245	0.181107245293293	0.000170862499999203	CID	MS2		32.155	52.8369653114667	47564	Control_CNB2_220917_02.raw	0/0	3.83378744125366			0	3.583E-07
High	Sequest HT (A2)	Unambiguous	[R].VPTPNVSVVDLTVR.[L]		1	1	P24164	P24164	0	2	0.6995	0	1	1	748.4267578125	1495.846238995	-1.08945236620798	-0.000814827499993953	CID	MS2		16.25202	52.5837741792	47315	Control_CNB2_220917_02.raw	0/0	2.12683033943176			0	2.263E-06
High	Sequest HT (A2)	Unambiguous	[R].VPTPNVSVVDLTVR.[L]		1	1	P24164	P24164	0	2	0.5857	0	1	1	748.4267578125	1495.846238995	-1.08945236620798	-0.000814827499993953	HCD	MS2	39.42984	26.20507	52.58219092	47313	Control_CNB2_220917_02.raw	0/0	2.10100722312927			0	4.87E-05
High	Sequest HT (A2)	Unambiguous	[K].VLESAIAnAEHNDGADIDDLK.[V]	N8(Deamidated)	1	1	A6TEW7	A6TEW7	0	3	0.1074	0	1	1	737.691650390625	2211.06039791188	8.70026402600151	0.00641221395846866	CID	MS2		28.885	52.577409956	47308	Control_CNB2_220917_02.raw	0/0	2.41508269309998			0	6.868E-08
High	Sequest HT (A2)	Unambiguous	[K].ITTVQAAIDYINGHqA.[-]	Q15(Deamidated)	1	1	B5XXH6	B5XXH6	0	2		0.0213	2	2	858.433776855469	1715.86027708094	0.225473501497872	0.000193440468761574	HCD	MS2	0	20.53	52.2459239856	47000	Control_CNB2_220917_02.raw	0/0	4.14243030548096			0	2.754E-07
High	Sequest HT (A2)	Unambiguous	[K].ITTVQAAIDYInGHQA.[-]	N12(Deamidated)	1	1	B5XXH6	B5XXH6	0	2	0.0851	0	1	1	858.433776855469	1715.86027708094	0.225473501497872	0.000193440468761574	CID	MS2		24.87015	52.2476284712	47002	Control_CNB2_220917_02.raw	0/0	4.6978611946106			0	2.538E-09
High	Sequest HT (A2)	Unambiguous	[K].ISELSEEQIDILR.[E]		1	1	B5XNB4	B5XNB4	0	2	0.5884	0	1	1	772.911743164063	1544.81620969813	-0.270790634445796	-0.000209160937401975	HCD	MS2	0	38.04	52.2484221064	47003	Control_CNB2_220917_02.raw	0/0	3.28270888328552			0	2.817E-08
High	Sequest HT (A2)	Unambiguous	[K].ISELSEEQIDILR.[E]		1	1	B5XNB4	B5XNB4	0	2	0.6366	0	1	1	772.911743164063	1544.81620969813	-0.270790634445796	-0.000209160937401975	CID	MS2		27.97	52.2500322792	47005	Control_CNB2_220917_02.raw	0/0	3.55229687690735			0	1.182E-07
High	Sequest HT (A2)	Unambiguous	[K].NALVPWSPISEK.[Y]		1	1	Q9F663	Q9F663	0	2	0.7795	0	1	1	670.863708496094	1340.72014036219	-0.549687727492339	-0.00036848890613328	HCD	MS2	33.82132	21.925	52.2531093397333	47008	Control_CNB2_220917_02.raw	0/0	2.54480957984924			0	0.0004103
High	Sequest HT (A2)	Unambiguous	[K].NALVPWSPISEK.[Y]		1	1	Q9F663	Q9F663	0	2	0.6505	0	1	1	670.863708496094	1340.72014036219	-0.549687727492339	-0.00036848890613328	CID	MS2		21.69132	52.2547657061333	47010	Control_CNB2_220917_02.raw	0/0	1.8584748506546			0	0.0002024
High	Sequest HT (A2)	Unambiguous	[K].ITTVQAAIDYInGHQA.[-]	N12(Deamidated)	1	1	B5XXH6	B5XXH6	0	2	0.0213	0	1	1	858.433776855469	1715.86027708094	0.225473501497872	0.000193440468761574	HCD	MS2	0	20.53	52.2459239856	47000	Control_CNB2_220917_02.raw	0/0	4.23026037216187			0	1.543E-08
High	Sequest HT (A2)	Unambiguous	[R].SGETEDATIADLAVGTAAGQIK.[T]		1	2	A6TD53	B5XV19; A6TD53	0	2	0.6169	0	1	1	1059.53271484375	2118.0581530575	0.977494183069775	0.00103519375011274	HCD	MS2	0	31.36	52.2785811173333	47030	Control_CNB2_220917_02.raw	0/0	5.2183256149292			0	3.836E-16
High	Sequest HT (A2)	Unambiguous	[K].VGDIVIFNDGYGVK.[ST]		1	2	A6TH52	B5Y369; A6TH52	0	2	0.6823	0	1	1	748.392211914063	1495.77714719813	-1.31918666879768	-0.000986605937555396	HCD	MS2	51.13065	16.99719	52.3732746816	47119	Control_CNB2_220917_02.raw	0/0	2.77094674110413			0	0.0001107
High	Sequest HT (A2)	Unambiguous	[K].VGDIVIFNDGYGVK.[ST]		1	2	A6TH52	B5Y369; A6TH52	0	2	0.7602	0	1	1	748.392211914063	1495.77714719813	-1.31918666879768	-0.000986605937555396	CID	MS2		21.23983	52.3748832949333	47121	Control_CNB2_220917_02.raw	0/0	2.4581937789917			0	1.438E-05
High	Sequest HT (A2)	Unambiguous	[K].FESEVYILSK.[D]		1	1	A6TEX7	A6TEX7	0	2	0.6697	0	1	1	607.818542480469	1214.62980833094	-0.430344154097091	-0.000261354531176039	CID	MS2		15.2284	52.3834951842667	47128	Control_CNB2_220917_02.raw	0/0	2.20781636238098			0	0.0004096
High	Sequest HT (A2)	Unambiguous	[K].LESLVEDLVNR.[S]		1	2	A6T4F4	A6T4F4; B5Y242	0	2	0.5826	0	1	1	643.851196289063	1286.69511594813	0.0462177302801391	2.97340625365905E-05	HCD	MS2	0	19.24012	52.4127170866667	47145	Control_CNB2_220917_02.raw	0/0	3.21323132514954	22469309	52.4744911193848	0	4.547E-06
High	Sequest HT (A2)	Unambiguous	[K].LESLVEDLVNR.[S]		1	2	A6T4F4	A6T4F4; B5Y242	0	2	0.5593	0	1	1	643.851196289063	1286.69511594813	0.0462177302801391	2.97340625365905E-05	CID	MS2		21.34	52.4143500184	47147	Control_CNB2_220917_02.raw	0/0	2.9491503238678	22469309	52.4744911193848	0	6.48E-06
High	Sequest HT (A2)	Unambiguous	[R].AAVEEGVVAGGGVALVR.[V]		1	3	A6TH53	O66026; B5Y368; A6TH53	0	2	0.4246	0	1	1	777.437255859375	1553.86723508875	1.70785715949301	0.00132688937503644	HCD	MS2	16.82598	19.615	52.4219163528	47155	Control_CNB2_220917_02.raw	0/0	2.8457555770874			0	1.779E-08
High	Sequest HT (A2)	Unambiguous	[R].SGETEDATIADLAVGTAAGQIK.[T]		1	2	A6TD53	B5XV19; A6TD53	0	2	0.8039	0	1	1	1059.53271484375	2118.0581530575	0.977494183069775	0.00103519375011274	CID	MS2		33.1	52.28018128	47032	Control_CNB2_220917_02.raw	0/0	5.61422920227051			0	7.729E-13
High	Sequest HT (A2)	Unambiguous	[R].VPTPNVSVVDLTVR.[L]		1	1	P24164	P24164	0	2	0.5508	0	1	1	748.427917480469	1495.84855833094	0.461063555971457	0.000344840468756047	CID	MS2		21.12714	52.2282728733333	46985	Control_CNB2_220917_02.raw	0/0	1.87466359138489			0	2.376E-06
High	Sequest HT (A2)	Unambiguous	[R].VPTPNVSVVDLTVR.[L]		1	1	P24164	P24164	0	2	0.5198	0	1	1	748.427917480469	1495.84855833094	0.461063555971457	0.000344840468756047	HCD	MS2	21.25342	19.21197	52.2260041677333	46984	Control_CNB2_220917_02.raw	0/0	1.77373313903809			0	4.097E-06
High	Sequest HT (A2)	Unambiguous	[K].AVAAVNGPIAQAILGK.[D]		1	2	A6TD53	B5XV19; A6TD53	0	2	0.87	0	1	1	746.946716308594	1492.88615598719	1.0499453204126	0.000783723593826835	CID	MS2		20.39845	52.2008541698667	46961	Control_CNB2_220917_02.raw	0/0	4.00128746032715			0	3.162E-08
High	Sequest HT (A2)	Unambiguous	[K].IIELAGHLDTYIPEPER.[A]		1	1	A6TEX7	A6TEX7	0	3	0.8755	0	1	1	656.013793945313	1966.02682857594	-0.604800161334958	-0.00039635135408389	CID	MS2		28.03	52.0939184362667	46870	Control_CNB2_220917_02.raw	0/0	2.72797441482544			0	5.478E-09
High	Sequest HT (A2)	Unambiguous	[R].GANFDAYAGQDIVSNAScTTNcLAPLAK.[V]	C18(Carbamidomethyl); C22(Carbamidomethyl)	1	1	P24164	P24164	0	3	0.6571	0	1	1	977.118103027344	2929.33975582203	-1.9547089970809	-0.00190867265630364	HCD	MS2	36.35397	42.46	52.0946681328	46871	Control_CNB2_220917_02.raw	0/0	4.20090436935425	17553493.5	52.0544128417969	0	1.023E-08
High	Sequest HT (A2)	Unambiguous	[R].VGFFNPIAnGAEEETR.[L]	N9(Deamidated)	1	1	A6TCL7	A6TCL7	0	2	0.1743	0	1	1	876.415649414063	1751.82402219813	0.29541681766476	0.000258759062431446	HCD	MS2	16.92124	33.1	52.0955764464	46872	Control_CNB2_220917_02.raw	0/0	3.50260901451111			0	2.258E-08
High	Sequest HT (A2)	Unambiguous	[R].GANFDAYAGQDIVSNAScTTNcLAPLAK.[V]	C18(Carbamidomethyl); C22(Carbamidomethyl)	1	1	P24164	P24164	0	3	0.7289	0	1	1	977.118103027344	2929.33975582203	-1.9547089970809	-0.00190867265630364	CID	MS2		29.56	52.0965345898667	46873	Control_CNB2_220917_02.raw	0/0	4.02381134033203	17553493.5	52.0544128417969	0	4.78E-10
High	Sequest HT (A2)	Unambiguous	[R].VGFFNPIAnGAEEETR.[L]	N9(Deamidated)	1	1	A6TCL7	A6TCL7	0	2	0.1385	0	1	1	876.416015625	1751.82475462	0.713507951299703	0.000624969999931446	CID	MS2		37.42554	52.0976115906667	46874	Control_CNB2_220917_02.raw	0/0	4.55367231369019			0	1.554E-09
High	Sequest HT (A2)	Unambiguous	[K].FTGEVSLTGQPFVMEPSK.[S]		1	1	A6T4X2	A6T4X2	0	2	0.5527	0	1	1	977.490112304688	1953.97294797938	5.27531548590334	0.0051538846873882	HCD	MS2	35.76375	37.50481	52.1231731125333	46893	Control_CNB2_220917_02.raw	0/0	3.12785696983337			0	5.1E-09
High	Sequest HT (A2)	Unambiguous	[K].FTGEVSLTGQPFVMEPSK.[S]		1	1	A6T4X2	A6T4X2	0	2	0.6117	0	1	1	977.490112304688	1953.97294797938	5.27531548590334	0.0051538846873882	CID	MS2		33.1	52.1249758248	46895	Control_CNB2_220917_02.raw	0/0	2.7261016368866			0	0.0001504
High	Sequest HT (A2)	Unambiguous	[K].ITTVQAAIDYInGHQA.[-]	N12(Deamidated)	1	1	B5XXH6	B5XXH6	0	3	0.0307	0	1	1	572.624084472656	1715.85770015797	-1.27635248292333	-0.000730014010401773	HCD	MS2	36.33986	18.1234	52.1415971741333	46910	Control_CNB2_220917_02.raw	0/0	2.92908716201782	20330666	52.1135215759277	0	5.756E-05
High	Sequest HT (A2)	Unambiguous	[K].ITTVQAAIDYINGHqA.[-]	Q15(Deamidated)	1	1	B5XXH6	B5XXH6	0	3		0.0307	2	2	572.624084472656	1715.85770015797	-1.27635248292333	-0.000730014010401773	HCD	MS2	36.33986	18.1234	52.1415971741333	46910	Control_CNB2_220917_02.raw	0/0	2.8397102355957	20330666	52.1135215759277	0	0.0005226
High	Sequest HT (A2)	Unambiguous	[K].ITTVQAAIDYInGHQA.[-]	N12(Deamidated)	1	1	B5XXH6	B5XXH6	0	3	0.0806	0	1	1	572.624084472656	1715.85770015797	-1.27635248292333	-0.000730014010401773	CID	MS2		24.41485	52.1435037594667	46912	Control_CNB2_220917_02.raw	0/0	3.96732783317566	20330666	52.1135215759277	0	4.17E-09
High	Sequest HT (A2)	Unambiguous	[R].SGETEDATIADLAVGTAAGQIK.[T]		1	2	A6TD53	B5XV19; A6TD53	0	3	0.6165	0	1	1	706.690002441406	2118.05545406422	-0.296784294875976	-0.00020953526033433	HCD	MS2	0	35.17	52.1827583717333	46946	Control_CNB2_220917_02.raw	0/0	4.11553001403809	22164543.75	52.1732902526855	0	7.558E-08
High	Sequest HT (A2)	Unambiguous	[R].SGETEDATIADLAVGTAAGqIK.[T]	Q20(Deamidated)	1	2	A6TD53	B5XV19; A6TD53	0	3	0.6036	0	1	1	707.024108886719	2119.05777340016	8.34091349549753	0.00589157671883234	CID	MS2		29.72446	52.1851689085333	46947	Control_CNB2_220917_02.raw	0/0	3.85617423057556			0	3.942E-07
High	Sequest HT (A2)	Unambiguous	[K].AAAFEGELIPASQIDR.[L]		1	1	P0A297	P0A297	0	2	0.3907	0	1	1	844.435913085938	1687.86454954188	-0.25216953428868	-0.000212814062365396	HCD	MS2	0	16.36	52.1883930757333	46950	Control_CNB2_220917_02.raw	0/0	3.4308443069458			0	1.627E-07
High	Sequest HT (A2)	Unambiguous	[K].AAAFEGELIPASQIDR.[L]		1	1	P0A297	P0A297	0	2	0.5152	0	1	1	844.436767578125	1687.86625852625	0.76034295938865	0.000641678125134604	CID	MS2		26.935	52.1900059274667	46952	Control_CNB2_220917_02.raw	0/0	3.30045437812805			0	9.386E-08
High	Sequest HT (A2)	Unambiguous	[K].AVAAVNGPIAQAILGK.[D]		1	2	A6TD53	B5XV19; A6TD53	0	2	0.8628	0	1	1	746.946716308594	1492.88615598719	1.0499453204126	0.000783723593826835	HCD	MS2	40.93148	27.475	52.1990468552	46959	Control_CNB2_220917_02.raw	0/0	4.00978803634644			0	7.399E-10
High	Sequest HT (A2)	Unambiguous	[R].AAVEEGVVAGGGVALVR.[V]		1	3	A6TH53	O66026; B5Y368; A6TH53	0	2	0.5922	0	1	1	777.437255859375	1553.86723508875	1.70785715949301	0.00132688937503644	CID	MS2		24.37109	52.4235737469333	47157	Control_CNB2_220917_02.raw	0/0	2.82162308692932			0	8.239E-08
High	Sequest HT (A2)	Unambiguous	[K].TGTcGVYGTANDYAVVWPTGR.[A]	C4(Carbamidomethyl)	1	1	Q9F663	Q9F663	0	2	0.6637	0	1	1	1123.02270507813	2245.03813352625	1.73330819516404	0.00194566812520591	HCD	MS2	50.23729	22.51	52.4283683581333	47163	Control_CNB2_220917_02.raw	0/0	4.4882025718689			0	1.599E-10
High	Sequest HT (A2)	Unambiguous	[K].TGTcGVYGTANDYAVVWPTGR.[A]	C4(Carbamidomethyl)	1	1	Q9F663	Q9F663	0	2	0.7468	0	1	1	1123.02270507813	2245.03813352625	1.73330819516404	0.00194566812520591	CID	MS2		32.245	52.4302226048	47165	Control_CNB2_220917_02.raw	0/0	3.87236309051514			0	1.747E-07
High	Sequest HT (A2)	Unambiguous	[K].VLYEMDGVPEELAR.[E]		1	1	A6TEW5	A6TEW5	0	2	0.4987	0	1	1	810.900329589844	1620.79338254969	-0.247761508260796	-0.000200785156266647	HCD	MS2	0	26.755	52.4341223482667	47170	Control_CNB2_220917_02.raw	0/0	3.75261378288269	35398906.875	52.3694763183594	0	2.558E-06
High	Sequest HT (A2)	Unambiguous	[R].VFMQPASEGTGIIAGGAMR.[A]		1	1	A6TEV5	A6TEV5	0	2	0.6995	0	1	1	946.971496582031	1892.93571653406	0.00132812885577843	1.25703127196175E-06	HCD	MS2	0	26.755	52.4877491216	47226	Control_CNB2_220917_02.raw	0/0	3.96037459373474			0	8.544E-10
High	Sequest HT (A2)	Unambiguous	[R].VFMQPASEGTGIIAGGAMR.[A]		1	1	A6TEV5	A6TEV5	0	2	0.8124	0	1	1	946.971862792969	1892.93644895594	0.388251926412837	0.000367467968771962	CID	MS2		21.685	52.4892488490667	47228	Control_CNB2_220917_02.raw	0/0	4.20535469055176			0	5.78E-10
High	Sequest HT (A2)	Unambiguous	[K].ITTVQAAIDYInGHQA.[-]	N12(Deamidated)	1	1	B5XXH6	B5XXH6	0	3	0.0976	0	1	1	572.624755859375	1715.85971431813	-0.102503634451656	-5.86272916517731E-05	HCD	MS2	44.4772	25.20086	52.5215766557333	47250	Control_CNB2_220917_02.raw	0/0	3.37968015670776	32023004.5	52.4963531494141	0	2.072E-06
High	Sequest HT (A2)	Unambiguous	[K].ITTVQAAIDYInGHQA.[-]	N12(Deamidated)	1	1	B5XXH6	B5XXH6	0	3	0.0631	0	1	1	572.624755859375	1715.85971431813	-0.102503634451656	-5.86272916517731E-05	CID	MS2		33.1	52.5236075096	47252	Control_CNB2_220917_02.raw	0/0	3.17399430274963	32023004.5	52.4963531494141	0	2.281E-08
High	Sequest HT (A2)	Unambiguous	[K].LQTLGLTQGTVVTLSAEGEDEQK.[A]		1	1	P16481	P16481	0	2	0.7597	0	1	1	1209.12182617188	2417.23637571375	-1.74294038812233	-0.0021065531250315	HCD	MS2	65.2012	42.67	52.529476564	47258	Control_CNB2_220917_02.raw	0/0	5.41217708587646	17868309.25	52.4713706970215	0	8.493E-09
High	Sequest HT (A2)	Unambiguous	[K].LQTLGLTQGTVVTLSAEGEDEQK.[A]		1	1	P16481	P16481	0	2	0.7536	0	1	1	1209.12182617188	2417.23637571375	-1.74294038812233	-0.0021065531250315	CID	MS2		25.93	52.5312659530667	47260	Control_CNB2_220917_02.raw	0/0	4.21596002578735	17868309.25	52.4713706970215	0	1.583E-05
High	Sequest HT (A2)	Unambiguous	[K].VETDFAAEVAAMSK.[Q]		1	1	A6T4X2	A6T4X2	0	2	0.7203	0	1	1	734.853210449219	1468.69914426844	0.219996389175823	0.000161554218720994	HCD	MS2	48.6423	35.385	52.5332137650667	47262	Control_CNB2_220917_02.raw	0/0	3.10853791236877	9948575	52.4195861816406	0	6.809E-08
High	Sequest HT (A2)	Unambiguous	[K].VETDFAAEVAAMSK.[Q]		1	1	A6T4X2	A6T4X2	0	2	0.7018	0	1	1	734.853210449219	1468.69914426844	0.219996389175823	0.000161554218720994	CID	MS2		17.47	52.5347594690667	47264	Control_CNB2_220917_02.raw	0/0	3.31635165214539	9948575	52.4195861816406	0	5.047E-06
High	Sequest HT (A2)	Unambiguous	[K].SVNDIKDDEQILDLGDVSAQK.[L]		1	1	B5XUB8	B5XUB8	1	3	0.5086	0	1	1	768.052429199219	2302.14273433766	0.807729742603444	0.000619835885421101	HCD	MS2	83.7495	20.92934	67.7881848218667	60440	Control_CNB2_220917_03.raw	0/0	3.48254132270813	11574084.5	67.7400894165039	0	4.356E-07
High	Sequest HT (A2)	Unambiguous	[K].AAAFEGELIPASQIDR.[L]		1	1	P0A297	P0A297	0	2	0.4051	0	1	1	844.435974121094	1687.86467161219	-0.179847213311727	-0.000151778906115396	CID	MS2		16.36	52.5473820490667	47277	Control_CNB2_220917_02.raw	0/0	3.11013031005859			0	2.596E-08
High	Sequest HT (A2)	Unambiguous	[R].QPLELVDMVEK.[L]		1	2	A6TEN8	A6TEN8; B5XSS2	0	2	0.522	0	1	1	650.844299316406	1300.68132200281	-0.301870306117936	-0.000196318593680189	HCD	MS2	0	26.515	52.5497025093333	47280	Control_CNB2_220917_02.raw	0/0	2.95447039604187			0	3.753E-05
High	Sequest HT (A2)	Unambiguous	[R].AGDNAPMAYIELVDR.[A]		1	1	A6TEU7	A6TEU7	0	2	0.7859	0	1	1	817.896423339844	1634.78557004969	0.787865226004033	0.000643994843926521	CID	MS2		32.84355	67.7871823072	60439	Control_CNB2_220917_03.raw	0/0	3.97153377532959			0	2.983E-07
High	Sequest HT (A2)	Unambiguous	[R].SGETEDATIADLAVGTAAGQIK.[T]		1	2	A6TD53	B5XV19; A6TD53	0	3	0.7018	0	1	1	706.690307617188	2118.05636959156	0.135464572961317	9.56405209156704E-05	HCD	MS2	27.80464	22.195	52.5675056392	47299	Control_CNB2_220917_02.raw	0/0	3.88686776161194			0	2.323E-07
High	Sequest HT (A2)	Unambiguous	[R].SGETEDATIADLAVGTAAGQIK.[T]		1	2	A6TD53	B5XV19; A6TD53	0	3	0.799	0	1	1	706.690307617188	2118.05636959156	0.135464572961317	9.56405209156704E-05	CID	MS2		31.95625	52.5693372765333	47301	Control_CNB2_220917_02.raw	0/0	3.82646107673645			0	1.833E-09
High	Sequest HT (A2)	Unambiguous	[K].VLESAIAnAEHNDGADIDDLK.[V]	N8(Deamidated)	1	1	A6TEW7	A6TEW7	0	3	0.0793	0	1	1	737.691650390625	2211.06039791188	8.70026402600151	0.00641221395846866	HCD	MS2	38.81754	18.61	52.5756825930667	47306	Control_CNB2_220917_02.raw	0/0	3.90506505966187			0	2.176E-10
High	Sequest HT (A2)	Unambiguous	[R].AAVEEGVVAGGGVALVR.[V]		1	3	A6TH53	O66026; B5Y368; A6TH53	0	2	0.7409	0	1	1	777.436279296875	1553.86528196375	0.450910432286316	0.000350326875036444	CID	MS2		16.15	52.4860658181333	47224	Control_CNB2_220917_02.raw	0/0	2.19689154624939			0	7.766E-06
High	Sequest HT (A2)	Unambiguous	[K].LQTLGLTqGTVVTLSAEGEDEQK.[A]	Q8(Deamidated)	1	1	P16481	P16481	0	2	0.0458	0	1	1	1209.62548828125	2418.2436999325	7.89633537839152	0.0095475562499685	CID	MS2		33.1	53.041329272	47765	Control_CNB2_220917_02.raw	0/0	3.71020984649658	12473014.5	53.0788612365723	0	2.077E-06
High	Sequest HT (A2)	Unambiguous	[R].AAVEEGVVAGGGVALVR.[V]		1	3	A6TH53	O66026; B5Y368; A6TH53	0	2	0.6463	0	1	1	777.436279296875	1553.86528196375	0.450910432286316	0.000350326875036444	HCD	MS2	73.07704	25.43897	52.4844493901333	47222	Control_CNB2_220917_02.raw	0/0	2.94017314910889			0	1.135E-08
High	Sequest HT (A2)	Unambiguous	[K].VSQALDILTYTNK.[K]		1	1	A6TEW7	A6TEW7	0	2	0.6326	0	1	1	733.399230957031	1465.79118528406	1.023485209302	0.000750107031308289	HCD	MS2	0	16.435	52.4784432450667	47215	Control_CNB2_220917_02.raw	0/0	3.62492656707764	25110295	52.402759552002	0	2.396E-07
High	Sequest HT (A2)	Unambiguous	[R].VATEFSETATATLK.[S]		1	1	B5XUB8	B5XUB8	0	2	0.3491	0	1	1	734.880126953125	1468.75297727625	0.00823572803716499	6.04812498750107E-06	HCD	MS2	48.07304	27.58	52.4347303304	47171	Control_CNB2_220917_02.raw	0/0	2.31611919403076			0	7.78E-05
High	Sequest HT (A2)	Unambiguous	[K].VLYEMDGVPEELAR.[E]		1	1	A6TEW5	A6TEW5	0	2	0.644	0	1	1	810.900329589844	1620.79338254969	-0.247761508260796	-0.000200785156266647	CID	MS2		25.3	52.4355576978667	47172	Control_CNB2_220917_02.raw	0/0	3.68175315856934	35398906.875	52.3694763183594	0	2.146E-06
High	Sequest HT (A2)	Unambiguous	[R].VATEFSETATATLK.[S]		1	1	B5XUB8	B5XUB8	0	2	0.4717	0	1	1	734.880126953125	1468.75297727625	0.00823572803716499	6.04812498750107E-06	CID	MS2		33.96432	52.4365304693333	47173	Control_CNB2_220917_02.raw	0/0	1.59103214740753			0	1.895E-05
High	Sequest HT (A2)	Unambiguous	[K].SLGQFNLDGINPAPR.[G]		1	2	A6T4F4	A6T4F4; B5Y242	0	2	0.3519	0	1	1	799.917236328125	1598.82719602625	-0.834444547954456	-0.000667066875053024	HCD	MS2	0	28.15	52.4585129098667	47195	Control_CNB2_220917_02.raw	0/0	2.87364435195923			0	2.019E-08
High	Sequest HT (A2)	Unambiguous	[R].LSDLAHVEGDVVDLnALK.[A]	N15(Deamidated)	1	1	B5XNB2	B5XNB2	0	3	0.6542	0	1	1	637.007690429688	1909.00851802906	9.02039683418004	0.00573995302082997	HCD	MS2	33.3238	24.19847	52.4591418672	47196	Control_CNB2_220917_02.raw	0/0	3.72945046424866	21416383	52.5580406188965	0	1.429E-07
High	Sequest HT (A2)	Unambiguous	[K].SLGQFNLDGINPAPR.[G]		1	2	A6T4F4	A6T4F4; B5Y242	0	2	0.5144	0	1	1	799.917236328125	1598.82719602625	-0.834444547954456	-0.000667066875053024	CID	MS2		31.93	52.4599709613333	47197	Control_CNB2_220917_02.raw	0/0	3.12945103645325			0	1.164E-05
High	Sequest HT (A2)	Unambiguous	[R].LSDLAHVEGDVVDLnALK.[A]	N15(Deamidated)	1	1	B5XNB2	B5XNB2	0	3	0.5627	0	1	1	637.007690429688	1909.00851802906	9.02039683418004	0.00573995302082997	CID	MS2		31.49066	52.4610523608	47198	Control_CNB2_220917_02.raw	0/0	3.26862955093384	21416383	52.5580406188965	0	2.445E-07
High	Sequest HT (A2)	Unambiguous	[K].EAAIQVSNVAIFNAATGK.[A]		1	1	A6TEW1	A6TEW1	0	2	0.6728	0	1	1	902.482727050781	1803.95817747156	-0.975996418032049	-0.000880329218944098	HCD	MS2	0	41.68	52.4619858797333	47199	Control_CNB2_220917_02.raw	0/0	3.81770777702332	13940172.5	52.4308700561523	0	4.412E-11
High	Sequest HT (A2)	Unambiguous	[K].EAAIQVSNVAIFNAATGK.[A]		1	1	A6TEW1	A6TEW1	0	2	0.6254	0	1	1	902.482727050781	1803.95817747156	-0.975996418032049	-0.000880329218944098	CID	MS2		21.325	52.4637252613333	47201	Control_CNB2_220917_02.raw	0/0	3.38930463790894	13940172.5	52.4308700561523	0	1.608E-07
High	Sequest HT (A2)	Unambiguous	[K].IQLVGDDLFVTNTK.[I]		1	2	A6TD53	B5XV19; A6TD53	0	2	0.9143	0	1	1	781.925231933594	1562.84318723719	0.472445055437738	0.000369178593700781	HCD	MS2	0	0.07130731	52.4708739032	47206	Control_CNB2_220917_02.raw	0/0	1.75024998188019			0	9.745E-05
High	Sequest HT (A2)	Unambiguous	[K].IQLVGDDLFVTNTK.[I]		1	2	A6TD53	B5XV19; A6TD53	0	2	0.8398	0	1	1	781.925231933594	1562.84318723719	0.472445055437738	0.000369178593700781	CID	MS2		18.535	52.4717142768	47208	Control_CNB2_220917_02.raw	0/0	3.86595940589905			0	1.347E-09
High	Sequest HT (A2)	Unambiguous	[K].IIELAGHLDTYIPEPER.[A]		1	1	A6TEX7	A6TEX7	0	3	0.7901	0	1	1	656.014709472656	1966.02957515797	0.792220637260242	0.00051917598966611	HCD	MS2	0	28.81	52.4734499477333	47210	Control_CNB2_220917_02.raw	0/0	3.24088001251221			0	7.878E-11
High	Sequest HT (A2)	Unambiguous	[R].GANFDAYAGQDIVSNAScTTNcLAPLAK.[V]	C18(Carbamidomethyl); C22(Carbamidomethyl)	1	1	P24164	P24164	0	3	0.5965	0	1	1	977.120239257813	2929.34616451344	0.233046406294921	0.000227557812446359	HCD	MS2	29.54803	32.8	52.4740955866667	47211	Control_CNB2_220917_02.raw	0/0	4.50899410247803	22082912.5	52.5394439697266	0	1.277E-07
High	Sequest HT (A2)	Unambiguous	[K].IIELAGHLDTYIPEPER.[A]		1	1	A6TEX7	A6TEX7	0	3	0.7284	0	1	1	656.014526367188	1966.02902584156	0.512816477541202	0.00033607052091611	CID	MS2		33.1	52.4750098821333	47212	Control_CNB2_220917_02.raw	0/0	2.31577754020691			0	4.733E-06
High	Sequest HT (A2)	Unambiguous	[R].GANFDAYAGQDIVSNAScTTNcLAPLAK.[V]	C18(Carbamidomethyl); C22(Carbamidomethyl)	1	1	P24164	P24164	0	3	0.6247	0	1	1	977.120239257813	2929.34616451344	0.233046406294921	0.000227557812446359	CID	MS2		42.475	52.4761953848	47213	Control_CNB2_220917_02.raw	0/0	3.81090831756592	22082912.5	52.5394439697266	0	2.777E-06
High	Sequest HT (A2)	Unambiguous	[K].VSQALDILTYTNK.[K]		1	1	A6TEW7	A6TEW7	0	2	0.745	0	1	1	733.399230957031	1465.79118528406	1.023485209302	0.000750107031308289	CID	MS2		27.01	52.4800348557333	47217	Control_CNB2_220917_02.raw	0/0	3.01597213745117	25110295	52.402759552002	0	2.363E-06
High	Sequest HT (A2)	Unambiguous	[K].FTGEVSLTGQPFVMEPSK.[S]		1	1	A6T4X2	A6T4X2	0	2	0.6614	0	1	1	977.486145019531	1953.96501340906	1.21455703064074	0.0011865995311382	CID	MS2		29.56	54.2746033173333	48878	Control_CNB2_220917_02.raw	0/0	3.15672612190247	7491668.25	54.2475090026855	0	1.012E-05
High	Sequest HT (A2)	Unambiguous	[K].LqTLGLTQGTVVTLSAEGEDEQK.[A]	Q2(Deamidated)	1	1	P16481	P16481	0	2		0.0458	2	2	1209.62548828125	2418.2436999325	7.89633537839152	0.0095475562499685	CID	MS2		33.1	53.041329272	47765	Control_CNB2_220917_02.raw	0/0	3.54031014442444	12473014.5	53.0788612365723	0	2.166E-05
High	Sequest HT (A2)	Unambiguous	[R].VGFFNPIAnGAEEETR.[L]	N9(Deamidated)	1	1	A6TCL7	A6TCL7	0	2	0.1557	0	1	1	876.417114257813	1751.82695188563	1.96778135220453	0.00172360281243145	CID	MS2		29.08	53.0680574914667	47792	Control_CNB2_220917_02.raw	0/0	5.00831317901611			0	5.711E-10
High	Sequest HT (A2)	Unambiguous	[K].IQLVGDDLFVTNTK.[I]		1	2	A6TD53	B5XV19; A6TD53	0	2	0.6203	0	1	1	781.924743652344	1562.84221067469	-0.15241799502512	-0.000119102656299219	HCD	MS2	0	27.505	53.9034107346667	48554	Control_CNB2_220917_02.raw	0/0	2.94546890258789			0	1.019E-07
High	Sequest HT (A2)	Unambiguous	[K].IQLVGDDLFVTNTK.[I]		1	2	A6TD53	B5XV19; A6TD53	0	2	0.7713	0	1	1	781.924743652344	1562.84221067469	-0.15241799502512	-0.000119102656299219	CID	MS2		15.04	53.9051900544	48556	Control_CNB2_220917_02.raw	0/0	3.62567329406738			0	7.767E-09
High	Sequest HT (A2)	Unambiguous	[K].VLYEMDGVPEELAR.[E]		1	1	A6TEW5	A6TEW5	0	2	0.5	0	1	1	810.901062011719	1620.79484739344	0.656020184606028	0.000531636718733353	HCD	MS2	0	17.02	53.9161040149333	48568	Control_CNB2_220917_02.raw	0/0	3.64285087585449			0	4.118E-08
High	Sequest HT (A2)	Unambiguous	[K].VLYEMDGVPEELAR.[E]		1	1	A6TEW5	A6TEW5	0	2	0.5273	0	1	1	810.901062011719	1620.79484739344	0.656020184606028	0.000531636718733353	CID	MS2		27.505	53.9177358114667	48570	Control_CNB2_220917_02.raw	0/0	3.10903739929199			0	4.461E-07
High	Sequest HT (A2)	Unambiguous	[R].VGFFNPIAnGAEEETR.[L]	N9(Deamidated)	1	1	A6TCL7	A6TCL7	0	2	0.1757	0	1	1	876.415832519531	1751.82438840906	0.504462384482231	0.000441864531181446	HCD	MS2	0	24.52	53.9241329466667	48577	Control_CNB2_220917_02.raw	0/0	3.7031397819519	15994594.5	53.9179267883301	0	2.442E-09
High	Sequest HT (A2)	Unambiguous	[R].VGFFNPIAnGAEEETR.[L]	N9(Deamidated)	1	1	A6TCL7	A6TCL7	0	2	0.1372	0	1	1	876.415832519531	1751.82438840906	0.504462384482231	0.000441864531181446	CID	MS2		35.44	53.9259203501333	48579	Control_CNB2_220917_02.raw	0/0	5.03388357162476	15994594.5	53.9179267883301	0	1.316E-09
High	Sequest HT (A2)	Unambiguous	[K].GVLGYTEDDVVSTDFnGEVcTSVFDAK.[A]	N16(Deamidated); C20(Carbamidomethyl)	1	1	P24164	P24164	0	3	0.928	0	1	1	975.772338867188	2925.30246334156	1.44368239259851	0.00140773385412984	CID	MS2		32.875	67.5027344256	60205	Control_CNB2_220917_03.raw	0/0	6.10901212692261			0	2.298E-10
High	Sequest HT (A2)	Unambiguous	[R].GLAQGTDVSFGTFGLK.[A]		1	1	A6TEW5	A6TEW5	0	2	0.5723	0	1	1	799.414489746094	1597.82170286219	-0.21587373457842	-0.000172463906324083	HCD	MS2	0	27.46	53.9615270426667	48615	Control_CNB2_220917_02.raw	0/0	3.10626578330994			0	5.752E-07
High	Sequest HT (A2)	Unambiguous	[K].TGTcGVYGTANDYAVVWPTGR.[A]	C4(Carbamidomethyl)	1	1	Q9F663	Q9F663	0	2	0.6744	0	1	1	1123.02014160156	2245.03300657313	-0.550377740957237	-0.000617808437294087	HCD	MS2	0	31.96	53.9812784978667	48627	Control_CNB2_220917_02.raw	0/0	5.18522787094116			0	2.481E-12
High	Sequest HT (A2)	Unambiguous	[K].TGTcGVYGTAnDYAVVWPTGR.[A]	C4(Carbamidomethyl); N11(Deamidated)	1	1	Q9F663	Q9F663	0	2	0.7296	0	1	1	1123.51965332031	2246.03203001063	6.13166013908993	0.00688591031270591	CID	MS2		43.03	53.9868468962667	48629	Control_CNB2_220917_02.raw	0/0	3.91537761688232			0	5.762E-09
High	Sequest HT (A2)	Unambiguous	[R].VPTPNVSVVDLTVR.[L]		1	1	P24164	P24164	0	2	0.7316	0	1	1	748.427001953125	1495.84672727625	-0.763027961538625	-0.000570686874993953	HCD	MS2	18.76206	19.29802	54.0002339416	48640	Control_CNB2_220917_02.raw	0/0	2.31303739547729			0	1.868E-07
High	Sequest HT (A2)	Unambiguous	[R].VPTPNVSVVDLTVR.[L]		1	1	P24164	P24164	0	2	0.6825	0	1	1	748.427001953125	1495.84672727625	-0.763027961538625	-0.000570686874993953	CID	MS2		17.85112	54.0016982949333	48642	Control_CNB2_220917_02.raw	0/0	2.10716986656189			0	6.652E-07
High	Sequest HT (A2)	Unambiguous	[K].ITTVQAAIDYInGHQA.[-]	N12(Deamidated)	1	1	B5XXH6	B5XXH6	0	2	0.0189	0	1	1	858.432983398438	1715.85869016688	-0.6993771063889	-0.000600016562488426	HCD	MS2	0	22.765	54.0072979650667	48646	Control_CNB2_220917_02.raw	0/0	3.70230770111084			0	3.928E-08
High	Sequest HT (A2)	Unambiguous	[K].ITTVQAAIDYINGHqA.[-]	Q15(Deamidated)	1	1	B5XXH6	B5XXH6	0	2		0.0189	2	2	858.432983398438	1715.85869016688	-0.6993771063889	-0.000600016562488426	HCD	MS2	0	22.765	54.0072979650667	48646	Control_CNB2_220917_02.raw	0/0	3.63491106033325			0	7.698E-07
High	Sequest HT (A2)	Unambiguous	[R].GLAQGTDVSFGTFGLK.[A]		1	1	A6TEW5	A6TEW5	0	2	0.7434	0	1	1	799.414489746094	1597.82170286219	-0.21587373457842	-0.000172463906324083	CID	MS2		21.34	53.9633436477333	48617	Control_CNB2_220917_02.raw	0/0	3.42521500587463			0	2.782E-09
High	Sequest HT (A2)	Unambiguous	[R].ELLSQYDFPGDDTPIVR.[G]		1	1	A6TEX7	A6TEX7	0	2	0.709	0	1	1	982.9833984375	1964.959520245	-0.24294387687111	-0.000238687499859225	HCD	MS2	30.6109	33.1	67.5223417978667	60224	Control_CNB2_220917_03.raw	0/0	4.09377479553223			0	3.335E-07
High	Sequest HT (A2)	Unambiguous	[R].ELLSQYDFPGDDTPIVR.[G]		1	1	A6TEX7	A6TEX7	0	2	0.7615	0	1	1	982.983703613281	1964.96013059656	0.0676739287021692	6.64882813907752E-05	CID	MS2		10.67686	53.8994798506667	48549	Control_CNB2_220917_02.raw	0/0	4.36483001708984			0	9.187E-10
High	Sequest HT (A2)	Unambiguous	[R].ELLSQYDFPGDDTPIVR.[G]		1	1	A6TEX7	A6TEX7	0	2	0.6869	0	1	1	982.983093261719	1964.95890989344	-0.553561682444389	-0.000543863281109225	HCD	MS2	15.00468	7.108488	53.8977692874667	48547	Control_CNB2_220917_02.raw	0/0	4.27572631835938			0	2.291E-10
High	Sequest HT (A2)	Unambiguous	[K].ITTVQAAIDYInGHQA.[-]	N12(Deamidated)	1	1	B5XXH6	B5XXH6	0	3	0.0298	0	1	1	572.624877929688	1715.86008052906	0.11092342890683	6.34430208482269E-05	HCD	MS2	43.70754	15.63192	53.7127525418667	48382	Control_CNB2_220917_02.raw	0/0	3.01910305023193	22699818	53.7138900756836	0	5.55E-06
High	Sequest HT (A2)	Unambiguous	[K].ITTVQAAIDYINGHqA.[-]	Q15(Deamidated)	1	1	B5XXH6	B5XXH6	0	3		0.0298	2	2	572.624877929688	1715.86008052906	0.11092342890683	6.34430208482269E-05	HCD	MS2	43.70754	15.63192	53.7127525418667	48382	Control_CNB2_220917_02.raw	0/0	2.92947721481323	22699818	53.7138900756836	0	0.0004086
High	Sequest HT (A2)	Unambiguous	[K].ITTVQAAIDYInGHQA.[-]	N12(Deamidated)	1	1	B5XXH6	B5XXH6	0	3	0.0426	0	1	1	572.624877929688	1715.86008052906	0.11092342890683	6.34430208482269E-05	CID	MS2		21.355	53.7143024581333	48384	Control_CNB2_220917_02.raw	0/0	3.28817367553711	22699818	53.7138900756836	0	1.926E-08
High	Sequest HT (A2)	Unambiguous	[K].ITTVQAAIDYINGHqA.[-]	Q15(Deamidated)	1	1	B5XXH6	B5XXH6	0	3		0.0426	2	2	572.624877929688	1715.86008052906	0.11092342890683	6.34430208482269E-05	CID	MS2		21.355	53.7143024581333	48384	Control_CNB2_220917_02.raw	0/0	3.14721012115479	22699818	53.7138900756836	0	2.842E-07
High	Sequest HT (A2)	Unambiguous	[K].FGVSAAAAVAVAAGPVEAAEEK.[T]		1	1	A6TGN9	A6TGN9	0	2	0.7638	0	1	1	1008.02624511719	2015.04521360438	0.405789756546876	0.000408842187425762	CID	MS2		33.1	67.5311495541333	60233	Control_CNB2_220917_03.raw	0/0	4.69911956787109			0	8.838E-09
High	Sequest HT (A2)	Unambiguous	[K].AAAFEGELIPASQIDR.[L]		1	1	P0A297	P0A297	0	2	0.5548	0	1	1	844.436157226563	1687.86503782313	0.0371197496191288	3.13265626346038E-05	CID	MS2		18.94	53.7373098682667	48408	Control_CNB2_220917_02.raw	0/0	4.19563436508179			0	1.563E-09
High	Sequest HT (A2)	Unambiguous	[K].NALVPWSPISEK.[Y]		1	1	Q9F663	Q9F663	0	2	0.7527	0	1	1	670.8642578125	1340.721238995	0.269746676094853	0.00018082750011672	CID	MS2		27.71745	53.7621614533333	48431	Control_CNB2_220917_02.raw	0/0	1.82016134262085			0	0.0001577
High	Sequest HT (A2)	Unambiguous	[R].ELPELTEEFIK.[R]		1	2	A6T5H9	A6T5H9; B5Y0U3	0	2	0.4789	0	1	1	674.357238769531	1347.70720090906	2.2087480392766	0.00148836953133014	HCD	MS2	45.95006	26.60709	53.7784226632	48449	Control_CNB2_220917_02.raw	0/0	2.13348841667175			0	0.0001232
High	Sequest HT (A2)	Unambiguous	[R].ELPELTEEFIK.[R]		1	2	A6T5H9	A6T5H9; B5Y0U3	0	2	0.5779	0	1	1	674.355712890625	1347.70414915125	-0.0556641052942676	-3.75093749198641E-05	CID	MS2		25.7031	53.7798746053333	48451	Control_CNB2_220917_02.raw	0/0	2.62732982635498			0	9.563E-05
High	Sequest HT (A2)	Unambiguous	[K].VVADIAGVPAQINIAEVR.[K]		1	1	B5XNA0	B5XNA0	0	2	0.756	0	1	1	918.023315429688	1835.03935422938	0.453085515346992	0.00041571468739221	HCD	MS2	58.38381	21.505	53.7913364096	48461	Control_CNB2_220917_02.raw	0/0	3.31967759132385			0	1.604E-07
High	Sequest HT (A2)	Unambiguous	[K].VVADIAGVPAQINIAEVR.[K]		1	1	B5XNA0	B5XNA0	0	2	0.6296	0	1	1	918.023498535156	1835.03972044031	0.65265131897994	0.00059882015614221	CID	MS2		31.375	53.7930826352	48463	Control_CNB2_220917_02.raw	0/0	2.97402215003967			0	2.67E-10
High	Sequest HT (A2)	Unambiguous	[K].GIDTVLAELR.[A]		1	1	A6TFM8	A6TFM8	0	2	0.5141	0	1	1	543.811279296875	1086.61528196375	-0.0623553217877261	-3.38781248956366E-05	HCD	MS2	0	8.203213	53.8211083136	48485	Control_CNB2_220917_02.raw	0/0	2.49283909797668			0	0.0001326
High	Sequest HT (A2)	Unambiguous	[K].GIDTVLAELR.[A]		1	1	A6TFM8	A6TFM8	0	2	0.5903	0	1	1	543.811279296875	1086.61528196375	-0.0623553217877261	-3.38781248956366E-05	CID	MS2		12.56709	53.8224476874667	48487	Control_CNB2_220917_02.raw	0/0	3.09612655639648			0	1.479E-05
High	Sequest HT (A2)	Unambiguous	[K].FGVSAAAAVAVAAGPVEAAEEK.[T]		1	1	A6TGN9	A6TGN9	0	2	0.6941	0	1	1	1008.02624511719	2015.04521360438	0.405789756546876	0.000408842187425762	HCD	MS2	0	40.575	67.5293895789333	60231	Control_CNB2_220917_03.raw	0/0	5.45556926727295			0	1.503E-12
High	Sequest HT (A2)	Unambiguous	[R].ELLSQYDFPGDDTPIVR.[G]		1	1	A6TEX7	A6TEX7	0	2	0.7772	0	1	1	982.9833984375	1964.959520245	-0.24294387687111	-0.000238687499859225	CID	MS2		43.165	67.5246816144	60226	Control_CNB2_220917_03.raw	0/0	3.68270897865295			0	6.46E-07
High	Sequest HT (A2)	Unambiguous	[K].ITTVQAAIDYInGHQA.[-]	N12(Deamidated)	1	1	B5XXH6	B5XXH6	0	2	0.0903	0	1	1	858.432983398438	1715.85869016688	-0.6993771063889	-0.000600016562488426	CID	MS2		25.81262	54.0090378757333	48648	Control_CNB2_220917_02.raw	0/0	4.31580352783203			0	5.812E-08
High	Sequest HT (A2)	Unambiguous	[K].ISELSEEQIDILR.[E]		1	1	B5XNB4	B5XNB4	0	2	0.6141	0	1	1	772.911193847656	1544.81511106531	-0.981964240796812	-0.000758477343651975	CID	MS2		29.55573	53.7029573605333	48373	Control_CNB2_220917_02.raw	0/0	3.5490665435791			0	1.293E-07
High	Sequest HT (A2)	Unambiguous	[R].AAVEEGVVAGGGVALVR.[V]		1	3	A6TH53	O66026; B5Y368; A6TH53	0	2	0.4826	0	1	1	777.435852050781	1553.86442747156	-0.0990037608666109	-7.69192187135559E-05	HCD	MS2	0	30.76	54.0711683776	48704	Control_CNB2_220917_02.raw	0/0	2.87517619132996			0	3.976E-09
High	Sequest HT (A2)	Unambiguous	[K].ITTVQAAIDYInGHQA.[-]	N12(Deamidated)	1	1	B5XXH6	B5XXH6	0	3	0.0749	0	1	1	572.624877929688	1715.86008052906	0.11092342890683	6.34430208482269E-05	HCD	MS2	55.91479	26.08141	54.075517984	48709	Control_CNB2_220917_02.raw	0/0	3.07034420967102	16166013	54.0777015686035	0	3.235E-07
High	Sequest HT (A2)	Unambiguous	[R].APIVLAVYTR.[A]		1	1	Q9F663	Q9F663	0	2	0.7619	0	1	1	551.834350585938	1102.66142454188	-0.436668866666981	-0.00024074906241367	CID	MS2		33.1	54.1877777632	48805	Control_CNB2_220917_02.raw	0/0	2.73023891448975	18702269.75	54.1636276245117	0	1.026E-05
High	Sequest HT (A2)	Unambiguous	[K].LQTLGLTQGTVVTLSAEGEDEQK.[A]		1	1	P16481	P16481	0	3	0.5707	0	1	1	806.41796875	2417.23935299	-0.511256515283298	-0.000411943333347153	HCD	MS2	62.62418	26.005	54.1934670290667	48812	Control_CNB2_220917_02.raw	0/0	3.68396615982056			0	6.33E-08
High	Sequest HT (A2)	Unambiguous	[K].LQTLGLTQGTVVTLSAEGEDEQK.[A]		1	1	P16481	P16481	0	3	0.4713	0	1	1	806.41796875	2417.23935299	-0.511256515283298	-0.000411943333347153	CID	MS2		35.46	54.1954339784	48814	Control_CNB2_220917_02.raw	0/0	3.47575879096985			0	5.276E-09
High	Sequest HT (A2)	Unambiguous	[K].VVADIAGVPAQINIAEVR.[K]		1	1	B5XNA0	B5XNA0	0	2	0.652	0	1	1	918.023498535156	1835.03972044031	0.65265131897994	0.00059882015614221	HCD	MS2	19.31151	20.605	54.2244678421333	48834	Control_CNB2_220917_02.raw	0/0	3.19103670120239			0	2.227E-08
High	Sequest HT (A2)	Unambiguous	[K].VVADIAGVPAQINIAEVR.[K]		1	1	B5XNA0	B5XNA0	0	2	0.6118	0	1	1	918.023498535156	1835.03972044031	0.65265131897994	0.00059882015614221	CID	MS2		30.595	54.2262264866667	48836	Control_CNB2_220917_02.raw	0/0	3.22025775909424			0	8.843E-09
High	Sequest HT (A2)	Unambiguous	[R].GIDQLLANASQLGK.[G]		1	1	P19650	P19650	0	2	0.5722	0	1	1	714.396118164063	1427.78495969813	-0.21621729937472	-0.00015435593741131	HCD	MS2	0	21.265	54.24074416	48845	Control_CNB2_220917_02.raw	0/0	3.67417335510254	11862614.5	54.2314949035645	0	4.078E-07
High	Sequest HT (A2)	Unambiguous	[R].APIVLAVYTR.[A]		1	1	Q9F663	Q9F663	0	2	0.8072	0	1	1	551.834350585938	1102.66142454188	-0.436668866666981	-0.00024074906241367	HCD	MS2	30.6848	21.10522	54.1861740944	48803	Control_CNB2_220917_02.raw	0/0	2.22697162628174	18702269.75	54.1636276245117	0	6.982E-05
High	Sequest HT (A2)	Unambiguous	[R].GIDQLLANASQLGK.[G]		1	1	P19650	P19650	0	2	0.7599	0	1	1	714.396118164063	1427.78495969813	-0.21621729937472	-0.00015435593741131	CID	MS2		31.165	54.2423778232	48847	Control_CNB2_220917_02.raw	0/0	2.79139375686646	11862614.5	54.2314949035645	0	1.427E-05
High	Sequest HT (A2)	Unambiguous	[R].ELLSQYDFPGDDTPIVR.[G]		1	1	A6TEX7	A6TEX7	0	2	0.7979	0	1	1	982.984130859375	1964.96098508875	0.50253885650476	0.000493734375140775	CID	MS2		13.07542	54.2552624485333	48859	Control_CNB2_220917_02.raw	0/0	4.79659223556519			0	1.254E-09
High	Sequest HT (A2)	Unambiguous	[K].TTLTAAITTVLAK.[T]		1	1	A6TEX7	A6TEX7	0	2	0.7958	0	1	1	652.395202636719	1303.78312864344	-0.011172534877752	-7.28328132026945E-06	HCD	MS2	45.63013	9.26291	54.2582350466667	48862	Control_CNB2_220917_02.raw	0/0	2.39921736717224	56085502.75	54.2302322387695	0	8.775E-06
High	Sequest HT (A2)	Unambiguous	[K].TTLTAAITTVLAK.[T]		1	1	A6TEX7	A6TEX7	0	2	0.7466	0	1	1	652.395202636719	1303.78312864344	-0.011172534877752	-7.28328132026945E-06	CID	MS2		9.45823	54.2598085621333	48864	Control_CNB2_220917_02.raw	0/0	2.91783356666565	56085502.75	54.2302322387695	0	1.335E-06
High	Sequest HT (A2)	Unambiguous	[K].IQLVGDDLFVTNTK.[I]		1	2	A6TD53	B5XV19; A6TD53	0	2	0.6254	0	1	1	781.924438476563	1562.84160032313	-0.542957401564406	-0.000424278437549219	HCD	MS2	0	32.515	54.2605771008	48865	Control_CNB2_220917_02.raw	0/0	2.90811038017273			0	1.991E-07
High	Sequest HT (A2)	Unambiguous	[K].IQLVGDDLFVTNTK.[I]		1	2	A6TD53	B5XV19; A6TD53	0	2	0.7577	0	1	1	781.924438476563	1562.84160032313	-0.542957401564406	-0.000424278437549219	CID	MS2		23.845	54.2621578525333	48867	Control_CNB2_220917_02.raw	0/0	3.54849553108215			0	1.586E-07
High	Sequest HT (A2)	Unambiguous	[K].FTGEVSLTGQPFVMEPSK.[S]		1	1	A6T4X2	A6T4X2	0	2	0.4525	0	1	1	977.486145019531	1953.96501340906	1.21455703064074	0.0011865995311382	HCD	MS2	42.67357	36.825	54.2729074986667	48876	Control_CNB2_220917_02.raw	0/0	3.16162419319153	7491668.25	54.2475090026855	0	1.481E-06
High	Sequest HT (A2)	Unambiguous	[R].ELLSQYDFPGDDTPIVR.[G]		1	1	A6TEX7	A6TEX7	0	2	0.7537	0	1	1	982.983276367188	1964.95927610438	-0.367190999100421	-0.000360757812359225	HCD	MS2	8.563844	12.51301	54.253652356	48857	Control_CNB2_220917_02.raw	0/0	4.75432157516479			0	8.684E-10
High	Sequest HT (A2)	Unambiguous	[K].GIDTVLAELR.[A]		1	1	A6TFM8	A6TFM8	0	2	0.5793	0	1	1	543.811340332031	1086.61540403406	0.0499846267795891	2.71570313543634E-05	CID	MS2		9.217443	54.1845364309333	48801	Control_CNB2_220917_02.raw	0/0	3.27993369102478	56171705	54.2208786010742	0	3.783E-06
High	Sequest HT (A2)	Unambiguous	[R].SGETEDATIADLAVGTAAGqIK.[T]	Q20(Deamidated)	1	2	A6TD53	B5XV19; A6TD53	0	2	0.6913	0	1	1	1060.0341796875	2119.061082745	9.9026323349879	0.0104920375001127	CID	MS2		40.5	54.1633394877333	48788	Control_CNB2_220917_02.raw	0/0	6.0947699546814			0	2.8E-11
High	Sequest HT (A2)	Unambiguous	[R].SGETEDATIADLAVGTAAGQIK.[T]		1	2	A6TD53	B5XV19; A6TD53	0	2	0.6463	0	1	1	1059.53161621094	2118.05595579188	-0.0599030997397291	-6.34390623872605E-05	HCD	MS2	26.84139	29.455	54.1605270058667	48787	Control_CNB2_220917_02.raw	0/0	5.57052373886108	38802305	54.0781326293945	0	1.082E-13
High	Sequest HT (A2)	Unambiguous	[K].ITTVQAAIDYInGHQA.[-]	N12(Deamidated)	1	1	B5XXH6	B5XXH6	0	3	0.054	0	1	1	572.624877929688	1715.86008052906	0.11092342890683	6.34430208482269E-05	CID	MS2		26.37347	54.0774597181333	48711	Control_CNB2_220917_02.raw	0/0	3.51865577697754	16166013	54.0777015686035	0	3.017E-11
High	Sequest HT (A2)	Unambiguous	[K].LQTLGLTQGTVVTLSAEGEDEQK.[A]		1	1	P16481	P16481	0	2	0.7421	0	1	1	1209.12561035156	2417.24394407313	1.38805096209927	0.0016776265624685	HCD	MS2	59.6795	39.04	54.0784640552	48712	Control_CNB2_220917_02.raw	0/0	5.08427333831787	18336950.5	54.1062774658203	0	3.232E-10
High	Sequest HT (A2)	Unambiguous	[K].LQTLGLTQGTVVTLSAEGEDEQK.[A]		1	1	P16481	P16481	0	2	0.7474	0	1	1	1209.12561035156	2417.24394407313	1.38805096209927	0.0016776265624685	CID	MS2		33.1	54.0801910472	48714	Control_CNB2_220917_02.raw	0/0	3.91704320907593	18336950.5	54.1062774658203	0	8.559E-07
High	Sequest HT (A2)	Unambiguous	[K].ISELSEEQIDILR.[E]		1	1	B5XNB4	B5XNB4	0	2	0.5858	0	1	1	772.911071777344	1544.81486692469	-1.14000281998593	-0.000880547656151975	HCD	MS2	12.51076	19.315	54.0830365688	48717	Control_CNB2_220917_02.raw	0/0	3.38350033760071			0	2.355E-08
High	Sequest HT (A2)	Unambiguous	[K].ISELSEEQIDILR.[E]		1	1	B5XNB4	B5XNB4	0	2	0.6243	0	1	1	772.911071777344	1544.81486692469	-1.14000281998593	-0.000880547656151975	CID	MS2		24.938	54.0846989816	48719	Control_CNB2_220917_02.raw	0/0	3.54399371147156			0	1.297E-07
High	Sequest HT (A2)	Unambiguous	[K].AAAFEGELIPASQIDR.[L]		1	1	P0A297	P0A297	0	2	0.5881	0	1	1	844.435424804688	1687.86357297938	-0.830748102104296	-0.000701095312365396	HCD	MS2	0	29.26	54.0939174896	48727	Control_CNB2_220917_02.raw	0/0	3.68649506568909			0	1.24E-10
High	Sequest HT (A2)	Unambiguous	[K].AAAFEGELIPASQIDR.[L]		1	1	P0A297	P0A297	0	2	0.6061	0	1	1	844.435424804688	1687.86357297938	-0.830748102104296	-0.000701095312365396	CID	MS2		19.285	54.0954672738667	48729	Control_CNB2_220917_02.raw	0/0	3.57528924942017			0	5.549E-09
High	Sequest HT (A2)	Unambiguous	[K].NALVPWSPISEK.[Y]		1	1	Q9F663	Q9F663	0	2	0.8659	0	1	1	670.864196777344	1340.72111692469	0.17869840902961	0.00011979234386672	HCD	MS2	27.34221	19.1305	54.10567912	48740	Control_CNB2_220917_02.raw	0/0	2.46246957778931			0	9.976E-05
High	Sequest HT (A2)	Unambiguous	[K].GVLGYTEDDVVSTDFnGEVcTSVFDAK.[A]	N16(Deamidated); C20(Carbamidomethyl)	1	1	P24164	P24164	0	3	0.7096	0	1	1	975.772338867188	2925.30246334156	1.44368239259851	0.00140773385412984	HCD	MS2	42.01199	23.245	67.5008739906667	60203	Control_CNB2_220917_03.raw	0/0	5.43869781494141			0	3.956E-11
High	Sequest HT (A2)	Unambiguous	[R].VFMQPASEGTGIIAGGAMR.[A]		1	1	A6TEV5	A6TEV5	0	2	0.7361	0	1	1	946.970764160156	1892.93425169031	-0.772519466258338	-0.000731164843728038	CID	MS2		33.1	54.1131144773333	48747	Control_CNB2_220917_02.raw	0/0	4.66415309906006	30199508.5	54.1738548278809	0	3.666E-09
High	Sequest HT (A2)	Unambiguous	[R].DAnGIDPVSLIAFDK.[V]	N3(Deamidated)	1	1	A6TEX1	A6TEX1	0	2	0.6992	0	1	1	788.400695800781	1575.79411497156	2.56100835722213	0.00201780578123434	CID	MS2		17.30089	67.4729859232	60180	Control_CNB2_220917_03.raw	0/0	3.78713607788086			0	1.535E-08
High	Sequest HT (A2)	Unambiguous	[R].ELPELTEEFIK.[R]		1	2	A6T5H9	A6T5H9; B5Y0U3	0	2	0.4873	0	1	1	674.355590820313	1347.70390501063	-0.236817076859937	-0.000159579687419864	HCD	MS2	25.8159	21.505	54.1442420746667	48772	Control_CNB2_220917_02.raw	0/0	1.96605551242828			0	2.6E-05
High	Sequest HT (A2)	Unambiguous	[R].ELPELTEEFIK.[R]		1	2	A6T5H9	A6T5H9; B5Y0U3	0	2	0.6527	0	1	1	674.355590820313	1347.70390501063	-0.236817076859937	-0.000159579687419864	CID	MS2		31.375	54.145867336	48774	Control_CNB2_220917_02.raw	0/0	2.3867495059967			0	9.474E-05
High	Sequest HT (A2)	Unambiguous	[R].TTPSIIAYTQDGETLVGQPAK.[R]		1	2	A6T4F4	A6T4F4; B5Y242	0	2	0.7927	0	1	1	1095.564453125	2190.12162962	-3.29847715931024	-0.00361204499995438	HCD	MS2	62.43674	12.91	54.147394304	48776	Control_CNB2_220917_02.raw	0/0	3.28314757347107	27122506.5	54.1680717468262	0	0.0004434
High	Sequest HT (A2)	Unambiguous	[R].TTPSIIAYTQDGETLVGQPAK.[R]		1	2	A6T4F4	A6T4F4; B5Y242	0	2	0.8228	0	1	1	1095.564453125	2190.12162962	-3.29847715931024	-0.00361204499995438	CID	MS2		23.965	54.1528403136	48778	Control_CNB2_220917_02.raw	0/0	4.1165976524353	27122506.5	54.1680717468262	0	1.463E-06
High	Sequest HT (A2)	Unambiguous	[R].AAVEEGVVAGGGVALVR.[V]		1	3	A6TH53	O66026; B5Y368; A6TH53	0	2	0.6726	0	1	1	777.435852050781	1553.86442747156	-0.0990037608666109	-7.69192187135559E-05	CID	MS2		23.065	54.0729853832	48706	Control_CNB2_220917_02.raw	0/0	2.80616235733032			0	3.706E-08
High	Sequest HT (A2)	Unambiguous	[K].ISELSEEQIDILR.[E]		1	1	B5XNB4	B5XNB4	0	2	0.6056	0	1	1	772.911193847656	1544.81511106531	-0.981964240796812	-0.000758477343651975	HCD	MS2	0	27.5087	53.7010839973333	48371	Control_CNB2_220917_02.raw	0/0	3.21541857719421			0	4.043E-09
High	Sequest HT (A2)	Unambiguous	[K].ITTVQAAIDYInGHQA.[-]	N12(Deamidated)	1	1	B5XXH6	B5XXH6	0	2	0.061	0	1	1	858.434020996094	1715.86076536219	0.510042919309187	0.000437581093761574	CID	MS2		27.97	53.6722462181333	48343	Control_CNB2_220917_02.raw	0/0	4.10362720489502			0	8.443E-08
High	Sequest HT (A2)	Unambiguous	[R].SHDALTAVTSLSVDK.[T]		1	1	A6T7E9	A6T7E9	0	3	0.5934	0	1	1	515.270385742188	1543.79660396656	0.244226897365613	0.000125678854222618	HCD	MS2	37.6268	18.39798	67.5771770008	60271	Control_CNB2_220917_03.raw	0/0	3.0477991104126	22353116.5	67.4886932373047	0	3.947E-07
High	Sequest HT (A2)	Unambiguous	[K].LVIEMETnGTIDPEEAIR.[R]	N8(Deamidated)	1	1	A6TEU8	A6TEU8	0	2	0.7091	0	1	1	1016.00054931641	2030.99382200281	-0.610955294724769	-0.000620423593604036	CID	MS2		29.515	53.2323815914667	47948	Control_CNB2_220917_02.raw	0/0	4.39898777008057	10380902	53.1936874389648	0	4.521E-11
High	Sequest HT (A2)	Unambiguous	[R].TTDVTGTIELPEGVEMVMPGDNIK.[M]		1	1	A6TEX7	A6TEX7	0	3	0.8074	0	1	1	849.417907714844	2546.23916988453	1.07549106503976	0.000912818177160564	CID	MS2		31.70627	67.6001384784	60285	Control_CNB2_220917_03.raw	0/0	5.97128820419312			0	9.011E-15
High	Sequest HT (A2)	Unambiguous	[K].AAAFEGELIPASQIDR.[L]		1	1	P0A297	P0A297	0	2	0.6145	0	1	1	844.435363769531	1687.86345090906	-0.903070423081248	-0.000762130468615396	CID	MS2		33.1	53.2435247341333	47958	Control_CNB2_220917_02.raw	0/0	3.32393026351929			0	3.63E-08
High	Sequest HT (A2)	Unambiguous	[R].TTDVTGTIELPEGVEMVMPGDNIK.[M]		1	1	A6TEX7	A6TEX7	0	3	0.6864	0	1	1	849.417724609375	2546.23862056813	0.859754458859205	0.000729712708410564	HCD	MS2	0	30.85	67.5981903896	60283	Control_CNB2_220917_03.raw	0/0	6.40659666061401			0	1.484E-14
High	Sequest HT (A2)	Unambiguous	[K].IIELAGHLDTYIPEPER.[A]		1	1	A6TEX7	A6TEX7	0	3	0.6074	0	1	1	656.014343261719	1966.02847652516	0.233412317822162	0.00015296505216611	HCD	MS2	54.72551	22.6	53.2796857146667	47989	Control_CNB2_220917_02.raw	0/0	2.97605204582214	14597611	53.2322616577148	0	4.557E-07
High	Sequest HT (A2)	Unambiguous	[R].VPTPNVSVVDLTVR.[L]		1	1	P24164	P24164	0	2	0.5463	0	1	1	748.427062988281	1495.84684934656	-0.681421860371286	-0.000509651718743953	HCD	MS2	34.81081	13.60273	53.3120802282667	48015	Control_CNB2_220917_02.raw	0/0	2.04594755172729			0	2.794E-05
High	Sequest HT (A2)	Unambiguous	[K].LVIEMETnGTIDPEEAIR.[R]	N8(Deamidated)	1	1	A6TEU8	A6TEU8	0	2	0.7244	0	1	1	1016.00054931641	2030.99382200281	-0.610955294724769	-0.000620423593604036	HCD	MS2	0	19.345	53.2304648912	47946	Control_CNB2_220917_02.raw	0/0	2.82966613769531	10380902	53.1936874389648	0	7.7E-09
High	Sequest HT (A2)	Unambiguous	[R].VPTPNVSVVDLTVR.[L]		1	1	P24164	P24164	0	2	0.6476	0	1	1	748.427062988281	1495.84684934656	-0.681421860371286	-0.000509651718743953	CID	MS2		24.19377	53.3172863834667	48017	Control_CNB2_220917_02.raw	0/0	2.10257768630981			0	1.563E-06
High	Sequest HT (A2)	Unambiguous	[K].ITTVQAAIDYInGHQA.[-]	N12(Deamidated)	1	1	B5XXH6	B5XXH6	0	2	0.0827	0	1	1	858.43505859375	1715.8628405575	1.71946294500727	0.00147517875001157	CID	MS2		19.03	53.3295919952	48026	Control_CNB2_220917_02.raw	0/0	4.23342084884644			0	7.61E-08
High	Sequest HT (A2)	Unambiguous	[K].ITTVQAAIDYInGHQA.[-]	N12(Deamidated)	1	1	B5XXH6	B5XXH6	0	3	0.0692	0	1	1	572.624572753906	1715.85916500172	-0.422644229489385	-0.000241732760401773	HCD	MS2	40.01627	27.89489	53.3351980189333	48032	Control_CNB2_220917_02.raw	0/0	2.89209461212158	46793902	53.371654510498	0	3.856E-05
High	Sequest HT (A2)	Unambiguous	[K].ITTVQAAIDYInGHQA.[-]	N12(Deamidated)	1	1	B5XXH6	B5XXH6	0	3	0.0677	0	1	1	572.624572753906	1715.85916500172	-0.422644229489385	-0.000241732760401773	CID	MS2		12.91	53.3368666277333	48034	Control_CNB2_220917_02.raw	0/0	3.83894300460815	46793902	53.371654510498	0	4.579E-08
High	Sequest HT (A2)	Unambiguous	[K].ISELSEEQIDILR.[E]		1	1	B5XNB4	B5XNB4	0	2	0.593	0	1	1	772.911437988281	1544.81559934656	-0.665887082418583	-0.000514336718651975	HCD	MS2	0	21.925	53.3520265205333	48046	Control_CNB2_220917_02.raw	0/0	3.44372630119324			0	1.003E-08
High	Sequest HT (A2)	Unambiguous	[K].ISELSEEQIDILR.[E]		1	1	B5XNB4	B5XNB4	0	2	0.5833	0	1	1	772.911437988281	1544.81559934656	-0.665887082418583	-0.000514336718651975	CID	MS2		30.86934	53.3537456274667	48048	Control_CNB2_220917_02.raw	0/0	3.35529088973999			0	1.8E-07
High	Sequest HT (A2)	Unambiguous	[R].ELPELTEEFIK.[R]		1	2	A6T5H9	A6T5H9; B5Y0U3	0	2	0.3434	0	1	1	674.356994628906	1347.70671262781	1.84644209614526	0.00124422890633014	HCD	MS2	0	33.1	53.3593489549333	48054	Control_CNB2_220917_02.raw	0/0	1.97534358501434			0	0.0001786
High	Sequest HT (A2)	Unambiguous	[K].ITTVQAAIDYInGHQA.[-]	N12(Deamidated)	1	1	B5XXH6	B5XXH6	0	2	0.06	0	1	1	858.43505859375	1715.8628405575	1.71946294500727	0.00147517875001157	HCD	MS2	16.85846	31.27345	53.3279775378667	48024	Control_CNB2_220917_02.raw	0/0	4.00043725967407			0	2.523E-09
High	Sequest HT (A2)	Unambiguous	[R].AAVEEGVVAGGGVALVR.[V]		1	3	A6TH53	O66026; B5Y368; A6TH53	0	2	0.4841	0	1	1	777.437194824219	1553.86711301844	1.62929798904259	0.00126585421878644	CID	MS2		26.79732	53.2270214221333	47943	Control_CNB2_220917_02.raw	0/0	2.82700610160828	39484207.5	53.3992233276367	0	2.81E-08
High	Sequest HT (A2)	Unambiguous	[R].AAVEEGVVAGGGVALVR.[V]		1	3	A6TH53	O66026; B5Y368; A6TH53	0	2	0.5	0	1	1	777.437194824219	1553.86711301844	1.62929798904259	0.00126585421878644	HCD	MS2	32.21922	32.155	53.2254381909333	47941	Control_CNB2_220917_02.raw	0/0	3.0166494846344	39484207.5	53.3992233276367	0	6.096E-09
High	Sequest HT (A2)	Unambiguous	[K].LQTLGLTqGTVVTLSAEGEDEQK.[A]	Q8(Deamidated)	1	1	P16481	P16481	0	3		0.0123	2	2	806.752685546875	2418.24350338063	7.81505596597188	0.00629952020831951	CID	MS2		37.18	53.2190010653333	47935	Control_CNB2_220917_02.raw	0/0	4.83488655090332			0	2.866E-07
High	Sequest HT (A2)	Unambiguous	[K].AAGAELVGMEDLAEQIK.[K]		1	1	A6TGN6	A6TGN6	0	2	0.6461	0	1	1	872.943420410156	1744.87956419031	0.566177111888953	0.00049395515645756	HCD	MS2	30.15338	28.29002	67.6504302229333	60322	Control_CNB2_220917_03.raw	0/0	4.21114063262939			0	2.927E-12
High	Sequest HT (A2)	Unambiguous	[R].VFMQPASEGTGIIAGGAMR.[A]		1	1	A6TEV5	A6TEV5	0	2	0.6444	0	1	1	946.971740722656	1892.93620481531	0.259277327227151	0.000245397656271962	HCD	MS2	0	24.265	53.0729051157333	47798	Control_CNB2_220917_02.raw	0/0	3.60375666618347	25725463	53.1228332519531	0	4.775E-06
High	Sequest HT (A2)	Unambiguous	[R].VFMQPASEGTGIIAGGAMR.[A]		1	1	A6TEV5	A6TEV5	0	2	0.8385	0	1	1	946.971740722656	1892.93620481531	0.259277327227151	0.000245397656271962	CID	MS2		33.76	53.0747508722667	47800	Control_CNB2_220917_02.raw	0/0	3.53455901145935	25725463	53.1228332519531	0	2.088E-08
High	Sequest HT (A2)	Unambiguous	[R].AATDQLLALAGAGDE.[-]		1	1	A6TGQ0	A6TGQ0	0	2	0.6488	0	1	1	708.354125976563	1415.70097532313	-0.203889677855892	-0.000144323437325511	CID	MS2		22.94359	53.0904876088	47812	Control_CNB2_220917_02.raw	0/0	3.36035561561584			0	3.356E-07
High	Sequest HT (A2)	Unambiguous	[R].GLAQGTDVSFGTFGLK.[A]		1	1	A6TEW5	A6TEW5	0	2	0.6466	0	1	1	799.413940429688	1597.82060422938	-0.90345519211279	-0.000721780312574083	HCD	MS2	0	13.76845	53.1002351530667	47820	Control_CNB2_220917_02.raw	0/0	3.65471506118774			0	2.719E-08
High	Sequest HT (A2)	Unambiguous	[R].GLAQGTDVSFGTFGLK.[A]		1	1	A6TEW5	A6TEW5	0	2	0.7459	0	1	1	799.415649414063	1597.82402219813	1.23568712021636	0.000987204062425917	CID	MS2		25.97747	53.1019415877333	47822	Control_CNB2_220917_02.raw	0/0	3.69896364212036			0	1.714E-09
High	Sequest HT (A2)	Unambiguous	[K].TGTcGVYGTANDYAVVWPTGR.[A]	C4(Carbamidomethyl)	1	1	Q9F663	Q9F663	0	2	0.7056	0	1	1	1123.01940917969	2245.03154172938	-1.20285943699189	-0.00135023031229409	HCD	MS2	0	18.685	53.153322236	47864	Control_CNB2_220917_02.raw	0/0	4.61710071563721			0	3.27E-11
High	Sequest HT (A2)	Unambiguous	[K].TGTcGVYGTANDYAVVWPTGR.[A]	C4(Carbamidomethyl)	1	1	Q9F663	Q9F663	0	2	0.8157	0	1	1	1123.01940917969	2245.03154172938	-1.20285943699189	-0.00135023031229409	CID	MS2		28.945	53.1550627194667	47866	Control_CNB2_220917_02.raw	0/0	4.44882822036743			0	8.66E-09
High	Sequest HT (A2)	Unambiguous	[K].VLYEMDGVPEELAR.[E]		1	1	A6TEW5	A6TEW5	0	2	0.5271	0	1	1	810.900268554688	1620.79326047938	-0.323076649333032	-0.000261820312516647	HCD	MS2	7.64006	16.3	53.1566785178667	47868	Control_CNB2_220917_02.raw	0/0	3.87312316894531			0	1.987E-08
High	Sequest HT (A2)	Unambiguous	[K].VLYEMDGVPEELAR.[E]		1	1	A6TEW5	A6TEW5	0	2	0.6056	0	1	1	810.900268554688	1620.79326047938	-0.323076649333032	-0.000261820312516647	CID	MS2		26.89	53.1583119205333	47870	Control_CNB2_220917_02.raw	0/0	2.83770227432251			0	5.795E-07
High	Sequest HT (A2)	Unambiguous	[K].IQLVGDDLFVTNTK.[I]		1	2	A6TD53	B5XV19; A6TD53	0	2	0.7628	0	1	1	781.92431640625	1562.8413561825	-0.699173164180121	-0.000546348750049219	HCD	MS2	0	24.7723	53.1777420837333	47890	Control_CNB2_220917_02.raw	0/0	2.73936367034912			0	4.152E-08
High	Sequest HT (A2)	Unambiguous	[K].IQLVGDDLFVTNTK.[I]		1	2	A6TD53	B5XV19; A6TD53	0	2	0.8323	0	1	1	781.92431640625	1562.8413561825	-0.699173164180121	-0.000546348750049219	CID	MS2		20.8687	53.1796690696	47892	Control_CNB2_220917_02.raw	0/0	3.09648466110229			0	5.092E-09
High	Sequest HT (A2)	Unambiguous	[K].EQGLTPVLcIGETEAENEAGKTEEVcAR.[Q]	C9(Carbamidomethyl); C26(Carbamidomethyl)	1	1	Q7X222	Q7X222	1	3	0.6061	0	1	1	1030.81481933594	3090.42990474781	-1.78426061068065	-0.00183804739592593	HCD	MS2	0	28.135	67.605015256	60290	Control_CNB2_220917_03.raw	0/0	3.29570913314819	8717504.75	67.5611190795898	0	4.633E-05
High	Sequest HT (A2)	Unambiguous	[K].LQTLGLTQGTVVTLSAEGEDEQK.[A]		1	1	P16481	P16481	0	3	0.5631	0	1	1	806.420959472656	2417.24832515797	3.20048323054393	0.00257877932290285	HCD	MS2	45.97447	26.395	53.2169841610667	47933	Control_CNB2_220917_02.raw	0/0	3.95983481407166	30865946	53.2442398071289	0	1.119E-07
High	Sequest HT (A2)	Unambiguous	[K].LqTLGLTQGTVVTLSAEGEDEQK.[A]	Q2(Deamidated)	1	1	P16481	P16481	0	3	0.0123	0	1	1	806.752685546875	2418.24350338063	7.81505596597188	0.00629952020831951	CID	MS2		37.18	53.2190010653333	47935	Control_CNB2_220917_02.raw	0/0	4.89234447479248			0	8.927E-07
High	Sequest HT (A2)	Unambiguous	[R].ELPELTEEFIK.[R]		1	2	A6T5H9	A6T5H9; B5Y0U3	0	2	0.522	0	1	1	674.356994628906	1347.70671262781	1.84644209614526	0.00124422890633014	CID	MS2		40.59	53.3611951157333	48056	Control_CNB2_220917_02.raw	0/0	2.05093050003052			0	0.0002453
High	Sequest HT (A2)	Unambiguous	[R].QGNALGWATAGGSGFR.[G]		1	1	A6TEV0	A6TEV0	0	2	0.5399	0	1	1	775.378295898438	1549.74931516688	-0.83824010968805	-0.000649531562430639	HCD	MS2	70.82125	24.01	53.3725883456	48061	Control_CNB2_220917_02.raw	0/0	3.13171100616455			0	1.053E-05
High	Sequest HT (A2)	Unambiguous	[R].QGNALGWATAGGSGFR.[G]		1	1	A6TEV0	A6TEV0	0	2	0.4411	0	1	1	775.378295898438	1549.74931516688	-0.83824010968805	-0.000649531562430639	CID	MS2		32.76492	53.3739568749333	48063	Control_CNB2_220917_02.raw	0/0	2.62511849403381			0	0.0004085
High	Sequest HT (A2)	Unambiguous	[R].SGETEDATIADLAVGTAAGQIK.[T]		1	2	A6TD53	B5XV19; A6TD53	0	2	0.7354	0	1	1	1059.53002929688	2118.05278196375	-1.55836584157568	-0.00165035312488726	HCD	MS2	56.20888	27.805	53.4001473461333	48089	Control_CNB2_220917_02.raw	0/0	4.61483097076416			0	6.487E-13
High	Sequest HT (A2)	Unambiguous	[R].AATDQLLALAGAGDE.[-]		1	1	A6TGQ0	A6TGQ0	0	2	0.5475	0	1	1	708.353820800781	1415.70036497156	-0.635019873211099	-0.000449499218575511	HCD	MS2	75.93136	24.42758	53.5255208024	48207	Control_CNB2_220917_02.raw	0/0	3.05158305168152			0	0.0001883
High	Sequest HT (A2)	Unambiguous	[R].VGFFNPIAnGAEEETR.[L]	N9(Deamidated)	1	1	A6TCL7	A6TCL7	0	2	0.1264	0	1	1	876.415893554688	1751.82451047938	0.574144240088055	0.000502899687431446	CID	MS2		24.52	53.526383452	48208	Control_CNB2_220917_02.raw	0/0	5.46125411987305	15490362	53.5087471008301	0	6.831E-10
High	Sequest HT (A2)	Unambiguous	[R].AATDQLLALAGAGDE.[-]		1	1	A6TGQ0	A6TGQ0	0	2	0.6608	0	1	1	708.353820800781	1415.70036497156	-0.635019873211099	-0.000449499218575511	CID	MS2		23.5872	53.5273420850667	48209	Control_CNB2_220917_02.raw	0/0	3.39118146896362			0	3.076E-05
High	Sequest HT (A2)	Unambiguous	[K].TGTcGVYGTAnDYAVVWPTGR.[A]	C4(Carbamidomethyl); N11(Deamidated)	1	1	Q9F663	Q9F663	0	2	0.6843	0	1	1	1123.52160644531	2246.03593626063	7.87084902847498	0.00883903531270591	HCD	MS2	25.47951	33.97	53.5282735765333	48210	Control_CNB2_220917_02.raw	0/0	5.10120868682861			0	1.1E-12
High	Sequest HT (A2)	Unambiguous	[K].TGTcGVYGTAnDYAVVWPTGR.[A]	C4(Carbamidomethyl); N11(Deamidated)	1	1	Q9F663	Q9F663	0	2	0.7033	0	1	1	1123.52160644531	2246.03593626063	7.87084902847498	0.00883903531270591	CID	MS2		40.5	53.5308894674667	48211	Control_CNB2_220917_02.raw	0/0	4.2761435508728			0	1.698E-09
High	Sequest HT (A2)	Unambiguous	[K].VLYEMDGVPEELAR.[E]		1	1	A6TEW5	A6TEW5	0	2	0.4403	0	1	1	810.901062011719	1620.79484739344	0.656020184606028	0.000531636718733353	HCD	MS2	0	33.34	53.5361686173333	48217	Control_CNB2_220917_02.raw	0/0	3.51566529273987			0	1.855E-08
High	Sequest HT (A2)	Unambiguous	[K].VLYEMDGVPEELAR.[E]		1	1	A6TEW5	A6TEW5	0	2	0.6261	0	1	1	810.901062011719	1620.79484739344	0.656020184606028	0.000531636718733353	CID	MS2		31.3	53.5377204128	48219	Control_CNB2_220917_02.raw	0/0	3.451087474823			0	5.476E-08
High	Sequest HT (A2)	Unambiguous	[R].ELLSQYDFPGDDTPIVR.[G]		1	1	A6TEX7	A6TEX7	0	2	0.7489	0	1	1	982.983581542969	1964.95988645594	-0.0565731935271424	-5.55820311092248E-05	HCD	MS2	33.63417	16.99344	53.5612194776	48244	Control_CNB2_220917_02.raw	0/0	4.61902618408203			0	1.775E-09
High	Sequest HT (A2)	Unambiguous	[R].ELLSQYDFPGDDTPIVR.[G]		1	1	A6TEX7	A6TEX7	0	2	0.819	0	1	1	982.983581542969	1964.95988645594	-0.0565731935271424	-5.55820311092248E-05	CID	MS2		16.56487	53.5629798221333	48246	Control_CNB2_220917_02.raw	0/0	4.31015968322754			0	1.713E-10
High	Sequest HT (A2)	Unambiguous	[K].TGTcGVYGTANDYAVVWPTGR.[A]	C4(Carbamidomethyl)	1	1	Q9F663	Q9F663	0	2	0.7335	0	1	1	1123.02087402344	2245.03447141688	0.102103955077415	0.000114613437705913	HCD	MS2	0	32.305	53.6202629986667	48297	Control_CNB2_220917_02.raw	0/0	5.1404013633728			0	3.191E-13
High	Sequest HT (A2)	Unambiguous	[K].TGTcGVYGTANDYAVVWPTGR.[A]	C4(Carbamidomethyl)	1	1	Q9F663	Q9F663	0	2	0.841	0	1	1	1123.02087402344	2245.03447141688	0.102103955077415	0.000114613437705913	CID	MS2		27.175	53.6256921733333	48299	Control_CNB2_220917_02.raw	0/0	4.14950561523438			0	1.147E-09
High	Sequest HT (A2)	Unambiguous	[R].AAVEEGVVAGGGVALVR.[V]		1	3	A6TH53	O66026; B5Y368; A6TH53	0	2	0.5341	0	1	1	777.436401367188	1553.86552610438	0.608028773187153	0.000472397187536444	HCD	MS2	57.02401	21.67	53.6532758402667	48324	Control_CNB2_220917_02.raw	0/0	2.78854942321777	19974932.5	53.6262130737305	0	1.617E-08
High	Sequest HT (A2)	Unambiguous	[R].AAVEEGVVAGGGVALVR.[V]		1	3	A6TH53	O66026; B5Y368; A6TH53	0	2	0.678	0	1	1	777.436401367188	1553.86552610438	0.608028773187153	0.000472397187536444	CID	MS2		22.48401	53.6549884202667	48326	Control_CNB2_220917_02.raw	0/0	2.64130306243896	19974932.5	53.6262130737305	0	5.936E-08
High	Sequest HT (A2)	Unambiguous	[R].VPTPNVSVVDLTVR.[L]		1	1	P24164	P24164	0	2	0.6194	0	1	1	748.427978515625	1495.84868040125	0.542669657138796	0.000405875625006047	HCD	MS2	39.11832	15.32145	53.6583463296	48329	Control_CNB2_220917_02.raw	0/0	2.67661881446838			0	3.923E-06
High	Sequest HT (A2)	Unambiguous	[R].VPTPNVSVVDLTVR.[L]		1	1	P24164	P24164	0	2	0.5433	0	1	1	748.427978515625	1495.84868040125	0.542669657138796	0.000405875625006047	CID	MS2		16.68739	53.6600090704	48331	Control_CNB2_220917_02.raw	0/0	2.07536029815674			0	6.196E-06
High	Sequest HT (A2)	Unambiguous	[R].VGFFNPIAnGAEEETR.[L]	N9(Deamidated)	1	1	A6TCL7	A6TCL7	0	2	0.2149	0	1	1	876.415893554688	1751.82451047938	0.574144240088055	0.000502899687431446	HCD	MS2	0	31.51	53.5248315189333	48206	Control_CNB2_220917_02.raw	0/0	3.6304886341095	15490362	53.5087471008301	0	1.959E-09
High	Sequest HT (A2)	Unambiguous	[R].VGFFNPIAnGAEEETR.[L]	N9(Deamidated)	1	1	A6TCL7	A6TCL7	0	2	0.1307	0	1	1	876.417114257813	1751.82695188563	1.96778135220453	0.00172360281243145	HCD	MS2	0	18.835	53.0663427885333	47790	Control_CNB2_220917_02.raw	0/0	3.748859167099			0	1.461E-09
High	Sequest HT (A2)	Unambiguous	[K].IQLVGDDLFVTNTK.[I]		1	2	A6TD53	B5XV19; A6TD53	0	2	0.7865	0	1	1	781.924499511719	1562.84172239344	-0.464849520256549	-0.000363243281299219	CID	MS2		21.67	53.5230338909333	48204	Control_CNB2_220917_02.raw	0/0	3.83754920959473			0	3.054E-08
High	Sequest HT (A2)	Unambiguous	[R].GLAQGTDVSFGTFGLK.[A]		1	1	A6TEW5	A6TEW5	0	2	0.7328	0	1	1	799.414245605469	1597.82121458094	-0.521465493482584	-0.000416604531324083	CID	MS2		19.08205	53.5202256298667	48201	Control_CNB2_220917_02.raw	0/0	2.46949696540833			0	1.11E-07
High	Sequest HT (A2)	Unambiguous	[R].SGETEDATIADLAVGTAAGQIK.[T]		1	2	A6TD53	B5XV19; A6TD53	0	2	0.8057	0	1	1	1059.53002929688	2118.05278196375	-1.55836584157568	-0.00165035312488726	CID	MS2		33.1	53.4016888352	48091	Control_CNB2_220917_02.raw	0/0	5.61175537109375			0	1.3E-11
High	Sequest HT (A2)	Unambiguous	[K].VVADIAGVPAQINIAEVR.[K]		1	1	B5XNA0	B5XNA0	0	2	0.72	0	1	1	918.023132324219	1835.03898801844	0.253519711714044	0.00023260921864221	HCD	MS2	81.38129	21.745	53.4316874128	48119	Control_CNB2_220917_02.raw	0/0	3.25249052047729	48623879.5	53.579158782959	0	1.743E-07
High	Sequest HT (A2)	Unambiguous	[R].GLAQGTDVSFGTFGLK.[A]		1	1	A6TEW5	A6TEW5	0	2	0.6545	0	1	1	799.414611816406	1597.82194700281	-0.0630778551263377	-5.03935938240829E-05	HCD	MS2	0	25.39629	53.4524677882667	48139	Control_CNB2_220917_02.raw	0/0	3.55635809898376			0	2.416E-09
High	Sequest HT (A2)	Unambiguous	[R].GLAQGTDVSFGTFGLK.[A]		1	1	A6TEW5	A6TEW5	0	2	0.6923	0	1	1	799.414611816406	1597.82194700281	-0.0630778551263377	-5.03935938240829E-05	CID	MS2		23.99602	53.4542848498667	48141	Control_CNB2_220917_02.raw	0/0	3.63811802864075			0	1.486E-09
High	Sequest HT (A2)	Unambiguous	[R].LSDLAHVEGDVVDLNALK.[A]		1	1	B5XNB2	B5XNB2	0	3	0.6641	0	1	1	636.673950195313	1908.00729732594	0.00794333314738239	5.05197916330265E-06	HCD	MS2	0	23.8027	53.4874830989333	48168	Control_CNB2_220917_02.raw	0/0	3.84342861175537	22693230.25	53.3460731506348	0	1.13E-10
High	Sequest HT (A2)	Unambiguous	[R].LSDLAHVEGDVVDLNALK.[A]		1	1	B5XNB2	B5XNB2	0	3	0.4858	0	1	1	636.674011230469	1908.00748043141	0.10391019368355	6.60871354133026E-05	CID	MS2		20.185	53.4891141098667	48170	Control_CNB2_220917_02.raw	0/0	2.82200002670288			0	1.768E-08
High	Sequest HT (A2)	Unambiguous	[R].ADIDYNTSEAHTTYGVIGVK.[V]		1	1	B5XNA0	B5XNA0	0	3	0.2656	0	1	1	718.683410644531	2154.03567867359	0.336727866402066	0.000241774531332339	HCD	MS2	65.88216	23.65433	53.490972664	48172	Control_CNB2_220917_02.raw	0/0	2.41345572471619	22781816	53.4199333190918	0	5.86E-07
High	Sequest HT (A2)	Unambiguous	[R].ADIDYNTSEAHTTYGVIGVK.[V]		1	1	B5XNA0	B5XNA0	0	3	0.4703	0	1	1	718.683410644531	2154.03567867359	0.336727866402066	0.000241774531332339	CID	MS2		22.70828	53.4925599544	48174	Control_CNB2_220917_02.raw	0/0	2.01538705825806	22781816	53.4199333190918	0	8.566E-06
High	Sequest HT (A2)	Unambiguous	[R].GLAQGTDVSFGTFGLK.[A]		1	1	A6TEW5	A6TEW5	0	2	0.5987	0	1	1	799.416198730469	1597.82512083094	1.92326857775073	0.00153652046867592	CID	MS2		26.45606	67.5797414970667	60274	Control_CNB2_220917_03.raw	0/0	3.14020156860352	31866709.5	67.5293655395508	0	1.569E-05
High	Sequest HT (A2)	Unambiguous	[R].LTGLEGEQLGIVSLR.[E]		1	1	P33318	P33318	0	2	0.67	0	1	1	792.955200195313	1584.90312376063	4.78056780394778	0.00378835031244762	HCD	MS2	81.69864	23.86	53.5001928557333	48181	Control_CNB2_220917_02.raw	0/0	3.0332624912262	31238718	53.513370513916	0	4.014E-09
High	Sequest HT (A2)	Unambiguous	[R].LTGLEGEQLGIVSLR.[E]		1	1	P33318	P33318	0	2	0.577	0	1	1	792.955200195313	1584.90312376063	4.78056780394778	0.00378835031244762	CID	MS2		33.4	53.5019596906667	48183	Control_CNB2_220917_02.raw	0/0	3.82759642601013	31238718	53.513370513916	0	5.11E-08
High	Sequest HT (A2)	Unambiguous	[R].SHDALTAVTSLSVDK.[T]		1	1	A6T7E9	A6T7E9	0	3	0.5208	0	1	1	515.270385742188	1543.79660396656	0.244226897365613	0.000125678854222618	CID	MS2		27.25	67.5787330128	60273	Control_CNB2_220917_03.raw	0/0	2.65048718452454	22353116.5	67.4886932373047	0	1.719E-05
High	Sequest HT (A2)	Unambiguous	[R].VFMQPASEGTGIIAGGAMR.[A]		1	1	A6TEV5	A6TEV5	0	2	0.8078	0	1	1	946.971435546875	1892.93559446375	-0.0631591707370646	-5.97781249780383E-05	CID	MS2		20.065	53.5062509517333	48187	Control_CNB2_220917_02.raw	0/0	3.84554147720337			0	5.474E-11
High	Sequest HT (A2)	Unambiguous	[R].GLAQGTDVSFGTFGLK.[A]		1	1	A6TEW5	A6TEW5	0	2	0.5585	0	1	1	799.414245605469	1597.82121458094	-0.521465493482584	-0.000416604531324083	HCD	MS2	60.81646	25.285	53.5184254157333	48199	Control_CNB2_220917_02.raw	0/0	2.99097013473511			0	6.046E-07
High	Sequest HT (A2)	Unambiguous	[R].GLAQGTDVSFGTFGLK.[A]		1	1	A6TEW5	A6TEW5	0	2	0.6088	0	1	1	799.415344238281	1597.82341184656	0.853697421586156	0.000682028281175917	HCD	MS2	0	26.44	67.5779332658667	60272	Control_CNB2_220917_03.raw	0/0	3.17265176773071	31866709.5	67.5293655395508	0	6.727E-08
High	Sequest HT (A2)	Unambiguous	[K].IQLVGDDLFVTNTK.[I]		1	2	A6TD53	B5XV19; A6TD53	0	2	0.6208	0	1	1	781.924499511719	1562.84172239344	-0.464849520256549	-0.000363243281299219	HCD	MS2	0	33.10049	53.5211000970667	48202	Control_CNB2_220917_02.raw	0/0	2.68505001068115			0	5.635E-09
High	Sequest HT (A2)	Unambiguous	[R].ELLSQYDFPGDDTPIVR.[G]		1	1	A6TEX7	A6TEX7	0	2	0.8156	0	1	1	982.982849121094	1964.95842161219	-0.802055926903012	-0.000788003906109225	CID	MS2		33.1	57.3654756765333	51610	Control_CNB2_220917_02.raw	0/0	4.23000144958496			0	2.477E-10
High	Sequest HT (A2)	Unambiguous	[K].ISELSEEQIDILR.[E]		1	1	B5XNB4	B5XNB4	0	2	0.5749	0	1	1	772.911743164063	1544.81620969813	-0.270790634445796	-0.000209160937401975	HCD	MS2	0	26.26052	57.3709866592	51612	Control_CNB2_220917_02.raw	0/0	3.26506638526917			0	8.306E-08
High	Sequest HT (A2)	Unambiguous	[K].ISELSEEQIDILR.[E]		1	1	B5XNB4	B5XNB4	0	2	0.6441	0	1	1	772.911743164063	1544.81620969813	-0.270790634445796	-0.000209160937401975	CID	MS2		32.53154	57.3734280456	51613	Control_CNB2_220917_02.raw	0/0	3.53558921813965			0	1.05E-07
High	Sequest HT (A2)	Unambiguous	[R].DLLGATNPANALAGTLR.[A]		1	1	A6TCD7	A6TCD7	0	2	0.6553	0	1	1	834.456665039063	1667.90605344813	-0.872495547630713	-0.00072762093759593	HCD	MS2	0	42.22931	66.1957655074667	58827	Control_CNB2_220917_02.raw	0/0	2.93182587623596			0	1.891E-08
High	Sequest HT (A2)	Unambiguous	[R].DLLGATNPANALAGTLR.[A]		1	1	A6TCD7	A6TCD7	0	2	0.788	0	1	1	834.458312988281	1667.90934934656	1.1035723220371	0.00092032828115407	CID	MS2		26.005	66.1975006578667	58829	Control_CNB2_220917_02.raw	0/0	3.81520056724548			0	4.634E-10
High	Sequest HT (A2)	Unambiguous	[K].DITLAMDcAASEFYK.[D]	C8(Carbamidomethyl)	1	2	A6TD53	B5XV19; A6TD53	0	2	0.7162	0	1	1	867.888854980469	1734.77043333094	-0.519410855302251	-0.000450529531274668	HCD	MS2	0	33.1	66.2296158178667	58860	Control_CNB2_220917_02.raw	0/0	3.70231986045837			0	1.548E-08
High	Sequest HT (A2)	Unambiguous	[K].DITLAMDcAASEFYK.[D]	C8(Carbamidomethyl)	1	2	A6TD53	B5XV19; A6TD53	0	2	0.8058	0	1	1	867.888854980469	1734.77043333094	-0.519410855302251	-0.000450529531274668	CID	MS2		42.015	66.2315515088	58862	Control_CNB2_220917_02.raw	0/0	4.12395668029785			0	1.413E-08
High	Sequest HT (A2)	Unambiguous	[R].ELLSQYDFPGDDTPIVR.[G]		1	1	A6TEX7	A6TEX7	0	2	0.7134	0	1	1	982.983459472656	1964.95964231531	-0.180820315756454	-0.000177652343609225	HCD	MS2	0	15.16611	66.3058815712	58928	Control_CNB2_220917_02.raw	0/0	4.7096643447876			0	7.419E-11
High	Sequest HT (A2)	Unambiguous	[R].ELLSQYDFPGDDTPIVR.[G]		1	1	A6TEX7	A6TEX7	0	2	0.8301	0	1	1	982.98388671875	1964.9604968075	0.254044612046137	0.000249593750140775	CID	MS2		19.21412	66.3076605626667	58930	Control_CNB2_220917_02.raw	0/0	4.17664051055908			0	6.693E-10
High	Sequest HT (A2)	Unambiguous	[K].EAAIQVSNVAIFNAATGK.[A]		1	1	A6TEW1	A6TEW1	0	2	0.8207	0	1	1	902.482360839844	1803.95744504969	-1.38200425640968	-0.0012465401564441	CID	MS2		31.585	66.1273620829333	58772	Control_CNB2_220917_02.raw	0/0	4.63025093078613			0	2.138E-09
High	Sequest HT (A2)	Unambiguous	[K].LTDAELPTTESLALTIDR.[V]		1	1	B5XZB2	B5XZB2	0	2	0.5714	0	1	1	980.017333984375	1959.02739133875	-0.350061981023969	-0.000342890624779102	HCD	MS2	0	33.1	66.3440922269333	58963	Control_CNB2_220917_02.raw	0/0	3.07648730278015	29118364	66.314567565918	0	6.272E-10
High	Sequest HT (A2)	Unambiguous	[K].IQLVGDDLFVTNTK.[I]		1	2	A6TD53	B5XV19; A6TD53	0	2	0.5971	0	1	1	781.923950195313	1562.84062376063	-1.16782045202726	-0.000912559687549219	HCD	MS2	17.41352	22.44973	66.3471422568	58966	Control_CNB2_220917_02.raw	0/0	2.78202271461487			0	2.94E-06
High	Sequest HT (A2)	Unambiguous	[K].IQLVGDDLFVTNTK.[I]		1	2	A6TD53	B5XV19; A6TD53	0	2	0.7405	0	1	1	781.923950195313	1562.84062376063	-1.16782045202726	-0.000912559687549219	CID	MS2		22.72219	66.3525235488	58968	Control_CNB2_220917_02.raw	0/0	2.89304709434509			0	4.945E-08
High	Sequest HT (A2)	Unambiguous	[K].VGDIVIFNDGYGVK.[ST]		1	2	A6TH52	B5Y369; A6TH52	0	2	0.6718	0	1	1	748.39208984375	1495.7769030575	-1.48240637260868	-0.0011086762500554	HCD	MS2	28.65093	21.19578	66.3720437226667	58983	Control_CNB2_220917_02.raw	0/0	2.59409356117249			0	0.0001307
High	Sequest HT (A2)	Unambiguous	[K].VGDIVIFNDGYGVK.[ST]		1	2	A6TH52	B5Y369; A6TH52	0	2	0.7083	0	1	1	748.39208984375	1495.7769030575	-1.48240637260868	-0.0011086762500554	CID	MS2		25.42157	66.3737263973333	58985	Control_CNB2_220917_02.raw	0/0	2.64077663421631			0	0.0001209
High	Sequest HT (A2)	Unambiguous	[K].NALVPWSPISEK.[Y]		1	1	Q9F663	Q9F663	0	2	0.8367	0	1	1	670.863830566406	1340.72038450281	-0.367591193361852	-0.00024641859363328	HCD	MS2	0	20.61297	66.3849573072	58995	Control_CNB2_220917_02.raw	0/0	2.44761157035828			0	0.0003759
High	Sequest HT (A2)	Unambiguous	[K].NALVPWSPISEK.[Y]		1	1	Q9F663	Q9F663	0	2	0.7524	0	1	1	670.863830566406	1340.72038450281	-0.367591193361852	-0.00024641859363328	CID	MS2		19.60718	66.3867737536	58997	Control_CNB2_220917_02.raw	0/0	2.10033631324768			0	0.0005906
High	Sequest HT (A2)	Unambiguous	[K].LTDAELPTTESLALTIDR.[V]		1	1	B5XZB2	B5XZB2	0	2	0.7614	0	1	1	980.017333984375	1959.02739133875	-0.350061981023969	-0.000342890624779102	CID	MS2		42.715	66.3461383010667	58965	Control_CNB2_220917_02.raw	0/0	3.51673269271851	29118364	66.314567565918	0	6.703E-11
High	Sequest HT (A2)	Unambiguous	[R].GLAQGTDVSFGTFGLK.[A]		1	1	A6TEW5	A6TEW5	0	2	0.6307	0	1	1	799.415344238281	1597.82341184656	0.853697421586156	0.000682028281175917	CID	MS2		27.25069	66.0647109077333	58717	Control_CNB2_220917_02.raw	0/0	3.52488994598389			0	1.416E-07
High	Sequest HT (A2)	Unambiguous	[R].GLAQGTDVSFGTFGLK.[A]		1	1	A6TEW5	A6TEW5	0	2	0.62	0	1	1	799.415344238281	1597.82341184656	0.853697421586156	0.000682028281175917	HCD	MS2	0	30.46	66.0628751650667	58715	Control_CNB2_220917_02.raw	0/0	3.49825263023376			0	7.935E-08
High	Sequest HT (A2)	Unambiguous	[K].VLESAIANAEHNDGADIDDLK.[V]		1	1	A6TEW7	A6TEW7	0	3	0.8349	0	1	1	737.356872558594	2210.05606441578	-0.489061660987948	-0.00036028473944801	CID	MS2		22.86378	66.0537547890667	58706	Control_CNB2_220917_02.raw	0/0	3.14835119247437			0	8.73E-12
High	Sequest HT (A2)	Unambiguous	[K].EAAIQVSNVAIFNAATGK.[A]		1	1	A6TEW1	A6TEW1	0	2	0.8119	0	1	1	902.484619140625	1803.96196165125	1.12171074691903	0.0010117606248059	CID	MS2		28.285	65.7810394410667	58478	Control_CNB2_220917_02.raw	0/0	4.5201268196106			0	3.491E-09
High	Sequest HT (A2)	Unambiguous	[R].DLLGATNPANALAGTLR.[A]		1	1	A6TCD7	A6TCD7	0	2	0.853	0	1	1	834.457153320313	1667.90703001063	-0.286993956618027	-0.00023933968759593	CID	MS2		39.18	65.7823104093333	58479	Control_CNB2_220917_02.raw	0/0	3.13299822807312			0	2.344E-07
High	Sequest HT (A2)	Unambiguous	[K].DITLAMDcAASEFYK.[D]	C8(Carbamidomethyl)	1	2	A6TD53	B5XV19; A6TD53	0	2	0.5343	0	1	1	867.888793945313	1734.77031126063	-0.589777658165594	-0.000511564687524668	HCD	MS2	33.41606	37.61765	65.8077886746667	58500	Control_CNB2_220917_02.raw	0/0	3.34905362129211			0	2.879E-08
High	Sequest HT (A2)	Unambiguous	[K].DITLAMDcAASEFYK.[D]	C8(Carbamidomethyl)	1	2	A6TD53	B5XV19; A6TD53	0	2	0.788	0	1	1	867.888793945313	1734.77031126063	-0.589777658165594	-0.000511564687524668	CID	MS2		26.845	65.8095302746667	58502	Control_CNB2_220917_02.raw	0/0	4.00594997406006			0	1.744E-08
High	Sequest HT (A2)	Unambiguous	[K].IQLVGDDLFVTNTK.[I]		1	2	A6TD53	B5XV19; A6TD53	0	2	0.7781	0	1	1	781.923950195313	1562.84062376063	-1.16782045202726	-0.000912559687549219	HCD	MS2	16.81952	23.05743	65.9152279376	58589	Control_CNB2_220917_02.raw	0/0	3.02047634124756			0	1.252E-06
High	Sequest HT (A2)	Unambiguous	[K].IQLVGDDLFVTNTK.[I]		1	2	A6TD53	B5XV19; A6TD53	0	2	0.7305	0	1	1	781.923950195313	1562.84062376063	-1.16782045202726	-0.000912559687549219	CID	MS2		26.53	65.9168253	58591	Control_CNB2_220917_02.raw	0/0	3.07950639724731			0	3.564E-07
High	Sequest HT (A2)	Unambiguous	[R].ELLSQYDFPGDDTPIVR.[G]		1	1	A6TEX7	A6TEX7	0	2	0.7379	0	1	1	982.983276367188	1964.95927610438	-0.367190999100421	-0.000360757812359225	HCD	MS2	0	13.01689	65.9390658653333	58612	Control_CNB2_220917_02.raw	0/0	4.95583295822144			0	6.164E-11
High	Sequest HT (A2)	Unambiguous	[R].ELLSQYDFPGDDTPIVR.[G]		1	1	A6TEX7	A6TEX7	0	2	0.81	0	1	1	982.983642578125	1964.96000852625	0.0055503675875134	5.45312514077523E-06	CID	MS2		13.31626	65.9409723898667	58614	Control_CNB2_220917_02.raw	0/0	4.58437824249268			0	3.392E-11
High	Sequest HT (A2)	Unambiguous	[K].VGDIVIFNDGYGVK.[ST]		1	2	A6TH52	B5Y369; A6TH52	0	2	0.7301	0	1	1	748.392150878906	1495.77702512781	-1.40079652070318	-0.0010476410938054	HCD	MS2	0	21.71525	65.9664879754667	58634	Control_CNB2_220917_02.raw	0/0	2.89239358901978	27954090.5	65.9473037719727	0	8.081E-05
High	Sequest HT (A2)	Unambiguous	[K].VGDIVIFNDGYGVK.[ST]		1	2	A6TH52	B5Y369; A6TH52	0	2	0.7795	0	1	1	748.392150878906	1495.77702512781	-1.40079652070318	-0.0010476410938054	CID	MS2		19.45584	65.9683880301333	58636	Control_CNB2_220917_02.raw	0/0	2.53821659088135	27954090.5	65.9473037719727	0	3.816E-06
High	Sequest HT (A2)	Unambiguous	[K].LTDAELPTTESLALTIDR.[V]		1	1	B5XZB2	B5XZB2	0	2	0.6697	0	1	1	980.016174316406	1959.02507200281	-1.53398372496839	-0.0015025585935291	HCD	MS2	0	37.275	65.9901074666667	58654	Control_CNB2_220917_02.raw	0/0	3.27073669433594	15148861.5	65.9658432006836	0	5.932E-11
High	Sequest HT (A2)	Unambiguous	[K].LTDAELPTTESLALTIDR.[V]		1	1	B5XZB2	B5XZB2	0	2	0.7355	0	1	1	980.016174316406	1959.02507200281	-1.53398372496839	-0.0015025585935291	CID	MS2		16.375	65.9918031978667	58656	Control_CNB2_220917_02.raw	0/0	2.41891598701477	15148861.5	65.9658432006836	0	1.588E-07
High	Sequest HT (A2)	Unambiguous	[K].NALVPWSPISEK.[Y]		1	1	Q9F663	Q9F663	0	2	0.8782	0	1	1	670.863464355469	1340.71965208094	-0.913880795753313	-0.00061262953113328	HCD	MS2	0	16.03791	66.0344745882667	58688	Control_CNB2_220917_02.raw	0/0	2.37518739700317			0	0.0003242
High	Sequest HT (A2)	Unambiguous	[K].NALVPWSPISEK.[Y]		1	1	Q9F663	Q9F663	0	2	0.9091	0	1	1	670.863464355469	1340.71965208094	-0.913880795753313	-0.00061262953113328	CID	MS2		26.4	66.0360184685333	58690	Control_CNB2_220917_02.raw	0/0	1.87163412570953			0	0.0003528
High	Sequest HT (A2)	Unambiguous	[K].VLESAIANAEHNDGADIDDLK.[V]		1	1	A6TEW7	A6TEW7	0	3	0.8054	0	1	1	737.356872558594	2210.05606441578	-0.489061660987948	-0.00036028473944801	HCD	MS2	57.55608	23.18059	66.0515278629333	58704	Control_CNB2_220917_02.raw	0/0	3.69817471504211			0	1.341E-09
High	Sequest HT (A2)	Unambiguous	[R].GLAQGTDVSFGTFGLK.[A]		1	1	A6TEW5	A6TEW5	0	2	0.6727	0	1	1	799.41552734375	1597.8237780575	1.08289124076428	0.000865133749925917	HCD	MS2	0	26.15519	66.4257994938667	59034	Control_CNB2_220917_02.raw	0/0	3.29768085479736			0	2.118E-08
High	Sequest HT (A2)	Unambiguous	[R].DLLGATNPANALAGTLR.[A]		1	1	A6TCD7	A6TCD7	0	2	0.7669	0	1	1	834.457153320313	1667.90703001063	-0.286993956618027	-0.00023933968759593	HCD	MS2	0	30.325	65.7801605696	58477	Control_CNB2_220917_02.raw	0/0	2.96482515335083			0	4.663E-11
High	Sequest HT (A2)	Unambiguous	[R].GLAQGTDVSFGTFGLK.[A]		1	1	A6TEW5	A6TEW5	0	2	0.6905	0	1	1	799.415771484375	1597.82426633875	1.38848299966844	0.00110927437492592	CID	MS2		28.47123	66.4312657064	59036	Control_CNB2_220917_02.raw	0/0	3.36339139938354			0	1.791E-08
High	Sequest HT (A2)	Unambiguous	[K].EAAIQVSNVAIFNAATGK.[A]		1	1	A6TEW1	A6TEW1	0	2	0.7785	0	1	1	902.482421875	1803.95756712	-1.31433628334674	-0.0011855050001941	CID	MS2		27.805	66.4885548586667	59075	Control_CNB2_220917_02.raw	0/0	4.65357971191406			0	3.501E-09
High	Sequest HT (A2)	Unambiguous	[R].GLAQGTDVSFGTFGLK.[A]		1	1	A6TEW5	A6TEW5	0	2	0.6826	0	1	1	799.4150390625	1597.822801495	0.47170772295595	0.000376852499925917	CID	MS2		24.61592	66.7799295229333	59339	Control_CNB2_220917_02.raw	0/0	3.34038090705872			0	1.251E-08
High	Sequest HT (A2)	Unambiguous	[R].QPLELVDMVEK.[L]		1	2	A6TEN8	A6TEN8; B5XSS2	0	2	0.4216	0	1	1	650.844482421875	1300.68168821375	-0.0203172302362171	-1.32131249301892E-05	HCD	MS2	0	27.325	66.7954747101333	59353	Control_CNB2_220917_02.raw	0/0	2.67722225189209	21408805	66.7773818969727	0	0.0001488
High	Sequest HT (A2)	Unambiguous	[R].DLLGATNPANALAGTLR.[A]		1	1	A6TCD7	A6TCD7	0	2	0.7439	0	1	1	834.45849609375	1667.9097155575	1.32313541866686	0.00110343374990407	CID	MS2		33.1	66.6005635504	59459	Control_CNB2_220917_03.raw	0/0	2.88999342918396			0	1.027E-08
High	Sequest HT (A2)	Unambiguous	[K].AANIIGVQIEFAK.[V]		1	1	B5XNB2	B5XNB2	0	2	0.5652	0	1	1	687.393005371094	1373.77873411219	0.00550466190377949	3.78109371013124E-06	HCD	MS2	50.88911	24.71658	66.8028266362667	59361	Control_CNB2_220917_02.raw	0/0	2.75732064247131	52237536	66.8791580200195	0	6.687E-06
High	Sequest HT (A2)	Unambiguous	[K].AANIIGVQIEFAK.[V]		1	1	B5XNB2	B5XNB2	0	2	0.5087	0	1	1	687.393005371094	1373.77873411219	0.00550466190377949	3.78109371013124E-06	CID	MS2		33.78963	66.8084140181333	59363	Control_CNB2_220917_02.raw	0/0	2.88718414306641	52237536	66.8791580200195	0	2.592E-06
High	Sequest HT (A2)	Unambiguous	[K].EAAIQVSNVAIFNAATGK.[A]		1	1	A6TEW1	A6TEW1	0	2	0.6685	0	1	1	902.482971191406	1803.95866575281	-0.705324525780297	-0.000636188593944098	HCD	MS2	0	40.365	66.8575680349333	59398	Control_CNB2_220917_02.raw	0/0	3.62216854095459			0	2.323E-11
High	Sequest HT (A2)	Unambiguous	[R].GLAQGTDVSFGTFGLK.[A]		1	1	A6TEW5	A6TEW5	0	2	0.6384	0	1	1	799.414794921875	1597.82231321375	0.166115964051786	0.000132711874925917	HCD	MS2	0	23.35359	66.7782942693333	59337	Control_CNB2_220917_02.raw	0/0	3.18238139152527			0	6.952E-08
High	Sequest HT (A2)	Unambiguous	[K].EAAIQVSNVAIFNAATGK.[A]		1	1	A6TEW1	A6TEW1	0	2	0.8229	0	1	1	902.482971191406	1803.95866575281	-0.705324525780297	-0.000636188593944098	CID	MS2		33.1	66.8596615394667	59400	Control_CNB2_220917_02.raw	0/0	4.63135480880737			0	5.09E-10
High	Sequest HT (A2)	Unambiguous	[R].AGDNAPMAYIELVDR.[A]		1	1	A6TEU7	A6TEU7	0	2	0.7433	0	1	1	817.896911621094	1634.78654661219	1.38522997358371	0.00113227609392652	CID	MS2		35.4175	66.8849711317333	59422	Control_CNB2_220917_02.raw	0/0	3.7350766658783			0	3.89E-07
High	Sequest HT (A2)	Unambiguous	[R].ATLGEVGNAEHMLR.[V]		1	1	A6TEW9	A6TEW9	0	3	0.6935	0	1	1	499.919830322266	1497.7449377068	-1.93580196290513	-0.000966447734299436	HCD	MS2	62.87634	25.91373	66.8939122437333	59432	Control_CNB2_220917_02.raw	0/0	3.98334980010986	17680870	66.8731155395508	0	3.096E-08
High	Sequest HT (A2)	Unambiguous	[R].DLLGATNPANALAGTLR.[A]		1	1	A6TCD7	A6TCD7	0	2	0.5992	0	1	1	834.45849609375	1667.9097155575	1.32313541866686	0.00110343374990407	HCD	MS2	0	42.585	66.5987734482667	59457	Control_CNB2_220917_03.raw	0/0	2.62247848510742			0	6.351E-09
High	Sequest HT (A2)	Unambiguous	[K].VLESAIANAEHNDGADIDDLK.[V]		1	1	A6TEW7	A6TEW7	0	3	0.795	0	1	1	737.357055664063	2210.05661373219	-0.240508628128298	-0.00017717927069801	HCD	MS2	40.82638	15.49568	66.9503599709333	59482	Control_CNB2_220917_02.raw	0/0	3.60904049873352			0	3.657E-11
High	Sequest HT (A2)	Unambiguous	[K].VLESAIANAEHNDGADIDDLK.[V]		1	1	A6TEW7	A6TEW7	0	3	0.6529	0	1	1	737.357055664063	2210.05661373219	-0.240508628128298	-0.00017717927069801	CID	MS2		13.16623	66.9520706682667	59484	Control_CNB2_220917_02.raw	0/0	1.69647586345673			0	2.433E-07
High	Sequest HT (A2)	Unambiguous	[R].DLLGATNPANALAGTLR.[A]		1	1	A6TCD7	A6TCD7	0	2	0.7299	0	1	1	834.456787109375	1667.90629758875	-0.726120149877541	-0.00060555062509593	HCD	MS2	55.63943	32.785	66.9542551581333	59486	Control_CNB2_220917_02.raw	0/0	3.47889184951782			0	3.542E-09
High	Sequest HT (A2)	Unambiguous	[R].AGDNAPMAYIELVDR.[A]		1	1	A6TEU7	A6TEU7	0	2	0.6993	0	1	1	817.896911621094	1634.78654661219	1.38522997358371	0.00113227609392652	HCD	MS2	0	33.1	66.8827774216	59420	Control_CNB2_220917_02.raw	0/0	2.76201224327087			0	2.13E-07
High	Sequest HT (A2)	Unambiguous	[K].NALVPWSPISEK.[Y]		1	1	Q9F663	Q9F663	0	2	0.8324	0	1	1	670.863464355469	1340.71965208094	-0.913880795753313	-0.00061262953113328	CID	MS2		24.86683	66.7759881304	59335	Control_CNB2_220917_02.raw	0/0	1.7854208946228			0	0.0003521
High	Sequest HT (A2)	Unambiguous	[K].NALVPWSPISEK.[Y]		1	1	Q9F663	Q9F663	0	2	0.8286	0	1	1	670.863464355469	1340.71965208094	-0.913880795753313	-0.00061262953113328	HCD	MS2	0	18.63355	66.7743988261333	59333	Control_CNB2_220917_02.raw	0/0	2.45428085327148			0	4.046E-05
High	Sequest HT (A2)	Unambiguous	[K].IQLVGDDLFVTNTK.[I]		1	2	A6TD53	B5XV19; A6TD53	0	2	0.8229	0	1	1	781.9228515625	1562.838426495	-2.57376231556869	-0.00201119250004922	CID	MS2		25.79545	66.7494416232	59310	Control_CNB2_220917_02.raw	0/0	2.87501859664917			0	9.331E-07
High	Sequest HT (A2)	Unambiguous	[K].VLESAIANAEHNDGADIDDLK.[V]		1	1	A6TEW7	A6TEW7	0	3	0.7915	0	1	1	737.35693359375	2210.05624752125	-0.406210650034731	-0.00029924958319801	HCD	MS2	35.34644	12.80554	66.4908231685333	59077	Control_CNB2_220917_02.raw	0/0	3.97744917869568			0	5.928E-10
High	Sequest HT (A2)	Unambiguous	[K].VLESAIANAEHNDGADIDDLK.[V]		1	1	A6TEW7	A6TEW7	0	3	0.8458	0	1	1	737.35693359375	2210.05624752125	-0.406210650034731	-0.00029924958319801	CID	MS2		17.96831	66.4925441506667	59079	Control_CNB2_220917_02.raw	0/0	2.52763342857361			0	1.056E-08
High	Sequest HT (A2)	Unambiguous	[R].AGDNAPMAYIELVDR.[A]		1	1	A6TEU7	A6TEU7	0	2	0.6555	0	1	1	817.896179199219	1634.78508176844	0.489182852214193	0.000399854218926521	HCD	MS2	79.88173	36.505	66.520478332	59104	Control_CNB2_220917_02.raw	0/0	3.27558374404907			0	1.814E-06
High	Sequest HT (A2)	Unambiguous	[R].AGDNAPMAYIELVDR.[A]		1	1	A6TEU7	A6TEU7	0	2	0.625	0	1	1	817.896179199219	1634.78508176844	0.489182852214193	0.000399854218926521	CID	MS2		31.61468	66.5220846629333	59106	Control_CNB2_220917_02.raw	0/0	3.35925984382629			0	4.187E-07
High	Sequest HT (A2)	Unambiguous	[R].DAnGIDPVSLIAFDK.[V]	N3(Deamidated)	1	1	A6TEX1	A6TEX1	0	2	0.5441	0	1	1	788.398315429688	1575.78935422938	-0.460169558451486	-0.000362565312515661	HCD	MS2	79.10786	27.31905	66.5679910114667	59146	Control_CNB2_220917_02.raw	0/0	2.72195339202881			0	3.573E-06
High	Sequest HT (A2)	Unambiguous	[R].DAnGIDPVSLIAFDK.[V]	N3(Deamidated)	1	1	A6TEX1	A6TEX1	0	2	0.5786	0	1	1	788.398315429688	1575.78935422938	-0.460169558451486	-0.000362565312515661	CID	MS2		25.62683	66.5696888490667	59148	Control_CNB2_220917_02.raw	0/0	2.99098706245422			0	4.534E-07
High	Sequest HT (A2)	Unambiguous	[K].ALTEAnGDIELAIENMR.[K]	N6(Deamidated)	1	1	A6T4X2	A6T4X2	0	2	0.1802	0	1	1	930.952941894531	1860.89860715906	-1.16151864393147	-0.00108073546863507	HCD	MS2	0	33.1	66.5725197618667	59151	Control_CNB2_220917_02.raw	0/0	3.82530522346497	26920124	66.5373001098633	0	5.753E-10
High	Sequest HT (A2)	Unambiguous	[K].ALTEAnGDIELAIENMR.[K]	N6(Deamidated)	1	1	A6T4X2	A6T4X2	0	2	0.1761	0	1	1	930.952941894531	1860.89860715906	-1.16151864393147	-0.00108073546863507	CID	MS2		42.46	66.5745179208	59153	Control_CNB2_220917_02.raw	0/0	4.43468379974365	26920124	66.5373001098633	0	1.26E-10
High	Sequest HT (A2)	Unambiguous	[R].DLLGATNPANALAGTLR.[A]		1	1	A6TCD7	A6TCD7	0	2	0.6712	0	1	1	834.457397460938	1667.90751829188	0.00575683888831583	4.80093740407028E-06	HCD	MS2	55.9589	32.67463	66.5827632525333	59158	Control_CNB2_220917_02.raw	0/0	2.91572785377502			0	7.078E-10
High	Sequest HT (A2)	Unambiguous	[R].DLLGATNPANALAGTLR.[A]		1	1	A6TCD7	A6TCD7	0	2	0.811	0	1	1	834.457397460938	1667.90751829188	0.00575683888831583	4.80093740407028E-06	CID	MS2		26.845	66.5844610397333	59160	Control_CNB2_220917_02.raw	0/0	3.28363227844238			0	8.63E-10
High	Sequest HT (A2)	Unambiguous	[K].DITLAMDcAASEFYK.[D]	C8(Carbamidomethyl)	1	2	A6TD53	B5XV19; A6TD53	0	2	0.6547	0	1	1	867.889282226563	1734.77128782313	-0.026843235258848	-2.32834375246682E-05	HCD	MS2	0	40.585	66.596158724	59169	Control_CNB2_220917_02.raw	0/0	3.61569046974182			0	1.108E-07
High	Sequest HT (A2)	Unambiguous	[K].DITLAMDcAASEFYK.[D]	C8(Carbamidomethyl)	1	2	A6TD53	B5XV19; A6TD53	0	2	0.8614	0	1	1	867.889282226563	1734.77128782313	-0.026843235258848	-2.32834375246682E-05	CID	MS2		31.105	66.5978627314667	59171	Control_CNB2_220917_02.raw	0/0	4.32565069198608			0	7.079E-09
High	Sequest HT (A2)	Unambiguous	[R].ELLSQYDFPGDDTPIVR.[G]		1	1	A6TEX7	A6TEX7	0	2	0.7723	0	1	1	982.983337402344	1964.95939817469	-0.305067437985766	-0.000299722656109225	HCD	MS2	0	13.42815	66.6614097378667	59233	Control_CNB2_220917_02.raw	0/0	4.47564506530762			0	5.913E-12
High	Sequest HT (A2)	Unambiguous	[R].ELLSQYDFPGDDTPIVR.[G]		1	1	A6TEX7	A6TEX7	0	2	0.8551	0	1	1	982.983764648438	1964.96025266688	0.129797489816825	0.000127523437640775	CID	MS2		13.95225	66.6633598376	59235	Control_CNB2_220917_02.raw	0/0	4.28099727630615			0	6.27E-10
High	Sequest HT (A2)	Unambiguous	[K].IQLVGDDLFVTNTK.[I]		1	2	A6TD53	B5XV19; A6TD53	0	2	0.7269	0	1	1	781.9228515625	1562.838426495	-2.57376231556869	-0.00201119250004922	HCD	MS2	29.43123	26.12932	66.7475851650667	59308	Control_CNB2_220917_02.raw	0/0	2.37569189071655			0	2.653E-06
High	Sequest HT (A2)	Unambiguous	[K].EAAIQVSNVAIFNAATGK.[A]		1	1	A6TEW1	A6TEW1	0	2	0.7253	0	1	1	902.482421875	1803.95756712	-1.31433628334674	-0.0011855050001941	HCD	MS2	0	38.67457	66.4868466101333	59073	Control_CNB2_220917_02.raw	0/0	3.74915432929993			0	8.678E-10
High	Sequest HT (A2)	Unambiguous	[K].EAAIQVSNVAIFNAATGK.[A]		1	1	A6TEW1	A6TEW1	0	2	0.733	0	1	1	902.484619140625	1803.96196165125	1.12171074691903	0.0010117606248059	HCD	MS2	0	38.715	65.7793482234667	58476	Control_CNB2_220917_02.raw	0/0	3.97189235687256			0	7.996E-12
High	Sequest HT (A2)	Unambiguous	[K].VLESAIANAEHNDGADIDDLK.[V]		1	1	A6TEW7	A6TEW7	0	3	0.8545	0	1	1	737.357666015625	2210.05844478688	0.588001481403871	0.00043317229180199	CID	MS2		23.35415	65.7014076786667	58427	Control_CNB2_220917_02.raw	0/0	3.77693057060242			0	1.51E-10
High	Sequest HT (A2)	Unambiguous	[K].VLESAIANAEHNDGADIDDLK.[V]		1	1	A6TEW7	A6TEW7	0	3	0.7846	0	1	1	737.357666015625	2210.05844478688	0.588001481403871	0.00043317229180199	HCD	MS2	25.20555	19.55408	65.6993950786667	58425	Control_CNB2_220917_02.raw	0/0	3.25401329994202			0	4.394E-12
High	Sequest HT (A2)	Unambiguous	[K].IQLVGDDLFVTNTK.[I]		1	2	A6TD53	B5XV19; A6TD53	0	2	0.7803	0	1	1	781.925476074219	1562.84367551844	0.784876580669167	0.000613319218700781	CID	MS2		31.24	64.4547470096	57384	Control_CNB2_220917_02.raw	0/0	3.14259815216064			0	1.974E-08
High	Sequest HT (A2)	Unambiguous	[R].ELLSQYDFPGDDTPIVR.[G]		1	1	A6TEX7	A6TEX7	0	2	0.7821	0	1	1	982.9833984375	1964.959520245	-0.24294387687111	-0.000238687499859225	HCD	MS2	0	15.91037	64.5072074802667	57427	Control_CNB2_220917_02.raw	0/0	4.35733842849731			0	1.378E-09
High	Sequest HT (A2)	Unambiguous	[R].ELLSQYDFPGDDTPIVR.[G]		1	1	A6TEX7	A6TEX7	0	2	0.7896	0	1	1	982.9833984375	1964.959520245	-0.24294387687111	-0.000238687499859225	CID	MS2		15.3102	64.5089195048	57429	Control_CNB2_220917_02.raw	0/0	4.04111289978027			0	2.466E-11
High	Sequest HT (A2)	Unambiguous	[K].NALVPWSPISEK.[Y]		1	1	Q9F663	Q9F663	0	2	0.8052	0	1	1	670.863647460938	1340.72001829188	-0.640735994557582	-0.00042952406238328	CID	MS2		18.46873	64.6038821245333	57496	Control_CNB2_220917_02.raw	0/0	2.30641603469849	56803263	64.6069030761719	0	0.0001672
High	Sequest HT (A2)	Unambiguous	[K].IQLVGDDLFVTNTK.[I]		1	2	A6TD53	B5XV19; A6TD53	0	2	0.7402	0	1	1	781.924011230469	1562.84074583094	-1.08971257071941	-0.000851524531299219	HCD	MS2	41.81017	19.65396	64.629370568	57523	Control_CNB2_220917_02.raw	0/0	2.54474687576294	58927741	64.6415939331055	0	1.011E-05
High	Sequest HT (A2)	Unambiguous	[K].IQLVGDDLFVTNTK.[I]		1	2	A6TD53	B5XV19; A6TD53	0	2	0.7477	0	1	1	781.924011230469	1562.84074583094	-1.08971257071941	-0.000851524531299219	CID	MS2		23.06742	64.6310934941333	57525	Control_CNB2_220917_02.raw	0/0	3.32892632484436	58927741	64.6415939331055	0	3.285E-07
High	Sequest HT (A2)	Unambiguous	[K].IQLVGDDLFVTNTK.[I]		1	2	A6TD53	B5XV19; A6TD53	0	2	0.6667	0	1	1	781.925476074219	1562.84367551844	0.784876580669167	0.000613319218700781	HCD	MS2	77.39975	21.355	64.4530386685333	57382	Control_CNB2_220917_02.raw	0/0	2.87732458114624			0	6.07E-07
High	Sequest HT (A2)	Unambiguous	[K].VGDIVIFNDGYGVK.[ST]		1	2	A6TH52	B5Y369; A6TH52	0	2	0.7184	0	1	1	748.393188476563	1495.77910032313	-0.013429038309671	-1.00434375553959E-05	HCD	MS2	0	22.43013	64.6327037090667	57527	Control_CNB2_220917_02.raw	0/0	3.08740520477295	19468099	64.6031951904297	0	1.897E-05
High	Sequest HT (A2)	Unambiguous	[K].EAAIQVSNVAIFNAATGK.[A]		1	1	A6TEW1	A6TEW1	0	2	0.7429	0	1	1	902.483520507813	1803.95976438563	-0.0963127682138557	-8.68721876940981E-05	HCD	MS2	14.91677	36.59338	64.6690775069333	57556	Control_CNB2_220917_02.raw	0/0	4.20488405227661			0	1.049E-09
High	Sequest HT (A2)	Unambiguous	[K].EAAIQVSNVAIFNAATGK.[A]		1	1	A6TEW1	A6TEW1	0	2	0.8263	0	1	1	902.483520507813	1803.95976438563	-0.0963127682138557	-8.68721876940981E-05	CID	MS2		16.345	64.6707667712	57558	Control_CNB2_220917_02.raw	0/0	4.94644927978516			0	9.798E-09
High	Sequest HT (A2)	Unambiguous	[K].VLESAIAnAEHNDGADIDDLK.[V]	N8(Deamidated)	1	1	A6TEW7	A6TEW7	0	3	0.0651	0	1	1	737.691223144531	2211.05911617359	8.12056505716197	0.00598496786471866	HCD	MS2	54.12152	26.92	64.6725126226667	57560	Control_CNB2_220917_02.raw	0/0	4.76321840286255	51882260	64.6715927124023	0	1.398E-10
High	Sequest HT (A2)	Unambiguous	[K].VLESAIANAEHnDGADIDDLK.[V]	N12(Deamidated)	1	1	A6TEW7	A6TEW7	0	3	0.0164	0	1	1	737.691223144531	2211.05911617359	8.12056505716197	0.00598496786471866	CID	MS2		19.94226	64.6740479186667	57562	Control_CNB2_220917_02.raw	0/0	3.64819669723511	51882260	64.6715927124023	0	1.299E-09
High	Sequest HT (A2)	Unambiguous	[K].VLESAIAnAEHNDGADIDDLK.[V]	N8(Deamidated)	1	1	A6TEW7	A6TEW7	0	3		0.0164	2	2	737.691223144531	2211.05911617359	8.12056505716197	0.00598496786471866	CID	MS2		19.94226	64.6740479186667	57562	Control_CNB2_220917_02.raw	0/0	3.59324717521667	51882260	64.6715927124023	0	5.186E-11
High	Sequest HT (A2)	Unambiguous	[K].VVADIAGVPAQINIAEVR.[K]		1	1	B5XNA0	B5XNA0	0	2	0.5036	0	1	1	918.021789550781	1835.03630247156	-1.20996284826091	-0.00111016421885779	CID	MS2		22.525	64.7015112005333	57588	Control_CNB2_220917_02.raw	0/0	2.74429297447205			0	7.664E-07
High	Sequest HT (A2)	Unambiguous	[K].VGDIVIFNDGYGVK.[ST]		1	2	A6TH52	B5Y369; A6TH52	0	2	0.7599	0	1	1	748.393188476563	1495.77910032313	-0.013429038309671	-1.00434375553959E-05	CID	MS2		30.13698	64.6344580637333	57529	Control_CNB2_220917_02.raw	0/0	3.29290819168091	19468099	64.6031951904297	0	1.349E-06
High	Sequest HT (A2)	Unambiguous	[K].DITLAMDcAASEFYK.[D]	C8(Carbamidomethyl)	1	2	A6TD53	B5XV19; A6TD53	0	2	0.8235	0	1	1	867.889709472656	1734.77214231531	0.465724384784555	0.000403962656225332	CID	MS2		21.31	64.3876356464	57324	Control_CNB2_220917_02.raw	0/0	3.91340708732605			0	2.388E-09
High	Sequest HT (A2)	Unambiguous	[K].DITLAMDcAASEFYK.[D]	C8(Carbamidomethyl)	1	2	A6TD53	B5XV19; A6TD53	0	2	0.6261	0	1	1	867.889709472656	1734.77214231531	0.465724384784555	0.000403962656225332	HCD	MS2	0	39.745	64.3858877205333	57322	Control_CNB2_220917_02.raw	0/0	3.5348641872406			0	3.262E-08
High	Sequest HT (A2)	Unambiguous	[K].VVADIAGVPAQINIAEVR.[K]		1	1	B5XNA0	B5XNA0	0	2	0.6457	0	1	1	918.022644042969	1835.03801145594	-0.278655764640485	-0.00025567203135779	CID	MS2		33.1	64.3370851890667	57298	Control_CNB2_220917_02.raw	0/0	2.53959631919861			0	3.622E-08
High	Sequest HT (A2)	Unambiguous	[K].VGDIVIFNDGYGVK.[ST]		1	2	A6TH52	B5Y369; A6TH52	0	2	0.741	0	1	1	748.393981933594	1495.78068723719	1.04749903646184	0.000783413593694604	CID	MS2		28.885	63.8407573610667	56901	Control_CNB2_220917_02.raw	0/0	3.31816649436951	46476909	63.8221168518066	0	3.147E-07
High	Sequest HT (A2)	Unambiguous	[K].NALVPWSPISEK.[Y]		1	1	Q9F663	Q9F663	0	2	0.7846	0	1	1	670.863891601563	1340.72050657313	-0.276542926296608	-0.00018538343738328	HCD	MS2	0	19.52674	63.868645436	56921	Control_CNB2_220917_02.raw	0/0	2.46038317680359			0	3.827E-05
High	Sequest HT (A2)	Unambiguous	[K].NALVPWSPISEK.[Y]		1	1	Q9F663	Q9F663	0	2	0.8792	0	1	1	670.863891601563	1340.72050657313	-0.276542926296608	-0.00018538343738328	CID	MS2		28.345	63.8700324821333	56923	Control_CNB2_220917_02.raw	0/0	2.07328343391418			0	0.0001108
High	Sequest HT (A2)	Unambiguous	[K].EAAIQVSNVAIFNAATGK.[A]		1	1	A6TEW1	A6TEW1	0	2	0.7411	0	1	1	902.483947753906	1803.96061887781	0.37736304322671	0.000340373906055902	HCD	MS2	15.35195	37.93	63.9522670434667	56983	Control_CNB2_220917_02.raw	0/0	4.21356964111328			0	6.122E-12
High	Sequest HT (A2)	Unambiguous	[K].EAAIQVSNVAIFNAATGK.[A]		1	1	A6TEW1	A6TEW1	0	2	0.7411	0	1	1	902.483947753906	1803.96061887781	0.37736304322671	0.000340373906055902	CID	MS2		29.38	63.953939428	56985	Control_CNB2_220917_02.raw	0/0	4.47517347335815			0	2.941E-09
High	Sequest HT (A2)	Unambiguous	[K].VVADIAGVPAQINIAEVR.[K]		1	1	B5XNA0	B5XNA0	0	2	0.6187	0	1	1	918.024108886719	1835.04094114344	1.3178706644231	0.00120917171864221	HCD	MS2	66.20934	33.1	63.9824405352	57011	Control_CNB2_220917_02.raw	0/0	2.99088168144226	63533775	64.0553207397461	0	3.646E-07
High	Sequest HT (A2)	Unambiguous	[K].VVADIAGVPAQINIAEVR.[K]		1	1	B5XNA0	B5XNA0	0	2	0.5	0	1	1	918.024108886719	1835.04094114344	1.3178706644231	0.00120917171864221	CID	MS2		36.76678	63.9843819797333	57013	Control_CNB2_220917_02.raw	0/0	2.58316111564636	63533775	64.0553207397461	0	5.318E-06
High	Sequest HT (A2)	Unambiguous	[R].ELLSQYDFPGDDTPIVR.[G]		1	1	A6TEX7	A6TEX7	0	2	0.7552	0	1	1	982.984497070313	1964.96171751063	0.875280223192695	0.000859945312640775	CID	MS2		16.73934	64.1558910176	57139	Control_CNB2_220917_02.raw	0/0	4.81753015518188			0	3.515E-11
High	Sequest HT (A2)	Unambiguous	[R].ELLSQYDFPGDDTPIVR.[G]		1	1	A6TEX7	A6TEX7	0	2	0.5868	0	1	1	982.984313964844	1964.96135129969	0.688909539848727	0.000676839843890775	HCD	MS2	0	33.1	66.799945712	59601	Control_CNB2_220917_03.raw	0/0	4.08993148803711			0	1.584E-08
High	Sequest HT (A2)	Unambiguous	[K].VLESAIANAEHNDGADIDDLK.[V]		1	1	A6TEW7	A6TEW7	0	3	0.8805	0	1	1	737.357421875	2210.057712365	0.256597437591004	0.00018903166680199	CID	MS2		24.37421	64.2112013533333	57179	Control_CNB2_220917_02.raw	0/0	3.43108224868774			0	3.122E-14
High	Sequest HT (A2)	Unambiguous	[K].NALVPWSPISEK.[Y]		1	1	Q9F663	Q9F663	0	2	0.8424	0	1	1	670.863891601563	1340.72050657313	-0.276542926296608	-0.00018538343738328	CID	MS2		21.16471	64.2383646976	57204	Control_CNB2_220917_02.raw	0/0	1.83605623245239			0	0.0002112
High	Sequest HT (A2)	Unambiguous	[K].VGDIVIFNDGYGVK.[ST]		1	2	A6TH52	B5Y369; A6TH52	0	2	0.7173	0	1	1	748.393432617188	1495.77958860438	0.313010369312331	0.000234097187444604	HCD	MS2	0	37.8982	64.240256384	57206	Control_CNB2_220917_02.raw	0/0	2.83348798751831	28721631.5	64.1515045166016	0	1.012E-05
High	Sequest HT (A2)	Unambiguous	[K].VGDIVIFNDGYGVK.[ST]		1	2	A6TH52	B5Y369; A6TH52	0	2	0.7761	0	1	1	748.393432617188	1495.77958860438	0.313010369312331	0.000234097187444604	CID	MS2		25.885	64.2418810573333	57208	Control_CNB2_220917_02.raw	0/0	3.3548698425293	28721631.5	64.1515045166016	0	2.854E-06
High	Sequest HT (A2)	Unambiguous	[K].EAAIQVSNVAIFNAATGK.[A]		1	1	A6TEW1	A6TEW1	0	2	0.7368	0	1	1	902.483581542969	1803.95988645594	-0.0286447951509178	-2.58370314440981E-05	HCD	MS2	64.67703	35.64	64.3162780869333	57280	Control_CNB2_220917_02.raw	0/0	4.17500448226929	52083384.5	64.2297210693359	0	5.755E-11
High	Sequest HT (A2)	Unambiguous	[K].EAAIQVSNVAIFNAATGK.[A]		1	1	A6TEW1	A6TEW1	0	2	0.7947	0	1	1	902.483581542969	1803.95988645594	-0.0286447951509178	-2.58370314440981E-05	CID	MS2		37.74	64.3188794234667	57281	Control_CNB2_220917_02.raw	0/0	4.5257248878479	52083384.5	64.2297210693359	0	6.532E-09
High	Sequest HT (A2)	Unambiguous	[R].ELLSQYDFPGDDTPIVR.[G]		1	1	A6TEX7	A6TEX7	0	2	0.7076	0	1	1	982.9833984375	1964.959520245	-0.24294387687111	-0.000238687499859225	HCD	MS2	0	26.82706	64.8641731472	57714	Control_CNB2_220917_02.raw	0/0	4.07320737838745			0	7.183E-13
High	Sequest HT (A2)	Unambiguous	[R].ELLSQYDFPGDDTPIVR.[G]		1	1	A6TEX7	A6TEX7	0	2	0.8274	0	1	1	982.9833984375	1964.959520245	-0.24294387687111	-0.000238687499859225	CID	MS2		22.69033	64.8659086066667	57716	Control_CNB2_220917_02.raw	0/0	3.94154143333435			0	3.318E-11
High	Sequest HT (A2)	Unambiguous	[K].DITLAMDcAASEFYK.[D]	C8(Carbamidomethyl)	1	2	A6TD53	B5XV19; A6TD53	0	2	0.5489	0	1	1	867.889099121094	1734.77092161219	-0.237943643848878	-0.000206388906274668	HCD	MS2	0	31.1288	64.8756100573333	57726	Control_CNB2_220917_02.raw	0/0	3.17072796821594	30074203	64.8434600830078	0	2.195E-07
High	Sequest HT (A2)	Unambiguous	[K].DITLAMDcAASEFYK.[D]	C8(Carbamidomethyl)	1	2	A6TD53	B5XV19; A6TD53	0	2	0.8422	0	1	1	867.889099121094	1734.77092161219	-0.237943643848878	-0.000206388906274668	CID	MS2		36.69	64.8781724346667	57727	Control_CNB2_220917_02.raw	0/0	4.12079524993896	30074203	64.8434600830078	0	1.635E-09
High	Sequest HT (A2)	Unambiguous	[K].EAAIQVSNVAIFNAATGK.[A]		1	1	A6TEW1	A6TEW1	0	2	0.73	0	1	1	902.484191894531	1803.96110715906	0.648034935478461	0.000584514531055902	HCD	MS2	52.58471	30.97024	65.4146343957333	58166	Control_CNB2_220917_02.raw	0/0	4.37221765518188			0	1.9E-10
High	Sequest HT (A2)	Unambiguous	[K].EAAIQVSNVAIFNAATGK.[A]		1	1	A6TEW1	A6TEW1	0	2	0.8015	0	1	1	902.484191894531	1803.96110715906	0.648034935478461	0.000584514531055902	CID	MS2		36.4499	65.4166138192	58168	Control_CNB2_220917_02.raw	0/0	5.18790006637573			0	1.674E-09
High	Sequest HT (A2)	Unambiguous	[R].DLLGATNPANALAGTLR.[A]		1	1	A6TCD7	A6TCD7	0	2	0.7148	0	1	1	834.457153320313	1667.90703001063	-0.286993956618027	-0.00023933968759593	HCD	MS2	0	39.195	65.4176059050667	58169	Control_CNB2_220917_02.raw	0/0	2.70094418525696	44717680.5	65.4346771240234	0	4.688E-09
High	Sequest HT (A2)	Unambiguous	[R].DLLGATNPANALAGTLR.[A]		1	1	A6TCD7	A6TCD7	0	2	0.8018	0	1	1	834.457153320313	1667.90703001063	-0.286993956618027	-0.00023933968759593	CID	MS2		30.61	65.4192739768	58171	Control_CNB2_220917_02.raw	0/0	3.32540607452393	44717680.5	65.4346771240234	0	7.734E-07
High	Sequest HT (A2)	Unambiguous	[K].DITLAMDcAASEFYK.[D]	C8(Carbamidomethyl)	1	2	A6TD53	B5XV19; A6TD53	0	2	0.5686	0	1	1	867.888793945313	1734.77031126063	-0.589777658165594	-0.000511564687524668	HCD	MS2	14.72139	16.195	65.4636511386667	58212	Control_CNB2_220917_02.raw	0/0	3.57275795936584			0	4.839E-07
High	Sequest HT (A2)	Unambiguous	[K].DITLAMDcAASEFYK.[D]	C8(Carbamidomethyl)	1	2	A6TD53	B5XV19; A6TD53	0	2	0.7746	0	1	1	867.888793945313	1734.77031126063	-0.589777658165594	-0.000511564687524668	CID	MS2		26.8	65.4652992946667	58214	Control_CNB2_220917_02.raw	0/0	3.85771059989929			0	2.01E-08
High	Sequest HT (A2)	Unambiguous	[K].IQLVGDDLFVTNTK.[I]		1	2	A6TD53	B5XV19; A6TD53	0	2	0.6638	0	1	1	781.924255371094	1562.84123411219	-0.777281045487978	-0.000607383906299219	HCD	MS2	14.90348	23.21992	65.5571889258667	58297	Control_CNB2_220917_02.raw	0/0	2.29450845718384			0	2.251E-06
High	Sequest HT (A2)	Unambiguous	[K].IQLVGDDLFVTNTK.[I]		1	2	A6TD53	B5XV19; A6TD53	0	2	0.8012	0	1	1	781.924255371094	1562.84123411219	-0.777281045487978	-0.000607383906299219	CID	MS2		26.515	65.5588240768	58299	Control_CNB2_220917_02.raw	0/0	3.22111034393311			0	1.898E-07
High	Sequest HT (A2)	Unambiguous	[R].ELLSQYDFPGDDTPIVR.[G]		1	1	A6TEX7	A6TEX7	0	2	0.7793	0	1	1	982.982666015625	1964.95805540125	-0.98842661024698	-0.000971109374859225	HCD	MS2	0	16.71291	65.5839438661333	58317	Control_CNB2_220917_02.raw	0/0	4.3488917350769			0	6.175E-09
High	Sequest HT (A2)	Unambiguous	[R].ELLSQYDFPGDDTPIVR.[G]		1	1	A6TEX7	A6TEX7	0	2	0.8424	0	1	1	982.983520507813	1964.95976438563	-0.118696754641798	-0.000116617187359225	CID	MS2		14.73956	65.5861498874667	58319	Control_CNB2_220917_02.raw	0/0	4.76496887207031			0	1.239E-10
High	Sequest HT (A2)	Unambiguous	[K].VGDIVIFNDGYGVK.[ST]		1	2	A6TH52	B5Y369; A6TH52	0	2	0.7588	0	1	1	748.392272949219	1495.77726926844	-1.23757681689218	-0.000925570781305396	HCD	MS2	0	30.27243	65.5984016856	58332	Control_CNB2_220917_02.raw	0/0	3.11349582672119			0	4.655E-05
High	Sequest HT (A2)	Unambiguous	[K].VGDIVIFNDGYGVK.[ST]		1	2	A6TH52	B5Y369; A6TH52	0	2	0.8159	0	1	1	748.392272949219	1495.77726926844	-1.23757681689218	-0.000925570781305396	CID	MS2		19.57716	65.6000786301333	58334	Control_CNB2_220917_02.raw	0/0	2.76669788360596			0	9.56E-07
High	Sequest HT (A2)	Unambiguous	[R].AGDNAPMAYIELVDR.[A]		1	1	A6TEU7	A6TEU7	0	2	0.4826	0	1	1	817.89599609375	1634.7847155575	0.265171071871813	0.000216748750176521	HCD	MS2	0	39.285	66.6593584461333	59502	Control_CNB2_220917_03.raw	0/0	2.88264036178589			0	6.079E-09
High	Sequest HT (A2)	Unambiguous	[R].GLAQGTDVSFGTFGLK.[A]		1	1	A6TEW5	A6TEW5	0	2	0.5393	0	1	1	799.415161132813	1597.82304563563	0.624503602408032	0.000498922812425917	HCD	MS2	21.21511	31.225	65.6827627208	58409	Control_CNB2_220917_02.raw	0/0	2.79679870605469			0	1.537E-07
High	Sequest HT (A2)	Unambiguous	[R].GLAQGTDVSFGTFGLK.[A]		1	1	A6TEW5	A6TEW5	0	2	0.6506	0	1	1	799.415161132813	1597.82304563563	0.624503602408032	0.000498922812425917	CID	MS2		27.31177	65.6849813517333	58410	Control_CNB2_220917_02.raw	0/0	3.11582708358765			0	1.189E-08
High	Sequest HT (A2)	Unambiguous	[K].VLESAIANAEHNDGADIDDLK.[V]		1	1	A6TEW7	A6TEW7	0	3	0.9486	0	1	1	737.356811523438	2210.05588131031	-0.571912671941165	-0.00042131989569801	CID	MS2		38.625	65.3474877098667	58117	Control_CNB2_220917_02.raw	0/0	3.30810213088989			0	2.474E-10
High	Sequest HT (A2)	Unambiguous	[R].DLLGATNPANALAGTLR.[A]		1	1	A6TCD7	A6TCD7	0	2	0.8293	0	1	1	834.456787109375	1667.90629758875	-0.726120149877541	-0.00060555062509593	CID	MS2		33.1	66.9558097576	59488	Control_CNB2_220917_02.raw	0/0	3.2753381729126			0	1.701E-09
High	Sequest HT (A2)	Unambiguous	[K].VLESAIANAEHNDGADIDDLK.[V]		1	1	A6TEW7	A6TEW7	0	3	0.7518	0	1	1	737.356811523438	2210.05588131031	-0.571912671941165	-0.00042131989569801	HCD	MS2	44.50577	26.7176	65.3452916544	58115	Control_CNB2_220917_02.raw	0/0	4.10707712173462			0	9.974E-12
High	Sequest HT (A2)	Unambiguous	[R].ELLSQYDFPGDDTPIVR.[G]		1	1	A6TEX7	A6TEX7	0	2	0.7841	0	1	1	982.983581542969	1964.95988645594	-0.0565731935271424	-5.55820311092248E-05	CID	MS2		17.05996	65.2132267370667	58011	Control_CNB2_220917_02.raw	0/0	4.39524078369141			0	2.005E-11
High	Sequest HT (A2)	Unambiguous	[K].NALVPWSPISEK.[Y]		1	1	Q9F663	Q9F663	0	2	0.7981	0	1	1	670.863647460938	1340.72001829188	-0.640735994557582	-0.00042952406238328	HCD	MS2	0	21.38113	64.9483651074667	57779	Control_CNB2_220917_02.raw	0/0	2.13235998153687			0	8.052E-06
High	Sequest HT (A2)	Unambiguous	[K].VLESAIANAEHNDGADIDDLK.[V]		1	1	A6TEW7	A6TEW7	0	3	0.7926	0	1	1	737.357666015625	2210.05844478688	0.588001481403871	0.00043317229180199	HCD	MS2	0	33.1	64.9557354954667	57787	Control_CNB2_220917_02.raw	0/0	4.04805946350098	29302751	64.9025955200195	0	1.867E-10
High	Sequest HT (A2)	Unambiguous	[K].VLESAIANAEHNDGADIDDLK.[V]		1	1	A6TEW7	A6TEW7	0	3	0.9459	0	1	1	737.357666015625	2210.05844478688	0.588001481403871	0.00043317229180199	CID	MS2		23.87699	64.9577607546667	57789	Control_CNB2_220917_02.raw	0/0	3.33000659942627	29302751	64.9025955200195	0	6.363E-11
High	Sequest HT (A2)	Unambiguous	[R].AGDNAPMAYIELVDR.[A]		1	1	A6TEU7	A6TEU7	0	2	0.6385	0	1	1	817.89599609375	1634.7847155575	0.265171071871813	0.000216748750176521	CID	MS2		28.12	66.6612102013333	59504	Control_CNB2_220917_03.raw	0/0	3.78649640083313			0	3.243E-07
High	Sequest HT (A2)	Unambiguous	[R].GLAQGTDVSFGTFGLK.[A]		1	1	A6TEW5	A6TEW5	0	2	0.5736	0	1	1	799.413818359375	1597.82036008875	-1.05625107156487	-0.000843850625074083	HCD	MS2	43.57548	24.549	64.9720494178667	57804	Control_CNB2_220917_02.raw	0/0	2.64917206764221	50271740	64.9443130493164	0	8.119E-08
High	Sequest HT (A2)	Unambiguous	[R].GLAQGTDVSFGTFGLK.[A]		1	1	A6TEW5	A6TEW5	0	2	0.55	0	1	1	799.413818359375	1597.82036008875	-1.05625107156487	-0.000843850625074083	CID	MS2		26.07706	64.9739243229333	57806	Control_CNB2_220917_02.raw	0/0	2.60170578956604	50271740	64.9443130493164	0	3.176E-07
High	Sequest HT (A2)	Unambiguous	[K].VGDIVIFNDGYGVK.[ST]		1	2	A6TH52	B5Y369; A6TH52	0	2	0.7524	0	1	1	748.393127441406	1495.77897825281	-0.0950388902151716	-7.10785938053959E-05	HCD	MS2	53.83768	22.80924	64.9970632725333	57827	Control_CNB2_220917_02.raw	0/0	3.10643839836121			0	3.549E-05
High	Sequest HT (A2)	Unambiguous	[K].VGDIVIFNDGYGVK.[ST]		1	2	A6TH52	B5Y369; A6TH52	0	2	0.7516	0	1	1	748.393127441406	1495.77897825281	-0.0950388902151716	-7.10785938053959E-05	CID	MS2		26.035	64.9986669669333	57829	Control_CNB2_220917_02.raw	0/0	3.18044519424438			0	8.415E-07
High	Sequest HT (A2)	Unambiguous	[K].EAAIQVSNVAIFNAATGK.[A]		1	1	A6TEW1	A6TEW1	0	2	0.711	0	1	1	902.483154296875	1803.95903196375	-0.502320606591483	-0.000453083125194098	HCD	MS2	0	40.48974	65.0486859386667	57872	Control_CNB2_220917_02.raw	0/0	4.28804206848145			0	7.483E-11
High	Sequest HT (A2)	Unambiguous	[K].EAAIQVSNVAIFNAATGK.[A]		1	1	A6TEW1	A6TEW1	0	2	0.7393	0	1	1	902.483154296875	1803.95903196375	-0.502320606591483	-0.000453083125194098	CID	MS2		29.8	65.0504442978667	57874	Control_CNB2_220917_02.raw	0/0	4.45247364044189			0	4.593E-09
High	Sequest HT (A2)	Unambiguous	[K].IQLVGDDLFVTNTK.[I]		1	2	A6TD53	B5XV19; A6TD53	0	2	0.6839	0	1	1	781.923278808594	1562.83928098719	-2.02700714641369	-0.00158394640629922	HCD	MS2	15.78266	37.33	65.0786990909333	57898	Control_CNB2_220917_02.raw	0/0	3.09879112243652			0	8.567E-07
High	Sequest HT (A2)	Unambiguous	[K].IQLVGDDLFVTNTK.[I]		1	2	A6TD53	B5XV19; A6TD53	0	2	0.6971	0	1	1	781.923278808594	1562.83928098719	-2.02700714641369	-0.00158394640629922	CID	MS2		26.71988	65.0803095536	57900	Control_CNB2_220917_02.raw	0/0	3.39572715759277			0	3.272E-07
High	Sequest HT (A2)	Unambiguous	[R].VTITIAADSIENAVK.[S]		1	2	A6T5H9	A6T5H9; B5Y0U3	0	2	0.4236	0	1	1	772.930969238281	1544.85466184656	1.06696659693978	0.000824153281314466	HCD	MS2	37.51077	24.78584	65.1594957626667	57961	Control_CNB2_220917_02.raw	0/0	2.88498830795288	28893871	65.1132965087891	0	2.029E-07
High	Sequest HT (A2)	Unambiguous	[R].VTITIAADSIENAVK.[S]		1	2	A6T5H9	A6T5H9; B5Y0U3	0	2	0.3721	0	1	1	772.930969238281	1544.85466184656	1.06696659693978	0.000824153281314466	CID	MS2		41.43	65.1616816066667	57963	Control_CNB2_220917_02.raw	0/0	2.5820620059967	28893871	65.1132965087891	0	1.657E-08
High	Sequest HT (A2)	Unambiguous	[R].ELLSQYDFPGDDTPIVR.[G]		1	1	A6TEX7	A6TEX7	0	2	0.7087	0	1	1	982.983581542969	1964.95988645594	-0.0565731935271424	-5.55820311092248E-05	HCD	MS2	0	0.06477314	65.2122815578667	58009	Control_CNB2_220917_02.raw	0/0	2.29775738716125			0	0.0001475
High	Sequest HT (A2)	Unambiguous	[K].NALVPWSPISEK.[Y]		1	1	Q9F663	Q9F663	0	2	0.6585	0	1	1	670.863952636719	1340.72062864344	-0.185494659231365	-0.00012434828113328	HCD	MS2	0	23.42109	65.3254469578667	58095	Control_CNB2_220917_02.raw	0/0	2.0471363067627			0	0.0003533
High	Sequest HT (A2)	Unambiguous	[K].VGDIVIFNDGYGVK.[ST]		1	2	A6TH52	B5Y369; A6TH52	0	2	0.7279	0	1	1	748.393981933594	1495.78068723719	1.04749903646184	0.000783413593694604	HCD	MS2	13.93513	17.845	63.835426212	56899	Control_CNB2_220917_02.raw	0/0	3.05290818214417	46476909	63.8221168518066	0	1.395E-05
High	Sequest HT (A2)	Unambiguous	[K].ALTEANGDIELAIENMR.[K]		1	1	A6T4X2	A6T4X2	0	2	0.694	0	1	1	930.461608886719	1859.91594114344	-0.436302625438838	-0.000405743281135074	HCD	MS2	100	41.775	66.9617264832	59494	Control_CNB2_220917_02.raw	0/0	3.17058706283569			0	7.027E-07
High	Sequest HT (A2)	Unambiguous	[K].SVNDIKDDEqILDLGDVSAQK.[L]	Q10(Deamidated)	1	1	B5XUB8	B5XUB8	1	3	0.0827	0	1	1	768.385070800781	2303.14065914234	6.8464860097451	0.00525610411458777	HCD	MS2	46.3157	26.03522	66.9731672461333	59506	Control_CNB2_220917_02.raw	0/0	4.1120138168335			0	5.501E-07
High	Sequest HT (A2)	Unambiguous	[K].FGVSAAAAVAVAAGPVEAAEEK.[T]		1	1	A6TGN9	A6TGN9	0	2	0.7925	0	1	1	1008.02679443359	2015.04631223719	0.951004946209435	0.000958158593675762	CID	MS2		39.075	66.4187709866667	59305	Control_CNB2_220917_03.raw	0/0	3.47315001487732	19126290	66.3925247192383	0	9.248E-11
High	Sequest HT (A2)	Unambiguous	[R].SHDALTAVTSLSVDK.[T]		1	1	A6T7E9	A6T7E9	0	3	0.5739	0	1	1	515.270141601563	1543.79587154469	-0.230202215896632	-0.000118461770777382	HCD	MS2	29.27719	26.22799	68.1281986824	60444	Control_CNB2_220917_02.raw	0/0	2.83762645721436	16565979	68.0731887817383	0	5.89E-05
High	Sequest HT (A2)	Unambiguous	[R].SHDALTAVTSLSVDK.[T]		1	1	A6T7E9	A6T7E9	0	3	0.5862	0	1	1	515.270141601563	1543.79587154469	-0.230202215896632	-0.000118461770777382	CID	MS2		32.89621	68.129994296	60446	Control_CNB2_220917_02.raw	0/0	2.61418151855469	16565979	68.0731887817383	0	4.192E-05
High	Sequest HT (A2)	Unambiguous	[R].ELLSQYDFPGDDTPIVR.[G]		1	1	A6TEX7	A6TEX7	0	2	0.705	0	1	1	982.983032226563	1964.95878782313	-0.615685243559045	-0.000604898437359225	HCD	MS2	0	12.2974	68.1590262253333	60466	Control_CNB2_220917_02.raw	0/0	4.43912363052368			0	2.95E-09
High	Sequest HT (A2)	Unambiguous	[R].ELLSQYDFPGDDTPIVR.[G]		1	1	A6TEX7	A6TEX7	0	2	0.8522	0	1	1	982.983825683594	1964.96037473719	0.191921050931481	0.000188558593890775	CID	MS2		16.25693	68.1613158178667	60468	Control_CNB2_220917_02.raw	0/0	4.59829235076904			0	2.227E-10
High	Sequest HT (A2)	Unambiguous	[K].LTDAELPTTESLALTIDR.[V]		1	1	B5XZB2	B5XZB2	0	2	0.7268	0	1	1	980.017150878906	1959.02702512781	-0.53699699322572	-0.000525996093529102	HCD	MS2	7.971674	42.55	68.1877855096	60492	Control_CNB2_220917_02.raw	0/0	3.77164578437805			0	1.991E-10
High	Sequest HT (A2)	Unambiguous	[R].ELPELTEEFIK.[R]		1	2	A6T5H9	A6T5H9; B5Y0U3	0	2	0.2849	0	1	1	674.355895996094	1347.70451536219	0.216065352054236	0.000145596093830136	HCD	MS2	0	33.1	68.0961164530667	60416	Control_CNB2_220917_02.raw	0/0	1.86429071426392			0	1.539E-05
High	Sequest HT (A2)	Unambiguous	[K].LTDAELPTTESLALTIDR.[V]		1	1	B5XZB2	B5XZB2	0	2	0.75	0	1	1	980.017150878906	1959.02702512781	-0.53699699322572	-0.000525996093529102	CID	MS2		33.1	68.1895832541333	60494	Control_CNB2_220917_02.raw	0/0	4.12072038650513			0	1.917E-11
High	Sequest HT (A2)	Unambiguous	[R].SVFPIQSYSGNSELqYVSYR.[L]	Q15(Deamidated)	1	2	A6TGP0	B5XYF5; A6TGP0	0	2	0.0413	0	1	1	1163.06555175781	2325.12382688563	8.7992800276783	0.0102296178126251	CID	MS2		33.1	68.2326397237333	60531	Control_CNB2_220917_02.raw	0/0	4.11883401870728			0	3.484E-06
High	Sequest HT (A2)	Unambiguous	[R].SVFPIQSYSGnSELQYVSYR.[L]	N11(Deamidated)	1	2	A6TGP0	B5XYF5; A6TGP0	0	2		0.0413	2	2	1163.06555175781	2325.12382688563	8.7992800276783	0.0102296178126251	CID	MS2		33.1	68.2326397237333	60531	Control_CNB2_220917_02.raw	0/0	3.95327925682068			0	6.138E-07
High	Sequest HT (A2)	Unambiguous	[R].QIASLGIYPAVDPLDSTSR.[Q]		1	2	A6TG36	A6TG36; B5XZM4	0	2	0.7346	0	1	1	1002.02557373047	2003.04387083094	-0.262145493761038	-0.000262544531096864	HCD	MS2	66.37333	41.46	68.2385478210667	60537	Control_CNB2_220917_02.raw	0/0	3.24496483802795	12717416.25	68.2237854003906	0	2.838E-06
High	Sequest HT (A2)	Unambiguous	[R].QIASLGIYPAVDPLDSTSR.[Q]		1	2	A6TG36	A6TG36; B5XZM4	0	2	0.866	0	1	1	1002.02557373047	2003.04387083094	-0.262145493761038	-0.000262544531096864	CID	MS2		33.085	68.2403311672	60539	Control_CNB2_220917_02.raw	0/0	3.20860004425049	12717416.25	68.2237854003906	0	1.977E-06
High	Sequest HT (A2)	Unambiguous	[R].GLAQGTDVSFGTFGLK.[A]		1	1	A6TEW5	A6TEW5	0	2	0.5732	0	1	1	799.416015625	1597.82475462	1.69407475857261	0.00135341499992592	HCD	MS2	22.02012	18.84702	68.2606698661333	60557	Control_CNB2_220917_02.raw	0/0	3.13865971565247			0	1.649E-07
High	Sequest HT (A2)	Unambiguous	[R].GLAQGTDVSFGTFGLK.[A]		1	1	A6TEW5	A6TEW5	0	2	0.6759	0	1	1	799.415649414063	1597.82402219813	1.23568712021636	0.000987204062425917	CID	MS2		15.84468	68.2625679090667	60559	Control_CNB2_220917_02.raw	0/0	3.23628425598145			0	1.479E-07
High	Sequest HT (A2)	Unambiguous	[R].SVFPIQSYSGNSELqYVSYR.[L]	Q15(Deamidated)	1	2	A6TGP0	B5XYF5; A6TGP0	0	2	0.055	0	1	1	1163.06555175781	2325.12382688563	8.7992800276783	0.0102296178126251	HCD	MS2	61.68118	40.5	68.2285340085333	60529	Control_CNB2_220917_02.raw	0/0	3.26997637748718			0	0.0001127
High	Sequest HT (A2)	Unambiguous	[R].DLLGATNPANALAGTLR.[A]		1	1	A6TCD7	A6TCD7	0	2	0.8758	0	1	1	834.456665039063	1667.90605344813	-0.872495547630713	-0.00072762093759593	CID	MS2		28.21	68.0932894269333	60413	Control_CNB2_220917_02.raw	0/0	2.97898077964783			0	6.329E-10
High	Sequest HT (A2)	Unambiguous	[R].DLLGATNPANALAGTLR.[A]		1	1	A6TCD7	A6TCD7	0	2	0.8514	0	1	1	834.456665039063	1667.90605344813	-0.872495547630713	-0.00072762093759593	HCD	MS2	0	36.92773	68.0915772317333	60411	Control_CNB2_220917_02.raw	0/0	2.75790810585022			0	6.01E-10
High	Sequest HT (A2)	Unambiguous	[K].DITLAMDcAASEFYK.[D]	C8(Carbamidomethyl)	1	2	A6TD53	B5XV19; A6TD53	0	2	0.8543	0	1	1	867.889221191406	1734.77116575281	-0.0972100381221912	-8.43185937746682E-05	CID	MS2		37.30879	68.0905709773333	60410	Control_CNB2_220917_02.raw	0/0	4.52599906921387			0	5.377E-09
High	Sequest HT (A2)	Unambiguous	[R].NVALEEQAVEAVLAK.[A]		1	2	A6T5H9	A6T5H9; B5Y0U3	0	2	0.6495	0	1	1	792.43701171875	1583.8667468075	1.78944508921777	0.00141711875016881	HCD	MS2	70.41983	40.26	66.4819999538667	59361	Control_CNB2_220917_03.raw	0/0	3.3129894733429	18590952	66.4694747924805	0	1.272E-08
High	Sequest HT (A2)	Unambiguous	[R].EIEEGLINNQILDVR.[E]		1	1	B5XTE8	B5XTE8	0	2	0.3984	0	1	1	877.966796875	1754.92631712	-1.13196647156359	-0.00099325999985922	HCD	MS2	92.48447	42.385	67.9836027096	60318	Control_CNB2_220917_02.raw	0/0	3.68754887580872			0	4.498E-08
High	Sequest HT (A2)	Unambiguous	[R].EIEEGLINNQILDVR.[E]		1	1	B5XTE8	B5XTE8	0	2	0.4089	0	1	1	877.966796875	1754.92631712	-1.13196647156359	-0.00099325999985922	CID	MS2		33.1	67.9853529949333	60320	Control_CNB2_220917_02.raw	0/0	2.68564319610596			0	1.745E-05
High	Sequest HT (A2)	Unambiguous	[K].IQLVGDDLFVTNTK.[I]		1	2	A6TD53	B5XV19; A6TD53	0	2	0.6821	0	1	1	781.9228515625	1562.838426495	-2.57376231556869	-0.00201119250004922	HCD	MS2	43.47807	24.54865	67.9882337245333	60323	Control_CNB2_220917_02.raw	0/0	2.79905223846436			0	8.061E-06
High	Sequest HT (A2)	Unambiguous	[K].IQLVGDDLFVTNTK.[I]		1	2	A6TD53	B5XV19; A6TD53	0	2	0.7987	0	1	1	781.9228515625	1562.838426495	-2.57376231556869	-0.00201119250004922	CID	MS2		25.52469	67.9901254048	60325	Control_CNB2_220917_02.raw	0/0	3.08191728591919			0	9.582E-07
High	Sequest HT (A2)	Unambiguous	[K].SVNDIKDDEqILDLGDVSAQK.[L]	Q10(Deamidated)	1	1	B5XUB8	B5XUB8	1	3	0.1837	0	1	1	768.385925292969	2303.14322261891	7.95952880334548	0.00611059630208777	HCD	MS2	70.6926	22.62164	67.9918396744	60327	Control_CNB2_220917_02.raw	0/0	3.81123352050781	37260134	67.8393707275391	0	5.181E-06
High	Sequest HT (A2)	Unambiguous	[K].SVNDIKDDEqILDLGDVSAQK.[L]	Q10(Deamidated)	1	1	B5XUB8	B5XUB8	1	3	0.0644	0	1	1	768.385925292969	2303.14322261891	7.95952880334548	0.00611059630208777	CID	MS2		16.74595	67.9937712269333	60329	Control_CNB2_220917_02.raw	0/0	4.03902721405029	37260134	67.8393707275391	0	0.0002127
High	Sequest HT (A2)	Unambiguous	[K].EAAIQVSNVAIFNAATGK.[A]		1	1	A6TEW1	A6TEW1	0	2	0.7312	0	1	1	902.482604980469	1803.95793333094	-1.11133236415792	-0.0010023995314441	HCD	MS2	0	42.49	68.0064266829333	60339	Control_CNB2_220917_02.raw	0/0	4.13015127182007			0	1.927E-10
High	Sequest HT (A2)	Unambiguous	[K].EAAIQVSNVAIFNAATGK.[A]		1	1	A6TEW1	A6TEW1	0	2	0.8022	0	1	1	902.483581542969	1803.95988645594	-0.0286447951509178	-2.58370314440981E-05	CID	MS2		30.04	68.0081911058667	60341	Control_CNB2_220917_02.raw	0/0	5.5565071105957			0	3.369E-10
High	Sequest HT (A2)	Unambiguous	[R].AGDNAPMAYIELVDR.[A]		1	1	A6TEU7	A6TEU7	0	2	0.6408	0	1	1	817.895446777344	1634.78361692469	-0.406864269155327	-0.000332567656073479	HCD	MS2	0	38.94	68.0101975362667	60343	Control_CNB2_220917_02.raw	0/0	3.47689914703369			0	7.193E-10
High	Sequest HT (A2)	Unambiguous	[R].AGDNAPMAYIELVDR.[A]		1	1	A6TEU7	A6TEU7	0	2	0.7052	0	1	1	817.895446777344	1634.78361692469	-0.406864269155327	-0.000332567656073479	CID	MS2		24.64	68.0118533034667	60345	Control_CNB2_220917_02.raw	0/0	4.23707818984985			0	3.825E-08
High	Sequest HT (A2)	Unambiguous	[R].ELLSQYDFPGDDTPIVR.[G]		1	1	A6TEX7	A6TEX7	0	2	0.6704	0	1	1	982.984741210938	1964.96220579188	1.12377446765132	0.00110408593764078	CID	MS2		37.35	66.4365136512	59322	Control_CNB2_220917_03.raw	0/0	4.49494743347168			0	1.48E-09
High	Sequest HT (A2)	Unambiguous	[R].ATLGEVGNAEHMLR.[V]		1	1	A6TEW9	A6TEW9	0	3	0.6196	0	1	1	499.920440673828	1497.74676876148	-0.713263267001229	-0.000356096171799436	HCD	MS2	0	28.195	68.0522063842667	60382	Control_CNB2_220917_02.raw	0/0	3.46596574783325			0	1.187E-09
High	Sequest HT (A2)	Unambiguous	[R].ELLSQYDFPGDDTPIVR.[G]		1	1	A6TEX7	A6TEX7	0	2	0.5707	0	1	1	982.984375	1964.96147337	0.751033100963383	0.000737875000140775	HCD	MS2	0	28.195	66.434251332	59320	Control_CNB2_220917_03.raw	0/0	4.17494010925293			0	1.336E-09
High	Sequest HT (A2)	Unambiguous	[K].DITLAMDcAASEFYK.[D]	C8(Carbamidomethyl)	1	2	A6TD53	B5XV19; A6TD53	0	2	0.6027	0	1	1	867.889221191406	1734.77116575281	-0.0972100381221912	-8.43185937746682E-05	HCD	MS2	0	33.1	68.0884896373333	60408	Control_CNB2_220917_02.raw	0/0	3.70332527160645			0	3.43E-09
High	Sequest HT (A2)	Unambiguous	[K].FGVSAAAAVAVAAGPVEAAEEK.[T]		1	1	A6TGN9	A6TGN9	0	2	0.6312	0	1	1	1008.02679443359	2015.04631223719	0.951004946209435	0.000958158593675762	HCD	MS2	0	33.1	66.4131689856	59303	Control_CNB2_220917_03.raw	0/0	4.23197841644287	19126290	66.3925247192383	0	1.938E-11
High	Sequest HT (A2)	Unambiguous	[R].DAnGIDPVSLIAFDK.[V]	N3(Deamidated)	1	1	A6TEX1	A6TEX1	0	2	0.5288	0	1	1	788.399230957031	1575.79118528406	0.701821947576826	0.000552962031234339	CID	MS2		24.78769	67.9690783685333	60306	Control_CNB2_220917_02.raw	0/0	3.12037658691406	34956314	68.0096740722656	0	5.744E-05
High	Sequest HT (A2)	Unambiguous	[K].TTLTAAITTVLAK.[T]		1	1	A6TEX7	A6TEX7	0	2	0.7733	0	1	1	652.395202636719	1303.78312864344	-0.011172534877752	-7.28328132026945E-06	CID	MS2		26.39713	66.3786118925333	59276	Control_CNB2_220917_03.raw	0/0	3.43570518493652			0	1.437E-06
High	Sequest HT (A2)	Unambiguous	[K].AAGAELVGMEDLAEQIK.[K]		1	1	A6TGN6	A6TGN6	0	2	0.6948	0	1	1	872.943054199219	1744.87883176844	0.146421900863617	0.00012774421895756	CID	MS2		25.795	68.3065511757333	60600	Control_CNB2_220917_02.raw	0/0	3.66857051849365	23297972.25	68.3956527709961	0	2.66E-08
High	Sequest HT (A2)	Unambiguous	[K].LTDAELPTTESLALTIDR.[V]		1	1	B5XZB2	B5XZB2	0	2	0.6726	0	1	1	980.017700195313	1959.02812376063	0.023808043379533	2.33203127208981E-05	CID	MS2		43.21	68.5637463741333	60817	Control_CNB2_220917_02.raw	0/0	3.90547370910645			0	2.152E-09
High	Sequest HT (A2)	Unambiguous	[R].SHDALTAVTSLSVDK.[T]		1	1	A6T7E9	A6T7E9	0	3	0.5213	0	1	1	515.269775390625	1543.79477291188	-0.94184588579	-0.000484672708277382	HCD	MS2	36.21154	33.1	68.5656086829333	60819	Control_CNB2_220917_02.raw	0/0	2.82297158241272			0	2.954E-05
High	Sequest HT (A2)	Unambiguous	[R].SHDALTAVTSLSVDK.[T]		1	1	A6T7E9	A6T7E9	0	3	0.6131	0	1	1	515.269775390625	1543.79477291188	-0.94184588579	-0.000484672708277382	CID	MS2		28.89038	68.5675044066667	60821	Control_CNB2_220917_02.raw	0/0	3.05352234840393			0	1.516E-05
High	Sequest HT (A2)	Unambiguous	[K].IGVPFVEGGVIK.[A]		1	1	B5XSV5	B5XSV5	0	2	0.5913	0	1	1	607.86083984375	1214.7144030575	0.0556324215517057	3.37887499881617E-05	CID	MS2		20.17822	68.5837267973333	60835	Control_CNB2_220917_02.raw	0/0	2.2968373298645			0	5.351E-05
High	Sequest HT (A2)	Unambiguous	[R].GLAQGTDVSFGTFGLK.[A]		1	1	A6TEW5	A6TEW5	0	2	0.6375	0	1	1	799.414184570313	1597.82109251063	-0.597863433208625	-0.000477639687574083	HCD	MS2	33.8172	20.13032	68.6281246237333	60872	Control_CNB2_220917_02.raw	0/0	3.09461545944214			0	1.681E-08
High	Sequest HT (A2)	Unambiguous	[R].GLAQGTDVSFGTFGLK.[A]		1	1	A6TEW5	A6TEW5	0	2	0.6622	0	1	1	799.414184570313	1597.82109251063	-0.597863433208625	-0.000477639687574083	CID	MS2		15.66718	68.6300185418667	60874	Control_CNB2_220917_02.raw	0/0	3.69820594787598			0	4.95E-08
High	Sequest HT (A2)	Unambiguous	[K].LTDAELPTTESLALTIDR.[V]		1	1	B5XZB2	B5XZB2	0	2	0.5759	0	1	1	980.017395019531	1959.02751340906	-0.287750310290052	-0.000281855468529102	HCD	MS2	21.63173	33.1	68.5617129024	60815	Control_CNB2_220917_02.raw	0/0	3.22960734367371			0	3.651E-09
High	Sequest HT (A2)	Unambiguous	[R].DSVGAVVMGPYADLAEGMK.[V]		1	2	A6TG38	A6TG38; B5XZM2	0	2	0.7541	0	1	1	955.455322265625	1909.90336790125	-0.0224559786197323	-2.1444375079227E-05	HCD	MS2	0	41.055	68.6497451293333	60887	Control_CNB2_220917_02.raw	0/0	4.22842597961426	9778708	68.6036071777344	0	9.784E-10
High	Sequest HT (A2)	Unambiguous	[R].DSVGAVVMGPYADLAEGMK.[V]		1	2	A6TG38	A6TG38; B5XZM2	0	2	0.6964	0	1	1	955.455322265625	1909.90336790125	-0.0224559786197323	-2.1444375079227E-05	CID	MS2		26.17	68.6515027746667	60889	Control_CNB2_220917_02.raw	0/0	3.92193675041199	9778708	68.6036071777344	0	3.04E-06
High	Sequest HT (A2)	Unambiguous	[K].VILSGEVTRPVTVR.[G]		1	1	B5XNB2	B5XNB2	0	3	1	0	1	1	509.306304931641	1525.90436153492	-1.10799421464884	-0.000563565025989495	CID	MS2		20.42639	68.6524798906667	60890	Control_CNB2_220917_02.raw	0/0	1.21473205089569			0	0.0001688
High	Sequest HT (A2)	Unambiguous	[K].GIDTVLAELR.[A]		1	1	A6TFM8	A6TFM8	0	2	0.4933	0	1	1	543.811401367188	1086.61552610438	0.162324575346904	8.81921876043634E-05	HCD	MS2	24.66253	19.13555	66.3490825618667	59247	Control_CNB2_220917_03.raw	0/0	2.23053932189941			0	0.0004883
High	Sequest HT (A2)	Unambiguous	[R].AGDNAPMAYIELVDR.[A]		1	1	A6TEU7	A6TEU7	0	2	0.7941	0	1	1	817.897094726563	1634.78691282313	1.60924175392609	0.00131538156267652	CID	MS2		21.78085	66.295447328	59200	Control_CNB2_220917_03.raw	0/0	3.40279650688171			0	1.507E-06
High	Sequest HT (A2)	Unambiguous	[K].AAGAELVGMEDLAEQIK.[K]		1	1	A6TGN6	A6TGN6	0	2	0.6269	0	1	1	872.942016601563	1744.87675657313	-1.04288453037484	-0.000909853437292441	HCD	MS2	65.29308	36.505	68.7157439693333	60953	Control_CNB2_220917_02.raw	0/0	3.26929569244385			0	3.256E-08
High	Sequest HT (A2)	Unambiguous	[K].AAGAELVGMEDLAEQIK.[K]		1	1	A6TGN6	A6TGN6	0	2	0.6539	0	1	1	872.942016601563	1744.87675657313	-1.04288453037484	-0.000909853437292441	CID	MS2		33.1	68.7210397802667	60955	Control_CNB2_220917_02.raw	0/0	3.93277096748352			0	7.327E-08
High	Sequest HT (A2)	Unambiguous	[K].VILSGEVTRPVTVR.[G]		1	1	B5XNB2	B5XNB2	0	3	0.5833	0	1	1	509.306304931641	1525.90436153492	-1.10799421464884	-0.000563565025989495	HCD	MS2	37.71894	25.24821	68.6505947448	60888	Control_CNB2_220917_02.raw	0/0	1.08424413204193			0	0.0001908
High	Sequest HT (A2)	Unambiguous	[R].ELLSQYDFPGDDTPIVR.[G]		1	1	A6TEX7	A6TEX7	0	2	0.7918	0	1	1	982.983642578125	1964.96000852625	0.0055503675875134	5.45312514077523E-06	CID	MS2		13.37439	68.552215936	60805	Control_CNB2_220917_02.raw	0/0	4.36717844009399			0	1.891E-10
High	Sequest HT (A2)	Unambiguous	[R].ELLSQYDFPGDDTPIVR.[G]		1	1	A6TEX7	A6TEX7	0	2	0.7276	0	1	1	982.983154296875	1964.95903196375	-0.491438121329733	-0.000482828124859225	HCD	MS2	1.298508	14.98198	68.5502844168	60803	Control_CNB2_220917_02.raw	0/0	4.92481374740601			0	8.235E-09
High	Sequest HT (A2)	Unambiguous	[K].GIDTVLAELR.[A]		1	1	A6TFM8	A6TFM8	0	2	0.6151	0	1	1	543.811401367188	1086.61552610438	0.162324575346904	8.81921876043634E-05	CID	MS2		24.3194	66.3512785749333	59248	Control_CNB2_220917_03.raw	0/0	3.04037714004517			0	6.202E-06
High	Sequest HT (A2)	Unambiguous	[K].VLESAIANAEHNDGADIDDLK.[V]		1	1	A6TEW7	A6TEW7	0	3	0.7718	0	1	1	737.356689453125	2210.05551509938	-0.737614693847599	-0.00054339020819801	HCD	MS2	24.59849	25.87491	68.3231380184	60614	Control_CNB2_220917_02.raw	0/0	4.24723720550537			0	8.21E-09
High	Sequest HT (A2)	Unambiguous	[K].VLESAIANAEHNDGADIDDLK.[V]		1	1	A6TEW7	A6TEW7	0	3	0.8877	0	1	1	737.356689453125	2210.05551509938	-0.737614693847599	-0.00054339020819801	CID	MS2		20.30649	68.3249397533333	60616	Control_CNB2_220917_02.raw	0/0	2.84832429885864			0	5.214E-09
High	Sequest HT (A2)	Unambiguous	[R].VFQTHSPVVDSIAVK.[R]		1	1	B5XVK6	B5XVK6	0	3	0.5125	0	1	1	542.966064453125	1626.88364009938	-0.825074076624828	-0.000447433541542826	HCD	MS2	73.92491	21.85811	68.3489327885333	60638	Control_CNB2_220917_02.raw	0/0	2.79442429542542			0	9.046E-07
High	Sequest HT (A2)	Unambiguous	[R].VFQTHSPVVDSIAVK.[R]		1	1	B5XVK6	B5XVK6	0	3	0.4423	0	1	1	542.966064453125	1626.88364009938	-0.825074076624828	-0.000447433541542826	CID	MS2		25.16442	68.3511453421333	60640	Control_CNB2_220917_02.raw	0/0	2.59792494773865			0	3.273E-05
High	Sequest HT (A2)	Unambiguous	[K].EAAIQVSNVAIFNAATGK.[A]		1	1	A6TEW1	A6TEW1	0	2	0.7646	0	1	1	902.483337402344	1803.95939817469	-0.299316687402669	-0.000269977656444098	HCD	MS2	0	42.475	68.3807165381333	60664	Control_CNB2_220917_02.raw	0/0	4.12296867370605			0	4.108E-12
High	Sequest HT (A2)	Unambiguous	[K].EAAIQVSNVAIFNAATGK.[A]		1	1	A6TEW1	A6TEW1	0	2	0.6837	0	1	1	902.483337402344	1803.95939817469	-0.299316687402669	-0.000269977656444098	CID	MS2		33.1	68.3824770437333	60666	Control_CNB2_220917_02.raw	0/0	4.3019118309021			0	1.901E-10
High	Sequest HT (A2)	Unambiguous	[R].AGDNAPMAYIELVDR.[A]		1	1	A6TEU7	A6TEU7	0	2	0.8029	0	1	1	817.896240234375	1634.78520383875	0.563853445661653	0.000460889375176521	CID	MS2		21.92692	68.40883622	60681	Control_CNB2_220917_02.raw	0/0	4.20634412765503			0	3.039E-08
High	Sequest HT (A2)	Unambiguous	[K].AANIIGVQIEFAK.[V]		1	1	B5XNB2	B5XNB2	0	2	0.4965	0	1	1	687.392639160156	1373.77800169031	-0.52763933053476	-0.000362429843789869	HCD	MS2	0	25.9227	68.4194921018667	60692	Control_CNB2_220917_02.raw	0/0	2.83734822273254			0	7.184E-07
High	Sequest HT (A2)	Unambiguous	[R].DLLGATNPANALAGTLR.[A]		1	1	A6TCD7	A6TCD7	0	2	0.803	0	1	1	834.457580566406	1667.90788450281	0.225319935518073	0.00018790640615407	HCD	MS2	0	40.29878	68.4606655445333	60731	Control_CNB2_220917_02.raw	0/0	2.68650698661804			0	3.415E-10
High	Sequest HT (A2)	Unambiguous	[R].DLLGATNPANALAGTLR.[A]		1	1	A6TCD7	A6TCD7	0	2	0.7599	0	1	1	834.457580566406	1667.90788450281	0.225319935518073	0.00018790640615407	CID	MS2		33.1	68.4624278872	60733	Control_CNB2_220917_02.raw	0/0	3.54485177993774			0	5.231E-10
High	Sequest HT (A2)	Unambiguous	[K].TTLTAAITTVLAK.[T]		1	1	A6TEX7	A6TEX7	0	2	0.7247	0	1	1	652.395202636719	1303.78312864344	-0.011172534877752	-7.28328132026945E-06	HCD	MS2	0	24.94335	66.3767644261333	59274	Control_CNB2_220917_03.raw	0/0	2.87255120277405			0	5.071E-06
High	Sequest HT (A2)	Unambiguous	[R].ATLGEVGNAEHMLR.[V]		1	1	A6TEW9	A6TEW9	0	3	0.7126	0	1	1	499.920501708984	1497.74695186695	-0.591009397410839	-0.000295061015549436	HCD	MS2	26.08731	20.15698	68.4682713978667	60739	Control_CNB2_220917_02.raw	0/0	3.47648501396179			0	6.905E-08
High	Sequest HT (A2)	Unambiguous	[R].ATLGEVGNAEHMLR.[V]		1	1	A6TEW9	A6TEW9	0	3	0.675	0	1	1	499.920501708984	1497.74695186695	-0.591009397410839	-0.000295061015549436	CID	MS2		25.82375	68.4698627498667	60741	Control_CNB2_220917_02.raw	0/0	2.00326490402222			0	7.016E-05
High	Sequest HT (A2)	Unambiguous	[K].DITLAMDcAASEFYK.[D]	C8(Carbamidomethyl)	1	2	A6TD53	B5XV19; A6TD53	0	2	0.6073	0	1	1	867.889099121094	1734.77092161219	-0.237943643848878	-0.000206388906274668	HCD	MS2	0	39.745	68.4888850162667	60754	Control_CNB2_220917_02.raw	0/0	3.03121662139893			0	1.418E-07
High	Sequest HT (A2)	Unambiguous	[K].DITLAMDcAASEFYK.[D]	C8(Carbamidomethyl)	1	2	A6TD53	B5XV19; A6TD53	0	2	0.851	0	1	1	867.890380859375	1734.77348508875	1.23975921628133	0.00107534937497533	CID	MS2		12.97	68.4905744024	60756	Control_CNB2_220917_02.raw	0/0	4.43126678466797			0	1.168E-08
High	Sequest HT (A2)	Unambiguous	[K].AAGAELVGMEDLAEQIK.[K]		1	1	A6TGN6	A6TGN6	0	2	0.6369	0	1	1	872.943054199219	1744.87883176844	0.146421900863617	0.00012774421895756	HCD	MS2	0	15.04	68.3049303794667	60598	Control_CNB2_220917_02.raw	0/0	3.58254432678223	23297972.25	68.3956527709961	0	1.47E-09
High	Sequest HT (A2)	Unambiguous	[R].DAnGIDPVSLIAFDK.[V]	N3(Deamidated)	1	1	A6TEX1	A6TEX1	0	2	0.4493	0	1	1	788.399230957031	1575.79118528406	0.701821947576826	0.000552962031234339	HCD	MS2	57.79638	24.625	67.9672951245333	60304	Control_CNB2_220917_02.raw	0/0	2.7572762966156	34956314	68.0096740722656	0	3.411E-06
High	Sequest HT (A2)	Unambiguous	[R].VFQTHSPVVDSIAVK.[R]		1	1	B5XVK6	B5XVK6	0	3	0.5026	0	1	1	542.96630859375	1626.88437252125	-0.374875148659113	-0.000203292916542826	CID	MS2		23.06333	67.9646952642667	60301	Control_CNB2_220917_02.raw	0/0	1.92796730995178			0	2.456E-05
High	Sequest HT (A2)	Unambiguous	[R].VFQTHSPVVDSIAVK.[R]		1	1	B5XVK6	B5XVK6	0	3	0.3588	0	1	1	542.96630859375	1626.88437252125	-0.374875148659113	-0.000203292916542826	HCD	MS2	0	22.05408	67.9630499301333	60299	Control_CNB2_220917_02.raw	0/0	2.62385201454163			0	1.157E-07
High	Sequest HT (A2)	Unambiguous	[R].DAnGIDPVSLIAFDK.[V]	N3(Deamidated)	1	1	A6TEX1	A6TEX1	0	2	0.5182	0	1	1	788.399597167969	1575.79191770594	1.16661854998815	0.000919172968734339	HCD	MS2	47.32724	26.89	67.1860390858667	59676	Control_CNB2_220917_02.raw	0/0	3.03236961364746	56372524.75	67.0854110717773	0	3.812E-07
High	Sequest HT (A2)	Unambiguous	[R].DAnGIDPVSLIAFDK.[V]	N3(Deamidated)	1	1	A6TEX1	A6TEX1	0	2	0.6657	0	1	1	788.399597167969	1575.79191770594	1.16661854998815	0.000919172968734339	CID	MS2		27.32285	67.1878412576	59678	Control_CNB2_220917_02.raw	0/0	3.32184791564941	56372524.75	67.0854110717773	0	1.19E-06
High	Sequest HT (A2)	Unambiguous	[R].AGDNAPMAYIELVDR.[A]		1	1	A6TEU7	A6TEU7	0	2	0.637	0	1	1	817.895751953125	1634.78422727625	-0.0335113019180274	-2.73918748234792E-05	HCD	MS2	0	33.1	67.2217171906667	59703	Control_CNB2_220917_02.raw	0/0	2.92483186721802			0	1.329E-06
High	Sequest HT (A2)	Unambiguous	[R].AGDNAPMAYIELVDR.[A]		1	1	A6TEU7	A6TEU7	0	2	0.4835	0	1	1	817.895751953125	1634.78422727625	-0.0335113019180274	-2.73918748234792E-05	CID	MS2		39.585	67.2251521712	59705	Control_CNB2_220917_02.raw	0/0	2.41893172264099			0	2.655E-05
High	Sequest HT (A2)	Unambiguous	[K].EAAIQVSNVAIFNAATGK.[A]		1	1	A6TEW1	A6TEW1	0	2	0.7612	0	1	1	902.482177734375	1803.95707883875	-1.58500817559849	-0.0014296456251941	HCD	MS2	22.98353	39.585	67.238222436	59717	Control_CNB2_220917_02.raw	0/0	3.81433629989624			0	3.518E-12
High	Sequest HT (A2)	Unambiguous	[K].EAAIQVSNVAIFNAATGK.[A]		1	1	A6TEW1	A6TEW1	0	2	0.7031	0	1	1	902.482177734375	1803.95707883875	-1.58500817559849	-0.0014296456251941	CID	MS2		33.1	67.2399310482667	59719	Control_CNB2_220917_02.raw	0/0	4.58211421966553			0	9.62E-10
High	Sequest HT (A2)	Unambiguous	[K].NALVPWSPISEK.[Y]		1	1	Q9F663	Q9F663	0	2	0.8256	0	1	1	670.864013671875	1340.72075071375	-0.0944463921661209	-6.33131248832797E-05	CID	MS2		25.2886	67.1768774848	59666	Control_CNB2_220917_02.raw	0/0	1.94871115684509			0	0.0001938
High	Sequest HT (A2)	Unambiguous	[R].DLLGATNPANALAGTLR.[A]		1	1	A6TCD7	A6TCD7	0	2	0.7669	0	1	1	834.457336425781	1667.90739622156	-0.0674308599882699	-5.62342188459297E-05	HCD	MS2	0	33.1	67.3217900866667	59774	Control_CNB2_220917_02.raw	0/0	2.95856857299805			0	1.194E-10
High	Sequest HT (A2)	Unambiguous	[K].DITLAMDcAASEFYK.[D]	C8(Carbamidomethyl)	1	2	A6TD53	B5XV19; A6TD53	0	2	0.6213	0	1	1	867.888916015625	1734.77055540125	-0.449044052438907	-0.000389494375024668	HCD	MS2	0	33.1	67.3464051768	59797	Control_CNB2_220917_02.raw	0/0	3.66570806503296			0	5.669E-08
High	Sequest HT (A2)	Unambiguous	[K].DITLAMDcAASEFYK.[D]	C8(Carbamidomethyl)	1	2	A6TD53	B5XV19; A6TD53	0	2	0.8295	0	1	1	867.888916015625	1734.77055540125	-0.449044052438907	-0.000389494375024668	CID	MS2		42.625	67.3486598381333	59799	Control_CNB2_220917_02.raw	0/0	4.40307331085205			0	7.259E-09
High	Sequest HT (A2)	Unambiguous	[K].VLESAIAnAEHNDGADIDDLK.[V]	N8(Deamidated)	1	1	A6TEW7	A6TEW7	0	3	0.1649	0	1	1	737.690246582031	2211.05618648609	6.79553884267158	0.00500840536471866	HCD	MS2	49.89099	23.8	67.3614293818667	59813	Control_CNB2_220917_02.raw	0/0	4.78557777404785			0	2.528E-08
High	Sequest HT (A2)	Unambiguous	[K].VLESAIAnAEHNDGADIDDLK.[V]	N8(Deamidated)	1	1	A6TEW7	A6TEW7	0	3	0.0622	0	1	1	737.690246582031	2211.05618648609	6.79553884267158	0.00500840536471866	CID	MS2		20.2982	67.3661982024	59815	Control_CNB2_220917_02.raw	0/0	2.4090690612793			0	2.381E-07
High	Sequest HT (A2)	Unambiguous	[R].ELPELTEEFIK.[R]		1	2	A6T5H9	A6T5H9; B5Y0U3	0	2	0.4946	0	1	1	674.35595703125	1347.7046374325	0.30664183783707	0.000206631250080136	HCD	MS2	0	28.49943	66.5440361984	59410	Control_CNB2_220917_03.raw	0/0	1.85757291316986	21662378	66.4865341186523	0	0.0002648
High	Sequest HT (A2)	Unambiguous	[R].ELLSQYDFPGDDTPIVR.[G]		1	1	A6TEX7	A6TEX7	0	2	0.8161	0	1	1	982.983337402344	1964.95939817469	-0.305067437985766	-0.000299722656109225	CID	MS2		12.04852	67.3990673530667	59844	Control_CNB2_220917_02.raw	0/0	4.35353231430054			0	5.42E-11
High	Sequest HT (A2)	Unambiguous	[R].DLLGATNPANALAGTLR.[A]		1	1	A6TCD7	A6TCD7	0	2	0.8907	0	1	1	834.457336425781	1667.90739622156	-0.0674308599882699	-5.62342188459297E-05	CID	MS2		42.525	67.3237332917333	59776	Control_CNB2_220917_02.raw	0/0	3.01861262321472			0	5.002E-10
High	Sequest HT (A2)	Unambiguous	[K].NALVPWSPISEK.[Y]		1	1	Q9F663	Q9F663	0	2	0.7943	0	1	1	670.864013671875	1340.72075071375	-0.0944463921661209	-6.33131248832797E-05	HCD	MS2	0	22.5175	67.1751353186667	59664	Control_CNB2_220917_02.raw	0/0	2.09278726577759			0	0.000373
High	Sequest HT (A2)	Unambiguous	[R].GLAQGTDVSFGTFGLK.[A]		1	1	A6TEW5	A6TEW5	0	2	0.7384	0	1	1	799.414184570313	1597.82109251063	-0.597863433208625	-0.000477639687574083	CID	MS2		19.93344	67.1416056562667	59643	Control_CNB2_220917_02.raw	0/0	3.43528366088867			0	1.431E-07
High	Sequest HT (A2)	Unambiguous	[R].GLAQGTDVSFGTFGLK.[A]		1	1	A6TEW5	A6TEW5	0	2	0.5975	0	1	1	799.414184570313	1597.82109251063	-0.597863433208625	-0.000477639687574083	HCD	MS2	0	23.60347	67.1393932666667	59641	Control_CNB2_220917_02.raw	0/0	3.23499369621277			0	4.412E-07
High	Sequest HT (A2)	Unambiguous	[K].EAAIQVSNVAIFNAATGK.[A]		1	1	A6TEW1	A6TEW1	0	2	0.7976	0	1	1	902.482482910156	1803.95768919031	-1.2466683102838	-0.0011244698439441	CID	MS2		30.34	66.5602207154667	59425	Control_CNB2_220917_03.raw	0/0	4.24661874771118	34587074.75	66.612060546875	0	2.053E-09
High	Sequest HT (A2)	Unambiguous	[K].DITLAMDcAASEFYK.[D]	C8(Carbamidomethyl)	1	2	A6TD53	B5XV19; A6TD53	0	2	0.6356	0	1	1	867.888977050781	1734.77067747156	-0.378677249575564	-0.000328459218774668	HCD	MS2	0	39.73193	66.9820710666667	59513	Control_CNB2_220917_02.raw	0/0	3.64775347709656			0	3.109E-09
High	Sequest HT (A2)	Unambiguous	[K].DITLAMDcAASEFYK.[D]	C8(Carbamidomethyl)	1	2	A6TD53	B5XV19; A6TD53	0	2	0.8568	0	1	1	867.888977050781	1734.77067747156	-0.378677249575564	-0.000328459218774668	CID	MS2		28.72	66.9838088010667	59515	Control_CNB2_220917_02.raw	0/0	4.46896553039551			0	7.556E-09
High	Sequest HT (A2)	Unambiguous	[R].ELLSQYDFPGDDTPIVR.[G]		1	1	A6TEX7	A6TEX7	0	2	0.7446	0	1	1	982.983154296875	1964.95903196375	-0.491438121329733	-0.000482828124859225	HCD	MS2	0	16.17115	67.0206982424	59550	Control_CNB2_220917_02.raw	0/0	4.66180944442749			0	3.809E-09
High	Sequest HT (A2)	Unambiguous	[R].ELLSQYDFPGDDTPIVR.[G]		1	1	A6TEX7	A6TEX7	0	2	0.818	0	1	1	982.983337402344	1964.95939817469	-0.305067437985766	-0.000299722656109225	CID	MS2		12.56697	67.0225905197333	59552	Control_CNB2_220917_02.raw	0/0	4.66649723052979			0	2.107E-10
High	Sequest HT (A2)	Unambiguous	[K].LTDAELPTTESLALTIDR.[V]		1	1	B5XZB2	B5XZB2	0	2	0.716	0	1	1	980.016296386719	1959.02531614344	-1.40936038350056	-0.0013804882810291	HCD	MS2	0	35.895	67.0274416808	59557	Control_CNB2_220917_02.raw	0/0	4.05155420303345			0	8.807E-13
High	Sequest HT (A2)	Unambiguous	[K].LTDAELPTTESLALTIDR.[V]		1	1	B5XZB2	B5XZB2	0	2	0.7224	0	1	1	980.016296386719	1959.02531614344	-1.40936038350056	-0.0013804882810291	CID	MS2		33.1	67.0291791989333	59559	Control_CNB2_220917_02.raw	0/0	3.35423636436462			0	5.109E-09
High	Sequest HT (A2)	Unambiguous	[R].VFQTHSPVVDSIAVK.[R]		1	1	B5XVK6	B5XVK6	0	3	0.5452	0	1	1	542.966247558594	1626.88418941578	-0.487424880650542	-0.000264328072792826	HCD	MS2	44.89833	28.12331	67.0460393461333	59574	Control_CNB2_220917_02.raw	0/0	3.2100293636322	20339315	67.0199584960938	0	7.189E-08
High	Sequest HT (A2)	Unambiguous	[R].VTITIAADSIENAVK.[S]		1	2	A6T5H9	A6T5H9; B5Y0U3	0	2	0.3698	0	1	1	772.930297851563	1544.85331907313	0.197774883727487	0.000152766562564466	HCD	MS2	0	27.685	67.0468388181333	59575	Control_CNB2_220917_02.raw	0/0	1.91601300239563	22936990	66.9615249633789	0	4.666E-06
High	Sequest HT (A2)	Unambiguous	[R].VFQTHSPVVDSIAVK.[R]		1	1	B5XVK6	B5XVK6	0	3	0.4615	0	1	1	542.966247558594	1626.88418941578	-0.487424880650542	-0.000264328072792826	CID	MS2		26.44	67.0476637933333	59576	Control_CNB2_220917_02.raw	0/0	1.81886029243469	20339315	67.0199584960938	0	6.612E-05
High	Sequest HT (A2)	Unambiguous	[R].VTITIAADSIENAVK.[S]		1	2	A6T5H9	A6T5H9; B5Y0U3	0	2	0.2488	0	1	1	772.930297851563	1544.85331907313	0.197774883727487	0.000152766562564466	CID	MS2		30.53548	67.0486535752	59577	Control_CNB2_220917_02.raw	0/0	2.05363440513611	22936990	66.9615249633789	0	1.457E-06
High	Sequest HT (A2)	Unambiguous	[R].ELPELTEEFIK.[R]		1	2	A6T5H9	A6T5H9; B5Y0U3	0	2	0.3532	0	1	1	674.355834960938	1347.70439329188	0.125488866271401	8.45609375801359E-05	HCD	MS2	0	18.16	67.0875662098667	59609	Control_CNB2_220917_02.raw	0/0	2.00710654258728			0	0.0004235
High	Sequest HT (A2)	Unambiguous	[K].EAAIQVSNVAIFNAATGK.[A]		1	1	A6TEW1	A6TEW1	0	2	0.7102	0	1	1	902.482482910156	1803.95768919031	-1.2466683102838	-0.0011244698439441	HCD	MS2	0	36.13718	66.5584876856	59423	Control_CNB2_220917_03.raw	0/0	3.516357421875	34587074.75	66.612060546875	0	4.995E-10
High	Sequest HT (A2)	Unambiguous	[K].IQLVGDDLFVTNTK.[I]		1	2	A6TD53	B5XV19; A6TD53	0	2	0.6824	0	1	1	781.922546386719	1562.83781614344	-2.96430172210798	-0.00231636828129922	HCD	MS2	26.12351	24.33328	67.1235563621333	59630	Control_CNB2_220917_02.raw	0/0	2.33408308029175			0	1.654E-06
High	Sequest HT (A2)	Unambiguous	[K].IQLVGDDLFVTNTK.[I]		1	2	A6TD53	B5XV19; A6TD53	0	2	0.7541	0	1	1	781.922546386719	1562.83781614344	-2.96430172210798	-0.00231636828129922	CID	MS2		20.05243	67.1254211794667	59632	Control_CNB2_220917_02.raw	0/0	3.05107021331787			0	1.384E-06
High	Sequest HT (A2)	Unambiguous	[K].LTDAELPTTESLALTIDR.[V]		1	1	B5XZB2	B5XZB2	0	2	0.75	0	1	1	980.016906738281	1959.02653684656	-0.786243676161388	-0.000770136718529102	HCD	MS2	0	37.935	67.4050587312	59850	Control_CNB2_220917_02.raw	0/0	3.35858178138733			0	7.316E-10
High	Sequest HT (A2)	Unambiguous	[K].LTDAELPTTESLALTIDR.[V]		1	1	B5XZB2	B5XZB2	0	2	0.7343	0	1	1	980.016906738281	1959.02653684656	-0.786243676161388	-0.000770136718529102	CID	MS2		29.125	67.4067757333333	59852	Control_CNB2_220917_02.raw	0/0	3.99081206321716			0	1.944E-09
High	Sequest HT (A2)	Unambiguous	[K].VLESAIANAEHNDGADIDDLK.[V]		1	1	A6TEW7	A6TEW7	0	3	0.8362	0	1	1	737.357421875	2210.057712365	0.256597437591004	0.00018903166680199	HCD	MS2	70.95368	14.3574	67.4707183661333	59895	Control_CNB2_220917_02.raw	0/0	3.53685212135315			0	2.072E-10
High	Sequest HT (A2)	Unambiguous	[K].VLESAIANAEHNDGADIDDLK.[V]		1	1	A6TEW7	A6TEW7	0	3	0.7677	0	1	1	737.357421875	2210.057712365	0.256597437591004	0.00018903166680199	CID	MS2		19.9399	67.4725874378667	59897	Control_CNB2_220917_02.raw	0/0	1.98345935344696			0	1.538E-08
High	Sequest HT (A2)	Unambiguous	[K].DITLAMDcAASEFYK.[D]	C8(Carbamidomethyl)	1	2	A6TD53	B5XV19; A6TD53	0	2	0.7164	0	1	1	867.889587402344	1734.77189817469	0.324990779057868	0.000281892343725332	HCD	MS2	0	32.125	67.7174995914667	60102	Control_CNB2_220917_02.raw	0/0	3.41975736618042			0	1.979E-08
High	Sequest HT (A2)	Unambiguous	[K].DITLAMDcAASEFYK.[D]	C8(Carbamidomethyl)	1	2	A6TD53	B5XV19; A6TD53	0	2	0.801	0	1	1	867.889282226563	1734.77128782313	-0.026843235258848	-2.32834375246682E-05	CID	MS2		34.8595	67.7194432133333	60104	Control_CNB2_220917_02.raw	0/0	4.17406368255615			0	1.894E-09
High	Sequest HT (A2)	Unambiguous	[R].ELLSQYDFPGDDTPIVR.[G]		1	1	A6TEX7	A6TEX7	0	2	0.7192	0	1	1	982.983032226563	1964.95878782313	-0.615685243559045	-0.000604898437359225	HCD	MS2	0	12.43195	67.7834757354667	60156	Control_CNB2_220917_02.raw	0/0	4.38290977478027			0	7.681E-11
High	Sequest HT (A2)	Unambiguous	[R].ELLSQYDFPGDDTPIVR.[G]		1	1	A6TEX7	A6TEX7	0	2	0.7894	0	1	1	982.983825683594	1964.96037473719	0.191921050931481	0.000188558593890775	CID	MS2		12.81286	67.7854010461333	60158	Control_CNB2_220917_02.raw	0/0	4.51022577285767			0	1.92E-10
High	Sequest HT (A2)	Unambiguous	[K].LTDAELPTTESLALTIDR.[V]		1	1	B5XZB2	B5XZB2	0	2	0.5407	0	1	1	980.017822265625	1959.02836790125	0.148431384847367	0.000145390625220898	HCD	MS2	27.49085	40.275	67.8005293893333	60171	Control_CNB2_220917_02.raw	0/0	3.44303059577942			0	5.89E-12
High	Sequest HT (A2)	Unambiguous	[K].LTDAELPTTESLALTIDR.[V]		1	1	B5XZB2	B5XZB2	0	2	0.8073	0	1	1	980.017822265625	1959.02836790125	0.148431384847367	0.000145390625220898	CID	MS2		33.1	67.8022769856	60173	Control_CNB2_220917_02.raw	0/0	3.57660722732544			0	1.337E-11
High	Sequest HT (A2)	Unambiguous	[K].AANIIGVQIEFAK.[V]		1	1	B5XNB2	B5XNB2	0	2	0.5184	0	1	1	687.392333984375	1373.77739133875	-0.97192599090021	-0.000667605625039869	HCD	MS2	53.16315	17.515	67.8467333770667	60212	Control_CNB2_220917_02.raw	0/0	2.98501205444336			0	2.696E-06
High	Sequest HT (A2)	Unambiguous	[K].AANIIGVQIEFAK.[V]		1	1	B5XNB2	B5XNB2	0	2	0.631	0	1	1	687.392333984375	1373.77739133875	-0.97192599090021	-0.000667605625039869	CID	MS2		27.94	67.8483148728	60214	Control_CNB2_220917_02.raw	0/0	3.54724359512329			0	1.896E-06
High	Sequest HT (A2)	Unambiguous	[R].GLAQGTDVSFGTFGLK.[A]		1	1	A6TEW5	A6TEW5	0	2	0.5894	0	1	1	799.414245605469	1597.82121458094	-0.521465493482584	-0.000416604531324083	HCD	MS2	11.89424	20.68462	67.8645078045333	60225	Control_CNB2_220917_02.raw	0/0	3.01737642288208			0	8.582E-09
High	Sequest HT (A2)	Unambiguous	[R].GLAQGTDVSFGTFGLK.[A]		1	1	A6TEW5	A6TEW5	0	2	0.7015	0	1	1	799.414794921875	1597.82231321375	0.166115964051786	0.000132711874925917	CID	MS2		18.62226	67.8666117794667	60227	Control_CNB2_220917_02.raw	0/0	3.25329971313477			0	1.05E-07
High	Sequest HT (A2)	Unambiguous	[K].VLESAIANAEHNDGADIDDLK.[V]		1	1	A6TEW7	A6TEW7	0	3	0.8333	0	1	1	737.357666015625	2210.05844478688	0.588001481403871	0.00043317229180199	HCD	MS2	15.03445	36.525	67.8675408264	60228	Control_CNB2_220917_02.raw	0/0	3.83773994445801			0	1.384E-12
High	Sequest HT (A2)	Unambiguous	[K].VLESAIANAEHNDGADIDDLK.[V]		1	1	A6TEW7	A6TEW7	0	3	0.784	0	1	1	737.357666015625	2210.05844478688	0.588001481403871	0.00043317229180199	CID	MS2		23.86111	67.8692428853333	60230	Control_CNB2_220917_02.raw	0/0	2.50294899940491			0	3.561E-10
High	Sequest HT (A2)	Unambiguous	[K].ALTEAnGDIELAIENMR.[K]	N6(Deamidated)	1	1	A6T4X2	A6T4X2	0	2	0.0799	0	1	1	930.952392578125	1860.89750852625	-1.75189553614417	-0.00163005187488507	HCD	MS2	0	36.72847	67.897302404	60249	Control_CNB2_220917_02.raw	0/0	4.13209581375122			0	3.562E-11
High	Sequest HT (A2)	Unambiguous	[K].ALTEAnGDIELAIENMR.[K]	N6(Deamidated)	1	1	A6T4X2	A6T4X2	0	2	0.1876	0	1	1	930.952392578125	1860.89750852625	-1.75189553614417	-0.00163005187488507	CID	MS2		33.1	67.9005081709333	60251	Control_CNB2_220917_02.raw	0/0	4.69136619567871			0	1.364E-08
High	Sequest HT (A2)	Unambiguous	[K].NALVPWSPISEK.[Y]		1	1	Q9F663	Q9F663	0	2	0.7384	0	1	1	670.8642578125	1340.721238995	0.269746676094853	0.00018082750011672	CID	MS2		19.19072	67.9150765829333	60260	Control_CNB2_220917_02.raw	0/0	1.71984159946442			0	2.712E-05
High	Sequest HT (A2)	Unambiguous	[R].NVALEEQAVEAVLAK.[A]		1	2	A6T5H9	A6T5H9; B5Y0U3	0	2	0.6841	0	1	1	792.43701171875	1583.8667468075	1.78944508921777	0.00141711875016881	CID	MS2		33.1	66.4836617248	59363	Control_CNB2_220917_03.raw	0/0	4.20542812347412	18590952	66.4694747924805	0	1.412E-07
High	Sequest HT (A2)	Unambiguous	[K].ALTEANGDIELAIENMR.[K]		1	1	A6T4X2	A6T4X2	0	2	0.8098	0	1	1	930.461608886719	1859.91594114344	-0.436302625438838	-0.000405743281135074	CID	MS2		33.1	66.963482072	59496	Control_CNB2_220917_02.raw	0/0	3.25645470619202			0	5.809E-06
High	Sequest HT (A2)	Unambiguous	[R].DLLGATNPANALAGTLR.[A]		1	1	A6TCD7	A6TCD7	0	2	0.7692	0	1	1	834.457336425781	1667.90739622156	-0.0674308599882699	-5.62342188459297E-05	CID	MS2		31.36	67.6926942728	60080	Control_CNB2_220917_02.raw	0/0	3.38416171073914			0	3.05E-10
High	Sequest HT (A2)	Unambiguous	[R].AGDNAPMAYIELVDR.[A]		1	1	A6TEU7	A6TEU7	0	2	0.6819	0	1	1	817.896118164063	1634.78495969813	0.414512258766733	0.000338819062676521	CID	MS2		32.86005	67.6250244114667	60020	Control_CNB2_220917_02.raw	0/0	3.93451404571533			0	4.835E-08
High	Sequest HT (A2)	Unambiguous	[K].IQLVGDDLFVTNTK.[I]		1	2	A6TD53	B5XV19; A6TD53	0	2	0.6996	0	1	1	781.924194335938	1562.84111204188	-0.855388926795835	-0.000668419062549219	HCD	MS2	39.27699	23.21617	67.4870432013333	59910	Control_CNB2_220917_02.raw	0/0	2.53216028213501			0	1.46E-06
High	Sequest HT (A2)	Unambiguous	[K].IQLVGDDLFVTNTK.[I]		1	2	A6TD53	B5XV19; A6TD53	0	2	0.7259	0	1	1	781.924194335938	1562.84111204188	-0.855388926795835	-0.000668419062549219	CID	MS2		19.32992	67.4892511997333	59912	Control_CNB2_220917_02.raw	0/0	3.31793451309204			0	4.031E-07
High	Sequest HT (A2)	Unambiguous	[R].GLAQGTDVSFGTFGLK.[A]		1	1	A6TEW5	A6TEW5	0	2	0.6918	0	1	1	799.414916992188	1597.82255735438	0.318911843503868	0.000254782187425917	HCD	MS2	0	21.64066	67.4909631101333	59914	Control_CNB2_220917_02.raw	0/0	3.18208622932434			0	7.892E-08
High	Sequest HT (A2)	Unambiguous	[R].GLAQGTDVSFGTFGLK.[A]		1	1	A6TEW5	A6TEW5	0	2	0.7204	0	1	1	799.414916992188	1597.82255735438	0.318911843503868	0.000254782187425917	CID	MS2		26.39501	67.4928928557333	59916	Control_CNB2_220917_02.raw	0/0	3.71944952011108			0	1.048E-08
High	Sequest HT (A2)	Unambiguous	[K].ALTEAnGDIELAIENMR.[K]	N6(Deamidated)	1	1	A6T4X2	A6T4X2	0	2	0.0899	0	1	1	930.95263671875	1860.8979968075	-1.48950580627186	-0.00138591124988507	HCD	MS2	86.57447	36.51	67.4938947762667	59917	Control_CNB2_220917_02.raw	0/0	4.33821105957031	38489425	67.4544143676758	0	2.184E-09
High	Sequest HT (A2)	Unambiguous	[K].ALTEAnGDIELAIENMR.[K]	N6(Deamidated)	1	1	A6T4X2	A6T4X2	0	2	0.1596	0	1	1	930.95263671875	1860.8979968075	-1.48950580627186	-0.00138591124988507	CID	MS2		27.46	67.4956237485333	59919	Control_CNB2_220917_02.raw	0/0	4.25503635406494	38489425	67.4544143676758	0	1.512E-10
High	Sequest HT (A2)	Unambiguous	[K].NALVPWSPISEK.[Y]		1	1	Q9F663	Q9F663	0	2	0.7967	0	1	1	670.863891601563	1340.72050657313	-0.276542926296608	-0.00018538343738328	HCD	MS2	0	20.71369	67.5352197453333	59954	Control_CNB2_220917_02.raw	0/0	2.46404981613159			0	0.0001631
High	Sequest HT (A2)	Unambiguous	[R].DAnGIDPVSLIAFDK.[V]	N3(Deamidated)	1	1	A6TEX1	A6TEX1	0	2	0.6005	0	1	1	788.401550292969	1575.79582395594	3.64553376284855	0.00287229796873434	CID	MS2		13.96	66.5212146677333	59393	Control_CNB2_220917_03.raw	0/0	3.78231430053711	162036174	66.5884399414063	0	3.92E-07
High	Sequest HT (A2)	Unambiguous	[R].DAnGIDPVSLIAFDK.[V]	N3(Deamidated)	1	1	A6TEX1	A6TEX1	0	2	0.6183	0	1	1	788.397216796875	1575.78715696375	-1.85455936568546	-0.00146119812501566	HCD	MS2	74.89701	19.80087	66.5195186541333	59391	Control_CNB2_220917_03.raw	0/0	3.38445234298706	162036174	66.5884399414063	0	9.462E-09
High	Sequest HT (A2)	Unambiguous	[R].ATLGEVGNAEHMLR.[V]		1	1	A6TEW9	A6TEW9	0	3	0.5639	0	1	1	499.920593261719	1497.74722652516	-0.407628593025253	-0.000203508281174436	HCD	MS2	0	34.67029	67.590607344	59990	Control_CNB2_220917_02.raw	0/0	3.20857429504395	25291912	67.6280212402344	0	1.122E-08
High	Sequest HT (A2)	Unambiguous	[K].VILSGEVTRPVTVR.[G]		1	1	B5XNB2	B5XNB2	0	3	0.7823	0	1	1	509.306823730469	1525.90591793141	-0.0880123605232559	-4.47661978644949E-05	HCD	MS2	32.96074	33.1	67.6025481621333	59999	Control_CNB2_220917_02.raw	0/0	1.24041044712067			0	7.973E-05
High	Sequest HT (A2)	Unambiguous	[K].VILSGEVTRPVTVR.[G]		1	1	B5XNB2	B5XNB2	0	3	0.8855	0	1	1	509.306823730469	1525.90591793141	-0.0880123605232559	-4.47661978644949E-05	CID	MS2		32.72899	67.6044192485333	60001	Control_CNB2_220917_02.raw	0/0	1.30506682395935			0	6.084E-05
High	Sequest HT (A2)	Unambiguous	[K].EAAIQVSNVAIFNAATGK.[A]		1	1	A6TEW1	A6TEW1	0	2	0.6854	0	1	1	902.483093261719	1803.95890989344	-0.569988579654421	-0.000514118281444098	HCD	MS2	55.8564	29.86	67.6194703370667	60014	Control_CNB2_220917_02.raw	0/0	4.09907531738281			0	1.863E-10
High	Sequest HT (A2)	Unambiguous	[K].EAAIQVSNVAIFNAATGK.[A]		1	1	A6TEW1	A6TEW1	0	2	0.7625	0	1	1	902.483093261719	1803.95890989344	-0.569988579654421	-0.000514118281444098	CID	MS2		38.775	67.6213996285333	60016	Control_CNB2_220917_02.raw	0/0	4.58800554275513			0	6.563E-09
High	Sequest HT (A2)	Unambiguous	[R].AGDNAPMAYIELVDR.[A]		1	1	A6TEU7	A6TEU7	0	2	0.603	0	1	1	817.896118164063	1634.78495969813	0.414512258766733	0.000338819062676521	HCD	MS2	0	29.41	67.6231598778667	60018	Control_CNB2_220917_02.raw	0/0	3.34735369682312			0	1.576E-07
High	Sequest HT (A2)	Unambiguous	[R].DLLGATNPANALAGTLR.[A]		1	1	A6TCD7	A6TCD7	0	2	0.7845	0	1	1	834.457336425781	1667.90739622156	-0.0674308599882699	-5.62342188459297E-05	HCD	MS2	0	38.32	67.6910507957333	60078	Control_CNB2_220917_02.raw	0/0	2.82954692840576			0	3.262E-10
High	Sequest HT (A2)	Unambiguous	[K].VLESAIANAEHNDGADIDDLK.[V]		1	1	A6TEW7	A6TEW7	0	3	0.9688	0	1	1	737.35595703125	2210.05331783375	-1.7318268252862	-0.00127581208319801	CID	MS2		29.35118	63.8085207826667	56876	Control_CNB2_220917_02.raw	0/0	3.53387069702148	30114211	63.8004837036133	0	1.969E-12
High	Sequest HT (A2)	Unambiguous	[K].VLESAIANAEHNDGADIDDLK.[V]		1	1	A6TEW7	A6TEW7	0	3	0.7004	0	1	1	737.35595703125	2210.05331783375	-1.7318268252862	-0.00127581208319801	HCD	MS2	55.74434	25.285	63.8066313616	56874	Control_CNB2_220917_02.raw	0/0	4.73678922653198	30114211	63.8004837036133	0	3.862E-11
High	Sequest HT (A2)	Unambiguous	[R].ELLSQYDFPGDDTPIVR.[G]		1	1	A6TEX7	A6TEX7	0	2	0.7849	0	1	1	982.983337402344	1964.95939817469	-0.305067437985766	-0.000299722656109225	CID	MS2		16.71889	63.8032833962667	56871	Control_CNB2_220917_02.raw	0/0	4.23381185531616			0	1.791E-10
High	Sequest HT (A2)	Unambiguous	[K].TTLTAAITTVLAK.[T]		1	1	A6TEX7	A6TEX7	0	2	0.8956	0	1	1	652.395324707031	1303.78337278406	0.176083011622803	0.000114787031179731	CID	MS2		10.40246	58.7945227245333	52756	Control_CNB2_220917_02.raw	0/0	3.82739472389221			0	7.639E-08
High	Sequest HT (A2)	Unambiguous	[K].LQTLGLTQGTVVTLSAEGEDEQK.[A]		1	1	P16481	P16481	0	2	0.7476	0	1	1	1209.12231445313	2417.23735227625	-1.33894150422277	-0.0016182718750315	HCD	MS2	58.06824	33.505	58.8196990301333	52773	Control_CNB2_220917_02.raw	0/0	5.18778419494629	25374439	58.7889251708984	0	1.206E-08
High	Sequest HT (A2)	Unambiguous	[R].VPTPNVSVVDLTVR.[L]		1	1	P24164	P24164	0	2	0.6549	0	1	1	748.427368164063	1495.84745969813	-0.273391354534592	-0.000204475937493953	HCD	MS2	35.55117	16.37678	58.8204195496	52774	Control_CNB2_220917_02.raw	0/0	2.26327443122864			0	2.681E-05
High	Sequest HT (A2)	Unambiguous	[K].LQTLGLTQGTVVTLSAEGEDEQK.[A]		1	1	P16481	P16481	0	2	0.7303	0	1	1	1209.12231445313	2417.23735227625	-1.33894150422277	-0.0016182718750315	CID	MS2		25.705	58.8213257645333	52775	Control_CNB2_220917_02.raw	0/0	3.55668473243713	25374439	58.7889251708984	0	1.512E-05
High	Sequest HT (A2)	Unambiguous	[R].VPTPNVSVVDLTVR.[L]		1	1	P24164	P24164	0	2	0.8	0	1	1	748.427368164063	1495.84745969813	-0.273391354534592	-0.000204475937493953	CID	MS2		18.87451	58.8223046517333	52776	Control_CNB2_220917_02.raw	0/0	1.89708960056305			0	1.199E-05
High	Sequest HT (A2)	Unambiguous	[R].ELLSQYDFPGDDTPIVR.[G]		1	1	A6TEX7	A6TEX7	0	2	0.6864	0	1	1	982.984313964844	1964.96135129969	0.688909539848727	0.000676839843890775	HCD	MS2	0	23.3456	58.8414753765333	52794	Control_CNB2_220917_02.raw	0/0	4.56362819671631			0	2.004E-11
High	Sequest HT (A2)	Unambiguous	[K].TTLTAAITTVLAK.[T]		1	1	A6TEX7	A6TEX7	0	2	0.7651	0	1	1	652.395324707031	1303.78337278406	0.176083011622803	0.000114787031179731	HCD	MS2	45.22663	11.3391	58.7930462597333	52754	Control_CNB2_220917_02.raw	0/0	2.98466539382935			0	1.293E-06
High	Sequest HT (A2)	Unambiguous	[R].ELLSQYDFPGDDTPIVR.[G]		1	1	A6TEX7	A6TEX7	0	2	0.8694	0	1	1	982.984313964844	1964.96135129969	0.688909539848727	0.000676839843890775	CID	MS2		25.81	58.843133068	52796	Control_CNB2_220917_02.raw	0/0	4.436439037323			0	1.629E-10
High	Sequest HT (A2)	Unambiguous	[K].ITTVQAAIDYInGHQA.[-]	N12(Deamidated)	1	1	B5XXH6	B5XXH6	0	2	0.0506	0	1	1	858.433227539063	1715.85917844813	-0.414807688577585	-0.000355875937488426	HCD	MS2	0	25.15	58.9450598885333	52886	Control_CNB2_220917_02.raw	0/0	4.34554052352905			0	4.176E-09
High	Sequest HT (A2)	Unambiguous	[K].ITTVQAAIDYInGHQA.[-]	N12(Deamidated)	1	1	B5XXH6	B5XXH6	0	2	0.067	0	1	1	858.433227539063	1715.85917844813	-0.414807688577585	-0.000355875937488426	CID	MS2		25.74284	58.946860256	52888	Control_CNB2_220917_02.raw	0/0	4.33421230316162			0	9.425E-09
High	Sequest HT (A2)	Unambiguous	[K].SLGQFNLDGINPAPR.[G]		1	2	A6T4F4	A6T4F4; B5Y242	0	2	0.3256	0	1	1	799.918151855469	1598.82902708094	0.310803146191183	0.000248460468696976	HCD	MS2	0	21.85	58.9489365157333	52890	Control_CNB2_220917_02.raw	0/0	3.01447629928589			0	3.356E-07
High	Sequest HT (A2)	Unambiguous	[K].SLGQFNLDGINPAPR.[G]		1	2	A6T4F4	A6T4F4; B5Y242	0	2	0.4202	0	1	1	799.91796875	1598.82866087	0.0817536073620549	6.5354999946976E-05	CID	MS2		31.675	58.9506660386667	52892	Control_CNB2_220917_02.raw	0/0	2.57317137718201			0	0.0001693
High	Sequest HT (A2)	Unambiguous	[K].EAAIQVSNVAIFNAATGK.[A]		1	1	A6TEW1	A6TEW1	0	2	0.7309	0	1	1	902.483825683594	1803.96037473719	0.242027097100834	0.000218303593555902	HCD	MS2	22.95203	18.805	66.9221551405333	59701	Control_CNB2_220917_03.raw	0/0	4.04660511016846	48400006	66.8416519165039	0	1.646E-09
High	Sequest HT (A2)	Unambiguous	[K].TGTcGVYGTANDYAVVWPTGR.[A]	C4(Carbamidomethyl)	1	1	Q9F663	Q9F663	0	2	0.5819	0	1	1	1123.02087402344	2245.03447141688	0.102103955077415	0.000114613437705913	HCD	MS2	56.5746	20.275	58.9894123082667	52924	Control_CNB2_220917_02.raw	0/0	4.09374046325684	60567551	58.9630470275879	0	3.821E-10
High	Sequest HT (A2)	Unambiguous	[K].EAAIQVSNVAIFNAATGK.[A]		1	1	A6TEW1	A6TEW1	0	2	0.7014	0	1	1	902.483825683594	1803.96037473719	0.242027097100834	0.000218303593555902	CID	MS2		29.05	66.9238886101333	59703	Control_CNB2_220917_03.raw	0/0	4.42054796218872	48400006	66.8416519165039	0	3.948E-09
High	Sequest HT (A2)	Unambiguous	[K].TVPMFNEALAELNK.[I]		1	2	A6T4X1	A6T4X1; B5Y1K2	0	2	0.7079	0	1	1	788.90478515625	1576.8022936825	-1.05354726871327	-0.000830618750001122	CID	MS2		25.81	58.7751963522667	52741	Control_CNB2_220917_02.raw	0/0	2.66751384735107	36598779	58.6873970031738	0	3.487E-05
High	Sequest HT (A2)	Unambiguous	[K].TVPMFNEALAELNK.[I]		1	2	A6T4X1	A6T4X1; B5Y1K2	0	2	0.5486	0	1	1	788.90478515625	1576.8022936825	-1.05354726871327	-0.000830618750001122	HCD	MS2	71.40063	34.585	58.7732739253333	52739	Control_CNB2_220917_02.raw	0/0	2.57110476493835	36598779	58.6873970031738	0	8.713E-07
High	Sequest HT (A2)	Unambiguous	[K].ISELSEEQIDILR.[E]		1	1	B5XNB4	B5XNB4	0	2	0.5545	0	1	1	772.911499023438	1544.81572141688	-0.586867792824025	-0.000453301562401975	CID	MS2		26.51352	58.729725492	52711	Control_CNB2_220917_02.raw	0/0	3.0275297164917			0	6.299E-07
High	Sequest HT (A2)	Unambiguous	[R].SGETEDATIADLAVGTAAGQIK.[T]		1	2	A6TD53	B5XV19; A6TD53	0	2	0.7285	0	1	1	1059.52917480469	2118.05107297938	-2.36523039487196	-0.00250484531238726	HCD	MS2	47.41597	25.15	58.41707222	52469	Control_CNB2_220917_02.raw	0/0	4.31280660629272	48638972	58.4771003723145	0	5.706E-10
High	Sequest HT (A2)	Unambiguous	[R].SGETEDATIADLAVGTAAGQIK.[T]		1	2	A6TD53	B5XV19; A6TD53	0	2	0.7769	0	1	1	1059.52917480469	2118.05107297938	-2.36523039487196	-0.00250484531238726	CID	MS2		34.525	58.4189845901333	52471	Control_CNB2_220917_02.raw	0/0	5.10508728027344	48638972	58.4771003723145	0	3.466E-11
High	Sequest HT (A2)	Unambiguous	[R].VPTPNVSVVDLTVR.[L]		1	1	P24164	P24164	0	2	0.5608	0	1	1	748.427490234375	1495.84770383875	-0.110179152199915	-8.24056249939531E-05	HCD	MS2	19.01604	27.21032	58.4202685562667	52472	Control_CNB2_220917_02.raw	0/0	1.89100110530853			0	2.402E-05
High	Sequest HT (A2)	Unambiguous	[R].VPTPNVSVVDLTVR.[L]		1	1	P24164	P24164	0	2	0.6667	0	1	1	748.427490234375	1495.84770383875	-0.110179152199915	-8.24056249939531E-05	CID	MS2		17.15013	58.4219324256	52474	Control_CNB2_220917_02.raw	0/0	1.92322874069214			0	7.102E-06
High	Sequest HT (A2)	Unambiguous	[K].TTLTAAITTVLAK.[T]		1	1	A6TEX7	A6TEX7	0	2	0.8373	0	1	1	652.395080566406	1303.78288450281	-0.198428081378307	-0.000129353593820269	HCD	MS2	21.58944	8.98951	58.4414879802667	52486	Control_CNB2_220917_02.raw	0/0	2.94601655006409	280474102	58.4179420471191	0	1.409E-06
High	Sequest HT (A2)	Unambiguous	[K].TTLTAAITTVLAK.[T]		1	1	A6TEX7	A6TEX7	0	2	0.9067	0	1	1	652.395080566406	1303.78288450281	-0.198428081378307	-0.000129353593820269	CID	MS2		6.145428	58.4431474346667	52488	Control_CNB2_220917_02.raw	0/0	3.86455726623535	280474102	58.4179420471191	0	9.169E-08
High	Sequest HT (A2)	Unambiguous	[R].ELLSQYDFPGDDTPIVR.[G]		1	1	A6TEX7	A6TEX7	0	2	0.7291	0	1	1	982.983032226563	1964.95878782313	-0.615685243559045	-0.000604898437359225	HCD	MS2	0	20.665	58.4814382448	52517	Control_CNB2_220917_02.raw	0/0	4.54438161849976			0	1.124E-07
High	Sequest HT (A2)	Unambiguous	[R].ELLSQYDFPGDDTPIVR.[G]		1	1	A6TEX7	A6TEX7	0	2	0.8359	0	1	1	982.983825683594	1964.96037473719	0.191921050931481	0.000188558593890775	CID	MS2		24.94754	58.4832363130667	52519	Control_CNB2_220917_02.raw	0/0	4.5084753036499			0	9.623E-10
High	Sequest HT (A2)	Unambiguous	[K].SLGQFNLDGINPAPR.[G]		1	2	A6T4F4	A6T4F4; B5Y242	0	2	0.4505	0	1	1	799.917907714844	1598.82853879969	0.00540376108567905	4.31984369697602E-06	HCD	MS2	54.91495	35.75786	58.537140884	52570	Control_CNB2_220917_02.raw	0/0	2.93001461029053			0	8.795E-08
High	Sequest HT (A2)	Unambiguous	[K].SLGQFNLDGINPAPR.[G]		1	2	A6T4F4	A6T4F4; B5Y242	0	2	0.4086	0	1	1	799.917846679688	1598.82841672938	-0.0709460851906968	-5.6715312553024E-05	CID	MS2		27.175	58.5424941773333	52572	Control_CNB2_220917_02.raw	0/0	3.01399421691895			0	2.016E-06
High	Sequest HT (A2)	Unambiguous	[K].TGTcGVYGTANDYAVVWPTGR.[A]	C4(Carbamidomethyl)	1	1	Q9F663	Q9F663	0	2	0.7152	0	1	1	1123.02099609375	2245.0347155575	0.210850904416523	0.000236683750205913	HCD	MS2	0	40.735	58.5795347122667	52596	Control_CNB2_220917_02.raw	0/0	4.87823009490967	37115157	58.5126800537109	0	7.587E-13
High	Sequest HT (A2)	Unambiguous	[K].TGTcGVYGTANDYAVVWPTGR.[A]	C4(Carbamidomethyl)	1	1	Q9F663	Q9F663	0	2	0.8253	0	1	1	1123.01916503906	2245.03105344813	-1.42035333567011	-0.00159437093729409	CID	MS2		25.165	58.581317268	52598	Control_CNB2_220917_02.raw	0/0	3.95086002349854	37115157	58.5126800537109	0	1.802E-08
High	Sequest HT (A2)	Unambiguous	[K].ITTVQAAIDYInGHQA.[-]	N12(Deamidated)	1	1	B5XXH6	B5XXH6	0	2	0.0086	0	1	1	858.433898925781	1715.86052122156	0.367758210403529	0.000315510781261574	HCD	MS2	0	18.90927	58.5832548637333	52600	Control_CNB2_220917_02.raw	0/0	4.6621036529541			0	1.205E-08
High	Sequest HT (A2)	Unambiguous	[K].ITTVQAAIDYINGHqA.[-]	Q15(Deamidated)	1	1	B5XXH6	B5XXH6	0	2		0.0086	2	2	858.433898925781	1715.86052122156	0.367758210403529	0.000315510781261574	HCD	MS2	0	18.90927	58.5832548637333	52600	Control_CNB2_220917_02.raw	0/0	4.62077283859253			0	9.323E-08
High	Sequest HT (A2)	Unambiguous	[K].ISELSEEQIDILR.[E]		1	1	B5XNB4	B5XNB4	0	2	0.5132	0	1	1	772.911499023438	1544.81572141688	-0.586867792824025	-0.000453301562401975	HCD	MS2	53.84645	26.43319	58.7281257104	52709	Control_CNB2_220917_02.raw	0/0	3.04333472251892			0	4.671E-07
High	Sequest HT (A2)	Unambiguous	[K].TGTcGVYGTANDYAVVWPTGR.[A]	C4(Carbamidomethyl)	1	1	Q9F663	Q9F663	0	2	0.7104	0	1	1	1123.02087402344	2245.03447141688	0.102103955077415	0.000114613437705913	CID	MS2		30.31	58.9911748026667	52926	Control_CNB2_220917_02.raw	0/0	3.28028988838196	60567551	58.9630470275879	0	2.751E-07
High	Sequest HT (A2)	Unambiguous	[K].ISELSEEQIDILR.[E]		1	1	B5XNB4	B5XNB4	0	2	0.5244	0	1	1	772.911071777344	1544.81486692469	-1.14000281998593	-0.000880547656151975	CID	MS2		28.36434	58.3406653906667	52410	Control_CNB2_220917_02.raw	0/0	3.27590346336365			0	3.644E-07
High	Sequest HT (A2)	Unambiguous	[R].VTIDFTGSVDGEEFEGGK.[A]		1	2	A6T5H9	A6T5H9; B5Y0U3	0	2	0.5764	0	1	1	943.935974121094	1886.86467161219	-0.401145625470117	-0.000378453906250797	HCD	MS2	73.91003	41.04	58.9919646285333	52927	Control_CNB2_220917_02.raw	0/0	3.47243642807007			0	1.45E-10
High	Sequest HT (A2)	Unambiguous	[K].DITLAMDcAASEFYK.[D]	C8(Carbamidomethyl)	1	2	A6TD53	B5XV19; A6TD53	0	2	0.3593	0	1	1	867.889953613281	1734.77263059656	0.747191596237928	0.000648103281225332	HCD	MS2	26.05271	25.885	59.0591692317333	52984	Control_CNB2_220917_02.raw	0/0	2.94578838348389			0	4.483E-07
High	Sequest HT (A2)	Unambiguous	[K].ISELSEEQIDILR.[E]		1	1	B5XNB4	B5XNB4	0	2	0.5548	0	1	1	772.912048339844	1544.81682004969	0.124305813526991	9.60148438480246E-05	HCD	MS2	0	25.3285	59.5271389317333	53375	Control_CNB2_220917_02.raw	0/0	3.00800323486328			0	1.072E-07
High	Sequest HT (A2)	Unambiguous	[K].ISELSEEQIDILR.[E]		1	1	B5XNB4	B5XNB4	0	2	0.6734	0	1	1	772.912048339844	1544.81682004969	0.124305813526991	9.60148438480246E-05	CID	MS2		39.02814	59.5291264224	53377	Control_CNB2_220917_02.raw	0/0	2.97434568405151			0	2.645E-07
High	Sequest HT (A2)	Unambiguous	[R].ELLSQYDFPGDDTPIVR.[G]		1	1	A6TEX7	A6TEX7	0	2	0.7996	0	1	1	982.982482910156	1964.95768919031	-1.17479729359095	-0.00115421484360922	HCD	MS2	7.327234	29.71551	59.5528355173333	53395	Control_CNB2_220917_02.raw	0/0	4.88628911972046			0	7.398E-08
High	Sequest HT (A2)	Unambiguous	[R].ELLSQYDFPGDDTPIVR.[G]		1	1	A6TEX7	A6TEX7	0	2	0.7797	0	1	1	982.983459472656	1964.95964231531	-0.180820315756454	-0.000177652343609225	CID	MS2		28.03	59.5548524549333	53397	Control_CNB2_220917_02.raw	0/0	4.03890800476074			0	2.44E-10
High	Sequest HT (A2)	Unambiguous	[R].VPTPNVSVVDLTVR.[L]		1	1	P24164	P24164	0	2	0.4882	0	1	1	748.427307128906	1495.84733762781	-0.354997455701931	-0.000265511093743953	HCD	MS2	59.83695	18.34139	59.5568422432	53399	Control_CNB2_220917_02.raw	0/0	1.7047473192215	43222234	59.4945793151855	0	2.325E-05
High	Sequest HT (A2)	Unambiguous	[R].VPTPNVSVVDLTVR.[L]		1	1	P24164	P24164	0	2	0.6755	0	1	1	748.427307128906	1495.84733762781	-0.354997455701931	-0.000265511093743953	CID	MS2		12.78506	59.5589067277333	53400	Control_CNB2_220917_02.raw	0/0	1.88260638713837	43222234	59.4945793151855	0	0.0001136
High	Sequest HT (A2)	Unambiguous	[K].VLYEMDGVPEELAR.[E]		1	1	A6TEW5	A6TEW5	0	2	0.4913	0	1	1	810.900817871094	1620.79435911219	0.354759620317087	0.000287496093733353	HCD	MS2	55.32589	35.05	59.3284581450667	53219	Control_CNB2_220917_02.raw	0/0	3.46281862258911	12527868.5	59.3041572570801	0	5.792E-08
High	Sequest HT (A2)	Unambiguous	[R].SGETEDATIADLAVGTAAGQIK.[T]		1	2	A6TD53	B5XV19; A6TD53	0	2	0.7353	0	1	1	1059.5302734375	2118.053270245	-1.32783311206246	-0.00140621249988726	HCD	MS2	0	29.725	59.5987691922667	53434	Control_CNB2_220917_02.raw	0/0	5.10406255722046	51243444	59.5154075622559	0	9.819E-11
High	Sequest HT (A2)	Unambiguous	[K].ITTVQAAIDYInGHQA.[-]	N12(Deamidated)	1	1	B5XXH6	B5XXH6	0	2	0.0141	0	1	1	858.433410644531	1715.85954465906	-0.2013806252191	-0.000172770468738426	HCD	MS2	0	25.165	59.6364320418667	53467	Control_CNB2_220917_02.raw	0/0	4.24909496307373			0	3.309E-07
High	Sequest HT (A2)	Unambiguous	[K].ITTVQAAIDYINGHqA.[-]	Q15(Deamidated)	1	1	B5XXH6	B5XXH6	0	2		0.0141	2	2	858.433410644531	1715.85954465906	-0.2013806252191	-0.000172770468738426	HCD	MS2	0	25.165	59.6364320418667	53467	Control_CNB2_220917_02.raw	0/0	4.1898136138916			0	3.996E-07
High	Sequest HT (A2)	Unambiguous	[K].ITTVQAAIDYInGHQA.[-]	N12(Deamidated)	1	1	B5XXH6	B5XXH6	0	2	0.015	0	1	1	858.433471679688	1715.85966672938	-0.130238270766271	-0.000111735312488426	CID	MS2		29.75787	59.6382113018667	53469	Control_CNB2_220917_02.raw	0/0	4.00886297225952			0	5.537E-07
High	Sequest HT (A2)	Unambiguous	[K].ITTVQAAIDYINGHqA.[-]	Q15(Deamidated)	1	1	B5XXH6	B5XXH6	0	2		0.015	2	2	858.433471679688	1715.85966672938	-0.130238270766271	-0.000111735312488426	CID	MS2		29.75787	59.6382113018667	53469	Control_CNB2_220917_02.raw	0/0	3.9535813331604			0	1.491E-06
High	Sequest HT (A2)	Unambiguous	[K].TTLTAAITTVLAK.[T]		1	1	A6TEX7	A6TEX7	0	2	0.734	0	1	1	652.396057128906	1303.78483762781	1.29961629062613	0.000847208906179731	HCD	MS2	0	33.1	59.6436590413333	53475	Control_CNB2_220917_02.raw	0/0	2.97179937362671	17096073	59.6314659118652	0	4.861E-06
High	Sequest HT (A2)	Unambiguous	[K].TTLTAAITTVLAK.[T]		1	1	A6TEX7	A6TEX7	0	2	0.7797	0	1	1	652.396057128906	1303.78483762781	1.29961629062613	0.000847208906179731	CID	MS2		19.02406	59.6455092498667	53477	Control_CNB2_220917_02.raw	0/0	3.5405535697937	17096073	59.6314659118652	0	1.94E-06
High	Sequest HT (A2)	Unambiguous	[R].SGETEDATIADLAVGTAAGQIK.[T]		1	2	A6TD53	B5XV19; A6TD53	0	2	0.8708	0	1	1	1059.5302734375	2118.053270245	-1.32783311206246	-0.00140621249988726	CID	MS2		38.67	59.6007898093333	53436	Control_CNB2_220917_02.raw	0/0	4.79860067367554	51243444	59.5154075622559	0	1.88E-11
High	Sequest HT (A2)	Unambiguous	[R].TTDVTGTIELPEGVEMVMPGDnIK.[M]	N22(Deamidated)	1	1	A6TEX7	A6TEX7	0	3	0.7232	0	1	1	849.751525878906	2547.24002437672	7.68561148240378	0.00652564890632723	CID	MS2		28.85732	66.8586478645333	59652	Control_CNB2_220917_03.raw	0/0	5.13325166702271			0	5.282E-11
High	Sequest HT (A2)	Unambiguous	[K].SLGQFNLDGINPAPR.[G]		1	2	A6T4F4	A6T4F4; B5Y242	0	2	0.539	0	1	1	799.917358398438	1598.82744016688	-0.681744855401704	-0.000544996562553024	CID	MS2		30.355	59.2952157701333	53192	Control_CNB2_220917_02.raw	0/0	2.95141386985779			0	0.0004312
High	Sequest HT (A2)	Unambiguous	[K].SLGQFNLDGINPAPR.[G]		1	2	A6T4F4	A6T4F4; B5Y242	0	2	0.4507	0	1	1	799.917358398438	1598.82744016688	-0.681744855401704	-0.000544996562553024	HCD	MS2	55.32957	20.32	59.293476272	53190	Control_CNB2_220917_02.raw	0/0	3.04395937919617			0	6.682E-07
High	Sequest HT (A2)	Unambiguous	[K].DITLAMDcAASEFYK.[D]	C8(Carbamidomethyl)	1	2	A6TD53	B5XV19; A6TD53	0	2	0.6834	0	1	1	867.889953613281	1734.77263059656	0.747191596237928	0.000648103281225332	CID	MS2		35.355	59.0610050242667	52986	Control_CNB2_220917_02.raw	0/0	3.19014883041382			0	5.049E-08
High	Sequest HT (A2)	Unambiguous	[K].ISELSEEQIDILR.[E]		1	1	B5XNB4	B5XNB4	0	2	0.5208	0	1	1	772.912353515625	1544.81743040125	0.519402261499778	0.000401190625098025	HCD	MS2	0	25.81	59.1227436501333	53040	Control_CNB2_220917_02.raw	0/0	2.87946200370789			0	1.459E-07
High	Sequest HT (A2)	Unambiguous	[K].ISELSEEQIDILR.[E]		1	1	B5XNB4	B5XNB4	0	2	0.6231	0	1	1	772.912353515625	1544.81743040125	0.519402261499778	0.000401190625098025	CID	MS2		28.54737	59.1245252522667	53042	Control_CNB2_220917_02.raw	0/0	3.29275870323181			0	5.458E-07
High	Sequest HT (A2)	Unambiguous	[K].TTLTAAITTVLAK.[T]		1	1	A6TEX7	A6TEX7	0	2	0.7736	0	1	1	652.39501953125	1303.7827624325	-0.292055854628585	-0.000190388750070269	HCD	MS2	28.55599	14.44365	59.1610715941333	53072	Control_CNB2_220917_02.raw	0/0	2.96170711517334			0	3.926E-06
High	Sequest HT (A2)	Unambiguous	[K].TTLTAAITTVLAK.[T]		1	1	A6TEX7	A6TEX7	0	2	0.8842	0	1	1	652.39501953125	1303.7827624325	-0.292055854628585	-0.000190388750070269	CID	MS2		17.70883	59.1629927648	53074	Control_CNB2_220917_02.raw	0/0	3.53621697425842			0	1.59E-06
High	Sequest HT (A2)	Unambiguous	[R].DAnGIDPVSLIAFDK.[V]	N3(Deamidated)	1	1	A6TEX1	A6TEX1	0	2	0.665	0	1	1	788.399536132813	1575.79179563563	1.08915244958626	0.000858137812484339	CID	MS2		18.23305	66.8921417877333	59677	Control_CNB2_220917_03.raw	0/0	4.11995792388916	52684017.5	66.864875793457	0	7.216E-07
High	Sequest HT (A2)	Unambiguous	[R].VPTPNVSVVDLTVR.[L]		1	1	P24164	P24164	0	2	0.5855	0	1	1	748.426879882813	1495.84648313563	-0.926240163873302	-0.000692757187493953	HCD	MS2	21.51417	17.32478	59.1792354146667	53092	Control_CNB2_220917_02.raw	0/0	1.93143224716187			0	7.173E-05
High	Sequest HT (A2)	Unambiguous	[R].VPTPNVSVVDLTVR.[L]		1	1	P24164	P24164	0	2	0.6368	0	1	1	748.426879882813	1495.84648313563	-0.926240163873302	-0.000692757187493953	CID	MS2		14.6325	59.1807559104	53094	Control_CNB2_220917_02.raw	0/0	2.00756359100342			0	1.612E-05
High	Sequest HT (A2)	Unambiguous	[R].ELLSQYDFPGDDTPIVR.[G]		1	1	A6TEX7	A6TEX7	0	2	0.7816	0	1	1	982.984375	1964.96147337	0.751033100963383	0.000737875000140775	HCD	MS2	0	20.665	59.1955449357333	53106	Control_CNB2_220917_02.raw	0/0	4.66972303390503			0	3.503E-10
High	Sequest HT (A2)	Unambiguous	[R].ELLSQYDFPGDDTPIVR.[G]		1	1	A6TEX7	A6TEX7	0	2	0.8281	0	1	1	982.985229492188	1964.96318235438	1.62076295656856	0.00159236718764078	CID	MS2		30.655	59.1973532264	53108	Control_CNB2_220917_02.raw	0/0	4.12945318222046			0	1.376E-08
High	Sequest HT (A2)	Unambiguous	[R].SGETEDATIADLAVGTAAGQIK.[T]		1	2	A6TD53	B5XV19; A6TD53	0	2	0.6929	0	1	1	1059.53173828125	2118.0561999325	0.0553632650168824	5.86312501127395E-05	HCD	MS2	0	33.1	59.2317705768	53146	Control_CNB2_220917_02.raw	0/0	4.95031690597534			0	1.204E-13
High	Sequest HT (A2)	Unambiguous	[R].SGETEDATIADLAVGTAAGQIK.[T]		1	2	A6TD53	B5XV19; A6TD53	0	2	0.8245	0	1	1	1059.53173828125	2118.0561999325	0.0553632650168824	5.86312501127395E-05	CID	MS2		44.005	59.2337806565333	53148	Control_CNB2_220917_02.raw	0/0	4.8994574546814			0	1.096E-12
High	Sequest HT (A2)	Unambiguous	[K].ITTVQAAIDYInGHQA.[-]	N12(Deamidated)	1	1	B5XXH6	B5XXH6	0	2	0.0126	0	1	1	858.433898925781	1715.86052122156	0.367758210403529	0.000315510781261574	HCD	MS2	52.87332	23.17	59.2897494552	53186	Control_CNB2_220917_02.raw	0/0	3.96395349502563			0	4.223E-07
High	Sequest HT (A2)	Unambiguous	[K].ITTVQAAIDYINGHqA.[-]	Q15(Deamidated)	1	1	B5XXH6	B5XXH6	0	2		0.0126	2	2	858.433898925781	1715.86052122156	0.367758210403529	0.000315510781261574	HCD	MS2	52.87332	23.17	59.2897494552	53186	Control_CNB2_220917_02.raw	0/0	3.90697956085205			0	2.021E-07
High	Sequest HT (A2)	Unambiguous	[K].ITTVQAAIDYInGHQA.[-]	N12(Deamidated)	1	1	B5XXH6	B5XXH6	0	2	0.0667	0	1	1	858.433898925781	1715.86052122156	0.367758210403529	0.000315510781261574	CID	MS2		24.94091	59.2915219445333	53188	Control_CNB2_220917_02.raw	0/0	4.19768810272217			0	2.274E-08
High	Sequest HT (A2)	Unambiguous	[R].VTIDFTGSVDGEEFEGGK.[A]		1	2	A6T5H9	A6T5H9; B5Y0U3	0	2	0.7332	0	1	1	943.935974121094	1886.86467161219	-0.401145625470117	-0.000378453906250797	CID	MS2		26.065	58.9937141981333	52929	Control_CNB2_220917_02.raw	0/0	3.71134042739868			0	8.731E-07
High	Sequest HT (A2)	Unambiguous	[K].ISELSEEQIDILR.[E]		1	1	B5XNB4	B5XNB4	0	2	0.4728	0	1	1	772.911071777344	1544.81486692469	-1.14000281998593	-0.000880547656151975	HCD	MS2	0	18.685	58.3390061925333	52408	Control_CNB2_220917_02.raw	0/0	2.93916249275208			0	8.853E-08
High	Sequest HT (A2)	Unambiguous	[K].LQTLGLTqGTVVTLSAEGEDEQK.[A]	Q8(Deamidated)	1	1	P16481	P16481	0	2	0.1017	0	1	1	1209.619140625	2418.23100462	2.64648700835354	0.0031998999999685	CID	MS2		41.445	58.3243807749333	52395	Control_CNB2_220917_02.raw	0/0	4.23299884796143	22461627.5	58.1890411376953	0	7.738E-07
High	Sequest HT (A2)	Unambiguous	[K].LQTLGLTQGTVVTLSAEGEDEqK.[A]	Q22(Deamidated)	1	1	P16481	P16481	0	2		0.0037	2	2	1209.619140625	2418.23100462	2.64648700835354	0.0031998999999685	HCD	MS2	88.94601	33.1	58.3223718866667	52393	Control_CNB2_220917_02.raw	0/0	5.31954717636108	22461627.5	58.1890411376953	0	2.579E-08
High	Sequest HT (A2)	Unambiguous	[K].LQTLGLTqGTVVTLSAEGEDEQK.[A]	Q8(Deamidated)	1	1	P16481	P16481	0	2	0.0393	0	1	1	1209.62170410156	2418.23613157313	4.76661808086888	0.0057633765624685	HCD	MS2	0	35.895	57.6970972333333	51892	Control_CNB2_220917_02.raw	0/0	5.35059881210327			0	1.208E-10
High	Sequest HT (A2)	Unambiguous	[K].LqTLGLTQGTVVTLSAEGEDEQK.[A]	Q2(Deamidated)	1	1	P16481	P16481	0	2		0.0393	2	2	1209.62170410156	2418.23613157313	4.76661808086888	0.0057633765624685	HCD	MS2	0	35.895	57.6970972333333	51892	Control_CNB2_220917_02.raw	0/0	5.1401195526123			0	5.29E-10
High	Sequest HT (A2)	Unambiguous	[K].LQTLGLTQGTVVTLSAEGEDEqK.[A]	Q22(Deamidated)	1	1	P16481	P16481	0	2		0.0449	3	3	1209.62170410156	2418.23613157313	4.76661808086888	0.0057633765624685	HCD	MS2	0	35.895	57.6970972333333	51892	Control_CNB2_220917_02.raw	0/0	5.10576820373535			0	2.763E-07
High	Sequest HT (A2)	Unambiguous	[K].LQTLGLTqGTVVTLSAEGEDEQK.[A]	Q8(Deamidated)	1	1	P16481	P16481	0	2	0.1347	0	1	1	1209.62170410156	2418.23613157313	4.76661808086888	0.0057633765624685	CID	MS2		30.67	57.6987720106667	51894	Control_CNB2_220917_02.raw	0/0	4.89849281311035			0	1.951E-07
High	Sequest HT (A2)	Unambiguous	[K].TTLTAAITTVLAK.[T]		1	1	A6TEX7	A6TEX7	0	2	0.7843	0	1	1	652.395446777344	1303.78361692469	0.363338558123358	0.000236857343679731	HCD	MS2	51.13836	4.163812	57.719254396	51915	Control_CNB2_220917_02.raw	0/0	2.54922389984131			0	8.888E-06
High	Sequest HT (A2)	Unambiguous	[K].TTLTAAITTVLAK.[T]		1	1	A6TEX7	A6TEX7	0	2	0.862	0	1	1	652.395446777344	1303.78361692469	0.363338558123358	0.000236857343679731	CID	MS2		5.560919	57.7208967474667	51917	Control_CNB2_220917_02.raw	0/0	3.54978823661804			0	3.498E-07
High	Sequest HT (A2)	Unambiguous	[K].SVNDIKDDEQILDLGDVSAQK.[L]		1	1	B5XUB8	B5XUB8	1	3	0.5673	0	1	1	768.054138183594	2302.14786129078	3.03476683709863	0.0023288202604211	CID	MS2		19.05048	66.9270424874667	59705	Control_CNB2_220917_03.raw	0/0	3.11507534980774			0	0.0003249
High	Sequest HT (A2)	Unambiguous	[R].ELLSQYDFPGDDTPIVR.[G]		1	1	A6TEX7	A6TEX7	0	2	0.7043	0	1	1	982.984130859375	1964.96098508875	0.50253885650476	0.000493734375140775	HCD	MS2	55.98589	24.385	57.7224502696	51919	Control_CNB2_220917_02.raw	0/0	3.98968744277954			0	1.599E-07
High	Sequest HT (A2)	Unambiguous	[K].ISELSEEQIDILR.[E]		1	1	B5XNB4	B5XNB4	0	2	0.5517	0	1	1	772.911743164063	1544.81620969813	-0.270790634445796	-0.000209160937401975	HCD	MS2	0	19.08164	57.7251707898667	51922	Control_CNB2_220917_02.raw	0/0	3.19050145149231			0	1.211E-08
High	Sequest HT (A2)	Unambiguous	[K].ISELSEEQIDILR.[E]		1	1	B5XNB4	B5XNB4	0	2	0.6019	0	1	1	772.911743164063	1544.81620969813	-0.270790634445796	-0.000209160937401975	CID	MS2		16.20417	57.7271669122667	51924	Control_CNB2_220917_02.raw	0/0	3.0857982635498			0	1.441E-07
High	Sequest HT (A2)	Unambiguous	[R].DLLGATNPANALAGTLR.[A]		1	1	A6TCD7	A6TCD7	0	2	0.6404	0	1	1	834.4560546875	1667.904832745	-1.60437253639657	-0.00133797250009593	HCD	MS2	0	30.01	57.7289583821333	51926	Control_CNB2_220917_02.raw	0/0	2.92326021194458			0	4.038E-09
High	Sequest HT (A2)	Unambiguous	[R].DLLGATNPANALAGTLR.[A]		1	1	A6TCD7	A6TCD7	0	2	0.6781	0	1	1	834.4560546875	1667.904832745	-1.60437253639657	-0.00133797250009593	CID	MS2		21.31	57.7304623008	51928	Control_CNB2_220917_02.raw	0/0	2.92029023170471			0	1.4E-09
High	Sequest HT (A2)	Unambiguous	[R].VFMqPASEGTGIIAGGAMR.[A]	Q4(Deamidated)	1	1	A6TEV5	A6TEV5	0	2	0.5294	0	1	1	947.471252441406	1893.93522825281	8.18315188700223	0.00774911640627196	HCD	MS2	26.14517	40.72	57.7386913269333	51938	Control_CNB2_220917_02.raw	0/0	3.22552084922791			0	4.751E-06
High	Sequest HT (A2)	Unambiguous	[R].VFMqPASEGTGIIAGGAMR.[A]	Q4(Deamidated)	1	1	A6TEV5	A6TEV5	0	2	0.726	0	1	1	947.471252441406	1893.93522825281	8.18315188700223	0.00774911640627196	CID	MS2		39.075	57.7413412522667	51939	Control_CNB2_220917_02.raw	0/0	3.64658856391907			0	2.5E-09
High	Sequest HT (A2)	Unambiguous	[R].ELLSQYDFPGDDTPIVR.[G]		1	1	A6TEX7	A6TEX7	0	2	0.7711	0	1	1	982.984130859375	1964.96098508875	0.50253885650476	0.000493734375140775	CID	MS2		31.03333	57.7243148274667	51921	Control_CNB2_220917_02.raw	0/0	4.98448419570923			0	4.691E-10
High	Sequest HT (A2)	Unambiguous	[R].VPTPNVSVVDLTVR.[L]		1	1	P24164	P24164	0	2	0.7554	0	1	1	748.426879882813	1495.84648313563	-0.926240163873302	-0.000692757187493953	CID	MS2		16.06407	57.6924524461333	51887	Control_CNB2_220917_02.raw	0/0	1.83674275875092			0	1.585E-06
High	Sequest HT (A2)	Unambiguous	[R].VPTPNVSVVDLTVR.[L]		1	1	P24164	P24164	0	2	0.6395	0	1	1	748.426879882813	1495.84648313563	-0.926240163873302	-0.000692757187493953	HCD	MS2	23.77173	15.08971	57.6907162013333	51885	Control_CNB2_220917_02.raw	0/0	2.32980251312256			0	9.23E-06
High	Sequest HT (A2)	Unambiguous	[K].ITTVQAAIDYInGHQA.[-]	N12(Deamidated)	1	1	B5XXH6	B5XXH6	0	2	0.0725	0	1	1	858.434204101563	1715.86113157313	0.723469982667672	0.000620686562511574	CID	MS2		24.82	57.5084408037333	51740	Control_CNB2_220917_02.raw	0/0	4.55124616622925			0	6.953E-08
High	Sequest HT (A2)	Unambiguous	[K].VETDFAAEVAAMSK.[Q]		1	1	A6T4X2	A6T4X2	0	2	0.7876	0	1	1	734.852905273438	1468.69853391688	-0.195576602173033	-0.000143621562529006	HCD	MS2	27.87248	24.805	57.3793527336	51620	Control_CNB2_220917_02.raw	0/0	3.0626802444458			0	5.077E-07
High	Sequest HT (A2)	Unambiguous	[K].VETDFAAEVAAMSK.[Q]		1	1	A6T4X2	A6T4X2	0	2	0.7861	0	1	1	734.852905273438	1468.69853391688	-0.195576602173033	-0.000143621562529006	CID	MS2		32.11763	57.3810985184	51622	Control_CNB2_220917_02.raw	0/0	4.02105474472046			0	4.597E-06
High	Sequest HT (A2)	Unambiguous	[R].VTIDFTGSVDGEEFEGGK.[A]		1	2	A6T5H9	A6T5H9; B5Y0U3	0	2	0.6585	0	1	1	943.936096191406	1886.86491575281	-0.271756098633803	-0.000256383593750797	HCD	MS2	65.16583	34.645	57.3819752045333	51623	Control_CNB2_220917_02.raw	0/0	4.48065137863159			0	1.113E-08
High	Sequest HT (A2)	Unambiguous	[R].VTIDFTGSVDGEEFEGGK.[A]		1	2	A6T5H9	A6T5H9; B5Y0U3	0	2	0.7754	0	1	1	943.936096191406	1886.86491575281	-0.271756098633803	-0.000256383593750797	CID	MS2		27.595	57.3839710277333	51625	Control_CNB2_220917_02.raw	0/0	4.23447275161743			0	8.991E-07
High	Sequest HT (A2)	Unambiguous	[R].DLLGATNPANALAGTLR.[A]		1	1	A6TCD7	A6TCD7	0	2	0.6338	0	1	1	834.457336425781	1667.90739622156	-0.0674308599882699	-5.62342188459297E-05	HCD	MS2	56.42857	33.1	66.9628888365333	59737	Control_CNB2_220917_03.raw	0/0	2.84401512145996			0	7.264E-09
High	Sequest HT (A2)	Unambiguous	[K].TTLTAAITTVLAK.[T]		1	1	A6TEX7	A6TEX7	0	2	0.7453	0	1	1	652.395263671875	1303.78325071375	0.0824552383725255	5.37518749297305E-05	CID	MS2		19.0427	66.9385835981333	59717	Control_CNB2_220917_03.raw	0/0	3.21987152099609			0	7.265E-07
High	Sequest HT (A2)	Unambiguous	[K].VLYEMDGVPEELAR.[E]		1	1	A6TEW5	A6TEW5	0	2	0.6324	0	1	1	810.899841308594	1620.79240598719	-0.850282636838679	-0.000689066406266647	HCD	MS2	0	30.58	57.440916616	51679	Control_CNB2_220917_02.raw	0/0	3.20612239837646			0	1.044E-08
High	Sequest HT (A2)	Unambiguous	[R].SGETEDATIADLAVGTAAGQIK.[T]		1	2	A6TD53	B5XV19; A6TD53	0	2	0.7069	0	1	1	1059.53210449219	2118.05693235438	0.401162359286717	0.00042484218761274	HCD	MS2	59.8443	27.58	57.4415852264	51680	Control_CNB2_220917_02.raw	0/0	5.04663372039795	25552109.5	57.3802108764648	0	5.296E-11
High	Sequest HT (A2)	Unambiguous	[K].VLYEMDGVPEELAR.[E]		1	1	A6TEW5	A6TEW5	0	2	0.7107	0	1	1	810.899841308594	1620.79240598719	-0.850282636838679	-0.000689066406266647	CID	MS2		33.1	57.4424164765333	51681	Control_CNB2_220917_02.raw	0/0	3.18123459815979			0	1.784E-05
High	Sequest HT (A2)	Unambiguous	[R].SGETEDATIADLAVGTAAGQIK.[T]		1	2	A6TD53	B5XV19; A6TD53	0	2	0.7941	0	1	1	1059.53210449219	2118.05693235438	0.401162359286717	0.00042484218761274	CID	MS2		36.81	57.4435146978667	51682	Control_CNB2_220917_02.raw	0/0	6.41056632995605	25552109.5	57.3802108764648	0	5.923E-13
High	Sequest HT (A2)	Unambiguous	[K].SLGQFNLDGINPAPR.[G]		1	2	A6T4F4	A6T4F4; B5Y242	0	2	0.5249	0	1	1	799.917785644531	1598.82829465906	-0.147295931467073	-0.000117750468803024	HCD	MS2	0	41.31	57.4444223490667	51683	Control_CNB2_220917_02.raw	0/0	3.01113677024841			0	2.137E-07
High	Sequest HT (A2)	Unambiguous	[K].SLGQFNLDGINPAPR.[G]		1	2	A6T4F4	A6T4F4; B5Y242	0	2	0.2995	0	1	1	799.917785644531	1598.82829465906	-0.147295931467073	-0.000117750468803024	CID	MS2		21.325	57.4464453914667	51685	Control_CNB2_220917_02.raw	0/0	2.06644415855408			0	7.934E-06
High	Sequest HT (A2)	Unambiguous	[K].TGTcGVYGTANDYAVVWPTGR.[A]	C4(Carbamidomethyl)	1	1	Q9F663	Q9F663	0	2	0.761	0	1	1	1123.01977539063	2245.03227415125	-0.876618588974563	-0.000984019374794087	HCD	MS2	0	22.765	57.4743442192	51712	Control_CNB2_220917_02.raw	0/0	5.44350814819336			0	2.328E-12
High	Sequest HT (A2)	Unambiguous	[K].TGTcGVYGTANDYAVVWPTGR.[A]	C4(Carbamidomethyl)	1	1	Q9F663	Q9F663	0	2	0.8263	0	1	1	1123.01977539063	2245.03227415125	-0.876618588974563	-0.000984019374794087	CID	MS2		32.455	57.4761510008	51714	Control_CNB2_220917_02.raw	0/0	4.25895023345947			0	2.2E-09
High	Sequest HT (A2)	Unambiguous	[K].TTLTAAITTVLAK.[T]		1	1	A6TEX7	A6TEX7	0	2	0.692	0	1	1	652.395263671875	1303.78325071375	0.0824552383725255	5.37518749297305E-05	HCD	MS2	17.48859	21.44124	66.9369835130667	59715	Control_CNB2_220917_03.raw	0/0	2.50328826904297			0	4.528E-06
High	Sequest HT (A2)	Unambiguous	[K].AAAFEGELIPASQIDR.[L]		1	1	P0A297	P0A297	0	2	0.4986	0	1	1	844.436340332031	1687.86540403406	0.254086712549985	0.000214432031384604	HCD	MS2	0	34.585	57.7707776525333	51960	Control_CNB2_220917_02.raw	0/0	3.49360585212708	39063539	57.7481269836426	0	1.109E-08
High	Sequest HT (A2)	Unambiguous	[K].AAAFEGELIPASQIDR.[L]		1	1	P0A297	P0A297	0	2	0.5	0	1	1	844.436340332031	1687.86540403406	0.254086712549985	0.000214432031384604	CID	MS2		21.31	57.772370988	51962	Control_CNB2_220917_02.raw	0/0	3.02129316329956	39063539	57.7481269836426	0	1.661E-05
High	Sequest HT (A2)	Unambiguous	[K].SLGQFNLDGINPAPR.[G]		1	2	A6T4F4	A6T4F4; B5Y242	0	2	0.4471	0	1	1	799.917175292969	1598.82707395594	-0.910794394230831	-0.000728102031303024	HCD	MS2	0	19.405	57.8051025482667	51993	Control_CNB2_220917_02.raw	0/0	2.54571104049683	32010759	57.7681121826172	0	2.461E-06
High	Sequest HT (A2)	Unambiguous	[K].SLGQFNLDGINPAPR.[G]		1	2	A6T4F4	A6T4F4; B5Y242	0	2	0.5868	0	1	1	799.917175292969	1598.82707395594	-0.910794394230831	-0.000728102031303024	CID	MS2		29.56	57.806780492	51995	Control_CNB2_220917_02.raw	0/0	2.87650728225708	32010759	57.7681121826172	0	3.03E-06
High	Sequest HT (A2)	Unambiguous	[R].GANFDAYAGQDIVSNAScTTncLAPLAK.[V]	C18(Carbamidomethyl); N21(Deamidated); C22(Carbamidomethyl)	1	1	P24164	P24164	0	3	0.1701	0	1	1	977.452880859375	2930.34408931813	4.97946668987151	0.00486382604161406	HCD	MS2	66.7361	26.515	58.1145603994667	52240	Control_CNB2_220917_02.raw	0/0	2.87574410438538	27085754.5	58.095817565918	0	1.485E-05
High	Sequest HT (A2)	Unambiguous	[R].GAnFDAYAGQDIVSNAScTTNcLAPLAK.[V]	N3(Deamidated); C18(Carbamidomethyl); C22(Carbamidomethyl)	1	1	P24164	P24164	0	3	0.0491	0	1	1	977.452880859375	2930.34408931813	4.97946668987151	0.00486382604161406	CID	MS2		33.18927	58.1164708626667	52242	Control_CNB2_220917_02.raw	0/0	2.64806628227234	27085754.5	58.095817565918	0	0.0001103
High	Sequest HT (A2)	Unambiguous	[R].GANFDAYAGqDIVSNAScTTNcLAPLAK.[V]	Q10(Deamidated); C18(Carbamidomethyl); C22(Carbamidomethyl)	1	1	P24164	P24164	0	3		0.0491	2	2	977.452880859375	2930.34408931813	4.97946668987151	0.00486382604161406	CID	MS2		33.18927	58.1164708626667	52242	Control_CNB2_220917_02.raw	0/0	2.51863741874695	27085754.5	58.095817565918	0	0.0001939
High	Sequest HT (A2)	Unambiguous	[K].SLGQFNLDGINPAPR.[G]		1	2	A6T4F4	A6T4F4; B5Y242	0	2	0.443	0	1	1	799.917236328125	1598.82719602625	-0.834444547954456	-0.000667066875053024	HCD	MS2	0	29.56	58.1598817352	52278	Control_CNB2_220917_02.raw	0/0	2.37333178520203	32849569	58.0371437072754	0	3.852E-07
High	Sequest HT (A2)	Unambiguous	[K].SLGQFNLDGINPAPR.[G]		1	2	A6T4F4	A6T4F4; B5Y242	0	2	0.5701	0	1	1	799.917236328125	1598.82719602625	-0.834444547954456	-0.000667066875053024	CID	MS2		18.94	58.1613604501333	52280	Control_CNB2_220917_02.raw	0/0	3.28336477279663	32849569	58.0371437072754	0	0.0004854
High	Sequest HT (A2)	Unambiguous	[K].TGTcGVYGTANDYAVVWPTGR.[A]	C4(Carbamidomethyl)	1	1	Q9F663	Q9F663	0	2	0.7715	0	1	1	1123.02087402344	2245.03447141688	0.102103955077415	0.000114613437705913	HCD	MS2	63.00145	33.745	58.1726458429333	52289	Control_CNB2_220917_02.raw	0/0	4.98685121536255			0	1.266E-12
High	Sequest HT (A2)	Unambiguous	[K].TGTcGVYGTANDYAVVWPTGR.[A]	C4(Carbamidomethyl)	1	1	Q9F663	Q9F663	0	2	0.7512	0	1	1	1123.02087402344	2245.03447141688	0.102103955077415	0.000114613437705913	CID	MS2		33.1	58.1742934365333	52291	Control_CNB2_220917_02.raw	0/0	4.1812744140625			0	2.436E-09
High	Sequest HT (A2)	Unambiguous	[K].AAAFEGELIPASQIDR.[L]		1	1	P0A297	P0A297	0	2	0.537	0	1	1	844.436889648438	1687.86650266688	0.904987601342554	0.000763748437634604	HCD	MS2	58.46097	42.315	58.1866574986667	52300	Control_CNB2_220917_02.raw	0/0	3.77669906616211	31646055.5	58.1309623718262	0	4.039E-08
High	Sequest HT (A2)	Unambiguous	[K].AAAFEGELIPASQIDR.[L]		1	1	P0A297	P0A297	0	2	0.4028	0	1	1	844.436889648438	1687.86650266688	0.904987601342554	0.000763748437634604	CID	MS2		21.31	58.1883696581333	52302	Control_CNB2_220917_02.raw	0/0	2.8251850605011	31646055.5	58.1309623718262	0	3.926E-05
High	Sequest HT (A2)	Unambiguous	[K].TVPMFNEALAELNK.[I]		1	2	A6T4X1	A6T4X1; B5Y1K2	0	2	0.7835	0	1	1	788.906677246094	1576.80607786219	1.34635772625612	0.00106147109374888	CID	MS2		33.1	58.1948444261333	52307	Control_CNB2_220917_02.raw	0/0	2.30848836898804	15306951	58.1671600341797	0	2.896E-05
High	Sequest HT (A2)	Unambiguous	[K].ITTVQAAIDYInGHQA.[-]	N12(Deamidated)	1	1	B5XXH6	B5XXH6	0	2	0.0313	0	1	1	858.434509277344	1715.86174192469	1.07918175493182	0.000925862343761574	HCD	MS2	0	19.66	58.2300511144	52327	Control_CNB2_220917_02.raw	0/0	4.47199773788452			0	3.382E-08
High	Sequest HT (A2)	Unambiguous	[K].ITTVQAAIDYINGHqA.[-]	Q15(Deamidated)	1	1	B5XXH6	B5XXH6	0	2		0.0313	2	2	858.434509277344	1715.86174192469	1.07918175493182	0.000925862343761574	HCD	MS2	0	19.66	58.2300511144	52327	Control_CNB2_220917_02.raw	0/0	4.32923221588135			0	5.765E-07
High	Sequest HT (A2)	Unambiguous	[K].ITTVQAAIDYInGHQA.[-]	N12(Deamidated)	1	1	B5XXH6	B5XXH6	0	2	0.0246	0	1	1	858.434509277344	1715.86174192469	1.07918175493182	0.000925862343761574	CID	MS2		23.07279	58.2317264376	52329	Control_CNB2_220917_02.raw	0/0	4.06668949127197			0	1.023E-08
High	Sequest HT (A2)	Unambiguous	[K].ITTVQAAIDYINGHqA.[-]	Q15(Deamidated)	1	1	B5XXH6	B5XXH6	0	2		0.0246	2	2	858.434509277344	1715.86174192469	1.07918175493182	0.000925862343761574	CID	MS2		23.07279	58.2317264376	52329	Control_CNB2_220917_02.raw	0/0	3.97389841079712			0	2.937E-06
High	Sequest HT (A2)	Unambiguous	[K].LQTLGLTqGTVVTLSAEGEDEQK.[A]	Q8(Deamidated)	1	1	P16481	P16481	0	2	0.0037	0	1	1	1209.619140625	2418.23100462	2.64648700835354	0.0031998999999685	HCD	MS2	88.94601	33.1	58.3223718866667	52393	Control_CNB2_220917_02.raw	0/0	5.34373807907104	22461627.5	58.1890411376953	0	2.65E-11
High	Sequest HT (A2)	Unambiguous	[R].ELLSQYDFPGDDTPIVR.[G]		1	1	A6TEX7	A6TEX7	0	2	0.842	0	1	1	982.982666015625	1964.95805540125	-0.98842661024698	-0.000971109374859225	CID	MS2		34.165	58.0957175482667	52221	Control_CNB2_220917_02.raw	0/0	3.86005759239197			0	7.604E-11
High	Sequest HT (A2)	Unambiguous	[K].FNQIGSLTETLAAIK.[M]		1	2	A6TD53	B5XV19; A6TD53	0	2	0.5677	0	1	1	803.445129394531	1605.88298215906	-1.03735404619646	-0.000832935468679352	HCD	MS2	0	37.155	59.6573086701333	53489	Control_CNB2_220917_02.raw	0/0	2.66358184814453	25434704	59.6844139099121	0	1.855E-08
High	Sequest HT (A2)	Unambiguous	[R].ELLSQYDFPGDDTPIVR.[G]		1	1	A6TEX7	A6TEX7	0	2	0.7829	0	1	1	982.982666015625	1964.95805540125	-0.98842661024698	-0.000971109374859225	HCD	MS2	0	24.745	58.0937987352	52219	Control_CNB2_220917_02.raw	0/0	4.0966010093689			0	2.674E-08
High	Sequest HT (A2)	Unambiguous	[K].TTLTAAITTVLAK.[T]		1	1	A6TEX7	A6TEX7	0	2	0.8352	0	1	1	652.394897460938	1303.78251829188	-0.47931140112914	-0.000312459062570269	HCD	MS2	44.29933	6.243897	58.0868553093333	52211	Control_CNB2_220917_02.raw	0/0	2.73155903816223			0	9.751E-07
High	Sequest HT (A2)	Unambiguous	[K].TGTcGVYGTANDYAVVWPTGR.[A]	C4(Carbamidomethyl)	1	1	Q9F663	Q9F663	0	2	0.7072	0	1	1	1123.01965332031	2245.03203001063	-0.985365538313672	-0.00110608968729409	HCD	MS2	0	24.895	57.8254248682667	52011	Control_CNB2_220917_02.raw	0/0	4.44249963760376			0	1.045E-10
High	Sequest HT (A2)	Unambiguous	[K].TGTcGVYGTANDYAVVWPTGR.[A]	C4(Carbamidomethyl)	1	1	Q9F663	Q9F663	0	2	0.7851	0	1	1	1123.01965332031	2245.03203001063	-0.985365538313672	-0.00110608968729409	CID	MS2		34.3	57.8272692306667	52013	Control_CNB2_220917_02.raw	0/0	3.77314901351929			0	1.414E-09
High	Sequest HT (A2)	Unambiguous	[K].ITTVQAAIDYInGHQA.[-]	N12(Deamidated)	1	1	B5XXH6	B5XXH6	0	2	0.0413	0	1	1	858.432312011719	1715.85734739344	-1.48194300537001	-0.00127140328123843	CID	MS2		19.66	57.8810416573333	52048	Control_CNB2_220917_02.raw	0/0	4.60106611251831			0	7.038E-08
High	Sequest HT (A2)	Unambiguous	[K].ITTVQAAIDYINGHqA.[-]	Q15(Deamidated)	1	1	B5XXH6	B5XXH6	0	2		0.0413	2	2	858.432312011719	1715.85734739344	-1.48194300537001	-0.00127140328123843	CID	MS2		19.66	57.8810416573333	52048	Control_CNB2_220917_02.raw	0/0	4.40608358383179			0	1.277E-06
High	Sequest HT (A2)	Unambiguous	[K].DITLAMDcAASEFYK.[D]	C8(Carbamidomethyl)	1	2	A6TD53	B5XV19; A6TD53	0	2	0.6944	0	1	1	867.890075683594	1734.77287473719	0.887925201964614	0.000770173593725332	HCD	MS2	0	42.015	57.8859916842667	52054	Control_CNB2_220917_02.raw	0/0	3.60479521751404	39524792.5	57.8182525634766	0	2.555E-08
High	Sequest HT (A2)	Unambiguous	[K].DITLAMDcAASEFYK.[D]	C8(Carbamidomethyl)	1	2	A6TD53	B5XV19; A6TD53	0	2	0.8169	0	1	1	867.889221191406	1734.77116575281	-0.0972100381221912	-8.43185937746682E-05	CID	MS2		27.955	57.8880846453333	52056	Control_CNB2_220917_02.raw	0/0	4.37044239044189	39524792.5	57.8182525634766	0	1.178E-08
High	Sequest HT (A2)	Unambiguous	[K].VLYEMDGVPEELAR.[E]		1	1	A6TEW5	A6TEW5	0	2	0.488	0	1	1	810.901489257813	1620.79570188563	1.18322617211168	0.000958882812483353	HCD	MS2	85.451	29.08	57.9260812597333	52092	Control_CNB2_220917_02.raw	0/0	3.75181412696838			0	4.965E-08
High	Sequest HT (A2)	Unambiguous	[K].SVNDIKDDEQILDLGDVSAQK.[L]		1	1	B5XUB8	B5XUB8	1	3	0.5315	0	1	1	768.054138183594	2302.14786129078	3.03476683709863	0.0023288202604211	HCD	MS2	0	23.97329	66.9246615986667	59704	Control_CNB2_220917_03.raw	0/0	3.97119498252869			0	4.013E-07
High	Sequest HT (A2)	Unambiguous	[K].ISELSEEQIDILR.[E]		1	1	B5XNB4	B5XNB4	0	2	0.4891	0	1	1	772.911315917969	1544.81535520594	-0.823925661607698	-0.000636407031151975	HCD	MS2	61.63354	23.83074	57.9529277573333	52112	Control_CNB2_220917_02.raw	0/0	2.75957894325256			0	7.93E-07
High	Sequest HT (A2)	Unambiguous	[R].SGETEDATIADLAVGTAAGQIK.[T]		1	2	A6TD53	B5XV19; A6TD53	0	2	0.8148	0	1	1	1059.53210449219	2118.05693235438	0.401162359286717	0.00042484218761274	CID	MS2		26.455	57.9538048008	52113	Control_CNB2_220917_02.raw	0/0	5.94004249572754	13116860	57.9473495483398	0	2.278E-12
High	Sequest HT (A2)	Unambiguous	[K].ISELSEEQIDILR.[E]		1	1	B5XNB4	B5XNB4	0	2	0.5387	0	1	1	772.911315917969	1544.81535520594	-0.823925661607698	-0.000636407031151975	CID	MS2		20.32109	57.9547925474667	52114	Control_CNB2_220917_02.raw	0/0	3.09889984130859			0	7.664E-07
High	Sequest HT (A2)	Unambiguous	[K].TTLTAAITTVLAK.[T]		1	1	A6TEX7	A6TEX7	0	2	0.8312	0	1	1	652.395385742188	1303.78349485438	0.269710784873081	0.000175822187429731	HCD	MS2	54.74604	3.417816	57.9960800984	52144	Control_CNB2_220917_02.raw	0/0	3.14386606216431			0	7.41E-06
High	Sequest HT (A2)	Unambiguous	[K].TTLTAAITTVLAK.[T]		1	1	A6TEX7	A6TEX7	0	2	0.893	0	1	1	652.395385742188	1303.78349485438	0.269710784873081	0.000175822187429731	CID	MS2		3.679016	57.9976724048	52146	Control_CNB2_220917_02.raw	0/0	3.83365559577942			0	1.713E-07
High	Sequest HT (A2)	Unambiguous	[R].VPTPNVSVVDLTVR.[L]		1	1	P24164	P24164	0	2	0.6286	0	1	1	748.427917480469	1495.84855833094	0.461063555971457	0.000344840468756047	HCD	MS2	71.70689	15.51587	58.0597501298667	52192	Control_CNB2_220917_02.raw	0/0	2.45211029052734			0	4.09E-06
High	Sequest HT (A2)	Unambiguous	[R].VPTPNVSVVDLTVR.[L]		1	1	P24164	P24164	0	2	0.7323	0	1	1	748.427917480469	1495.84855833094	0.461063555971457	0.000344840468756047	CID	MS2		17.07099	58.0615107970667	52194	Control_CNB2_220917_02.raw	0/0	1.97505128383636			0	0.0001515
High	Sequest HT (A2)	Unambiguous	[K].TTLTAAITTVLAK.[T]		1	1	A6TEX7	A6TEX7	0	2	0.8783	0	1	1	652.394897460938	1303.78251829188	-0.47931140112914	-0.000312459062570269	CID	MS2		5.683641	58.0885185813333	52213	Control_CNB2_220917_02.raw	0/0	3.36981511116028			0	1.925E-06
High	Sequest HT (A2)	Unambiguous	[K].FNQIGSLTETLAAIK.[M]		1	2	A6TD53	B5XV19; A6TD53	0	2	0.6223	0	1	1	803.445129394531	1605.88298215906	-1.03735404619646	-0.000832935468679352	CID	MS2		28.95808	59.65892276	53491	Control_CNB2_220917_02.raw	0/0	2.78069829940796	25434704	59.6844139099121	0	3.982E-08
High	Sequest HT (A2)	Unambiguous	[K].EAAIQVSNVAIFNAATGK.[A]		1	1	A6TEW1	A6TEW1	0	2	0.6267	0	1	1	902.4833984375	1803.959520245	-0.231648714339732	-0.000208942500194098	HCD	MS2	0	33.1	59.6826135685333	53514	Control_CNB2_220917_02.raw	0/0	3.6657121181488			0	3.87E-10
High	Sequest HT (A2)	Unambiguous	[K].EAAIQVSNVAIFNAATGK.[A]		1	1	A6TEW1	A6TEW1	0	2	0.7115	0	1	1	902.4833984375	1803.959520245	-0.231648714339732	-0.000208942500194098	CID	MS2		41.49	59.6848134786667	53516	Control_CNB2_220917_02.raw	0/0	4.08653593063354			0	2.579E-09
High	Sequest HT (A2)	Unambiguous	[K].ITTVQAAIDYInGHQA.[-]	N12(Deamidated)	1	1	B5XXH6	B5XXH6	0	2		0.0161	2	2	858.433959960938	1715.86064329188	0.438900564856358	0.000376545937511574	HCD	MS2	0	32.59	62.2049799370667	55630	Control_CNB2_220917_02.raw	0/0	4.28301572799683			0	7.658E-08
High	Sequest HT (A2)	Unambiguous	[K].ITTVQAAIDYInGHQA.[-]	N12(Deamidated)	1	1	B5XXH6	B5XXH6	0	2	0.0532	0	1	1	858.433532714844	1715.85978879969	-0.0590959163134423	-5.07001562384257E-05	CID	MS2		23.755	62.2065484736	55632	Control_CNB2_220917_02.raw	0/0	3.95279550552368			0	9.986E-08
High	Sequest HT (A2)	Unambiguous	[R].SGETEDATIADLAVGTAAGqIK.[T]	Q20(Deamidated)	1	2	A6TD53	B5XV19; A6TD53	0	2	0.6429	0	1	1	1060.0322265625	2119.057176495	8.05922691644403	0.00853891250011274	HCD	MS2	0	20.665	62.2785159944	55672	Control_CNB2_220917_02.raw	0/0	4.47779512405396			0	7.451E-10
High	Sequest HT (A2)	Unambiguous	[R].SGETEDATIADLAVGTAAGqIK.[T]	Q20(Deamidated)	1	2	A6TD53	B5XV19; A6TD53	0	2	0.7534	0	1	1	1060.0322265625	2119.057176495	8.05922691644403	0.00853891250011274	CID	MS2		30.655	62.2803222666667	55674	Control_CNB2_220917_02.raw	0/0	5.79591083526611			0	2.859E-10
High	Sequest HT (A2)	Unambiguous	[K].EAAIQVSNVAIFNAATGK.[A]		1	1	A6TEW1	A6TEW1	0	2	0.7611	0	1	1	902.483703613281	1803.96013059656	0.106691150974958	9.62332810559019E-05	HCD	MS2	71.44018	33.14834	62.2993211858667	55694	Control_CNB2_220917_02.raw	0/0	4.52022552490234	39286902	62.2408256530762	0	3.164E-12
High	Sequest HT (A2)	Unambiguous	[K].EAAIQVSNVAIFNAATGK.[A]		1	1	A6TEW1	A6TEW1	0	2	0.7749	0	1	1	902.483703613281	1803.96013059656	0.106691150974958	9.62332810559019E-05	CID	MS2		21.565	62.300927648	55696	Control_CNB2_220917_02.raw	0/0	4.7137451171875	39286902	62.2408256530762	0	1.042E-08
High	Sequest HT (A2)	Unambiguous	[K].ITTVQAAIDYINGHqA.[-]	Q15(Deamidated)	1	1	B5XXH6	B5XXH6	0	2	0.0161	0	1	1	858.433959960938	1715.86064329188	0.438900564856358	0.000376545937511574	HCD	MS2	0	32.59	62.2049799370667	55630	Control_CNB2_220917_02.raw	0/0	4.34860754013062			0	1.672E-07
High	Sequest HT (A2)	Unambiguous	[R].ELLSQYDFPGDDTPIVR.[G]		1	1	A6TEX7	A6TEX7	0	2	0.7421	0	1	1	982.984008789063	1964.96074094813	0.378291734275448	0.000371664062640775	HCD	MS2	0	19.10694	62.3748703933333	55758	Control_CNB2_220917_02.raw	0/0	4.77296924591064			0	1.595E-09
High	Sequest HT (A2)	Unambiguous	[K].TGTcGVYGTAnDYAVVWPTGR.[A]	C4(Carbamidomethyl); N11(Deamidated)	1	1	Q9F663	Q9F663	0	2	0.7277	0	1	1	1123.52124023438	2246.03520383875	7.54475111171528	0.00847282437520591	HCD	MS2	0	28.135	62.3797861874667	55763	Control_CNB2_220917_02.raw	0/0	4.81279373168945	36163528	62.410099029541	0	7.016E-13
High	Sequest HT (A2)	Unambiguous	[K].TGTcGVYGTAnDYAVVWPTGR.[A]	C4(Carbamidomethyl); N11(Deamidated)	1	1	Q9F663	Q9F663	0	2	0.768	0	1	1	1123.52124023438	2246.03520383875	7.54475111171528	0.00847282437520591	CID	MS2		38.23	62.3818471989333	55765	Control_CNB2_220917_02.raw	0/0	3.75409150123596	36163528	62.410099029541	0	5.493E-08
High	Sequest HT (A2)	Unambiguous	[R].ELLSQYDFPGDDTPIVR.[G]		1	1	A6TEX7	A6TEX7	0	2	0.715	0	1	1	982.984313964844	1964.96135129969	0.688909539848727	0.000676839843890775	CID	MS2		42.625	66.8019252522667	59603	Control_CNB2_220917_03.raw	0/0	4.13548803329468			0	1.869E-07
High	Sequest HT (A2)	Unambiguous	[K].ITTVQAAIDYINGHqA.[-]	Q15(Deamidated)	1	1	B5XXH6	B5XXH6	0	2	0.0127	0	1	1	858.4345703125	1715.861863995	1.15032410938464	0.000986897500011574	HCD	MS2	60.04783	33.1	62.5768118698667	55917	Control_CNB2_220917_02.raw	0/0	3.94452357292175			0	4.117E-07
High	Sequest HT (A2)	Unambiguous	[K].ITTVQAAIDYInGHQA.[-]	N12(Deamidated)	1	1	B5XXH6	B5XXH6	0	2		0.0127	2	2	858.4345703125	1715.861863995	1.15032410938464	0.000986897500011574	HCD	MS2	60.04783	33.1	62.5768118698667	55917	Control_CNB2_220917_02.raw	0/0	3.88883399963379			0	6.141E-08
High	Sequest HT (A2)	Unambiguous	[K].ITTVQAAIDYInGHQA.[-]	N12(Deamidated)	1	1	B5XXH6	B5XXH6	0	2	0.059	0	1	1	858.4345703125	1715.861863995	1.15032410938464	0.000986897500011574	CID	MS2		34.17621	62.5823987296	55919	Control_CNB2_220917_02.raw	0/0	4.57950878143311			0	4.509E-08
High	Sequest HT (A2)	Unambiguous	[R].ELLSQYDFPGDDTPIVR.[G]		1	1	A6TEX7	A6TEX7	0	2	0.7668	0	1	1	982.984069824219	1964.96086301844	0.440415295390104	0.000432699218890775	CID	MS2		16.15002	62.3766316077333	55760	Control_CNB2_220917_02.raw	0/0	4.15533494949341			0	1.902E-09
High	Sequest HT (A2)	Unambiguous	[K].NALVPWSPISEK.[Y]		1	1	Q9F663	Q9F663	0	2	0.9324	0	1	1	670.863708496094	1340.72014036219	-0.549687727492339	-0.00036848890613328	CID	MS2		22.915	62.2027359488	55628	Control_CNB2_220917_02.raw	0/0	2.2170729637146			0	0.0002374
High	Sequest HT (A2)	Unambiguous	[K].NALVPWSPISEK.[Y]		1	1	Q9F663	Q9F663	0	2	0.7222	0	1	1	670.863708496094	1340.72014036219	-0.549687727492339	-0.00036848890613328	HCD	MS2	56.28635	29.17476	62.2011946136	55626	Control_CNB2_220917_02.raw	0/0	2.33563733100891			0	0.0001747
High	Sequest HT (A2)	Unambiguous	[K].VVADIAGVPAQINIAEVR.[K]		1	1	B5XNA0	B5XNA0	0	2	0.56	0	1	1	918.022033691406	1835.03679075281	-0.943875110083645	-0.00086602359385779	CID	MS2		21.505	62.1066504376	55558	Control_CNB2_220917_02.raw	0/0	2.25280547142029	22419517	62.0802040100098	0	7.174E-07
High	Sequest HT (A2)	Unambiguous	[K].NALVPWSPISEK.[Y]		1	1	Q9F663	Q9F663	0	2	0.75	0	1	1	670.864562988281	1340.72184934656	0.724988011421071	0.00048600328136672	HCD	MS2	59.81887	22	61.8265586469333	55321	Control_CNB2_220917_02.raw	0/0	2.6786515712738			0	0.0004773
High	Sequest HT (A2)	Unambiguous	[K].GIDTVLAELR.[A]		1	1	A6TFM8	A6TFM8	0	2	0.4706	0	1	1	543.811706542969	1086.61613645594	0.72402431818348	0.000393367968854363	CID	MS2		18.13406	66.8553728429333	59650	Control_CNB2_220917_03.raw	0/0	3.05703568458557			0	6.567E-05
High	Sequest HT (A2)	Unambiguous	[K].ITTVQAAIDYInGHQA.[-]	N12(Deamidated)	1	1	B5XXH6	B5XXH6	0	2	0.0416	0	1	1	858.434265136719	1715.86125364344	0.794612337120501	0.000681721718761574	HCD	MS2	0	22.915	61.8297770093333	55325	Control_CNB2_220917_02.raw	0/0	3.84840488433838			0	2.612E-08
High	Sequest HT (A2)	Unambiguous	[K].ITTVQAAIDYINGHqA.[-]	Q15(Deamidated)	1	1	B5XXH6	B5XXH6	0	2		0.0416	2	2	858.434265136719	1715.86125364344	0.794612337120501	0.000681721718761574	HCD	MS2	0	22.915	61.8297770093333	55325	Control_CNB2_220917_02.raw	0/0	3.6946165561676			0	7.107E-06
High	Sequest HT (A2)	Unambiguous	[K].ITTVQAAIDYInGHQA.[-]	N12(Deamidated)	1	1	B5XXH6	B5XXH6	0	2	0.0444	0	1	1	858.434265136719	1715.86125364344	0.794612337120501	0.000681721718761574	CID	MS2		25.5287	61.8315562589333	55327	Control_CNB2_220917_02.raw	0/0	4.05344772338867			0	8.686E-08
High	Sequest HT (A2)	Unambiguous	[K].ITTVQAAIDYINGHqA.[-]	Q15(Deamidated)	1	1	B5XXH6	B5XXH6	0	2		0.0444	2	2	858.434265136719	1715.86125364344	0.794612337120501	0.000681721718761574	CID	MS2		25.5287	61.8315562589333	55327	Control_CNB2_220917_02.raw	0/0	3.87148308753967			0	8.846E-06
High	Sequest HT (A2)	Unambiguous	[K].EAAIQVSNVAIFNAATGK.[A]		1	1	A6TEW1	A6TEW1	0	2	0.7239	0	1	1	902.483154296875	1803.95903196375	-0.502320606591483	-0.000453083125194098	HCD	MS2	0	37.35	61.8450661026667	55341	Control_CNB2_220917_02.raw	0/0	4.31273508071899	28110443	61.9135856628418	0	1.122E-10
High	Sequest HT (A2)	Unambiguous	[K].EAAIQVSNVAIFNAATGK.[A]		1	1	A6TEW1	A6TEW1	0	2	0.7532	0	1	1	902.483154296875	1803.95903196375	-0.502320606591483	-0.000453083125194098	CID	MS2		20.92	61.8467304008	55343	Control_CNB2_220917_02.raw	0/0	4.66005373001099	28110443	61.9135856628418	0	1.921E-09
High	Sequest HT (A2)	Unambiguous	[K].TGTcGVYGTAnDYAVVWPTGR.[A]	C4(Carbamidomethyl); N11(Deamidated)	1	1	Q9F663	Q9F663	0	2	0.7196	0	1	1	1123.52136230469	2246.03544797938	7.65345041730185	0.00859489468770591	HCD	MS2	77.73088	24.91	61.990861812	55462	Control_CNB2_220917_02.raw	0/0	4.27771043777466			0	7.986E-12
High	Sequest HT (A2)	Unambiguous	[K].TGTcGVYGTAnDYAVVWPTGR.[A]	C4(Carbamidomethyl); N11(Deamidated)	1	1	Q9F663	Q9F663	0	2	0.7636	0	1	1	1123.52136230469	2246.03544797938	7.65345041730185	0.00859489468770591	CID	MS2		35.305	61.9926888490667	55464	Control_CNB2_220917_02.raw	0/0	4.2339129447937			0	4.897E-09
High	Sequest HT (A2)	Unambiguous	[R].ELLSQYDFPGDDTPIVR.[G]		1	1	A6TEX7	A6TEX7	0	2	0.7429	0	1	1	982.983459472656	1964.95964231531	-0.180820315756454	-0.000177652343609225	HCD	MS2	0	24.98262	62.0077484216	55474	Control_CNB2_220917_02.raw	0/0	4.24480676651001			0	1.127E-08
High	Sequest HT (A2)	Unambiguous	[R].ELLSQYDFPGDDTPIVR.[G]		1	1	A6TEX7	A6TEX7	0	2	0.7273	0	1	1	982.984741210938	1964.96220579188	1.12377446765132	0.00110408593764078	CID	MS2		22.82095	62.0096092381333	55476	Control_CNB2_220917_02.raw	0/0	4.83697462081909			0	1.677E-11
High	Sequest HT (A2)	Unambiguous	[K].VGDIVIFNDGYGVK.[ST]		1	2	A6TH52	B5Y369; A6TH52	0	2	0.7045	0	1	1	748.391967773438	1495.77665891688	-1.64562607641968	-0.0012307465625554	HCD	MS2	60.32895	24.09531	62.0431471205333	55509	Control_CNB2_220917_02.raw	0/0	3.08059334754944	18282704.5	62.0344123840332	0	0.0001475
High	Sequest HT (A2)	Unambiguous	[K].VGDIVIFNDGYGVK.[ST]		1	2	A6TH52	B5Y369; A6TH52	0	2	0.7087	0	1	1	748.391967773438	1495.77665891688	-1.64562607641968	-0.0012307465625554	CID	MS2		19.90467	62.0447282568	55511	Control_CNB2_220917_02.raw	0/0	3.08633804321289	18282704.5	62.0344123840332	0	0.0001853
High	Sequest HT (A2)	Unambiguous	[K].VVADIAGVPAQINIAEVR.[K]		1	1	B5XNA0	B5XNA0	0	2	0.2857	0	1	1	918.022033691406	1835.03679075281	-0.943875110083645	-0.00086602359385779	HCD	MS2	18.02529	38.215	62.1049695618667	55556	Control_CNB2_220917_02.raw	0/0	2.23853445053101	22419517	62.0802040100098	0	2.109E-08
High	Sequest HT (A2)	Unambiguous	[K].VVADIAGVPAQINIAEVR.[K]		1	1	B5XNA0	B5XNA0	0	2	0.6559	0	1	1	918.0224609375	1835.037645245	-0.478221568273433	-0.00043877750010779	HCD	MS2	57.26792	38.355	62.6719450816	55981	Control_CNB2_220917_02.raw	0/0	3.11142230033875	59570580	62.5840911865234	0	2.83E-07
High	Sequest HT (A2)	Unambiguous	[K].VVADIAGVPAQINIAEVR.[K]		1	1	B5XNA0	B5XNA0	0	2	0.5668	0	1	1	918.0224609375	1835.037645245	-0.478221568273433	-0.00043877750010779	CID	MS2		33.1	62.6772762338667	55983	Control_CNB2_220917_02.raw	0/0	2.46586990356445	59570580	62.5840911865234	0	8.316E-07
High	Sequest HT (A2)	Unambiguous	[R].ELLSQYDFPGDDTPIVR.[G]		1	1	A6TEX7	A6TEX7	0	2	0.7707	0	1	1	982.983459472656	1964.95964231531	-0.180820315756454	-0.000177652343609225	HCD	MS2	0	26.53245	62.7287549936	56026	Control_CNB2_220917_02.raw	0/0	4.22635078430176			0	4.872E-11
High	Sequest HT (A2)	Unambiguous	[R].ELLSQYDFPGDDTPIVR.[G]		1	1	A6TEX7	A6TEX7	0	2	0.8005	0	1	1	982.983459472656	1964.95964231531	-0.180820315756454	-0.000177652343609225	CID	MS2		23.40683	62.7304527130667	56028	Control_CNB2_220917_02.raw	0/0	4.40996026992798			0	3.039E-11
High	Sequest HT (A2)	Unambiguous	[K].LGPEEITADIPNVGEAALSK.[L]		1	2	A6TGP0	B5XYF5; A6TGP0	0	2	0.5579	0	1	1	1012.53350830078	2024.05973997156	2.52649384861001	0.0025568807811851	HCD	MS2	91.04452	21.955	63.3691668576	56522	Control_CNB2_220917_02.raw	0/0	3.37357330322266			0	0.0004102
High	Sequest HT (A2)	Unambiguous	[K].NALVPWSPISEK.[Y]		1	1	Q9F663	Q9F663	0	2	0.8063	0	1	1	670.863952636719	1340.72062864344	-0.185494659231365	-0.00012434828113328	HCD	MS2	0	26.14	63.4146938328	56563	Control_CNB2_220917_02.raw	0/0	2.53339266777039	77170780	63.3662796020508	0	5.979E-05
High	Sequest HT (A2)	Unambiguous	[K].NALVPWSPISEK.[Y]		1	1	Q9F663	Q9F663	0	2	0.8036	0	1	1	670.863952636719	1340.72062864344	-0.185494659231365	-0.00012434828113328	CID	MS2		19.18876	63.4163878618667	56565	Control_CNB2_220917_02.raw	0/0	2.24224281311035	77170780	63.3662796020508	0	0.0002613
High	Sequest HT (A2)	Unambiguous	[R].ELLSQYDFPGDDTPIVR.[G]		1	1	A6TEX7	A6TEX7	0	2	0.7618	0	1	1	982.982666015625	1964.95805540125	-0.98842661024698	-0.000971109374859225	HCD	MS2	0	15.22174	63.4329560186667	56582	Control_CNB2_220917_02.raw	0/0	4.02542734146118			0	1.327E-08
High	Sequest HT (A2)	Unambiguous	[R].ELLSQYDFPGDDTPIVR.[G]		1	1	A6TEX7	A6TEX7	0	2	0.7697	0	1	1	982.984130859375	1964.96098508875	0.50253885650476	0.000493734375140775	CID	MS2		18.58149	63.4348971306667	56584	Control_CNB2_220917_02.raw	0/0	4.68500471115112			0	1.465E-10
High	Sequest HT (A2)	Unambiguous	[K].ITTVQAAIDYINGHqA.[-]	Q15(Deamidated)	1	1	B5XXH6	B5XXH6	0	2	0.005	0	1	1	858.432556152344	1715.85783567469	-1.1973735875587	-0.00102726265623843	HCD	MS2	51.58656	36.97	63.5594211216	56663	Control_CNB2_220917_02.raw	0/0	4.01057958602905	52249446	63.5175552368164	0	2.47E-06
High	Sequest HT (A2)	Unambiguous	[K].ITTVQAAIDYInGHQA.[-]	N12(Deamidated)	1	1	B5XXH6	B5XXH6	0	2		0.005	2	2	858.432556152344	1715.85783567469	-1.1973735875587	-0.00102726265623843	HCD	MS2	51.58656	36.97	63.5594211216	56663	Control_CNB2_220917_02.raw	0/0	3.98905229568481	52249446	63.5175552368164	0	4.298E-07
High	Sequest HT (A2)	Unambiguous	[K].VVADIAGVPAQINIAEVR.[K]		1	1	B5XNA0	B5XNA0	0	2	0.6469	0	1	1	918.022521972656	1835.03776731531	-0.411699633729117	-0.00037774234385779	HCD	MS2	19.3655	29.02	63.5602002224	56664	Control_CNB2_220917_02.raw	0/0	2.86213421821594	72599821	63.5444526672363	0	8.232E-07
High	Sequest HT (A2)	Unambiguous	[K].ITTVQAAIDYInGHQA.[-]	N12(Deamidated)	1	1	B5XXH6	B5XXH6	0	2	0.0314	0	1	1	858.432556152344	1715.85783567469	-1.1973735875587	-0.00102726265623843	CID	MS2		30.20207	63.5610586197333	56665	Control_CNB2_220917_02.raw	0/0	4.13696193695068	52249446	63.5175552368164	0	4.48E-07
High	Sequest HT (A2)	Unambiguous	[K].ITTVQAAIDYINGHqA.[-]	Q15(Deamidated)	1	1	B5XXH6	B5XXH6	0	2		0.0314	2	2	858.432556152344	1715.85783567469	-1.1973735875587	-0.00102726265623843	CID	MS2		30.20207	63.5610586197333	56665	Control_CNB2_220917_02.raw	0/0	4.00956916809082	52249446	63.5175552368164	0	7.967E-05
High	Sequest HT (A2)	Unambiguous	[K].VVADIAGVPAQINIAEVR.[K]		1	1	B5XNA0	B5XNA0	0	2	0.5809	0	1	1	918.022521972656	1835.03776731531	-0.411699633729117	-0.00037774234385779	CID	MS2		35.96172	63.5621814229333	56666	Control_CNB2_220917_02.raw	0/0	2.40556383132935	72599821	63.5444526672363	0	2.798E-05
High	Sequest HT (A2)	Unambiguous	[K].EAAIQVSNVAIFNAATGK.[A]		1	1	A6TEW1	A6TEW1	0	2	0.7441	0	1	1	902.484069824219	1803.96086301844	0.512698989352586	0.000462444218555902	HCD	MS2	0	35.71	63.6020527096	56699	Control_CNB2_220917_02.raw	0/0	4.26108598709106	36517141	63.5917282104492	0	1.419E-12
High	Sequest HT (A2)	Unambiguous	[K].EAAIQVSNVAIFNAATGK.[A]		1	1	A6TEW1	A6TEW1	0	2	0.7866	0	1	1	902.484069824219	1803.96086301844	0.512698989352586	0.000462444218555902	CID	MS2		33.1	63.6036860413333	56701	Control_CNB2_220917_02.raw	0/0	4.91944217681885	36517141	63.5917282104492	0	9.569E-11
High	Sequest HT (A2)	Unambiguous	[K].DITLAMDcAASEFYK.[D]	C8(Carbamidomethyl)	1	2	A6TD53	B5XV19; A6TD53	0	2	0.6433	0	1	1	867.884887695313	1734.76249876063	-5.09325304141956	-0.00441781468752467	HCD	MS2	94.83215	29.125	63.7823468	56855	Control_CNB2_220917_02.raw	0/0	3.14387178421021	27819820.5	63.6751861572266	0	0.0002896
High	Sequest HT (A2)	Unambiguous	[R].ELLSQYDFPGDDTPIVR.[G]		1	1	A6TEX7	A6TEX7	0	2	0.7644	0	1	1	982.983337402344	1964.95939817469	-0.305067437985766	-0.000299722656109225	HCD	MS2	0	22.11558	63.8015861394667	56869	Control_CNB2_220917_02.raw	0/0	4.16288280487061			0	3.796E-10
High	Sequest HT (A2)	Unambiguous	[K].EAAIQVSNVAIFNAATGK.[A]		1	1	A6TEW1	A6TEW1	0	2	0.7464	0	1	1	902.484191894531	1803.96110715906	0.648034935478461	0.000584514531055902	CID	MS2		32.005	63.2138192013333	56411	Control_CNB2_220917_02.raw	0/0	4.21624040603638	100057920	63.2468719482422	0	1.949E-09
High	Sequest HT (A2)	Unambiguous	[R].SGETEDATIADLAVGTAAGQIK.[T]		1	2	A6TD53	B5XV19; A6TD53	0	2	0.8803	0	1	1	1059.52990722656	2118.05253782313	-1.67363220633229	-0.00177242343738726	CID	MS2		25.855	61.7318586149333	55241	Control_CNB2_220917_02.raw	0/0	5.8477954864502			0	1.319E-12
High	Sequest HT (A2)	Unambiguous	[K].EAAIQVSNVAIFNAATGK.[A]		1	1	A6TEW1	A6TEW1	0	2	0.68	0	1	1	902.484191894531	1803.96110715906	0.648034935478461	0.000584514531055902	HCD	MS2	0	38.785	63.2121363434667	56409	Control_CNB2_220917_02.raw	0/0	4.25070476531982	100057920	63.2468719482422	0	1.464E-12
High	Sequest HT (A2)	Unambiguous	[K].LQTLGLTQGTVVTLSAEGEDEQK.[A]		1	1	P16481	P16481	0	2	0.6075	0	1	1	1209.12292480469	2417.23857297938	-0.833942899348321	-0.0010079203125315	HCD	MS2	91.61018	29.05	63.0967139085333	56338	Control_CNB2_220917_02.raw	0/0	4.51094675064087			0	5.311E-07
High	Sequest HT (A2)	Unambiguous	[K].VGDIVIFNDGYGVK.[ST]		1	2	A6TH52	B5Y369; A6TH52	0	2	0.6891	0	1	1	748.393188476563	1495.77910032313	-0.013429038309671	-1.00434375553959E-05	HCD	MS2	55.09251	17.07978	62.8152345592	56094	Control_CNB2_220917_02.raw	0/0	3.12114810943604	73698308.5	62.8542404174805	0	1.644E-05
High	Sequest HT (A2)	Unambiguous	[K].EAAIQVSNVAIFNAATGK.[A]		1	1	A6TEW1	A6TEW1	0	2	0.708	0	1	1	902.486267089844	1803.96525754969	2.94874601961835	0.0026597098435559	HCD	MS2	44.09145	25.705	62.8160177165333	56095	Control_CNB2_220917_02.raw	0/0	4.11351490020752	46488640	62.8542442321777	0	6.457E-10
High	Sequest HT (A2)	Unambiguous	[K].VGDIVIFNDGYGVK.[ST]		1	2	A6TH52	B5Y369; A6TH52	0	2	0.7492	0	1	1	748.393188476563	1495.77910032313	-0.013429038309671	-1.00434375553959E-05	CID	MS2		19.21725	62.8168134749333	56096	Control_CNB2_220917_02.raw	0/0	3.18781614303589	73698308.5	62.8542404174805	0	1.372E-07
High	Sequest HT (A2)	Unambiguous	[K].EAAIQVSNVAIFNAATGK.[A]		1	1	A6TEW1	A6TEW1	0	2	0.798	0	1	1	902.483581542969	1803.95988645594	-0.0286447951509178	-2.58370314440981E-05	CID	MS2		35.19	62.8178741858667	56097	Control_CNB2_220917_02.raw	0/0	4.99914073944092	46488640	62.8542442321777	0	5.494E-10
High	Sequest HT (A2)	Unambiguous	[K].TGTcGVYGTANDYAVVWPTGR.[A]	C4(Carbamidomethyl)	1	1	Q9F663	Q9F663	0	2	0.703	0	1	1	1123.01794433594	2245.02861204188	-2.50782282906119	-0.00281507406229409	HCD	MS2	67.1217	39.195	62.8187510621333	56098	Control_CNB2_220917_02.raw	0/0	4.68322229385376	23348305	62.7676048278809	0	1.63E-09
High	Sequest HT (A2)	Unambiguous	[K].TGTcGVYGTANDYAVVWPTGR.[A]	C4(Carbamidomethyl)	1	1	Q9F663	Q9F663	0	2	0.8156	0	1	1	1123.01794433594	2245.02861204188	-2.50782282906119	-0.00281507406229409	CID	MS2		28.81	62.8204882696	56100	Control_CNB2_220917_02.raw	0/0	3.47079038619995	23348305	62.7676048278809	0	7.271E-07
High	Sequest HT (A2)	Unambiguous	[K].ITTVQAAIDYINGHqA.[-]	Q15(Deamidated)	1	1	B5XXH6	B5XXH6	0	2	0.0288	0	1	1	858.4326171875	1715.857957745	-1.12623123310587	-0.000966227499988426	HCD	MS2	57.29885	25.885	62.9766335816	56227	Control_CNB2_220917_02.raw	0/0	4.16842555999756	57084028	63.0854644775391	0	9.278E-06
High	Sequest HT (A2)	Unambiguous	[K].ITTVQAAIDYInGHQA.[-]	N12(Deamidated)	1	1	B5XXH6	B5XXH6	0	2		0.0288	2	2	858.4326171875	1715.857957745	-1.12623123310587	-0.000966227499988426	HCD	MS2	57.29885	25.885	62.9766335816	56227	Control_CNB2_220917_02.raw	0/0	4.04810810089111	57084028	63.0854644775391	0	1.827E-06
High	Sequest HT (A2)	Unambiguous	[K].ITTVQAAIDYInGHQA.[-]	N12(Deamidated)	1	1	B5XXH6	B5XXH6	0	2	0.0447	0	1	1	858.4326171875	1715.857957745	-1.12623123310587	-0.000966227499988426	CID	MS2		33.92537	62.9784237397333	56229	Control_CNB2_220917_02.raw	0/0	4.03288602828979	57084028	63.0854644775391	0	8.144E-07
High	Sequest HT (A2)	Unambiguous	[K].ITTVQAAIDYINGHqA.[-]	Q15(Deamidated)	1	1	B5XXH6	B5XXH6	0	2		0.0447	2	2	858.4326171875	1715.857957745	-1.12623123310587	-0.000966227499988426	CID	MS2		33.92537	62.9784237397333	56229	Control_CNB2_220917_02.raw	0/0	3.84661626815796	57084028	63.0854644775391	0	2.844E-05
High	Sequest HT (A2)	Unambiguous	[K].NALVPWSPISEK.[Y]		1	1	Q9F663	Q9F663	0	2	0.8508	0	1	1	670.863891601563	1340.72050657313	-0.276542926296608	-0.00018538343738328	HCD	MS2	0	25.9	63.0422683669333	56287	Control_CNB2_220917_02.raw	0/0	2.47918653488159			0	1.247E-05
High	Sequest HT (A2)	Unambiguous	[R].ELLSQYDFPGDDTPIVR.[G]		1	1	A6TEX7	A6TEX7	0	2	0.7611	0	1	1	982.984069824219	1964.96086301844	0.440415295390104	0.000432699218890775	HCD	MS2	0	22.44595	63.0809587141333	56321	Control_CNB2_220917_02.raw	0/0	4.9356689453125			0	8.601E-10
High	Sequest HT (A2)	Unambiguous	[R].ELLSQYDFPGDDTPIVR.[G]		1	1	A6TEX7	A6TEX7	0	2	0.7346	0	1	1	982.984191894531	1964.96110715906	0.564662417619416	0.000554769531390775	CID	MS2		15.3025	63.0826584189333	56323	Control_CNB2_220917_02.raw	0/0	4.5576868057251			0	1.264E-10
High	Sequest HT (A2)	Unambiguous	[K].VVADIAGVPAQINIAEVR.[K]		1	1	B5XNA0	B5XNA0	0	2	0.6156	0	1	1	918.021118164063	1835.03495969813	-1.94170412824839	-0.00178155093760779	HCD	MS2	21.87852	33.1	63.0928661816	56334	Control_CNB2_220917_02.raw	0/0	3.19743657112122			0	2.025E-06
High	Sequest HT (A2)	Unambiguous	[K].VVADIAGVPAQINIAEVR.[K]		1	1	B5XNA0	B5XNA0	0	2	0.6214	0	1	1	918.021118164063	1835.03495969813	-1.94170412824839	-0.00178155093760779	CID	MS2		42.64	63.0948515776	56336	Control_CNB2_220917_02.raw	0/0	2.43010473251343			0	5.292E-09
High	Sequest HT (A2)	Unambiguous	[K].LQTLGLTQGTVVTLSAEGEDEQK.[A]		1	1	P16481	P16481	0	2	0.5822	0	1	1	1209.12292480469	2417.23857297938	-0.833942899348321	-0.0010079203125315	CID	MS2		39.07	63.0986412853333	56340	Control_CNB2_220917_02.raw	0/0	2.91516423225403			0	2.165E-05
High	Sequest HT (A2)	Unambiguous	[K].IIELAGHLDTYIPEPER.[A]		1	1	A6TEX7	A6TEX7	0	3	0.7737	0	1	1	656.013793945313	1966.02682857594	-0.604800161334958	-0.00039635135408389	HCD	MS2	0	17.62	52.0922076976	46868	Control_CNB2_220917_02.raw	0/0	3.26506018638611			0	1.709E-09
High	Sequest HT (A2)	Unambiguous	[R].SGETEDATIADLAVGTAAGQIK.[T]		1	2	A6TD53	B5XV19; A6TD53	0	2	0.6953	0	1	1	1059.52990722656	2118.05253782313	-1.67363220633229	-0.00177242343738726	HCD	MS2	59.8287	15.1	61.7301831034667	55239	Control_CNB2_220917_02.raw	0/0	4.4265341758728			0	1.375E-09
High	Sequest HT (A2)	Unambiguous	[R].ELLSQYDFPGDDTPIVR.[G]		1	1	A6TEX7	A6TEX7	0	2	0.7171	0	1	1	982.984069824219	1964.96086301844	0.440415295390104	0.000432699218890775	HCD	MS2	0	21.63539	61.6647778706667	55184	Control_CNB2_220917_02.raw	0/0	4.56189823150635			0	2.916E-09
High	Sequest HT (A2)	Unambiguous	[R].TTDVTGTIELPEGVEMVMPGDNIK.[M]		1	1	A6TEX7	A6TEX7	0	3	0.6551	0	1	1	849.418212890625	2546.24008541188	1.43505207534069	0.00121799395841056	HCD	MS2	15.98779	26.60168	66.8563331842667	59651	Control_CNB2_220917_03.raw	0/0	5.48020553588867			0	1.157E-11
High	Sequest HT (A2)	Unambiguous	[K].FTGEVSLTGQPFVMEPSK.[S]		1	1	A6T4X2	A6T4X2	0	2	0.6587	0	1	1	977.484008789063	1953.96074094813	-0.972005214500662	-0.000949630937611801	HCD	MS2	53.7014	20.665	60.2934558656	54011	Control_CNB2_220917_02.raw	0/0	4.59974718093872	17815792.5	60.2413864135742	0	5.906E-08
High	Sequest HT (A2)	Unambiguous	[K].FTGEVSLTGQPFVMEPSK.[S]		1	1	A6T4X2	A6T4X2	0	2	0.7322	0	1	1	977.484008789063	1953.96074094813	-0.972005214500662	-0.000949630937611801	CID	MS2		30.655	60.2952852602667	54013	Control_CNB2_220917_02.raw	0/0	3.51417756080627	17815792.5	60.2413864135742	0	3.916E-05
High	Sequest HT (A2)	Unambiguous	[K].TGTcGVYGTANDYAVVWPTGR.[A]	C4(Carbamidomethyl)	1	1	Q9F663	Q9F663	0	2	0.7098	0	1	1	1123.01904296875	2245.0308093075	-1.52910028500921	-0.00171644124979409	HCD	MS2	66.29477	26.38	60.3119342626667	54029	Control_CNB2_220917_02.raw	0/0	5.10099744796753	73716673	60.3693695068359	0	6.355E-12
High	Sequest HT (A2)	Unambiguous	[K].TGTcGVYGTANDYAVVWPTGR.[A]	C4(Carbamidomethyl)	1	1	Q9F663	Q9F663	0	2	0.8202	0	1	1	1123.01904296875	2245.0308093075	-1.52910028500921	-0.00171644124979409	CID	MS2		35.775	60.3138693789333	54031	Control_CNB2_220917_02.raw	0/0	4.06384420394897	73716673	60.3693695068359	0	8.64E-08
High	Sequest HT (A2)	Unambiguous	[K].ITTVQAAIDYInGHQA.[-]	N12(Deamidated)	1	1	B5XXH6	B5XXH6	0	2	0.0022	0	1	1	858.432922363281	1715.85856809656	-0.770519460841728	-0.000661051718738426	HCD	MS2	0	25.165	60.3308043914667	54047	Control_CNB2_220917_02.raw	0/0	4.44607877731323			0	9.901E-08
High	Sequest HT (A2)	Unambiguous	[R].ELLSQYDFPGDDTPIVR.[G]		1	1	A6TEX7	A6TEX7	0	2	0.8534	0	1	1	982.984375	1964.96147337	0.751033100963383	0.000737875000140775	CID	MS2		20.005	60.2690465674667	53985	Control_CNB2_220917_02.raw	0/0	4.22760105133057			0	1.455E-11
High	Sequest HT (A2)	Unambiguous	[K].ITTVQAAIDYINGHqA.[-]	Q15(Deamidated)	1	1	B5XXH6	B5XXH6	0	2		0.0022	2	2	858.432922363281	1715.85856809656	-0.770519460841728	-0.000661051718738426	HCD	MS2	0	25.165	60.3308043914667	54047	Control_CNB2_220917_02.raw	0/0	4.43910503387451			0	3.71E-08
High	Sequest HT (A2)	Unambiguous	[R].GLAQGTDVSFGTFGLK.[A]		1	1	A6TEW5	A6TEW5	0	2	0.5788	0	1	1	799.417236328125	1597.82719602625	3.22203355309343	0.00257411812492592	HCD	MS2	0	19.225	60.3625255026667	54079	Control_CNB2_220917_02.raw	0/0	2.73237133026123			0	0.0005684
High	Sequest HT (A2)	Unambiguous	[R].SGETEDATIADLAVGTAAGQIK.[T]		1	2	A6TD53	B5XV19; A6TD53	0	2	0.777	0	1	1	1059.53002929688	2118.05278196375	-1.55836584157568	-0.00165035312488726	HCD	MS2	59.03493	33.385	60.5745859557333	54244	Control_CNB2_220917_02.raw	0/0	4.44095420837402			0	3.985E-12
High	Sequest HT (A2)	Unambiguous	[R].SGETEDATIADLAVGTAAGQIK.[T]		1	2	A6TD53	B5XV19; A6TD53	0	2	0.778	0	1	1	1059.53002929688	2118.05278196375	-1.55836584157568	-0.00165035312488726	CID	MS2		24.085	60.5762293048	54246	Control_CNB2_220917_02.raw	0/0	4.64094066619873			0	8.39E-13
High	Sequest HT (A2)	Unambiguous	[K].EAAIQVSNVAIFNAATGK.[A]		1	1	A6TEW1	A6TEW1	0	2	0.6927	0	1	1	902.48388671875	1803.9604968075	0.309695070163772	0.000279338749805902	HCD	MS2	0	20.725	60.5886200944	54255	Control_CNB2_220917_02.raw	0/0	4.09548616409302	21337811	60.5781211853027	0	6.013E-11
High	Sequest HT (A2)	Unambiguous	[K].EAAIQVSNVAIFNAATGK.[A]		1	1	A6TEW1	A6TEW1	0	2	0.8004	0	1	1	902.48388671875	1803.9604968075	0.309695070163772	0.000279338749805902	CID	MS2		30.7	60.5903457237333	54257	Control_CNB2_220917_02.raw	0/0	4.6645622253418	21337811	60.5781211853027	0	6.105E-10
High	Sequest HT (A2)	Unambiguous	[R].ELLSQYDFPGDDTPIVR.[G]		1	1	A6TEX7	A6TEX7	0	2	0.7211	0	1	1	982.983337402344	1964.95939817469	-0.305067437985766	-0.000299722656109225	HCD	MS2	13.49643	32.1791	60.6117299698667	54272	Control_CNB2_220917_02.raw	0/0	4.59468126296997			0	1.096E-09
High	Sequest HT (A2)	Unambiguous	[K].ITTVQAAIDYInGHQA.[-]	N12(Deamidated)	1	1	B5XXH6	B5XXH6	0	2	0.0609	0	1	1	858.433349609375	1715.85942258875	-0.272522979671928	-0.000233805624988426	CID	MS2		35.53	60.3325980952	54049	Control_CNB2_220917_02.raw	0/0	3.93545484542847			0	1.062E-07
High	Sequest HT (A2)	Unambiguous	[R].ELLSQYDFPGDDTPIVR.[G]		1	1	A6TEX7	A6TEX7	0	2	0.7454	0	1	1	982.984375	1964.96147337	0.751033100963383	0.000737875000140775	HCD	MS2	8.34876	33.84986	60.2673925197333	53983	Control_CNB2_220917_02.raw	0/0	4.3171648979187			0	5.757E-13
High	Sequest HT (A2)	Unambiguous	[R].SGETEDATIADLAVGTAAGQIK.[T]		1	2	A6TD53	B5XV19; A6TD53	0	2	0.7723	0	1	1	1059.52941894531	2118.05156126063	-2.13469766535874	-0.00226070468738726	CID	MS2		38.94	60.0024061066667	53767	Control_CNB2_220917_02.raw	0/0	5.48752546310425			0	3.274E-13
High	Sequest HT (A2)	Unambiguous	[R].SGETEDATIADLAVGTAAGQIK.[T]		1	2	A6TD53	B5XV19; A6TD53	0	2	0.7686	0	1	1	1059.52941894531	2118.05156126063	-2.13469766535874	-0.00226070468738726	HCD	MS2	0	33.1	59.9968186856	53765	Control_CNB2_220917_02.raw	0/0	4.9670786857605			0	8.365E-12
High	Sequest HT (A2)	Unambiguous	[R].VTIDFTGSVDGEEFEGGK.[A]		1	2	A6T5H9	A6T5H9; B5Y0U3	0	2	0.6104	0	1	1	943.93798828125	1886.8686999325	1.73378156732905	0.0016357062499992	HCD	MS2	68.65622	35.85	59.7018437792	53534	Control_CNB2_220917_02.raw	0/0	4.03262519836426	15964862.5	59.7407112121582	0	3.897E-07
High	Sequest HT (A2)	Unambiguous	[R].VTIDFTGSVDGEEFEGGK.[A]		1	2	A6T5H9	A6T5H9; B5Y0U3	0	2	0.7172	0	1	1	943.93798828125	1886.8686999325	1.73378156732905	0.0016357062499992	CID	MS2		26.98	59.7035105613333	53536	Control_CNB2_220917_02.raw	0/0	4.35269641876221	15964862.5	59.7407112121582	0	3.837E-07
High	Sequest HT (A2)	Unambiguous	[K].NALVPWSPISEK.[Y]		1	1	Q9F663	Q9F663	0	2	0.8312	0	1	1	670.863708496094	1340.72014036219	-0.549687727492339	-0.00036848890613328	HCD	MS2	0	33.1	59.7982521429333	53598	Control_CNB2_220917_02.raw	0/0	2.37131261825562	23033783.5	59.8305778503418	0	7.438E-06
High	Sequest HT (A2)	Unambiguous	[K].NALVPWSPISEK.[Y]		1	1	Q9F663	Q9F663	0	2	0.7674	0	1	1	670.863708496094	1340.72014036219	-0.549687727492339	-0.00036848890613328	CID	MS2		31.63787	59.8000589448	53600	Control_CNB2_220917_02.raw	0/0	2.15121364593506	23033783.5	59.8305778503418	0	8.491E-05
High	Sequest HT (A2)	Unambiguous	[K].ITTVQAAIDYInGHQA.[-]	N12(Deamidated)	1	1	B5XXH6	B5XXH6	0	3	0.0789	0	1	1	572.624816894531	1715.85989742359	0.00420989722758701	2.40786459822691E-06	HCD	MS2	38.59007	32.63573	59.8760408898667	53657	Control_CNB2_220917_02.raw	0/0	3.54797434806824	36008435	59.8395843505859	0	1.398E-07
High	Sequest HT (A2)	Unambiguous	[K].ITTVQAAIDYInGHQA.[-]	N12(Deamidated)	1	1	B5XXH6	B5XXH6	0	3	0.0519	0	1	1	572.624816894531	1715.85989742359	0.00420989722758701	2.40786459822691E-06	CID	MS2		28.37936	59.8779511893333	53659	Control_CNB2_220917_02.raw	0/0	4.24430084228516	36008435	59.8395843505859	0	1.224E-10
High	Sequest HT (A2)	Unambiguous	[R].ELLSQYDFPGDDTPIVR.[G]		1	1	A6TEX7	A6TEX7	0	2	0.7625	0	1	1	982.982360839844	1964.95744504969	-1.29904441582026	-0.00127628515610922	HCD	MS2	0	28.4541	59.9097309306667	53680	Control_CNB2_220917_02.raw	0/0	3.79297828674316			0	9.468E-10
High	Sequest HT (A2)	Unambiguous	[R].ELLSQYDFPGDDTPIVR.[G]		1	1	A6TEX7	A6TEX7	0	2	0.8128	0	1	1	982.983276367188	1964.95927610438	-0.367190999100421	-0.000360757812359225	CID	MS2		29.755	59.9113804986667	53682	Control_CNB2_220917_02.raw	0/0	4.38309621810913			0	3.067E-09
High	Sequest HT (A2)	Unambiguous	[K].SLGQFNLDGINPAPR.[G]		1	2	A6T4F4	A6T4F4; B5Y242	0	2	0.3593	0	1	1	799.9169921875	1598.826707745	-1.13984393305996	-0.000911207500053024	HCD	MS2	12.35402	25.705	59.9344965136	53706	Control_CNB2_220917_02.raw	0/0	2.30780506134033			0	2.199E-06
High	Sequest HT (A2)	Unambiguous	[K].SLGQFNLDGINPAPR.[G]		1	2	A6T4F4	A6T4F4; B5Y242	0	2	0.541	0	1	1	799.9169921875	1598.826707745	-1.13984393305996	-0.000911207500053024	CID	MS2		35.19	59.9362903856	53708	Control_CNB2_220917_02.raw	0/0	2.44132280349731			0	2.501E-05
High	Sequest HT (A2)	Unambiguous	[K].TGTcGVYGTANDYAVVWPTGR.[A]	C4(Carbamidomethyl)	1	1	Q9F663	Q9F663	0	2	0.8053	0	1	1	1123.01989746094	2245.03251829188	-0.767871639635454	-0.000861949062294087	HCD	MS2	0	35.775	59.9404754050667	53713	Control_CNB2_220917_02.raw	0/0	5.23650217056274			0	2.956E-13
High	Sequest HT (A2)	Unambiguous	[K].TGTcGVYGTANDYAVVWPTGR.[A]	C4(Carbamidomethyl)	1	1	Q9F663	Q9F663	0	2	0.8152	0	1	1	1123.01989746094	2245.03251829188	-0.767871639635454	-0.000861949062294087	CID	MS2		23.77	59.9421564698667	53715	Control_CNB2_220917_02.raw	0/0	3.67821192741394			0	1.533E-07
High	Sequest HT (A2)	Unambiguous	[K].ITTVQAAIDYInGHQA.[-]	N12(Deamidated)	1	1	B5XXH6	B5XXH6	0	2	0.0293	0	1	1	858.433959960938	1715.86064329188	0.438900564856358	0.000376545937511574	HCD	MS2	0	36.265	59.9886965194667	53760	Control_CNB2_220917_02.raw	0/0	3.74709129333496			0	2.34E-08
High	Sequest HT (A2)	Unambiguous	[K].ITTVQAAIDYINGHqA.[-]	Q15(Deamidated)	1	1	B5XXH6	B5XXH6	0	2		0.0293	2	2	858.433959960938	1715.86064329188	0.438900564856358	0.000376545937511574	HCD	MS2	0	36.265	59.9886965194667	53760	Control_CNB2_220917_02.raw	0/0	3.63735198974609			0	1.993E-06
High	Sequest HT (A2)	Unambiguous	[K].ITTVQAAIDYInGHQA.[-]	N12(Deamidated)	1	1	B5XXH6	B5XXH6	0	2	0.0526	0	1	1	858.433959960938	1715.86064329188	0.438900564856358	0.000376545937511574	CID	MS2		20.32	59.9903168194667	53762	Control_CNB2_220917_02.raw	0/0	4.37282180786133			0	5.508E-09
High	Sequest HT (A2)	Unambiguous	[R].ELLSQYDFPGDDTPIVR.[G]		1	1	A6TEX7	A6TEX7	0	2	0.8188	0	1	1	982.983337402344	1964.95939817469	-0.305067437985766	-0.000299722656109225	CID	MS2		33.1	60.6133773626667	54274	Control_CNB2_220917_02.raw	0/0	4.13570737838745			0	7.08E-11
High	Sequest HT (A2)	Unambiguous	[K].NALVPWSPISEK.[Y]		1	1	Q9F663	Q9F663	0	2	0.8132	0	1	1	670.863647460938	1340.72001829188	-0.640735994557582	-0.00042952406238328	HCD	MS2	0	35.76	60.6685380442667	54326	Control_CNB2_220917_02.raw	0/0	2.72992968559265			0	4.529E-05
High	Sequest HT (A2)	Unambiguous	[K].NALVPWSPISEK.[Y]		1	1	Q9F663	Q9F663	0	2	0.7941	0	1	1	670.863647460938	1340.72001829188	-0.640735994557582	-0.00042952406238328	CID	MS2		28.15	60.6700541493333	54328	Control_CNB2_220917_02.raw	0/0	2.03949046134949			0	0.0001628
High	Sequest HT (A2)	Unambiguous	[K].ITTVQAAIDYINGHqA.[-]	Q15(Deamidated)	1	1	B5XXH6	B5XXH6	0	2	0.0206	0	1	1	858.434020996094	1715.86076536219	0.510042919309187	0.000437581093761574	HCD	MS2	57.06794	24.745	60.6998779072	54353	Control_CNB2_220917_02.raw	0/0	3.88875818252563			0	4.133E-07
High	Sequest HT (A2)	Unambiguous	[K].TGTcGVYGTAnDYAVVWPTGR.[A]	C4(Carbamidomethyl); N11(Deamidated)	1	1	Q9F663	Q9F663	0	2	0.687	0	1	1	1123.51123046875	2246.0151843075	-1.36859194638308	-0.00153694124979409	HCD	MS2	68.16283	39.015	61.0954131810667	54703	Control_CNB2_220917_02.raw	0/0	5.23701477050781			0	4.397E-12
High	Sequest HT (A2)	Unambiguous	[K].TGTcGVYGTAnDYAVVWPTGR.[A]	C4(Carbamidomethyl); N11(Deamidated)	1	1	Q9F663	Q9F663	0	2	0.768	0	1	1	1123.51123046875	2246.0151843075	-1.36859194638308	-0.00153694124979409	CID	MS2		33.1	61.0971503882667	54705	Control_CNB2_220917_02.raw	0/0	4.30835962295532			0	1.833E-07
High	Sequest HT (A2)	Unambiguous	[K].ITTVQAAIDYInGHQA.[-]	N12(Deamidated)	1	1	B5XXH6	B5XXH6	0	3	0.0457	0	1	1	572.624938964844	1715.86026363453	0.217636960586073	0.000124478177098227	HCD	MS2	39.94083	36.805	61.2033584704	54791	Control_CNB2_220917_02.raw	0/0	3.94366121292114	29163742	61.1879272460938	0	3.955E-07
High	Sequest HT (A2)	Unambiguous	[K].ITTVQAAIDYINGHqA.[-]	Q15(Deamidated)	1	1	B5XXH6	B5XXH6	0	3		0.0457	2	2	572.624938964844	1715.86026363453	0.217636960586073	0.000124478177098227	HCD	MS2	39.94083	36.805	61.2033584704	54791	Control_CNB2_220917_02.raw	0/0	3.76161670684814	29163742	61.1879272460938	0	2.146E-07
High	Sequest HT (A2)	Unambiguous	[K].ITTVQAAIDYInGHQA.[-]	N12(Deamidated)	1	1	B5XXH6	B5XXH6	0	3	0.0516	0	1	1	572.624938964844	1715.86026363453	0.217636960586073	0.000124478177098227	CID	MS2		19.225	61.2049853146667	54793	Control_CNB2_220917_02.raw	0/0	5.04026317596436	29163742	61.1879272460938	0	6.728E-12
High	Sequest HT (A2)	Unambiguous	[R].ELLSQYDFPGDDTPIVR.[G]		1	1	A6TEX7	A6TEX7	0	2	0.7599	0	1	1	982.983703613281	1964.96013059656	0.0676739287021692	6.64882813907752E-05	HCD	MS2	10.84843	36.715	61.3206325114667	54894	Control_CNB2_220917_02.raw	0/0	4.53833532333374			0	9.014E-12
High	Sequest HT (A2)	Unambiguous	[R].ELLSQYDFPGDDTPIVR.[G]		1	1	A6TEX7	A6TEX7	0	2	0.7817	0	1	1	982.983703613281	1964.96013059656	0.0676739287021692	6.64882813907752E-05	CID	MS2		28.69252	61.3223283064	54896	Control_CNB2_220917_02.raw	0/0	3.93629169464111			0	8.029E-11
High	Sequest HT (A2)	Unambiguous	[K].ITTVQAAIDYInGHQA.[-]	N12(Deamidated)	1	1	B5XXH6	B5XXH6	0	2	0.0174	0	1	1	858.433532714844	1715.85978879969	-0.0590959163134423	-5.07001562384257E-05	HCD	MS2	0	31.61569	61.4341922917333	54996	Control_CNB2_220917_02.raw	0/0	4.02985954284668			0	6.109E-08
High	Sequest HT (A2)	Unambiguous	[K].ITTVQAAIDYINGHqA.[-]	Q15(Deamidated)	1	1	B5XXH6	B5XXH6	0	2		0.0174	2	2	858.433532714844	1715.85978879969	-0.0590959163134423	-5.07001562384257E-05	HCD	MS2	0	31.61569	61.4341922917333	54996	Control_CNB2_220917_02.raw	0/0	3.96488189697266			0	5.201E-06
High	Sequest HT (A2)	Unambiguous	[K].ITTVQAAIDYInGHQA.[-]	N12(Deamidated)	1	1	B5XXH6	B5XXH6	0	2	0.0677	0	1	1	858.433532714844	1715.85978879969	-0.0590959163134423	-5.07001562384257E-05	CID	MS2		24.745	61.4361753338667	54998	Control_CNB2_220917_02.raw	0/0	3.84055495262146			0	6.84E-08
High	Sequest HT (A2)	Unambiguous	[K].NALVPWSPISEK.[Y]		1	1	Q9F663	Q9F663	0	2	0.7588	0	1	1	670.864135742188	1340.72099485438	0.0876501419643663	5.87571876167203E-05	CID	MS2		21.55	61.4646218653333	55026	Control_CNB2_220917_02.raw	0/0	2.28230285644531			0	0.0004188
High	Sequest HT (A2)	Unambiguous	[K].EAAIQVSNVAIFNAATGK.[A]		1	1	A6TEW1	A6TEW1	0	2	0.7013	0	1	1	902.484252929688	1803.96122922938	0.715702908541399	0.000645549687305902	HCD	MS2	0	34.12	61.4753321053333	55037	Control_CNB2_220917_02.raw	0/0	3.95302581787109			0	4.768E-10
High	Sequest HT (A2)	Unambiguous	[K].EAAIQVSNVAIFNAATGK.[A]		1	1	A6TEW1	A6TEW1	0	2	0.7778	0	1	1	902.484252929688	1803.96122922938	0.715702908541399	0.000645549687305902	CID	MS2		33.1	61.4769424136	55039	Control_CNB2_220917_02.raw	0/0	4.32062816619873			0	6.533E-09
High	Sequest HT (A2)	Unambiguous	[K].TGTcGVYGTANDYAVVWPTGR.[A]	C4(Carbamidomethyl)	1	1	Q9F663	Q9F663	0	2	0.7489	0	1	1	1123.01745605469	2245.02763547938	-2.94281062641763	-0.00330335531229409	HCD	MS2	0	34.015	61.5598953845333	55087	Control_CNB2_220917_02.raw	0/0	4.73909425735474	61115414	61.4358406066895	0	4.313E-11
High	Sequest HT (A2)	Unambiguous	[K].TGTcGVYGTANDYAVVWPTGR.[A]	C4(Carbamidomethyl)	1	1	Q9F663	Q9F663	0	2	0.7953	0	1	1	1123.01745605469	2245.02763547938	-2.94281062641763	-0.00330335531229409	CID	MS2		40.5	61.5625489154667	55088	Control_CNB2_220917_02.raw	0/0	3.81286764144897	61115414	61.4358406066895	0	7.452E-09
High	Sequest HT (A2)	Unambiguous	[K].EAAIQVSNVAIFNAATGK.[A]		1	1	A6TEW1	A6TEW1	0	2	0.8042	0	1	1	902.482849121094	1803.95842161219	-0.840660471906173	-0.000758258906444098	CID	MS2		27.025	61.0759286602667	54687	Control_CNB2_220917_02.raw	0/0	4.28963184356689	40223538	60.9942817687988	0	1.858E-09
High	Sequest HT (A2)	Unambiguous	[R].ELLSQYDFPGDDTPIVR.[G]		1	1	A6TEX7	A6TEX7	0	2	0.7069	0	1	1	982.983947753906	1964.96061887781	0.316168173160792	0.000310628906390775	CID	MS2		30.44203	61.6666448085333	55186	Control_CNB2_220917_02.raw	0/0	4.46829175949097			0	1.848E-10
High	Sequest HT (A2)	Unambiguous	[K].EAAIQVSNVAIFNAATGK.[A]		1	1	A6TEW1	A6TEW1	0	2	0.6971	0	1	1	902.482849121094	1803.95842161219	-0.840660471906173	-0.000758258906444098	HCD	MS2	24.14381	16.465	61.0742534554667	54685	Control_CNB2_220917_02.raw	0/0	3.73070883750916	40223538	60.9942817687988	0	1.871E-08
High	Sequest HT (A2)	Unambiguous	[K].TGTcGVYGTANDYAVVWPTGR.[A]	C4(Carbamidomethyl)	1	1	Q9F663	Q9F663	0	2	0.803	0	1	1	1123.01794433594	2245.02861204188	-2.50782282906119	-0.00281507406229409	HCD	MS2	91.22716	27.385	61.0701121064	54681	Control_CNB2_220917_02.raw	0/0	5.33051443099976	55743931	60.9968452453613	0	1.037E-10
High	Sequest HT (A2)	Unambiguous	[K].ITTVQAAIDYInGHQA.[-]	N12(Deamidated)	1	1	B5XXH6	B5XXH6	0	2		0.0206	2	2	858.434020996094	1715.86076536219	0.510042919309187	0.000437581093761574	HCD	MS2	57.06794	24.745	60.6998779072	54353	Control_CNB2_220917_02.raw	0/0	3.80856132507324			0	1.014E-06
High	Sequest HT (A2)	Unambiguous	[K].ITTVQAAIDYInGHQA.[-]	N12(Deamidated)	1	1	B5XXH6	B5XXH6	0	2	0.0743	0	1	1	858.434020996094	1715.86076536219	0.510042919309187	0.000437581093761574	CID	MS2		24.72252	60.7016530698667	54355	Control_CNB2_220917_02.raw	0/0	4.44414329528809			0	1.01E-07
High	Sequest HT (A2)	Unambiguous	[K].TGTcGVYGTANDYAVVWPTGR.[A]	C4(Carbamidomethyl)	1	1	Q9F663	Q9F663	0	2	0.7429	0	1	1	1123.01977539063	2245.03227415125	-0.876618588974563	-0.000984019374794087	HCD	MS2	0	38.055	60.7025135221333	54356	Control_CNB2_220917_02.raw	0/0	4.90445041656494			0	4.378E-12
High	Sequest HT (A2)	Unambiguous	[K].TGTcGVYGTANDYAVVWPTGR.[A]	C4(Carbamidomethyl)	1	1	Q9F663	Q9F663	0	2	0.7919	0	1	1	1123.01977539063	2245.03227415125	-0.876618588974563	-0.000984019374794087	CID	MS2		24.625	60.7042361562667	54358	Control_CNB2_220917_02.raw	0/0	4.41711091995239			0	3.102E-08
High	Sequest HT (A2)	Unambiguous	[R].ELLSQYDFPGDDTPIVR.[G]		1	1	A6TEX7	A6TEX7	0	2	0.747	0	1	1	982.983703613281	1964.96013059656	0.0676739287021692	6.64882813907752E-05	HCD	MS2	0	29.69788	60.961239564	54579	Control_CNB2_220917_02.raw	0/0	4.10659456253052			0	7.215E-13
High	Sequest HT (A2)	Unambiguous	[R].ELLSQYDFPGDDTPIVR.[G]		1	1	A6TEX7	A6TEX7	0	2	0.7169	0	1	1	982.983703613281	1964.96013059656	0.0676739287021692	6.64882813907752E-05	CID	MS2		23.59	60.9629917522667	54581	Control_CNB2_220917_02.raw	0/0	4.31261968612671			0	7.665E-10
High	Sequest HT (A2)	Unambiguous	[K].LQTLGLTQGTVVTLSAEGEDEQK.[A]		1	1	P16481	P16481	0	2	0.7375	0	1	1	1209.12121582031	2417.23515501063	-2.24793899299679	-0.0027169046875315	HCD	MS2	46.80162	33.16	60.9911859301333	54606	Control_CNB2_220917_02.raw	0/0	4.80394792556763	34643224	60.9688911437988	0	4.185E-06
High	Sequest HT (A2)	Unambiguous	[K].LQTLGLTQGTVVTLSAEGEDEQK.[A]		1	1	P16481	P16481	0	2	0.8063	0	1	1	1209.12121582031	2417.23515501063	-2.24793899299679	-0.0027169046875315	CID	MS2		27.535	60.9931691544	54608	Control_CNB2_220917_02.raw	0/0	3.51394891738892	34643224	60.9688911437988	0	7.894E-06
High	Sequest HT (A2)	Unambiguous	[R].SGETEDATIADLAVGTAAGQIK.[T]		1	2	A6TD53	B5XV19; A6TD53	0	2	0.6931	0	1	1	1059.53161621094	2118.05595579188	-0.0599030997397291	-6.34390623872605E-05	HCD	MS2	19.63861	35.19	61.0108293368	54627	Control_CNB2_220917_02.raw	0/0	5.05078268051147	38612871	60.9912452697754	0	6.096E-13
High	Sequest HT (A2)	Unambiguous	[R].SGETEDATIADLAVGTAAGQIK.[T]		1	2	A6TD53	B5XV19; A6TD53	0	2	0.7735	0	1	1	1059.53161621094	2118.05595579188	-0.0599030997397291	-6.34390623872605E-05	CID	MS2		21.97	61.0124997765333	54629	Control_CNB2_220917_02.raw	0/0	4.36817407608032	38612871	60.9912452697754	0	9.888E-11
High	Sequest HT (A2)	Unambiguous	[K].NALVPWSPISEK.[Y]		1	1	Q9F663	Q9F663	0	2	0.7724	0	1	1	670.86376953125	1340.7202624325	-0.458639460427095	-0.00030745374988328	HCD	MS2	0	22.24	61.0307094213333	54645	Control_CNB2_220917_02.raw	0/0	2.46156668663025			0	0.000358
High	Sequest HT (A2)	Unambiguous	[K].NALVPWSPISEK.[Y]		1	1	Q9F663	Q9F663	0	2	0.7835	0	1	1	670.86376953125	1340.7202624325	-0.458639460427095	-0.00030745374988328	CID	MS2		32.005	61.03236986	54647	Control_CNB2_220917_02.raw	0/0	2.31122446060181			0	0.0002854
High	Sequest HT (A2)	Unambiguous	[K].ITTVQAAIDYInGHQA.[-]	N12(Deamidated)	1	1	B5XXH6	B5XXH6	0	2	0.0147	0	1	1	858.43310546875	1715.8589343075	-0.557092397483243	-0.000477946249988426	HCD	MS2	11.43065	24.745	61.066680696	54677	Control_CNB2_220917_02.raw	0/0	4.07224607467651			0	5.631E-08
High	Sequest HT (A2)	Unambiguous	[K].ITTVQAAIDYINGHqA.[-]	Q15(Deamidated)	1	1	B5XXH6	B5XXH6	0	2		0.0147	2	2	858.43310546875	1715.8589343075	-0.557092397483243	-0.000477946249988426	HCD	MS2	11.43065	24.745	61.066680696	54677	Control_CNB2_220917_02.raw	0/0	4.01046276092529			0	1.692E-06
High	Sequest HT (A2)	Unambiguous	[K].ITTVQAAIDYInGHQA.[-]	N12(Deamidated)	1	1	B5XXH6	B5XXH6	0	2	0.0692	0	1	1	858.43310546875	1715.8589343075	-0.557092397483243	-0.000477946249988426	CID	MS2		32.15919	61.0684496944	54679	Control_CNB2_220917_02.raw	0/0	4.18803071975708			0	1.364E-08
High	Sequest HT (A2)	Unambiguous	[K].TGTcGVYGTANDYAVVWPTGR.[A]	C4(Carbamidomethyl)	1	1	Q9F663	Q9F663	0	2	0.845	0	1	1	1123.01794433594	2245.02861204188	-2.50782282906119	-0.00281507406229409	CID	MS2		36.645	61.0720699216	54683	Control_CNB2_220917_02.raw	0/0	4.12731504440308	55743931	60.9968452453613	0	2.909E-08
High	Sequest HT (A2)	Unambiguous	[K].TGTcGVYGTAnDYAVVWPTGR.[A]	C4(Carbamidomethyl); N11(Deamidated)	1	1	Q9F663	Q9F663	0	2	0.7296	0	1	1	1123.52087402344	2246.03447141688	7.21865319495559	0.00810661343770591	CID	MS2		34.645	52.0671369330667	46843	Control_CNB2_220917_02.raw	0/0	4.29142141342163			0	2.033E-08
High	Sequest HT (A2)	Unambiguous	[K].VETDFAAEVAAMSK.[Q]		1	1	A6T4X2	A6T4X2	0	2	0.8318	0	1	1	734.852661132813	1468.69804563563	-0.528034995252118	-0.000387762187529006	CID	MS2		33.1	52.0660382021333	46842	Control_CNB2_220917_02.raw	0/0	4.34485197067261	28343616.5	51.9667854309082	0	9.733E-07
High	Sequest HT (A2)	Unambiguous	[K].TGTcGVYGTANDYAVVWPTGR.[A]	C4(Carbamidomethyl)	1	1	Q9F663	Q9F663	0	2	0.7331	0	1	1	1123.01831054688	2245.02934446375	-2.18158198104387	-0.00244886312479409	HCD	MS2	0	25.3	52.0652549392	46841	Control_CNB2_220917_02.raw	0/0	5.17118644714355			0	1.031E-11
High	Sequest HT (A2)	Unambiguous	[R].YTLAGTEVSALLGR.[M]		1	2	A6TG36	A6TG36; B5XZM4	0	2	0.794	0	1	1	725.898193359375	1450.78911008875	-0.626797288178966	-0.000454675624951051	CID	MS2		25.53072	68.9853969725333	61454	Control_CNB2_220917_03.raw	0/0	3.35473728179932			0	8.871E-08
High	Sequest HT (A2)	Unambiguous	[K].GIDTVLAELR.[A]		1	1	A6TFM8	A6TFM8	0	2	0.4773	0	1	1	543.811950683594	1086.61662473719	1.17338411245274	0.000637508593854363	CID	MS2		16.42767	68.9843935522667	61453	Control_CNB2_220917_03.raw	0/0	3.08449482917786			0	2.661E-05
High	Sequest HT (A2)	Unambiguous	[R].EADGQDFQLYPGELGK.[R]		1	2	A6TDX0	B5XU89; A6TDX0	0	2	0.8658	0	1	1	883.916687011719	1766.82609739344	1.65693629527014	0.00146375671874921	HCD	MS2	82.26688	22.48	44.6024787045333	40595	Control_CNB2_220917_02.raw	0/0	3.65343403816223			0	3.819E-07
High	Sequest HT (A2)	Unambiguous	[R].EADGQDFQLYPGELGK.[R]		1	2	A6TDX0	B5XU89; A6TDX0	0	2	0.8436	0	1	1	883.916687011719	1766.82609739344	1.65693629527014	0.00146375671874921	CID	MS2		33.1	44.6042289568	40597	Control_CNB2_220917_02.raw	0/0	3.25622463226318			0	8.927E-08
High	Sequest HT (A2)	Unambiguous	[R].YTLAGTEVSALLGR.[M]		1	2	A6TG36	A6TG36; B5XZM4	0	2	0.7236	0	1	1	725.898193359375	1450.78911008875	-0.626797288178966	-0.000454675624951051	HCD	MS2	21.26971	19.57	68.9837099256	61452	Control_CNB2_220917_03.raw	0/0	2.75228118896484			0	1.826E-06
High	Sequest HT (A2)	Unambiguous	[K].AIMASDLGLNPSSAGSDIR.[V]		1	1	B5Y1J9	B5Y1J9	0	2	0.7291	0	1	1	937.967468261719	1874.92765989344	0.0043913362224295	4.11671885558462E-06	CID	MS2		33.1	44.6340295394667	40618	Control_CNB2_220917_02.raw	0/0	5.87380790710449	21043247	44.6818199157715	0	9.548E-14
High	Sequest HT (A2)	Unambiguous	[K].TEFDVILK.[A]		1	2	A6TGN9	P0A299; A6TGN9	0	2	0.5143	0	1	1	482.77099609375	964.5347155575	-0.268173271845239	-0.00012933124992287	CID	MS2		9.919942	44.542352132	40545	Control_CNB2_220917_02.raw	0/0	1.75212466716766			0	0.0001441
High	Sequest HT (A2)	Unambiguous	[R].APIVLAVYTR.[A]		1	1	Q9F663	Q9F663	0	2	0.9132	0	1	1	551.834411621094	1102.66154661219	-0.325963752224067	-0.00017971390616367	HCD	MS2	0	29.62587	44.6679247074667	40642	Control_CNB2_220917_02.raw	0/0	2.41892313957214			0	1.001E-05
High	Sequest HT (A2)	Unambiguous	[R].IMNVLGQPVDMK.[G]		1	2	A6TG36	A6TG36; B5XZM4	0	2	0.5254	0	1	1	672.854614257813	1344.70195188563	0.407247009184685	0.000273812812565666	HCD	MS2	0	19.345	44.7190278528	40667	Control_CNB2_220917_02.raw	0/0	2.95272994041443	22722089.5	44.6994285583496	0	0.0001605
High	Sequest HT (A2)	Unambiguous	[R].LALEGLGVnGQ.[-]	N9(Deamidated)	1	1	Q9F663	Q9F663	0	2	0.15	0	1	1	536.288513183594	1071.56974973719	1.57165675379409	0.000842068593725154	CID	MS2		23.44	44.7196819352	40668	Control_CNB2_220917_02.raw	0/0	3.20194315910339	12488127	44.8109970092773	0	1.813E-05
High	Sequest HT (A2)	Unambiguous	[R].IMNVLGQPVDMK.[G]		1	2	A6TG36	A6TG36; B5XZM4	0	2	0.5539	0	1	1	672.854614257813	1344.70195188563	0.407247009184685	0.000273812812565666	CID	MS2		28.91586	44.7206155341333	40669	Control_CNB2_220917_02.raw	0/0	3.34081244468689	22722089.5	44.6994285583496	0	5.14E-07
High	Sequest HT (A2)	Unambiguous	[K].GIDTVLAELR.[A]		1	1	A6TFM8	A6TFM8	0	2	0.5	0	1	1	543.811950683594	1086.61662473719	1.17338411245274	0.000637508593854363	HCD	MS2	13.15906	17.58838	68.9828328898667	61451	Control_CNB2_220917_03.raw	0/0	2.34127068519592			0	0.0003283
High	Sequest HT (A2)	Unambiguous	[K].FESEVYILSK.[D]		1	1	A6TEX7	A6TEX7	0	2	0.7457	0	1	1	607.818603515625	1214.62993040125	-0.329844183545985	-0.000200319374926039	CID	MS2		14.82094	44.8424495573333	40768	Control_CNB2_220917_02.raw	0/0	2.31537914276123			0	2.744E-05
High	Sequest HT (A2)	Unambiguous	[K].TEFDVILK.[A]		1	2	A6TGN9	P0A299; A6TGN9	0	2	0.5103	0	1	1	482.771331787109	964.535386944219	0.42789969253113	0.00020636210945213	HCD	MS2	43.88203	11.98144	44.9076384989333	40814	Control_CNB2_220917_02.raw	0/0	1.94489943981171			0	0.0004716
High	Sequest HT (A2)	Unambiguous	[R].APIVLAVYTR.[A]		1	1	Q9F663	Q9F663	0	2	0.8885	0	1	1	551.834411621094	1102.66154661219	-0.325963752224067	-0.00017971390616367	CID	MS2		23.83	44.6692742421333	40644	Control_CNB2_220917_02.raw	0/0	2.86610722541809			0	2.535E-06
High	Sequest HT (A2)	Unambiguous	[K].TEFDVILK.[A]		1	2	A6TGN9	P0A299; A6TGN9	0	2	0.5512	0	1	1	482.77099609375	964.5347155575	-0.268173271845239	-0.00012933124992287	HCD	MS2	0	11.71187	44.5411319333333	40543	Control_CNB2_220917_02.raw	0/0	2.04749870300293			0	0.0005735
High	Sequest HT (A2)	Unambiguous	[R].QGNALGWATAGGSGFR.[G]		1	1	A6TEV0	A6TEV0	0	2	0.7989	0	1	1	775.37939453125	1549.7515124325	0.579578734727586	0.000449101250069361	CID	MS2		31.70487	44.4496459693333	40486	Control_CNB2_220917_02.raw	0/0	3.4800488948822			0	6.989E-08
High	Sequest HT (A2)	Unambiguous	[R].QGNALGWATAGGSGFR.[G]		1	1	A6TEV0	A6TEV0	0	2	0.7749	0	1	1	775.37939453125	1549.7515124325	0.579578734727586	0.000449101250069361	HCD	MS2	19.48554	24.6952	44.4477832418667	40484	Control_CNB2_220917_02.raw	0/0	3.8230242729187			0	1.646E-08
High	Sequest HT (A2)	Unambiguous	[R].QGNALGWATAGGSGFR.[G]		1	1	A6TEV0	A6TEV0	0	2	0.6225	0	1	1	775.377990722656	1549.74870481531	-1.23207867758128	-0.000954707343680639	CID	MS2		25.225	44.0663673069333	40180	Control_CNB2_220917_02.raw	0/0	3.46931791305542			0	2.235E-09
High	Sequest HT (A2)	Unambiguous	[K].GEILGGMAAVEQPEPAAQPK.[K]		1	1	B5XNA0	B5XNA0	0	2	0.7461	0	1	1	997.008117675781	1993.00895872156	1.53374436055054	0.00152838078133755	HCD	MS2	0	30.97	44.0932116544	40204	Control_CNB2_220917_02.raw	0/0	5.07527351379395			0	6.445E-14
High	Sequest HT (A2)	Unambiguous	[K].GEILGGMAAVEQPEPAAQPK.[K]		1	1	B5XNA0	B5XNA0	0	2	0.7884	0	1	1	997.008117675781	1993.00895872156	1.53374436055054	0.00152838078133755	CID	MS2		39.735	44.0952241586667	40206	Control_CNB2_220917_02.raw	0/0	5.01058721542358			0	1.657E-09
High	Sequest HT (A2)	Unambiguous	[K].VNANIGNSAVTSSIEEEVEK.[L]		1	2	A6TGQ1	A6TGQ1; B5XYE4	0	2	0.8282	0	1	1	1045.51477050781	2090.02226438563	-1.20484905084012	-0.00125908218774384	HCD	MS2	75.13502	21.325	44.1083002530667	40219	Control_CNB2_220917_02.raw	0/0	4.53595542907715			0	1.235E-11
High	Sequest HT (A2)	Unambiguous	[K].VNANIGNSAVTSSIEEEVEK.[L]		1	2	A6TGQ1	A6TGQ1; B5XYE4	0	2	0.8216	0	1	1	1045.51477050781	2090.02226438563	-1.20484905084012	-0.00125908218774384	CID	MS2		31.225	44.1100985357333	40221	Control_CNB2_220917_02.raw	0/0	5.09875392913818			0	3.977E-12
High	Sequest HT (A2)	Unambiguous	[K].TEFDVILK.[A]		1	2	A6TGN9	P0A299; A6TGN9	0	2	0.5965	0	1	1	482.771118164063	964.534959698125	-0.0150558302538324	-7.26093742287048E-06	HCD	MS2	15.94308	7.18704	44.1964753773333	40291	Control_CNB2_220917_02.raw	0/0	1.70928061008453			0	0.0004058
High	Sequest HT (A2)	Unambiguous	[K].TEFDVILK.[A]		1	2	A6TGN9	P0A299; A6TGN9	0	2	0.6335	0	1	1	482.771118164063	964.534959698125	-0.0150558302538324	-7.26093742287048E-06	CID	MS2		8.513535	44.1978547968	40293	Control_CNB2_220917_02.raw	0/0	1.90909671783447			0	7.467E-05
High	Sequest HT (A2)	Unambiguous	[K].GEILGGMAAVEQPEPAAQPK.[K]		1	1	B5XNA0	B5XNA0	0	2	0.7406	0	1	1	997.005798339844	1993.00432004969	-0.793730871930282	-0.000790955156162454	CID	MS2		30.37	44.2072235314667	40305	Control_CNB2_220917_02.raw	0/0	4.01340532302856			0	5.9E-05
High	Sequest HT (A2)	Unambiguous	[R].QAVTNPQNTLFAIK.[R]		1	2	A6T4F4	A6T4F4; B5Y242	0	2	0.5514	0	1	1	772.925415039063	1544.84355344813	0.282118048035611	0.000217914062432101	HCD	MS2	26.57586	26.38	44.2237993352	40321	Control_CNB2_220917_02.raw	0/0	3.20862293243408	37453037	44.2357444763184	0	2.719E-07
High	Sequest HT (A2)	Unambiguous	[R].QAVTNPQNTLFAIK.[R]		1	2	A6T4F4	A6T4F4; B5Y242	0	2	0.6388	0	1	1	772.925415039063	1544.84355344813	0.282118048035611	0.000217914062432101	CID	MS2		17.815	44.2252033984	40323	Control_CNB2_220917_02.raw	0/0	2.99325370788574	37453037	44.2357444763184	0	3.334E-06
High	Sequest HT (A2)	Unambiguous	[K].FESEVYILSK.[D]		1	1	A6TEX7	A6TEX7	0	2	0.5955	0	1	1	607.819030761719	1214.63078489344	0.373655610311756	0.000226926718823961	HCD	MS2	23.48952	12.95684	44.2996649346667	40377	Control_CNB2_220917_02.raw	0/0	2.20124626159668			0	1.609E-05
High	Sequest HT (A2)	Unambiguous	[K].FESEVYILSK.[D]		1	1	A6TEX7	A6TEX7	0	2	0.7576	0	1	1	607.819030761719	1214.63078489344	0.373655610311756	0.000226926718823961	CID	MS2		14.44901	44.3013242941333	40379	Control_CNB2_220917_02.raw	0/0	2.31193089485168			0	3.618E-05
High	Sequest HT (A2)	Unambiguous	[R].APIVLAVYTR.[A]		1	1	Q9F663	Q9F663	0	2	0.9639	0	1	1	551.834594726563	1102.66191282313	0.00615159110467552	3.39156258633011E-06	HCD	MS2	0	22.69849	44.3021853837333	40380	Control_CNB2_220917_02.raw	0/0	2.49323344230652			0	5.704E-06
High	Sequest HT (A2)	Unambiguous	[R].APIVLAVYTR.[A]		1	1	Q9F663	Q9F663	0	2	0.87	0	1	1	551.834594726563	1102.66191282313	0.00615159110467552	3.39156258633011E-06	CID	MS2		21.5265	44.3038895826667	40382	Control_CNB2_220917_02.raw	0/0	2.77443099021912			0	1.401E-06
High	Sequest HT (A2)	Unambiguous	[R].IMNVLGQPVDMK.[G]		1	2	A6TG36	A6TG36; B5XZM4	0	2	0.6368	0	1	1	672.854614257813	1344.70195188563	0.407247009184685	0.000273812812565666	CID	MS2		30.67	44.3800487066667	40440	Control_CNB2_220917_02.raw	0/0	3.80225014686584	52168952.5	44.4123611450195	0	8.209E-06
High	Sequest HT (A2)	Unambiguous	[K].TEFDVILK.[A]		1	2	A6TGN9	P0A299; A6TGN9	0	2	0.5171	0	1	1	482.771331787109	964.535386944219	0.42789969253113	0.00020636210945213	CID	MS2		12.88366	44.9092202504	40816	Control_CNB2_220917_02.raw	0/0	2.04972624778748			0	0.0001345
High	Sequest HT (A2)	Unambiguous	[R].QGNALGWATAGGSGFR.[G]		1	1	A6TEV0	A6TEV0	0	2	0.6049	0	1	1	775.377990722656	1549.74870481531	-1.23207867758128	-0.000954707343680639	HCD	MS2	0	14.38	44.0648185138667	40178	Control_CNB2_220917_02.raw	0/0	4.09664154052734			0	2.752E-08
High	Sequest HT (A2)	Unambiguous	[R].EADGqDFQLYPGELGK.[R]	Q5(Deamidated)	1	2	A6TDX0	B5XU89; A6TDX0	0	2	0.0327	0	1	1	884.41552734375	1767.8237780575	9.38573936825524	0.00829608874999921	CID	MS2		33.1	44.9439166298667	40846	Control_CNB2_220917_02.raw	0/0	3.36436152458191	27373822.5	44.9266014099121	0	2.357E-05
High	Sequest HT (A2)	Unambiguous	[R].QGNALGWATAGGSGFR.[G]		1	1	A6TEV0	A6TEV0	0	2	0.6801	0	1	1	775.379333496094	1549.75139036219	0.50081102114894	0.000388066093819361	HCD	MS2	29.84002	29.59028	44.9685610978667	40861	Control_CNB2_220917_02.raw	0/0	3.47414374351501	18607330	44.9412879943848	0	4.466E-07
High	Sequest HT (A2)	Unambiguous	[R].QGNALGWATAGGSGFR.[G]		1	1	A6TEV0	A6TEV0	0	2	0.4868	0	1	1	775.379943847656	1549.75261106531	1.2884881569354	0.000998417656319361	CID	MS2		22.42	45.3119272245333	41148	Control_CNB2_220917_02.raw	0/0	3.02156400680542			0	8.661E-08
High	Sequest HT (A2)	Unambiguous	[K].GEILGGMAAVEQPEPAAQPK.[K]		1	1	B5XNA0	B5XNA0	0	2	0.7436	0	1	1	997.005676269531	1993.00407590906	-0.916229568376641	-0.000913025468662454	HCD	MS2	21.62287	32.17	45.3137402642667	41150	Control_CNB2_220917_02.raw	0/0	5.07325077056885	7016956.125	45.3313636779785	0	2.033E-09
High	Sequest HT (A2)	Unambiguous	[K].GEILGGMAAVEQPEPAAQPK.[K]		1	1	B5XNA0	B5XNA0	0	2	0.7426	0	1	1	997.005676269531	1993.00407590906	-0.916229568376641	-0.000913025468662454	CID	MS2		23.815	45.3153584077333	41152	Control_CNB2_220917_02.raw	0/0	4.07572793960571	7016956.125	45.3313636779785	0	9.409E-06
High	Sequest HT (A2)	Unambiguous	[K].EATFEEMIAR.[R]		1	1	B5XSS1	B5XSS1	0	2	0.5676	0	1	1	598.784606933594	1196.56193723719	0.282206271510659	0.000168838593822329	HCD	MS2	30.39684	29.365	45.3232016768	41160	Control_CNB2_220917_02.raw	0/0	2.2186267375946	6931756.375	45.2979850769043	0	0.0004462
High	Sequest HT (A2)	Unambiguous	[R].AQSVVDYLVAK.[G]		1	1	P24017	P24017	0	2	0.5	0	1	1	596.83251953125	1192.6577624325	0.45942161196929	0.000273966250006197	HCD	MS2	0	26.905	45.3438051882667	41179	Control_CNB2_220917_02.raw	0/0	2.42397618293762			0	0.0002033
High	Sequest HT (A2)	Unambiguous	[K].EAAIQVSnVAIFNAATGK.[A]	N8(Deamidated)	1	1	A6TEW1	A6TEW1	0	2		0.0109	2	2	902.98388671875	1804.9604968075	9.16520286503052	0.0082713387498059	CID	MS2		41.47767	68.9260813632	61399	Control_CNB2_220917_03.raw	0/0	4.53755140304565			0	1.744E-07
High	Sequest HT (A2)	Unambiguous	[R].AGDNAPMAYIELVDR.[A]		1	1	A6TEU7	A6TEU7	0	2	0.7238	0	1	1	817.896301269531	1634.78532590906	0.638524039109112	0.000521924531426521	HCD	MS2	14.46389	39.195	68.927068672	61400	Control_CNB2_220917_03.raw	0/0	3.43564558029175			0	1.008E-08
High	Sequest HT (A2)	Unambiguous	[R].EADGQDFQLYPGELGK.[R]		1	2	A6TDX0	B5XU89; A6TDX0	0	2	0.3156	0	1	1	883.914489746094	1766.82170286219	-0.830313886251117	-0.00073350890625079	HCD	MS2	21.27656	19.81	45.3619833624	41198	Control_CNB2_220917_02.raw	0/0	3.57714152336121			0	1.291E-09
High	Sequest HT (A2)	Unambiguous	[R].EADGQDFQLYPGELGK.[R]		1	2	A6TDX0	B5XU89; A6TDX0	0	2	0.591	0	1	1	883.914489746094	1766.82170286219	-0.830313886251117	-0.00073350890625079	CID	MS2		29.92	45.3636774042667	41200	Control_CNB2_220917_02.raw	0/0	3.57400512695313			0	1.161E-07
High	Sequest HT (A2)	Unambiguous	[K].VNANIGNSAVTSSIEEEVEK.[L]		1	2	A6TGQ1	A6TGQ1; B5XYE4	0	2	0.814	0	1	1	1045.51477050781	2090.02226438563	-1.20484905084012	-0.00125908218774384	HCD	MS2	10.15676	38.7	45.3644690386667	41201	Control_CNB2_220917_02.raw	0/0	4.73232364654541	6146035.875	45.344165802002	0	2.582E-10
High	Sequest HT (A2)	Unambiguous	[K].VNANIGNSAVTSSIEEEVEK.[L]		1	2	A6TGQ1	A6TGQ1; B5XYE4	0	2	0.8588	0	1	1	1045.51477050781	2090.02226438563	-1.20484905084012	-0.00125908218774384	CID	MS2		30.37	45.3661998976	41203	Control_CNB2_220917_02.raw	0/0	4.32314586639404	6146035.875	45.344165802002	0	7.671E-09
High	Sequest HT (A2)	Unambiguous	[R].qAVTNPQnTLFAIK.[R]	Q1(Deamidated); N8(Deamidated)	1	2	A6T4F4	A6T4F4; B5Y242	0	2	0.0093	0	1	1	773.908874511719	1546.81047239344	-0.4378211023383	-0.000338613281317901	HCD	MS2	37.92997	40.27	45.3685934810667	41205	Control_CNB2_220917_02.raw	0/0	2.14591932296753	6784705.5	45.3183288574219	0	4.496E-05
High	Sequest HT (A2)	Unambiguous	[R].QAVTnPQnTLFAIK.[R]	N5(Deamidated); N8(Deamidated)	1	2	A6T4F4	A6T4F4; B5Y242	0	2		0.0093	2	2	773.908874511719	1546.81047239344	-0.4378211023383	-0.000338613281317901	HCD	MS2	37.92997	40.27	45.3685934810667	41205	Control_CNB2_220917_02.raw	0/0	2.12927865982056	6784705.5	45.3183288574219	0	5.1E-05
High	Sequest HT (A2)	Unambiguous	[R].qAVTNPqNTLFAIK.[R]	Q1(Deamidated); Q7(Deamidated)	1	2	A6T4F4	A6T4F4; B5Y242	0	2		0.0326	3	3	773.908874511719	1546.81047239344	-0.4378211023383	-0.000338613281317901	HCD	MS2	37.92997	40.27	45.3685934810667	41205	Control_CNB2_220917_02.raw	0/0	2.08234906196594	6784705.5	45.3183288574219	0	5.005E-05
High	Sequest HT (A2)	Unambiguous	[R].APIVLAVYTR.[A]		1	1	Q9F663	Q9F663	0	2	0.8258	0	1	1	551.834594726563	1102.66191282313	0.00615159110467552	3.39156258633011E-06	CID	MS2		24.71329	45.362635712	41199	Control_CNB2_220917_02.raw	0/0	2.86696696281433			0	1.989E-06
High	Sequest HT (A2)	Unambiguous	[R].AGDNAPMAYIELVDR.[A]		1	1	A6TEU7	A6TEU7	0	2	0.7847	0	1	1	817.896301269531	1634.78532590906	0.638524039109112	0.000521924531426521	CID	MS2		35.19	68.9298229136	61401	Control_CNB2_220917_03.raw	0/0	3.52891731262207			0	4.918E-08
High	Sequest HT (A2)	Unambiguous	[R].SNQNTcINQMPcVSLGEPIER.[G]	C6(Carbamidomethyl); C12(Carbamidomethyl)	1	2	A6TGP0	B5XYF5; A6TGP0	0	3	0.551	0	1	1	816.374938964844	2447.11026363453	-0.378080682519005	-0.000308401822825507	CID	MS2		29.14	45.2723329986667	41116	Control_CNB2_220917_02.raw	0/0	3.13645267486572	7513765.5	45.2875366210938	0	3.298E-06
High	Sequest HT (A2)	Unambiguous	[R].SNQNTcINQMPcVSLGEPIER.[G]	C6(Carbamidomethyl); C12(Carbamidomethyl)	1	2	A6TGP0	B5XYF5; A6TGP0	0	3	0.5723	0	1	1	816.374938964844	2447.11026363453	-0.378080682519005	-0.000308401822825507	HCD	MS2	0	38.325	45.2703269136	41114	Control_CNB2_220917_02.raw	0/0	3.38741278648376	7513765.5	45.2875366210938	0	7.942E-07
High	Sequest HT (A2)	Unambiguous	[R].QGNALGWATAGGSGFR.[G]		1	1	A6TEV0	A6TEV0	0	2	0.6484	0	1	1	775.379333496094	1549.75139036219	0.50081102114894	0.000388066093819361	CID	MS2		33.1	44.9739131834667	40863	Control_CNB2_220917_02.raw	0/0	3.09797120094299	18607330	44.9412879943848	0	2.393E-07
High	Sequest HT (A2)	Unambiguous	[R].APIVLAVYTR.[A]		1	1	Q9F663	Q9F663	0	2	0.9	0	1	1	551.834655761719	1102.66203489344	0.11685670554759	6.44267188363301E-05	HCD	MS2	19.91971	26.57431	45.0174316197333	40896	Control_CNB2_220917_02.raw	0/0	2.60350298881531			0	1.002E-05
High	Sequest HT (A2)	Unambiguous	[R].EADGQDFQLYPGELGK.[R]		1	2	A6TDX0	B5XU89; A6TDX0	0	2	0.4973	0	1	1	883.914794921875	1766.82231321375	-0.484862472150942	-0.00042833312500079	HCD	MS2	41.61637	19.81	45.0184541656	40897	Control_CNB2_220917_02.raw	0/0	3.66232585906982	27892796.5	45.0734062194824	0	1.605E-09
High	Sequest HT (A2)	Unambiguous	[R].APIVLAVYTR.[A]		1	1	Q9F663	Q9F663	0	2	0.87	0	1	1	551.834655761719	1102.66203489344	0.11685670554759	6.44267188363301E-05	CID	MS2		29.77	45.0191417517333	40898	Control_CNB2_220917_02.raw	0/0	3.00255870819092			0	1.429E-06
High	Sequest HT (A2)	Unambiguous	[R].EADGQDFQLYPGELGK.[R]		1	2	A6TDX0	B5XU89; A6TDX0	0	2	0.5761	0	1	1	883.914794921875	1766.82231321375	-0.484862472150942	-0.00042833312500079	CID	MS2		29.92	45.0201879968	40899	Control_CNB2_220917_02.raw	0/0	3.08861589431763	27892796.5	45.0734062194824	0	1.267E-06
High	Sequest HT (A2)	Unambiguous	[K].AIMASDLGLNPSSAGSDIR.[V]		1	1	B5Y1J9	B5Y1J9	0	2	0.6614	0	1	1	937.968078613281	1874.92888059656	0.655458124809834	0.000614468281355585	CID	MS2		21.34	45.040461948	40914	Control_CNB2_220917_02.raw	0/0	6.38181304931641			0	1.62E-12
High	Sequest HT (A2)	Unambiguous	[R].LALEGLGVnGQ.[-]	N9(Deamidated)	1	1	Q9F663	Q9F663	0	2	0.1082	0	1	1	536.288024902344	1071.56877317469	0.660317071929647	0.000353787343725154	CID	MS2		19.21	45.0666669597333	40935	Control_CNB2_220917_02.raw	0/0	3.41702437400818	51498331	45.1290855407715	0	4.896E-06
High	Sequest HT (A2)	Unambiguous	[K].AIISDVNATDEDRWNAVLK.[L]		1	1	B5XNA6	B5XNA6	1	3	0.545	0	1	1	710.698425292969	2130.08072261891	-0.868347132387897	-0.00061655036446003	HCD	MS2	31.4468	30.8338	68.9380512493333	61408	Control_CNB2_220917_03.raw	0/0	2.11247849464417			0	1.458E-06
High	Sequest HT (A2)	Unambiguous	[R].GITINTSHVEYDTPTR.[H]		1	1	A6TEX7	A6TEX7	0	3	0.7238	0	1	1	601.967041015625	1803.88656978688	-0.331120003080067	-0.000199101041440978	HCD	MS2	87.69203	24.27758	45.1537632781333	41007	Control_CNB2_220917_02.raw	0/0	3.91061639785767	75472927	45.1695518493652	0	3.238E-07
High	Sequest HT (A2)	Unambiguous	[R].GITINTSHVEYDTPTR.[H]		1	1	A6TEX7	A6TEX7	0	3	0.6095	0	1	1	601.967041015625	1803.88656978688	-0.331120003080067	-0.000199101041440978	CID	MS2		19.45884	45.1557029490667	41009	Control_CNB2_220917_02.raw	0/0	1.68568229675293	75472927	45.1695518493652	0	6.03E-07
High	Sequest HT (A2)	Unambiguous	[K].FESEVYILSK.[D]		1	1	A6TEX7	A6TEX7	0	2	0.6667	0	1	1	607.818725585938	1214.63017454188	-0.128844242443773	-7.8249062426039E-05	CID	MS2		13.78239	45.1869558216	41038	Control_CNB2_220917_02.raw	0/0	2.43356943130493			0	3.419E-05
High	Sequest HT (A2)	Unambiguous	[K].ITLNMGVGEAIADK.[K]		1	2	A6TEW0	A6TEW0; B5XNA5	0	2	0.634	0	1	1	716.37841796875	1431.7495593075	-1.13972491180504	-0.0008159012500073	CID	MS2		24.655	45.2437240466667	41086	Control_CNB2_220917_02.raw	0/0	4.18190860748291			0	2.536E-08
High	Sequest HT (A2)	Unambiguous	[R].AAVEEGVVAGGGVALVR.[V]		1	3	A6TH53	O66026; B5Y368; A6TH53	0	2	0.6385	0	1	1	777.436218261719	1553.86515989344	0.372351261835898	0.000289291718786444	HCD	MS2	34.96431	17.74	45.2538443805333	41096	Control_CNB2_220917_02.raw	0/0	3.43115639686584			0	3.771E-10
High	Sequest HT (A2)	Unambiguous	[K].TEFDVILK.[A]		1	2	A6TGN9	P0A299; A6TGN9	0	2	0.5561	0	1	1	482.77099609375	964.5347155575	-0.268173271845239	-0.00012933124992287	CID	MS2		9.594323	45.2544881301333	41097	Control_CNB2_220917_02.raw	0/0	2.05328488349915			0	0.0001603
High	Sequest HT (A2)	Unambiguous	[R].AAVEEGVVAGGGVALVR.[V]		1	3	A6TH53	O66026; B5Y368; A6TH53	0	2	0.7821	0	1	1	777.436218261719	1553.86515989344	0.372351261835898	0.000289291718786444	CID	MS2		28.135	45.2554779394667	41098	Control_CNB2_220917_02.raw	0/0	3.11891579627991			0	1.269E-09
High	Sequest HT (A2)	Unambiguous	[R].EADGQDFqLYPGELGK.[R]	Q8(Deamidated)	1	2	A6TDX0	B5XU89; A6TDX0	0	2		0.0327	2	2	884.41552734375	1767.8237780575	9.38573936825524	0.00829608874999921	CID	MS2		33.1	44.9439166298667	40846	Control_CNB2_220917_02.raw	0/0	3.25027585029602	27373822.5	44.9266014099121	0	2.47E-05
High	Sequest HT (A2)	Unambiguous	[R].GVDTTDTAAAALPAAqALAR.[R]	Q16(Deamidated)	1	2	A6TBJ8	B5XP99; A6TBJ8	0	2	0.7462	0	1	1	942.996154785156	1884.98503294031	10.0197504089416	0.00944344515636275	CID	MS2		21.565	44.0586708912	40174	Control_CNB2_220917_02.raw	0/0	4.61392593383789			0	6.854E-07
High	Sequest HT (A2)	Unambiguous	[R].GVDTTDTAAAALPAAqALAR.[R]	Q16(Deamidated)	1	2	A6TBJ8	B5XP99; A6TBJ8	0	2	0.6235	0	1	1	942.996154785156	1884.98503294031	10.0197504089416	0.00944344515636275	HCD	MS2	35.55679	31.54	44.0570962826667	40172	Control_CNB2_220917_02.raw	0/0	4.16665983200073			0	1.83E-07
High	Sequest HT (A2)	Unambiguous	[K].WLAQGTIYPDVIESAASATGK.[A]		1	2	A6TCC2	B5XNM4; A6TCC2	0	2	0.7229	0	1	1	1089.55712890625	2178.1069811825	-0.341217053702722	-0.000371603750181748	HCD	MS2	0	40.215	68.9942639776	61463	Control_CNB2_220917_03.raw	0/0	4.14800405502319	22089609.75	69.0931854248047	0	2.73E-10
High	Sequest HT (A2)	Unambiguous	[K].GEILGGMAAVEQPEPAAQPK.[K]		1	1	B5XNA0	B5XNA0	0	2	0.7369	0	1	1	997.00732421875	1993.0073718075	0.737502833649206	0.000734923750087546	HCD	MS2	0	21.16	43.7062966117333	39829	Control_CNB2_220917_02.raw	0/0	5.16819953918457			0	4.952E-09
High	Sequest HT (A2)	Unambiguous	[K].EQGLTPVLcIGETEAENEAGKTEEVcAR.[Q]	C9(Carbamidomethyl); C26(Carbamidomethyl)	1	1	Q7X222	Q7X222	1	3	0.5242	0	1	1	1030.81762695313	3090.43832759938	0.941197268495886	0.000969569791574069	HCD	MS2	26.86921	39.63	69.1076375042667	61554	Control_CNB2_220917_03.raw	0/0	3.71964979171753			0	1.663E-07
High	Sequest HT (A2)	Unambiguous	[K].GEILGGMAAVEQPEPAAQPK.[K]		1	1	B5XNA0	B5XNA0	0	2	0.8457	0	1	1	997.008178710938	1993.00908079188	1.59499370877372	0.00158941593758755	CID	MS2		31.075	43.7081008544	39831	Control_CNB2_220917_02.raw	0/0	4.99399518966675			0	1.249E-09
High	Sequest HT (A2)	Unambiguous	[R].FDGNAcVILNNNSEQPIGTR.[I]	C6(Carbamidomethyl)	1	1	A6TEW2	A6TEW2	0	2	0.7448	0	1	1	1110.02819824219	2219.04911985438	-0.826928115605809	-0.00091749781226369	HCD	MS2	0	27.25	43.7220793789333	39848	Control_CNB2_220917_02.raw	0/0	4.7751407623291			0	7.943E-10
High	Sequest HT (A2)	Unambiguous	[R].GLDITITTTAK.[S]		1	2	A6TEW0	A6TEW0; B5XNA5	0	2	0.8712	0	1	1	567.324279785156	1133.64128294031	0.046637605643519	2.64351563146192E-05	CID	MS2		16.71519	43.732664236	39857	Control_CNB2_220917_02.raw	0/0	2.64099478721619			0	5.285E-05
High	Sequest HT (A2)	Unambiguous	[K].AVIAAVEELK.[A]		1	1		B5Y368	0	2	0.5986	0	1	1	521.810607910156	1042.61393919031	-0.333708919730339	-0.000173964843725116	HCD	MS2	31.70205	20.005	43.7486051448	39873	Control_CNB2_220917_02.raw	0/0	1.47483777999878			0	9.429E-05
High	Sequest HT (A2)	Unambiguous	[R].AQSVVDYLVAK.[G]		1	1	P24017	P24017	0	2	0.66	0	1	1	596.832580566406	1192.65788450281	0.561773160273281	0.000335001406256197	HCD	MS2	46.87848	17.73944	43.7055301805333	39828	Control_CNB2_220917_02.raw	0/0	2.49748730659485			0	5.202E-05
High	Sequest HT (A2)	Unambiguous	[K].AVLAAVEELK.[A]		1	2	A6TH53	O66026; A6TH53	0	2	0.5986	0	1	2	521.810607910156	1042.61393919031	-0.333708919730339	-0.000173964843725116	HCD	MS2	31.70205	20.005	43.7486051448	39873	Control_CNB2_220917_02.raw	0/0	1.47483777999878			0	9.429E-05
High	Sequest HT (A2)	Unambiguous	[R].AGENVGVLLR.[G]		1	1	A6TEX7	A6TEX7	0	2	0.3648	0	1	1	514.298156738281	1027.58903684656	-0.420910733424466	-0.000216261718605892	CID	MS2		16.18	43.7525551674667	39878	Control_CNB2_220917_02.raw	0/0	2.33045029640198			0	2.554E-05
High	Sequest HT (A2)	Unambiguous	[R].TTDVTGTIELPEGVEMVMPGDNIK.[M]		1	1	A6TEX7	A6TEX7	0	3	0.8091	0	1	1	849.417358398438	2546.23752193531	0.428281246498092	0.000363501770910564	CID	MS2		25.84074	69.1024527573333	61549	Control_CNB2_220917_03.raw	0/0	5.50079870223999			0	5.54E-13
High	Sequest HT (A2)	Unambiguous	[R].FATSDLNDLYR.[R]		1	1	A6TGP1	A6TGP1	0	2	0.4375	0	1	1	657.820556640625	1314.63383665125	1.05003588148069	0.000690205625005547	HCD	MS2	64.95459	26.35	43.7891557133333	39918	Control_CNB2_220917_02.raw	0/0	2.55564212799072			0	6.234E-05
High	Sequest HT (A2)	Unambiguous	[R].FATSDLNDLYR.[R]		1	1	A6TGP1	A6TGP1	0	2	0.4498	0	1	1	657.820556640625	1314.63383665125	1.05003588148069	0.000690205625005547	CID	MS2		33.61219	43.7908889570667	39920	Control_CNB2_220917_02.raw	0/0	2.68599081039429			0	0.000138
High	Sequest HT (A2)	Unambiguous	[R].TTDVTGTIELPEGVEMVMPGDNIK.[M]		1	1	A6TEX7	A6TEX7	0	3	0.6496	0	1	1	849.417358398438	2546.23752193531	0.428281246498092	0.000363501770910564	HCD	MS2	0	30.34862	69.1004962328	61547	Control_CNB2_220917_03.raw	0/0	5.08452463150024			0	5.196E-13
High	Sequest HT (A2)	Unambiguous	[K].GDSTIADPQTFEEQALR.[F]		1	1	Q48485	Q48485	0	2	0.1148	0	1	1	939.447937011719	1877.88859739344	0.551919858778996	0.000518221718721179	HCD	MS2	0	20.56	43.7924845173333	39922	Control_CNB2_220917_02.raw	0/0	3.30759358406067	40781417.25	43.9976081848145	0	1.028E-07
High	Sequest HT (A2)	Unambiguous	[R].AGENVGVLLR.[G]		1	1	A6TEX7	A6TEX7	0	2	0.3962	0	1	1	514.298156738281	1027.58903684656	-0.420910733424466	-0.000216261718605892	HCD	MS2	0	29.14	43.7509325384	39876	Control_CNB2_220917_02.raw	0/0	2.11816215515137			0	4.942E-05
High	Sequest HT (A2)	Unambiguous	[R].QGNALGWATAGGSGFR.[G]		1	1	A6TEV0	A6TEV0	0	2	0.6384	0	1	1	775.378967285156	1549.75065794031	0.0282047396770612	2.18551563193614E-05	CID	MS2		19.57406	43.7047490181333	39827	Control_CNB2_220917_02.raw	0/0	3.64799761772156			0	3.903E-10
High	Sequest HT (A2)	Unambiguous	[R].QGNALGWATAGGSGFR.[G]		1	1	A6TEV0	A6TEV0	0	2	0.6193	0	1	1	775.378967285156	1549.75065794031	0.0282047396770612	2.18551563193614E-05	HCD	MS2	15.0596	19.525	43.7031091978667	39825	Control_CNB2_220917_02.raw	0/0	4.14781332015991			0	1.214E-09
High	Sequest HT (A2)	Unambiguous	[K].GVLGYTEDDVVSTDFNGEVcTSVFDAK.[A]	C20(Carbamidomethyl)	1	1	P24164	P24164	0	3	0.76	0	1	1	975.444519042969	2924.31900386891	1.63447856139402	0.00159324296871214	HCD	MS2	0	33.1	69.1234203813333	61571	Control_CNB2_220917_03.raw	0/0	4.75484132766724			0	1.329E-08
High	Sequest HT (A2)	Unambiguous	[R].DIcQcEALWTPAK.[I]	C3(Carbamidomethyl); C5(Carbamidomethyl)	1	2	A6TCC2	B5XNM4; A6TCC2	0	2	0.6382	0	1	1	796.366638183594	1591.72599973719	1.05213394129387	0.000837353593773571	HCD	MS2	77.395	23.08	43.628602012	39742	Control_CNB2_220917_02.raw	0/0	1.98732697963715			0	0.0002592
High	Sequest HT (A2)	Unambiguous	[R].DIcQcEALWTPAK.[I]	C3(Carbamidomethyl); C5(Carbamidomethyl)	1	2	A6TCC2	B5XNM4; A6TCC2	0	2	0.756	0	1	1	796.366638183594	1591.72599973719	1.05213394129387	0.000837353593773571	CID	MS2		32.74	43.6303812949333	39744	Control_CNB2_220917_02.raw	0/0	2.50245237350464			0	0.0003233
High	Sequest HT (A2)	Unambiguous	[K].AGSGALTLGQPNSPGVPADFAK.[H]		1	2	A6T4V8	B5Y1L5; A6T4V8	0	2	0.6713	0	1	1	1028.02966308594	2055.05204954188	0.732644693030447	0.000752810937456161	HCD	MS2	19.13874	33.1	43.6385307557333	39754	Control_CNB2_220917_02.raw	0/0	4.28579616546631	9742071.5	43.5240898132324	0	7.029E-09
High	Sequest HT (A2)	Unambiguous	[K].AGSGALTLGQPNSPGVPADFAK.[H]		1	2	A6T4V8	B5Y1L5; A6T4V8	0	2	0.8022	0	1	1	1028.02966308594	2055.05204954188	0.732644693030447	0.000752810937456161	CID	MS2		41.205	43.6405249210667	39756	Control_CNB2_220917_02.raw	0/0	3.64107203483582	9742071.5	43.5240898132324	0	6.171E-08
High	Sequest HT (A2)	Unambiguous	[K].LVADSITSQLER.[R]		1	1	B5XNA0	B5XNA0	0	2	0.6045	0	1	1	666.362915039063	1331.71855344813	1.52681001869297	0.00101663906252725	HCD	MS2	82.87436	26.26	43.6551799896	39771	Control_CNB2_220917_02.raw	0/0	2.67948842048645			0	8.421E-05
High	Sequest HT (A2)	Unambiguous	[K].LVADSITSQLER.[R]		1	1	B5XNA0	B5XNA0	0	2	0.6329	0	1	1	666.362915039063	1331.71855344813	1.52681001869297	0.00101663906252725	CID	MS2		35.67	43.6569217765333	39773	Control_CNB2_220917_02.raw	0/0	3.46283006668091			0	2.262E-06
High	Sequest HT (A2)	Unambiguous	[K].AAGAELVGMEDLAEQIK.[K]		1	1	A6TGN6	A6TGN6	0	2	0.6264	0	1	1	872.94287109375	1744.8784655575	-0.0634557046490514	-5.53612497924405E-05	HCD	MS2	5.191064	19.28724	69.1362720605333	61581	Control_CNB2_220917_03.raw	0/0	4.4678201675415			0	9.102E-13
High	Sequest HT (A2)	Unambiguous	[K].GVLGYTEDDVVSTDFnGEVcTSVFDAK.[A]	N16(Deamidated); C20(Carbamidomethyl)	1	1	P24164	P24164	0	3	0.9176	0	1	1	975.773010253906	2925.30447750172	2.1322139510606	0.00207912057287984	CID	MS2		41.535	69.12549536	61573	Control_CNB2_220917_03.raw	0/0	6.55319881439209			0	6.996E-11
High	Sequest HT (A2)	Unambiguous	[R].IMNVLGQPVDMK.[G]		1	2	A6TG36	A6TG36; B5XZM4	0	2	0.5985	0	1	1	672.854858398438	1344.70244016688	0.770362008881369	0.000517953437565666	HCD	MS2	0	29.33016	43.6756589744	39795	Control_CNB2_220917_02.raw	0/0	2.69371271133423			0	6.146E-05
High	Sequest HT (A2)	Unambiguous	[K].IVAADNGDAWLDVK.[G]		1	2	A6T4F4	A6T4F4; B5Y242	0	2	0.696	0	1	1	743.881469726563	1486.75566282313	1.36465321398825	0.00101445156246882	HCD	MS2	44.19613	23.44	43.6763582376	39796	Control_CNB2_220917_02.raw	0/0	3.51920986175537			0	5.404E-09
High	Sequest HT (A2)	Unambiguous	[R].IMNVLGQPVDMK.[G]		1	2	A6TG36	A6TG36; B5XZM4	0	2	0.6459	0	1	1	672.854858398438	1344.70244016688	0.770362008881369	0.000517953437565666	CID	MS2		25.57	43.6774768424	39797	Control_CNB2_220917_02.raw	0/0	3.69857907295227			0	5.161E-07
High	Sequest HT (A2)	Unambiguous	[K].IVAADNGDAWLDVK.[G]		1	2	A6T4F4	A6T4F4; B5Y242	0	2	0.7775	0	1	1	743.881469726563	1486.75566282313	1.36465321398825	0.00101445156246882	CID	MS2		31.48399	43.6784497034667	39798	Control_CNB2_220917_02.raw	0/0	3.55173134803772			0	5.174E-08
High	Sequest HT (A2)	Unambiguous	[R].GVDTTDTAAAALPAAQALAR.[R]		1	2	A6TBJ8	B5XP99; A6TBJ8	0	2	0.6608	0	1	1	942.495178222656	1883.98307981531	0.504126497580047	0.000474882656362752	HCD	MS2	0	28.465	43.6868245725333	39808	Control_CNB2_220917_02.raw	0/0	3.9518780708313	7769158.5	43.807746887207	0	3.296E-08
High	Sequest HT (A2)	Unambiguous	[R].GVDTTDTAAAALPAAQALAR.[R]		1	2	A6TBJ8	B5XP99; A6TBJ8	0	2	0.8029	0	1	1	942.495178222656	1883.98307981531	0.504126497580047	0.000474882656362752	CID	MS2		38.53	43.6887269216	39810	Control_CNB2_220917_02.raw	0/0	4.10633993148804	7769158.5	43.807746887207	0	5.441E-08
High	Sequest HT (A2)	Unambiguous	[R].STVGHDLNLDVcGK.[C]	C12(Carbamidomethyl)	1	2	A6TGC6	A6TGC6; B5XZ32	0	3	0.5563	0	1	1	505.580932617188	1514.72824459156	0.975133993910014	0.000492353854167978	HCD	MS2	70.05154	28.51	43.6904910418667	39812	Control_CNB2_220917_02.raw	0/0	2.84391856193542	7007632.625	43.7266159057617	0	0.0001376
High	Sequest HT (A2)	Unambiguous	[-].MIQEQTMLNVADNSGAR.[R]		1	1	A6TEW2	A6TEW2	0	2	0.1411	0	1	1	939.447937011719	1877.88859739344	2.23161948774619	0.00209536171882974	CID	MS2		30.565	43.7942494162667	39924	Control_CNB2_220917_02.raw	0/0	3.26364731788635	40781417.25	43.9976081848145	0	1.54E-07
High	Sequest HT (A2)	Unambiguous	[K].ITLNMGVGEAIADKK.[L]		1	2	A6TEW0	A6TEW0; B5XNA5	1	3	0.6984	0	1	1	520.619873046875	1559.84506588063	-0.697626090963531	-0.000362729791656117	CID	MS2		23.89745	69.0799495928	61531	Control_CNB2_220917_03.raw	0/0	1.88763296604156			0	0.0005784
High	Sequest HT (A2)	Unambiguous	[R].IGLTcQLAQVAER.[V]	C5(Carbamidomethyl)	1	2	A6TI29	A6TI29; A7KGA5	0	2	0.4723	0	1	1	729.890563964844	1458.77385129969	0.361570696984154	0.000263724843723168	HCD	MS2	11.36049	22.495	43.8144416656	39945	Control_CNB2_220917_02.raw	0/0	3.42748618125916			0	2.442E-08
High	Sequest HT (A2)	Unambiguous	[R].IGLTcQLAQVAER.[V]	C5(Carbamidomethyl)	1	2	A6TI29	A6TI29; A7KGA5	0	2	0.447	0	1	1	729.890563964844	1458.77385129969	0.361570696984154	0.000263724843723168	CID	MS2		33.115	43.8161318021333	39947	Control_CNB2_220917_02.raw	0/0	3.49160170555115			0	3.571E-06
High	Sequest HT (A2)	Unambiguous	[R].DGISALQMDIK.[I]		1	2	A6TEI3	A6TEI3; B5XSX9	0	2	0.5696	0	1	1	595.8076171875	1190.607957745	-0.497220518071821	-0.000295997499961231	HCD	MS2	75.55672	20.29242	43.9027987696	40034	Control_CNB2_220917_02.raw	0/0	2.29627680778503			0	1.696E-05
High	Sequest HT (A2)	Unambiguous	[R].DGISALQMDIK.[I]		1	2	A6TEI3	A6TEI3; B5XSX9	0	2	0.6124	0	1	1	595.8076171875	1190.607957745	-0.497220518071821	-0.000295997499961231	CID	MS2		15.95553	43.9052173949333	40035	Control_CNB2_220917_02.raw	0/0	2.58062291145325			0	0.0001678
High	Sequest HT (A2)	Unambiguous	[K].QYDINEAIALLK.[E]		1	1	A6TGN6	A6TGN6	0	2	0.4515	0	1	1	695.8828125	1390.75834837	0.497318851198328	0.000345825000067634	CID	MS2		23.87121	69.0071068002667	61474	Control_CNB2_220917_03.raw	0/0	2.68103075027466			0	0.0005269
High	Sequest HT (A2)	Unambiguous	[K].QYDINEAIALLK.[E]		1	1	A6TGN6	A6TGN6	0	2	0.4807	0	1	1	695.8828125	1390.75834837	0.497318851198328	0.000345825000067634	HCD	MS2	53.36941	29.695	69.0052797994667	61472	Control_CNB2_220917_03.raw	0/0	2.85437941551209			0	1.939E-05
High	Sequest HT (A2)	Unambiguous	[K].IGVLTSGGDAPGMNAAIR.[G]		1	1	A6TGB8	A6TGB8	0	2	0.4357	0	1	1	850.442260742188	1699.87724485438	-1.37335353231671	-0.00116726781243415	CID	MS2		30.7	43.9413219442667	40072	Control_CNB2_220917_02.raw	0/0	3.18726778030396			0	4.193E-05
High	Sequest HT (A2)	Unambiguous	[K].DAALScDQFFVNHR.[W]	C6(Carbamidomethyl)	1	1	A6T4X1	A6T4X1	0	3	0.7409	0	1	1	560.591613769531	1679.76028804859	0.490206253360306	0.000274476197899295	HCD	MS2	79.85193	37.845	43.9421220349333	40073	Control_CNB2_220917_02.raw	0/0	3.28255224227905			0	0.0001063
High	Sequest HT (A2)	Unambiguous	[K].WLAQGTIYPDVIESAASATGK.[A]		1	2	A6TCC2	B5XNM4; A6TCC2	0	2	0.6698	0	1	1	1089.55712890625	2178.1069811825	-0.341217053702722	-0.000371603750181748	CID	MS2		29.95	68.9960174896	61465	Control_CNB2_220917_03.raw	0/0	3.18426203727722	22089609.75	69.0931854248047	0	4.041E-08
High	Sequest HT (A2)	Unambiguous	[R].APIVLAVYTR.[A]		1	1	Q9F663	Q9F663	0	2	0.9303	0	1	1	551.834716796875	1102.66215696375	0.227561819990504	0.00012546187508633	HCD	MS2	0	14.32	43.9517422045333	40083	Control_CNB2_220917_02.raw	0/0	2.43920731544495			0	4.656E-06
High	Sequest HT (A2)	Unambiguous	[R].APIVLAVYTR.[A]		1	1	Q9F663	Q9F663	0	2	0.9172	0	1	1	551.834716796875	1102.66215696375	0.227561819990504	0.00012546187508633	CID	MS2		25.18	43.9531780184	40085	Control_CNB2_220917_02.raw	0/0	3.02263998985291			0	1.66E-06
High	Sequest HT (A2)	Unambiguous	[K].VTVELTPYDLSK.[G]		1	1	A6T6Y1	A6T6Y1	0	2	0.7093	0	1	1	682.870056152344	1364.73283567469	1.51122457846893	0.00103120734377171	HCD	MS2	67.31735	15.64	43.9686456325333	40100	Control_CNB2_220917_02.raw	0/0	3.12646746635437			0	4.259E-06
High	Sequest HT (A2)	Unambiguous	[K].VTVELTPYDLSK.[G]		1	1	A6T6Y1	A6T6Y1	0	2	0.7902	0	1	1	682.870056152344	1364.73283567469	1.51122457846893	0.00103120734377171	CID	MS2		23.59828	43.9701751426667	40102	Control_CNB2_220917_02.raw	0/0	3.47985196113586			0	5.197E-07
High	Sequest HT (A2)	Unambiguous	[R].IMNVLGQPVDMK.[G]		1	2	A6TG36	A6TG36; B5XZM4	0	2	0.5251	0	1	1	672.854614257813	1344.70195188563	0.407247009184685	0.000273812812565666	HCD	MS2	61.89206	14.395	44.0260745450667	40136	Control_CNB2_220917_02.raw	0/0	2.59257745742798			0	4.518E-05
High	Sequest HT (A2)	Unambiguous	[R].IMNVLGQPVDMK.[G]		1	2	A6TG36	A6TG36; B5XZM4	0	2	0.6632	0	1	1	672.854614257813	1344.70195188563	0.407247009184685	0.000273812812565666	CID	MS2		20.69772	44.0275892682667	40138	Control_CNB2_220917_02.raw	0/0	3.79565811157227			0	3.389E-07
High	Sequest HT (A2)	Unambiguous	[R].GITINTSHVEYDTPTR.[H]		1	1	A6TEX7	A6TEX7	0	3	0.7612	0	1	1	601.967407226563	1803.88766841969	0.277916322774114	0.000167109896059022	HCD	MS2	43.63797	19.11384	44.0314766136	40143	Control_CNB2_220917_02.raw	0/0	4.2275128364563	56854258	44.0877685546875	0	9.616E-08
High	Sequest HT (A2)	Unambiguous	[R].GITINTSHVEYDTPTR.[H]		1	1	A6TEX7	A6TEX7	0	3	0.878	0	1	1	601.967407226563	1803.88766841969	0.277916322774114	0.000167109896059022	CID	MS2		17.53	44.0329511872	40145	Control_CNB2_220917_02.raw	0/0	2.53685760498047	56854258	44.0877685546875	0	2.291E-09
High	Sequest HT (A2)	Unambiguous	[R].LATLPTYEEAIAR.[L]		1	1	P0A297	P0A297	0	2	0.731	0	1	1	724.3935546875	1447.779832745	0.492019114017098	0.000356167500058291	CID	MS2		7.591432	43.8975259941333	40028	Control_CNB2_220917_02.raw	0/0	3.15983891487122			0	1.374E-07
High	Sequest HT (A2)	Unambiguous	[R].QAVTnPQnTLFAIK.[R]	N5(Deamidated); N8(Deamidated)	1	2	A6T4F4	A6T4F4; B5Y242	0	2	0.041	0	1	1	773.908874511719	1546.81047239344	-0.4378211023383	-0.000338613281317901	CID	MS2		33.87	45.3710605954667	41206	Control_CNB2_220917_02.raw	0/0	1.94853150844574	6784705.5	45.3183288574219	0	0.00033
High	Sequest HT (A2)	Unambiguous	[R].TTDVTGTIELPEGVEMVMPGDNIK.[M]		1	1	A6TEX7	A6TEX7	0	2	0.6742	0	1	1	1273.61633300781	2546.22538938563	-4.33661392889131	-0.00552102218739492	HCD	MS2	64.48916	20.635	69.0391554578667	61501	Control_CNB2_220917_03.raw	0/0	4.85176515579224			0	7.728E-08
High	Sequest HT (A2)	Unambiguous	[R].TTDVTGTIELPEGVEMVMPGDnIK.[M]	N22(Deamidated)	1	1	A6TEX7	A6TEX7	0	2	0.836	0	1	1	1274.12438964844	2547.24150266688	8.26596571037018	0.0105276184376051	CID	MS2		31.42	69.0445264757333	61503	Control_CNB2_220917_03.raw	0/0	5.06228876113892			0	1.057E-07
High	Sequest HT (A2)	Unambiguous	[R].VGMIEMDLASGR.[T]		2	8	P0A3M1; P37323	P96348; P0A3M1; P0A9Z9; P30896; P0A9Z8; Q9S424; P37323; P0AD64	0	2	0.5502	0	1	1	639.812805175781	1278.61833372156	0.207381366872282	0.000132580781382785	HCD	MS2	39.14693	19.09	43.8291414618667	39960	Control_CNB2_220917_02.raw	0/0	3.09475135803223			0	1.609E-07
High	Sequest HT (A2)	Unambiguous	[R].VGMIEMDLASGR.[T]		2	8	P0A3M1; P37323	P96348; P0A3M1; P0A9Z9; P30896; P0A9Z8; Q9S424; P37323; P0AD64	0	2	0.6236	0	1	1	639.812805175781	1278.61833372156	0.207381366872282	0.000132580781382785	CID	MS2		26.75805	43.8310288888	39962	Control_CNB2_220917_02.raw	0/0	3.55721378326416			0	1.219E-06
High	Sequest HT (A2)	Unambiguous	[K].DTTTIIDGVGEESAIQGR.[V]		1	3	A6TH53	O66026; B5Y368; A6TH53	0	2	0.6345	0	1	1	931.460632324219	1861.91398801844	0.114048480840715	0.000106174218785782	HCD	MS2	65.24539	32.185	43.8318019496	39963	Control_CNB2_220917_02.raw	0/0	3.83485460281372	18912238.25	43.9330520629883	0	8.152E-11
High	Sequest HT (A2)	Unambiguous	[K].DTTTIIDGVGEESAIQGR.[V]		1	3	A6TH53	O66026; B5Y368; A6TH53	0	2	0.69	0	1	1	931.460632324219	1861.91398801844	0.114048480840715	0.000106174218785782	CID	MS2		33.1	43.8370247874667	39965	Control_CNB2_220917_02.raw	0/0	3.711350440979	18912238.25	43.9330520629883	0	1.195E-08
High	Sequest HT (A2)	Unambiguous	[K].ITLNMGVGEAIADKK.[L]		1	2	A6TEW0	A6TEW0; B5XNA5	1	3	0.4576	0	1	1	520.619873046875	1559.84506588063	-0.697626090963531	-0.000362729791656117	HCD	MS2	36.14783	30.66472	69.0783953376	61529	Control_CNB2_220917_03.raw	0/0	2.71246027946472			0	5.385E-08
High	Sequest HT (A2)	Unambiguous	[K].TEFDVILK.[A]		1	2	A6TGN9	P0A299; A6TGN9	0	2	0.5069	0	1	1	482.771270751953	964.535264873906	0.301340971735426	0.00014532695320213	CID	MS2		5.76759	43.8436408381333	39970	Control_CNB2_220917_02.raw	0/0	2.16734409332275			0	9.395E-05
High	Sequest HT (A2)	Unambiguous	[R].QAVTNPQNTLFAIK.[R]		1	2	A6T4F4	A6T4F4; B5Y242	0	2	0.6103	0	1	1	772.925842285156	1544.84440794031	0.83524359052852	0.000645160156182101	HCD	MS2	9.646626	28.195	43.8478645413333	39976	Control_CNB2_220917_02.raw	0/0	3.31456589698792			0	2.391E-10
High	Sequest HT (A2)	Unambiguous	[R].QAVTNPQNTLFAIK.[R]		1	2	A6T4F4	A6T4F4; B5Y242	0	2	0.6141	0	1	1	772.925842285156	1544.84440794031	0.83524359052852	0.000645160156182101	CID	MS2		15.715	43.8495987176	39978	Control_CNB2_220917_02.raw	0/0	2.97514820098877			0	1.144E-07
High	Sequest HT (A2)	Unambiguous	[K].EATFEEMIAR.[R]		1	1	B5XSS1	B5XSS1	0	2	0.7393	0	1	1	598.785095214844	1196.56291379969	1.0983468700048	0.000657119843822329	HCD	MS2	61.57444	14.455	43.8549547272	39985	Control_CNB2_220917_02.raw	0/0	2.57288765907288			0	0.0004435
High	Sequest HT (A2)	Unambiguous	[K].EATFEEMIAR.[R]		1	1	B5XSS1	B5XSS1	0	2	0.5269	0	1	1	598.785095214844	1196.56291379969	1.0983468700048	0.000657119843822329	CID	MS2		25.3	43.8564319488	39987	Control_CNB2_220917_02.raw	0/0	2.60461020469666			0	0.0005573
High	Sequest HT (A2)	Unambiguous	[K].FGVSAAAAVAVAAGPVEAAEEK.[T]		1	1	A6TGN9	A6TGN9	0	2	0.8344	0	1	1	1008.02624511719	2015.04521360438	0.405789756546876	0.000408842187425762	CID	MS2		31.525	69.0725996365333	61523	Control_CNB2_220917_03.raw	0/0	4.77260589599609			0	1.771E-12
High	Sequest HT (A2)	Unambiguous	[K].FESEVYILSK.[D]		1	1	A6TEX7	A6TEX7	0	2	0.5751	0	1	1	607.81884765625	1214.6304186825	0.0721556986584388	4.3821250073961E-05	HCD	MS2	33.13031	10.78506	43.8756308837333	40006	Control_CNB2_220917_02.raw	0/0	2.32952451705933			0	3.76E-05
High	Sequest HT (A2)	Unambiguous	[K].FESEVYILSK.[D]		1	1	A6TEX7	A6TEX7	0	2	0.7336	0	1	1	607.81884765625	1214.6304186825	0.0721556986584388	4.3821250073961E-05	CID	MS2		8.395594	43.8771372754667	40008	Control_CNB2_220917_02.raw	0/0	2.43814015388489			0	3.201E-05
High	Sequest HT (A2)	Unambiguous	[K].FGVSAAAAVAVAAGPVEAAEEK.[T]		1	1	A6TGN9	A6TGN9	0	2	0.7273	0	1	1	1008.02624511719	2015.04521360438	0.405789756546876	0.000408842187425762	HCD	MS2	0	43.15	69.0707956626667	61521	Control_CNB2_220917_03.raw	0/0	4.51323175430298			0	3.805E-14
High	Sequest HT (A2)	Unambiguous	[K].LVADSITSQLER.[R]		1	1	B5XNA0	B5XNA0	0	2	0.6336	0	1	1	666.362609863281	1331.71794309656	1.06849058414688	0.000711463281277247	CID	MS2		30.64	43.8833931357333	40015	Control_CNB2_220917_02.raw	0/0	2.91649603843689	5988376.5	43.8841018676758	0	1.889E-06
High	Sequest HT (A2)	Unambiguous	[R].AEQINALESVTIASK.[A]		1	1	A6THB4	A6THB4	0	3	0.5244	0	1	1	525.288024902344	1573.84952144703	4.03111130995951	0.00211477901045024	CID	MS2		21.415	43.8902262954667	40023	Control_CNB2_220917_02.raw	0/0	1.63711428642273			0	0.0003785
High	Sequest HT (A2)	Unambiguous	[R].TAAGQPVLVGTISIEK.[S]		1	2	A6T4P1	B5Y1T9; A6T4P1	0	2	0.6435	0	1	1	792.45361328125	1583.8999499325	-0.219810237031148	-0.000174078749978435	CID	MS2		26.32	43.6240213837333	39736	Control_CNB2_220917_02.raw	0/0	3.16606020927429	3507962.625	43.565071105957	0	4.399E-06
High	Sequest HT (A2)	Unambiguous	[K].AIMASDLGLNPSSAGSDIR.[V]		1	1	B5Y1J9	B5Y1J9	0	2	0.6575	0	1	1	937.968017578125	1874.92875852625	0.590351445951094	0.000553433125105585	HCD	MS2	16.8983	22.855	45.3823015173333	41214	Control_CNB2_220917_02.raw	0/0	5.80820989608765			0	1.303E-12
High	Sequest HT (A2)	Unambiguous	[R].QAVTNPQNTLFAIK.[R]		1	2	A6T4F4	A6T4F4; B5Y242	0	2	0.5172	0	1	1	772.925964355469	1544.84465208094	0.993279459812208	0.000767230468682101	HCD	MS2	0	22.93	45.3857492045333	41218	Control_CNB2_220917_02.raw	0/0	2.89782094955444			0	1.651E-06
High	Sequest HT (A2)	Unambiguous	[R].TTDVTGTIELPEGVEMVMPGDNIK.[M]		1	1	A6TEX7	A6TEX7	0	3	0.8146	0	1	1	849.417663574219	2546.23843746266	0.78784225679902	0.000668677552160564	CID	MS2		21.46102	68.7137922424	61212	Control_CNB2_220917_03.raw	0/0	6.15033626556396			0	1.802E-13
High	Sequest HT (A2)	Unambiguous	[K].ITLNMGVGEAIADK.[K]		1	2	A6TEW0	A6TEW0; B5XNA5	0	2	0.6835	0	1	1	716.380859375	1431.75444212	2.27065290406008	0.0016255049999927	HCD	MS2	0	20.275	45.946520768	41771	Control_CNB2_220917_02.raw	0/0	3.57181978225708			0	6.343E-09
High	Sequest HT (A2)	Unambiguous	[R].QDVLGDLMSR.[H]		1	2	A6T5H9	A6T5H9; B5Y0U3	0	2	0.6386	0	1	1	567.284790039063	1133.56230344813	0.325979652337899	0.000184759062562989	CID	MS2		12.55655	45.9471790701333	41772	Control_CNB2_220917_02.raw	0/0	2.85450434684753	11381938	45.8914260864258	0	2.087E-05
High	Sequest HT (A2)	Unambiguous	[K].ITLNMGVGEAIADK.[K]		1	2	A6TEW0	A6TEW0; B5XNA5	0	2	0.6998	0	1	1	716.380859375	1431.75444212	2.27065290406008	0.0016255049999927	CID	MS2		30.31	45.9481334477333	41773	Control_CNB2_220917_02.raw	0/0	4.3294563293457			0	7.022E-09
High	Sequest HT (A2)	Unambiguous	[R].AEQINALESVTIASK.[A]		1	1	A6THB4	A6THB4	0	2	0.858	0	1	1	787.424926757813	1573.84257688563	-0.381374957588197	-0.0003001121874604	HCD	MS2	87.21988	25.63046	45.9521722072	41778	Control_CNB2_220917_02.raw	0/0	3.37635636329651			0	2.7E-08
High	Sequest HT (A2)	Unambiguous	[R].AEQINALESVTIASK.[A]		1	1	A6THB4	A6THB4	0	2	0.856	0	1	1	787.424926757813	1573.84257688563	-0.381374957588197	-0.0003001121874604	CID	MS2		34.275	45.9547793229333	41779	Control_CNB2_220917_02.raw	0/0	3.74871897697449			0	3.394E-08
High	Sequest HT (A2)	Unambiguous	[K].TEFDVILK.[A]		1	2	A6TGN9	P0A299; A6TGN9	0	2	0.5572	0	1	1	482.771026611328	964.534776592656	-0.204893911447388	-9.88136717978705E-05	CID	MS2		10.27979	45.9376609914667	41763	Control_CNB2_220917_02.raw	0/0	2.00851583480835			0	0.0002854
High	Sequest HT (A2)	Unambiguous	[R].DEIIDEDDLPIK.[M]		1	2	A6T6Z0	B5XY99; A6T6Z0	0	2	0.8428	0	1	1	707.850219726563	1414.69316282313	-1.14425874469523	-0.000809388437460257	HCD	MS2	82.62892	19.73128	45.9594392736	41785	Control_CNB2_220917_02.raw	0/0	3.18102622032166	17803420.5	45.9512557983398	0	7.842E-05
High	Sequest HT (A2)	Unambiguous	[K].LLVSELTGVEPK.[M]		1	1	A6TCV9	A6TCV9	0	2	0.3483	0	1	1	642.872680664063	1284.73808469813	-2.22563302597756	-0.00142968093746276	HCD	MS2	52.00143	35.34311	45.9628031714667	41789	Control_CNB2_220917_02.raw	0/0	2.01186180114746	8834517.25	45.969108581543	0	1.969E-05
High	Sequest HT (A2)	Unambiguous	[K].LLVSELTGVEPK.[M]		1	1	A6TCV9	A6TCV9	0	2	0.6245	0	1	1	642.872680664063	1284.73808469813	-2.22563302597756	-0.00142968093746276	CID	MS2		29.955	45.9654223746667	41790	Control_CNB2_220917_02.raw	0/0	2.68718934059143	8834517.25	45.969108581543	0	4.954E-05
High	Sequest HT (A2)	Unambiguous	[K].VPSEQLTLLVR.[E]		1	2	A6TDV1	A6TDV1; B5XUA8	0	2	0.5987	0	1	1	627.87451171875	1254.7417468075	0.106800873500517	6.7003750132244E-05	HCD	MS2	64.99096	26.78785	46.0314774274667	41848	Control_CNB2_220917_02.raw	0/0	1.52364873886108			0	3.287E-05
High	Sequest HT (A2)	Unambiguous	[K].AAAFEGELIPASQIDR.[L]		1	1	P0A297	P0A297	0	2	0.6804	0	1	1	844.436340332031	1687.86540403406	0.254086712549985	0.000214432031384604	CID	MS2		19.45562	46.0322815362667	41849	Control_CNB2_220917_02.raw	0/0	3.62793231010437	209743244.75	46.106819152832	0	5.444E-09
High	Sequest HT (A2)	Unambiguous	[K].VPSEQLTLLVR.[E]		1	2	A6TDV1	A6TDV1; B5XUA8	0	2	0.2727	0	1	1	627.87451171875	1254.7417468075	0.106800873500517	6.7003750132244E-05	CID	MS2		21.83832	46.0331903877333	41850	Control_CNB2_220917_02.raw	0/0	1.7586578130722			0	6.321E-06
High	Sequest HT (A2)	Unambiguous	[R].AGDVLLGISTSGNSGNVIK.[A]		1	2	A6T518	A6T518; B5Y1F4	0	2	0.5665	0	1	1	901.48681640625	1801.9663561825	0.520982528786318	0.000469396249968668	HCD	MS2	38.2873	31.135	46.0413439394667	41859	Control_CNB2_220917_02.raw	0/0	2.6302182674408	5446449.75	46.016788482666	0	1.999E-07
High	Sequest HT (A2)	Unambiguous	[R].DEIIDEDDLPIK.[M]		1	2	A6T6Z0	B5XY99; A6T6Z0	0	2	0.7788	0	1	1	707.850219726563	1414.69316282313	-1.14425874469523	-0.000809388437460257	CID	MS2		27.30683	45.9608138976	41787	Control_CNB2_220917_02.raw	0/0	3.1192102432251	17803420.5	45.9512557983398	0	1.108E-05
High	Sequest HT (A2)	Unambiguous	[K].GVLGYTEDDVVSTDFnGEVcTSVFDAK.[A]	N16(Deamidated); C20(Carbamidomethyl)	1	1	P24164	P24164	0	3	0.8068	0	1	1	975.773010253906	2925.30447750172	2.1322139510606	0.00207912057287984	HCD	MS2	0	31.24	68.7208249317333	61219	Control_CNB2_220917_03.raw	0/0	5.01808071136475			0	3.394E-10
High	Sequest HT (A2)	Unambiguous	[K].GVLGYTEDDVVSTDFnGEVcTSVFDAK.[A]	N16(Deamidated); C20(Carbamidomethyl)	1	1	P24164	P24164	0	3	0.8697	0	1	1	975.773010253906	2925.30447750172	2.1322139510606	0.00207912057287984	CID	MS2		41.05	68.7228275426667	61221	Control_CNB2_220917_03.raw	0/0	6.60438585281372			0	2.671E-11
High	Sequest HT (A2)	Unambiguous	[K].AAGAELVGMEDLAEQIK.[K]		1	1	A6TGN6	A6TGN6	0	2	0.7381	0	1	1	872.942993164063	1744.87870969813	0.0764626990260607	6.67090627075595E-05	HCD	MS2	0	0.1229002	68.7715469277333	61268	Control_CNB2_220917_03.raw	0/0	1.68053698539734			0	0.0002294
High	Sequest HT (A2)	Unambiguous	[R].SNQNTcINQMPcVSLGEPIER.[G]	C6(Carbamidomethyl); C12(Carbamidomethyl)	1	2	A6TGP0	B5XYF5; A6TGP0	0	3	0.52	0	1	1	816.374877929688	2447.11008052906	-0.452905835370681	-0.000369436979075507	HCD	MS2	31.07117	38.545	45.8044273272	41627	Control_CNB2_220917_02.raw	0/0	3.74600958824158	9129591.375	45.7452735900879	0	1.051E-06
High	Sequest HT (A2)	Unambiguous	[R].SNQNTcINQMPcVSLGEPIER.[G]	C6(Carbamidomethyl); C12(Carbamidomethyl)	1	2	A6TGP0	B5XYF5; A6TGP0	0	3	0.5431	0	1	1	816.374877929688	2447.11008052906	-0.452905835370681	-0.000369436979075507	CID	MS2		25.21	45.8061496298667	41629	Control_CNB2_220917_02.raw	0/0	3.12808918952942	9129591.375	45.7452735900879	0	3.822E-05
High	Sequest HT (A2)	Unambiguous	[K].FGVSAAAAVAVAAGPVEAAEEK.[T]		1	1	A6TGN9	A6TGN9	0	3	0.4407	0	1	1	672.353576660156	2015.04617672047	0.883752473260026	0.000593600156207685	CID	MS2		14.71207	68.7845480621333	61283	Control_CNB2_220917_03.raw	0/0	2.69562292098999			0	1.425E-06
High	Sequest HT (A2)	Unambiguous	[K].ALSYNNIADTDAALEcVK.[E]	C16(Carbamidomethyl)	1	2	A6TGR3	A6TGR3; B5XYD2	0	2	0.6263	0	1	1	984.472412109375	1967.93754758875	-0.170061897392604	-0.000167335625103959	HCD	MS2	0	29.725	45.822457304	41646	Control_CNB2_220917_02.raw	0/0	3.71953582763672	7912139.1875	45.8366813659668	0	1.816E-07
High	Sequest HT (A2)	Unambiguous	[K].ALSYNNIADTDAALEcVK.[E]	C16(Carbamidomethyl)	1	2	A6TGR3	A6TGR3; B5XYD2	0	2	0.6019	0	1	1	984.472412109375	1967.93754758875	-0.170061897392604	-0.000167335625103959	CID	MS2		19.255	45.8243842458667	41648	Control_CNB2_220917_02.raw	0/0	4.11843729019165	7912139.1875	45.8366813659668	0	5.274E-07
High	Sequest HT (A2)	Unambiguous	[K].DVMPEVNAVLEK.[M]		1	2	A6TGT4	B5XY03; A6TGT4	0	2	0.5	0	1	1	672.34765625	1343.68803587	0.377766399785865	0.000253799999995863	HCD	MS2	20.55308	30.43	45.8311883810667	41655	Control_CNB2_220917_02.raw	0/0	2.05603003501892			0	3.278E-05
High	Sequest HT (A2)	Unambiguous	[K].FGVSAAAAVAVAAGPVEAAEEK.[T]		1	1	A6TGN9	A6TGN9	0	3	0.5054	0	1	1	672.353576660156	2015.04617672047	0.883752473260026	0.000593600156207685	HCD	MS2	71.10464	16.09064	68.7825144744	61281	Control_CNB2_220917_03.raw	0/0	2.79496693611145			0	1.597E-07
High	Sequest HT (A2)	Unambiguous	[K].DLMGcQVVTTEGYSLGK.[V]	C5(Carbamidomethyl)	1	2	A6TCL6	B5XVK4; A6TCL6	0	2	0.6227	0	1	1	929.4384765625	1857.869676495	-1.31036199184937	-0.00121724249997257	HCD	MS2	75.26929	39.075	45.8491024552	41674	Control_CNB2_220917_02.raw	0/0	3.79439830780029	3952289.5	45.8508491516113	0	9.331E-08
High	Sequest HT (A2)	Unambiguous	[K].DLMGcQVVTTEGYSLGK.[V]	C5(Carbamidomethyl)	1	2	A6TCL6	B5XVK4; A6TCL6	0	2	0.5787	0	1	1	929.4384765625	1857.869676495	-1.31036199184937	-0.00121724249997257	CID	MS2		38.55	45.8516977456	41675	Control_CNB2_220917_02.raw	0/0	3.5637149810791	3952289.5	45.8508491516113	0	3.504E-08
High	Sequest HT (A2)	Unambiguous	[K].TGGNLGTDGSVSYLFSK.[K]		1	1	A6TB33	A6TB33	0	2	0.6743	0	1	1	851.918762207031	1702.83024778406	1.17011451755164	0.000996252031200129	HCD	MS2	39.15301	29.455	45.8582120064	41682	Control_CNB2_220917_02.raw	0/0	4.79239797592163	11520914.5	45.8069038391113	0	8.344E-11
High	Sequest HT (A2)	Unambiguous	[K].TGGNLGTDGSVSYLFSK.[K]		1	1	A6TB33	A6TB33	0	2	0.7277	0	1	1	851.918762207031	1702.83024778406	1.17011451755164	0.000996252031200129	CID	MS2		36.38	45.8601327290667	41684	Control_CNB2_220917_02.raw	0/0	4.15398931503296	11520914.5	45.8069038391113	0	2.067E-08
High	Sequest HT (A2)	Unambiguous	[K].AAGAELVGMEDLAEQIK.[K]		1	1	A6TGN6	A6TGN6	0	2	0.7747	0	1	1	872.942993164063	1744.87870969813	0.0764626990260607	6.67090627075595E-05	CID	MS2		33.1	68.7724376442667	61270	Control_CNB2_220917_03.raw	0/0	4.75274181365967			0	3.336E-09
High	Sequest HT (A2)	Unambiguous	[K].AVIAAVEELK.[A]		1	1		B5Y368	0	2	0.7111	0	1	1	521.810729980469	1042.61418333094	-0.099546940543974	-5.18945312251162E-05	HCD	MS2	13.17827	21.49	45.87938828	41704	Control_CNB2_220917_02.raw	0/0	1.79577231407166			0	0.0001111
High	Sequest HT (A2)	Unambiguous	[K].AVLAAVEELK.[A]		1	2	A6TH53	O66026; A6TH53	0	2	0.7111	0	1	2	521.810729980469	1042.61418333094	-0.099546940543974	-5.18945312251162E-05	HCD	MS2	13.17827	21.49	45.87938828	41704	Control_CNB2_220917_02.raw	0/0	1.79577231407166			0	0.0001111
High	Sequest HT (A2)	Unambiguous	[R].FIDTLAGTAFPNSR.[R]		1	2	A6TGQ1	A6TGQ1; B5XYE4	0	2	0.29	0	1	1	755.386840820313	1509.76640501063	-2.12836404700184	-0.00160666968747591	HCD	MS2	73.58538	24.55	45.893375108	41719	Control_CNB2_220917_02.raw	0/0	2.30918574333191	4900239.375	45.9649467468262	0	7.43E-05
High	Sequest HT (A2)	Unambiguous	[R].AGDVLLGISTSGNSGNVIK.[A]		1	2	A6T518	A6T518; B5Y1F4	0	2	0.6312	0	1	1	901.48681640625	1801.9663561825	0.520982528786318	0.000469396249968668	CID	MS2		37.695	46.0437773458667	41860	Control_CNB2_220917_02.raw	0/0	2.82208681106567	5446449.75	46.016788482666	0	7.395E-09
High	Sequest HT (A2)	Unambiguous	[K].VNANIGNSAVTSSIEEEVEK.[L]		1	2	A6TGQ1	A6TGQ1; B5XYE4	0	2	0.7002	0	1	1	1045.51574707031	2090.02421751063	-0.270350562445624	-0.000282519687743843	CID	MS2		28.48	45.8024208874667	41625	Control_CNB2_220917_02.raw	0/0	5.16915225982666	1881041.3125	45.782054901123	0	8.867E-09
High	Sequest HT (A2)	Unambiguous	[R].QGNALGWATAGGSGFR.[G]		1	1	A6TEV0	A6TEV0	0	2	0.5692	0	1	1	775.379333496094	1549.75139036219	0.50081102114894	0.000388066093819361	HCD	MS2	0	20.725	46.0490371448	41867	Control_CNB2_220917_02.raw	0/0	3.90347862243652			0	1.584E-06
High	Sequest HT (A2)	Unambiguous	[K].ITLNMGVGEAIADKK.[L]		1	2	A6TEW0	A6TEW0; B5XNA5	1	3	0.6449	0	1	1	520.619995117188	1559.84543209156	-0.462852336805487	-0.000240659479156117	HCD	MS2	44.6521	30.90265	68.6939302338667	61194	Control_CNB2_220917_03.raw	0/0	2.75749635696411	11210346	68.5940704345703	0	2.583E-08
High	Sequest HT (A2)	Unambiguous	[K].AEEAGVDLVEISPNAEPPVcR.[I]	C20(Carbamidomethyl)	1	1	P33318	P33318	0	2	0.7705	0	1	1	1126.54675292969	2252.08622922938	-0.0479691313042706	-5.40153126102894E-05	CID	MS2		32.815	46.306157496	42100	Control_CNB2_220917_02.raw	0/0	4.14456796646118			0	8.528E-11
High	Sequest HT (A2)	Unambiguous	[K].TPEGQAPEEIITEQHDDVEAVEPEVSAEQVDPR.[D]		1	2	A6TCM1	B5XVJ9; A6TCM1	0	3	0.7278	0	1	1	1215.23522949219	3643.69113521656	0.806110842394789	0.000979072187571243	HCD	MS2	13.25002	21.31	46.3164818584	42107	Control_CNB2_220917_02.raw	0/0	4.74211597442627			0	1.639E-13
High	Sequest HT (A2)	Unambiguous	[K].TPEGQAPEEIITEQHDDVEAVEPEVSAEqVDPR.[D]	Q29(Deamidated)	1	2	A6TCM1	B5XVJ9; A6TCM1	0	3	0.0045	0	1	1	1215.56909179688	3644.69272213063	5.6268792969742	0.00683604354173791	CID	MS2		31.21	46.3182715301333	42109	Control_CNB2_220917_02.raw	0/0	4.43227529525757	18104996	46.2794036865234	0	4.343E-08
High	Sequest HT (A2)	Unambiguous	[K].TPEGQAPEEIITEqHDDVEAVEPEVSAEQVDPR.[D]	Q14(Deamidated)	1	2	A6TCM1	B5XVJ9; A6TCM1	0	3		0.0045	2	2	1215.56909179688	3644.69272213063	5.6268792969742	0.00683604354173791	CID	MS2		31.21	46.3182715301333	42109	Control_CNB2_220917_02.raw	0/0	4.41258955001831	18104996	46.2794036865234	0	5.25E-09
High	Sequest HT (A2)	Unambiguous	[K].VSQALDILTYTNK.[K]		1	1	A6TEW7	A6TEW7	0	2	0.646	0	1	1	733.396850585938	1465.78642454188	-2.22441743047722	-0.00163026406244171	HCD	MS2	25.83817	33.25429	46.367833896	42151	Control_CNB2_220917_02.raw	0/0	3.87049984931946	65401213	46.4166946411133	0	3.543E-07
High	Sequest HT (A2)	Unambiguous	[R].ELPELTEEFIK.[R]		1	2	A6T5H9	A6T5H9; B5Y0U3	0	2	0.5294	0	1	1	674.356018066406	1347.70475950281	0.397218323619905	0.000267666406330136	HCD	MS2	0	29.49927	68.6085573336	61118	Control_CNB2_220917_03.raw	0/0	2.03654003143311			0	0.0003168
High	Sequest HT (A2)	Unambiguous	[K].AEEAGVDLVEISPNAEPPVcR.[I]	C20(Carbamidomethyl)	1	1	P33318	P33318	0	2	0.7509	0	1	1	1126.54675292969	2252.08622922938	-0.0479691313042706	-5.40153126102894E-05	HCD	MS2	0	31.27	46.3045679386667	42098	Control_CNB2_220917_02.raw	0/0	5.37940549850464			0	1.574E-09
High	Sequest HT (A2)	Unambiguous	[K].LPIDLSQLK.[V]		1	2	A6TCF1	A6TCF1; B5XNJ7	0	2	1	0	1	1	513.813171386719	1026.61906614344	-0.298432477264036	-0.000153188281274197	HCD	MS2	23.22644	23.05656	46.3729331874667	42155	Control_CNB2_220917_02.raw	0/0	1.8165043592453	39400712	46.3981132507324	0	0.0002223
High	Sequest HT (A2)	Unambiguous	[K].LPIDLSQLK.[V]		1	2	A6TCF1	A6TCF1; B5XNJ7	0	2	1	0	1	1	513.813171386719	1026.61906614344	-0.298432477264036	-0.000153188281274197	CID	MS2		26.13966	46.3745735066667	42157	Control_CNB2_220917_02.raw	0/0	2.093998670578	39400712	46.3981132507324	0	8.614E-05
[truncated: 48,919 more rows]
