# Supplementary material for: Disruption of KPC-producing Klebsiella pneumoniae membrane via induction of oxidative stress by cinnamon bark (Cinnamomum verum J. Presl) essential oil
Source: PLoS One. 2019 Apr 2;14(4):e0214326. doi: 10.1371/journal.pone.0214326 (PMC6445408; doi:10.1371/journal.pone.0214326)
Supplement: S1 Attachment — (ZIP) [file pone.0214326.s001.zip › S1 Attachment/Control BR2/Control2_220917_01_PeptideGroups.txt]

Confidence	Annotated Sequence	Modifications	Qvality PEP	Qvality q-value	# Protein Groups	# Proteins	# PSMs	Master Protein Accessions	Positions in Master Proteins	# Missed Cleavages	Theo. MH+ [Da]	Found in Sample: [S6] F6: Sample	Found in Sample: [S5] F5: Sample	Found in Sample: [S4] F4: Sample	Area: F6: Sample	Area: F5: Sample	Area: F4: Sample	XCorr Sequest HT	Confidence Sequest HT	Percolator q-Value Sequest HT	Percolator PEP Sequest HT
High	[K].IVFLGAGSAGCGIAEQIIAQIVR.[E]	1xCarbamidomethyl [C11]	6.92454E-05	0	1	2	2	A6T9K7	A6T9K7 [298-320]	0	2343.28531189	High	Not Found	Not Found	2.4e7			4.41758823394775	High	0	9.331E-09
High	[R].VVEPLITLAK.[T]		0.0108692	0	1	1	22	A6TEU7	A6TEU7 [47-56]	0	1082.68197276	High	High	High			2.6e8	2.4261679649353	High	0	0.0001061
High	[K].IGVMFGNPETTTGGNALK.[F]		1.09667E-05	0	1	2	13	A6TCW1	A6TCW1 [200-217]	0	1806.90545974	High	High	High	5.5e7	9.6e6	1.8e7	4.81461095809937	High	0	2.494E-08
High	[K].IVAADNGDAWLDVK.[G]		0.000517141	0	1	2	3	A6T4F4	A6T4F4 [93-106]	0	1486.75363392	Not Found	Not Found	High				3.58702397346497	High	0	9.302E-07
High	[K].IVAADNGDAWLDVK.[G]	1xDeamidated [N6]	4.56188E-05	0	1	2	6	A6T4F4	A6T4F4 [93-106]	0	1487.73764992	High	Not Found	High	5.1e6			4.77110385894775	High	0	4.456E-09
High	[K].AGNNAMDATVLEITK.[D]		0.000307379	0	1	2	8	A6TB02	A6TB02 [189-203]	0	1547.77338303	High	High	High			1.7e7	3.8902792930603	High	0	1.301E-07
High	[K].STWVNPQAESANEVNAHLTAPLSR.[E]		1.58393E-06	0	1	1	7	A6TG45	A6TG45 [482-505]	0	2592.28010265	High	High	High	2.8e7	4.5e7	1.9e7	3.76343488693237	High	0	6.574E-10
High	[K].STWVNPQAESANEVNAHLTAPLSR.[E]	1xDeamidated [N]	1.07898E-05	0	1	1	4	A6TG45	A6TG45 [482-505]	0	2593.26411865	High	High	Not Found	3.8e7	5.7e6		3.56052541732788	High	0	3.486E-10
High	[K].TCAFIDAEHALDPVYAR.[K]	1xCarbamidomethyl [C2]	6.24695E-05	0	1	2	7	A6TCW1	A6TCW1 [90-106]	0	1948.92217271	High	High	High	2.9e7		3.6e7	3.72036147117615	High	0	1.195E-07
High	[K].GLNEHGYIIPGLGDAGDK.[I]		0.000280326	0	1	2	11	A6TCB0	A6TCB0 [186-203]	0	1825.90790255	High	High	High				3.20902705192566	High	0	1.103E-07
High	[R].SVEENLALFEK.[M]		0.00142428	0	1	2	18	A6T6C3	A6T6C3 [150-160]	0	1278.65760836	High	High	High	1.2e7	8.7e6	5.2e6	3.73325681686401	High	0	7.796E-05
High	[R].GGVPHDVVLGAIADTQQAQQ.[-]		0.00137874	0	1	2	7	A6TF13	A6TF13 [345-364]	0	2004.01449277	Not Found	High	High		1.8e7	1.9e7	4.60877323150635	High	0	2.602E-05
High	[K].AVGESVAKPLEYYDNNVTGTLK.[L]		2.22652E-07	0	1	1	10	P45602	P45602 [85-106]	0	2368.20308121	High	High	High	2.0e8		1.6e8	6.42412996292114	High	0	2.445E-12
High	[K].AVGESVAKPLEYYDNNVTGTLK.[L]	1xDeamidated [N]	0.00012036	0	1	1	4	P45602	P45602 [85-106]	0	2369.18709721	Not Found	Not Found	High				4.67776966094971	High	0	2.772E-07
High	[K].HANPCGVAVSNSILDAYDR.[A]	1xDeamidated [N11]; 1xCarbamidomethyl [C5]	0.000461517	0	1	2	1	A6TGR3	A6TGR3 [288-306]	0	2059.95017869	Not Found	Not Found	High			3.4e7	5.18295478820801	High	0	2.668E-07
High	[K].HANPCGVAVSNSILDAYDR.[A]	2xDeamidated [N3; N11]; 1xCarbamidomethyl [C5]	0.00150355	0	1	2	1	A6TGR3	A6TGR3 [288-306]	0	2060.93419469	Not Found	Not Found	High			7.3e6	4.06423616409302	High	0	2.163E-06
High	[R].NDTYLEYEAFAK.[K]		0.00379384	0	1	2	8	P40786	P40786 [55-66]	0	1463.66890125	High	High	High			2.4e7	3.16040825843811	High	0.000192	0.003016
High	[K].NAELACEVTLQPLR.[R]	1xCarbamidomethyl [C6]	0.00177839	0	1	2	11	A6TGQ4	A6TGQ4 [52-65]	0	1613.83156692	High	High	High	6.9e6			3.8838267326355	High	0	7.087E-06
High	[K].AGSGALTLGQPNSPGVPADFAK.[H]		3.45375E-07	0	1	2	12	A6T4V8	A6T4V8 [153-174]	0	2055.05054392	High	High	High	1.6e7		3.4e7	5.04110622406006	High	0	2.525E-06
High	[K].NATLEVAEALER.[N]		0.0031565	0	1	2	2	P33906	P33906 [256-267]	0	1315.68522005	Not Found	Not Found	High				3.05218887329102	High	0	1.703E-05
High	[K].GGGRPDMAQAGGTDASALPAALASVK.[G]	1xDeamidated [Q9]	1.69956E-06	0	1	1	1	A6TCV9	A6TCV9 [843-868]	0	2370.17179828	High	Not Found	Not Found				4.00912237167358	High	0	1.325E-11
High	[K].NIVDGNHQMEPGMPESFNVLLK.[E]		1.40719E-05	0	1	2	10	A6TGP0	A6TGP0 [1307-1328]	0	2469.1900905	High	Not Found	High			1.8e7	4.0290994644165	High	0	5.556E-10
High	[K].NIVDGNHQMEPGMPESFNVLLK.[E]	1xDeamidated [Q/N]	0.0194076	0	1	2	8	A6TGP0	A6TGP0 [1307-1328]	0	2470.1741065	Not Found	Not Found	High			6.4e6	3.69050049781799	High	0	0.0002023
High	[R].VGMIEMDLASGR.[T]		0.000390149	0	1	8	22	P37323	P37323 [19-30]	0	1278.61806856	High	High	High	1.2e8		3.6e7	4.3409948348999	High	0	1.861E-06
High	[R].IMNVLGQPVDMK.[G]		0.000423187	0	1	2	23	A6TG36	A6TG36 [88-99]	0	1344.70140426	High	High	High	1.8e7	1.1e7	5.9e6	4.71483421325684	High	0	1.343E-05
High	[R].EISSCSNVWDFQAR.[R]	1xCarbamidomethyl [C5]	3.65288E-05	0	1	2	18	A6T6Z0	A6T6Z0 [355-368]	0	1698.75404485	High	High	High	5.0e7	1.0e7	1.5e7	4.42929315567017	High	0	1.548E-06
High	[K].KVSQALDILTYTNK.[K]		6.04707E-05	0	1	1	10	A6TEW7	A6TEW7 [28-41]	1	1593.88464803	High	High	Not Found	6.9e7	1.0e7		4.48064947128296	High	0	6.747E-07
High	[K].GMPIATPVFDGAK.[E]		0.00944897	0	1	2	4	A6TGP0	A6TGP0 [1179-1191]	0	1303.67148435	High	Not Found	High				2.15657925605774	High	0	5.623E-05
High	[K].ATIESAGSSDFLEGEQVEYSR.[V]		1.03881E-05	0	1	1	3	A6TGP1	A6TGP1 [1264-1284]	0	2275.03607544	Not Found	High	High		1.6e7	2.2e7	5.62871122360229	High	0	3.27E-10
High	[K].ATIESAGSSDFLEGEQVEYSR.[V]	1xDeamidated [Q16]	0.000588964	0	1	1	1	A6TGP1	A6TGP1 [1264-1284]	0	2276.02009144	Not Found	High	Not Found				4.17610454559326	High	0	4.12E-07
High	[K].AWVPVTQVPNCWLLVDGVNKPK.[L]	1xCarbamidomethyl [C11]	0.00610415	0	1	2	1	A6TGM5	A6TGM5 [58-79]	0	2520.3431611	Not Found	Not Found	High			1.1e7	2.04343557357788	High	0	2.582E-05
High	[K].AWVPVTQVPNCWLLVDGVNKPK.[L]	1xDeamidated [Q/N]; 1xCarbamidomethyl [C11]	0.00278713	0	1	2	6	A6TGM5	A6TGM5 [58-79]	0	2521.3271771	Not Found	Not Found	High			8.1e6	2.85437226295471	High	0	6.45E-06
High	[R].LALEGLGVNGQ.[-]		0.00256982	0	1	1	4	Q9F663	Q9F663 [283-293]	0	1070.5840496	High	Not Found	High	1.1e7		2.0e7	3.74323129653931	High	0.0001098	0.00194
High	[R].LALEGLGVNGQ.[-]	1xDeamidated [N/Q]	0.000554884	0	1	1	18	Q9F663	Q9F663 [283-293]	0	1071.5680656	High	High	High	1.5e8		2.8e7	4.23410177230835	High	0	8.244E-07
High	[R].WAVGCAQAAQEDILK.[A]	1xCarbamidomethyl [C5]	8.86888E-07	0	1	1	18	B5Y235	B5Y235 [687-701]	0	1659.81591686	High	High	High	3.7e7	8.5e6	1.6e7	5.06304168701172	High	0	6.103E-12
High	[K].VTVELTPYDLSK.[G]		0.000503318	0	1	1	15	A6T6Y1	A6T6Y1 [53-64]	0	1364.73077326	High	High	High	8.8e7	3.4e7		3.52877688407898	High	0	3.105E-07
High	[K].GGGRPDMAQAGGTDASALPAALASVK.[G]		1.32924E-08	0	1	1	12	A6TCV9	A6TCV9 [843-868]	0	2369.18778228	High	High	High	6.4e7	5.6e7	4.4e7	5.83168125152588	High	0	2.499E-15
High	[K].QVSDGVAHIHASFNNTIVTITDR.[Q]		0.00627119	0	1	1	4	A6TEV0	A6TEV0 [15-37]	0	2495.26372436	Not Found	Not Found	High			1.3e7	2.66997098922729	High	0.0009561	0.02806
High	[K].VNANIGNSAVTSSIEEEVEK.[L]	1xDeamidated [N]	2.76555E-07	0	1	2	8	A6TGQ1	A6TGQ1 [236-255]	0	2091.00879855	Not Found	High	High		2.2e7	1.3e7	6.31095695495605	High	0	7.845E-10
High	[R].AIIPANINHPESEPMIIGR.[N]		0.000210338	0	1	2	6	A6TGQ1	A6TGQ1 [212-230]	0	2072.09572003	High	Not Found	High	4.6e7		6.5e7	2.82978868484497	High	0	6.643E-08
High	[K].ITLNMGVGEAIADK.[K]		1.29731E-05	0	1	2	47	A6TEW0	A6TEW0 [34-47]	0	1431.75119111	High	High	High	1.1e8	4.7e7	1.5e7	4.87918949127197	High	0	6.033E-09
High	[R].SNQNTCINQMPCVSLGEPIER.[G]	2xCarbamidomethyl [C6; C12]	1.73842E-05	0	1	2	10	A6TGP0	A6TGP0 [759-779]	0	2447.11118884	Not Found	High	High		4.4e7	8.2e7	4.94989776611328	High	0	3.234E-09
High	[K].DVMPEVNAVLEK.[M]		0.00774028	0	1	2	12	A6TGT4	A6TGT4 [115-126]	0	1343.68752827	High	High	High	9.9e7	8.6e6	7.2e6	2.45694470405579	High	0	7.763E-05
High	[R].AGDVLLGISTSGNSGNVIK.[A]		8.54663E-06	0	1	2	8	A6T518	A6T518 [111-129]	0	1801.96541739	High	High	High		1.9e7	2.5e7	5.04456233978271	High	0	1.005E-09
High	[K].VPSEQLTLLVR.[E]		0.00104029	0	1	2	12	A6TDV1	A6TDV1 [321-331]	0	1254.7416128	High	High	High		1.4e7	3.7e7	3.33103346824646	High	0	3.594E-06
High	[K].LLVSELTGVEPK.[M]		0.000414113	0	1	1	15	A6TCV9	A6TCV9 [773-784]	0	1284.74094406	High	High	High	7.9e7	3.0e7	7.1e7	3.87070631980896	High	0	1.013E-06
High	[R].VTPVGTPVTEEDFLQPGNK.[Q]		8.50044E-06	0	1	1	7	A6THE3	A6THE3 [134-152]	0	2028.02841149	High	High	High	5.2e7	1.7e7	6.6e7	3.47896599769592	High	0	2.29E-10
High	[K].TGGNLGTDGSVSYLFSK.[K]		3.18407E-07	0	1	1	18	A6TB33	A6TB33 [120-136]	0	1702.82825528	High	High	High	2.1e8	1.8e7	1.5e7	5.29636907577515	High	0	6.886E-13
High	[R].FIDTLAGTAFPNSR.[R]		2.58219E-05	0	1	2	16	A6TGQ1	A6TGQ1 [18-31]	0	1509.76961835	High	High	High	3.3e7	9.8e6	9.6e7	4.4880838394165	High	0	3.054E-09
High	[R].VFMQPASEGTGIIAGGAMR.[A]		7.77985E-08	0	1	1	31	A6TEV5	A6TEV5 [94-112]	0	1892.93571402	High	High	High	1.2e9	1.4e7		5.84049844741821	High	0	2.038E-12
High	[R].VFMQPASEGTGIIAGGAMR.[A]	1xDeamidated [Q4]	6.45344E-05	0	1	1	2	A6TEV5	A6TEV5 [94-112]	0	1893.91973002	High	Not Found	Not Found				5.24722194671631	High	0	2.969E-08
High	[K].AAGAELVGMEDLAEQIK.[K]		1.87198E-07	0	1	1	78	A6TGN6	A6TGN6 [89-105]	0	1744.87857628	High	High	High	4.1e7	1.5e8	2.2e8	6.24397373199463	High	0	7.937E-10
High	[-].MQGSVTEFLKPR.[L]		0.00329611	0	1	1	1	A6TEU8	A6TEU8 [1-12]	0	1392.73039616	High	Not Found	Not Found	3.0e7			2.37773895263672	High	0	8.667E-06
High	[R].DRGEDALIVYDDLSK.[Q]		0.000846735	0	1	1	28	A6TG38	A6TG38 [251-265]	1	1708.83881994	High	High	High	9.5e6	3.8e7	2.5e7	4.48527383804321	High	0	8.747E-06
High	[R].VQSQPEINDSDK.[T]		0.00144761	0	1	2	4	A6T4X9	A6T4X9 [322-333]	0	1359.63866373	High	High	Not Found	8.3e7	8.7e7		3.66828417778015	High	0	3.696E-06
High	[K].VNANIGNSAVTSSIEEEVEK.[L]		2.78058E-07	0	1	2	16	A6TGQ1	A6TGQ1 [236-255]	0	2090.02478255	High	High	High	2.9e8	2.6e8	3.6e8	6.21956968307495	High	0	2.198E-11
High	[R].AVQLGGVALGTTQVINSK.[T]		4.8904E-06	0	1	2	7	A6T6Q6	A6T6Q6 [84-101]	0	1755.99632365	High	High	High	4.5e6	2.8e7	8.0e6	4.66492938995361	High	0	8.629E-11
High	[R].SANIALVLYK.[D]		0.00473532	0	1	1	12	A6TEW9	A6TEW9 [88-97]	0	1091.64592161	High	High	High				3.29429054260254	High	0	3.849E-05
High	[K].GDSTIADPQTFEEQALR.[F]		4.91698E-06	0	1	1	6	Q48485	Q48485 [125-141]	0	1877.88756095	High	High	Not Found	9.4e7	4.0e6		5.13482427597046	High	0	1.615E-08
High	[K].GDSTIADPQTFEEQALR.[F]	1xDeamidated [Q]	0.000454075	0	1	1	3	Q48485	Q48485 [125-141]	0	1878.87157695	Not Found	Not Found	High				5.18318128585815	High	0	3.492E-05
High	[R].TPLIISGPAEDSSEMYR.[K]		3.49465E-06	0	1	2	11	A6T4P1	A6T4P1 [221-237]	0	1865.89495457	High	High	High	1.0e8	8.2e6		5.01529741287231	High	0	4.271E-10
High	[K].LFVEPNPIPVK.[W]		0.00623742	0	1	1	10	A6TCA1	A6TCA1 [243-253]	0	1252.72998554	High	High	High	1.8e7		1.2e7	2.15158772468567	High	0.0007002	0.02056
High	[R].GGLVPGALLAR.[E]		0.00533311	0	1	1	14	A6T532	A6T532 [38-48]	0	1023.63094029	High	High	High	7.1e7			2.69440507888794	High	2.346E-05	0.0005076
High	[K].NDLQGATLAIVPGDPER.[V]		0.000210338	0	1	1	12	P52671	P52671 [14-30]	0	1765.90790255	High	High	High	5.4e7	5.0e6	5.9e7	5.09763669967651	High	0	2.316E-07
High	[K].VMAGLGIAVVSTSK.[G]		0.000414113	0	1	2	10	A6TEV8	A6TEV8 [95-108]	0	1332.75554828	Not Found	High	High		4.0e6	1.3e7	2.78035974502563	High	0	2.195E-05
High	[R].GVDTTDTAAAALPAAQALAR.[R]		6.44153E-07	0	1	2	8	A6TBJ8	A6TBJ8 [142-161]	0	1883.98213005	High	High	High	3.7e7			4.96180391311646	High	0	1.033E-10
High	[K].QLAELTFTPCGSQDMAK.[T]	1xCarbamidomethyl [C10]	1.2558E-05	0	1	1	6	B5Y109	B5Y109 [26-42]	0	1896.88301001	High	High	High	1.2e7	9.6e6	1.2e7	4.82319784164429	High	0	4.571E-10
High	[R].VIESLIHSGEPLGLEAGSK.[A]		0.00154482	0	1	1	5	B5XUB1	B5XUB1 [108-126]	0	1936.03858229	High	High	High	4.7e7			3.23395800590515	High	0	9.807E-05
High	[K].ALSYNNIADTDAALECVK.[E]	1xCarbamidomethyl [C16]	6.14056E-06	0	1	2	8	A6TGR3	A6TGR3 [259-276]	0	1967.93788226	High	High	High	2.7e7	1.2e8	1.0e8	5.58036327362061	High	0	3.259E-09
High	[K].ALSYNNIADTDAALECVK.[E]	1xDeamidated [N]; 1xCarbamidomethyl [C16]	6.1462E-05	0	1	2	14	A6TGR3	A6TGR3 [259-276]	0	1968.92189826	High	High	High	2.1e7	1.7e7	1.8e7	5.22865962982178	High	0	2.681E-08
High	[R].VTITIAADSIENAVK.[S]		8.36334E-06	0	2	2	46	A6T5H9; B5Y0U3	A6T5H9 [15-29]; B5Y0U3 [15-29]	0	1544.85301354	High	High	High			3.3e7	4.43668556213379	High	0	1.454E-09
High	[R].VTITIAADSIENAVK.[S]	1xDeamidated [N12]	0.00502537	0	2	2	1	A6T5H9; B5Y0U3	A6T5H9 [15-29]; B5Y0U3 [15-29]	0	1545.83702954	Not Found	Not Found	High			8.9e6	2.93938136100769	High	0	1.838E-05
High	[R].ATPGVGFAMGLER.[L]		0.00513517	0	1	1	13	B5XNL6	B5XNL6 [299-311]	0	1305.66198229	High	High	High	1.1e8			2.62845897674561	High	0	1.908E-05
High	[R].TAWQCLATENADGTFR.[K]	1xCarbamidomethyl [C5]	4.13785E-05	0	1	2	2	P27217	P27217 [127-142]	0	1840.82827235	Not Found	Not Found	High			1.5e7	4.04957294464111	High	0	3.769E-09
High	[K].VSQALDILTYTNK.[K]		7.34993E-05	0	1	1	28	A6TEW7	A6TEW7 [29-41]	0	1465.78968507	High	High	High		5.9e7		5.22185516357422	High	0	1.16E-08
High	[R].VALIENAEFVEGSDK.[L]		8.60091E-05	0	1	2	10	A6TBK7	A6TBK7 [583-597]	0	1620.81154262	High	High	High		2.4e7	6.0e7	4.67646598815918	High	0	1.141E-07
High	[R].IAVLEGDVLGSYQHGAR.[I]		8.96554E-07	0	1	1	45	A6T4X2	A6T4X2 [135-151]	0	1784.92897238	High	High	High	8.9e6	4.1e7	5.7e7	4.59557628631592	High	0	4.166E-11
High	[K].LMEIAQQQHAQQQAGSADAQASNAKDDDVVDAEFEEVK.[D]	2xDeamidated [Q/N]	7.04356E-10	0	1	2	16	A6T4F4	A6T4F4 [598-635]	1	4116.85746557	Not Found	High	High		3.2e7	8.7e6	9.66263675689697	High	0	6.303E-15
High	[R].ACEENDIPYYPIR.[Q]	1xCarbamidomethyl [C2]	0.00895326	0	1	1	4	Q48485	Q48485 [305-317]	0	1639.74208322	High	Not Found	High	7.2e6		1.9e7	2.00056076049805	High	4.486E-05	0.001055
High	[K].IGVLTSGGDAPGMNAAIR.[G]		9.35413E-08	0	1	1	20	A6TGB8	A6TGB8 [5-22]	0	1699.87957939	High	High	High	1.4e7	7.8e6	1.7e7	5.46449565887451	High	0	4.097E-09
High	[R].YVESQVYQGVVENLASEQAAR.[M]		4.36428E-06	0	1	2	8	A6TG37	A6TG37 [223-243]	0	2340.14662897	High	High	High	5.9e7		1.0e8	5.69141626358032	High	0	3.877E-10
High	[R].YVESQVYQGVVENLASEQAAR.[M]	1xDeamidated [N/Q]	2.97296E-05	0	1	2	3	A6TG37	A6TG37 [223-243]	0	2341.13064497	Not Found	High	High				5.74906921386719	High	0	2.928E-09
High	[R].GIVYIDEIDK.[I]		0.0227821	0	1	2	11	A6T5I1	A6T5I1 [179-188]	0	1164.61468098	High	High	High	1.4e7	2.7e7	2.1e7	2.70005989074707	High	4.486E-05	0.0009853
High	[K].WTSQSSLDLGEPLSLITESVFAR.[Y]		8.17637E-07	0	1	1	29	P41576	P41576 [265-287]	0	2536.29295877	High	High	High	1.2e7	1.7e7	2.3e8	5.75344133377075	High	0	3.494E-10
High	[K].WTSQSSLDLGEPLSLITESVFAR.[Y]	1xDeamidated [Q4]	0.00848341	0	1	1	3	P41576	P41576 [265-287]	0	2537.27697477	High	Not Found	Not Found				4.43717193603516	High	0	4.641E-05
High	[K].LVIENYPQGESEMVVMPNHPNKPEMGSR.[E]		9.72489E-07	0	1	1	3	A6T6C3	A6T6C3 [352-379]	0	3182.50674961	High	Not Found	Not Found	1.8e7			3.63816118240356	High	0	4.965E-12
High	[K].LVIENYPQGESEMVVMPNHPNKPEMGSR.[E]	1xDeamidated [N/Q]	4.73828E-05	0	1	1	2	A6T6C3	A6T6C3 [352-379]	0	3183.49076561	High	Not Found	Not Found	2.5e7			4.34620523452759	High	0	4.78E-09
High	[K].GEVAALNVAALSEDQK.[A]		7.96516E-06	0	1	1	14	A6T6A3	A6T6A3 [684-699]	0	1614.83334068	High	High	High	1.3e7	1.1e7	3.7e7	5.74144077301025	High	0	3.832E-10
High	[K].KVLESAIANAEHNDGADIDDLK.[V]		1.19379E-07	0	1	1	14	A6TEW7	A6TEW7 [49-70]	1	2338.15210823	Not Found	High	High			1.7e7	5.04475212097168	High	0	2.951E-10
High	[K].KVLESAIANAEHNDGADIDDLK.[V]	1xDeamidated [N]	0.000692923	0	1	1	3	A6TEW7	A6TEW7 [49-70]	1	2339.13612423	Not Found	High	Not Found				4.08877992630005	High	0	5.472E-07
High	[K].AKPGQDFFPLTVNYQER.[T]		1.07898E-05	0	1	2	10	A6TEI3	A6TEI3 [50-66]	0	2010.00795091	High	High	High	1.5e7		1.7e7	4.11086225509644	High	0	3.473E-10
High	[K].AKPGQDFFPLTVNYQER.[T]	1xDeamidated [Q/N]	0.000893875	0	1	2	3	A6TEI3	A6TEI3 [50-66]	0	2010.99196691	Not Found	High	Not Found				4.00861740112305	High	0	8.564E-07
High	[K].LMEIAQQQHAQQQAGSADAQASNAKDDDVVDAEFEEVK.[D]	1xDeamidated [Q/N]	2.6841E-10	0	1	2	70	A6T4F4	A6T4F4 [598-635]	1	4115.87344957	High	High	High	3.5e7			9.49418926239014	High	0	9.214E-15
High	[R].DICQCEALWTPAK.[I]	2xCarbamidomethyl [C3; C5]	9.57694E-06	0	1	2	21	A6TCC2	A6TCC2 [200-212]	0	1591.72432503	High	High	High				3.5905077457428	High	0	2.815E-10
High	[K].LMEIAQQQHAQQQAGSADAQASNAKDDDVVDAEFEEVK.[D]		2.13005E-08	0	1	2	6	A6T4F4	A6T4F4 [598-635]	1	4114.88943357	High	High	High			1.6e7	7.46490669250488	High	0	8.412E-13
High	[K].SAVEQWSAGATGLGVR.[T]		3.1047E-05	0	1	2	10	A6TCE4	A6TCE4 [404-419]	0	1588.8077947	High	High	High	3.7e7		1.0e7	4.29871940612793	High	0	4.936E-07
High	[K].HIEVPVEYIAGK.[V]		0.000204715	0	1	2	13	A6TGP0	A6TGP0 [284-295]	0	1354.7365274	High	High	High		3.7e6	1.2e7	3.68222618103027	High	0	6.329E-08
High	[K].VGINELLR.[T]		0.0184951	0	1	1	4	B5Y1K5	B5Y1K5 [264-271]	0	913.54654199	Not Found	Not Found	High			6.3e7	2.4400749206543	High	0	0.0003745
High	[R].AAVLLADSFK.[A]		0.00795185	0	1	2	10	A6T518	A6T518 [33-42]	0	1034.5880724	High	High	High				3.02784633636475	High	0	0.0003172
High	[K].RIPSAGDLSDSDDWSEQQP.[-]		0.0034982	0	1	2	8	A6T4P3	A6T4P3 [46-64]	1	2102.92613116	High	High	High	2.6e7	1.3e7	4.5e7	4.58722925186157	High	2.346E-05	0.0005687
High	[K].GIPIATTTAVALAEHHDR.[D]		0.0102994	0	1	2	1	A6TFN4	A6TFN4 [74-91]	0	1872.99263522	Not Found	Not Found	High				2.50827836990356	High	0	6.57E-05
High	[K].FESEVYILSK.[D]		0.000519951	0	1	1	64	A6TEX7	A6TEX7 [305-314]	0	1214.63033104	High	High	High	6.1e6			3.28546071052551	High	0	1.034E-06
High	[R].EYVLIDTAGVR.[K]		0.0239027	0	1	1	4	A6TCD0	A6TCD0 [253-263]	0	1235.66302813	Not Found	High	High		2.1e7		3.0093092918396	High	4.486E-05	0.0009032
High	[K].IVSYAQGFSQLR.[A]		0.000913457	0	2	2	7	P00350; P41576	P00350 [330-341]; P41576 [330-341]	0	1368.72702534	High	High	High	1.9e8	4.6e7		3.46667885780334	High	0	1.302E-06
High	[R].ETLLDAVEHPEK.[Y]		8.41645E-05	0	1	1	28	A6TCJ1	A6TCJ1 [81-92]	0	1380.70053574	High	High	High	1.7e8	2.6e7	1.5e8	4.2096586227417	High	0	7.463E-08
High	[K].VSQALDILTYTNKK.[A]		0.0104672	0	1	1	2	A6TEW7	A6TEW7 [29-42]	1	1593.88464803	Not Found	Not Found	High			1.4e7	3.07711124420166	High	0	6.708E-05
High	[K].VLSESDFQVNQLLDILR.[A]		3.29238E-06	0	1	2	44	A6T5G0	A6T5G0 [50-66]	0	1989.06513138	High	High	High	2.0e7	3.5e6	9.0e6	4.52259922027588	High	0	1.731E-10
High	[K].VLSESDFQVNQLLDILR.[A]	1xDeamidated [Q/N]	0.000274314	0	1	2	9	A6T5G0	A6T5G0 [50-66]	0	1990.04914738	High	Not Found	High	7.4e6			4.48325538635254	High	0	3.866E-07
High	[K].VWIFKGEILGGMAAVEQPEPAAQPK.[K]	1xDeamidated [Q]	0.00381441	0	1	1	14	B5XNA0	B5XNA0 [200-224]	1	2667.38508549	High	High	High	6.8e7	5.5e7	6.0e7	4.51475095748901	High	0.002485	0.06557
High	[K].AEAIHYIGDLVQR.[T]		9.67233E-07	0	1	1	36	A6TEU8	A6TEU8 [272-284]	0	1484.78560278	High	High	High	1.3e7			4.73073768615723	High	0	7.115E-11
High	[R].DTINAPAEELGPEQLAQR.[A]		7.11476E-05	0	1	2	11	A6TCE4	A6TCE4 [112-129]	0	1951.97195925	High	High	High	3.6e7	2.6e7	2.1e7	4.78101682662964	High	0	2.003E-08
High	[K].EGVQEDILEILLNLK.[G]		1.04445E-05	0	1	1	14	A6TEU8	A6TEU8 [72-86]	0	1725.96329219	High	High	High	3.8e8	3.4e8	2.9e8	5.19232606887817	High	0	2.532E-08
High	[R].IAVLEGDVLGSYQHGAR.[I]	1xDeamidated [Q13]	0.000797747	0	1	1	4	A6T4X2	A6T4X2 [135-151]	0	1785.91298838	Not Found	High	Not Found		1.6e7		4.08061027526855	High	0	7.201E-06
High	[R].APIVLAVYTR.[A]		0.000615056	0	1	1	69	Q9F663	Q9F663 [255-264]	0	1102.66190604	High	High	High	3.2e8	1.5e7	1.0e7	3.40641188621521	High	0	1.786E-06
High	[K].LQMELIPER.[L]		0.0152496	0	1	1	16	A6TGP0	A6TGP0 [237-245]	0	1128.60815588	High	High	High				2.32668614387512	High	0.0004376	0.01298
High	[R].FKGDDIVDTVTLTR.[R]		0.000667134	0	1	2	8	A6TBQ0	A6TBQ0 [56-69]	1	1579.83261245	Not Found	High	High		3.2e7		3.99286413192749	High	0	4.044E-06
High	[K].NDLQGATLAIVPGDPERVEK.[I]		0.00220842	0	1	1	4	P52671	P52671 [14-33]	1	2122.11387239	High	High	Not Found	1.0e7	9.7e6		3.38877701759338	High	0	5.737E-05
High	[R].GLIDSNDLPLNVSR.[E]		2.04536E-05	0	1	1	17	A6T5N6	A6T5N6 [323-336]	0	1512.8016467	High	High	High		1.0e7	4.1e7	4.98794841766357	High	0	5.809E-08
High	[R].GIEGTSLDVPEDIVHSGK.[T]		1.59254E-06	0	1	2	16	A6T5G0	A6T5G0 [73-90]	0	1852.9286975	High	High	High	7.3e7	3.3e7	1.1e7	5.30970191955566	High	0	1.181E-11
High	[K].QIAAVAEDGEPCVTYIGADGAGHYVK.[M]	1xCarbamidomethyl [C12]	1.03127E-07	0	1	1	15	P41576	P41576 [158-183]	0	2691.27190601	High	High	High	3.2e8	6.7e7	4.8e6	5.64346027374268	High	0	9.336E-14
High	[K].QIAAVAEDGEPCVTYIGADGAGHYVK.[M]	1xDeamidated [Q1]; 1xCarbamidomethyl [C12]	9.12928E-05	0	1	1	10	P41576	P41576 [158-183]	0	2692.25592201	High	High	High	1.2e7		4.9e6	4.93992519378662	High	0	3.065E-08
High	[K].VDFDKDFFGK.[E]		0.026309	0	1	1	5	A6T726	A6T726 [195-204]	1	1217.58371523	Not Found	High	High		1.2e7	3.3e7	2.37700986862183	High	0.0003441	0.009461
High	[R].VVPYWNETILPR.[L]		0.000689179	0	1	1	33	B5XZB2	B5XZB2 [161-172]	0	1486.80527564	High	High	High	6.7e6	2.1e7		2.56654810905457	High	0	1.913E-06
High	[R].QAVTNPQNTLFAIK.[R]		5.47994E-06	0	1	2	26	A6T4F4	A6T4F4 [57-70]	0	1544.84311762	High	High	High	7.5e8			3.62848329544067	High	0	2.258E-08
High	[K].NILMIGPTGVGK.[T]		0.00451047	0	1	2	9	B5XZ37	B5XZ37 [52-63]	0	1199.68165515	High	High	Not Found	8.9e7	4.4e7		3.49299335479736	High	0	5.611E-05
High	[K].VEMVQIVRPEDSMAALEEMTGHAEK.[V]	1xDeamidated [Q5]	5.00219E-05	0	1	1	1	A6T6Z0	A6T6Z0 [290-314]	0	2801.31542715	Not Found	High	Not Found		9.8e6		3.45834374427795	High	0	5.248E-09
High	[K].ANPELAPMVEGIELTLK.[S]		0.00120413	0	1	1	10	A6TCM1	A6TCM1 [112-128]	0	1824.97756204	High	Not Found	High	6.8e7		9.3e6	3.21918725967407	High	0	0.000385
High	[K].VEMVQIVRPEDSMAALEEMTGHAEK.[V]		0.000113394	0	1	1	5	A6T6Z0	A6T6Z0 [290-314]	0	2800.33141115	High	Not Found	Not Found	5.2e6			4.09958267211914	High	0	2.232E-08
High	[R].NEETLEPVPYFQK.[L]		0.000231891	0	1	2	11	A6TCB0	A6TCB0 [104-116]	0	1593.77951427	High	High	High	1.1e8	4.1e7	5.7e7	5.10851335525513	High	0	1.38E-06
High	[RK].APQILVLAPTR.[E]		0.000592164	0	1	2	4	P33906	P33906 [74-84]	0	1178.72556888	Not Found	High	High		3.5e7		3.32927584648132	High	0	4.138E-07
High	[K].TGSITSVQAVYVPADDLTDPSPATTFAHLDATVVLSR.[Q]		0.00021263	0	1	2	6	A6TG36	A6TG36 [288-324]	0	3815.93378844	High	High	Not Found	1.2e7	1.4e7		4.56291389465332	High	0	7.712E-08
High	[K].LDVLDGLK.[E]		0.0246797	0	1	2	18	A6TH93	A6TH93 [333-340]	0	872.5087595	High	High	High	4.0e7	4.3e6		2.16218209266663	High	2.346E-05	0.0006315
High	[R].GLVAQVTDEEALAER.[L]		8.60091E-05	0	1	2	12	A6T9Y5	A6T9Y5 [18-32]	0	1600.81769062	High	High	High	1.7e7	3.6e7		4.52325582504272	High	0	1.028E-07
High	[K].TEFDVILK.[A]		0.0110461	0	1	2	79	A6TGN9	A6TGN9 [53-60]	0	964.53497422	High	High	High	1.2e9			2.38389039039612	High	0	0.000227
High	[R].WETELNEALPGDAR.[AD]		7.1923E-05	0	1	9	12	P37323	P37323 [140-153]	0	1600.76017578	High	High	High	2.6e7	4.1e6	3.8e6	4.06259107589722	High	0	1.472E-07
High	[K].YSPVEGATANELADQVPEEVKEER.[W]		4.81153E-06	0	1	2	12	A6T6T1	A6T6T1 [336-359]	1	2660.26859437	High	High	High		2.2e7	5.0e7	4.04341983795166	High	0	3.29E-08
High	[K].YSPVEGATANELADQVPEEVKEER.[W]	1xDeamidated [N/Q]	6.24695E-05	0	1	2	7	A6T6T1	A6T6T1 [336-359]	1	2661.25261037	High	High	Not Found				5.02657079696655	High	0	7.783E-09
High	[K].TGSITSVQAVYVPADDLTDPSPATTFAHLDATVVLSR.[Q]	1xDeamidated [Q8]	6.69684E-06	0	1	2	14	A6TG36	A6TG36 [288-324]	0	3816.91780444	High	Not Found	Not Found	1.7e7			4.64526176452637	High	0	1.501E-10
High	[K].AGELVGMVAQQVGGK.[G]		3.49465E-06	0	1	1	9	A6TCV9	A6TCV9 [828-842]	0	1443.76242451	High	High	High	2.0e8			4.6546311378479	High	0	3.637E-09
High	[K].TVAAMDVLAPGIGEIIGGSQR.[E]		0.000674403	0	1	1	3	A6T726	A6T726 [376-396]	0	2055.09030026	High	High	Not Found				4.03474092483521	High	0	2.559E-06
High	[K].TVAAMDVLAPGIGEIIGGSQR.[E]	1xDeamidated [Q20]	0.0100258	0	1	1	2	A6T726	A6T726 [376-396]	0	2056.07431626	High	Not Found	Not Found				3.91550755500793	High	0	6.214E-05
High	[K].YSDHIALPVEIEK.[R]		1.68279E-05	0	1	1	16	A6T5N6	A6T5N6 [200-212]	0	1513.78968507	High	High	High	2.3e7			3.8662474155426	High	0	4.614E-09
High	[K].ITLNMGVGEAIADKK.[L]		0.00044918	0	1	2	20	A6TEW0	A6TEW0 [34-48]	1	1559.84615407	High	High	High	1.1e7	1.5e7	1.7e7	3.67710494995117	High	0	3.169E-07
High	[K].VIVEGINLVK.[K]		0.00420435	0	1	2	18	A6TEW1	A6TEW1 [34-43]	0	1083.67722173	High	High	High	3.4e8		9.7e8	2.72740912437439	High	0	2.459E-05
High	[K].FYLISAASQQGVK.[E]		0.000649302	0	1	2	6	A6TEK2	A6TEK2 [310-322]	0	1411.75799109	Not Found	High	High			1.5e7	3.45994663238525	High	0	2.869E-06
High	[R].YEADLDELQIR.[L]		0.01008	0	1	3	2	A6T716	A6T716 [353-363]	0	1364.66923562	Not Found	High	Not Found		3.4e7		2.36293983459473	High	0	6.283E-05
High	[K].LDLDTASTQLAEGVYEVVLR.[V]		2.98079E-08	0	1	1	116	B5XTJ1	B5XTJ1 [42-61]	0	2192.14450377	High	High	High	1.6e7	8.2e6	9.2e6	5.79503202438354	High	0	3.073E-09
High	[K].LDLDTASTQLAEGVYEVVLR.[V]	1xDeamidated [Q9]	1.91479E-06	0	1	1	17	B5XTJ1	B5XTJ1 [42-61]	0	2193.12851977	High	High	High		1.8e7	5.7e6	6.11852312088013	High	0	1.315E-09
High	[R].EITPVNIEEELK.[S]		0.00317362	0	1	1	14	P14829	P14829 [7-18]	0	1413.74715155	High	High	High	7.1e7	4.8e7	5.6e7	3.2193295955658	High	0	1.642E-05
High	[K].VTDYLQMGQEVPVK.[V]		5.72278E-06	0	1	2	16	A6TEI3	A6TEI3 [662-675]	0	1606.81451958	High	High	High		1.0e8	4.8e6	4.98218536376953	High	0	2.886E-10
High	[R].ALPAILAGTTDERPQDHSQATYVGR.[R]		0.000414113	0	1	1	4	A6TF98	A6TF98 [176-200]	0	2667.34851652	High	High	High	1.4e7	1.1e7	3.6e7	2.92913675308228	High	0	3.182E-07
High	[K].AEEAGVDLVEISPNAEPPVCR.[I]	1xCarbamidomethyl [C20]	9.62004E-07	0	1	1	18	P33318	P33318 [46-66]	0	2252.08633726	High	High	High	2.2e8	4.9e7	7.2e7	6.75987911224365	High	0	4.853E-12
High	[K].TPEGQAPEEIITEQHDDVEAVEPEVSAEQVDPR.[D]		3.54203E-09	0	1	2	15	A6TCM1	A6TCM1 [8-40]	0	3643.688198	High	High	High	1.0e8	2.4e8	3.1e7	6.65599203109741	High	0	2.964E-08
High	[R].KVVADIAGVPAQINIAEVR.[K]		1.03881E-05	0	1	1	21	B5XNA0	B5XNA0 [89-107]	1	1963.13348576	High	High	High	1.7e7	2.2e7		4.45086812973022	High	0	2.658E-09
High	[K].EAYELVAPILK.[Q]		0.000274314	0	1	1	24	P41576	P41576 [147-157]	0	1245.70891571	High	High	High	1.0e7	2.9e7	4.1e7	3.63977479934692	High	0	4.404E-06
High	[R].LPIVEQTPLFK.[R]		0.000618398	0	1	1	14	B5XNL6	B5XNL6 [43-53]	0	1284.75620026	High	High	High	4.8e7	3.8e7	3.8e7	3.24664282798767	High	0	0.0002841
High	[R].IPVIAGTGANATAEAISLTK.[R]		3.86651E-08	0	1	1	14	A6TCA1	A6TCA1 [71-90]	0	1898.05931775	High	High	High	1.1e7	6.6e7	3.1e7	4.59172534942627	High	0	1.03E-13
High	[R].IPVIAGTGANATAEAISLTK.[R]	1xDeamidated [N10]	9.07168E-06	0	1	1	2	A6TCA1	A6TCA1 [71-90]	0	1899.04333375	Not Found	High	High		1.5e7		4.59416389465332	High	0	3.829E-10
High	[R].GLAIDTALPSGEEFPR.[F]		4.86845E-05	0	1	1	12	B5XXK6	B5XXK6 [172-187]	0	1672.85407614	High	High	High	7.6e7	4.0e7	5.8e7	4.23068284988403	High	0	5.153E-06
High	[K].VIPATILGIPSDR.[V]		0.00361359	0	1	2	8	A6TFH4	A6TFH4 [172-184]	0	1351.79437661	High	High	High		3.1e7	1.7e7	2.96960806846619	High	0	3.138E-05
High	[K].TVNMMELIR.[N]		0.0180065	0	1	2	8	A6TG36	A6TG36 [157-165]	0	1106.56966192	High	High	High				2.4891722202301	High	4.486E-05	0.001392
High	[K].IAIDPLAGPMPYQGR.[E]		7.26404E-06	0	1	1	24	A6T6F6	A6T6F6 [147-161]	0	1598.83592378	High	High	High	1.1e8	1.2e8	8.8e6	3.99052023887634	High	0	8.302E-09
High	[K].VVIDESVIAGQSKPLLIYGKPEAQQASGE.[-]		0.000280326	0	1	1	2	A6T5I1	A6T5I1 [396-424]	0	3026.60445623	Not Found	Not Found	High				4.31378889083862	High	0	1.111E-07
High	[K].VVIDESVIAGQSKPLLIYGKPEAQQASGE.[-]	1xDeamidated [Q]	0.00134919	0	1	1	3	A6T5I1	A6T5I1 [396-424]	0	3027.58847223	High	Not Found	Not Found				4.87183475494385	High	0	2.579E-06
High	[K].VSISTTMGAGVAVDQAGLNASAN.[-]	1xDeamidated [Q/N]	0.0252114	0	1	2	5	A6TGN6	A6TGN6 [212-234]	0	2135.02848817	High	Not Found	Not Found				4.63526439666748	High	0	0.0003235
High	[R].VVYDISGKPPATIEWE.[-]		0.000213786	0	1	2	12	A6TCC2	A6TCC2 [510-525]	0	1803.91634201	High	High	High	3.6e7	6.9e7		4.19745206832886	High	0	6.834E-08
High	[K].IGVPFVEGGVIK.[A]		0.000193915	0	1	1	46	B5XSV5	B5XSV5 [49-60]	0	1214.71433548	High	High	High	2.2e9	1.0e9	1.4e9	3.06135249137878	High	0	1.552E-07
High	[R].VLFAGDLQDDLPAR.[L]		0.000209201	0	1	2	5	A6THY6	A6THY6 [23-36]	0	1529.79583307	High	High	High	5.4e7	2.1e7	5.4e7	3.64435148239136	High	0	7.663E-07
High	[R].IATVTNFPHGNDDIDIALAETR.[A]	1xDeamidated [N]	1.78617E-05	0	1	1	12	B5Y277	B5Y277 [70-91]	0	2384.17284412	High	High	High	6.3e6	6.7e7		4.31124401092529	High	0	4.441E-08
High	[K].IADYLEAQTDDILR.[A]		0.000197094	0	1	2	6	A6T561	A6T561 [31-44]	0	1635.82244165	High	High	High	7.7e6	3.9e7	2.0e7	4.28173875808716	High	0	1.244E-07
High	[R].IATVTNFPHGNDDIDIALAETR.[A]		1.04445E-05	0	1	1	6	B5Y277	B5Y277 [70-91]	0	2383.18882812	High	High	High	2.0e7	2.5e7	4.6e7	4.06481885910034	High	0	1.63E-08
High	[R].FTGWYDVDLSEK.[G]		0.000528473	0	1	1	24	B5XZB2	B5XZB2 [22-33]	0	1459.67398665	High	High	High	2.4e7		2.7e7	4.24068069458008	High	0	3.38E-07
High	[R].EQIIFPEIDYDKVDR.[V]		2.3549E-05	0	1	2	36	A6TEW0	A6TEW0 [134-148]	1	1879.94361933	High	High	High	2.9e8	2.6e8	5.5e7	3.55742812156677	High	0	2.072E-05
High	[K].YGIPQISTGDMLR.[A]		0.000111565	0	1	1	15	A6T5N7	A6T5N7 [24-36]	0	1450.73587542	High	High	High	1.6e7	1.5e8		3.70734333992004	High	0	3.3E-07
High	[K].LQTLGLTQGTVVTLSAEGEDEQK.[A]		1.21996E-07	0	1	1	116	P16481	P16481 [50-72]	0	2417.24058882	High	High	High	1.3e8	5.9e7	5.6e7	6.23923921585083	High	0	6.171E-12
High	[K].LQTLGLTQGTVVTLSAEGEDEQK.[A]	1xDeamidated [Q]	1.36957E-05	0	1	1	43	P16481	P16481 [50-72]	0	2418.22460482	High	High	High	2.6e7	5.3e7	1.9e7	5.3593544960022	High	0	5.294E-10
High	[K].ILADIAVFDK.[V]		0.00333197	0	1	1	24	B5XQC9	B5XQC9 [94-103]	0	1104.62993718	High	High	High	9.4e7	6.6e7	1.9e7	3.17094731330872	High	0	1.339E-05
High	[K].FLTAEIVEAILDR.[T]		0.00028338	0	1	1	14	A6TB35	A6TB35 [371-383]	0	1489.82607059	High	High	High	5.7e6	2.8e7	3.9e7	3.82916140556335	High	0	7.811E-07
High	[K].TGTCGVYGTANDYAVVWPTGR.[A]	1xCarbamidomethyl [C4]	9.87512E-08	0	1	1	59	Q9F663	Q9F663 [234-254]	0	2245.03424219	High	High	High	5.4e8	1.9e7	1.4e8	5.97055053710938	High	0	1.567E-12
High	[K].TGTCGVYGTANDYAVVWPTGR.[A]	1xDeamidated [N11]; 1xCarbamidomethyl [C4]	1.06734E-05	0	1	1	7	Q9F663	Q9F663 [234-254]	0	2246.01825819	High	High	High	1.4e7			4.08965635299683	High	0	6.05E-07
High	[R].YLSLLPYTDR.[H]		0.00100158	0	1	1	31	B5Y306	B5Y306 [64-73]	0	1240.6572145	High	High	High	9.0e7	9.2e7	8.2e7	2.82485628128052	High	0	0.0004064
High	[R].DLLPLVEGCTVSTK.[H]	1xCarbamidomethyl [C9]	0.000109172	0	1	2	15	B5XZ37	B5XZ37 [281-294]	0	1531.80362086	High	High	High		2.4e7	3.1e7	4.19669389724731	High	0	2.093E-08
High	[R].SQDLASQAEESFVEAE.[-]		7.63414E-05	0	1	2	16	A6T4X1	A6T4X1 [226-241]	0	1739.76062913	High	High	High			1.3e8	5.53268623352051	High	0	4.493E-08
High	[K].EQGLTPVLCIGETEAENEAGKTEEVCAR.[Q]	2xCarbamidomethyl [C9; C26]	7.95036E-08	0	1	1	16	Q7X222	Q7X222 [118-145]	1	3090.43541889	High	High	High	5.2e8	1.5e8	1.3e8	4.37903261184692	High	0	4.816E-11
High	[K].EQGLTPVLCIGETEAENEAGKTEEVCAR.[Q]	1xDeamidated [N/Q]; 2xCarbamidomethyl [C9; C26]	5.39156E-06	0	1	1	3	Q7X222	Q7X222 [118-145]	1	3091.41943489	Not Found	High	Not Found		1.8e7		4.32556390762329	High	0	1.022E-10
High	[K].GSPLFMEIEPR.[F]		0.00483881	0	1	2	12	P40786	P40786 [95-105]	0	1275.64018423	High	High	High	3.8e7	2.1e7	1.8e7	3.68317532539368	High	0	0.0003089
High	[R].IIFPSTSEVYGMCTDK.[N]	1xCarbamidomethyl [C13]	0.000500598	0	1	2	6	A6TF98	A6TF98 [427-442]	0	1847.85539832	High	High	High	4.2e7	4.5e7	3.0e7	2.78524374961853	High	0	4.768E-05
High	[R].VADEIEDIVGIDAHDAVR.[C]		0.000134868	0	1	2	2	A6TCI3	A6TCI3 [143-160]	0	1936.96106022	High	Not Found	High	1.8e7			3.4275267124176	High	0	3.031E-08
High	[R].EGEDDFLNDWR.[V]		0.00114064	0	1	1	11	A6T5N6	A6T5N6 [182-192]	0	1395.58114889	High	High	High	6.7e7		4.3e7	3.38243007659912	High	0	1.328E-06
High	[K].AEYTPHVDTGDYIIVLNAEK.[V]		1.16404E-05	0	1	1	37	B5XSS1	B5XSS1 [42-61]	0	2248.11320365	High	High	High	5.1e7		3.2e7	5.05111408233643	High	0	4.167E-10
High	[R].EFGYAQVEVVNDSALVR.[G]		6.17393E-06	0	1	2	13	A6TCC2	A6TCC2 [107-123]	0	1895.94976733	High	High	High	3.6e7	2.6e7	5.0e7	5.01275873184204	High	0	3.032E-10
High	[K].LYNIIPYGIDESGK.[I]		0.00167555	0	1	2	16	A6TCG5	A6TCG5 [139-152]	0	1581.81589979	High	High	High		3.3e7	4.9e7	3.24504518508911	High	0	1.316E-05
High	[K].LGLDTLGIETVER.[M]		7.1923E-05	0	1	2	14	A6TB43	A6TB43 [564-576]	0	1415.77403501	High	High	High	2.0e7	2.4e7	3.0e7	4.23798751831055	High	0	1.692E-07
High	[R].DNVVIYEGELESLR.[R]		7.27069E-05	0	1	2	18	A6TEI7	A6TEI7 [839-852]	0	1635.82244165	High	High	High	5.8e7	3.2e7	1.9e7	4.50487756729126	High	0	4.571E-07
High	[K].LESLVEDLVNR.[S]		0.00251478	0	1	2	14	A6T4F4	A6T4F4 [305-315]	0	1286.69505648	High	High	High	6.8e7			3.33912992477417	High	0	5.345E-06
High	[R].FQPTLLLVTQGK.[A]		0.00136389	0	1	1	6	P26420	P26420 [211-222]	0	1344.78856298	High	High	High	3.9e7	4.0e7	4.4e7	2.65495562553406	High	0	3.26E-05
High	[R].LDYCLVGEPSSTEVVGDVVK.[N]	1xCarbamidomethyl [C4]	0.00676352	0	1	2	12	A6TC94	A6TC94 [155-174]	0	2166.0634766	High	High	High	2.8e7	3.4e7	3.8e7	3.13637256622314	High	0	0.0003137
High	[R].GTTVLTNLLDSDDVR.[H]		0.0197216	0	1	3	2	B5XY87	B5XY87 [37-51]	0	1618.82825528	Not Found	High	Not Found		1.8e7		2.54295134544373	High	0.0007002	0.01973
High	[R].SGETEDATIADLAVGTAAGQIK.[T]		2.58899E-08	0	1	2	57	A6TD53	A6TD53 [372-393]	0	2118.05608267	High	High	High	1.8e8	5.6e8	2.2e8	6.88524627685547	High	0	6.607E-13
High	[R].SGETEDATIADLAVGTAAGQIK.[T]	1xDeamidated [Q20]	0.000598616	0	1	2	2	A6TD53	A6TD53 [372-393]	0	2119.04009867	Not Found	High	High			1.3e7	4.27120161056519	High	0	8.406E-07
High	[R].ATEFDPFELTK.[A]		0.00765722	0	1	2	12	A6TBX2	A6TBX2 [179-189]	0	1297.63105927	High	High	High	5.3e7		3.0e7	3.00204873085022	High	0	0.0002373
High	[K].YYCLSMLPYPSGR.[L]	1xCarbamidomethyl [C3]	0.00391896	0	1	2	6	A6T6A3	A6T6A3 [35-47]	0	1606.73924655	High	High	High	2.2e7	3.0e7	1.7e7	3.43819689750671	High	0	0.0001341
High	[R].WELELNSAIPGDAR.[D]		5.45032E-06	0	1	1	32	Q9F663	Q9F663 [164-177]	0	1570.78599664	High	High	High	1.2e8	6.0e7		4.66219902038574	High	0	3.63E-09
High	[R].EMLPVLEAVAK.[A]		0.00620384	0	1	3	23	A6TH53	A6TH53 [232-242]	0	1199.67042175	High	High	High	1.8e8	6.4e7		2.73317360877991	High	2.346E-05	0.0005566
High	[K].IQLVGDDLFVTNTK.[I]		1.38449E-05	0	1	2	41	A6TD53	A6TD53 [312-325]	0	1562.84244888	High	High	High	1.6e8		4.1e7	4.83541297912598	High	0	5.406E-10
High	[R].AVEQALEDNCPLICFSASGGAR.[M]	2xCarbamidomethyl [C10; C14]	0.000105108	0	1	1	6	A6TC02	A6TC02 [145-166]	0	2365.09110536	High	High	High	2.7e7	1.8e7	1.0e7	4.90994453430176	High	0	4.881E-08
High	[K].FAAPEVMVEAIR.[A]		0.00163079	0	1	1	20	B5XYE8	B5XYE8 [20-31]	0	1332.69803344	High	High	High	3.0e7	7.7e7	4.0e7	3.20423436164856	High	0	3.826E-06
High	[K].AEYTPHVDTGDYIIVLNAEK.[V]	1xDeamidated [N17]	0.000274314	0	1	1	8	B5XSS1	B5XSS1 [42-61]	0	2249.09721965	High	High	High	2.9e7	3.3e7		3.8552873134613	High	0	1.067E-07
High	[R].DALVADFPGLTR.[D]		0.0104672	0	1	1	4	A6TCD0	A6TCD0 [27-38]	0	1274.67392716	Not Found	High	High		3.9e7	4.0e7	2.81976532936096	High	2.346E-05	0.0005593
High	[R].NMDLEQECEQLREELNETNSETK.[R]	1xCarbamidomethyl [C8]	4.41592E-05	0	1	1	13	A6TGP1	A6TGP1 [191-213]	1	2839.23565623	High	High	High	4.1e7		7.0e7	4.27101373672485	High	0	4.231E-09
High	[K].IIELAGHLDTYIPEPER.[A]		1.2344E-06	0	1	1	663	A6TEX7	A6TEX7 [189-205]	0	1966.02801763	High	High	High	3.6e7	5.4e7	6.2e7	5.10084676742554	High	0	8.283E-10
High	[K].EAAIQVSNVAIFNAATGK.[A]		5.65582E-07	0	1	1	166	A6TEW1	A6TEW1 [62-79]	0	1803.95993813	High	High	High	6.6e7	4.6e7	3.7e7	5.78013706207275	High	0	2.529E-09
High	[K].EAAIQVSNVAIFNAATGK.[A]	1xDeamidated [Q/N]	0.00434298	0	1	1	8	A6TEW1	A6TEW1 [62-79]	0	1804.94395413	High	Not Found	Not Found	1.8e7			4.24143886566162	High	0	1.413E-05
High	[K].FTGEVSLTGQPFVMEPSK.[S]		8.08069E-08	0	1	1	30	A6T4X2	A6T4X2 [223-240]	0	1953.96264021	High	High	High	1.3e7	7.9e7		5.98629140853882	High	0	1.429E-12
High	[R].TASITGACVALADALNK.[L]	1xCarbamidomethyl [C8]	1.60268E-05	0	1	1	6	B5XTF9	B5XTF9 [127-143]	0	1675.8683463	High	High	High	6.0e7	4.3e7	6.5e7	5.08922815322876	High	0	3.087E-09
High	[R].EQIIFPEIDYDK.[V]		0.0003944	0	1	2	21	A6TEW0	A6TEW0 [134-145]	0	1509.74715155	High	High	High	2.0e8		3.7e7	3.70366835594177	High	0	1.011E-06
High	[K].IELSSAQQTDVNLPYITADATGPK.[H]		3.14389E-09	0	1	2	53	A6T4F4	A6T4F4 [271-294]	0	2532.28278797	High	High	High	1.2e8	8.5e7	5.2e7	6.36477565765381	High	0	2.404E-11
High	[K].IELSSAQQTDVNLPYITADATGPK.[H]	1xDeamidated [Q/N]	7.17905E-07	0	1	2	27	A6T4F4	A6T4F4 [271-294]	0	2533.26680397	High	High	High	1.5e7	3.9e7	7.5e6	5.41103363037109	High	0	5.369E-08
High	[R].VNWLGLGPQENYPDR.[L]		0.010411	0	1	2	5	A6TI29	A6TI29 [896-910]	0	1757.86055851	High	High	High	5.6e7		1.0e8	3.61156296730042	High	0	0.000286
High	[R].LDRWELELNSAIPGDAR.[D]		0.00012036	0	1	1	48	Q9F663	Q9F663 [161-177]	1	1954.99811448	High	High	High	3.9e7	1.5e7	4.8e7	4.82787990570068	High	0	1.204E-06
High	[R].LDRWELELNSAIPGDAR.[D]	1xDeamidated [N9]	0.000731503	0	1	1	2	Q9F663	Q9F663 [161-177]	1	1955.98213048	Not Found	High	Not Found				3.7003173828125	High	0	6.059E-07
High	[R].ASLPTIELALK.[Q]		0.0167053	0	1	1	20	B5XUB8	B5XUB8 [39-49]	0	1155.69835105	High	High	High	1.9e8	3.0e7	5.2e7	2.20034551620483	High	0	0.0001549
High	[R].NWVSPVDAIVER.[D]		0.00402636	0	1	2	14	A6T6A3	A6T6A3 [584-595]	0	1384.72193994	High	High	High	1.1e8	4.0e7		3.07041478157043	High	4.486E-05	0.001145
High	[R].AAPSYEELSSSQELLETGIK.[V]		7.14024E-07	0	1	2	32	A6TG36	A6TG36 [113-132]	0	2152.06558473	High	High	High	4.1e7	4.2e7	5.7e7	6.15758228302002	High	0	3.92E-11
High	[R].AAPSYEELSSSQELLETGIK.[V]	1xDeamidated [Q12]	9.42248E-06	0	1	2	2	A6TG36	A6TG36 [113-132]	0	2153.04960073	Not Found	Not Found	High			5.3e7	6.07746076583862	High	0	2.755E-10
High	[R].NMDLEQECEQLREELNETNSETK.[R]	1xDeamidated [N/Q]; 1xCarbamidomethyl [C8]	4.92151E-05	0	1	1	11	A6TGP1	A6TGP1 [191-213]	1	2840.21967223	Not Found	High	Not Found		2.5e7		4.56968021392822	High	0	9.31E-09
High	[K].AEEAGVDLVEISPNAEPPVCR.[I]	1xDeamidated [N14]; 1xCarbamidomethyl [C20]	8.93349E-05	0	1	1	2	P33318	P33318 [46-66]	0	2253.07035326	High	Not Found	Not Found				5.86355066299438	High	0	6.741E-07
High	[R].WLELGLTDEEK.[Q]		0.000819653	0	1	2	24	A6TGP0	A6TGP0 [997-1007]	0	1332.66817302	High	High	High	7.0e7	3.9e7	3.1e7	3.47484803199768	High	0	1.527E-06
High	[R].TTPSIIAYTQDGETLVGQPAK.[R]		5.38154E-08	0	1	2	34	A6T4F4	A6T4F4 [35-55]	0	2190.12885371	High	High	High	3.2e8	4.1e8	7.0e7	4.97077465057373	High	0	7.359E-13
High	[K].RPQVLDVPYLLSIQLDSFQK.[F]	1xDeamidated [Q]	0.000194969	0	1	1	3	A6TGP0	A6TGP0 [18-37]	0	2360.28602348	High	High	Not Found				5.01529455184937	High	0	5.825E-08
High	[K].SVEFAVFAGPANDPK.[G]		9.95629E-05	0	1	2	7	A6TB35	A6TB35 [301-315]	0	1548.76928398	High	High	High	3.8e7	3.8e7	1.2e7	3.90956163406372	High	0	2.519E-06
High	[R].VDALALITHNDNAPYR.[G]		0.000300787	0	1	2	5	A6TCI3	A6TCI3 [492-507]	0	1782.91332232	High	High	High	2.2e7	1.9e7		3.07397484779358	High	0	2.232E-07
High	[R].VDALALITHNDNAPYR.[G]	1xDeamidated [N12]	0.00499828	0	1	2	1	A6TCI3	A6TCI3 [492-507]	0	1783.89733832	Not Found	Not Found	High			2.5e7	3.29032015800476	High	0	1.808E-05
High	[R].SCAFLVADGVIPSNENR.[G]	1xCarbamidomethyl [C2]	1.13186E-06	0	1	1	10	A6TCV9	A6TCV9 [290-306]	0	1848.89087259	High	High	High	6.0e7	7.9e7	9.2e7	5.50982332229614	High	0	6.495E-12
High	[K].ATLLGLGLR.[R]		0.00900164	0	1	1	30	A6TEV4	A6TEV4 [22-30]	0	913.58292751	High	High	High	1.4e8		1.8e8	2.75864911079407	High	0	0.0001519
High	[K].GATGRPVALLSQFLLNR.[A]		0.000789149	0	1	2	4	A6THI2	A6THI2 [480-496]	0	1813.04427694	High	Not Found	High	5.9e6		6.8e6	3.65703463554382	High	0	1.147E-06
High	[R].VPTPNVSVVDLTVR.[L]		2.31691E-05	0	1	1	31	P24164	P24164 [227-240]	0	1495.84786865	High	High	High	1.2e9		1.3e9	3.37086701393127	High	0	5.775E-08
High	[K].DLAVSSGSACTSASLEPSYVLR.[A]	1xCarbamidomethyl [C10]	5.5646E-07	0	1	2	7	A6TCF1	A6TCF1 [319-340]	0	2270.09690192	High	Not Found	High	3.8e7		4.2e7	5.78909349441528	High	0	1.848E-12
High	[K].ISELSEEQIDILR.[E]		1.36216E-05	0	1	1	39	B5XNB4	B5XNB4 [45-57]	0	1544.81662802	High	High	High	1.6e9	2.9e8		4.67850017547607	High	0	5.874E-08
High	[K].AATALQLEQVLR.[E]		0.00109227	0	1	2	6	A6T4J7	A6T4J7 [513-524]	0	1312.75832546	High	High	High	7.0e7	4.1e7	3.0e7	3.07386064529419	High	0	1.329E-05
High	[K].TGDIVEYLVK.[A]		0.00665488	0	1	2	11	A6T4Z7	A6T4Z7 [559-568]	0	1136.61976638	High	High	High				3.36329483985901	High	0	0.0002392
High	[R].LPVVATLNELSEEALIQILK.[E]		2.21654E-06	0	1	2	10	A6T5I1	A6T5I1 [308-327]	0	2193.27406142	High	High	High	4.7e7	6.7e7	2.7e7	5.49522972106934	High	0	2.121E-11
High	[K].GDIVLCGFEYGR.[V]	1xCarbamidomethyl [C6]	0.00320815	0	1	2	6	A6TEI7	A6TEI7 [600-611]	0	1385.6518118	High	High	High	6.5e7		3.9e7	3.96948909759521	High	0	8.237E-06
High	[K].AIISDVNATDEDRWNAVLK.[L]		1.80564E-05	0	1	1	51	B5XNA6	B5XNA6 [29-47]	1	2130.08257227	High	High	High	1.0e8	6.2e7	2.7e7	3.86276078224182	High	0	2.11E-07
High	[K].RPQVLDVPYLLSIQLDSFQK.[F]		6.24122E-06	0	1	1	20	A6TGP0	A6TGP0 [18-37]	0	2359.30200748	High	High	Not Found	7.5e6	9.3e6		5.75847816467285	High	0	1.333E-10
High	[K].AIISDVNATDEDRWNAVLK.[L]	1xDeamidated [N]	0.00404819	0	1	1	9	B5XNA6	B5XNA6 [29-47]	1	2131.06658827	High	High	High				3.50680637359619	High	0	1.247E-05
High	[R].EAAIVTDIAGTTR.[D]		0.000996169	0	1	2	2	A6TG09	A6TG09 [240-252]	0	1317.70087011	High	Not Found	Not Found	1.1e7			3.75606274604797	High	0	1.042E-06
High	[K].VLYEMDGVPEELAR.[E]		1.34748E-05	0	1	1	30	A6TEW5	A6TEW5 [101-114]	0	1620.79378412	High	High	High	1.6e9		1.1e9	4.59776830673218	High	0	8.945E-08
High	[K].TPEGQAPEEIITEQHDDVEAVEPEVSAEQVDPR.[D]	1xDeamidated [Q]	9.25328E-08	0	1	2	21	A6TCM1	A6TCM1 [8-40]	0	3644.672214	High	High	High	4.0e8			7.02026414871216	High	0	7.746E-14
High	[R].QGGAQIDYLEQENYPPLR.[L]		0.000411875	0	1	2	5	B5XY87	B5XY87 [135-152]	0	2091.0141584	High	High	High	2.0e7	2.0e7	1.3e7	3.85140252113342	High	0	2.182E-07
High	[K].LPIDLSQLK.[V]		0.0104672	0	1	2	12	A6TCF1	A6TCF1 [188-196]	0	1026.61937252	High	High	High		1.5e7		2.52476215362549	High	0	0.0001683
High	[K].TFEVLATNGDTHLGGEDFDTR.[L]	1xDeamidated [N8]	8.08821E-07	0	1	2	19	A6T4F4	A6T4F4 [215-235]	0	2296.03641024	High	High	High	9.3e8	4.2e7	2.0e8	5.48964262008667	High	0	1.296E-10
High	[R].QMQVGGKDPLVPEENDKTTVIALR.[E]		0.00885726	0	1	1	2	B5XTE8	B5XTE8 [29-52]	2	2638.38687589	Not Found	High	Not Found		2.7e7		3.68122434616089	High	0	4.997E-05
High	[R].LEEVNAELEQPDVWNEPER.[A]		3.08792E-05	0	1	1	6	B5XUF3	B5XUF3 [34-52]	0	2296.07279533	High	Not Found	High	3.9e7		3.6e7	5.40414142608643	High	0	2.454E-08
High	[R].LEEVNAELEQPDVWNEPER.[A]	1xDeamidated [N/Q]	0.000122333	0	1	1	6	B5XUF3	B5XUF3 [34-52]	0	2297.05681133	Not Found	High	High		1.5e7	2.3e7	5.13265562057495	High	0	1.423E-06
High	[R].CQPDVIINTGSAGGLASTLK.[V]	1xCarbamidomethyl [C1]	9.93803E-07	0	1	1	6	A6T4W3	A6T4W3 [66-85]	0	2002.02736596	High	High	High	3.4e7	8.2e6	4.4e7	4.45111083984375	High	0	1.477E-08
High	[K].GLPLYAHIAELNGTPGK.[Y]		0.00133466	0	1	2	5	A6TD53	A6TD53 [127-143]	0	1750.94864524	Not Found	High	High		8.8e7	1.4e7	3.09778070449829	High	0	9.49E-06
High	[K].GLPLYAHIAELNGTPGK.[Y]	1xDeamidated [N12]	1.13907E-05	0	1	2	52	A6TD53	A6TD53 [127-143]	0	1751.93266124	High	High	High	9.8e7	4.9e7	1.7e8	4.87880182266235	High	0	3.851E-10
High	[R].LENWPPASIADE.[-]		0.00174973	0	1	1	26	A6TEU8	A6TEU8 [318-329]	0	1341.63212187	High	High	High	3.2e7	4.2e7	4.5e7	3.76717233657837	High	0	0.000343
High	[K].VIDIWAAANDR.[V]		0.000297545	0	1	1	14	A6TGP1	A6TGP1 [682-692]	0	1243.64296141	High	High	High		4.7e7	2.3e7	4.4641752243042	High	0	5.132E-07
High	[R].SGLPQAALNYIQR.[I]		0.000615056	0	1	2	24	A6TH93	A6TH93 [390-402]	0	1430.77503812	High	High	High	1.2e8	1.9e7	8.5e6	3.767817735672	High	0	1.04E-06
High	[R].ELASEVGSLLTYEATADLETEK.[V]		0.000815224	0	1	1	5	A6TCB0	A6TCB0 [30-51]	0	2369.16060718	High	High	Not Found		9.5e6		4.82248401641846	High	0	7.324E-07
High	[K].VDLNTFSDEEVLR.[L]		0.000392269	0	1	2	10	A6TGP0	A6TGP0 [1159-1171]	0	1536.75402778	High	High	High	2.8e8	3.3e7	2.5e8	4.30176591873169	High	0	2.398E-07
High	[K].VLYEMDGVPEELAR.[E]	1xOxidation [M5]	0.000815224	0	1	1	4	A6TEW5	A6TEW5 [101-114]	0	1636.78869912	High	High	Not Found		1.4e7		1.73933458328247	High	0	7.275E-07
High	[R].TTPSIIAYTQDGETLVGQPAK.[R]	1xDeamidated [Q18]	0.000189757	0	1	2	1	A6T4F4	A6T4F4 [35-55]	0	2191.11286971	High	Not Found	Not Found				5.37734985351563	High	0	5.547E-08
High	[K].DISFEAPNAPQVFQK.[D]		9.69011E-05	0	1	1	11	B5XTJ1	B5XTJ1 [20-34]	0	1690.84351148	High	High	High			6.8e7	4.59589242935181	High	0	2.823E-08
High	[R].EFNPSGIILSGGPESTTEENSPR.[A]	1xDeamidated [N]	0.000635381	0	1	2	3	A6TCC2	A6TCC2 [48-70]	0	2419.12595343	Not Found	High	High		2.0e7		4.86135387420654	High	0	8.947E-07
High	[K].ITTVQAAIDYINGHQA.[-]	1xDeamidated [N/Q]	1.20028E-07	0	1	1	282	B5XXH6	B5XXH6 [63-78]	0	1715.8598902	High	High	High	1.9e9	1.5e9	1.2e8	6.07797861099243	High	0	1.914E-09
High	[K].ITTVQAAIDYINGHQA.[-]	2xDeamidated [Q5; Q/N]	0.00114064	0	1	1	2	B5XXH6	B5XXH6 [63-78]	0	1716.8439062	Not Found	High	Not Found		2.1e7		4.94011163711548	High	0	1.325E-06
High	[K].GFLAAAVLAR.[S]		0.000618398	0	1	1	44	Q9F663	Q9F663 [73-82]	0	988.59382654	High	High	High	1.6e8	1.9e8	5.1e7	3.59727549552917	High	0	1.597E-06
High	[K].RLEEVGCAAVMPLGAPIGSNQGLETK.[A]	1xCarbamidomethyl [C7]	1.17672E-05	0	1	1	4	A6TGP7	A6TGP7 [139-164]	1	2697.36984593	High	Not Found	High	1.6e7		3.1e7	4.2515230178833	High	0	8.174E-07
High	[K].RLEEVGCAAVMPLGAPIGSNQGLETK.[A]	1xDeamidated [N/Q]; 1xCarbamidomethyl [C7]	0.000719709	0	1	1	4	A6TGP7	A6TGP7 [139-164]	1	2698.35386193	Not Found	High	Not Found		2.1e7		4.7310643196106	High	0	2.752E-05
High	[R].NVVITDVNEYR.[L]		0.00265464	0	1	2	2	A6TFL2	A6TFL2 [190-200]	0	1321.67465539	High	Not Found	Not Found	5.2e7			3.08588886260986	High	4.486E-05	0.001041
High	[R].DGIPVLLETEAR.[A]		0.0134057	0	1	1	12	B5XY80	B5XY80 [40-51]	0	1312.71070654	High	High	High	8.9e7	6.2e7		2.75683927536011	High	0	0.0004123
High	[K].NALVPWSPISEK.[Y]		0.00216111	0	1	1	28	Q9F663	Q9F663 [99-110]	0	1340.72087734	High	High	High	6.3e8	2.3e8		2.9464898109436	High	0	2.984E-05
High	[K].NALVPWSPISEK.[Y]	1xDeamidated [N1]	0.0127042	0	1	1	16	Q9F663	Q9F663 [99-110]	0	1341.70489334	High	High	High	3.4e7	3.2e7	2.2e7	2.61287713050842	High	0.0003995	0.01151
High	[R].AASDEYNWDLNYGEIAK.[I]		1.60119E-06	0	1	1	19	P41576	P41576 [342-358]	0	1958.87666192	High	High	High	1.1e8		1.5e7	5.75501441955566	High	0	1.197E-11
High	[R].AASDEYNWDLNYGEIAK.[I]	1xDeamidated [N]	6.70298E-05	0	1	1	4	P41576	P41576 [342-358]	0	1959.86067792	High	Not Found	Not Found				4.64208507537842	High	0	2.569E-08
High	[R].EVNLLGQNVNAWR.[G]		0.00320815	0	1	2	6	A6T6B5	A6T6B5 [195-207]	0	1512.79175078	High	High	High				3.22733473777771	High	0	8.224E-06
High	[K].EQGLTPVLCIGETEAENEAGK.[T]	1xCarbamidomethyl [C9]	1.5683E-05	0	1	1	10	Q7X222	Q7X222 [118-138]	0	2245.06526743	High	High	High	1.2e8	2.6e8		4.01638698577881	High	0	6.743E-10
High	[R].IINEPTAAALAYGLDK.[E]		1.26831E-06	0	1	2	22	A6T4F4	A6T4F4 [168-183]	0	1659.89521269	High	High	High	4.2e8		3.3e7	5.15750074386597	High	0	7.894E-12
High	[K].VGDIVIFNDGYGVK.[ST]		7.88648E-05	0	1	2	29	A6TH52	A6TH52 [61-74]	0	1495.77912041	High	High	High	1.1e9			4.47731304168701	High	0	2.408E-08
High	[K].ITTVQAAIDYINGHQA.[-]		8.39316E-08	0	1	1	43	B5XXH6	B5XXH6 [63-78]	0	1714.8758742	High	High	High	5.3e7	3.4e7	5.1e7	5.59285449981689	High	0	2.967E-13
High	[R].EFNPSGIILSGGPESTTEENSPR.[A]		1.89415E-06	0	1	2	21	A6TCC2	A6TCC2 [48-70]	0	2418.14193743	High	High	High	6.5e7	2.9e7	1.6e7	5.94396257400513	High	0	1.961E-11
High	[K].MQEEIAQLEVTGESGAGLVK.[V]		5.02007E-07	0	1	2	11	A6T5N4	A6T5N4 [25-44]	0	2089.0481606	High	High	High	2.9e7	2.0e7	2.4e7	5.90714931488037	High	0	1.538E-12
High	[R].GLMAKPDGSIIETPITANFR.[E]		8.10312E-05	0	1	1	4	A6TGP1	A6TGP1 [745-764]	0	2131.12160038	High	High	Not Found				3.67529964447021	High	0	4.484E-08
High	[R].VTIDFTGSVDGEEFEGGK.[A]		1.10862E-05	0	2	2	70	A6T5H9; B5Y0U3	A6T5H9 [164-181]; B5Y0U3 [164-181]	0	1886.86542852	High	High	High	3.7e7	6.7e7	4.5e7	4.93267488479614	High	0	1.172E-08
High	[R].GLALLDEELSK.[L]		0.00749376	0	1	1	14	A6TCV9	A6TCV9 [374-384]	0	1187.65179473	High	High	High	3.0e7	1.1e8	2.5e7	3.50767064094543	High	0	5.992E-05
High	[R].GENYDGTTGSFADLLR.[L]		3.2599E-05	0	1	2	6	A6T6B5	A6T6B5 [208-223]	0	1715.78711873	High	High	High	1.0e8	4.9e7	2.5e7	3.8542652130127	High	0	2.778E-08
High	[R].LINYLVDEFKK.[D]		0.00565963	0	1	2	22	A6T4F4	A6T4F4 [236-246]	1	1381.77257855	High	High	High	2.5e7	2.2e7	1.0e7	2.74481320381165	High	0	0.0001443
High	[R].DALVAYLEQFTDKLDEDSK.[R]		0.000331607	0	1	1	15	B5XNL6	B5XNL6 [179-197]	1	2200.06558473	High	High	High	1.4e7	8.5e6	2.7e7	4.28510332107544	High	0	4.654E-06
High	[R].VGYINDQYVLNPTQEELK.[S]		3.10183E-06	0	1	2	13	A6TEI3	A6TEI3 [154-171]	0	2123.06552524	High	High	High	4.3e7	2.1e7	2.5e7	6.5867714881897	High	0	5.174E-10
High	[R].VGYINDQYVLNPTQEELK.[S]	1xDeamidated [Q/N]	2.27955E-05	0	1	2	2	A6TEI3	A6TEI3 [154-171]	0	2124.04954124	Not Found	High	Not Found				6.31997632980347	High	0	1.309E-09
High	[R].EFICIDTGGIDGTEEGVETR.[M]	1xCarbamidomethyl [C4]	2.02144E-06	0	1	1	7	A6TCD0	A6TCD0 [51-70]	0	2197.99176816	High	High	High	1.3e7	3.3e7	3.0e7	5.80431604385376	High	0	1.672E-10
High	[K].YDENGNPWSAYGGDFGDTPNDR.[Q]	1xDeamidated [N]	6.81286E-05	0	1	2	18	A6TI29	A6TI29 [579-600]	0	2447.9647018	High	High	High	1.2e7	2.6e7	1.8e7	4.26348209381104	High	0	1.414E-06
High	[K].YDENGNPWSAYGGDFGDTPNDR.[Q]	2xDeamidated [N6; N20]	0.00375302	0	1	2	2	A6TI29	A6TI29 [579-600]	0	2448.9487178	High	Not Found	Not Found				4.3396577835083	High	0	1.091E-05
High	[R].LVLVDDALADQQAIGK.[I]		1.37573E-06	0	1	1	2	P27219	P27219 [32-47]	0	1668.91667638	High	Not Found	Not Found	5.6e7			4.03541135787964	High	0	9.175E-12
High	[K].GLADDDHFVGLAIDEDRQPELTNER.[V]		3.34945E-05	0	1	1	4	O07026	O07026 [132-156]	1	2825.33365418	High	Not Found	Not Found	4.7e7			4.1777982711792	High	0	3.9E-08
High	[K].GLADDDHFVGLAIDEDRQPELTNER.[V]	1xDeamidated [N/Q]	0.00163079	0	1	1	4	O07026	O07026 [132-156]	1	2826.31767018	Not Found	High	High			1.7e7	4.10070037841797	High	0	3.165E-06
High	[R].AVSDPWPGAFGYAGANK.[F]		5.28078E-05	0	1	2	10	A6TF98	A6TF98 [223-239]	0	1707.81254573	High	High	High	5.4e7	2.6e6	4.9e7	4.57760238647461	High	0	3.009E-08
High	[K].AIVQLEDGVQISSGDTLAR.[I]		2.44369E-06	0	1	1	12	A6TGP1	A6TGP1 [1105-1123]	0	1972.03455949	Not Found	High	High		2.1e7	1.1e7	5.26864242553711	High	0	2.445E-10
High	[R].GLMAKPDGSIIETPITANFR.[E]	1xDeamidated [N18]	0.0300496	0	1	1	3	A6TGP1	A6TGP1 [745-764]	0	2132.10561638	Not Found	High	High			2.1e7	3.34082579612732	High	0	0.0004432
High	[R].NELNEAAETLANFLQDEANIHAIQR.[A]		2.42596E-08	0	1	2	10	A6T518	A6T518 [8-32]	0	2824.38602413	High	High	High	1.0e7	1.1e7	6.2e7	6.1973090171814	High	0	5.904E-13
High	[K].IGFVSLGCPK.[N]	1xCarbamidomethyl [C8]	0.00312253	0	1	2	6	A6T6T1	A6T6T1 [10-19]	0	1077.57612784	High	High	High	4.9e7			3.65350246429443	High	0	6.869E-05
High	[R].LAIVPDHPLLK.[D]		0.00876229	0	1	2	2	A6T7Z4	A6T7Z4 [97-107]	0	1215.74596997	Not Found	Not Found	High			7.5e6	2.15410780906677	High	0	4.931E-05
High	[K].TPVGNTAAVCIYPR.[F]	1xCarbamidomethyl [C10]	3.46017E-05	0	1	1	10	B5Y277	B5Y277 [38-51]	0	1518.77332385	High	High	High	5.0e7		1.2e8	4.33902740478516	High	0	1.03E-08
High	[R].SVVSCDTDFGVCAHCYGR.[D]	3xCarbamidomethyl [C5; C12; C15]	6.48851E-05	0	1	1	4	A6TGP1	A6TGP1 [884-901]	0	2089.8524555	Not Found	High	High			2.8e7	3.82889437675476	High	0	8.344E-09
High	[R].ALGMTDELAHSSIR.[F]		6.70298E-05	0	1	2	11	A6TCF1	A6TCF1 [341-354]	0	1500.74750268	High	High	High	1.1e8		1.0e8	3.46207094192505	High	0	1.123E-08
High	[R].QHVPVFVSDEMVGHK.[L]		3.21878E-07	0	1	1	28	B5XN98	B5XN98 [56-70]	0	1708.84755104	High	High	High	4.6e7	1.2e7		5.63170576095581	High	0	7.018E-13
High	[K].AAHSFNLLDAR.[K]		0.0280437	0	1	2	12	A6TFH5	A6TFH5 [251-261]	0	1214.62764572	High	High	High	9.7e6			2.67276978492737	High	0.0001098	0.002159
High	[K].IINACSQAGHVGNPELAVYSSSK.[F]	1xCarbamidomethyl [C5]	5.60005E-06	0	1	1	9	Q48436	Q48436 [134-156]	0	2402.17688356	High	High	High	2.3e7	2.6e7	2.9e7	4.09165859222412	High	0	5.111E-10
High	[K].IINACSQAGHVGNPELAVYSSSK.[F]	1xDeamidated [N/Q]; 1xCarbamidomethyl [C5]	0.00607128	0	1	1	2	Q48436	Q48436 [134-156]	0	2403.16089956	Not Found	Not Found	High				2.51910376548767	High	0	2.564E-05
High	[R].VTVQSLDVVR.[V]		0.00111016	0	1	1	12	A6TEX2	A6TEX2 [170-179]	0	1115.64189881	High	High	High	5.2e9			2.91047215461731	High	0	6.388E-06
High	[R].DIADAVTAAGVK.[V]		0.000522776	0	2	2	10	A6THB4; B5Y305	A6THB4 [98-109]; B5Y305 [98-109]	0	1130.60517892	High	High	High	4.2e9			3.74293637275696	High	0	1.058E-06
High	[R].LEEQNEVVAEAVDRQEENEAR.[A]		0.00248771	0	1	2	4	A6T716	A6T716 [364-384]	1	2457.14881366	Not Found	High	High				3.4608907699585	High	2.346E-05	0.0004798
High	[R].FAAYFQQGNMESNGK.[Y]		1.06734E-05	0	1	2	10	A6TGT4	A6TGT4 [345-359]	0	1691.74823091	High	High	High	4.7e7	1.4e7	4.6e7	3.95458102226257	High	0	3.411E-10
High	[R].FAAYFQQGNMESNGK.[Y]	1xDeamidated [N13]	1.69956E-06	0	1	2	14	A6TGT4	A6TGT4 [345-359]	0	1692.73224691	High	High	High	1.0e8	3.5e7	9.8e7	4.83544111251831	High	0	1.71E-08
High	[R].NVAGMENANSTEFVPDCK.[Y]	1xCarbamidomethyl [C17]	2.22652E-07	0	1	2	12	A6TD54	A6TD54 [392-409]	0	1982.85825175	High	High	High	1.9e8	3.9e7	5.8e7	6.197350025177	High	0	1.666E-11
High	[K].DLEHPIEVPVGK.[A]		0.000307379	0	1	2	18	A6TG36	A6TG36 [71-82]	0	1332.71579194	High	High	High	5.5e8			3.72400999069214	High	0	4.423E-07
High	[K].LDINIDEEVHR.[L]		0.00398305	0	1	2	6	A6T4Y7	A6T4Y7 [32-42]	0	1352.68046902	High	High	High	2.4e7	1.1e7	1.5e7	2.28523254394531	High	0	1.211E-05
High	[K].VYAGNEHNHAAQQPQVLDI.[-]	1xDeamidated [Q/N]	0.000261255	0	1	1	79	B5XSS1	B5XSS1 [124-142]	0	2105.00465677	High	High	High	7.3e7	3.6e7	5.1e7	4.81895208358765	High	0	9.085E-06
High	[R].KDDTIPAIISHNE.[-]	1xDeamidated [N12]	0.00118472	0	1	1	10	P41392	P41392 [31-43]	1	1453.71691446	High	High	High	3.4e7	6.3e7	4.2e7	4.32103300094604	High	0	3.411E-06
High	[K].VYAGNEHNHAAQQPQVLDI.[-]		4.04911E-05	0	1	1	50	B5XSS1	B5XSS1 [124-142]	0	2104.02064077	High	High	High	1.2e9	3.6e7	1.5e9	3.87970805168152	High	0	0.0002345
High	[R].IEEALGEQAPFNGR.[K]		9.17056E-06	0	1	2	12	A6TD53	A6TD53 [412-425]	0	1530.75469652	High	High	High	4.8e8		2.3e8	4.9901967048645	High	0	1.965E-08
High	[R].FTAEGVQEIDYK.[D]		0.000158681	0	1	1	27	B5Y306	B5Y306 [13-24]	0	1399.67398665	High	High	High				4.62741899490356	High	0	2.286E-07
High	[K].VTDGVVTDEIHYLSAIEEGNYVIAQANSNLDENGHFVEDLVTCR.[S]	2xDeamidated [N27; N]; 1xCarbamidomethyl [C43]	0.0297321	0	1	2	2	A6TGP0	A6TGP0 [594-637]	0	4908.27924199	Not Found	High	Not Found				3.51522898674011	High	0.000192	0.003353
High	[R].ALSQALANVNVK.[C]		0.00672712	0	1	2	2	A6TE31	A6TE31 [81-92]	0	1227.70556165	Not Found	Not Found	High			1.9e7	2.93699955940247	High	0	3.056E-05
High	[R].FANPQEGSVIFDDQIR.[G]		3.13563E-06	0	0	1	12			0	1835.89225249	High	High	High	1.1e8	1.1e8	1.0e8	5.45909833908081	High	0	5.404E-10
High	[R].FANPQQGSVIFDDQIR.[G]	1xDeamidated [Q]	3.13563E-06	0	1	1	17	A6TC43	A6TC43 [142-157]	0	1835.89225292	High	High	High	1.1e8	1.1e8	1.0e8	5.45909833908081	High	0	5.404E-10
High	[K].VSLVYGQMNEPPGNR.[L]		1.30315E-06	0	1	2	32	A6TG36	A6TG36 [203-217]	0	1660.81116552	High	High	High		2.1e7	1.5e7	4.93926906585693	High	0	3.645E-09
High	[K].EATFIEGDIR.[N]		0.00194986	0	1	1	14	P45602	P45602 [51-60]	0	1150.5738788	High	High	High		1.1e7		3.39389204978943	High	0	5.246E-06
High	[K].SLYEADLVDEAKR.[L]		0.00127806	0	1	1	7	B5XUB8	B5XUB8 [232-244]	1	1508.75911318	High	High	High	3.0e8		1.9e8	3.02472019195557	High	0	0.0001835
High	[K].NINPTQTSAWQALQK.[H]		1.38449E-05	0	1	2	13	A6TGT4	A6TGT4 [3-17]	0	1699.87620857	High	High	High	1.5e8			4.53881549835205	High	0	1.204E-08
High	[R].EIPFLYASSAATYGGR.[T]		0.000125014	0	1	3	12	A6TFL4	A6TFL4 [108-123]	0	1702.84351148	High	High	High	2.5e7	1.6e7	3.8e7	4.37027359008789	High	0	2.66E-08
High	[R].AALIDCLAPDRR.[V]	1xCarbamidomethyl [C6]	0.0128416	0	1	1	8	P24017	P24017 [316-327]	1	1370.72089441	High	High	High			4.5e7	2.43953251838684	High	2.346E-05	0.000572
High	[R].STGSYSLVTQQPLGGK.[A]		9.11251E-07	0	1	2	18	A6TGP0	A6TGP0 [1247-1262]	0	1622.83842608	High	High	High	6.7e8		4.6e6	4.84619522094727	High	0	4.057E-11
High	[K].YVQIDPEMVSVQLEQR.[D]		0.000481964	0	1	2	2	A6TAX5	A6TAX5 [53-68]	0	1933.96878821	Not Found	High	Not Found		1.9e7		3.77257966995239	High	0	9.482E-07
High	[K].AVEDPALMDYLAEHR.[I]		3.94085E-05	0	1	1	1	A6T9W8	A6T9W8 [225-239]	0	1729.82139581	High	Not Found	Not Found	2.7e7			3.54383635520935	High	0	3.438E-09
High	[K].VTDGVVTDEIHYLSAIEEGNYVIAQANSNLDENGHFVEDLVTCR.[S]	1xDeamidated [N33]; 1xCarbamidomethyl [C43]	0.00507997	0	1	2	1	A6TGP0	A6TGP0 [594-637]	0	4907.29522599	Not Found	High	Not Found				4.35994100570679	High	0	1.86E-05
High	[R].IEEALGEQAPFNGR.[K]	1xDeamidated [N/Q]	8.27317E-06	0	1	2	31	A6TD53	A6TD53 [412-425]	0	1531.73871252	High	High	High	5.6e7	1.1e7		5.51285409927368	High	0	1.464E-09
High	[K].ITQGDDLAPGVLK.[I]		0.000161282	0	1	2	16	A6TGP0	A6TGP0 [1036-1048]	0	1326.7263566	High	High	High	3.5e6			3.54040026664734	High	0	2.022E-06
High	[K].KLADSGLNIIAAK.[S]		0.00691113	0	1	1	7	A6T6F6	A6T6F6 [360-372]	1	1313.77872655	High	High	High			1.6e7	3.28973317146301	High	0	0.0001133
High	[R].RGFAVTPPELTK.[D]		0.0139944	0	1	1	8	B5XZB2	B5XZB2 [117-128]	1	1315.73686177	High	High	High	7.5e7			3.00391912460327	High	0	0.0001125
High	[K].VANLGSLGDQVNVK.[A]		9.32089E-06	0	2	2	22	A6THB4; B5Y305	A6THB4 [9-22]; B5Y305 [9-22]	0	1413.76961835	High	High	High	3.5e9		1.1e9	4.56121921539307	High	0	2.693E-08
High	[K].VANLGSLGDQVNVK.[A]	1xDeamidated [Q/N]	0.00123051	0	2	2	11	A6THB4; B5Y305	A6THB4 [9-22]; B5Y305 [9-22]	0	1414.75363435	High	High	High		2.8e7	1.2e7	3.31499719619751	High	0	0.0002341
High	[K].KRPFYQVVVTDSR.[N]		2.34217E-05	0	1	2	115	A6TCL7	A6TCL7 [13-25]	1	1594.87000108	High	High	High	2.5e7	1.2e7	3.2e7	4.31890630722046	High	0	7.621E-09
High	[K].AFNEMQPIVDR.[Q]		0.000309049	0	1	2	30	B5Y237	B5Y237 [50-60]	0	1319.64124683	High	High	High	1.8e9	4.7e8	8.0e8	4.03071451187134	High	0	6.017E-06
High	[R].FTDMIDGQTITR.[Q]		0.000329815	0	1	1	11	A6TGP1	A6TGP1 [1037-1048]	0	1397.67294081	High	High	High	4.1e8	2.8e7		4.01870012283325	High	0	1.469E-07
High	[K].VCSGGIVGLGESVK.[D]	1xCarbamidomethyl [C2]	0.000108582	0	1	1	8	A6T6L5	A6T6L5 [187-200]	0	1361.70932664	High	High	High	1.0e8		6.3e7	3.89018487930298	High	0	1.906E-07
High	[R].HDLAVEPPAPTVLQK.[L]		0.000161282	0	1	1	8	B5Y275	B5Y275 [231-245]	0	1614.8849824	High	High	High			3.3e7	3.96662902832031	High	0	4.146E-08
High	[R].FTVLISPHVNK.[D]		0.000204715	0	1	1	80	A6TEX3	A6TEX3 [49-59]	0	1254.72048348	High	High	High	9.5e7	7.6e7	5.6e8	3.45187187194824	High	0	5.203E-06
High	[K].NVEFFEAR.[R]		0.00848341	0	2	2	23	A6THB4; B5Y305	A6THB4 [43-50]; B5Y305 [43-50]	0	1011.48942101	High	High	High	1.7e9		5.7e8	2.8006899356842	High	0	0.0001031
High	[K].LLSNFFAQTEALAFGK.[S]		6.55923E-05	0	1	2	32	A6TGT4	A6TGT4 [420-435]	0	1756.92684718	High	High	High	1.0e7	5.4e6	9.0e6	4.07851219177246	High	0	4.224E-07
High	[R].GGIESIITTQK.[A]		0.00562914	0	1	1	6	B5XTF9	B5XTF9 [223-233]	0	1146.63647904	High	High	High			7.3e7	3.3652491569519	High	0	0.0002785
High	[K].AAFDFAVEHNSVER.[W]		9.22878E-05	0	1	2	6	A6TG39	A6TG39 [14-27]	0	1591.74994549	Not Found	Not Found	High			6.5e7	3.49376678466797	High	0	1.297E-05
High	[K].VRENEPFDVALR.[R]		2.9092E-05	0	1	1	20	B5XU21	B5XU21 [6-17]	1	1444.75430266	High	High	High	2.7e7	1.0e8	1.7e8	4.0853385925293	High	0	4.229E-07
High	[R].NGPQLAELVK.[L]		0.0182004	0	1	2	2	A6TC43	A6TC43 [336-345]	0	1068.60478506	Not Found	Not Found	High			6.6e7	1.95637714862823	High	0	0.0001812
High	[K].QVLGSYGYSEIR.[L]		0.00322555	0	1	1	5	B5XNL6	B5XNL6 [31-42]	0	1371.69030545	Not Found	High	High		4.1e7	3.3e7	3.35746836662292	High	0	8.303E-06
High	[K].MGLVEPLR.[E]		0.0148458	0	1	2	12	A6TCC2	A6TCC2 [370-377]	0	914.51279906	High	High	High	3.1e8			2.72569561004639	High	2.346E-05	0.0006342
High	[R].EGTDLFLK.[S]		0.0164388	0	1	1	19	B5XNB5	B5XNB5 [15-22]	0	922.48802404	High	High	High	1.1e8			2.01604771614075	High	0.0002857	0.007014
High	[R].LLLSEACPLILDYHVALDVAR.[E]	1xCarbamidomethyl [C7]	8.5851E-07	0	1	2	14	A6TH93	A6TH93 [98-118]	0	2381.28972855	High	High	Not Found	7.4e6			4.5153956413269	High	0	9.138E-10
High	[R].ILENGTVQPLDVK.[V]	1xDeamidated [N/Q]	3.94085E-05	0	1	2	36	A6TH52	A6TH52 [48-60]	0	1426.77878647	High	High	High	6.8e7		5.0e7	5.01049375534058	High	0	3.823E-09
High	[K].VFEGNRPTNSILLR.[E]		6.34935E-05	0	1	2	12	A6TGT4	A6TGT4 [462-475]	0	1615.89146477	High	High	High	1.2e7	3.1e7	1.2e8	2.11638236045837	High	0.004742	0.1311
High	[K].FEQLTAYVDELSAPYLEDAEIDFVTDQLGSQLTLK.[A]	1xDeamidated [Q]	0.000492525	0	1	2	3	B5XTS2	B5XTS2 [58-92]	0	3962.93211702	High	Not Found	Not Found	2.1e7			5.3729772567749	High	0	5.53E-07
High	[K].TAPPQISAEVLK.[K]		0.00857537	0	1	2	10	A6T4F4	A6T4F4 [110-121]	0	1253.70997831	High	High	High	1.3e9			1.98224580287933	High	0	4.743E-05
High	[K].TGVGVTDVLER.[L]		0.00262606	0	1	1	6	A6TCI3	A6TCI3 [165-175]	0	1145.61607795	High	High	High	2.9e8			3.17231941223145	High	0	5.59E-05
High	[K].QAIVAEVSEVAK.[G]		0.00110416	0	1	2	40	P0A297	P0A297 [9-20]	0	1243.68924285	High	High	High	1.4e9	1.1e9	1.9e9	3.48427844047546	High	0	4.692E-05
High	[K].NETYDATLCNPPFHDSAESAR.[A]	1xCarbamidomethyl [C9]	0.00310568	0	1	2	4	A6T6Q1	A6T6Q1 [176-196]	0	2395.02552785	High	Not Found	High			1.5e7	3.24957156181335	High	0	3.43E-05
High	[K].VSQALIAAGAPADCEPQVR.[Q]	1xCarbamidomethyl [C14]	2.01238E-05	0	1	2	10	A6TB43	A6TB43 [11-29]	0	1952.98583555	High	High	High	7.5e7	7.2e7	5.6e7	5.17900705337524	High	0	3.071E-09
High	[R].VFQTHSPVVDSIAVK.[R]		1.61864E-06	0	1	1	54	B5XVK6	B5XVK6 [73-87]	0	1626.8849824	High	High	High	9.9e7	3.0e8		4.67501163482666	High	0	4.324E-09
High	[R].IIQICGGLSDR.[E]	1xCarbamidomethyl [C5]	0.00326064	0	1	2	3	A6TCI3	A6TCI3 [24-34]	0	1231.64633254	High	Not Found	High	5.4e7			2.90967702865601	High	0	8.526E-06
High	[K].LSCPITAEDTSGSLYDK.[L]	1xCarbamidomethyl [C3]	8.36334E-06	0	1	2	10	A6TEU1	A6TEU1 [155-171]	0	1856.85823499	High	High	High	3.8e7	1.3e7	4.0e7	4.34842729568481	High	0	2.227E-10
High	[R].LIDQSTAEIVETAK.[R]		1.95857E-05	0	1	1	37	A6TEX3	A6TEX3 [17-30]	0	1517.80572899	High	High	High	1.9e9	2.6e7	1.4e9	5.00280570983887	High	0	2.175E-09
High	[K].VGLFGGAGVGK.[T]		0.000595381	0	1	2	15	A6TG36	A6TG36 [146-156]	0	961.54654199	High	High	High	6.4e8			3.85234761238098	High	0	4.197E-07
High	[R].EIELEDKFENMGAQMVK.[E]		4.13403E-06	0	1	3	44	A6TH53	A6TH53 [59-75]	1	2010.9510892	High	High	High	7.8e7	1.9e7	1.8e8	5.47653293609619	High	0	6.42E-11
High	[R].EIELEDKFENMGAQMVK.[E]	1xDeamidated [Q/N]	0.00324305	0	1	3	3	A6TH53	A6TH53 [59-75]	1	2011.9351052	High	High	High		3.9e7		2.73647451400757	High	0	8.422E-06
High	[R].ILENGTVQPLDVK.[V]		0.000670758	0	1	2	6	A6TH52	A6TH52 [48-60]	0	1425.79477047	High	High	High	2.6e8	1.2e8	1.4e7	3.66623878479004	High	0	5.166E-07
High	[R].SAYPDPQPLIGR.[L]		0.00502537	0	1	2	14	A6TBK7	A6TBK7 [618-629]	0	1313.68482619	High	High	High	9.5e6	3.4e7	4.9e7	2.32181453704834	High	0.0008466	0.0251
High	[K].NTPFESGIDSVGSAR.[L]		0.00960293	0	1	1	2	A6TBX4	A6TBX4 [47-61]	0	1536.72887566	Not Found	Not Found	High			3.0e7	2.68147611618042	High	0	9.847E-05
High	[K].LGADGNALFR.[Q]		0.00283275	0	1	1	16	A6T6F6	A6T6F6 [216-225]	0	1033.54251919	High	High	High	3.7e6	1.5e7	8.8e6	3.47915816307068	High	0	3.986E-05
High	[R].VGGSTYQVPVEVRPVR.[R]		6.24695E-05	0	1	2	32	A6TEX9	A6TEX9 [80-95]	0	1742.95479324	High	High	High	1.1e9	2.9e7	1.6e8	3.82110619544983	High	0	1.43E-06
High	[R].AEQINALESVTIASK.[A]		4.83768E-06	0	1	1	75	A6THB4	A6THB4 [69-83]	0	1573.84317711	High	High	High		1.7e7		5.41784572601318	High	0	2.064E-09
High	[R].AEQINALESVTIASK.[A]	1xDeamidated [N5]	0.000337043	0	1	1	7	A6THB4	A6THB4 [69-83]	0	1574.82719311	High	Not Found	High	9.0e6		6.4e6	4.19169139862061	High	0	1.533E-07
High	[R].IGAGNEAVIR.[A]		0.0239027	0	1	2	2	A6TF97	A6TF97 [86-95]	0	999.55816925	Not Found	High	Not Found		3.6e6		2.15048265457153	High	0	0.0002953
High	[K].GKPFAPLLEK.[N]		8.41645E-05	0	1	1	44	A6TEW9	A6TEW9 [27-36]	0	1099.65100701	High	High	High	6.2e8	1.0e7	1.1e9	3.02033138275146	High	0	3.356E-05
High	[R].DIRDPMELLDEVENELK.[I]		0.000889045	0	1	2	4	A6THZ0	A6THZ0 [147-163]	1	2058.00596145	High	High	Not Found	8.1e6			4.23316526412964	High	0	8.176E-06
High	[K].GNTYSINEGNYIK.[F]		0.00163964	0	1	2	9	A6THE3	A6THE3 [200-212]	0	1472.70159834	High	High	High	2.1e8	1.5e8	2.6e8	3.70800471305847	High	0	1.392E-05
High	[R].VAEEVSAVALAR.[-]		0.00121067	0	1	2	2	A6T4N3	A6T4N3 [345-356]	0	1214.67392716	Not Found	Not Found	High			2.2e7	3.56346106529236	High	0	1.476E-06
High	[K].GGFAEDDVVAVSK.[L]		9.90248E-05	0	1	1	20	A6TCJ1	A6TCJ1 [36-48]	0	1293.63212187	High	High	High	4.5e9		3.5e9	3.7369019985199	High	0	9.257E-07
High	[R].DVATPEVADIR.[N]		0.0172512	0	1	2	6	A6T4Z7	A6T4Z7 [378-388]	0	1185.61099255	High	High	High	2.7e8			2.98847055435181	High	0	0.0002348
High	[R].IKEELFYPSNEEK.[M]		0.00133466	0	1	2	6	A6TGG9	A6TGG9 [231-243]	1	1625.80572899	High	High	High	3.4e7	2.6e7	1.7e7	4.50221681594849	High	0	1.74E-06
High	[R].WGADTVMDLSTGR.[Y]		9.27893E-05	0	1	2	11	A6TGQ1	A6TGQ1 [262-274]	0	1408.65253972	High	High	High	3.7e7	5.1e7	1.6e8	4.70198059082031	High	0	1.198E-07
High	[R].TFSIIKPNAVAK.[N]		0.00134919	0	1	1	24	A6TCD7	A6TCD7 [6-17]	0	1288.76234826	High	High	High	9.9e8	1.6e8	9.1e8	3.1569881439209	High	0	8.161E-06
High	[R].VVVETPVGLNEK.[Q]		0.00125067	0	1	2	6	A6T4F5	A6T4F5 [326-337]	0	1283.72054297	High	High	High	2.3e8		2.1e8	3.4445538520813	High	0	1.562E-06
High	[K].RDWYVVDATGK.[T]		0.00284812	0	1	1	14	B5XSS1	B5XSS1 [13-23]	1	1309.65352607	High	High	High	3.1e8		3.2e8	3.43821692466736	High	0	6.656E-06
High	[K].VILSGEVTRPVTVR.[G]		0.000228152	0	1	1	51	B5XNB2	B5XNB2 [110-123]	0	1525.90605223	High	High	High	1.9e9	2.6e8	3.3e9	2.38780331611633	High	0	1.193E-07
High	[K].QVEEAGDKLPADDKTAIESALTALESSLK.[G]		0.00991839	0	1	1	2	A6T4F4	A6T4F4 [549-577]	2	3029.55248014	Not Found	High	Not Found		1.1e7		5.09793567657471	High	0	6.105E-05
High	[K].VTDGVVTDEIHYLSAIEEGNYVIAQANSNLDENGHFVEDLVTCR.[S]	3xDeamidated [N29; N33; Q/N]; 1xCarbamidomethyl [C43]	0.000233152	0	1	2	4	A6TGP0	A6TGP0 [594-637]	0	4909.26325799	Not Found	High	Not Found		1.1e7		5.34296560287476	High	0	8.02E-08
High	[R].ECITSLVSR.[G]	1xCarbamidomethyl [C2]	0.0123009	0	1	1	14	B5XTJ1	B5XTJ1 [112-120]	0	1064.54047055	High	High	High	6.4e8			2.50278878211975	High	0	0.0002175
High	[K].GEILGGMAAVEQPEPAAQPK.[K]	1xOxidation [M7]	2.53819E-06	0	1	1	6	B5XNA0	B5XNA0 [205-224]	0	2009.00081696	High	High	High	2.0e7	6.1e6	3.6e7	5.41778802871704	High	0	2.703E-11
High	[R].VETVYIPEEDR.[A]		0.0041367	0	1	2	10	A6TCD6	A6TCD6 [108-118]	0	1349.65833659	High	High	High	7.9e7	3.4e6	1.3e7	3.33286023139954	High	2.346E-05	0.0005366
High	[R].QVTSVDTSQEALDVAR.[Q]		2.136E-05	0	1	2	6	A6T766	A6T766 [249-264]	0	1718.8555326	High	High	High	7.4e7	3.5e6	9.2e7	5.04107284545898	High	0	1.22E-09
High	[R].ALGLGIAADK.[I]		0.00914836	0	1	2	9	A6TGM5	A6TGM5 [136-145]	0	928.54620762	High	High	High	6.5e7		4.1e7	2.56801390647888	High	0	9.348E-05
High	[K].TFGVEVDNQSYQR.[F]		0.000819653	0	1	2	2	B5XY87	B5XY87 [210-222]	0	1542.718311	Not Found	Not Found	High				3.62387037277222	High	0	1.397E-06
High	[R].VDLDGNPCGELEEQHIAHAR.[Q]	1xCarbamidomethyl [C8]	7.06983E-06	0	1	2	15	A6TB02	A6TB02 [81-100]	0	2260.04111842	High	High	High	6.4e8	4.1e8	8.5e8	4.71857690811157	High	0	1.656E-10
High	[R].VDLDGNPCGELEEQHIAHAR.[Q]	1xDeamidated [Q/N]; 1xCarbamidomethyl [C8]	0.000361644	0	1	2	4	A6TB02	A6TB02 [81-100]	0	2261.02513442	Not Found	High	High				1.88100326061249	High	0	7.366E-06
High	[R].IALFELSK.[R]		0.0237755	0	1	2	6	A6T5E9	A6T5E9 [87-94]	0	920.54514502	Not Found	High	High			1.5e7	2.30503582954407	High	0.0001098	0.002283
High	[K].IGIFQDLVER.[V]		0.00497135	0	1	2	2	A6TB02	A6TB02 [36-45]	0	1189.65754887	High	Not Found	Not Found	5.0e7			2.7713668346405	High	0	7.131E-05
High	[R].VVVYDMPGTTR.[D]		0.00240821	0	1	1	4	A6TCD0	A6TCD0 [230-240]	0	1237.62453417	Not Found	High	High				3.25662231445313	High	0	4.99E-06
High	[-].MNIIEANVATPDAR.[V]		2.06766E-05	0	1	1	14	A6T5E8	A6T5E8 [1-14]	0	1514.76315274	High	High	High	1.5e8	1.1e7	9.3e6	4.36529207229614	High	0	3.031E-09
High	[R].DALNQAAEDLNQR.[L]		0.00104594	0	1	2	2	A6TDS2	A6TDS2 [25-37]	0	1457.69790991	Not Found	High	Not Found				3.35047340393066	High	0	1.136E-06
High	[R].AAATQEMTLVDTPNAK.[T]		9.47369E-06	0	1	2	4	A6T4Z7	A6T4Z7 [246-261]	0	1660.82106144	High	Not Found	High				5.05503416061401	High	0	2.765E-10
High	[R].SSQPLMSPAWSPDGSK.[L]		0.00120413	0	1	1	12	B5XZC1	B5XZC1 [198-213]	0	1674.77919666	High	High	High	2.6e7	1.0e7	3.4e7	3.5950608253479	High	0	2.92E-06
High	[R].ADGAYLYDVDGK.[A]		0.00142428	0	1	2	8	A6T4V8	A6T4V8 [39-50]	0	1286.58992272	Not Found	High	High			5.7e7	3.85293531417847	High	0	1.983E-06
High	[K].GEILGGMAAVEQPEPAAQPK.[K]		1.26028E-07	0	1	1	38	B5XNA0	B5XNA0 [205-224]	0	1993.00590196	High	High	High	3.4e6		1.6e7	6.87278890609741	High	0	1.338E-13
High	[R].NLAIETNIMDIDAAR.[A]		0.000106831	0	1	1	10	A6TCV9	A6TCV9 [623-637]	0	1659.83704587	High	High	High	2.8e7	1.4e7	3.2e7	3.9694287776947	High	0	2.132E-07
High	[R].ALEIEEMQLK.[Q]		0.00152818	0	1	2	10	A6TGP0	A6TGP0 [945-954]	0	1203.62895083	High	High	High	8.1e7			3.81602358818054	High	0	1.668E-05
High	[K].TFESHLFTGTGK.[F]		0.00124391	0	2	2	4	B5XYE8; A6TGP7	B5XYE8 [8-19]; A6TGP7 [8-19]	0	1324.6531917	High	Not Found	High	1.1e8			2.75044703483582	High	0	2.059E-05
High	[K].INPAGAPNYVPGEYK.[L]		4.86845E-05	0	2	2	19	A6T5H9; B5Y0U3	A6T5H9 [84-98]; B5Y0U3 [84-98]	0	1589.79583307	High	High	High				3.86513495445251	High	0	8.058E-09
High	[R].AALMMGINR.[G]		0.0138449	0	1	2	3	B5XND7	B5XND7 [77-85]	0	976.50666782	Not Found	High	High		2.5e8	5.0e8	2.99360060691834	High	0	0.0001107
High	[K].LQLVGVGYR.[A]		0.00658342	0	1	2	11	A6TEV7	A6TEV7 [87-95]	0	1004.58874114	High	High	High	2.4e8	9.9e6		2.70547461509705	High	0	3.734E-05
High	[R].SVDDVIAQVK.[Q]		0.0156642	0	1	1	7	B5XUB2	B5XUB2 [208-217]	0	1073.58371523	High	High	High			1.3e7	3.11789679527283	High	4.486E-05	0.000842
High	[R].ITNITDVTPIPHNGCRPPK.[K]	1xDeamidated [N13]; 1xCarbamidomethyl [C15]	4.70833E-06	0	1	1	47	A6TEV0	A6TEV0 [107-125]	0	2131.096449	High	High	High	8.6e8	1.5e8	1.6e8	4.17567825317383	High	0	4.411E-10
High	[R].ITNITDVTPIPHNGCRPPK.[K]	2xDeamidated [N3; N13]; 1xCarbamidomethyl [C15]	0.00425006	0	1	1	2	A6TEV0	A6TEV0 [107-125]	0	2132.080465	High	High	Not Found				1.96902358531952	High	0	1.353E-05
High	[K].GAVPGATGSDLIVKPAVK.[A]		1.57537E-06	0	1	1	16	A6TEX2	A6TEX2 [191-208]	0	1679.96904633	High	High	High	1.9e8	1.2e7	3.9e7	4.24130439758301	High	0	7.885E-10
High	[-].MQLNSTEISELIK.[Q]		2.8468E-05	0	1	2	34	A6TG38	A6TG38 [1-13]	0	1505.78797049	High	High	High	5.5e7	1.3e8	2.2e7	3.70011425018311	High	0	2.493E-08
High	[-].MQLNSTEISELIK.[Q]	1xDeamidated [Q/N]	0.00112835	0	1	2	6	A6TG38	A6TG38 [1-13]	0	1506.77198649	High	High	Not Found		2.6e7		3.30648040771484	High	0	1.305E-06
High	[R].SPGVFFDSDK.[G]		0.00317362	0	1	2	8	A6TGP0	A6TGP0 [152-161]	0	1098.51021596	Not Found	High	High			2.1e8	3.21576762199402	High	0	3.514E-05
High	[R].SVFPIQSYSGNSELQYVSYR.[L]	1xDeamidated [Q/N]	0.000150309	0	1	2	4	A6TGP0	A6TGP0 [55-74]	0	2325.10336765	Not Found	High	Not Found		3.3e7		4.14812135696411	High	0	3.677E-08
High	[R].LSLGDLDTLMPQDMINAKPISAAVK.[E]	1xDeamidated [Q/N]	0.000573221	0	1	2	11	A6TGP0	A6TGP0 [479-503]	0	2642.37795114	High	High	High	9.6e6		9.0e6	4.1970386505127	High	0	3.922E-07
High	[R].YAGVGDIIK.[I]		0.0031565	0	1	1	24	A6TEW2	A6TEW2 [32-40]	0	935.51965853	High	High	High			8.0e6	2.15981125831604	High	0	2.804E-05
High	[K].VMVTSHLGRPTEGEYNEEFSLLPVVNYLK.[D]		1.90621E-05	0	1	1	17	B5XUB8	B5XUB8 [54-82]	0	3321.68238892	High	High	High	8.0e6	7.8e6	1.3e8	4.32735681533813	High	0	8.223E-09
High	[K].VMVTSHLGRPTEGEYNEEFSLLPVVNYLK.[D]	1xDeamidated [N]	6.66675E-05	0	1	1	20	B5XUB8	B5XUB8 [54-82]	0	3322.66640492	High	High	High	8.1e6	6.5e6	6.7e7	5.51090145111084	High	0	8.685E-09
High	[K].VMVTSHLGRPTEGEYNEEFSLLPVVNYLK.[D]	2xDeamidated [N16; N26]	0.000130553	0	1	1	4	B5XUB8	B5XUB8 [54-82]	0	3323.65042092	Not Found	High	Not Found				5.73056268692017	High	0	1.738E-07
High	[R].LPALFCFPQILQHR.[L]	1xCarbamidomethyl [C6]	1.00013E-05	0	1	1	24	B5XUB1	B5XUB1 [60-73]	0	1739.94139222	High	High	High	1.2e7	9.8e6	9.7e6	4.01835823059082	High	0	7.226E-09
High	[R].TVGIVGVGNVGGR.[L]		0.00106308	0	1	1	6	B5XNR7	B5XNR7 [118-130]	0	1184.6745959	High	High	High	9.6e7	3.5e7	3.3e7	3.19078373908997	High	0	3.28E-06
High	[K].EAYEILTDAQK.[R]		0.0035941	0	1	2	2	A6T4F5	A6T4F5 [52-62]	0	1280.6368729	Not Found	Not Found	High				3.84354281425476	High	0	1.007E-05
High	[R].IAAAHETVATMGFEAAK.[Q]		0.000130553	0	1	1	2	A6T7F1	A6T7F1 [44-60]	0	1717.85778133	Not Found	Not Found	High			1.7e7	4.12946081161499	High	0	2.86E-08
High	[K].KLQLVGVGYR.[A]		0.000314115	0	1	2	6	A6TEV7	A6TEV7 [86-95]	1	1132.6837041	High	High	High	3.3e7	9.2e7	2.8e7	3.51527810096741	High	0	6.829E-07
High	[K].VLCTASIDEGVPR.[F]	1xCarbamidomethyl [C3]	0.000189757	0	1	1	10	B5XTF9	B5XTF9 [37-49]	0	1416.71514027	High	High	High		3.1e7	2.0e7	3.7423779964447	High	0	1.431E-06
High	[-].MQQLQNVIESAFER.[R]		0.000261255	0	1	2	4	B5Y1K5	B5Y1K5 [1-14]	0	1692.83738024	Not Found	High	Not Found		2.9e7		4.28744602203369	High	0	2.881E-07
High	[K].DGSAVVLGYTDR.[I]		0.000258439	0	1	1	22	P24017	P24017 [250-261]	0	1252.61680618	High	High	High	1.3e9	1.1e8		4.47869777679443	High	0	6.908E-07
High	[R].VADLFEAR.[R]		0.024418	0	1	1	12	A6TGP1	A6TGP1 [1141-1148]	0	920.48360738	High	High	High	1.4e7			2.51335072517395	High	2.346E-05	0.000572
High	[K].APVVVPAGVDVK.[IV]		0.000291164	0	1	2	32	A6TEV7	A6TEV7 [7-18]	0	1150.68303536	High	High	High	6.0e8			3.26320600509644	High	0	1.177E-07
High	[R].VAFQAVIK.[A]		0.015006	0	1	1	38	B5XQC9	B5XQC9 [34-41]	0	875.53491473	High	High	High	2.8e9	1.1e9	2.6e9	2.61318492889404	High	0	0.0002872
High	[K].QVIGQVAADLR.[A]		0.0010982	0	1	2	8	A6TEV7	A6TEV7 [139-149]	0	1169.66369687	High	High	High	1.7e9		2.3e9	3.00398468971252	High	0	1.244E-06
High	[R].WTQDDEMVLNK.[L]		0.00383509	0	1	2	3	A6TCI0	A6TCI0 [101-111]	0	1378.63074166	High	Not Found	High	7.4e7		4.2e7	2.78342437744141	High	0	2.935E-05
High	[R].EKPTWLEVDAGK.[M]		0.000107412	0	1	1	44	B5XNB5	B5XNB5 [166-177]	0	1372.71070654	High	High	High	7.4e8	6.6e8	2.4e9	3.93195247650146	High	0	0.0001857
High	[K].LDSLAFPLR.[D]		0.0220639	0	1	2	4	B5XY80	B5XY80 [31-39]	0	1031.58840677	Not Found	High	High		1.3e7	1.6e7	3.02575325965881	High	0	0.0003151
High	[R].AAVPADWAVGDK.[T]		0.00139376	0	1	1	24	Q9F663	Q9F663 [222-233]	0	1199.60551329	High	High	High	3.8e9		1.8e9	3.10400748252869	High	0	2.764E-06
High	[R].EEVIDHLGTIAK.[S]		0.000126376	0	1	1	23	A6T5N6	A6T5N6 [88-99]	0	1324.71070654	High	High	High	9.4e7	2.8e7	6.1e7	3.89612364768982	High	0	3.142E-08
High	[K].DLDAILIPGGFGYR.[G]		0.00473532	0	1	2	8	A6TD54	A6TD54 [343-356]	0	1506.79510484	High	High	High	4.5e7	2.9e7	2.2e7	3.18544960021973	High	0	1.64E-05
High	[R].GDVVSDGPEAPHDILR.[L]		9.68132E-06	0	1	1	10	A6TGP1	A6TGP1 [1207-1222]	0	1676.82383862	High	High	High	1.2e8	4.1e7	3.5e7	4.47346925735474	High	0	1.006E-08
High	[R].HGNTSAASVPCALDEAVR.[D]	1xCarbamidomethyl [C11]	0.00250121	0	1	1	4	A6T7F1	A6T7F1 [272-289]	0	1854.87628513	High	Not Found	High	3.5e7			3.39827418327332	High	0	6.653E-06
High	[R].YGLPAPVGYACTTPR.[E]	1xCarbamidomethyl [C11]	1.88566E-05	0	1	1	22	A6T6F6	A6T6F6 [15-29]	0	1622.79953857	High	High	High		1.9e7	8.6e6	3.84995818138123	High	0	9.33E-10
High	[K].NYFAQLNGQDVNDLYELVLAEVEQPLLDMVMQYTR.[G]	2xDeamidated [N/Q]	6.00886E-06	0	1	2	16	B5XND7	B5XND7 [37-71]	0	4133.97222492	High	High	Not Found				6.56790208816528	High	0	1.375E-10
High	[K].LADVLAAAEAR.[A]		0.000220852	0	1	1	24	A6THB4	A6THB4 [58-68]	0	1099.61059869	High	High	High	5.5e8		3.3e8	4.05945444107056	High	0	2.238E-07
High	[K].QQIIGLAEVR.[D]		0.0240305	0	1	2	5	A6TEI7	A6TEI7 [798-807]	0	1126.65788324	Not Found	High	High			5.4e7	1.87287926673889	High	0	0.0002963
High	[R].ELDAETAQAIISR.[Q]		1.47754E-05	0	1	2	16	A6TGR3	A6TGR3 [325-337]	0	1416.73289846	High	High	High	1.2e8	6.6e6		3.97793006896973	High	0	3.208E-09
High	[K].EFADNLDSDFK.[V]		0.0041144	0	1	1	18	B5XNA0	B5XNA0 [28-38]	0	1300.56918726	High	High	High		8.7e7		2.81463670730591	High	0	1.287E-05
High	[R].LLVDACYSPVER.[I]	1xCarbamidomethyl [C6]	0.000363609	0	1	1	18	A6TEU8	A6TEU8 [171-182]	0	1421.70932664	High	High	High	3.2e7	1.7e7	1.2e7	3.49767780303955	High	0	7.33E-07
High	[R].DAQNIDELMGER.[T]		0.000806438	0	1	2	12	A6TEI3	A6TEI3 [361-372]	0	1390.62671886	High	High	High	3.4e7		5.3e7	3.61337685585022	High	0	2.176E-06
High	[R].YIVNEVQDVYR.[L]		0.000645794	0	1	1	20	A6TGP1	A6TGP1 [1232-1242]	0	1397.70595551	High	High	High		7.6e6	3.7e7	4.10217952728271	High	0	4.857E-07
High	[K].DAGVDIDAGNALVDR.[I]		2.34217E-05	0	1	2	8	A6TCB3	A6TCB3 [11-25]	0	1500.72887566	High	High	High	2.9e7	2.9e7	5.2e7	4.84899950027466	High	0	6.022E-08
High	[R].VLNQFDDAGIVTR.[H]		0.000331607	0	1	1	8	P45599	P45599 [58-70]	0	1447.75396829	High	High	High	2.2e7		1.8e7	3.78218793869019	High	0	1.33E-06
High	[K].AAINEASDVAALDNVR.[V]		1.46818E-06	0	1	2	12	A6TAI3	A6TAI3 [13-28]	0	1628.82383862	High	High	High	8.0e7			5.54565954208374	High	0	4.866E-10
High	[R].RVVEPLITLAK.[T]		0.0175307	0	1	1	16	A6TEU7	A6TEU7 [46-56]	1	1238.78308372	High	High	High		1.4e7		2.48666644096375	High	0	0.0001692
High	[R].AVDLLCGVAGEK.[IV]	1xCarbamidomethyl [C6]	0.00821335	0	1	2	4	A6TCE4	A6TCE4 [130-141]	0	1231.63509914	High	Not Found	High	4.3e7		3.3e7	2.9385130405426	High	0	0.0002386
High	[K].AIMASDLGLNPSSAGSDIR.[V]		1.49757E-08	0	1	1	22	B5Y1J9	B5Y1J9 [81-99]	0	1874.92765166	High	High	High	5.3e8	1.7e7	4.3e8	7.71225309371948	High	0	8.295E-13
High	[K].TEIIEESEGEVAGIK.[S]		0.000928425	0	1	1	4	B5XUF3	B5XUF3 [163-177]	0	1603.80612285	Not Found	High	High		1.9e7	3.7e7	3.70694756507874	High	0	9.178E-07
High	[R].TGNTDTLALENIGLQTDSR.[G]		3.87371E-06	0	1	2	6	A6TGE6	A6TGE6 [272-290]	0	2018.9989022	High	High	Not Found	1.4e7	1.5e7		4.72453832626343	High	0	8.092E-09
High	[R].QGTVTTPDGPAVYMVQTR.[Q]		1.96739E-06	0	1	1	12	P19650	P19650 [174-191]	0	1920.94838712	High	High	High	1.1e8	1.4e7	2.3e7	5.16565752029419	High	0	5.14E-10
High	[K].AMMDNLQTETVINR.[D]		0.000113394	0	1	1	15	A6TGP1	A6TGP1 [696-709]	0	1635.78290185	High	High	High	3.9e7	1.8e7	1.2e7	3.99035930633545	High	0	2.239E-08
High	[R].KATIESAGSSDFLEGEQVEYSR.[V]		2.15928E-05	0	1	1	7	A6TGP1	A6TGP1 [1263-1284]	1	2403.1310384	High	High	High	1.9e7	2.8e7	1.9e7	5.27756500244141	High	0	1.191E-09
High	[R].GYLADVELAK.[I]		0.00808155	0	1	2	24	A6TG38	A6TG38 [454-463]	0	1078.5779016	High	High	High	1.0e8		2.6e6	3.2243504524231	High	0	0.0001479
High	[K].AESCGDCGTYLK.[I]	2xCarbamidomethyl [C4; C7]	0.00377337	0	1	1	4	B5XZH9	B5XZH9 [252-263]	0	1360.5507774	High	Not Found	Not Found	3.7e7			3.52011394500732	High	0	1.102E-05
High	[K].DAALSCDQFFVNHR.[W]	1xCarbamidomethyl [C6]	3.24228E-05	0	1	1	47	A6T4X1	A6T4X1 [82-95]	0	1679.75946462	High	High	High	1.3e7	2.0e7		4.4314398765564	High	0	5.386E-09
High	[K].DAALSCDQFFVNHR.[W]	1xDeamidated [N/Q]; 1xCarbamidomethyl [C6]	6.38386E-05	0	1	1	23	A6T4X1	A6T4X1 [82-95]	0	1680.74348062	High	High	High	4.3e7	2.9e7	9.0e7	4.92721939086914	High	0	1.086E-08
High	[K].IYYITADSYAAAK.[S]		0.00344189	0	1	1	8	A6T5N6	A6T5N6 [430-442]	0	1449.72602223	High	High	High	4.5e7	8.7e6	2.1e7	3.95253396034241	High	0	3.231E-05
High	[K].AGIALNDNFVK.[L]		0.00189778	0	1	1	22	P24164	P24164 [291-301]	0	1161.62624875	High	High	High		7.6e8		3.76400661468506	High	0	3.26E-06
High	[K].AGIALNDNFVK.[L]	1xDeamidated [N]	0.00761603	0	1	1	26	P24164	P24164 [291-301]	0	1162.61026475	High	High	High		8.5e7		3.23564314842224	High	4.486E-05	0.001052
High	[-].MSVVPVADVLQGR.[V]		0.000605139	0	1	1	4	A6T726	A6T726 [1-13]	0	1370.74604622	High	Not Found	Not Found	5.6e7			3.23356866836548	High	0	4.332E-07
High	[K].VAFTALVEK.[A]		0.0215976	0	1	1	34	B5XQC9	B5XQC9 [104-112]	0	977.56660871	High	High	High				2.83483171463013	High	0.0002092	0.00392
High	[R].ALTEETGTTIEIEDDGTVK.[I]		2.08826E-06	0	1	2	10	A6TEI3	A6TEI3 [578-596]	0	2021.97610103	High	High	High	1.1e7	2.4e7	1.5e7	6.15595769882202	High	0	1.903E-11
High	[K].KLPADTPVAAQASTGDNAEIVENTVR.[Y]		6.98711E-07	0	1	1	10	B5XXK6	B5XXK6 [438-463]	1	2667.35841244	High	High	High	1.4e7	6.5e7	2.7e7	6.09094047546387	High	0	2.746E-12
High	[K].KLPADTPVAAQASTGDNAEIVENTVR.[Y]	1xDeamidated [Q/N]	4.99758E-06	0	1	1	8	B5XXK6	B5XXK6 [438-463]	1	2668.34242844	High	High	Not Found	4.4e7	2.5e7		6.2943000793457	High	0	8.912E-11
High	[K].AAAFEGELIPASQIDR.[L]		2.03242E-06	0	1	1	31	P0A297	P0A297 [110-125]	0	1687.86497517	High	High	High				4.78833055496216	High	0	3.863E-11
High	[R].QEPLHQVWLATK.[Q]		0.0287992	0	1	2	1	A6TGJ0	A6TGJ0 [54-65]	0	1449.78487455	High	Not Found	Not Found				1.19530653953552	High	0	0.0004114
High	[K].LVADSITSQLER.[R]		0.000136338	0	1	1	33	B5XNA0	B5XNA0 [115-126]	0	1331.71652017	High	High	High	9.2e8	1.9e7		4.46770286560059	High	0	6.433E-08
High	[R].TSQYLLSTLK.[E]		0.00654798	0	1	2	10	A6T4Z7	A6T4Z7 [3-12]	0	1153.64631547	High	High	High	4.9e7			2.8066394329071	High	0	8.919E-05
High	[R].FLDALAGESDPEAK.[R]		1.79588E-05	0	1	1	24	A6TCC2	A6TCC2 [294-307]	0	1462.706015	High	High	High	3.7e8	1.2e7	1.3e8	4.83261442184448	High	0	1.608E-09
High	[K].GVHVVTVNDYLAQR.[D]		0.00125746	0	1	2	2	A6T4P1	A6T4P1 [125-138]	0	1570.83361556	Not Found	Not Found	High			3.7e7	2.57321453094482	High	0	0.0001713
High	[R].IAQAAWQVNETTENIGAR.[R]		1.83183E-07	0	1	2	16	B5XZ37	B5XZ37 [377-394]	0	1971.98827805	High	High	High	1.7e8	1.0e7	3.9e7	6.0303316116333	High	0	2.593E-13
High	[R].KATIESAGSSDFLEGEQVEYSR.[V]	1xDeamidated [Q17]	0.000271357	0	1	1	5	A6TGP1	A6TGP1 [1263-1284]	1	2404.1150544	High	High	High			2.0e7	5.05705833435059	High	0	1.046E-07
High	[R].FDGNACVILNNNSEQPIGTR.[I]	1xCarbamidomethyl [C6]	4.10404E-08	0	1	1	39	A6TEW2	A6TEW2 [79-98]	0	2219.05095485	High	High	High	7.8e8	1.2e8	5.0e8	6.53504085540771	High	0	1.284E-13
High	[R].VVNFEGTPDLVGK.[F]		0.000112171	0	1	1	10	A6T6B5	A6T6B5 [409-421]	0	1374.7263566	High	High	High			5.8e7	4.17992496490479	High	0	9.857E-08
High	[R].DVTSLLEDPK.[A]		0.010695	0	1	2	6	A6T5N2	A6T5N2 [30-39]	0	1116.57829546	High	High	High	5.1e6		4.5e7	3.29002285003662	High	2.346E-05	0.0006525
High	[R].RSHDALTAVTSLSVDK.[T]		0.00208074	0	1	1	2	A6T7E9	A6T7E9 [17-32]	1	1699.89733789	Not Found	High	Not Found				2.39008355140686	High	0	3.832E-06
High	[R].GETQALVTATLGTAR.[D]		9.84003E-06	0	1	2	18	A6TEI3	A6TEI3 [346-360]	0	1488.8016467	High	High	High	1.6e8			4.71063470840454	High	0	9.145E-09
High	[R].EGNDFYHEMTDSNVIDK.[V]		4.41185E-06	0	1	2	28	A6TG36	A6TG36 [186-202]	0	2013.84946085	High	High	High	2.4e8	1.7e7	5.3e7	5.56505489349365	High	0	1.153E-09
High	[R].EGNDFYHEMTDSNVIDK.[V]	1xDeamidated [N]	0.00178804	0	1	2	2	A6TG36	A6TG36 [186-202]	0	2014.83347685	Not Found	High	Not Found		8.8e6		4.59588193893433	High	0	7.94E-06
High	[K].DIGAQYIIIGHSER.[R]		0.000188731	0	1	1	17	Q7X222	Q7X222 [85-98]	0	1571.81763113	High	High	High	1.0e8	3.5e7	9.8e7	4.35845899581909	High	0	4.52E-07
High	[K].DIGAQYIIIGHSER.[R]	1xDeamidated [Q5]	0.00441399	0	1	1	4	Q7X222	Q7X222 [85-98]	0	1572.80164713	Not Found	High	High			6.5e6	3.69651436805725	High	0	2.044E-05
High	[K].VAINEAIELAK.[T]		0.00329611	0	1	2	6	A6T5E9	A6T5E9 [102-112]	0	1170.67286456	High	High	High		3.2e7		3.50329637527466	High	0	8.676E-06
High	[R].ESSGFGADYNAMIR.[V]		0.000219658	0	1	1	6	A6TCV9	A6TCV9 [438-451]	0	1517.66891801	High	High	High	7.2e7		2.4e7	3.88581562042236	High	0	7.214E-08
High	[K].NFDEDSSNLVVGPINK.[Q]		1.10862E-05	0	1	1	12	A6TF98	A6TF98 [443-458]	0	1747.84971897	High	High	High	8.6e7	7.9e6	9.1e7	4.62655639648438	High	0	1.279E-09
High	[R].ADDMQFFAER.[V]		0.00208074	0	1	1	10	A6T726	A6T726 [282-291]	0	1229.52554841	High	High	High				4.04531860351563	High	0	4.705E-06
High	[K].EEGFIEDFK.[V]		0.015497	0	1	2	15	A6TEV8	A6TEV8 [42-50]	0	1113.50988159	High	High	High	1.1e8		1.4e8	2.64452695846558	High	0	0.0001359
High	[R].SDLWQDPQDLR.[D]		0.00398305	0	1	1	4	P26420	P26420 [161-171]	0	1372.6491689	High	Not Found	High				3.66632652282715	High	0	4.97E-05
High	[K].SLQEAVMEEIIKPILPTEWLNASTK.[F]		2.89079E-06	0	1	1	4	A6TDV1	A6TDV1 [198-222]	0	2840.51140763	High	Not Found	High	1.6e8		1.0e8	4.72226810455322	High	0	4.634E-09
High	[K].YGTPPHAGLAFGLDR.[L]		0.000164816	0	1	2	1	A6TB35	A6TB35 [523-537]	0	1571.79650181	Not Found	Not Found	High			2.3e7	2.94607353210449	High	0	4.331E-08
High	[R].DWYVVDATGK.[T]		0.00494455	0	1	1	24	B5XSS1	B5XSS1 [14-23]	0	1153.55241511	High	High	High		6.6e6	3.2e8	3.6457052230835	High	0	2.731E-05
High	[R].GIVALLGPNNK.[A]		0.00312253	0	1	9	14	P37323	P37323 [219-229]	0	1095.65206961	High	High	High	3.6e7		5.7e6	3.52516841888428	High	0	2.749E-05
High	[K].FIEQDPEGQYGLEAAFR.[S]		6.76354E-07	0	1	2	26	A6TGP0	A6TGP0 [38-54]	0	1969.92903187	High	High	High	8.6e7	2.3e8	1.1e8	6.08417129516602	High	0	2.598E-12
High	[R].FDGNACVILNNNSEQPIGTR.[I]	1xDeamidated [Q/N]; 1xCarbamidomethyl [C6]	1.8636E-06	0	1	1	118	A6TEW2	A6TEW2 [79-98]	0	2220.03497085	High	High	High	2.2e7	1.7e7	3.4e7	5.88620901107788	High	0	1.352E-08
High	[R].FDGNACVILNNNSEQPIGTR.[I]	2xDeamidated [N/Q]; 1xCarbamidomethyl [C6]	4.6116E-05	0	1	1	7	A6TEW2	A6TEW2 [79-98]	0	2221.01898685	Not Found	High	High		1.7e7	7.1e6	4.74129819869995	High	0	8.514E-07
High	[R].FDGNACVILNNNSEQPIGTR.[I]	3xDeamidated [N4; N10; N11]; 1xCarbamidomethyl [C6]	1.68279E-05	0	1	1	4	A6TEW2	A6TEW2 [79-98]	0	2222.00300285	High	Not Found	High				4.56255483627319	High	0	7.626E-10
High	[R].GFAVTPPELTK.[D]		0.00581456	0	1	1	15	B5XZB2	B5XZB2 [118-128]	0	1159.63575081	High	High	High				2.76317739486694	High	0	9.006E-05
High	[K].DGGYLYTTTDIACAK.[Y]	1xCarbamidomethyl [C13]	0.000165712	0	1	2	10	A6TB43	A6TB43 [308-322]	0	1648.75231351	High	High	High	6.1e7	1.4e7	1.7e7	4.19676208496094	High	0	3.591E-05
High	[K].VYVTFLNDKDEAAVK.[A]		0.0035941	0	1	1	7	B5XSX5	B5XSX5 [52-66]	1	1711.89012729	High	High	High	3.1e7	1.5e7	3.4e7	2.79072260856628	High	0	1.012E-05
High	[K].AVIAAVEELK.[A]		0.00117832	0	1	3	52	A6TH53	A6TH53 [123-132]	0	1042.61428712	High	High	High		4.0e8	3.9e8	2.47928524017334	High	0	3.13E-06
High	[R].AAVEEGVVAGGGVALVR.[V]		1.85352E-06	0	1	3	52	A6TH53	A6TH53 [405-421]	0	1553.86458131	High	High	High	1.7e8	2.9e7	1.4e7	3.99144625663757	High	0	2.757E-07
High	[R].TEFDKDNGFTVLDAGQVNDR.[S]	1xDeamidated [N7]	0.000161282	0	1	1	11	B5XUB2	B5XUB2 [188-207]	1	2242.02584558	High	High	Not Found	2.8e7	1.6e7		5.90022611618042	High	0	5.018E-08
High	[R].TEFDKDNGFTVLDAGQVNDR.[S]	2xDeamidated [N7; N18]	0.00610415	0	1	1	1	B5XUB2	B5XUB2 [188-207]	1	2243.00986158	High	Not Found	Not Found				4.94076919555664	High	0	2.576E-05
High	[R].GMLGFTGTYK.[G]		0.0291069	0	1	2	10	B5Y274	B5Y274 [45-54]	0	1074.52884298	High	High	High	2.2e7	1.2e7	1.2e7	2.59701895713806	High	0.0003995	0.01117
High	[R].VSDYDGYNQFLVHR.[S]		0.000261255	0	1	1	9	B5XZC1	B5XZC1 [184-197]	0	1712.8027093	High	High	High	8.2e7	6.4e7	6.2e7	3.66047167778015	High	0	1.585E-07
High	[R].LGVTKPQAQTIVVDYSAPNVAK.[E]		2.05457E-06	0	1	2	14	A6TB43	A6TB43 [105-126]	0	2299.26562196	High	High	High	8.3e7	1.8e7	6.8e7	4.7695140838623	High	0	3.156E-10
High	[R].CDGQIINIGNPDNEASIK.[E]	1xCarbamidomethyl [C1]	2.69412E-06	0	1	1	8	A6TF98	A6TF98 [558-575]	0	1957.9283802	High	High	High	7.8e6	1.6e7	1.8e7	5.07531404495239	High	0	2.198E-10
High	[K].DAQSALTVSETTFGR.[D]		1.4537E-05	0	1	1	35	A6TEX1	A6TEX1 [7-21]	0	1582.77074044	High	High	High			1.4e7	5.13156509399414	High	0	2.889E-07
High	[K].FIEQDPEGQYGLEAAFR.[S]	1xDeamidated [Q9]	0.00970696	0	1	2	2	A6TGP0	A6TGP0 [38-54]	0	1970.91304787	Not Found	High	Not Found				4.1579909324646	High	0	5.884E-05
High	[K].AGAGTDSAIDSLKPYLDK.[G]		1.62014E-05	0	1	1	10	P41576	P41576 [76-93]	0	1821.92288387	High	High	High			5.2e7	4.62142562866211	High	0	3.185E-09
High	[R].LAQMQQLSHQSDDEAAAQDLAAQTGER.[K]		7.19793E-10	0	1	1	10	A6T4P1	A6T4P1 [851-877]	0	2912.34390123	High	High	High	4.1e8	3.8e7	4.2e8	7.64865207672119	High	0	4.874E-17
High	[-].MFTINAEVR.[K]		0.0110461	0	2	2	20	B5XP25; A6TBR5	B5XP25 [1-9]; A6TBR5 [1-9]	0	1080.55064104	High	High	High		2.4e7	1.6e7	2.80619072914124	High	0	9.012E-05
High	[R].FCVPNQEVMPER.[G]	1xCarbamidomethyl [C2]	0.00174028	0	1	1	10	B5XVC4	B5XVC4 [40-51]	0	1505.68754534	High	High	High	3.4e7	4.7e7	3.9e7	3.34241104125977	High	0	2.804E-06
High	[K].MVVTLIHPIAMDDGLR.[F]		5.41582E-07	0	1	1	324	A6TEX7	A6TEX7 [359-374]	0	1780.94482222	High	High	High	2.8e8	4.0e7	3.7e7	5.04451084136963	High	0	6.179E-09
High	[K].MVVTLIHPIAMDDGLR.[F]	1xOxidation [M1]	0.00120413	0	1	1	2	A6TEX7	A6TEX7 [359-374]	0	1796.93973722	Not Found	High	Not Found		5.6e7		3.04662895202637	High	0	1.452E-06
High	[K].GAEAALTALEMINVLK.[A]		1.6737E-05	0	1	1	67	A6T5E8	A6T5E8 [137-152]	0	1643.90366891	High	High	High	1.5e7	1.7e7	8.8e6	4.12562990188599	High	0	7.918E-08
High	[K].GAEAALTALEMINVLK.[A]	1xDeamidated [N13]	0.0196164	0	1	1	2	A6T5E8	A6T5E8 [137-152]	0	1644.88768491	High	Not Found	Not Found				3.61697578430176	High	0.0002857	0.006741
High	[K].VTIEGWNGPVEVEQIK.[G]		5.3046E-06	0	1	2	13	A6TCB0	A6TCB0 [52-67]	0	1797.93814007	High	High	High		1.1e8	6.5e7	4.82190990447998	High	0	1.936E-07
High	[R].FAPSPTGYLHVGGAR.[T]		0.000289591	0	1	2	5	A6TC43	A6TC43 [7-21]	0	1529.78593715	High	High	High		2.3e7	3.2e7	3.17128562927246	High	0	1.174E-07
High	[R].LLQCPGGAPANVAVGVAR.[L]	1xCarbamidomethyl [C4]	2.78317E-06	0	1	1	12	P26420	P26420 [23-40]	0	1749.94284868	High	High	High	9.9e7	1.7e7	7.3e7	3.6063551902771	High	0	2.292E-06
High	[K].DEEGLEIIR.[H]		0.0133339	0	1	1	10	B5XQC6	B5XQC6 [64-72]	0	1073.54732971	High	High	High	1.2e7		3.4e7	2.80867123603821	High	0	0.0004582
High	[K].IGAGPWVVK.[C]		0.0113474	0	1	1	5	A6T6F6	A6T6F6 [38-46]	0	926.54581376	High	High	High				3.00454711914063	High	0.000192	0.002929
High	[R].QITTYGFSDDADVR.[V]		0.0193041	0	1	2	2	A6T4N4	A6T4N4 [246-259]	0	1587.72854129	Not Found	Not Found	High			1.2e7	2.26867270469666	High	0	0.0002008
High	[K].LHGGEPANFLDVGGGATK.[E]		1.82363E-06	0	1	1	39	A6T6F6	A6T6F6 [278-295]	0	1739.87112317	High	High	High	1.1e8	2.7e7	6.3e7	4.50797557830811	High	0	4.03E-08
High	[K].GLPIPVVITVYADR.[S]		0.00015697	0	1	2	188	A6TGN5	A6TGN5 [52-65]	0	1512.87844054	High	High	High	4.0e7	4.0e7	1.0e8	3.78570079803467	High	0	2.429E-07
High	[R].GTLEDPNQFIR.[R]		0.00083761	0	1	1	16	A6T5N6	A6T5N6 [606-616]	0	1289.64844067	High	High	High	4.6e8		2.8e8	3.56312298774719	High	0	0.0001586
High	[K].FALVGDVGGTNAR.[L]		0.000220852	0	1	2	4	A6TC33	A6TC33 [4-16]	0	1276.6644251	Not Found	High	High		2.1e7	8.9e6	4.08710050582886	High	0	7.255E-08
High	[K].DEVILTLNK.[S]		0.015006	0	1	1	8	A6TEU8	A6TEU8 [96-104]	0	1044.59355166	High	High	High	9.1e7			2.88475131988525	High	4.486E-05	0.001485
High	[K].QYPIVSIEDGLDESDWEGFAYQTK.[V]		1.2558E-05	0	1	1	60	A6TD53	A6TD53 [283-306]	0	2790.27809643	High	High	High	1.4e7	1.2e7	1.4e7	5.54927539825439	High	0	6.318E-09
High	[R].ELLSQYDFPGDDTPIVR.[G]	1xDeamidated [Q5]	0.000143154	0	1	1	5	A6TEX7	A6TEX7 [156-172]	0	1965.94401362	High	High	High				4.51445341110229	High	0	1.093E-06
High	[R].AVEDLVNAQIR.[R]		0.0114086	0	1	1	4	A6TCV9	A6TCV9 [611-621]	0	1227.66917613	Not Found	High	High		2.6e7	6.1e7	3.04738569259644	High	0	0.0002371
High	[R].DVSGEGVQQALLK.[L]		0.000305718	0	1	2	7	A6T5I1	A6T5I1 [201-213]	0	1343.71652017	High	High	High	1.1e8			4.0187463760376	High	0	6.232E-07
High	[K].VEGDTKPELELTLK.[Y]		0.0001455	0	1	1	25	A6TEV8	A6TEV8 [51-64]	0	1571.85267917	High	High	High	3.6e7	3.9e7	1.2e8	2.94406962394714	High	0	1.599E-07
High	[K].NVLQPIGWDAFGLPAEGAAVK.[N]		0.000570124	0	1	2	12	A6T6A3	A6T6A3 [72-92]	0	2153.13896502	High	High	High	2.8e7		9.1e6	3.89146375656128	High	0	4.954E-06
High	[K].NVLQPIGWDAFGLPAEGAAVK.[N]	1xDeamidated [N/Q]	0.000846735	0	1	2	11	A6T6A3	A6T6A3 [72-92]	0	2154.12298102	High	High	High	2.0e7	5.1e7		4.51754283905029	High	0	7.834E-07
High	[K].YSIVTNSNDSVTLR.[L]		0.000190788	0	1	1	10	P19650	P19650 [15-28]	0	1568.7914759	High	High	High	1.5e7			3.93783783912659	High	0	3.439E-06
High	[K].YSIVTNSNDSVTLR.[L]	1xDeamidated [N]	6.59487E-05	0	1	1	18	P19650	P19650 [15-28]	0	1569.7754919	High	High	High	1.4e8		8.0e7	4.61473608016968	High	0	3.509E-08
High	[K].LTLGSALAAPQR.[Q]		5.98187E-05	0	1	1	28	Q9F663	Q9F663 [192-203]	0	1197.69499699	High	High	High		1.1e7		3.59243106842041	High	0	1.471E-08
High	[K].NYFAQLNGQDVNDLYELVLAEVEQPLLDMVMQYTR.[G]	1xDeamidated [Q/N]	0.00038804	0	1	2	7	B5XND7	B5XND7 [37-71]	0	4132.98820892	High	Not Found	Not Found	3.4e7			4.93330717086792	High	0	1.973E-07
High	[R].FYGVQFHPEVTHTR.[Q]		0.00790908	0	1	2	1	A6TCC2	A6TCC2 [175-188]	0	1717.84451459	Not Found	Not Found	High			8.5e6	2.64050245285034	High	0	4.096E-05
High	[R].FPLCSSFK.[G]	1xCarbamidomethyl [C4]	0.0192011	0	1	1	28	Q9F663	Q9F663 [65-72]	0	985.48116488	High	High	High				2.86798167228699	High	0	0.0002651
High	[R].AVMCVDDPVIR.[E]	1xCarbamidomethyl [C4]	0.0240305	0	1	2	16	A6T4N4	A6T4N4 [227-237]	0	1274.62315427	High	High	High	3.7e7	1.7e7	1.7e7	2.13034915924072	High	0	0.0002978
High	[R].NIPVGSTVHNVEMKPGK.[G]		0.000272832	0	1	1	17	A6TEW9	A6TEW9 [134-150]	0	1806.95307866	High	High	Not Found	2.9e8			3.70975351333618	High	0	6.07E-06
High	[K].AADMTGADIEAMTR.[S]		7.06983E-06	0	1	2	25	A6TGN5	A6TGN5 [114-127]	0	1452.64573974	High	High	High	4.9e8	9.3e6		4.88499593734741	High	0	2.51E-08
High	[R].LETVLFQQQLGTLR.[D]		0.000280326	0	1	2	10	A6TFH4	A6TFH4 [349-362]	0	1645.92718155	High	High	High	1.6e7	1.5e7	4.1e7	3.53365612030029	High	0	2.404E-07
High	[R].QIASFPQHNGAPAFSPDGSK.[L]	1xDeamidated [N9]	0.000228152	0	1	1	2	B5XZC1	B5XZC1 [238-257]	0	2056.97229405	High	Not Found	Not Found	2.2e7			3.63354730606079	High	0	1.563E-06
High	[R].ELLSQYDFPGDDTPIVR.[G]		1.08383E-06	0	1	1	102	A6TEX7	A6TEX7 [156-172]	0	1964.95999762	High	High	High	3.0e9	3.5e7	2.3e7	5.6450514793396	High	0	1.323E-10
High	[R].SHDALTAVTSLSVDK.[T]		1.24901E-05	0	1	1	105	A6T7E9	A6T7E9 [18-32]	0	1543.79622693	High	High	High	2.2e7	1.3e7	5.9e7	4.88506364822388	High	0	5.248E-09
High	[K].QYPIVSIEDGLDESDWEGFAYQTK.[V]	1xDeamidated [Q]	4.63666E-05	0	1	1	60	A6TD53	A6TD53 [283-306]	0	2791.26211243	High	High	High	2.3e7	9.8e6	1.3e7	5.00174617767334	High	0	9.669E-07
High	[R].ADIDYNTSEAHTTYGVIGVK.[V]		5.32847E-07	0	1	1	58	B5XNA0	B5XNA0 [180-199]	0	2154.03495335	High	High	High	1.7e9	6.5e7	8.0e7	4.96156454086304	High	0	8.004E-12
High	[K].DTTTIIDGVGEESAIQGR.[V]		2.12051E-07	0	1	3	46	A6TH53	A6TH53 [328-345]	0	1861.91377567	High	High	High	8.3e8	2.8e7	7.2e8	5.69457721710205	High	0	9.315E-10
High	[R].IILLGAPGAGK.[G]		0.00131314	0	1	1	18	A6T5N7	A6T5N7 [3-13]	0	1009.64044235	High	High	High	1.0e8			2.7137508392334	High	0	5.622E-06
High	[K].LGINPQQTAVLEGDNEQQQR.[L]	1xDeamidated [Q/N]	0.000100648	0	1	2	9	A6T6L5	A6T6L5 [308-327]	0	2239.09492819	Not Found	Not Found	High				4.60057830810547	High	0	2.415E-06
High	[K].VLESAIANAEHNDGADIDDLK.[V]		1.6229E-09	0	1	1	52	A6TEW7	A6TEW7 [50-70]	0	2210.05714527	High	High	High	8.8e8	8.9e6	1.3e7	6.32272481918335	High	0	6.575E-14
High	[K].VLESAIANAEHNDGADIDDLK.[V]	1xDeamidated [N]	3.08219E-07	0	1	1	37	A6TEW7	A6TEW7 [50-70]	0	2211.04116127	High	High	High	1.8e8	7.0e7	2.5e7	5.59513902664185	High	0	9.569E-12
High	[K].VLESAIANAEHNDGADIDDLK.[V]	2xDeamidated [N8; N12]	4.388E-06	0	1	1	3	A6TEW7	A6TEW7 [50-70]	0	2212.02517727	Not Found	High	Not Found		1.0e7		3.52808690071106	High	0.0002857	0.007959
High	[K].SLYEADLVDEAK.[R]		0.000365585	0	1	1	17	B5XUB8	B5XUB8 [232-243]	0	1352.65800222	High	High	High	3.3e8		1.6e8	3.98853826522827	High	2.346E-05	0.0007465
High	[R].NMINVALNHGTLQHPVK.[G]		0.00047936	0	1	1	27	A6TEV5	A6TEV5 [70-86]	0	1886.00651121	High	High	High	3.8e7	7.6e6		3.29417490959167	High	0	7.689E-07
High	[K].NYFAQLNGQDVNDLYELVLAEVEQPLLDMVMQYTR.[G]		0.00144761	0	1	2	1	B5XND7	B5XND7 [37-71]	0	4132.00419292	Not Found	High	Not Found		3.7e7		4.24107027053833	High	0	2.021E-06
High	[K].IVDLLTER.[A]		0.0212542	0	1	2	18	A6TH93	A6TH93 [20-27]	0	958.55677228	High	High	High	1.2e8	6.4e7	7.7e7	2.70805168151855	High	0	0.0003851
High	[R].LTLCDVSAPAVEASR.[A]	1xCarbamidomethyl [C4]	1.1207E-05	0	1	2	12	A6THY6	A6THY6 [223-237]	0	1588.79993243	High	High	High	2.1e6	2.4e7	6.3e7	4.59714221954346	High	0	7.485E-08
High	[R].GVNVVALYGGQR.[Y]		0.00252843	0	1	2	4	P33906	P33906 [103-114]	0	1232.6745959	Not Found	High	High		5.4e7	5.2e7	3.34711003303528	High	0	6.812E-06
High	[K].VGEEVEIVGIK.[E]		0.000188731	0	1	1	27	A6TEX7	A6TEX7 [239-249]	0	1171.65688013	High	High	High	2.4e9	2.3e9	3.3e9	3.63383078575134	High	0	5.552E-06
High	[K].LTVLDSLSK.[I]		0.00852927	0	1	1	14	B5XUB8	B5XUB8 [198-206]	0	975.57208797	High	High	High	3.2e8	2.9e7		2.0441472530365	High	0	5.28E-05
High	[R].VNAEYVEAFTK.[G]		0.00175923	0	1	2	18	A6TG38	A6TG38 [304-314]	0	1270.63139364	High	High	High	3.6e8	1.9e8		4.10693502426147	High	0	3.765E-06
High	[R].EYEQPLNVYGYSK.[F]		0.00120413	0	1	3	6	A6TFL4	A6TFL4 [132-144]	0	1589.74821415	High	High	High	1.9e7	5.1e7		3.48220443725586	High	0	1.463E-06
High	[R].DQGKDPATLEHVVPFK.[V]		6.62464E-06	0	1	2	22	A6TGT4	A6TGT4 [446-461]	1	1780.92282438	High	High	High	2.0e7	5.4e7	2.4e7	4.27885818481445	High	0	1.465E-10
High	[R].DHTLFALTDGK.[V]		0.001299	0	1	1	41	B5XSV6	B5XSV6 [56-66]	0	1217.61607795	High	High	High	4.0e7	1.1e8	1.6e7	3.57891941070557	High	0	2.88E-05
High	[K].ALIGFAGPR.[V]		0.0136969	0	1	1	6	A6TC02	A6TC02 [223-231]	0	901.52541267	High	High	High	3.2e7		3.3e7	2.38718247413635	High	0	0.0001107
High	[R].ADIDYNTSEAHTTYGVIGVK.[V]	1xDeamidated [N6]	0.00194986	0	1	1	1	B5XNA0	B5XNA0 [180-199]	0	2155.01896935	Not Found	Not Found	High				2.64299416542053	High	0	3.411E-06
High	[R].QLDPLVVGQEHYDTAR.[G]		4.02722E-05	0	1	2	19	A6TG36	A6TG36 [344-359]	0	1840.91880158	High	High	High	1.1e8		3.9e8	4.35692596435547	High	0	3.594E-09
High	[K].AVAAVNGPIAQAILGK.[D]		1.77487E-06	0	1	2	34	A6TD53	A6TD53 [67-82]	0	1492.88458854	High	High	High	2.6e7			4.71388912200928	High	0	4.603E-08
High	[K].AVAAVNGPIAQAILGK.[D]	1xDeamidated [N6]	1.6378E-05	0	1	2	53	A6TD53	A6TD53 [67-82]	0	1493.86860454	High	High	High	5.1e7	8.7e7	2.0e7	4.44995498657227	High	0	7.306E-08
High	[R].SWSFGEVK.[K]		0.0303704	0	1	1	12	A6TGP1	A6TGP1 [32-39]	0	939.45705829	High	High	High	8.0e7		2.8e7	2.61100149154663	High	0.000192	0.003354
High	[K].TILWNGPVGVFEFPNFR.[K]		2.01238E-05	0	1	1	49	B5XUB8	B5XUB8 [303-319]	0	1993.03304354	High	High	High	1.6e7	8.6e6	1.8e7	5.01256465911865	High	0	1.783E-09
High	[K].TILWNGPVGVFEFPNFR.[K]	1xDeamidated [N]	6.01438E-05	0	1	1	12	B5XUB8	B5XUB8 [303-319]	0	1994.01705954	High	High	High				5.39884567260742	High	0	4.559E-08
High	[R].ITLHGPLDQPTLK.[R]		0.00381441	0	1	1	2	B5XNR7	B5XNR7 [298-310]	0	1432.8158403	Not Found	Not Found	High			2.1e7	2.27208781242371	High	0.0001098	0.001977
High	[R].ILTEPNASITVQYK.[A]		0.000162158	0	1	2	7	B5XZ37	B5XZ37 [344-357]	0	1576.85809894	High	High	High		3.7e7		3.53569269180298	High	0	2.524E-07
High	[R].ILTEPNASITVQYK.[A]	1xDeamidated [N/Q]	0.00665488	0	1	2	4	B5XZ37	B5XZ37 [344-357]	0	1577.84211494	High	Not Found	High				2.87937688827515	High	0	3.001E-05
High	[R].EESQSIEVHPR.[L]		0.00112835	0	1	2	2	A6TA06	A6TA06 [314-324]	0	1310.63351884	High	Not Found	Not Found				3.68103742599487	High	0	1.298E-06
High	[K].GYRPQFYFR.[T]		0.000183686	0	1	1	41	A6TEX7	A6TEX7 [326-334]	0	1233.61635283	High	High	High	2.6e7		4.6e7	3.88404583930969	High	0	2.496E-07
High	[R].LGEPVFDVK.[E]		0.00761603	0	1	2	9	A6TGP0	A6TGP0 [75-83]	0	1003.54587325	High	High	High	2.6e7		4.0e7	2.96312284469604	High	0	3.821E-05
High	[R].ALSQPDLYEGDGELR.[V]		3.27459E-06	0	1	1	18	A6T5N6	A6T5N6 [50-64]	0	1662.79695516	High	High	High	2.0e8		4.7e7	4.91759490966797	High	0	5.127E-09
High	[R].VGDAPITPEFVLK.[L]		0.00038804	0	1	1	8	B5XSW5	B5XSW5 [16-28]	0	1385.76749315	High	High	High	3.4e7	2.3e7	9.1e7	2.92002010345459	High	0	0.0002555
High	[R].TELAGVSGCAVAIAPPEMYLDLAK.[R]	1xCarbamidomethyl [C9]	0.00132028	0	1	1	11	Q7X222	Q7X222 [28-51]	0	2476.24620868	High	High	Not Found		1.9e7		4.43529844284058	High	0	1.782E-06
High	[R].ALGPEPMATAYVQPSR.[R]		8.01576E-05	0	1	2	13	A6TFH5	A6TFH5 [48-63]	0	1687.84721667	High	High	High	7.3e7	3.6e7	3.3e7	3.76912140846252	High	0	4.427E-08
High	[R].NELNEAAETLANFLQDEANIHAIQR.[A]	1xDeamidated [N/Q]	3.06839E-06	0	1	2	7	A6T518	A6T518 [8-32]	0	2825.37004013	Not Found	High	Not Found		2.0e8		5.62022829055786	High	0	3.777E-11
High	[R].IAQFNVVSEAHNEGTIVSVSDGVIR.[I]	1xDeamidated [N/Q]	4.86397E-06	0	1	2	99	A6TG38	A6TG38 [16-40]	0	2642.34203458	High	High	High	9.6e6	8.2e6	1.9e7	5.33077812194824	High	0	1.432E-07
High	[K].AIQLHPLVCAAYNADFDGDQMAVHVPLTLEAQLEAR.[A]	1xDeamidated [N/Q]; 1xCarbamidomethyl [C9]	2.39981E-08	0	1	1	9	A6TGP1	A6TGP1 [446-481]	0	3977.95243296	High	High	High				5.60713768005371	High	0	1.568E-11
High	[K].KNEAPASFETALGELEQIVNR.[L]		0.000137079	0	1	1	4	B5Y0W9	B5Y0W9 [4-24]	1	2316.18301449	Not Found	High	High			5.0e6	4.72022342681885	High	0	3.131E-08
High	[K].KNEAPASFETALGELEQIVNR.[L]	1xDeamidated [N/Q]	0.00239521	0	1	1	3	B5Y0W9	B5Y0W9 [4-24]	1	2317.16703049	Not Found	Not Found	High			1.5e7	4.02513790130615	High	0	9.546E-06
High	[R].SGDDQLVEIIEVPNHPWFVACQFHPEFTSTPR.[D]	1xCarbamidomethyl [C21]	3.12157E-05	0	1	2	1	A6TD54	A6TD54 [492-523]	0	3752.78020562	Not Found	Not Found	High				2.52813720703125	High	0	2.289E-09
High	[R].SGDDQLVEIIEVPNHPWFVACQFHPEFTSTPR.[D]	1xDeamidated [Q/N]; 1xCarbamidomethyl [C21]	8.18397E-06	0	1	2	6	A6TD54	A6TD54 [492-523]	0	3753.76422162	High	High	Not Found	8.0e6	1.8e7		3.71551609039307	High	0	7.273E-06
High	[R].SGDDQLVEIIEVPNHPWFVACQFHPEFTSTPR.[D]	2xDeamidated [Q5; Q22]; 1xCarbamidomethyl [C21]	0.0034982	0	1	2	1	A6TD54	A6TD54 [492-523]	0	3754.74823762	Not Found	Not Found	High				3.41284084320068	High	0	9.627E-06
High	[R].SYDLPETTSEAELLELIDTLNADK.[T]		0.00476099	0	1	1	4	A6T5R4	A6T5R4 [67-90]	0	2680.30872781	Not Found	High	High				3.50205039978027	High	0	0.0004059
High	[R].TVYDSVHDELINYLAAPESIDGFDDLIK.[S]		0.0178146	0	1	1	5	A6T4J7	A6T4J7 [641-668]	0	3152.53101645	Not Found	High	High		1.2e7	9.5e6	4.36828136444092	High	0	0.0001736
High	[R].TVYDSVHDELINYLAAPESIDGFDDLIK.[S]	1xDeamidated [N12]	0.00139376	0	1	1	2	A6T4J7	A6T4J7 [641-668]	0	3153.51503245	Not Found	High	Not Found		4.5e6		3.59127306938171	High	0	1.895E-06
High	[R].VTDFAFELPESLIAHYPMPER.[S]		4.22854E-05	0	1	1	5	A6T5D7	A6T5D7 [3-23]	0	2462.20605817	Not Found	High	High		1.4e7		3.32431721687317	High	0	2.512E-07
High	[K].FGVSAAAAVAVAAGPVEAAEEKTEFDVILK.[A]		0.000214948	0	1	1	15	A6TGN9	A6TGN9 [31-60]	1	2960.56152885	High	High	High		2.2e7	3.1e6	4.61372900009155	High	0	6.947E-08
High	[K].IIGSGVGGITETDATLAAASNAILVGFNVR.[A]		1.38321E-06	0	1	2	17	A6TEI7	A6TEI7 [726-755]	0	2887.55236116	High	High	High	1.3e7	1.8e7		5.44533920288086	High	0	1.361E-10
High	[K].IIGSGVGGITETDATLAAASNAILVGFNVR.[A]	1xDeamidated [N]	4.63666E-05	0	1	2	9	A6TEI7	A6TEI7 [726-755]	0	2888.53637716	High	High	High	5.6e6		8.6e6	5.04505157470703	High	0	3.885E-08
High	[R].EKSVEELNAELLNLLR.[E]		0.000392269	0	1	1	19	B5XNA2	B5XNA2 [8-23]	1	1870.02801763	High	High	High	2.1e7	7.5e6	7.9e6	3.59786772727966	High	0	1.262E-05
High	[R].EKSVEELNAELLNLLR.[E]	1xDeamidated [N]	0.00786654	0	1	1	2	B5XNA2	B5XNA2 [8-23]	1	1871.01203363	Not Found	High	Not Found				3.74085402488709	High	0	4.056E-05
High	[K].AIQLHPLVCAAYNADFDGDQMAVHVPLTLEAQLEAR.[A]	1xCarbamidomethyl [C9]	2.43048E-06	0	1	1	2	A6TGP1	A6TGP1 [446-481]	0	3976.96841696	Not Found	High	High				4.59155368804932	High	0	3.653E-10
High	[R].SALQYAASVAGLMITTECMVTDLPK.[SG]	1xCarbamidomethyl [C18]	1.67811E-08	0	1	3	14	A6TH53	A6TH53 [502-526]	0	2670.3187216	High	High	High	4.0e8	7.3e8	4.9e8	6.70347738265991	High	0	3.221E-14
High	[K].LLEQEMVQFLFEGK.[D]	1xDeamidated [Q]	0.00594154	0	1	2	4	A6TDX0	A6TDX0 [65-78]	0	1711.86113582	Not Found	Not Found	High				3.41667175292969	High	0	0.0003487
High	[R].IQALAGWIAEQIGADVNHATR.[A]	1xDeamidated [N/Q]	3.79413E-05	0	1	1	11	A6TFH4	A6TFH4 [368-388]	0	2235.15165531	High	Not Found	High			5.9e6	3.92383408546448	High	0	6.431E-09
High	[R].FGASSLLASLLK.[A]		0.00239521	0	1	1	20	B5Y277	B5Y277 [235-246]	0	1206.70925008	High	High	High	6.7e6	6.0e6		3.39833116531372	High	0	0.0001857
High	[K].AHFAGLCALLDDAGIR.[Y]	1xCarbamidomethyl [C7]	0.0098651	0	1	1	9	B5XNL6	B5XNL6 [235-250]	0	1699.85845038	Not Found	High	High		1.0e7		2.74317741394043	High	2.346E-05	0.0007734
High	[K].EEKPEFDPILLRPVDDLELTVR.[S]		1.98698E-07	0	1	1	65	A6TEU8	A6TEU8 [244-265]	0	2623.39775816	High	High	High	1.0e7	5.8e6	5.8e6	3.82626509666443	High	0	1.031E-10
High	[R].AATILAEQLEAFVDLR.[D]		3.79063E-06	0	1	1	97	A6TEU8	A6TEU8 [220-235]	0	1759.95887553	High	High	High	4.9e6	7.4e6	7.0e6	5.15675735473633	High	0	5.477E-11
High	[K].QFLEHGVLASLNTDDPAVQGVDIIHEYTVAAPAAGLSR.[E]	1xDeamidated [N/Q]	3.23627E-07	0	1	2	12	A6T9W8	A6T9W8 [265-302]	0	3976.00868511	Not Found	High	High		8.6e6	1.2e7	5.11092472076416	High	0	6.962E-06
High	[K].KCDVVLPLVAIATPIEYTR.[N]	1xCarbamidomethyl [C2]	0.000681751	0	1	2	6	A6TF98	A6TF98 [382-400]	1	2158.19403736	High	High	High	9.4e6	8.8e6	9.0e6	3.44394135475159	High	0	7.643E-06
High	[K].GVIHWVSAAHALPVEIR.[L]		8.41645E-05	0	1	2	4	A6T6C3	A6T6C3 [456-472]	0	1855.03371228	Not Found	High	High		4.3e6	7.5e6	3.72160911560059	High	0	8.927E-07
High	[R].VDSIEEHTMHSEYAEVPQEVVDAVLAAK.[A]		0.00122386	0	1	1	2	A6T5D7	A6T5D7 [217-244]	0	3096.48302043	Not Found	High	High		1.9e7	5.5e6	3.3801589012146	High	0	1.507E-06
High	[R].VDSIEEHTMHSEYAEVPQEVVDAVLAAK.[A]	1xDeamidated [Q18]	0.0109868	0	1	1	3	A6T5D7	A6T5D7 [217-244]	0	3097.46703643	Not Found	High	High		1.1e7		3.61887335777283	High	0	7.314E-05
High	[R].ENVTSIIGNGVVLSPAALMK.[E]	1xDeamidated [N9]	0.00137129	0	1	2	2	A6TH93	A6TH93 [63-82]	0	2014.08890372	Not Found	High	Not Found				3.2229278087616	High	0	1.842E-06
High	[K].DIIAILGMDELSEEDKLVVAR.[A]		0.000143154	0	1	2	10	A6TG36	A6TG36 [373-393]	1	2329.23193852	Not Found	High	High		8.5e6	7.4e6	3.93648266792297	High	0	3.359E-08
High	[R].DQVDYMDVSTQQVVSVGASLIPFLEHDDANR.[A]		1.10058E-07	0	1	2	19	A6TGP0	A6TGP0 [648-678]	0	3448.63253803	High	High	High	6.0e6	5.2e6	4.7e6	5.56868934631348	High	0	3.38E-09
High	[R].DQVDYMDVSTQQVVSVGASLIPFLEHDDANR.[A]	1xDeamidated [Q/N]	1.84522E-05	0	1	2	30	A6TGP0	A6TGP0 [648-678]	0	3449.61655403	High	High	High	1.1e7	1.4e7	1.5e7	5.33740186691284	High	0	7.898E-08
High	[R].DQVDYMDVSTQQVVSVGASLIPFLEHDDANR.[A]	2xDeamidated [Q/N]	0.000865285	0	1	2	2	A6TGP0	A6TGP0 [648-678]	0	3450.60057003	High	Not Found	Not Found				5.40967321395874	High	0	1.547E-05
High	[R].IQALAGWIAEQIGADVNHATR.[A]		1.08283E-07	0	1	1	25	A6TFH4	A6TFH4 [368-388]	0	2234.16763931	High	High	High		8.3e6	6.8e6	4.53581476211548	High	0	1.015E-13
High	[K].LLEQEMVQFLFEGK.[D]		0.00317362	0	1	2	3	A6TDX0	A6TDX0 [65-78]	0	1710.87711982	Not Found	High	High				3.32856321334839	High	0	8.115E-06
High	[R].KGTEIVANAIADSEGFSIAGGGDTLAAIDLFGIADK.[I]	1xDeamidated [N8]	0.00338648	0	1	1	6	B5XUB8	B5XUB8 [320-355]	1	3508.76934944	Not Found	High	High			5.0e7	5.7875452041626	High	0	0.0001513
High	[K].VMGQALPELVDQVVEVVQR.[H]		8.90878E-08	0	1	1	30	B5XZS3	B5XZS3 [19-37]	0	2109.13725044	High	High	High	1.8e7	2.0e7	3.5e7	5.75622940063477	High	0	7.901E-13
High	[K].APGVLATGVGSIAVVSAITQAADWR.[A]	1xDeamidated [Q20]	0.00038804	0	1	1	6	A6TGQ0	A6TGQ0 [172-196]	0	2411.29289971	Not Found	High	High		8.3e6	7.8e6	5.12664079666138	High	0	8.758E-07
High	[K].ATVNGQVFSLPINLHTINQFFSK.[T]		0.000126376	0	1	1	10	Q48485	Q48485 [88-110]	0	2575.36673292	High	High	High		5.7e6	6.9e7	3.46271467208862	High	0	2.697E-08
High	[K].ATVNGQVFSLPINLHTINQFFSK.[T]	1xDeamidated [N/Q]	0.00197109	0	1	1	19	Q48485	Q48485 [88-110]	0	2576.35074892	High	High	High		9.4e6	9.5e6	3.59086775779724	High	0	3.499E-06
High	[R].GYLSPYFINKPDTGAVELESPFILLADK.[K]		7.53793E-07	0	1	3	17	A6TH53	A6TH53 [198-225]	0	3097.61323006	High	High	High			1.6e7	6.19762325286865	High	0	3.159E-10
High	[R].GYLSPYFINKPDTGAVELESPFILLADK.[K]	1xDeamidated [N9]	9.17889E-05	0	1	3	6	A6TH53	A6TH53 [198-225]	0	3098.59724606	High	High	High		1.1e7		5.95550298690796	High	0	1.53E-08
High	[R].FNNFINDSLLEGAIDALKR.[I]		1.95494E-07	0	1	1	26	A6T5E8	A6T5E8 [22-40]	1	2150.12404319	High	High	High		7.4e6	6.2e7	5.19688034057617	High	0	4.692E-11
High	[R].FNNFINDSLLEGAIDALKR.[I]	1xDeamidated [N]	0.000337043	0	1	1	3	A6T5E8	A6T5E8 [22-40]	1	2151.10805919	High	High	Not Found				3.1723792552948	High	0	1.531E-07
High	[R].IVANAFLPYPQVLDETFGFHEVIAQTGR.[F]		0.00086061	0	1	2	9	A6THY6	A6THY6 [301-328]	0	3132.61529577	High	High	High	1.1e7	1.4e7	1.4e7	3.47052264213562	High	0	3.913E-05
High	[R].IVANAFLPYPQVLDETFGFHEVIAQTGR.[F]	1xDeamidated [N/Q]	0.0123009	0	1	2	8	A6THY6	A6THY6 [301-328]	0	3133.59931177	Not Found	High	High		2.7e6	1.1e7	3.91149353981018	High	0	0.0001206
High	[R].EPIAECHMLLPQEFLGNVITLCVEK.[R]	2xCarbamidomethyl [C6; C22]	0.00214944	0	1	1	4	A6TCI3	A6TCI3 [401-425]	0	2940.46678305	High	High	Not Found	3.8e6			3.9037389755249	High	0	4.077E-06
High	[R].EPIAECHMLLPQEFLGNVITLCVEK.[R]	1xDeamidated [Q/N]; 2xCarbamidomethyl [C6; C22]	0.000295937	0	1	1	14	A6TCI3	A6TCI3 [401-425]	0	2941.45079905	High	High	High	1.7e7	1.3e7		4.75160884857178	High	0	3.258E-06
High	[R].FDMIISNPPFHDGLQTSLEAAQALIR.[G]		0.00188753	0	1	2	7	A6THY6	A6THY6 [262-287]	0	2884.46618879	High	High	High	5.0e6		3.2e7	4.26244974136353	High	0	3.242E-06
High	[R].FDMIISNPPFHDGLQTSLEAAQALIR.[G]	1xDeamidated [Q/N]	1.54301E-05	0	1	2	7	A6THY6	A6THY6 [262-287]	0	2885.45020479	Not Found	High	High		1.4e7	5.6e6	4.20872402191162	High	0	9.185E-08
High	[K].VAIANVLKEEGFIEDFKVEGDTKPELELTLK.[Y]		3.15268E-06	0	1	1	12	A6TEV8	A6TEV8 [34-64]	2	3474.86179291	Not Found	High	High		1.9e7	5.3e7	4.39658403396606	High	0	1.483E-08
High	[K].VAIANVLKEEGFIEDFKVEGDTKPELELTLK.[Y]	1xDeamidated [N5]	2.87783E-05	0	1	1	11	A6TEV8	A6TEV8 [34-64]	2	3475.84580891	High	High	High	6.1e6		3.3e7	4.41653919219971	High	0	3.269E-09
High	[R].AVAPLVPAADALVLDSTELNIEQVIEK.[A]		2.18282E-05	0	1	2	15	A6T702	A6T702 [189-215]	0	2818.54481619	High	High	High	1.3e7	1.2e7	1.4e8	4.4973726272583	High	0	1.803E-09
High	[R].MGHIELACPTAHIWFLK.[S]	1xCarbamidomethyl [C8]	0.000121014	0	1	1	2	A6TGP1	A6TGP1 [102-118]	0	2024.0244698	Not Found	Not Found	High			5.5e6	4.6616997718811	High	0	2.5E-08
High	[K].APGVLATGVGSIAVVSAITQAADWR.[A]		1.22773E-06	0	1	1	20	A6TGQ0	A6TGQ0 [172-196]	0	2410.30888371	High	High	High	8.2e6	6.8e6	3.2e7	5.11052322387695	High	0	1.157E-11
High	[K].GYTGKPITDVVNIGIGGSDLGPFMVTEALRPYK.[N]	1xDeamidated [N12]	8.18397E-06	0	1	2	12	A6TGT4	A6TGT4 [141-173]	0	3466.792668	High	High	High			5.5e7	4.62823247909546	High	0	1.184E-06
High	[K].AYVQDIPVYLIVHDNPGLLGSGAHLR.[Q]	1xDeamidated [N/Q]	0.000112781	0	1	1	5	A6TC33	A6TC33 [289-314]	0	2818.48863926	High	High	High			1.7e7	3.490238904953	High	0	2.207E-08
High	[K].FAGDLFHTRPLEEEADSSNYALIPTAEVPLTNLVR.[D]		0.000678067	0	1	2	9	A6T6Z0	A6T6Z0 [213-247]	0	3885.9657573	High	High	High		9.7e6	9.4e6	3.54535484313965	High	0	7.922E-06
High	[K].FAGDLFHTRPLEEEADSSNYALIPTAEVPLTNLVR.[D]	2xDeamidated [N19; N32]	0.000203608	0	1	2	6	A6T6Z0	A6T6Z0 [213-247]	0	3887.9337893	High	High	High				3.85972380638123	High	0	0.0001289
High	[K].TAIESALTALESSLKGEDKADIEAK.[M]		1.00557E-05	0	1	1	37	A6T4F4	A6T4F4 [563-587]	2	2590.34578207	High	High	High		7.0e6	5.9e7	4.99628019332886	High	0	7.264E-07
High	[R].NIYTDPLNVLQAELLHR.[S]		7.84385E-05	0	1	1	10	B5XZ20	B5XZ20 [833-849]	0	2009.08145018	High	High	High			1.8e7	3.64349818229675	High	0	1.54E-08
High	[R].IEAVTGEGAMAILHAQSDQLNDIAQLLK.[G]		5.44526E-07	0	1	1	4	A6TCV9	A6TCV9 [695-722]	0	2949.53499652	High	High	Not Found		2.3e7		4.64596605300903	High	0	1.781E-12
High	[R].IEAVTGEGAMAILHAQSDQLNDIAQLLK.[G]	1xDeamidated [N/Q]	4.16034E-05	0	1	1	24	A6TCV9	A6TCV9 [695-722]	0	2950.51901252	High	High	High	7.2e6	5.2e6	9.5e6	4.76287031173706	High	0	4.06E-08
High	[K].VAVTELAHIVDETLAANNLER.[S]		6.75096E-09	0	1	1	30	A6T7F1	A6T7F1 [215-235]	0	2278.20374995	High	High	High		1.2e7	1.3e7	6.46791648864746	High	0	3.222E-14
High	[K].VAVTELAHIVDETLAANNLER.[S]	1xDeamidated [N]	0.0206938	0	1	1	4	A6T7F1	A6T7F1 [215-235]	0	2279.18776595	Not Found	High	High				4.1132287979126	High	0.0001098	0.002025
High	[K].IITDVHEASQAQPVADVVDVIQLPAFLAR.[Q]		3.56792E-07	0	1	1	23	A6TAN5	A6TAN5 [92-120]	0	3115.67862424	High	High	High	2.3e7	5.1e6		5.97925233840942	High	0	2.664E-08
High	[K].IITDVHEASQAQPVADVVDVIQLPAFLAR.[Q]	1xDeamidated [Q]	0.000400865	0	1	1	10	A6TAN5	A6TAN5 [92-120]	0	3116.66264024	High	High	Not Found	5.8e6	1.1e7		4.23978614807129	High	2.346E-05	0.000645
High	[K].TEIIAETGAGQHGVASALASALLGLK.[C]		0.0114086	0	1	2	2	A6T7W6	A6T7W6 [104-129]	0	2478.35622775	Not Found	High	Not Found		1.1e7		2.7773175239563	High	0	7.84E-05
High	[R].GGTAHFEYVAGGASNGLAHVAQDSEIPVAFGVLTTESIEQAIER.[A]	1xDeamidated [N/Q]	6.80662E-06	0	1	1	3	A6T5E8	A6T5E8 [85-128]	0	4500.19537595	High	Not Found	Not Found	2.3e8			5.30648183822632	High	0	1.546E-10
High	[R].GGTAHFEYVAGGASNGLAHVAQDSEIPVAFGVLTTESIEQAIER.[A]	2xDeamidated [Q22; N/Q]	0.000563978	0	1	1	7	A6T5E8	A6T5E8 [85-128]	0	4501.17939195	High	High	Not Found		8.0e7		4.27710819244385	High	0	0.0001698
High	[R].GGTAHFEYVAGGASNGLAHVAQDSEIPVAFGVLTTESIEQAIER.[A]	3xDeamidated [N15; Q22; Q40]	4.63239E-06	0	1	1	4	A6T5E8	A6T5E8 [85-128]	0	4502.16340795	Not Found	High	High		7.2e7	4.6e7	4.70730686187744	High	0	2.878E-06
High	[K].AYVQDIPVYLIVHDNPGLLGSGAHLR.[Q]		0.005362	0	1	1	3	A6TC33	A6TC33 [289-314]	0	2817.50462326	High	Not Found	Not Found	7.1e6			2.71854639053345	High	0	0.0002283
High	[K].GYTGKPITDVVNIGIGGSDLGPFMVTEALRPYK.[N]		0.00199255	0	1	2	1	A6TGT4	A6TGT4 [141-173]	0	3465.808652	Not Found	Not Found	High				3.48320817947388	High	0	3.557E-06
High	[R].AVAPLVPAADALVLDSTELNIEQVIEK.[A]	1xDeamidated [Q/N]	1.66465E-05	0	1	2	14	A6T702	A6T702 [189-215]	0	2819.52883219	High	High	High	7.6e6	1.6e7	1.9e7	4.25956630706787	High	0	2.101E-06
High	[R].KGTEIVANAIADSEGFSIAGGGDTLAAIDLFGIADK.[I]		0.00121067	0	1	1	2	B5XUB8	B5XUB8 [320-355]	1	3507.78533344	Not Found	High	Not Found				4.60719776153564	High	0	0.0004529
High	[R].LLDVPFTMADATTLTEAGYVGEDVENIIQK.[L]		0.000200325	0	1	2	7	A6T5I1	A6T5I1 [135-164]	0	3253.6184512	High	High	High		9.2e6		4.69594764709473	High	0	6.127E-08
High	[K].NDQMAELLSGALAPETLSEAFIAICGEQLDENGQNLIK.[V]	2xDeamidated [Q/N]; 1xCarbamidomethyl [C25]	2.98911E-05	0	1	2	11	A6TG39	A6TG39 [41-78]	0	4104.96278266	High	Not Found	High	2.9e7		1.2e7	6.51117753982544	High	0	2.119E-09
High	[K].GETLESLIPEAFAVVR.[E]		0.0287992	0	1	1	10	A6T4P1	A6T4P1 [57-72]	0	1730.93232644	High	High	High	6.6e6	6.3e6	8.3e6	2.62928700447083	High	0.002254	0.06093
High	[R].WVSLPGEGGHVDFAPNSEEEGIILEELR.[A]		0.0141455	0	1	2	2	A6TC33	A6TC33 [151-178]	0	3079.50071944	High	Not Found	Not Found				3.00057911872864	High	0	0.0001149
High	[R].WVSLPGEGGHVDFAPNSEEEGIILEELR.[A]	1xDeamidated [N16]	0.00331399	0	1	2	2	A6TC33	A6TC33 [151-178]	0	3080.48473544	Not Found	Not Found	High				3.46760416030884	High	0	0.0002507
High	[R].NTLLHEHWCDLLEANSVDSVK.[V]	1xCarbamidomethyl [C9]	1.41484E-05	0	1	1	12	A6TGP1	A6TGP1 [861-881]	0	2480.18744822	Not Found	High	High		1.2e7	1.1e7	3.85943460464478	High	0	5.651E-10
High	[R].AKLESLVEDLVNR.[S]		0.000189757	0	1	2	79	A6T4F4	A6T4F4 [303-315]	1	1485.82713319	High	High	High	1.2e7	8.5e6	5.5e6	4.49716663360596	High	0	3.136E-07
High	[K].LGFGVYNVHTGFDPANTEQLAALLK.[T]	1xDeamidated [Q/N]	2.97296E-05	0	1	2	9	A6T7Z4	A6T7Z4 [408-432]	0	2676.36679284	High	High	High			8.3e6	3.93751168251038	High	0	2.089E-09
High	[K].CDMVDDEELLELVEMEVR.[E]	1xCarbamidomethyl [C1]	4.01976E-07	0	1	1	151	A6TEX7	A6TEX7 [138-155]	0	2223.98179714	High	High	High	1.2e7	1.2e7	1.1e7	5.43139553070068	High	0	5.022E-09
High	[K].TINTLNDTGSMEAVCFLTELHVK.[G]	1xCarbamidomethyl [C15]	5.91738E-05	0	1	2	2	A6THI2	A6THI2 [96-118]	0	2593.26364957	Not Found	High	High				3.41835498809814	High	0	7.049E-09
High	[R].ALLAAFDFPFR.[K]		0.00255595	0	1	2	86	A6TEW0	A6TEW0 [168-178]	0	1267.68336973	High	High	High			5.5e6	3.36201667785645	High	0	4.457E-05
High	[R].FAWFPAPEAVPESWLER.[D]		0.00047163	0	1	2	44	A6TI29	A6TI29 [61-77]	0	2031.99632365	High	High	High	1.6e7	8.6e6	1.6e7	4.18009090423584	High	0.0001098	0.001926
High	[R].GENDSGSTEVQVALLTAQINHLQGHFAEHK.[K]		9.98275E-08	0	1	2	49	A6TEI4	A6TEI4 [18-47]	0	3230.58249191	High	High	High	1.6e7		8.3e6	4.8780722618103	High	0	5.81E-11
High	[R].GENDSGSTEVQVALLTAQINHLQGHFAEHK.[K]	1xDeamidated [N/Q]	5.75389E-06	0	1	2	44	A6TEI4	A6TEI4 [18-47]	0	3231.56650791	High	High	High	2.0e7	6.8e6		5.53979063034058	High	0	8.105E-07
High	[R].GENDSGSTEVQVALLTAQINHLQGHFAEHK.[K]	2xDeamidated [N20; N/Q]	3.96227E-05	0	1	2	8	A6TEI4	A6TEI4 [18-47]	0	3232.55052391	Not Found	High	High			5.8e6	5.06572341918945	High	0	5.815E-05
High	[K].ALCHLPDLTPESADEWLETFQAK.[E]	1xCarbamidomethyl [C3]	0.000598616	0	1	2	2	A6T716	A6T716 [428-450]	0	2671.27084341	Not Found	Not Found	High			7.9e6	3.95969605445862	High	0	4.233E-07
High	[K].NDQMAELLSGALAPETLSEAFIAICGEQLDENGQNLIK.[V]	1xDeamidated [N/Q]; 1xCarbamidomethyl [C25]	0.00448616	0	1	2	4	A6TG39	A6TG39 [41-78]	0	4103.97876666	Not Found	High	Not Found				6.30259704589844	High	0	1.498E-05
High	[K].IGSFEAALLAYVDR.[D]		0.000240858	0	1	2	43	A6TG38	A6TG38 [464-477]	0	1524.8056695	High	High	High	1.1e7	4.6e6	6.6e6	4.34819507598877	High	0	8.826E-08
High	[R].VVVGLLLGEVIR.[T]		0.00375302	0	2	2	8	A6T5H9; B5Y0U3	A6T5H9 [345-356]; B5Y0U3 [345-356]	0	1266.81438384	High	Not Found	High	5.3e6		5.7e6	3.75942206382751	High	0	2.797E-05
High	[R].GIEDSLTADGKPLLDVWMSHGDK.[V]		9.38006E-05	0	1	2	34	A6TCC2	A6TCC2 [124-146]	0	2484.20751463	High	High	High	1.4e7	4.6e6	1.1e7	4.28983211517334	High	0	9.601E-08
High	[K].AMLQDIATLTGGTVISEEIGMELEK.[A]	1xDeamidated [Q4]	2.04347E-06	0	1	3	18	A6TH53	A6TH53 [287-311]	0	2650.32016142	High	High	High	7.7e6	9.0e6		6.47526693344116	High	0	1.853E-10
High	[K].TVLHLIPSGILR.[E]		0.000373596	0	1	2	29	A6TH93	A6TH93 [51-62]	0	1318.82053184	Not Found	High	High				2.54325532913208	High	0	1.335E-05
High	[K].LAEAGIPTQMEALLSDTECLVK.[K]	1xCarbamidomethyl [C19]	0.00109227	0	1	1	68	A6TC99	A6TC99 [61-82]	0	2389.19892413	High	High	High	1.5e7	3.0e7	1.0e7	3.93921065330505	High	0	6.148E-06
High	[K].LAEAGIPTQMEALLSDTECLVK.[K]	1xDeamidated [Q9]; 1xCarbamidomethyl [C19]	0.00173088	0	1	1	6	A6TC99	A6TC99 [61-82]	0	2390.18294013	High	High	High		2.2e7		3.75212264060974	High	0	6.551E-06
High	[R].LHSLLDEGSLVELGSELEPK.[D]		1.61864E-06	0	1	1	33	A6TC02	A6TC02 [61-80]	0	2165.13360474	High	High	High			1.2e7	5.01324701309204	High	0	3.677E-07
High	[R].HYEIVFMVHPDQSEQVPGMIER.[Y]		2.15928E-05	0	1	2	81	A6THB1	A6THB1 [3-24]	0	2641.25375334	High	High	High	1.5e7	1.5e7	2.2e7	4.72951936721802	High	0	8.272E-09
High	[R].HYEIVFMVHPDQSEQVPGMIER.[Y]	1xDeamidated [Q]	0.000140083	0	1	2	30	A6THB1	A6THB1 [3-24]	0	2642.23776934	High	High	High	1.0e7	8.8e6	7.5e6	4.53557872772217	High	0	3.245E-08
High	[R].EAAESLFENLFFSEDR.[Y]		6.52377E-05	0	1	2	11	A6TGP0	A6TGP0 [379-394]	0	1903.87084829	Not Found	High	High				4.2862606048584	High	0	8.388E-09
High	[K].VVSGGTENHLFLLDLVDK.[N]		0.000396543	0	1	2	15	A6TCG5	A6TCG5 [309-326]	0	1956.04366769	Not Found	High	High				2.83787298202515	High	0	3.387E-06
High	[K].EFFGSSQLSQFMDQNNPLSEITHK.[R]		1.16296E-06	0	1	2	52	A6TGP0	A6TGP0 [504-527]	0	2784.29336939	High	High	High	2.2e7		4.4e6	5.20392465591431	High	0	6.797E-12
High	[K].EFFGSSQLSQFMDQNNPLSEITHK.[R]	1xDeamidated [Q/N]	0.000355812	0	1	2	40	A6TGP0	A6TGP0 [504-527]	0	2785.27738539	High	High	High		5.9e6	6.3e6	4.56023979187012	High	0	0.0001106
High	[K].AGEWPLEDNPLVNAPHTQGELVGEWNHPYSR.[E]		0.00163964	0	1	1	2	A6TDR5	A6TDR5 [887-917]	0	3512.66180481	Not Found	Not Found	High				1.60981237888336	High	0	2.52E-06
High	[R].LTNGFEVTSYIGGEGHNLQEHSVILIR.[G]	1xDeamidated [N/Q]	9.25328E-08	0	1	1	35	A6TEY0	A6TEY0 [57-83]	0	2984.51122504	High	High	High	1.4e7	1.2e7	9.5e6	5.78688383102417	High	0	7.695E-14
High	[R].LTNGFEVTSYIGGEGHNLQEHSVILIR.[G]	2xDeamidated [N17; N/Q]	6.66675E-05	0	1	1	13	A6TEY0	A6TEY0 [57-83]	0	2985.49524104	High	High	High		1.6e7		5.00996017456055	High	0	8.693E-09
High	[R].FTTEEEIDYAIDLIR.[K]		0.000582616	0	1	1	17	A6TCF1	A6TCF1 [360-374]	0	1827.90108581	High	Not Found	High	1.0e7		2.8e7	3.86077976226807	High	0	4.016E-07
High	[R].ITESLFNGNLSDLSEADFEQLAQDGVPMIEMEK.[G]	2xDeamidated [N9; Q20]	0.00340485	0	1	1	2	A6T9Y5	A6T9Y5 [327-359]	0	3672.68191627	Not Found	Not Found	High				4.51505851745605	High	0	0.0001187
High	[R].LLDVPFTMADATTLTEAGYVGEDVENIIQK.[L]	1xDeamidated [N/Q]	0.000173055	0	1	2	15	A6T5I1	A6T5I1 [135-164]	0	3254.6024672	High	High	High	9.3e6	1.0e7	3.6e6	5.07124042510986	High	0	4.719E-08
High	[R].VGQQFPLPTYATSGSAGLDLR.[A]		0.000266981	0	1	2	6	A6TFN1	A6TFN1 [14-34]	0	2178.11895779	High	Not Found	High	2.8e7			3.62634515762329	High	0.0001098	0.002053
High	[K].AHYVLMNVEAPQEAIDELETNFR.[F]	1xDeamidated [Q/N]	1.73681E-06	0	1	1	24	A6THB1	A6THB1 [57-79]	0	2690.27665716	High	High	High		9.2e6	1.2e7	6.39547920227051	High	0	8.598E-11
High	[R].VLLLDNLSDYIKPGMSVEAIQGIIASMK.[S]		4.70396E-07	0	1	1	2	B5XPI0	B5XPI0 [42-69]	0	3018.62539147	Not Found	Not Found	High			2.1e8	4.51625299453735	High	0	1.366E-12
High	[K].GIMEGEYDHLPEQAFYMVGSIDEAVEK.[A]		1.26145E-06	0	1	2	26	A6TG36	A6TG36 [430-456]	0	3057.38561466	High	High	High	1.4e7	6.0e6		6.03333187103271	High	0	7.262E-10
High	[K].GIMEGEYDHLPEQAFYMVGSIDEAVEK.[A]	1xDeamidated [Q13]	0.000115879	0	1	2	10	A6TG36	A6TG36 [430-456]	0	3058.36963066	High	High	Not Found	8.1e6			5.71812915802002	High	0	2.318E-08
High	[K].LHKAHYVLMNVEAPQEAIDELETNFR.[F]	1xOxidation [M9]	0.0165271	0	1	1	6	A6THB1	A6THB1 [54-79]	1	3083.52549486	High	High	High	7.5e6		5.9e6	2.97429895401001	High	0	0.0001604
High	[R].HFDHAVSPMDVALDIGPGLAK.[A]		7.57889E-07	0	1	1	20	B5XQC6	B5XQC6 [13-33]	0	2190.10119929	Not Found	High	High		1.3e7	9.4e6	5.36152648925781	High	0	3.394E-10
High	[K].TAIESALTALESSLKGEDK.[A]		0.00016041	0	1	1	8	A6T4F4	A6T4F4 [563-581]	1	1963.02299172	High	High	High				4.13177967071533	High	0	6.614E-07
High	[K].KGPFIDLHLLK.[K]		7.15343E-05	0	1	1	94	B5XN98	B5XN98 [7-17]	1	1280.77251906	High	High	High	2.6e7	9.2e6	8.9e6	4.64236640930176	High	0	3.612E-07
High	[K].VQQAIDTITLLQMEIEELKEK.[N]		6.9558E-06	0	1	2	42	A6TFR0	A6TFR0 [15-35]	1	2472.32656711	High	High	High		6.2e6	3.9e6	4.59345293045044	High	0	6.842E-08
High	[K].VQQAIDTITLLQMEIEELKEK.[N]	1xDeamidated [Q2]	0.00816919	0	1	2	7	A6TFR0	A6TFR0 [15-35]	1	2473.31058311	High	High	High	8.1e6		4.3e6	3.71245837211609	High	0	4.348E-05
High	[K].MVPCDFIAPAITHNPLSDHHQK.[L]	1xCarbamidomethyl [C4]	0.000625136	0	1	1	2	A6TGT4	A6TGT4 [398-419]	0	2528.21730864	Not Found	Not Found	High				3.01414585113525	High	0	4.548E-07
High	[K].MVPCDFIAPAITHNPLSDHHQK.[L]	1xDeamidated [N14]; 1xCarbamidomethyl [C4]	0.00516299	0	1	1	2	A6TGT4	A6TGT4 [398-419]	0	2529.20132464	Not Found	Not Found	High				3.04960560798645	High	0.0001098	0.002017
High	[R].ALLAAFDFPFRK.[-]		0.00331399	0	1	2	20	A6TEW0	A6TEW0 [168-179]	1	1395.77833269	High	High	High	9.9e6	9.5e6		3.50377774238586	High	0	0.0001558
High	[K].ADVDKLPIPDPEQELGYVMNAVR.[T]		0.00516299	0	1	2	2	A6TGQ4	A6TGQ4 [107-129]	1	2569.29666396	Not Found	Not Found	High				4.0865306854248	High	0	4.251E-05
High	[R].FNNFINDSLLEGAIDALK.[R]		2.51315E-05	0	1	1	12	A6T5E8	A6T5E8 [22-39]	0	1994.02293223	High	High	High				4.80028343200684	High	0	1.551E-09
High	[R].FNNFINDSLLEGAIDALK.[R]	1xDeamidated [N]	0.000763908	0	1	1	3	A6T5E8	A6T5E8 [22-39]	0	1995.00694823	Not Found	High	Not Found		4.3e6		4.8460168838501	High	0	6.485E-07
High	[R].EGITALDLAGDELGFPGTLFR.[N]		5.21905E-06	0	1	1	34	A6T9W8	A6T9W8 [161-181]	0	2192.12337445	High	High	High	9.5e6	1.4e7	1.2e7	5.20521879196167	High	0	1.894E-08
High	[K].AHYVLMNVEAPQEAIDELETNFR.[F]		1.17872E-09	0	1	1	89	A6THB1	A6THB1 [57-79]	0	2689.29264116	High	High	High	5.5e6	7.9e6	1.2e7	7.17086410522461	High	0	7.152E-15
High	[K].GDIIIDGGNTFFQDTIR.[R]		2.04536E-05	0	2	2	7	P00350; P41576	P00350 [94-110]; P41576 [94-110]	0	1881.93411727	High	High	Not Found	4.5e7	3.4e7		4.89512491226196	High	0	3.126E-09
High	[K].TGKPIFYTSADSVFQIACHEETFGLDK.[L]	1xCarbamidomethyl [C18]	0.000202508	0	1	1	4	B5Y275	B5Y275 [163-189]	0	3061.46116319	Not Found	High	High		1.5e7		4.45141839981079	High	0	1.353E-06
High	[K].DMGGLPDALFVIDADHEHIAIK.[E]		6.61848E-07	0	1	2	74	A6T4X1	A6T4X1 [153-174]	0	2377.18565708	High	High	High	6.9e6	4.9e7	4.8e6	5.282057762146	High	0	8.956E-09
High	[K].AGAGTDSAIDSLKPYLDKGDIIIDGGNTFFQDTIR.[R]		1.13292E-05	0	1	1	19	P41576	P41576 [76-110]	1	3684.83915985	High	High	High	1.8e7	5.1e7	2.4e6	5.50317144393921	High	0	2.451E-06
High	[K].AGAGTDSAIDSLKPYLDKGDIIIDGGNTFFQDTIR.[R]	1xDeamidated [N/Q]	6.37801E-06	0	1	1	17	P41576	P41576 [76-110]	1	3685.82317585	High	High	High	7.5e6		9.7e6	6.70361423492432	High	0	2.494E-10
High	[K].AGAGTDSAIDSLKPYLDKGDIIIDGGNTFFQDTIR.[R]	2xDeamidated [N27; Q31]	0.000548903	0	1	1	2	P41576	P41576 [76-110]	1	3686.80719185	Not Found	High	High				5.13083505630493	High	0	3.636E-07
High	[K].EGDNFVVLSDILGDEDHLGDMDFK.[V]		3.4197E-06	0	1	2	44	A6TEI3	A6TEI3 [471-494]	0	2680.20830235	High	High	High	7.4e6	7.4e6	6.6e6	5.05574178695679	High	0	6.382E-10
High	[K].EGDNFVVLSDILGDEDHLGDMDFK.[V]	1xDeamidated [N4]	4.91698E-06	0	1	2	5	A6TEI3	A6TEI3 [471-494]	0	2681.19231835	High	High	Not Found	1.3e7			3.60852527618408	High	0	8.699E-11
High	[K].HAIVAITEHMCDVDELASYIEK.[E]	1xCarbamidomethyl [C11]	0.000163039	0	1	1	12	A6TGB8	A6TGB8 [216-237]	0	2544.21088576	High	Not Found	High			1.5e7	4.51792049407959	High	0	2.986E-07
High	[K].SGIGPVTAADITHDGDVEIVKPQHVICHLTDENAAISMR.[I]	1xCarbamidomethyl [C27]	4.43583E-06	0	1	1	11	A6TEU8	A6TEU8 [105-143]	0	4167.05975098	Not Found	High	High			8.8e6	4.57936716079712	High	0	3.059E-09
High	[K].SGIGPVTAADITHDGDVEIVKPQHVICHLTDENAAISMR.[I]	1xDeamidated [Q/N]; 1xCarbamidomethyl [C27]	6.10169E-07	0	1	1	62	A6TEU8	A6TEU8 [105-143]	0	4168.04376698	High	High	High	8.8e6	1.2e7	2.5e7	6.17744827270508	High	0	4.196E-09
High	[K].SGIGPVTAADITHDGDVEIVKPQHVICHLTDENAAISMR.[I]	2xDeamidated [Q23; N33]; 1xCarbamidomethyl [C27]	5.66108E-06	0	1	1	15	A6TEU8	A6TEU8 [105-143]	0	4169.02778298	High	High	High	3.3e6			4.3828649520874	High	0	3.548E-08
High	[R].VPEAGEDLELK.[M]		0.00857537	0	1	1	2	B5XUE6	B5XUE6 [258-268]	0	1199.61540921	Not Found	High	Not Found				2.91987037658691	High	0	7.43E-05
High	[K].QNQLEQLAEQYDELKHEFEK.[K]		0.000247474	0	1	2	11	A6TGP0	A6TGP0 [1008-1027]	1	2519.20487204	High	Not Found	High	1.0e7		5.2e6	4.40863084793091	High	0	7.784E-05
High	[R].LKGNTGENLLALLEGR.[L]		0.000416363	0	1	1	45	B5XNB5	B5XNB5 [82-97]	1	1697.95445887	High	High	High		1.6e7		4.34646701812744	High	0	9.161E-07
High	[K].IQVTGSEGELGIYPGHAPLLTAIKPGMIR.[I]		2.40204E-07	0	1	2	13	A6TG35	A6TG35 [24-52]	0	3018.64448745	High	High	High				3.75141477584839	High	0	1.266E-07
High	[K].IQVTGSEGELGIYPGHAPLLTAIKPGMIR.[I]	1xDeamidated [Q2]	0.00205834	0	1	2	7	A6TG35	A6TG35 [24-52]	0	3019.62850345	High	High	High				2.96102595329285	High	0	3.765E-06
High	[K].TGKPIFYTSADSVFQIACHEETFGLDK.[L]	1xDeamidated [Q15]; 1xCarbamidomethyl [C18]	6.34935E-05	0	1	1	2	B5Y275	B5Y275 [163-189]	0	3062.44517919	Not Found	Not Found	High				4.20504426956177	High	0	8.041E-09
High	[K].AMLQDIATLTGGTVISEEIGMELEK.[A]		5.35245E-08	0	1	3	67	A6TH53	A6TH53 [287-311]	0	2649.33614542	High	High	High	1.7e7	1.5e7	1.4e7	6.7507119178772	High	0	5.932E-13
High	[K].APILEALTDLGYEKPSPIQAECIPHLLDGR.[D]	1xCarbamidomethyl [C22]	8.43877E-08	0	1	1	1	P33906	P33906 [15-44]	0	3316.72458838	Not Found	Not Found	High				3.49736666679382	High	0	6.536E-14
High	[K].VLPDVLEQFIHLR.[A]		0.000132693	0	1	2	16	A6TG39	A6TG39 [88-100]	0	1578.9002386	Not Found	High	High		1.9e7	4.5e7	2.43908739089966	High	0	2.938E-08
High	[K].GLNNPDLDAAVGEDLAQQLR.[D]	1xDeamidated [N/Q]	0.000324496	0	1	1	8	A6THZ0	A6THZ0 [209-228]	0	2110.04110178	Not Found	High	Not Found				4.61489295959473	High	0	2.909E-06
High	[R].QVSTNLAWEHNR.[F]		0.0112865	0	1	1	4	B5XUB2	B5XUB2 [61-72]	0	1454.71350048	High	High	Not Found	1.3e8	3.1e7		3.0216965675354	High	0	7.718E-05
High	[K].KDLSEELQILEAGLFSR.[I]		0.000489864	0	1	2	3	A6TGP0	A6TGP0 [958-974]	1	1948.03858229	Not Found	High	Not Found		1.4e7		4.00753259658813	High	0	2.974E-07
High	[K].KDLSEELQILEAGLFSR.[I]	1xDeamidated [Q8]	0.0133339	0	1	2	5	A6TGP0	A6TGP0 [958-974]	1	1949.02259829	High	High	Not Found				4.19031000137329	High	0	0.0002255
High	[R].EVAGSIQTLSR.[I]		0.00848341	0	1	2	2	A6TGG8	A6TGG8 [24-34]	0	1160.62697698	Not Found	High	Not Found				2.81397891044617	High	0	4.647E-05
High	[K].LMNLPAPVAVSEAPHEGVVVPPAPDQEPEA.[-]	1xDeamidated [Q26]	0.020148	0	1	1	4	A6TC02	A6TC02 [277-306]	0	3061.51867815	High	High	Not Found				3.11946606636047	High	0	0.0004377
High	[R].VLDVLIPPAK.[N]		0.0135505	0	1	1	6	B5XZ37	B5XZ37 [131-140]	0	1064.6714081	High	Not Found	Not Found	8.1e6			2.71068620681763	High	4.486E-05	0.001569
High	[K].APVILAVNK.[V]		0.0286465	0	1	2	4	A6TCI0	A6TCI0 [117-125]	0	924.58767854	High	High	Not Found	1.6e7			2.81436777114868	High	2.346E-05	0.0006171
High	[R].ILEHVCPQIPADKPR.[Y]	1xCarbamidomethyl [C6]	0.000964309	0	1	1	1	A6T5D8	A6T5D8 [227-241]	0	1772.94759971	Not Found	High	Not Found				2.68923854827881	High	0	9.791E-07
High	[K].SDTAPLDAECDCYTCR.[N]	3xCarbamidomethyl [C10; C12; C15]	5.00219E-05	0	1	1	4	A6T5D8	A6T5D8 [293-308]	0	1933.73608834	High	High	Not Found	1.8e7	1.0e7		4.05055379867554	High	0	4.396E-08
High	[R].IDDIDLNLEDFVQR.[V]		7.34993E-05	0	1	2	1	A6TBK7	A6TBK7 [368-381]	0	1704.84390534	Not Found	High	Not Found				4.53598594665527	High	0	1.04E-08
High	[R].KAEQQAAPVEAPVAEPVDPR.[K]		0.0108108	0	1	1	3	B5XWP9	B5XWP9 [573-592]; [675-694]	1	2102.08765767	High	High	Not Found	3.2e7	1.2e7		3.89059376716614	High	0	7.129E-05
High	[R].KAEQQAAPVEAPVAEPVDPR.[K]	1xDeamidated [Q]	0.0115942	0	1	1	2	B5XWP9	B5XWP9 [573-592]; [675-694]	1	2103.07167367	High	Not Found	Not Found				3.41067934036255	High	0	8.111E-05
High	[R].MPGDLSEYSVIQTK.[E]		2.65312E-05	0	1	1	2	Q48447	Q48447 [169-182]	0	1567.76723503	High	Not Found	Not Found	4.7e7			4.44240856170654	High	0	1.711E-09
High	[R].FTIDCSGVR.[R]	1xCarbamidomethyl [C5]	0.015497	0	1	2	2	A6TGL3	A6TGL3 [54-62]	0	1054.49860577	Not Found	High	Not Found		6.7e6		2.67112469673157	High	0	0.0001353
High	[R].GLSFGAPTEMEVK.[M]		0.00600606	0	1	2	2	A6T4V8	A6T4V8 [82-94]	0	1365.67187821	High	Not Found	Not Found	4.7e7			2.89890241622925	High	0	0.0004562
High	[K].ADEGYDVVGTVR.[Q]		0.0010982	0	1	2	2	A6TF99	A6TF99 [117-128]	0	1280.61172078	Not Found	High	Not Found		1.1e7		3.58737421035767	High	0	1.237E-06
High	[R].GFTQDDAHIFCTEDQVR.[D]	1xCarbamidomethyl [C11]	0.00110416	0	1	1	2	B5XQC6	B5XQC6 [378-394]	0	2038.89232905	Not Found	High	Not Found		1.4e7		3.63101840019226	High	0	1.251E-06
High	[R].SALPTPHEIR.[H]		0.00729431	0	1	2	2	A6T5I1	A6T5I1 [62-71]	0	1120.61093306	Not Found	High	Not Found		5.6e7		2.01342105865479	High	0	3.529E-05
High	[K].VNINGGTPQR.[I]		0.00919779	0	1	1	2	B5XZC1	B5XZC1 [317-326]	0	1055.55923185	High	Not Found	Not Found				2.88363790512085	High	0	5.335E-05
High	[K].VNINGGTPQR.[I]	1xDeamidated [N4]	0.00361359	0	1	1	8	B5XZC1	B5XZC1 [317-326]	0	1056.54324785	High	High	Not Found	2.6e8			3.16303181648254	High	0	2.181E-05
High	[R].TPNTIHVEPK.[K]		0.00346055	0	1	1	2	A6TBG6	A6TBG6 [103-112]	0	1135.61059869	Not Found	High	Not Found		7.7e7		2.07467269897461	High	0	2.243E-05
High	[R].YVLEMLQEK.[G]		0.030532	0	1	1	6	B5XSW5	B5XSW5 [310-318]	0	1152.59692248	High	High	Not Found	1.9e7	1.4e7		3.08666229248047	High	4.486E-05	0.001145
High	[R].FQAAMNDAHDTR.[H]		0.000487216	0	1	1	2	B5Y2Y3	B5Y2Y3 [157-168]	0	1376.60117288	Not Found	High	Not Found		3.0e7		3.27683901786804	High	0	2.952E-07
High	[R].EGFVVLPYCGADPVLCK.[R]	2xCarbamidomethyl [C9; C16]	0.00124391	0	1	1	3	A6TGP7	A6TGP7 [122-138]	0	1923.93431767	High	High	Not Found	1.7e7	2.7e7		3.65982413291931	High	0	8.053E-05
High	[K].CDGPSALPLDK.[L]	1xCarbamidomethyl [C1]	0.0253461	0	1	1	4	A6TAN5	A6TAN5 [249-259]	0	1172.56159987	High	High	Not Found	3.2e7	6.6e6		2.69008374214172	High	0	0.0003277
High	[R].HNQQVALFHK.[L]		0.00465916	0	1	1	2	A6THE7	A6THE7 [108-117]	0	1221.64871555	Not Found	High	Not Found				3.10910224914551	High	0	1.592E-05
High	[K].LVDITMSQNQITYDR.[L]		8.19144E-05	0	1	2	4	A6TB43	A6TB43 [231-245]	0	1796.88472428	High	High	Not Found	9.5e6			4.02324533462524	High	0	1.196E-05
High	[R].VMVEGEHEDQVHEFAHR.[I]		0.000656377	0	1	1	2	B5XSW5	B5XSW5 [421-437]	0	2048.9242976	Not Found	High	Not Found		3.1e7		3.7735743522644	High	0	4.963E-07
High	[K].VEVNLQAQPEHNR.[V]		0.000601869	0	1	2	5	A6T6M7	A6T6M7 [84-96]	0	1533.77682895	High	High	Not Found	2.5e7	3.0e6		3.87787795066834	High	0	4.289E-07
High	[R].KACEEVGFVSR.[S]	1xCarbamidomethyl [C3]	0.0100258	0	1	1	2	A6T5R4	A6T5R4 [56-66]	1	1281.62559708	Not Found	High	Not Found		9.4e6		2.57710218429565	High	0	6.267E-05
High	[R].HIDSLSEEEEGWR.[R]		0.000893875	0	1	1	2	A6TI09	A6TI09 [92-104]	0	1586.7081402	Not Found	High	Not Found		2.1e7		3.10523104667664	High	0	8.618E-07
High	[R].EGRPSEGETLIAR.[L]		0.000430123	0	1	2	6	A6TEI3	A6TEI3 [81-93]	0	1414.7284818	High	High	Not Found	2.5e8	2.7e7		3.77066588401794	High	0	2.352E-07
High	[K].DPLVPEENDK.[T]		0.0300496	0	1	1	3	B5XTE8	B5XTE8 [36-45]	0	1155.55280897	High	High	Not Found	3.1e7	3.7e6		2.77315163612366	High	0.0005489	0.01744
High	[R].DQNEDIDREDFAQR.[F]		0.00658342	0	1	1	6	B5Y109	B5Y109 [261-274]	1	1750.76269484	High	High	Not Found	4.0e7	2.9e7		2.45388865470886	High	0	2.961E-05
High	[K].LPIYLDYSATTPVDPR.[V]		2.34E-06	0	1	2	5	A6TCF1	A6TCF1 [3-18]	0	1820.9428911	High	Not Found	Not Found	4.7e7			5.4171085357666	High	0	2.346E-11
High	[K].YPTLALVDSTQELR.[L]		0.000119062	0	1	2	7	A6T5F3	A6T5F3 [8-21]	0	1605.84826251	High	High	Not Found	1.9e7			3.46694159507751	High	0	8.146E-07
High	[K].MGSTGIGNGIAIPHGK.[L]	1xDeamidated [N8]	0.000351976	0	1	1	4	P17162	P17162 [60-75]	0	1510.76823857	High	High	Not Found	2.8e7	4.0e7		3.65170621871948	High	0	9.695E-06
High	[R].DGHPLFAGFVK.[A]		0.00533311	0	1	2	4	A6TD54	A6TD54 [524-534]	0	1187.62076949	Not Found	High	Not Found		5.5e6		3.00621557235718	High	0	2.026E-05
High	[K].LIDQTEHPGPLPETVVAHLDK.[S]		0.00211481	0	1	2	2	A6T4R5	A6T4R5 [91-111]	0	2309.21358638	Not Found	High	Not Found		2.3e7		3.12513661384583	High	0	3.94E-06
High	[R].QEQQEQEAAELQAVTAIAEGR.[R]		5.10711E-06	0	1	1	6	B5XTE8	B5XTE8 [70-90]	0	2299.11605708	High	High	Not Found		3.9e7		5.08295869827271	High	0	9.281E-11
High	[R].DGTLISEPPEDFQVDR.[F]		0.0130503	0	1	1	2	A6TBC5	A6TBC5 [11-26]	0	1817.85519823	Not Found	High	Not Found		2.4e7		3.25980281829834	High	0	0.0004603
High	[K].DIFLLSPDDGAKPGQQVK.[-]		0.000642304	0	1	2	2	A6TBK7	A6TBK7 [660-677]	0	1928.01236757	Not Found	High	Not Found		1.2e7		3.0636146068573	High	0	4.794E-07
High	[K].DILGAPVGDTLTAAR.[N]		0.000107995	0	1	2	3	A6TCI3	A6TCI3 [264-278]	0	1469.79583307	High	High	Not Found	6.0e7			3.29492592811584	High	0	2.04E-08
High	[R].DEIIDEDDLPIK.[M]		0.00190808	0	1	2	2	A6T6Z0	A6T6Z0 [248-259]	0	1414.6947816	Not Found	High	Not Found				3.67513084411621	High	0	3.305E-06
High	[K].VALSENDLHLPTFTK.[L]		0.000454075	0	1	2	1	A6TBX2	A6TBX2 [117-131]	0	1684.89046166	Not Found	High	Not Found		2.7e7		2.92365217208862	High	0	2.603E-07
High	[K].MGAEAIQALLR.[N]		0.00289473	0	1	1	4	A6TGP1	A6TGP1 [180-190]	0	1172.645604	Not Found	High	Not Found		5.5e7		3.81435751914978	High	0	2.573E-05
High	[K].IIEVSGVDPQTTDLDGKPLADHLLAPTR.[I]		0.000266981	0	1	2	2	A6TCB3	A6TCB3 [200-227]	0	2971.57349048	Not Found	High	Not Found				2.39352560043335	High	0	0.000148
High	[R].VFVINPGTPNAECGVSYCPPDAVEDTDTALK.[F]	2xCarbamidomethyl [C13; C18]	8.86888E-07	0	1	2	2	B5XTS2	B5XTS2 [27-57]	0	3336.53988391	Not Found	High	Not Found		7.9e6		4.85544204711914	High	0	1.613E-08
High	[R].VFVINPGTPNAECGVSYCPPDAVEDTDTALK.[F]	1xDeamidated [N]; 2xCarbamidomethyl [C13; C18]	2.56585E-06	0	1	2	3	B5XTS2	B5XTS2 [27-57]	0	3337.52389991	High	Not Found	Not Found				6.23063993453979	High	0	7.947E-10
High	[K].AGIVEFAQALSAR.[G]		0.00146338	0	1	1	4	A6TGR3	A6TGR3 [18-30]	0	1332.72702534	High	High	Not Found	4.3e7	3.2e7		3.54077410697937	High	0	6.996E-06
High	[K].GPLENDGFSAVEAIAPGVIER.[Q]		2.8881E-07	0	1	2	8	A6TG38	A6TG38 [119-139]	0	2141.0873233	High	Not Found	Not Found	8.1e7			6.32077169418335	High	0	5.773E-13
High	[K].GPLENDGFSAVEAIAPGVIER.[Q]	1xDeamidated [N5]	1.17036E-05	0	1	2	3	A6TG38	A6TG38 [119-139]	0	2142.0713393	High	High	Not Found				5.26178503036499	High	0	3.417E-08
High	[K].MVETSDEWIVTR.[T]		0.00181733	0	1	1	4	A6T7F1	A6T7F1 [25-36]	0	1465.69915553	Not Found	High	Not Found		9.0e6		3.60932040214539	High	0	7.718E-06
High	[R].LPLAEFHR.[N]		0.0142217	0	1	2	2	A6TCE4	A6TCE4 [345-352]	0	982.54687636	Not Found	High	Not Found		1.5e7		2.44030618667603	High	0	0.0001205
High	[-].MIDSSLPLTDIHR.[H]		0.00115307	0	1	2	4	A6T9W8	A6T9W8 [1-13]	0	1497.77298917	High	High	Not Found	2.9e7			2.77960824966431	High	0	1.345E-06
High	[K].NFLAEAGDIR.[A]		0.0311871	0	1	2	2	A6T4T0	A6T4T0 [231-240]	0	1105.56364851	Not Found	High	Not Found		8.5e6		2.8104944229126	High	0	0.0004741
High	[K].IADIYANCGITK.[K]	1xCarbamidomethyl [C8]	0.0018672	0	1	1	6	B5Y275	B5Y275 [260-271]	0	1338.67221289	High	High	Not Found	4.4e7			3.75641465187073	High	0	5.019E-06
High	[K].AYESYDFHEVVQR.[L]		0.00400465	0	1	1	2	B5Y235	B5Y235 [702-714]	0	1642.74961112	Not Found	High	Not Found				1.79954791069031	High	0	0.0002351
High	[R].SGIGWTGSGGEQQCFK.[A]	1xCarbamidomethyl [C14]	0.000846735	0	1	2	2	A6TGU6	A6TGU6 [34-49]	0	1698.75404485	Not Found	High	Not Found		1.7e7		3.40418672561646	High	0	7.36E-06
High	[R].DEGYISDTGDAEPEETLK.[V]		0.00015697	0	1	2	2	A6TGV0	A6TGV0 [765-782]	0	1968.85565158	Not Found	High	Not Found				4.2393970489502	High	0	3.089E-07
High	[K].VVLCGAVLAR.[V]	1xCarbamidomethyl [C4]	0.00394021	0	1	9	8	P37323	P37323 [49-58]	0	1057.61866136	High	High	Not Found	9.9e7	3.1e7		2.62202310562134	High	0	1.604E-05
High	[K].GPYGTVISNPPYGER.[L]		0.00533311	0	1	2	4	A6T742	A6T742 [301-315]	0	1606.78599664	High	High	Not Found	1.1e7	3.0e7		3.72917461395264	High	0	2.802E-05
High	[R].LVDAEGLINR.[M]		0.0144526	0	1	2	2	A6T739	A6T739 [103-112]	0	1099.61059869	Not Found	High	Not Found		1.1e7		2.17160320281982	High	0	0.0001196
High	[R].ETIIVHEIPYQVNK.[A]		0.00100158	0	1	1	1	P14829	P14829 [257-270]	0	1682.91119712	Not Found	High	Not Found		2.2e7		3.11727666854858	High	0	1.055E-06
High	[R].RETLLDAVEHPEK.[Y]		0.0232736	0	1	1	2	A6TCJ1	A6TCJ1 [80-92]	1	1536.8016467	Not Found	High	Not Found		1.6e7		2.9534227848053	High	0	0.0002808
High	[R].EYQAIEQLAER.[V]		0.00441399	0	1	2	4	A6T4J7	A6T4J7 [295-305]	0	1349.66956999	High	High	Not Found	2.7e7			2.79754328727722	High	0	1.453E-05
High	[K].AIDEAKDEDTADIFTAASR.[D]		0.000186697	0	1	2	2	A6T6Q6	A6T6Q6 [135-153]	1	2038.95636868	Not Found	High	Not Found				4.15576887130737	High	0	5.406E-08
High	[K].SVDAMIPIGR.[G]		0.00331399	0	1	2	10	A6TG38	A6TG38 [152-161]	0	1058.5662911	High	High	Not Found				3.24009466171265	High	0	8.718E-06
High	[K].GEVVLGDEFSPDGSR.[L]		6.92454E-05	0	1	1	5	A6TC99	A6TC99 [185-199]	0	1563.72854129	High	High	Not Found		4.8e7		4.71370601654053	High	0	4.442E-08
High	[K].AAMSGMLSPELK.[Q]		0.00494455	0	1	2	7	A6TEI7	A6TEI7 [786-797]	0	1234.61700596	High	High	Not Found	1.5e7			3.56457448005676	High	0	2.192E-05
High	[K].LMDLTTLNDDDTNEK.[V]		4.20568E-05	0	1	1	6	B5Y277	B5Y277 [14-28]	0	1737.78473541	High	High	Not Found		6.1e6		3.67932319641113	High	0	2.538E-07
High	[R].FATTHTDSSAQTVSLEEYVSR.[M]		0.000271357	0	1	1	5	A6T5N6	A6T5N6 [402-422]	0	2329.09425902	High	High	Not Found				4.78488969802856	High	0	1.04E-07
High	[K].APILEALTDLGYEKPSPIQAECIPHLLDGR.[D]	1xDeamidated [Q19]; 1xCarbamidomethyl [C22]	0.000299162	0	1	1	2	P33906	P33906 [15-44]	0	3317.70860438	Not Found	High	Not Found		6.4e6		2.71680784225464	High	0	8.272E-05
High	[K].DGHLVVNGK.[K]	1xDeamidated [N7]	0.0051075	0	1	1	8	P24164	P24164 [56-64]	0	939.48942144	High	High	Not Found	2.2e8	2.4e8		3.48509454727173	High	0	2.478E-05
High	[R].HRAEIDVAR.[E]		0.001285	0	1	2	2	A6T5I7	A6T5I7 [39-47]	1	1066.57521628	Not Found	High	Not Found				3.19706320762634	High	0	1.634E-06
High	[K].GGLALSNEELAQTFTEWNEGELSSYLIDITK.[D]	1xDeamidated [N/Q]	1.16187E-07	0	1	1	16	P41576	P41576 [206-236]	0	3429.65840205	High	High	High				7.66704607009888	High	0	1.159E-13
High	[K].GCPAFDVAAACAGFTYALSVADQYVK.[N]	2xCarbamidomethyl [C2; C11]	9.22878E-05	0	1	1	1	A6T7F1	A6T7F1 [102-127]	0	2752.27454891	Not Found	Not Found	High			5.6e7	4.61924123764038	High	0	1.546E-08
High	[K].YLDNMGEDEILELNIPTGVPLVYEFDENFKPIK.[H]		2.9514E-07	0	1	1	11	B5XZB2	B5XZB2 [194-226]	0	3854.90848497	High	High	High	2.2e7	1.2e7	8.5e7	4.65591812133789	High	0	6.009E-13
High	[K].YLDNMGEDEILELNIPTGVPLVYEFDENFKPIK.[H]	1xDeamidated [N28]	0.00317362	0	1	1	2	B5XZB2	B5XZB2 [194-226]	0	3855.89250097	High	Not Found	Not Found				5.26665925979614	High	0	8.094E-06
High	[R].IIEVQGTAEGEPFTHEELLTLLALAR.[G]		0.00014238	0	1	1	5	B5XTF9	B5XTF9 [197-222]	0	2850.52474947	High	High	High	1.1e7	1.5e7		4.82074546813965	High	0	4.506E-08
High	[R].IIEVQGTAEGEPFTHEELLTLLALAR.[G]	1xDeamidated [Q5]	8.05932E-05	0	1	1	1	B5XTF9	B5XTF9 [197-222]	0	2851.50876547	High	Not Found	Not Found	1.3e7			3.44399499893188	High	0	1.218E-08
High	[K].SFVVADIPGLIEGAAEGAGLGIR.[F]		5.38655E-07	0	1	2	17	A6TEK2	A6TEK2 [208-230]	0	2212.19720809	High	High	High	8.9e6	1.3e7	4.6e7	4.42690324783325	High	0	1.436E-11
High	[K].NAALPILFSALLAEEPVEIQNVPK.[L]		1.98883E-06	0	1	2	9	A6TEK8	A6TEK8 [23-46]	0	2576.43341545	High	High	High	1.3e7	1.4e8	9.0e7	4.89164543151855	High	0	4.145E-11
High	[K].NAALPILFSALLAEEPVEIQNVPK.[L]	1xDeamidated [N/Q]	2.78575E-05	0	1	2	9	A6TEK8	A6TEK8 [23-46]	0	2577.41743145	High	High	Not Found				4.83037853240967	High	0	2.36E-08
High	[R].ALNYTTEQILDLFFEK.[V]		7.38312E-06	0	1	2	23	A6TGP0	A6TGP0 [212-227]	0	1944.99532054	High	High	High	1.1e7	2.5e7	4.0e7	5.20067977905273	High	0	1.788E-10
High	[K].YLTTGMTVAELSAAAVQYSDNAAANLLLK.[E]		1.2243E-09	0	1	1	22	Q9F663	Q9F663 [111-139]	0	2999.53941318	High	High	High	2.3e9	1.8e9	1.8e9	7.77085399627686	High	0	3.69E-17
High	[K].YLTTGMTVAELSAAAVQYSDNAAANLLLK.[E]	1xDeamidated [N/Q]	3.47252E-07	0	1	1	13	Q9F663	Q9F663 [111-139]	0	3000.52342918	High	Not Found	High	3.1e6			7.29577159881592	High	0	7.92E-12
High	[K].LAAVLGLLEQEPEAFLQSGAQVDDAEVAEIESLIQQR.[L]		0.00553865	0	1	1	2	A6T5R2	A6T5R2 [387-423]	0	3980.04988072	Not Found	High	Not Found				3.92001676559448	High	0	2.183E-05
High	[K].LAAVLGLLEQEPEAFLQSGAQVDDAEVAEIESLIQQR.[L]	1xDeamidated [Q]	3.93721E-06	0	1	1	13	A6T5R2	A6T5R2 [387-423]	0	3981.03389672	High	Not Found	High	4.1e7		2.8e7	6.86453819274902	High	0	7.364E-09
High	[R].GEEVSRPCDDILFEIAQLAAQGVR.[E]	1xCarbamidomethyl [C8]	3.83549E-05	0	1	2	14	A6T6B5	A6T6B5 [171-194]	0	2673.33008959	High	High	High	2.0e7	1.1e8	4.1e7	5.1893048286438	High	0	3.317E-09
High	[K].GGLALSNEELAQTFTEWNEGELSSYLIDITK.[D]		2.35271E-06	0	1	1	10	P41576	P41576 [206-236]	0	3428.67438605	High	High	High	6.0e6	2.2e8	2.0e8	6.63100242614746	High	0	9.804E-09
High	[K].KSTAETIVYSALETLAQR.[S]		5.71214E-08	0	1	1	26	A6TEX9	A6TEX9 [36-53]	1	1981.06004598	High	High	High		2.0e7	1.5e7	4.98393678665161	High	0	2.444E-11
High	[R].FSLTCPEANLAEWEQVIYEEANPAGEVTIGMVGK.[Y]	1xDeamidated [Q/N]; 1xCarbamidomethyl [C5]	4.58245E-06	0	1	2	6	A6TD54	A6TD54 [264-297]	0	3753.76625496	High	Not Found	High	8.1e6		5.3e7	4.96810722351074	High	0	1.706E-05
High	[R].LFSVPNPGAADDFLAVINPESLVIK.[Q]	1xDeamidated [N]	4.76404E-05	0	1	1	15	A6T6C3	A6T6C3 [477-501]	0	2627.39669599	High	High	High	3.7e6		1.3e8	5.23186302185059	High	0	3.527E-07
High	[R].EAAESLFENLFFSEDRYDLSAVGR.[M]		0.00741334	0	1	2	2	A6TGP0	A6TGP0 [379-402]	1	2765.30531426	High	High	Not Found	1.8e7	1.6e7		3.70805382728577	High	0	0.0002113
High	[R].EAAESLFENLFFSEDRYDLSAVGR.[M]	1xDeamidated [N9]	0.0139944	0	1	2	6	A6TGP0	A6TGP0 [379-402]	1	2766.28933026	High	High	High				4.08982133865356	High	2.346E-05	0.0006118
High	[K].STDSAEGADVVDMNLTYLYNDGEFWHFMNNETFEQLSADAK.[A]	1xDeamidated [N/Q]	0.00371264	0	1	1	2	A6TH65	A6TH65 [58-98]	0	4676.00280859	Not Found	Not Found	High				5.34088611602783	High	0	2.1E-05
High	[K].LVPYYTVQEFVESLETPR.[R]		3.61016E-06	0	1	1	31	P41576	P41576 [51-68]	0	2170.10666179	High	High	High	9.2e6	1.2e7	1.0e8	4.46917152404785	High	0	2.065E-07
High	[R].LMTEHDLAMLYEWLNR.[S]		1.83354E-06	0	1	1	31	P19650	P19650 [29-44]	0	2034.9775788	High	High	High		2.4e7	3.1e8	5.15058755874634	High	0	6.411E-09
High	[K].LAAISDWTAENVHHAIQATADELEVGMGK.[V]		1.67059E-07	0	1	1	11	A6TC43	A6TC43 [395-423]	0	3077.4996736	High	High	High	1.3e7	6.0e6	3.6e7	4.77578687667847	High	0	1.263E-11
High	[K].LAAISDWTAENVHHAIQATADELEVGMGK.[V]	1xDeamidated [N/Q]	6.23542E-07	0	1	1	12	A6TC43	A6TC43 [395-423]	0	3078.4836896	High	High	High	7.3e6	5.7e6	5.1e7	5.27739810943604	High	0	2.262E-12
High	[R].IETMFSAMQNVVPSHLSDVNLFDFK.[G]		0.00193933	0	1	2	2	B5XRN3	B5XRN3 [239-263]	0	2869.38991234	Not Found	Not Found	High			2.0e7	3.52409601211548	High	0	3.398E-06
High	[R].GTFPQLNLAPVNFDALFMNYLQQQAGEGAEQHQDA.[-]		0.000328033	0	1	1	3	B5XTJ1	B5XTJ1 [121-155]	0	3862.81296189	High	High	Not Found	3.2e6			4.68183469772339	High	0	2.106E-06
High	[R].GTFPQLNLAPVNFDALFMNYLQQQAGEGAEQHQDA.[-]	1xDeamidated [Q/N]	4.12635E-08	0	1	1	35	B5XTJ1	B5XTJ1 [121-155]	0	3863.79697789	High	High	High	1.9e7	9.5e6	2.3e8	7.15571451187134	High	0	1.197E-13
High	[R].GTFPQLNLAPVNFDALFMNYLQQQAGEGAEQHQDA.[-]	2xDeamidated [Q5; Q22]	4.22464E-06	0	1	1	1	B5XTJ1	B5XTJ1 [121-155]	0	3864.78099389	Not Found	High	Not Found		3.7e7		5.84571695327759	High	0	6.671E-11
High	[K].YEIISEAEAEVAEIQEQFQSGLVTAGER.[Y]		1.72581E-07	0	1	1	17	A6TGP1	A6TGP1 [651-678]	0	3096.50077893	High	High	High		8.5e6	2.7e8	6.94404411315918	High	0	2.865E-13
High	[K].TVGADSLNALIGQIVPQDIQLATPPQVGDATTEFAALAELK.[A]	1xDeamidated [Q/N]	0.00997195	0	1	2	4	A6TDR5	A6TDR5 [32-72]	0	4177.19145992	Not Found	Not Found	High			2.4e7	4.0489649772644	High	4.486E-05	0.001616
High	[K].DLSEELQILEAGLFSR.[I]		2.74082E-05	0	1	2	3	A6TGP0	A6TGP0 [959-974]	0	1819.94361933	High	Not Found	High	6.3e6		3.3e7	4.67169284820557	High	0	1.818E-09
High	[R].LFSVPNPGAADDFLAVINPESLVIK.[Q]		1.14526E-05	0	1	1	36	A6T6C3	A6T6C3 [477-501]	0	2626.41267999	High	High	High	2.0e7	5.2e7	1.5e8	5.90448999404907	High	0	4.815E-09
High	[R].FSLTCPEANLAEWEQVIYEEANPAGEVTIGMVGK.[Y]	1xCarbamidomethyl [C5]	6.66064E-06	0	1	2	6	A6TD54	A6TD54 [264-297]	0	3752.78223896	High	High	Not Found	9.5e6	7.2e7		4.83768272399902	High	0	9.958E-07
High	[R].VQGDALPSSK.[G]		0.0057211	0	1	1	2	A6TBC5	A6TBC5 [343-352]	0	1001.52620039	Not Found	High	Not Found				2.51029300689697	High	0	6.835E-05
High	[K].KSTAETIVYSALETLAQR.[S]	1xDeamidated [Q17]	0.0104672	0	1	1	1	A6TEX9	A6TEX9 [36-53]	1	1982.04406198	High	Not Found	Not Found				2.96527695655823	High	0	6.742E-05
High	[R].LVTYQTDANGQPVNQILVEAATDIDKELYLGAVVDR.[S]	1xDeamidated [Q/N]	7.83669E-06	0	1	1	19	A6T6F6	A6T6F6 [81-116]	1	3933.0127674	High	Not Found	High	9.3e6		1.5e8	4.81672668457031	High	0	2.899E-10
High	[K].LTNANVVDDVIDFMLGR.[F]		4.20568E-05	0	1	2	6	A6TFH4	A6TFH4 [515-531]	0	1891.95822355	High	High	High	3.4e7	4.0e7	2.9e7	4.72267150878906	High	0	6.119E-08
High	[K].DQIIEAVSAMSVMDVVELISAMEEK.[F]		1.80229E-07	0	1	2	10	A6TGN9	A6TGN9 [6-30]	0	2737.33443084	High	High	High	3.2e8	3.4e8	7.1e8	6.54947471618652	High	0	2.516E-13
High	[K].DQIIEAVSAMSVMDVVELISAMEEK.[F]	1xDeamidated [Q2]	4.34069E-06	0	1	2	2	A6TGN9	A6TGN9 [6-30]	0	2738.31844684	High	Not Found	Not Found				5.79411125183105	High	0	6.979E-11
High	[K].DQIIEAVSAMSVMDVVELISAMEEK.[F]	1xOxidation [M]	8.05197E-06	0	1	2	4	A6TGN9	A6TGN9 [6-30]	0	2753.32934584	High	Not Found	Not Found	2.6e7			5.36636018753052	High	0	2.079E-10
High	[K].NLPVLLALIGIWYNNFFGAETEAILPYDQYMHR.[F]		2.37836E-06	0	1	2	2	A6TGT4	A6TGT4 [312-344]	0	3881.9723632	Not Found	High	Not Found		1.2e7		5.37991857528687	High	0	2.398E-11
High	[K].NLPVLLALIGIWYNNFFGAETEAILPYDQYMHR.[F]	1xDeamidated [N/Q]	0.000396543	0	1	2	3	A6TGT4	A6TGT4 [312-344]	0	3882.9563792	High	Not Found	High				4.58487415313721	High	0	2.035E-07
High	[K].VLDDVMAIADILTSMVVDVSDLLDQAR.[Q]		1.05387E-07	0	1	1	4	A6TH93	A6TH93 [187-213]	0	2917.48968582	Not Found	High	High		4.9e7	2.7e7	7.13857126235962	High	0	9.68E-14
High	[K].TSMVSLCEELAK.[L]	1xCarbamidomethyl [C7]	0.00843779	0	1	2	2	A6T6T1	A6T6T1 [217-228]	0	1367.65451388	High	Not Found	Not Found	1.1e7			3.07328939437866	High	0	4.584E-05
High	[K].HTLTCTYNDLASVR.[A]	1xCarbamidomethyl [C5]	0.000570124	0	1	2	2	A6T4V8	A6T4V8 [175-188]	0	1650.79043037	Not Found	High	Not Found		2.1e7		3.32714676856995	High	0	3.893E-07
High	[K].MAALIQSGLDLSPIITHR.[F]		0.000174941	0	1	2	4	A6TFL2	A6TFL2 [298-315]	0	1936.06844271	High	High	Not Found	7.4e6	6.0e6		3.67009806632996	High	0	5.052E-07
High	[R].GNYSMGVR.[E]		0.0300496	0	1	2	11	A6TEW0	A6TEW0 [126-133]	0	883.40906227	High	High	Not Found				2.76314687728882	High	0.0001098	0.002009
High	[R].NAQPDTLDAVLAK.[L]		0.00848341	0	1	2	4	A6TEK8	A6TEK8 [253-265]	0	1355.71652017	High	High	Not Found		1.0e7		2.49620532989502	High	0	6.38E-05
High	[K].VPVNATPESAR.[I]		0.00320815	0	1	1	4	B5Y277	B5Y277 [173-183]	0	1140.60076226	High	High	Not Found	8.3e7			3.10628080368042	High	0	0.0001571
High	[R].FVIGGPMGDCGLTGR.[K]	1xCarbamidomethyl [C10]	0.000189757	0	1	2	1	A6TDV1	A6TDV1 [231-245]	0	1536.72974449	High	Not Found	Not Found				3.72368407249451	High	0	5.552E-08
High	[R].HGIAIAGTHGK.[T]		0.000257042	0	1	2	4	A6T4N4	A6T4N4 [120-130]	0	1061.58505271	High	High	Not Found	7.7e7			3.29352259635925	High	0	9.496E-08
High	[K].IGGQADLSESLLEEVTSLVEWPVVLTAK.[F]		1.43803E-05	0	1	2	3	A6TFH4	A6TFH4 [237-264]	0	2983.5874092	Not Found	High	High		4.1e7		5.38984632492065	High	0	1.326E-08
High	[R].LVTYQTDANGQPVNQILVEAATDIDKELYLGAVVDR.[S]		7.11476E-05	0	1	1	1	A6T6F6	A6T6F6 [81-116]	1	3932.0287514	Not Found	High	Not Found				3.3433313369751	High	0	9.817E-09
High	[K].AGTGIDDLLDAILLQAEVLELK.[A]	1xDeamidated [Q15]	1.21562E-05	0	1	2	2	A6TEI7	A6TEI7 [543-564]	0	2311.26428491	High	Not Found	Not Found				5.28904390335083	High	0	1.836E-08
High	[K].EMLPIVDKPMIQYIVDEIVAAGIK.[E]		2.69661E-05	0	1	1	6	Q48447	Q48447 [29-52]	0	2685.46055818	High	High	High	3.5e7	5.3e7	7.3e7	3.85103487968445	High	0	1.958E-07
High	[R].LVTYQTDANGQPVNQILVEAATDIDKELYLGAVVDR.[S]	2xDeamidated [N/Q]	2.9092E-05	0	1	1	3	A6T6F6	A6T6F6 [81-116]	1	3933.9967834	Not Found	High	Not Found		1.8e7		4.8642578125	High	0	2.016E-09
High	[R].LVTYQTDANGQPVNQILVEAATDIDKELYLGAVVDR.[S]	3xDeamidated [Q5; N14; Q/N]	5.16753E-05	0	1	1	2	A6T6F6	A6T6F6 [81-116]	1	3934.9807994	High	Not Found	Not Found	1.7e8			5.45728921890259	High	0	5.539E-09
High	[R].AADTQDDAQFGEWVELLLDQALLAER.[G]		3.03248E-07	0	1	1	5	A6T5N6	A6T5N6 [580-605]	0	2917.42140654	High	High	High	1.5e8	1.5e8	8.0e7	5.18558645248413	High	0	6.306E-13
High	[R].AADTQDDAQFGEWVELLLDQALLAER.[G]	1xDeamidated [Q]	4.75965E-06	0	1	1	12	A6T5N6	A6T5N6 [580-605]	0	2918.40542254	High	High	High	1.9e7	1.3e7		5.71107053756714	High	0	3.45E-10
High	[K].AFTSEEFTHFLEELTK.[Q]		3.72949E-06	0	1	1	49	A6TD53	A6TD53 [267-282]	0	1928.9276349	High	High	High		1.4e9	1.1e9	6.18260145187378	High	0	8.202E-10
High	[K].IGIIGAMEEEVTLLR.[D]		8.32571E-05	0	1	3	13	A6T4W3	A6T4W3 [3-17]	0	1643.90366891	High	High	High	1.3e7		7.1e7	4.11736726760864	High	0	1.588E-08
High	[K].ITAYADELLNDLDKLDHWPDTVK.[T]		0.000103975	0	1	2	6	A6T6A3	A6T6A3 [195-217]	1	2685.34063718	High	High	High	7.2e6	2.9e7	4.3e7	2.93320655822754	High	0	1.861E-06
High	[K].ITAYADELLNDLDKLDHWPDTVK.[T]	1xDeamidated [N10]	0.00890513	0	1	2	3	A6T6A3	A6T6A3 [195-217]	1	2686.32465318	High	High	Not Found	3.6e6	1.3e7		3.32693648338318	High	0	5.041E-05
High	[K].SETIATLVAEDETLDANELGEILHAIEK.[N]		6.48256E-06	0	1	2	7	A6TEI3	A6TEI3 [275-302]	0	3024.52593105	High	High	High		3.3e8	3.1e8	4.75405979156494	High	0	1.413E-10
High	[R].SDIEIVAINDLLDAEYMAYMLK.[Y]		0.000130553	0	1	1	6	P24164	P24164 [19-40]	0	2530.24553963	High	High	High		3.9e7		5.80712223052979	High	0	2.868E-08
High	[R].SDIEIVAINDLLDAEYMAYMLK.[Y]	1xDeamidated [N9]	4.71267E-05	0	1	1	1	P24164	P24164 [19-40]	0	2531.22955563	High	Not Found	Not Found	1.6e7			4.98535060882568	High	0	4.726E-09
High	[R].AITQLILNLVEGSPIK.[L]		6.81286E-05	0	1	2	6	A6TF98	A6TF98 [511-526]	0	1709.02074754	High	High	High	1.5e8	1.1e7	6.6e7	4.64911937713623	High	0	8.233E-07
High	[K].EPAILAEISGIISFGK.[E]		0.00102352	0	1	1	6	A6TGP1	A6TGP1 [1152-1167]	0	1644.92069918	High	High	High	4.6e6	8.9e7	9.5e7	3.58177208900452	High	0	1.091E-06
High	[K].KMALELFKPFIYGK.[L]		0.00240821	0	1	1	2	A6TGP1	A6TGP1 [371-384]	1	1684.949497	Not Found	Not Found	High				2.52373075485229	High	0	4.955E-06
High	[R].AIHTLWNVLDELDQAWLPVEK.[S]		4.58245E-06	0	1	1	5	B5XZB2	B5XZB2 [63-83]	0	2490.30273571	High	High	High	9.9e7	3.2e8	3.0e8	4.57988929748535	High	0	7.649E-11
High	[K].AGTGIDDLLDAILLQAEVLELK.[A]		1.25347E-07	0	1	2	12	A6TEI7	A6TEI7 [543-564]	0	2310.28026891	High	High	High	9.5e7	1.2e8		5.02307319641113	High	0	1.324E-13
High	[R].IAQFNVVSEAHNEGTIVSVSDGVIR.[I]		1.31735E-06	0	1	2	114	A6TG38	A6TG38 [16-40]	0	2641.35801858	High	High	High	2.0e7	1.7e7	2.0e7	5.24300813674927	High	0	1.202E-09
High	[K].DYIDEATGELICPANMELSLDLLAK.[L]	1xDeamidated [N15]; 1xCarbamidomethyl [C12]	0.000531344	0	1	2	14	A6TGP0	A6TGP0 [300-324]	0	2795.33654002	High	Not Found	High	8.1e6		1.0e7	4.16170120239258	High	0	0.0001637
High	[K].ELAGWMCDVLDNINDDAVIER.[V]	1xDeamidated [N]; 1xCarbamidomethyl [C7]	0.000297545	0	1	1	14	A6TCG5	A6TCG5 [381-401]	0	2449.1010014	Not Found	High	High		7.5e6	7.5e6	4.58270120620728	High	0	8.622E-05
High	[R].HIVGAIANEGDISSR.[Y]		5.16753E-05	0	1	2	2	P33906	P33906 [505-519]	0	1538.79214464	High	Not Found	Not Found	4.6e6			4.19742965698242	High	0	5.559E-09
High	[K].TIAELVEQFNLPIEK.[T]		0.000400865	0	1	1	6	A6T4Z7	A6T4Z7 [262-276]	0	1743.95272753	High	High	Not Found	2.1e7	1.7e7		3.56430292129517	High	0	2.073E-07
High	[R].ALVELLFNDPEVTK.[I]		0.000540052	0	1	1	26	P19650	P19650 [137-150]	0	1587.86284997	High	High	High	8.8e7		1.2e8	4.25322484970093	High	0	3.15E-06
High	[R].ALVELLFNDPEVTK.[I]	1xDeamidated [N8]	0.00623742	0	1	1	2	P19650	P19650 [137-150]	0	1588.84686597	Not Found	High	Not Found		3.1e7		3.53675198554993	High	0	2.696E-05
High	[R].TTDVTGTIELPEGVEMVMPGDNIK.[M]		3.24781E-09	0	1	1	88	A6TEX7	A6TEX7 [335-358]	0	2546.23643143	High	High	High	4.1e8	4.9e8	3.0e8	6.95896339416504	High	0	2.076E-16
High	[R].TTDVTGTIELPEGVEMVMPGDNIK.[M]	1xDeamidated [N22]	6.62464E-06	0	1	1	16	A6TEX7	A6TEX7 [335-358]	0	2547.22044743	High	High	High		3.4e8	2.6e7	6.48616218566895	High	0	1.722E-10
High	[R].ELAAFSQFASDLDDATR.[K]		1.21449E-06	0	1	2	18	A6TG38	A6TG38 [402-418]	0	1856.86609726	High	High	High	2.4e7			6.55436992645264	High	0	1.443E-11
High	[R].ELAAFSQFASDLDDATR.[K]	1xDeamidated [Q7]	1.23555E-05	0	1	2	2	A6TG38	A6TG38 [402-418]	0	1857.85011326	Not Found	High	Not Found		1.4e7		5.06971311569214	High	0	4.424E-10
High	[R].LAENLSVTLPSAPHAIPQLTTSETDFCIELDNKR.[W]	1xCarbamidomethyl [C27]	3.25689E-06	0	1	2	3	A6TI29	A6TI29 [723-756]	1	3780.91127922	Not Found	Not Found	High			1.1e7	5.10853576660156	High	0	4.182E-11
High	[R].LAENLSVTLPSAPHAIPQLTTSETDFCIELDNKR.[W]	1xDeamidated [N32]; 1xCarbamidomethyl [C27]	0.00365289	0	1	2	2	A6TI29	A6TI29 [723-756]	1	3781.89529522	Not Found	High	Not Found		6.6e6		4.47305870056152	High	0	1.034E-05
High	[R].LAENLSVTLPSAPHAIPQLTTSETDFCIELDNKR.[W]	2xDeamidated [N32; Q/N]; 1xCarbamidomethyl [C27]	0.000576336	0	1	2	7	A6TI29	A6TI29 [723-756]	1	3782.87931122	Not Found	High	High			1.4e7	6.72475576400757	High	0	4.952E-07
High	[R].AGLLLQLANLPTPPESVPINMLVK.[V]		0.022904	0	1	2	3	A6T6L5	A6T6L5 [203-226]	0	2528.45204247	High	High	Not Found		4.6e6		2.34937953948975	High	0.0001314	0.002359
High	[R].AGLLLQLANLPTPPESVPINMLVK.[V]	1xDeamidated [N/Q]	0.0281932	0	1	2	8	A6T6L5	A6T6L5 [203-226]	0	2529.43605847	High	High	High			4.9e6	2.69448018074036	High	0.002903	0.08023
High	[K].ATLKPEGQQALDQLYTQLSNMDPK.[D]		6.36615E-08	0	1	1	84	P24017	P24017 [226-249]	0	2689.350156	High	High	High	8.1e7	4.7e7	3.0e7	6.30648326873779	High	0	3.94E-13
High	[K].ATLKPEGQQALDQLYTQLSNMDPK.[D]	1xDeamidated [Q/N]	3.95861E-06	0	1	1	59	P24017	P24017 [226-249]	0	2690.334172	High	High	High	5.6e7	9.8e7	3.6e7	5.75153207778931	High	0	4.087E-09
High	[K].DLMGCQVVTTEGYSLGK.[V]	1xCarbamidomethyl [C5]	4.09324E-05	0	1	2	2	A6TCL6	A6TCL6 [110-126]	0	1857.87211098	Not Found	High	Not Found		3.2e7		4.32495737075806	High	0	3.682E-09
High	[R].IGLLLDMPLR.[D]		0.00130605	0	1	1	12	A6TGP1	A6TGP1 [124-133]	0	1140.68092692	High	High	High	3.4e7	2.0e7	2.5e7	3.66113686561584	High	0	5.854E-06
High	[R].DANGIDPVSLIAFDK.[V]	1xDeamidated [N3]	1.54301E-05	0	1	1	19	A6TEX1	A6TEX1 [171-185]	0	1575.79007936	High	High	High		3.5e8		4.43811893463135	High	0	2.979E-07
High	[R].LGIQAFEPVLIEGK.[A]		1.54301E-05	0	1	1	27	A6TGP1	A6TGP1 [432-445]	0	1513.86245611	High	High	High	7.6e7	5.2e7	2.9e7	3.54264354705811	High	0	8.215E-10
High	[K].FGVSAAAAVAVAAGPVEAAEEK.[T]		4.46751E-10	0	1	1	727	A6TGN9	A6TGN9 [31-52]	0	2015.04439592	High	High	High	4.5e7	5.5e7	8.2e7	6.71395969390869	High	0	2.399E-11
High	[K].FPAIIYGGEAAPVAIELDHDK.[L]		6.11069E-11	0	1	1	120	B5XP25	B5XP25 [26-46]	0	2226.14410991	High	High	High	6.3e7	5.8e7	9.6e7	6.46850776672363	High	0	3.486E-17
High	[K].LPQVASPLTFATEEEIR.[A]		2.24278E-05	0	1	2	6	A6T4Z7	A6T4Z7 [312-328]	0	1901.00146854	High	High	High	3.3e7	2.3e7	4.1e7	3.85810232162476	High	0	1.269E-09
High	[K].TTLTAAITTVLAK.[T]		9.48229E-05	0	1	1	438	A6TEX7	A6TEX7 [26-38]	0	1303.78314321	High	High	High	1.1e7	1.4e7	5.1e6	4.63185882568359	High	0	5.302E-08
High	[R].MPSAVGYQPTLAEEMGVLQER.[I]		9.93803E-07	0	1	2	22	A6TG36	A6TG36 [262-282]	0	2306.11552863	High	High	High	4.8e7	9.9e7	5.2e7	5.88361930847168	High	0	3.705E-10
High	[R].MPSAVGYQPTLAEEMGVLQER.[I]	1xDeamidated [Q]	1.94799E-05	0	1	2	8	A6TG36	A6TG36 [262-282]	0	2307.09954463	Not Found	High	High			1.9e7	5.37526082992554	High	0	2.797E-07
High	[K].TVPMFNEALAELNK.[I]		0.00074753	0	1	2	46	A6T4X1	A6T4X1 [46-59]	0	1576.80395492	High	High	High			7.2e7	3.40350961685181	High	0	6.239E-07
High	[K].DITLAMDCAASEFYK.[D]	1xCarbamidomethyl [C8]	3.31334E-05	0	1	2	45	A6TD53	A6TD53 [240-254]	0	1734.77133439	High	High	High		1.1e8	7.5e7	4.94423151016235	High	0	2.24E-08
High	[K].VGDIVVSDEAR.[Y]		0.00231867	0	1	2	4	A6T4W3	A6T4W3 [86-96]	0	1159.59534249	High	High	Not Found				3.7398407459259	High	0	4.626E-06
High	[K].LEEIQECHLVSGDFDYLLK.[T]	1xCarbamidomethyl [C7]	0.000112171	0	1	1	3	P37424	P37424 [100-118]	0	2308.11657478	Not Found	Not Found	High				3.07942223548889	High	0.0001098	0.00231
High	[K].WLAQGTIYPDVIESAASATGK.[A]		7.53793E-07	0	1	2	18	A6TCC2	A6TCC2 [331-351]	0	2178.10772439	High	High	High	4.4e7	3.3e7	5.7e7	5.43153953552246	High	0	1.292E-11
High	[K].WLAQGTIYPDVIESAASATGK.[A]	1xDeamidated [Q4]	9.17056E-06	0	1	2	2	A6TCC2	A6TCC2 [331-351]	0	2179.09174039	Not Found	High	Not Found				4.64063930511475	High	0	2.623E-10
High	[R].DSVGAVVMGPYADLAEGMK.[V]		8.7419E-05	0	1	2	7	A6TG38	A6TG38 [69-87]	0	1909.90341079	High	Not Found	High	7.5e7		3.2e7	4.3042163848877	High	0	1.353E-06
High	[K].FNQIGSLTETLAAIK.[M]		6.44752E-06	0	1	2	124	A6TD53	A6TD53 [343-357]	0	1605.88464803	High	High	High	5.8e7	7.7e7	1.2e8	4.6006031036377	High	0	2.681E-09
High	[R].NGFLLDGFPR.[T]	1xDeamidated [N1]	0.00379384	0	1	1	4	A6T5N7	A6T5N7 [79-88]	0	1136.57348537	High	Not Found	High	4.9e7		2.3e7	2.82321262359619	High	0	0.0002287
High	[R].DANGIDPVSLIAFDK.[V]		6.04707E-05	0	1	1	10	A6TEX1	A6TEX1 [171-185]	0	1574.80606336	Not Found	High	High		5.9e7	4.5e7	3.77789640426636	High	0	2.963E-07
High	[K].VNEDEMYPGEAGIDIYNLTK.[Y]		4.41592E-05	0	1	2	6	A6TGP0	A6TGP0 [736-755]	0	2271.04855446	High	High	High	3.8e7		3.5e7	4.76245832443237	High	0	5.671E-09
High	[R].NGMASGAVIESFLDK.[G]	1xDeamidated [N1]	0.000147086	0	1	2	6	A6TEI7	A6TEI7 [568-582]	0	1539.73593534	High	High	High	2.4e7	5.2e7	2.6e7	4.89660930633545	High	0	1.853E-07
High	[K].ANDAAGDGTTTATVLAQAIVNEGLK.[A]	1xDeamidated [N/Q]	1.26145E-06	0	1	3	31	A6TH53	A6TH53 [81-105]	0	2402.2045381	High	High	High			3.2e7	6.2061014175415	High	0	6.716E-10
High	[R].LNEAQQVMEMFGDHFGLNIVHVEGEQR.[F]	1xDeamidated [N/Q]	7.22478E-06	0	1	1	10	A6TCC2	A6TCC2 [267-293]	0	3128.45642904	High	High	Not Found	1.1e7			5.98818159103394	High	0	1.718E-10
High	[R].KDVNPDEAVAIGAAVQGGVLTGDVK.[D]		2.11297E-05	0	1	2	61	A6T4F4	A6T4F4 [363-387]	1	2423.27764308	High	High	High	2.4e7	3.9e7	3.6e7	5.4652624130249	High	0	1.139E-09
High	[R].KDVNPDEAVAIGAAVQGGVLTGDVK.[D]	1xDeamidated [N/Q]	0.000191825	0	1	2	22	A6T4F4	A6T4F4 [363-387]	1	2424.26165908	High	High	High		3.0e7	6.1e6	4.89544677734375	High	0	5.633E-08
High	[R].RVGGSTYQVPVEVRPVR.[R]		0.000258439	0	1	2	2	A6TEX9	A6TEX9 [79-95]	1	1899.0559042	High	Not Found	Not Found	1.3e8			3.74005341529846	High	0	9.566E-08
High	[K].ELLQLGDLPTSGQITLFDGR.[T]		5.60005E-06	0	1	2	71	A6TGP0	A6TGP0 [1197-1216]	0	2173.14992354	High	High	High	2.7e7	4.2e7	2.6e7	5.767258644104	High	0	2.421E-10
High	[K].ELLQLGDLPTSGQITLFDGR.[T]	1xDeamidated [Q]	1.09667E-05	0	1	2	27	A6TGP0	A6TGP0 [1197-1216]	0	2174.13393954	High	High	High	7.8e6		1.3e7	5.18187856674194	High	0	3.968E-07
High	[R].HIYAQVIAPNGSEVLVAASTVEK.[A]		2.53819E-06	0	1	2	22	A6TEV6	A6TEV6 [34-56]	0	2396.28200025	High	High	High	6.7e6	6.7e6		4.92835140228271	High	0	2.727E-11
High	[R].HIYAQVIAPNGSEVLVAASTVEK.[A]	1xDeamidated [N/Q]	1.38064E-08	0	1	2	78	A6TEV6	A6TEV6 [34-56]	0	2397.26601625	High	High	High	9.7e6	1.7e7		5.64246273040771	High	0	2.608E-11
High	[R].HIYAQVIAPNGSEVLVAASTVEK.[A]	2xDeamidated [Q5; N10]	1.37573E-06	0	1	2	27	A6TEV6	A6TEV6 [34-56]	0	2398.25003225	High	High	High	4.7e6	1.7e7		4.68775081634521	High	0	9.097E-12
High	[R].EEAVVWDILDEVIR.[E]		0.000210338	0	1	1	6	A6TGP1	A6TGP1 [404-417]	0	1685.87447723	High	High	Not Found	6.3e6	8.8e7		4.46738767623901	High	0	6.677E-08
High	[K].EGIPTLGTAVYSASQGLLAALAGAK.[Y]		2.78317E-06	0	1	2	2	A6TGD7	A6TGD7 [102-126]	0	2359.28675128	High	Not Found	Not Found	1.0e7			5.37417125701904	High	0	1.028E-07
High	[K].FVNELLPVIDSLDR.[A]		0.00292623	0	1	2	90	A6TCM1	A6TCM1 [91-104]	0	1629.88464803	High	High	High	7.6e6		2.3e7	3.16951537132263	High	0	6.98E-05
High	[K].ANEIDVPAALIDSEIDVLR.[R]		3.37968E-07	0	2	2	169	A6T5H9; B5Y0U3	A6T5H9 [297-315]; B5Y0U3 [297-315]	0	2053.0811753	High	High	High	1.1e7	2.5e7	1.3e7	5.57053232192993	High	0	3.039E-11
High	[K].ANEIDVPAALIDSEIDVLR.[R]	1xDeamidated [N2]	6.1462E-05	0	2	2	44	A6T5H9; B5Y0U3	A6T5H9 [297-315]; B5Y0U3 [297-315]	0	2054.0651913	High	High	High	1.3e7	1.4e7	1.1e7	4.80959320068359	High	0	7.546E-09
High	[K].GMNTAVGDEGGYAPNLGSNAEALAVIAEAVK.[A]		2.01768E-08	0	1	2	133	A6TD53	A6TD53 [201-231]	0	2989.45714008	High	High	High	3.1e7	1.2e7	4.7e7	6.99172782897949	High	0	8.52E-12
High	[R].LNEAQQVMEMFGDHFGLNIVHVEGEQR.[F]		3.95861E-06	0	1	1	5	A6TCC2	A6TCC2 [267-293]	0	3127.47241304	High	Not Found	High	1.9e7			5.75974702835083	High	0	9.481E-10
High	[K].ANDAAGDGTTTATVLAQAIVNEGLK.[A]		1.33646E-08	0	1	3	117	A6TH53	A6TH53 [81-105]	0	2401.2205221	High	High	High	3.0e8	7.0e7	1.9e8	6.80428504943848	High	0	5.105E-14
High	[K].VQQAIDTITLLQMEIEELK.[E]	1xDeamidated [Q]	0.00443791	0	1	2	6	A6TFR0	A6TFR0 [15-33]	0	2216.17302714	Not Found	High	High		5.3e6		4.00968217849731	High	0	2.005E-05
High	[R].EGLNVLQYFISTHGAR.[K]		0.000122997	0	1	1	33	A6TGP1	A6TGP1 [765-780]	0	1804.93405778	High	High	High				4.02509880065918	High	0	8.092E-08
High	[R].IFTEDGVSIPVTVIEVEANR.[V]		1.07798E-06	0	1	1	186	A6TEX2	A6TEX2 [14-33]	0	2188.14958917	High	High	High	1.2e8	5.4e7	9.5e7	4.89982843399048	High	0	7.228E-10
High	[R].IFTEDGVSIPVTVIEVEANR.[V]	1xDeamidated [N19]	5.56978E-06	0	1	1	17	A6TEX2	A6TEX2 [14-33]	0	2189.13360517	High	High	High	1.5e7			4.68455696105957	High	0	4.182E-08
High	[K].LTIPEVELPNAELLSK.[R]		0.00603858	0	1	1	5	P33906	P33906 [366-381]	0	1765.99459231	High	High	Not Found	3.4e7	4.7e7		2.83248949050903	High	0	4.43E-05
High	[R].LHILGVMEQAINAPR.[G]		1.41484E-05	0	1	2	43	A6TEI3	A6TEI3 [531-545]	0	1661.91557105	High	High	High	7.7e6		8.3e6	4.71501541137695	High	0	6.156E-09
High	[K].AVEDSASPLVALLVR.[G]		6.24695E-05	0	1	1	10	A6T4Z7	A6T4Z7 [285-299]	0	1539.87408337	High	High	High	5.6e7	6.5e7		4.88803768157959	High	0	1.468E-06
High	[K].VPLFVQIGEVIK.[V]		0.000176847	0	1	1	68	A6TH65	A6TH65 [164-175]	0	1341.81404947	High	High	High	2.7e7		5.4e7	3.59768009185791	High	0	2.095E-06
High	[K].GNTGENLLALLEGR.[L]		9.32089E-06	0	1	1	215	B5XNB5	B5XNB5 [84-97]	0	1456.77543198	High	High	High	7.2e7	1.2e7	5.5e7	4.03484964370728	High	0	9.533E-08
High	[K].MALELFKPFIYGK.[L]		0.000793436	0	1	1	2	A6TGP1	A6TGP1 [372-384]	0	1556.85453404	Not Found	Not Found	High			5.4e6	3.30702519416809	High	0	6.981E-07
High	[K].AGDGNYGYNAATEEYGNMIDFGILDPTK.[V]		6.44153E-07	0	1	3	100	A6TH53	A6TH53 [471-498]	0	2996.32545723	High	High	High	5.7e7	8.1e7	5.1e7	6.51281881332397	High	0	2.337E-11
High	[K].AGDGNYGYNAATEEYGNMIDFGILDPTK.[V]	1xDeamidated [N]	3.0189E-06	0	1	3	123	A6TH53	A6TH53 [471-498]	0	2997.30947323	High	High	High	1.1e7	4.3e7	6.9e7	5.58752346038818	High	0	8.336E-09
High	[K].AGDGNYGYNAATEEYGNMIDFGILDPTK.[V]	2xDeamidated [N9; N17]	0.000170264	0	1	3	2	A6TH53	A6TH53 [471-498]	0	2998.29348923	High	Not Found	Not Found	1.6e7			5.07605314254761	High	0	4.576E-08
High	[K].GVLGYTEDDVVSTDFNGEVCTSVFDAK.[A]	1xCarbamidomethyl [C20]	3.77363E-05	0	1	1	11	P24164	P24164 [264-290]	0	2924.31422414	High	Not Found	High			1.7e7	6.01073455810547	High	0	3.644E-07
High	[K].GVLGYTEDDVVSTDFNGEVCTSVFDAK.[A]	1xDeamidated [N16]; 1xCarbamidomethyl [C20]	3.31028E-06	0	1	1	33	P24164	P24164 [264-290]	0	2925.29824014	High	High	High		2.4e7	1.6e7	6.75673198699951	High	0	5.667E-09
High	[K].TAEDYLGEPVTEAVITVPAYFNDAQR.[Q]		3.45375E-07	0	1	2	51	A6T4F4	A6T4F4 [126-151]	0	2869.38904382	High	High	High	5.0e7	6.9e7	1.9e7	5.46429777145386	High	0	7.956E-13
High	[K].TAEDYLGEPVTEAVITVPAYFNDAQR.[Q]	1xDeamidated [N/Q]	5.60005E-06	0	1	2	63	A6T4F4	A6T4F4 [126-151]	0	2870.37305982	High	High	High	2.1e7	1.6e7	5.7e7	5.63149833679199	High	0	1.865E-08
High	[K].VQQAIDTITLLQMEIEELK.[E]		0.000128448	0	1	2	13	A6TFR0	A6TFR0 [15-33]	0	2215.18901114	High	High	High	1.4e7	8.8e6		4.23620939254761	High	0	1.226E-07
High	[K].GMNTAVGDEGGYAPNLGSNAEALAVIAEAVK.[A]	1xDeamidated [N]	3.11289E-08	0	1	2	104	A6TD53	A6TD53 [201-231]	0	2990.44115608	High	High	High	3.3e7	1.0e7	1.9e7	6.9920506477356	High	0	1.056E-10
High	[K].GDAPDLGAAGGMGGMGGMGGMM.[-]		1.2752E-06	0	1	2	1	A6TH53	A6TH53 [527-548]	0	1897.73695593	Not Found	Not Found	High			6.1e7	5.31538391113281	High	0	7.966E-12
High	[K].LGLIEVQAPILSR.[V]		0.000255653	0	1	2	12	A6TG48	A6TG48 [27-39]	0	1408.85222582	High	High	High	4.6e7	2.5e7	6.3e7	3.43318009376526	High	0	1.035E-05
High	[K].LNSAVFPSAQGGPLMHVIAAK.[A]		7.97243E-05	0	1	2	6	A6TCG5	A6TCG5 [252-272]	0	2108.13210555	Not Found	High	High		2.6e7	1.2e7	3.94817233085632	High	0	1.198E-08
High	[K].LNSAVFPSAQGGPLMHVIAAK.[A]	1xDeamidated [Q10]	3.1047E-05	0	1	2	4	A6TCG5	A6TCG5 [252-272]	0	2109.11612155	High	Not Found	Not Found	3.3e7			5.09648561477661	High	0	2.258E-09
High	[R].ELPELTEEFIK.[R]		0.000373596	0	2	2	48	A6T5H9; B5Y0U3	A6T5H9 [244-254]; B5Y0U3 [244-254]	0	1347.70422417	High	High	High		3.5e7	6.6e6	3.09463405609131	High	0	4.618E-05
High	[K].VVADIAGVPAQINIAEVR.[K]		2.22859E-06	0	1	1	29	B5XNA0	B5XNA0 [90-107]	0	1835.0385228	High	High	High	1.2e9		3.3e7	3.94537687301636	High	0	9.02E-09
High	[R].AATDQLLALAGAGDE.[-]		7.51102E-05	0	1	1	14	A6TGQ0	A6TGQ0 [197-211]	0	1415.70126397	High	High	High	3.7e7	3.9e7	3.0e7	4.3947057723999	High	0	1.549E-07
High	[R].VEAFPAEPPFDGVISR.[A]		0.000109172	0	1	2	6	A6TG44	A6TG44 [124-139]	0	1730.8748116	High	High	High	2.3e7	2.6e7	1.5e7	3.47235417366028	High	0	2.095E-08
High	[K].GIDTVLAELR.[A]		0.00116563	0	1	1	61	A6TFM8	A6TFM8 [63-72]	0	1086.61534972	High	High	High		4.6e7		3.77214241027832	High	0	1.748E-06
High	[R].SIQLQLSDAEIAAR.[R]	1xDeamidated [Q]	0.0245485	0	1	1	5	A6TGF8	A6TGF8 [555-568]	0	1515.80131276	High	High	Not Found				2.49319505691528	High	4.486E-05	0.00113
High	[K].FYALPQSPQLFK.[Q]		0.0298904	0	1	2	4	A6TB35	A6TB35 [187-198]	0	1438.77291292	High	Not Found	High			4.3e7	2.47385883331299	High	0.0003995	0.01105
High	[R].GMNDYLPGETALWQR.[I]		0.000444338	0	1	1	10	B5XNL6	B5XNL6 [10-24]	0	1750.82173018	High	High	High	1.6e7	2.2e7	2.4e7	4.00801420211792	High	0	4.971E-05
High	[K].DAGSIAVGEVISAVDESVDATR.[C]		9.94727E-06	0	1	1	10	A6TCF2	A6TCF2 [70-91]	0	2161.0618963	High	High	Not Found	3.2e7	8.5e6		5.96698808670044	High	0	3.446E-10
High	[K].IADQLIVGGGIANTFVAAQGHNVGK.[S]		4.01976E-07	0	1	1	270	B5XUB8	B5XUB8 [207-231]	0	2450.31503171	High	High	High	2.5e7	1.4e7	2.1e7	5.66695261001587	High	0	1.389E-10
High	[K].IADQLIVGGGIANTFVAAQGHNVGK.[S]	1xDeamidated [Q/N]	4.65757E-06	0	1	1	95	B5XUB8	B5XUB8 [207-231]	0	2451.29904771	High	High	High	1.9e7	1.8e7	1.2e7	5.26148223876953	High	0	5.56E-07
High	[K].ASLATESFISAASFQETTR.[V]		0.00895326	0	1	1	1	A6TGP1	A6TGP1 [1312-1330]	0	2016.98727494	Not Found	Not Found	High				2.82273316383362	High	0	5.085E-05
High	[R].VALAGAQAYYGVEPDLTCLGK.[I]	1xCarbamidomethyl [C18]	9.27051E-06	0	1	2	8	A6T4V8	A6T4V8 [245-265]	0	2196.10053086	High	High	High	2.0e7			5.5684700012207	High	0	1.092E-07
High	[K].LVIEMETNGTIDPEEAIR.[R]	1xDeamidated [N8]	1.01009E-06	0	1	1	34	A6TEU8	A6TEU8 [201-218]	0	2030.99506285	High	High	High	2.3e7	6.0e7	1.1e7	6.05879640579224	High	0	3.316E-10
High	[R].IEELTGVPVDIISTGPDR.[T]		6.51779E-06	0	1	2	20	A6TH93	A6TH93 [403-420]	0	1911.0069478	High	High	High			8.7e7	4.54391479492188	High	0	3.493E-08
High	[K].NVNPETTLFLVASK.[T]		0.000178775	0	1	2	24	A6TGT4	A6TGT4 [195-208]	0	1532.83188422	High	High	High	4.1e7	2.7e7		2.82515048980713	High	0	9.544E-08
High	[R].SPVVDISFPEIEK.[F]		0.000159543	0	1	2	12	A6T6B5	A6T6B5 [123-135]	0	1459.76788701	High	High	High		3.0e7	2.9e7	3.57308459281921	High	0	5.221E-06
High	[R].GANFDAYAGQDIVSNASCTTNCLAPLAK.[V]	2xCarbamidomethyl [C18; C22]	3.41652E-07	0	1	1	27	P24164	P24164 [127-154]	0	2929.34548184	High	High	High	3.1e8	6.5e7	1.3e8	5.82677221298218	High	0	3.621E-08
High	[R].GANFDAYAGQDIVSNASCTTNCLAPLAK.[V]	1xDeamidated [N/Q]; 2xCarbamidomethyl [C18; C22]	8.28071E-05	0	1	1	7	P24164	P24164 [127-154]	0	2930.32949784	High	Not Found	High			1.6e7	6.55013227462769	High	0	1.285E-08
High	[K].VLPAVAMLEER.[A]		0.000889045	0	1	1	22	B5XUB8	B5XUB8 [374-384]	0	1227.67656975	High	High	High			3.2e7	3.50199341773987	High	0	1.193E-06
High	[R].GLAQGTDVSFGTFGLK.[A]		8.45449E-06	0	1	1	64	A6TEW5	A6TEW5 [19-34]	0	1597.82204779	High	High	High		4.9e8	5.1e7	5.50352048873901	High	0	2.053E-09
High	[R].SNNTEPSWFPDSQNLAFTSDQAGRPQVYK.[V]		0.00269809	0	1	1	2	B5XZC1	B5XZC1 [288-316]	0	3284.52430833	Not Found	Not Found	High			2.4e7	2.93650031089783	High	0	6.068E-06
High	[R].SNNTEPSWFPDSQNLAFTSDQAGRPQVYK.[V]	1xDeamidated [Q/N]	8.10312E-05	0	1	1	13	B5XZC1	B5XZC1 [288-316]	0	3285.50832433	High	High	Not Found	3.1e7			4.24263477325439	High	0	6.115E-07
High	[K].DVTISELFAK.[D]		0.0167053	0	1	2	16	A6TGT4	A6TGT4 [24-33]	0	1122.60411632	High	High	High	1.9e7	5.5e7	2.1e7	2.72987365722656	High	8.909E-05	0.00176
High	[R].EIEEGLINNQILDVR.[E]		1.04915E-06	0	1	1	15	B5XTE8	B5XTE8 [53-67]	0	1754.92830364	High	High	High	2.2e7	8.5e7	1.9e7	4.60384559631348	High	0	2.278E-08
High	[K].GEAIGVIAAQSIGEPGTQLTMR.[T]		2.99979E-07	0	1	1	10	A6TGP1	A6TGP1 [912-933]	0	2199.1437923	High	High	High	3.2e7	6.9e7		5.2861475944519	High	0	1.438E-11
High	[K].GEAIGVIAAQSIGEPGTQLTMR.[T]	1xDeamidated [Q]	7.53793E-07	0	1	1	11	A6TGP1	A6TGP1 [912-933]	0	2200.1278083	High	Not Found	High			2.4e7	5.49900245666504	High	0	3.694E-07
High	[R].ERQEQQEQEAAELQAVTAIAEGR.[R]		5.15318E-08	0	1	1	13	B5XTE8	B5XTE8 [68-90]	1	2584.25976105	High	High	High	3.1e7	4.2e7	4.8e7	6.91165971755981	High	0	2.812E-13
High	[R].ERQEQQEQEAAELQAVTAIAEGR.[R]	1xDeamidated [Q]	2.44369E-06	0	1	1	38	B5XTE8	B5XTE8 [68-90]	1	2585.24377705	High	High	High		1.4e7	2.1e7	6.63422298431396	High	0	3.784E-11
High	[R].LADYPTVAIGGISLEK.[A]		1.84522E-05	0	1	1	12	A6TGQ0	A6TGQ0 [156-171]	0	1646.89996372	High	High	High	8.3e7	1.3e7	4.5e7	3.73218846321106	High	0	1.21E-09
High	[R].LTGLEGEQLGIVSLR.[E]		2.49725E-06	0	1	1	34	P33318	P33318 [26-40]	0	1584.89554706	High	High	High	4.5e7		2.7e7	4.73471593856812	High	0	4.167E-09
High	[R].LTGLEGEQLGIVSLR.[E]	1xDeamidated [Q8]	0.000235692	0	1	1	2	P33318	P33318 [26-40]	0	1585.87956306	Not Found	High	Not Found				4.41003036499023	High	0	3.813E-07
High	[K].ASNNSPVIFDVTHALQCR.[D]	1xCarbamidomethyl [C17]	2.54054E-05	0	1	1	3	A6TAN5	A6TAN5 [190-207]	0	2028.99198355	Not Found	High	High		2.8e7	2.0e7	3.32390427589417	High	0	5.494E-07
High	[R].WEDQFNLALDPFTAR.[A]		7.34993E-05	0	1	2	2	A6TGQ1	A6TGQ1 [549-563]	0	1822.8758742	High	Not Found	Not Found	1.8e7			3.21361494064331	High	0	1.037E-08
High	[K].AANIIGVQIEFAK.[V]		0.00038804	0	1	1	18	B5XNB2	B5XNB2 [97-109]	0	1373.77872655	High	High	High	4.4e7	1.9e8	1.0e7	3.69500327110291	High	0	3.071E-06
High	[R].IETLFTNDLDHGPYISETVR.[V]		6.62464E-06	0	1	2	2	A6TGP0	A6TGP0 [333-352]	0	2320.14556637	High	Not Found	Not Found				4.81412410736084	High	0	1.478E-10
High	[K].ADVQGSVEAISDSLLK.[L]		1.78617E-05	0	1	2	10	A6TEI7	A6TEI7 [701-716]	0	1631.84865637	High	High	High	9.2e7			4.8957347869873	High	0	2.223E-08
High	[R].ELSAEGFNFIGTGVSGGEEGALK.[G]		1.74462E-07	0	2	2	24	P00350; P41576	P00350 [114-136]; P41576 [114-136]	0	2269.09828182	High	High	High	9.3e7	4.8e7	4.6e7	6.77157068252563	High	0	6.621E-12
High	[R].ELSAEGFNFIGTGVSGGEEGALK.[G]	1xDeamidated [N8]	1.2903E-05	0	2	2	2	P00350; P41576	P00350 [114-136]; P41576 [114-136]	0	2270.08229782	Not Found	Not Found	High				4.79250240325928	High	0	4.788E-10
High	[K].IIGIDLGTTNSCVAIMDGTTAR.[V]	1xCarbamidomethyl [C12]	4.33666E-07	0	1	2	13	A6T4F4	A6T4F4 [4-25]	0	2279.13699263	High	High	High	3.5e7	4.0e7	3.3e7	5.60989952087402	High	0	1.47E-09
High	[K].IIGIDLGTTNSCVAIMDGTTAR.[V]	1xDeamidated [N10]; 1xCarbamidomethyl [C12]	2.14562E-06	0	1	2	9	A6T4F4	A6T4F4 [4-25]	0	2280.12100863	High	High	High		2.1e7		5.4223108291626	High	0	2.011E-11
High	[R].QTDELTGLSSLVVLDSAER.[T]		4.78107E-07	0	1	1	10	A6TGP1	A6TGP1 [1049-1067]	0	2033.03970438	High	High	Not Found	5.0e7	5.5e7		5.15009450912476	High	0	9.238E-09
High	[R].QTDELTGLSSLVVLDSAER.[T]	1xDeamidated [Q1]	6.34353E-06	0	1	1	2	A6TGP1	A6TGP1 [1049-1067]	0	2034.02372038	High	High	Not Found	2.0e7			5.00124454498291	High	0	1.365E-10
High	[R].VGFFNPIANGAEEETRLDLDR.[I]		0.00114064	0	1	1	25	A6TCL7	A6TCL7 [36-56]	1	2363.1626134	High	Not Found	High			2.7e7	2.58500409126282	High	0	7.554E-06
High	[R].VGFFNPIANGAEEETRLDLDR.[I]	1xDeamidated [N]	3.08792E-05	0	1	1	96	A6TCL7	A6TCL7 [36-56]	1	2364.1466294	High	High	High	5.3e7	4.4e7	3.7e7	3.79009366035461	High	0	4.77E-06
High	[R].VGFFNPIANGAEEETRLDLDR.[I]	2xDeamidated [N5; N9]	0.000261255	0	1	1	16	A6TCL7	A6TCL7 [36-56]	1	2365.1306454	High	High	High		1.9e7	8.0e6	3.11968994140625	High	0	6.271E-05
High	[R].EAVNQVIALLDSGALR.[V]		1.46955E-05	0	1	1	118	B5Y1K5	B5Y1K5 [29-44]	0	1668.92790978	High	High	High	1.7e7	2.0e7	9.2e6	4.34764099121094	High	0	5.382E-08
High	[R].DAPYFGFEIPNAPGK.[Y]		2.0015E-05	0	1	2	12	A6TBK7	A6TBK7 [235-249]	0	1622.78493404	High	High	High	4.2e7	4.6e7	1.9e7	4.06121158599854	High	0	6.604E-08
High	[R].QIASLGIYPAVDPLDSTSR.[Q]		4.99758E-06	0	1	2	18	A6TG36	A6TG36 [325-343]	0	2003.04439592	High	High	High	1.1e8		9.6e7	4.79905605316162	High	0	7.668E-08
High	[R].GDVLADGPSTDLGELALGQNMR.[V]		2.44142E-07	0	1	2	13	A6TGP0	A6TGP0 [780-801]	0	2229.08158592	High	High	High	2.0e7	4.0e7	1.4e7	6.56116151809692	High	0	8.717E-13
High	[R].GDVLADGPSTDLGELALGQNMR.[V]	1xDeamidated [Q/N]	0.00355542	0	1	2	2	A6TGP0	A6TGP0 [780-801]	0	2230.06560192	Not Found	Not Found	High			5.3e7	6.25795030593872	High	0	9.86E-06
High	[R].NSPVPIGTVPIYQALEK.[V]		9.8935E-06	0	1	2	17	A6TGQ1	A6TGQ1 [286-302]	0	1826.00582571	High	High	High	6.4e7		2.3e8	3.89044046401978	High	0	5.441E-07
High	[R].AGDNAPMAYIELVDR.[A]		3.36454E-06	0	1	1	52	A6TEU7	A6TEU7 [104-118]	0	1634.78428206	High	High	High	4.7e7	1.0e8	4.6e8	4.66406202316284	High	0	3.634E-08
High	[R].NVALEEQAVEAVLAK.[A]		4.22464E-06	0	2	2	49	A6T5H9; B5Y0U3	A6T5H9 [400-414]; B5Y0U3 [400-414]	0	1583.86391257	High	High	High	4.2e7	3.2e8	2.1e8	5.42704486846924	High	0	2.048E-08
High	[R].ELLLNNQDAKPDFVVDGNDAEETEQDF.[-]	1xDeamidated [N/Q]	1.15774E-05	0	1	1	23	A6TCW1	A6TCW1 [326-352]	0	3066.36982474	High	High	High	4.4e7	1.7e7	2.5e7	6.5044002532959	High	0	3.954E-10
High	[R].IETLFTNDLDHGPYISETVR.[V]	1xDeamidated [N7]	0.000198165	0	1	2	5	A6TGP0	A6TGP0 [333-352]	0	2321.12958237	High	High	Not Found				3.85665392875671	High	0	1.118E-06
High	[R].WDWQPEAVNEALNAR.[V]		4.63666E-05	0	1	2	16	A6TEI3	A6TEI3 [231-245]	0	1798.85072208	High	High	High	7.1e7	3.2e7	4.0e7	4.50610399246216	High	0	9.245E-08
High	[K].LTDAELPTTESLALTIDR.[V]		4.91241E-07	0	1	1	35	B5XZB2	B5XZB2 [143-160]	0	1959.02807712	High	High	High		4.6e7	8.2e7	5.33150386810303	High	0	1.114E-10
High	[R].YTLAGTEVSALLGR.[M]		2.52681E-05	0	1	2	46	A6TG36	A6TG36 [248-261]	0	1450.79001944	High	High	High	3.5e7	7.4e7	1.0e7	4.4951057434082	High	0	7.792E-09
High	[R].LAFDEFDELAGDR.[A]		0.000615056	0	1	2	12	A6T4Y7	A6T4Y7 [81-93]	0	1497.68561391	High	High	High	2.3e7	2.1e7		4.55718278884888	High	0	4.423E-07
High	[R].TGFYMSLIGTPDEQR.[V]		0.00633928	0	1	1	2	B5XVC4	B5XVC4 [85-99]	0	1714.81049678	High	High	Not Found	3.9e7			4.09114551544189	High	0	2.755E-05
High	[K].LGPEEITADIPNVGEAALSK.[L]		9.98275E-08	0	1	2	17	A6TGP0	A6TGP0 [845-864]	0	2024.05462621	High	High	High		4.0e7		6.11564493179321	High	0	4.927E-12
High	[K].LGPEEITADIPNVGEAALSK.[L]	1xDeamidated [N12]	0.000588964	0	1	2	2	A6TGP0	A6TGP0 [845-864]	0	2025.03864221	High	Not Found	Not Found				5.54060411453247	High	0	4.527E-06
High	[R].LNEMGIVLEDGPQGTTWR.[R]	1xDeamidated [Q13]	0.00394021	0	1	1	1	A6T5R2	A6T5R2 [442-459]	0	2016.96951687	Not Found	High	Not Found		1.7e7		1.57395946979523	High	0	1.193E-05
High	[K].AGEEFTIDVTFPEEYHAENLK.[G]		5.75389E-06	0	2	2	46	A6T5H9; B5Y0U3	A6T5H9 [207-227]; B5Y0U3 [207-227]	0	2439.1350612	High	High	High	3.4e7		2.1e7	4.76198387145996	High	0	1.839E-07
High	[K].AGEEFTIDVTFPEEYHAENLK.[G]	1xDeamidated [N19]	0.000663529	0	2	2	15	A6T5H9; B5Y0U3	A6T5H9 [207-227]; B5Y0U3 [207-227]	0	2440.1190772	High	High	High		3.5e7		4.34023857116699	High	0	1.094E-05
High	[R].LTPVSDVSVLTVGQALK.[V]		3.55193E-06	0	1	1	19	A6TB02	A6TB02 [170-186]	0	1726.99492668	High	High	High	1.1e7	1.2e8		4.0762152671814	High	0	1.15E-09
High	[R].LVITPVDGSEPYEEMIPK.[W]		0.000210338	0	1	1	8	A6TGP1	A6TGP1 [1175-1192]	0	2017.01982068	High	High	High	1.3e8			3.98519825935364	High	0	8.161E-06
High	[K].ASEGELLAQVEPEDLIK.[F]		0.000110362	0	1	2	7	A6T5I1	A6T5I1 [281-297]	0	1840.95384962	High	High	High	3.4e7	5.3e7	4.0e7	4.7083945274353	High	0	1.072E-07
High	[R].ELLLNNQDAKPDFVVDGNDAEETEQDF.[-]		2.66754E-05	0	1	1	2	A6TCW1	A6TCW1 [326-352]	0	3065.38580874	Not Found	High	Not Found		3.0e7		5.6200590133667	High	0	1.731E-09
High	[R].FNLQEGFPLVTTK.[R]		0.0281932	0	1	1	8	A6TDG3	A6TDG3 [36-48]	0	1493.79985587	High	High	High	3.1e7			2.56900382041931	High	2.346E-05	0.0005376
High	[K].DYIDEATGELICPANMELSLDLLAK.[L]	1xCarbamidomethyl [C12]	0.00651273	0	1	2	15	A6TGP0	A6TGP0 [300-324]	0	2794.35252402	Not Found	High	High		6.4e6	9.1e6	4.3542366027832	High	0	5.415E-05
High	[R].NVGEHEVNFQVHSEVFAK.[V]		5.99769E-08	0	1	1	293	A6THB4	A6THB4 [124-141]	0	2070.00392811	High	High	High	1.6e7	2.9e7	3.1e7	4.81408548355103	High	0	4.665E-10
High	[R].NVGEHEVDFQVHSEVFAK.[V]		0.000110962	0	1	1	19	B5Y305	B5Y305 [124-141]	0	2070.98794368	High	High	High	2.8e6		1.2e7	4.69444799423218	High	0	2.153E-08
High	[K].LHGVALQIGGSDQWGNITSGIDLTR.[R]	2xDeamidated [Q7; N/Q]	0.00890513	0	1	2	2	A6T9Y5	A6T9Y5 [193-217]	0	2610.31582029	Not Found	Not Found	High			8.4e6	3.87697649002075	High	0	5.038E-05
High	[R].LESGDLPLEEALSEFER.[G]		0.00101799	0	1	1	6	B5Y0W9	B5Y0W9 [25-41]	0	1933.93892779	Not Found	High	High		8.3e6		3.01611232757568	High	0.001288	0.03493
High	[K].AKPEQNFLGIEVHSPGVGACLASAEEEGVQNLR.[V]	1xCarbamidomethyl [C20]	0.000893875	0	1	1	2	A6TDW8	A6TDW8 [84-116]	0	3506.73325544	Not Found	Not Found	High			3.1e6	2.37157893180847	High	0	5.584E-05
High	[K].AKPEQNFLGIEVHSPGVGACLASAEEEGVQNLR.[V]	1xDeamidated [Q/N]; 1xCarbamidomethyl [C20]	0.00102352	0	1	1	10	A6TDW8	A6TDW8 [84-116]	0	3507.71727144	Not Found	High	High			1.5e7	4.09611558914185	High	0	1.423E-06
High	[K].GKGNVEYWVALIQPGK.[V]		0.00100702	0	1	1	38	A6TEW5	A6TEW5 [85-100]	1	1758.95373064	High	High	High			1.1e7	4.29709386825562	High	0	1.833E-05
High	[K].LDPYINVDPGTMSPIQHGEVFVTEDGAETDLDLGHYER.[F]		2.29193E-05	0	1	2	10	A6TD54	A6TD54 [41-78]	0	4229.96080764	Not Found	High	High			8.8e6	4.39696311950684	High	0	7.294E-07
High	[K].LDPYINVDPGTMSPIQHGEVFVTEDGAETDLDLGHYER.[F]	1xDeamidated [Q/N]	7.00001E-05	0	1	2	3	A6TD54	A6TD54 [41-78]	0	4230.94482364	Not Found	Not Found	High				5.13661289215088	High	0	2.793E-08
High	[K].LDPYINVDPGTMSPIQHGEVFVTEDGAETDLDLGHYER.[F]	2xDeamidated [N6; Q16]	0.00100158	0	1	2	2	A6TD54	A6TD54 [41-78]	0	4231.92883964	Not Found	Not Found	High				4.67441558837891	High	0	1.048E-06
High	[K].GDGEQVAGGETVANWDPHTMPVITEVSGFIR.[F]		3.58731E-07	0	1	1	47	A6TGP1	A6TGP1 [1006-1036]	0	3269.55316564	High	High	High	7.3e6	1.2e7	8.3e6	4.98071241378784	High	0	7.572E-10
High	[K].GDGEQVAGGETVANWDPHTMPVITEVSGFIR.[F]	1xDeamidated [N/Q]	9.47369E-06	0	1	1	32	A6TGP1	A6TGP1 [1006-1036]	0	3270.53718164	High	High	High	1.7e7	8.2e6	7.5e6	5.70257663726807	High	0	1.941E-08
High	[K].GDGEQVAGGETVANWDPHTMPVITEVSGFIR.[F]	2xDeamidated [Q5; N14]	3.07122E-05	0	1	1	4	A6TGP1	A6TGP1 [1006-1036]	0	3271.52119764	High	High	Not Found		7.3e6		4.88058185577393	High	0	2.206E-09
High	[K].IGLELGLPYDMLYR.[H]		0.000257042	0	1	2	72	A6TCC2	A6TCC2 [387-400]	0	1652.87164056	High	High	High	1.0e7	1.6e7		3.60412740707397	High	2.346E-05	0.0005179
High	[R].KLGVDIDNLLCSQPDTGEQALEICDALAR.[S]	2xCarbamidomethyl [C11; C24]	2.80089E-05	0	1	2	7	A6TCW1	A6TCW1 [107-135]	1	3214.57185277	Not Found	Not Found	High			3.4e7	5.67215633392334	High	0	1.959E-09
High	[R].KLGVDIDNLLCSQPDTGEQALEICDALAR.[S]	1xDeamidated [N/Q]; 2xCarbamidomethyl [C11; C24]	3.38283E-06	0	1	2	15	A6TCW1	A6TCW1 [107-135]	1	3215.55586877	High	Not Found	High			3.6e7	6.23214721679688	High	0	1.248E-10
High	[R].KLGVDIDNLLCSQPDTGEQALEICDALAR.[S]	2xDeamidated [Q13; Q19]; 2xCarbamidomethyl [C11; C24]	9.95629E-05	0	1	2	1	A6TCW1	A6TCW1 [107-135]	1	3216.53988477	Not Found	Not Found	High				5.2597451210022	High	0	1.779E-08
High	[K].LHGVALQIGGSDQWGNITSGIDLTR.[R]	1xDeamidated [Q/N]	3.49788E-05	0	1	2	17	A6T9Y5	A6T9Y5 [193-217]	0	2609.33180429	Not Found	High	High		7.0e6	1.1e7	4.71608209609985	High	0	6.312E-06
High	[K].AANDDLLNSFWLLDSEKGEAR.[C]		1.29611E-06	0	1	1	66	A6TCJ1	A6TCJ1 [10-30]	1	2364.14662897	High	Not Found	High	2.1e7		4.5e7	6.29139184951782	High	0	2.421E-10
High	[K].LHGVALQIGGSDQWGNITSGIDLTR.[R]		0.0141455	0	1	2	7	A6T9Y5	A6T9Y5 [193-217]	0	2608.34778829	Not Found	High	Not Found		1.4e7		3.64572310447693	High	4.486E-05	0.001551
High	[R].LGLYPVVDSVAWIER.[L]		0.000784885	0	1	1	49	A6TGQ0	A6TGQ0 [13-27]	0	1716.93193258	High	High	High	2.4e7	4.0e6	1.2e7	3.43084001541138	High	0	0.0003314
High	[R].AIDKPFLLPIEDVFSISGR.[G]		1.9252E-06	0	1	1	126	A6TEX7	A6TEX7 [206-224]	0	2117.16411714	High	High	High	1.4e8	7.6e9	1.0e10	4.92464447021484	High	0	1.245E-10
High	[K].SELETLLAEIR.[D]		0.00706194	0	1	2	14	A6T6Z0	A6T6Z0 [87-97]	0	1273.69980751	High	High	High	1.3e7		1.3e7	3.37298679351807	High	0	0.0001046
High	[R].FRPSYFPFTEPSAEVDVMGK.[N]		1.05584E-05	0	1	2	14	A6TAI3	A6TAI3 [243-262]	0	2304.10053055	Not Found	High	High		9.6e6	1.3e7	4.45151233673096	High	0	3.347E-10
High	[K].TIDGILVQLPLPAGIDNVK.[V]		0.00255595	0	1	1	11	A6T5R4	A6T5R4 [91-109]	0	1976.14265345	High	High	High	1.7e7	8.2e6	4.0e6	3.93480634689331	High	0	0.000105
High	[R].DTPELVSFLHLPVQSGSDR.[V]		0.00098011	0	1	2	10	A6T6B5	A6T6B5 [254-272]	0	2097.06110858	Not Found	High	High		1.0e7	7.1e6	3.19440317153931	High	0	9.962E-06
High	[K].GVDLGEFPIMTFAEAER.[R]		6.38386E-05	0	1	1	60	A6TB35	A6TB35 [261-277]	0	1881.90512537	High	High	High	1.9e7	1.2e7	8.4e6	4.12874031066895	High	0	3.498E-07
High	[R].NQQIAGIGAALIEHWQR.[-]		9.73394E-06	0	1	8	57	P37323	P37323 [249-265]	0	1905.00895402	High	High	High	1.1e7	1.0e7		4.18952512741089	High	0	6.158E-08
High	[R].NQQIAGIGAALIEHWQR.[-]	1xDeamidated [N/Q]	0.000554884	0	1	8	9	P37323	P37323 [249-265]	0	1905.99297002	High	High	Not Found		7.3e6		3.49252796173096	High	0	3.685E-07
High	[R].SDLSADINEHLIVELYSK.[-]		2.78575E-05	0	1	1	112	B5XNB5	B5XNB5 [189-206]	0	2046.03897615	High	High	High	2.1e7	1.3e7	8.5e6	3.62695550918579	High	0	0.0002776
High	[R].SDLSADINEHLIVELYSK.[-]	1xDeamidated [N8]	0.000210338	0	1	1	19	B5XNB5	B5XNB5 [189-206]	0	2047.02299215	High	High	High		1.3e7		3.55529189109802	High	0	6.662E-08
High	[K].GEASAHLIEDIPTGIYTIPEISSVGK.[T]		0.0256176	0	1	2	2	A6TGE6	A6TGE6 [336-361]	0	2697.39815202	Not Found	Not Found	High			4.1e6	3.49825525283813	High	0.0004951	0.01411
High	[R].TDSFLFHYNFPPYSVGETGMVGSPK.[R]		5.84821E-06	0	1	2	44	A6TEI3	A6TEI3 [373-397]	0	2777.29157856	High	High	High	1.8e7		1.4e7	5.30733728408813	High	0	2.812E-07
High	[R].TDSFLFHYNFPPYSVGETGMVGSPK.[R]	1xDeamidated [N9]	2.41959E-05	0	1	2	12	A6TEI3	A6TEI3 [373-397]	0	2778.27559456	High	High	High	7.3e6			5.30067443847656	High	0	1.107E-07
High	[K].GHQVVASSSLVPHNDPTLLFTNAGMNQFK.[D]		0.0105805	0	1	1	4	A6TCV9	A6TCV9 [20-48]	0	3109.55237792	Not Found	Not Found	High				3.50442957878113	High	0	6.851E-05
High	[K].GHQVVASSSLVPHNDPTLLFTNAGMNQFK.[D]	1xDeamidated [N/Q]	0.00269809	0	1	1	6	A6TCV9	A6TCV9 [20-48]	0	3110.53639392	Not Found	Not Found	High			6.7e6	3.76458358764648	High	0	6.081E-06
High	[R].FMGEPEFTIDHADQYPQILLER.[G]		0.000390149	0	1	2	23	A6TFH4	A6TFH4 [191-212]	0	2649.26536384	High	High	High		1.4e7	1.3e7	3.26882147789001	High	0.0003995	0.01075
High	[R].AAEGSHIHLGAQNVDVNLSGAFTGETSAEMLK.[D]	1xDeamidated [Q/N]	9.03086E-05	0	1	1	59	Q7X222	Q7X222 [53-84]	0	3255.55864533	High	High	High	9.2e6	1.6e7	1.8e7	6.34632396697998	High	0	1.491E-08
High	[K].AANDDLLNSFWLLDSEKGEAR.[C]	1xDeamidated [N]	3.18999E-05	0	1	1	7	A6TCJ1	A6TCJ1 [10-30]	1	2365.13064497	High	Not Found	High				5.22303152084351	High	0	2.376E-09
High	[-].METTKPSFQDVLEFVR.[L]	1xDeamidated [Q9]	0.000182693	0	1	1	4	B5XPI0	B5XPI0 [1-16]	0	1927.94699058	High	High	Not Found	7.8e6			4.5328106880188	High	0	5.206E-08
High	[K].TAAFSLPLLNNIDPELR.[A]		0.00187734	0	1	1	12	P33906	P33906 [57-73]	0	1884.02253837	High	High	High		1.4e7	6.2e6	3.47193384170532	High	0	8.131E-06
High	[K].VAIANVLKEEGFIEDFK.[V]		2.52447E-06	0	1	2	71	A6TEV8	A6TEV8 [34-50]	1	1922.02695503	High	High	High	1.2e7	9.7e6	1.0e7	4.3741512298584	High	0	9.095E-10
High	[K].VAIANVLKEEGFIEDFK.[V]	1xDeamidated [N5]	0.00530438	0	1	2	1	A6TEV8	A6TEV8 [34-50]	1	1923.01097103	High	Not Found	Not Found				3.48054647445679	High	0	2.017E-05
High	[R].LPSEFDLSAFLHAGENR.[L]		1.78617E-05	0	1	2	44	A6TI29	A6TI29 [168-184]	0	1902.93445164	High	High	High	8.3e6	1.7e7	1.1e7	4.31943702697754	High	0	1.549E-09
High	[R].ILLSSMPGCAVTEVEIDGVLHEYSTK.[E]	1xCarbamidomethyl [C9]	3.54863E-07	0	1	1	86	A6TEU8	A6TEU8 [46-71]	0	2848.4107076	High	High	High	1.4e7	1.1e7		5.60868644714355	High	0	8.807E-10
High	[R].AAGELPAAPQVSVEEASANLAELLNAGLGGSDND.[-]		8.82094E-07	0	1	1	27	A6TGP1	A6TGP1 [1374-1407]	0	3250.57098363	High	High	High	1.2e7		1.1e7	6.32903242111206	High	0	5.773E-10
High	[R].AAGELPAAPQVSVEEASANLAELLNAGLGGSDND.[-]	1xDeamidated [Q/N]	2.74082E-05	0	1	1	21	A6TGP1	A6TGP1 [1374-1407]	0	3251.55499963	High	High	High		1.3e7	4.6e6	6.44634866714478	High	0	1.819E-09
High	[R].QPDLIPLLR.[T]		0.0146087	0	1	1	14	B5XZL9	B5XZL9 [42-50]	0	1064.64625598	High	High	Not Found				2.49596309661865	High	6.713E-05	0.001686
High	[R].QSLGGLIEAYEEVAHR.[L]		4.6872E-05	0	1	1	29	A6TC99	A6TC99 [216-231]	0	1771.89733789	High	High	High		1.2e7	1.2e7	4.00824737548828	High	0	6.186E-09
High	[R].GVYMQGAQLAQALGLVSGAVISSKPVVAIK.[R]		5.02474E-06	0	1	2	13	A6TF98	A6TF98 [284-313]	0	2955.66997394	High	High	High		1.0e7	1.0e8	6.39743995666504	High	0	2.327E-09
High	[R].GVYMQGAQLAQALGLVSGAVISSKPVVAIK.[R]	1xDeamidated [Q]	0.00453492	0	1	2	5	A6TF98	A6TF98 [284-313]	0	2956.65398994	High	High	Not Found	7.9e6	8.5e6		4.73159790039063	High	0	1.531E-05
High	[R].LPVDGVVEAVIAGVQEGCR.[D]	1xCarbamidomethyl [C18]	0.00812525	0	1	1	3	A6T9W8	A6T9W8 [110-128]	0	1968.0218867	Not Found	High	High				3.02878880500793	High	0	4.297E-05
High	[R].ELLSGVATNSAYLDGLMKPYLSR.[Q]		0.00307225	0	1	2	4	A6T5E9	A6T5E9 [50-72]	0	2498.29593573	Not Found	Not Found	High			8.8e6	3.74774217605591	High	0	2.187E-05
High	[R].ELLSGVATNSAYLDGLMKPYLSR.[Q]	1xDeamidated [N9]	0.000554884	0	1	2	6	A6T5E9	A6T5E9 [50-72]	0	2499.27995173	Not Found	High	High				3.77645182609558	High	0	3.697E-07
High	[K].ELAGWMCDVLDNINDDAVIER.[V]	1xCarbamidomethyl [C7]	1.83524E-05	0	1	1	14	A6TCG5	A6TCG5 [381-401]	0	2448.1169854	High	High	High	1.0e7	8.3e6	1.9e7	4.60472393035889	High	0	8.95E-10
High	[K].NVHLSGGVGIGGVLEPLQANPTIIEDNCFIGAR.[S]	1xDeamidated [N/Q]; 1xCarbamidomethyl [C28]	4.99294E-07	0	1	1	66	B5Y1K5	B5Y1K5 [155-187]	0	3418.74236407	High	High	High	3.4e6	2.0e6	1.0e7	6.45804166793823	High	0	1.767E-12
High	[-].METTKPSFQDVLEFVR.[L]		1.2903E-05	0	1	1	50	B5XPI0	B5XPI0 [1-16]	0	1926.96297458	High	High	High	1.7e7	5.3e6		4.70344829559326	High	0	2.466E-08
High	[K].NVHLSGGVGIGGVLEPLQANPTIIEDNCFIGAR.[S]	1xCarbamidomethyl [C28]	2.56108E-08	0	1	1	32	B5Y1K5	B5Y1K5 [155-187]	0	3417.75834807	High	High	High	1.1e7	1.2e7		7.3574104309082	High	0	7.957E-15
High	[K].GDIIIDGGNTFFQDTIR.[R]	1xDeamidated [N/Q]	0.00156164	0	2	2	2	P00350; P41576	P00350 [94-110]; P41576 [94-110]	0	1882.91813327	Not Found	High	Not Found		3.4e7		5.37865924835205	High	0	2.318E-06
High	[R].EVLEAGPSIPVEILGLSGVPAAGDEVTVVR.[D]		4.13785E-05	0	1	2	41	A6TEI7	A6TEI7 [622-651]	0	2973.61429266	High	High	High	3.4e7	1.3e7	5.6e6	5.59380483627319	High	0	7.189E-09
High	[R].AANKFPAIIYGGEAAPVAIELDHDK.[L]		1.59821E-08	0	1	1	45	B5XP25	B5XP25 [22-46]	1	2610.35622775	High	High	High			1.8e7	6.74957084655762	High	0	3.471E-15
High	[R].AANKFPAIIYGGEAAPVAIELDHDK.[L]	1xDeamidated [N3]	2.32951E-05	0	1	1	19	B5XP25	B5XP25 [22-46]	1	2611.34024375	High	High	High			1.4e7	4.57300806045532	High	0	1.354E-09
High	[R].ALDILTVTPPDVFNHNLENVPR.[L]		0.000427799	0	1	1	11	B5XZS6	B5XZS6 [179-200]	0	2474.30379831	High	High	High		1.6e7	1.2e7	3.15244269371033	High	0	2.332E-07
High	[R].ALDILTVTPPDVFNHNLENVPR.[L]	1xDeamidated [N]	0.00274225	0	1	1	7	B5XZS6	B5XZS6 [179-200]	0	2475.28781431	Not Found	High	High			3.6e6	4.0141978263855	High	0	1.079E-05
High	[K].EEGFIEDFKVEGDTKPELELTLK.[Y]		1.07798E-06	0	1	1	140	A6TEV8	A6TEV8 [42-64]	1	2666.34471947	High	High	High	9.7e6	2.3e7	2.1e7	4.74862718582153	High	0	2.572E-07
High	[R].LADGEEFTVGQNISVELFADVK.[K]		1.70114E-05	0	1	1	37	A6TEX2	A6TEX2 [84-105]	0	2381.18709678	High	High	High	4.0e6	9.4e6	1.2e7	4.59173488616943	High	0	3.147E-06
High	[R].LADGEEFTVGQNISVELFADVK.[K]	1xDeamidated [N/Q]	0.00100702	0	1	1	57	A6TEX2	A6TEX2 [84-105]	0	2382.17111278	High	High	High		6.3e6	4.4e6	4.48791217803955	High	0	0.000408
High	[R].QASITQELTEIVSGAAAV.[-]		0.0146087	0	1	1	19	A6TG37	A6TG37 [270-287]	0	1787.93853393	High	High	High	8.1e6	1.3e7		3.31344556808472	High	0.0002857	0.008135
High	[K].MAIGPVVDNGFYYDVDLDHTLTQEDIDALEK.[R]	1xDeamidated [Q/N]	0.000727551	0	1	1	14	B5XQC6	B5XQC6 [92-122]	0	3497.63047275	High	High	High	5.3e6	1.5e7	8.7e6	5.02792549133301	High	0	5.972E-07
High	[R].FLSQPFFVAEVFTGSPGK.[Y]		0.000228152	0	1	2	37	A6TG36	A6TG36 [400-417]	0	1958.00582571	High	High	High	1.7e7		1.8e7	3.74473857879639	High	0	0.0001674
High	[K].GPFIDLHLLK.[K]		0.0280437	0	1	1	37	B5XN98	B5XN98 [8-17]	0	1152.6775561	High	High	High			7.0e6	2.96885895729065	High	0.0002092	0.004534
High	[K].VINDNFGIVEGLMTTVHATTATQK.[T]		2.51743E-09	0	1	1	154	P24164	P24164 [155-178]	0	2560.30756299	High	High	High	1.4e7		2.0e7	6.09401702880859	High	0	7.925E-15
High	[K].VINDNFGIVEGLMTTVHATTATQK.[T]	1xDeamidated [Q/N]	2.98357E-07	0	1	1	44	P24164	P24164 [155-178]	0	2561.29157899	High	High	High	8.8e6			5.41385793685913	High	0	1.138E-11
High	[R].RLVDVAQDLVVTEDDCGTLEGITMTPVIEGGDVK.[E]	1xCarbamidomethyl [C16]	0.0273077	0	1	1	1	A6TGP1	A6TGP1 [799-832]	1	3644.80336828	Not Found	Not Found	High				3.80469608306885	High	0	0.0003755
High	[R].SLAESFAANVTAELDNAGLAHGK.[V]	1xDeamidated [N]	0.000708105	0	1	2	9	A6TFH4	A6TFH4 [22-44]	0	2287.12008031	High	High	High				4.61755990982056	High	0	6.48E-05
High	[R].NVGEHEVNFQVHSEVFAK.[V]	1xDeamidated [Q/N]	3.65288E-05	0	1	1	45	A6THB4	A6THB4 [124-141]	0	2070.98794411	High	High	High	2.8e6		1.2e7	4.69444799423218	High	0	2.153E-08
High	[R].AAEGSHIHLGAQNVDVNLSGAFTGETSAEMLK.[D]		1.49364E-05	0	1	1	25	Q7X222	Q7X222 [53-84]	0	3254.57462933	High	High	High	1.2e7	1.8e7		5.02831840515137	High	0	2.631E-08
High	[K].IAEQVIIQYGGSVNAGNAAELFTQPDIDGALVGGASLK.[A]	1xDeamidated [N/Q]	1.23555E-05	0	1	1	69	Q7X222	Q7X222 [201-238]	0	3787.93887427	Not Found	High	High		2.2e7	9.3e6	6.65206098556519	High	0	5.624E-10
High	[R].ALLNSMVIGVTEGFTK.[K]		1.54301E-05	0	1	2	245	A6TEV7	A6TEV7 [70-85]	0	1679.90366891	High	High	High		2.1e7	1.1e7	5.08207702636719	High	0	1.809E-06
High	[R].ALLNSMVIGVTEGFTK.[K]	1xDeamidated [N4]	0.000869986	0	1	2	2	A6TEV7	A6TEV7 [70-85]	0	1680.88768491	High	High	Not Found	8.4e6			3.20761275291443	High	0	8.19E-07
High	[K].ELLSIGIQPDILICR.[S]	1xCarbamidomethyl [C14]	0.000181705	0	1	2	29	A6TD54	A6TD54 [197-211]	0	1739.97241746	High	High	High	2.1e7	1.4e7	7.5e6	3.69653177261353	High	0	3.307E-06
High	[K].SVEELNAELLNLLR.[E]		2.30226E-06	0	1	1	114	B5XNA2	B5XNA2 [10-23]	0	1612.89046166	High	High	High	1.5e7	5.3e6	6.0e6	4.58452224731445	High	0	2.149E-09
High	[K].TVYSTDNPDLLVLEFR.[N]		0.000101745	0	1	1	2	A6TC99	A6TC99 [14-29]	0	1881.95926939	High	Not Found	Not Found	3.2e7			4.32901191711426	High	0	1.847E-08
High	[K].GADLLQALVDSELQPSR.[G]		4.58245E-06	0	1	1	3	A6T9Y5	A6T9Y5 [360-376]	0	1811.94976733	High	Not Found	High	1.6e7			4.30565071105957	High	0	7.681E-11
High	[K].NMITGAAQMDGAILVVAATDGPMPQTR.[E]		1.10862E-05	0	1	1	61	A6TEX7	A6TEX7 [91-117]	0	2729.34191632	High	High	High	1.3e7	2.2e7	1.4e7	6.0739860534668	High	0	3.64E-10
High	[K].NMITGAAQMDGAILVVAATDGPMPQTR.[E]	1xDeamidated [Q/N]	0.000295937	0	1	1	32	A6TEX7	A6TEX7 [91-117]	0	2730.32593232	High	High	High	1.0e7	9.0e6	3.6e7	5.50067853927612	High	0	1.28E-06
High	[K].VALQDAGLSVSDINDVILVGGQTR.[M]		3.93721E-06	0	1	2	6	A6T4F4	A6T4F4 [322-345]	0	2440.30419217	High	High	Not Found	5.4e7	5.5e7		5.48458003997803	High	0	1.154E-10
High	[R].QGPQIVVGTPGR.[L]		0.000500598	0	1	2	2	P33906	P33906 [124-135]	0	1208.6745959	High	Not Found	Not Found	7.7e7			2.98309898376465	High	0	3.652E-06
High	[K].HSQVFSTAEDNQSAVTIHVLQGER.[K]		0.00749376	0	1	2	1	A6T4F4	A6T4F4 [422-445]	0	2653.29648094	High	Not Found	Not Found				2.25022506713867	High	0	3.724E-05
High	[K].HSQVFSTAEDNQSAVTIHVLQGER.[K]	1xDeamidated [Q]	0.00672712	0	1	2	5	A6T4F4	A6T4F4 [422-445]	0	2654.28049694	High	Not Found	High	2.1e7			4.04832458496094	High	0	3.079E-05
High	[K].NELSQYGILPEEWGGESQFVHVSAK.[A]		0.00101249	0	1	2	9	A6TEI7	A6TEI7 [518-542]	0	2804.35259881	Not Found	High	High			1.5e7	5.21005487442017	High	0	4.513E-06
High	[K].NELSQYGILPEEWGGESQFVHVSAK.[A]	1xDeamidated [N/Q]	0.00181733	0	1	2	41	A6TEI7	A6TEI7 [518-542]	0	2805.33661481	High	High	High	1.6e7	1.5e7	5.3e6	5.22106313705444	High	0	3.563E-06
High	[K].FTESVDVAVNLGIDAR.[K]		2.59382E-06	0	1	1	111	A6TGN6	A6TGN6 [38-53]	0	1705.87553983	High	High	High	6.5e6	1.3e7	3.9e6	5.2379674911499	High	0	6.007E-10
High	[R].LVLADGLIDASAQKPELIIDAATLTGAAK.[T]	1xDeamidated [Q13]	0.0173438	0	1	1	2	A6TCE4	A6TCE4 [282-310]	0	2879.59758043	Not Found	Not Found	High			5.5e6	3.17338562011719	High	0	0.0001665
High	[K].FTESVDVAVNLGIDAR.[K]	1xDeamidated [N10]	0.00757505	0	1	1	2	A6TGN6	A6TGN6 [38-53]	0	1706.85955583	High	Not Found	Not Found				4.15819358825684	High	0	3.782E-05
High	[R].LVLADGLIDASAQKPELIIDAATLTGAAK.[T]		0.00429627	0	1	1	2	A6TCE4	A6TCE4 [282-310]	0	2878.61356443	Not Found	High	Not Found				3.32543849945068	High	0	5.63E-05
High	[K].FADVACAGPLLAAELDALGK.[A]	1xCarbamidomethyl [C6]	5.6453E-09	0	1	1	264	B5XUB8	B5XUB8 [157-176]	0	2002.03138876	High	High	High	3.6e7	2.0e7	3.2e7	6.35436916351318	High	0	2.69E-09
High	[K].VALQDAGLSVSDINDVILVGGQTR.[M]	1xDeamidated [N14]	6.40671E-07	0	1	2	2	A6T4F4	A6T4F4 [322-345]	0	2441.28820817	Not Found	High	Not Found				5.05765628814697	High	0	2.359E-12
High	[K].IADQISDAVLDAILEQDPK.[A]		3.10183E-06	0	1	2	55	A6TDV1	A6TDV1 [19-37]	0	2054.06519087	High	High	High	1.1e7	1.3e7	3.6e7	4.46205711364746	High	0	3.134E-08
High	[K].IADQISDAVLDAILEQDPK.[A]	1xDeamidated [Q]	0.000271357	0	1	2	9	A6TDV1	A6TDV1 [19-37]	0	2055.04920687	High	Not Found	High	2.0e7			5.10756635665894	High	0	1.049E-07
High	[K].ALPVGTLLLELIYVVEAQAPK.[Q]		5.91738E-05	0	1	2	4	A6T4J7	A6T4J7 [808-828]	0	2237.31553234	Not Found	High	High		3.3e7	3.6e7	4.52709865570068	High	0	1.119E-08
High	[K].EGVITVEDGTGLEDELDVVEGMQFDR.[G]		3.25386E-07	0	1	3	155	A6TH53	A6TH53 [172-197]	0	2852.31422383	High	High	High	4.0e7	2.5e7	2.2e7	6.64063692092896	High	0	6.497E-11
High	[K].EGVITVEDGTGLEDELDVVEGMQFDR.[G]	1xDeamidated [Q23]	1.15149E-05	0	1	3	66	A6TH53	A6TH53 [172-197]	0	2853.29823983	High	High	High	1.7e7	4.8e7	1.2e7	6.45713901519775	High	0	2.522E-08
High	[K].LGAMATINQVIDQETAQLVAEEMGHK.[V]		7.76537E-10	0	1	2	24	A6TEI7	A6TEI7 [345-370]	0	2797.38588954	High	High	High	6.8e6	3.3e7	3.1e8	7.05598258972168	High	0	1.654E-17
High	[K].LGAMATINQVIDQETAQLVAEEMGHK.[V]	1xDeamidated [Q/N]	1.64365E-07	0	1	2	34	A6TEI7	A6TEI7 [345-370]	0	2798.36990554	High	High	High	9.8e6	1.7e7	3.4e7	6.58403873443604	High	0	2.294E-13
High	[R].QVGVPYIIVFLNK.[C]		0.000131976	0	1	1	155	A6TEX7	A6TEX7 [125-137]	0	1489.87771231	High	High	High	5.6e6	1.2e7	1.2e7	3.76631045341492	High	0	3.209E-07
High	[R].GNPTVEAEVHLEGGFVGMAAAPSGASTGSR.[E]		3.47897E-05	0	1	2	41	A6TD53	A6TD53 [17-46]	0	2856.35809483	High	High	High	1.7e7	5.0e6	1.2e7	6.12075805664063	High	0	2.753E-09
High	[R].GNPTVEAEVHLEGGFVGMAAAPSGASTGSR.[E]	1xDeamidated [N2]	2.52447E-06	0	1	2	62	A6TD53	A6TD53 [17-46]	0	2857.34211083	High	High	High	9.2e6	2.6e7	3.7e7	5.86229372024536	High	0	8.676E-07
High	[K].AANDDLLNSFWLLDSEK.[G]		1.39073E-06	0	1	1	162	A6TCJ1	A6TCJ1 [10-26]	0	1950.94434756	High	High	High		4.5e6	1.3e7	5.75755834579468	High	0	6.653E-09
High	[K].AANDDLLNSFWLLDSEK.[G]	1xDeamidated [N]	7.92934E-05	0	1	1	4	A6TCJ1	A6TCJ1 [10-26]	0	1951.92836356	High	High	Not Found				5.58557176589966	High	0	2.114E-06
High	[K].GDLGLVIACLPYA.[-]	1xCarbamidomethyl [C9]	0.00105162	0	1	1	23	B5XQC8	B5XQC8 [53-65]	0	1361.71334944	High	High	High			1.8e8	3.56687712669373	High	0	1.378E-06
High	[R].VGAGPFPTELFDETGEFLCK.[Q]	1xCarbamidomethyl [C19]	1.31735E-06	0	1	2	117	A6TH93	A6TH93 [274-293]	0	2214.04234728	High	High	High	2.9e7	1.8e7	9.1e6	5.53222274780273	High	0	1.014E-09
High	[K].TAIESALTALESSLK.[G]		3.63314E-05	0	1	1	143	A6T4F4	A6T4F4 [563-577]	0	1533.83702911	High	High	High	1.1e7	1.1e7	1.3e7	4.38830900192261	High	0	8.33E-09
High	[K].IAEQVIIQYGGSVNAGNAAELFTQPDIDGALVGGASLK.[A]	2xDeamidated [Q/N]	1.48419E-06	0	1	1	13	Q7X222	Q7X222 [201-238]	0	3788.92289027	Not Found	High	High		1.6e7	9.9e6	6.05592966079712	High	0	1.048E-11
High	[K].ALIEEMASAYEDPSEVVEFYSK.[N]		4.63239E-06	0	1	1	108	A6T5H9	A6T5H9 [369-390]	0	2507.15341334	High	High	High	2.1e7	4.0e7	2.9e7	6.02096700668335	High	0	1.414E-09
High	[K].LGVDIDNLLCSQPDTGEQALEICDALAR.[S]	1xDeamidated [Q/N]; 2xCarbamidomethyl [C10; C23]	0.00795185	0	1	2	5	A6TCW1	A6TCW1 [108-135]	0	3087.46090581	Not Found	High	Not Found				4.38419723510742	High	0	4.517E-05
High	[R].AGLGMMEGVLEHVPSAR.[I]		0.00158722	0	1	2	4	A6TCB0	A6TCB0 [79-95]	0	1753.87238555	Not Found	Not Found	High			7.4e6	2.36415672302246	High	0	3.383E-06
High	[R].FGGEAVLAGSIIVR.[Q]		8.98204E-05	0	1	1	132	B5XSV6	B5XSV6 [26-39]	0	1388.78962558	High	High	High	8.9e6	1.7e7	1.1e7	4.02265882492065	High	0	1.254E-06
High	[K].KTAEDYLGEPVTEAVITVPAYFNDAQR.[Q]		5.48498E-05	0	1	2	14	A6T4F4	A6T4F4 [125-151]	1	2997.48400678	Not Found	Not Found	High			1.7e7	5.56100988388062	High	0	1.116E-08
High	[K].INPIEDMPHDANGTPVDIVLNPLGVPSR.[M]		7.06983E-06	0	1	2	5	A6TGP0	A6TGP0 [1079-1106]	0	2980.51968083	High	High	High	1.1e7			4.25210857391357	High	0	1.693E-08
High	[K].INPIEDMPHDANGTPVDIVLNPLGVPSR.[M]	1xDeamidated [N]	3.02966E-08	0	1	2	85	A6TGP0	A6TGP0 [1079-1106]	0	2981.50369683	High	High	High	2.7e7	1.4e7	5.0e6	5.62755489349365	High	0	2.14E-11
High	[K].INPIEDMPHDANGTPVDIVLNPLGVPSR.[M]	2xDeamidated [N12; N]	1.72581E-07	0	1	2	38	A6TGP0	A6TGP0 [1079-1106]	0	2982.48771283	High	High	High		1.6e7		5.94487714767456	High	0	1.93E-12
High	[K].GLTGYDSPYVPGWDCHGLPIELK.[V]	1xCarbamidomethyl [C15]	0.00181733	0	1	1	7	B5Y235	B5Y235 [83-105]	0	2574.2333358	Not Found	High	High		1.3e7	1.5e7	3.27678537368774	High	0	3.005E-06
High	[K].QLAMHVAASKPEFVKPEDVSAEVVEK.[E]		2.07889E-05	0	1	1	129	A6T4X2	A6T4X2 [168-193]	0	2838.47060545	High	High	High	2.1e7	2.7e7	1.6e7	3.86518669128418	High	0	1.664E-07
High	[K].QLAMHVAASKPEFVKPEDVSAEVVEK.[E]	1xDeamidated [Q1]	0.00197109	0	1	1	42	A6T4X2	A6T4X2 [168-193]	0	2839.45462145	High	High	High	1.7e7	9.5e6	6.5e6	2.83591818809509	High	0	9.23E-05
High	[R].LAAEQGIPVWAPEDVNHPLWIER.[I]		0.000236973	0	1	2	4	A6TF98	A6TF98 [48-70]	0	2640.35689649	Not Found	High	High				3.47720718383789	High	0	9.576E-05
High	[R].LAAEQGIPVWAPEDVNHPLWIER.[I]	1xDeamidated [Q/N]	0.000481964	0	1	2	26	A6TF98	A6TF98 [48-70]	0	2641.34091249	High	High	High	1.4e7	1.3e7	1.3e7	4.32509231567383	High	0	2.881E-07
High	[R].AEADLAVALEENNIPFEYQLGEGAFYGPK.[I]		0.00110416	0	1	1	4	B5XQC6	B5XQC6 [437-465]	0	3155.52078616	Not Found	High	Not Found		4.7e6		5.00083541870117	High	0	3.122E-06
High	[R].AEADLAVALEENNIPFEYQLGEGAFYGPK.[I]	1xDeamidated [N/Q]	0.00129198	0	1	1	44	B5XQC6	B5XQC6 [437-465]	0	3156.50480216	High	High	High		1.6e7	1.4e7	4.86277055740356	High	0	1.657E-06
High	[R].AEADLAVALEENNIPFEYQLGEGAFYGPK.[I]	2xDeamidated [N13; Q/N]	0.00381441	0	1	1	15	B5XQC6	B5XQC6 [437-465]	0	3157.48881816	High	High	High		8.2e6	1.1e7	4.98429679870605	High	0	0.0004416
High	[K].IAEQVIIQYGGSVNAGNAAELFTQPDIDGALVGGASLK.[A]		0.000147086	0	1	1	18	Q7X222	Q7X222 [201-238]	0	3786.95485827	High	High	High	5.0e6	3.1e6	1.6e7	5.1336932182312	High	0	3.524E-08
High	[R].EVTTTPLAADNWEGIEPIYETMPGWSETTFGVK.[E]	1xDeamidated [N11]	3.03811E-05	0	1	2	28	A6TH93	A6TH93 [355-387]	0	3670.71453668	High	High	High	6.8e6	1.1e7	1.5e7	5.63381338119507	High	0	7.047E-07
High	[K].LGVDIDNLLCSQPDTGEQALEICDALAR.[S]	2xCarbamidomethyl [C10; C23]	0.0063736	0	1	2	2	A6TCW1	A6TCW1 [108-135]	0	3086.47688981	Not Found	Not Found	High				4.04599332809448	High	0	2.794E-05
High	[R].EVTTTPLAADNWEGIEPIYETMPGWSETTFGVK.[E]		1.95857E-05	0	1	2	14	A6TH93	A6TH93 [355-387]	0	3669.73052068	High	High	High		1.1e7	1.2e7	5.21076679229736	High	0	1.003E-09
High	[K].VKPQVYAGLFPVSSDDYEAFR.[D]		0.00074753	0	1	1	4	A6TCI3	A6TCI3 [291-311]	0	2388.18703729	Not Found	Not Found	High			6.6e6	2.92075967788696	High	0	6.277E-07
High	[K].IIADAAIDAGR.[D]		0.00539105	0	1	2	2	A6T766	A6T766 [356-366]	0	1085.59494863	High	Not Found	Not Found	7.2e6			1.90636134147644	High	0	2.064E-05
High	[R].LMSAIPLNGVCDNYSWAEAISLLR.[N]	1xCarbamidomethyl [C11]	0.0215976	0	1	1	2	A6T4X3	A6T4X3 [104-127]	0	2693.34256861	Not Found	High	Not Found				2.85768055915833	High	0	0.0002464
High	[R].ADPLEQGAGDQGLMFGYATNETDVLMPAPVTYAHR.[L]	1xDeamidated [Q/N]	0.00347932	0	1	2	4	A6TDV1	A6TDV1 [110-144]	0	3736.72578684	Not Found	Not Found	High				3.84111833572388	High	4.486E-05	0.001519
High	[R].ADPLEQGAGDQGLMFGYATNETDVLMPAPVTYAHR.[L]	2xDeamidated [Q6; N20]	0.0129803	0	1	2	2	A6TDV1	A6TDV1 [110-144]	0	3737.70980284	Not Found	Not Found	High				3.93208909034729	High	0	9.882E-05
High	[K].ISYISTGGGAFLEFVEGK.[V]		8.05932E-05	0	1	1	51	B5XUB8	B5XUB8 [356-373]	0	1874.95345576	High	High	High	2.2e7	2.5e7		5.17217588424683	High	0	1.046E-06
High	[R].AVDSTYQYGLSAR.[G]		0.00252843	0	1	1	2	B5XWS2	B5XWS2 [185-197]	0	1430.69103368	High	Not Found	Not Found	2.3e7			3.79601621627808	High	0	5.426E-06
High	[R].ECAVQALYSWQLSHNDIADVEYQFLAEQDVK.[D]	1xDeamidated [Q/N]; 1xCarbamidomethyl [C2]	0.00254215	0	1	2	6	A6T5E9	A6T5E9 [11-41]	0	3670.70061827	Not Found	Not Found	High				4.96853446960449	High	0	3.292E-05
High	[R].GVLAVMPTIEEFPYTVR.[V]		0.000109172	0	1	1	78	A6TEI3	A6TEI3 [410-426]	0	1922.00919653	High	High	High	1.8e7	2.4e7	1.4e7	3.80708456039429	High	0	0.0001425
High	[R].DLALIEINPLVITK.[Q]		0.000110962	0	1	1	29	A6T6F6	A6T6F6 [192-205]	0	1551.93562101	High	High	High	2.0e7	2.1e7	1.4e7	4.42902565002441	High	0	7.032E-08
High	[K].EANNLGIPVFAIVDTNSDPDGVDFVIPGNDDAIR.[A]		1.63628E-06	0	1	2	58	A6T4X1	A6T4X1 [175-208]	0	3569.73944586	High	High	High	2.1e7	2.1e7	6.1e6	6.01395225524902	High	0	2.181E-11
High	[K].EANNLGIPVFAIVDTNSDPDGVDFVIPGNDDAIR.[A]	1xDeamidated [N]	8.05932E-05	0	1	2	71	A6T4X1	A6T4X1 [175-208]	0	3570.72346186	High	High	High	7.6e6	8.1e6	1.7e7	5.27555704116821	High	0	1.153E-06
High	[K].EANNLGIPVFAIVDTNSDPDGVDFVIPGNDDAIR.[A]	2xDeamidated [N]	5.16278E-06	0	1	2	32	A6T4X1	A6T4X1 [175-208]	0	3571.70747786	High	High	High		1.2e7		6.75926446914673	High	0	9.448E-11
High	[R].NPMELVDVADLLK.[S]		0.00451047	0	1	1	11	A6TB35	A6TB35 [288-300]	0	1456.7715922	High	High	High		1.2e7		3.34245443344116	High	0	2.056E-05
High	[R].ASPSLLDGIVVEYYGTPTPLR.[Q]		2.34217E-05	0	1	1	13	B5Y1J9	B5Y1J9 [32-52]	0	2248.18597469	High	High	High		9.1e6	1.5e7	4.4680552482605	High	0	1.677E-08
High	[R].DFNEALVHQVVVAYAAGAR.[Q]		7.95776E-07	0	1	1	35	A6TEX1	A6TEX1 [22-40]	0	2030.04539903	Not Found	High	High			1.5e7	5.68140029907227	High	0	1.696E-10
High	[K].AEFYSEVLTVVVDGK.[E]		0.00319084	0	1	1	2	A6TBR5	A6TBR5 [54-68]	0	1655.85267917	Not Found	Not Found	High				3.17129564285278	High	0	0.0004138
High	[R].SQQQAGLLDTPIR.[Y]		0.000202508	0	1	1	24	Q9F663	Q9F663 [83-95]	0	1426.76486732	High	High	High	7.6e9		5.5e9	3.69111847877502	High	0	2.168E-06
High	[R].EMAHQQIGMEVLNR.[V]		2.87783E-05	0	1	1	12	P33318	P33318 [134-147]	0	1655.79922065	High	High	High	1.1e8		1.1e7	4.97637224197388	High	0	8.015E-08
High	[K].QLLEYDDVANDQR.[R]		0.000348182	0	1	2	2	A6T4P1	A6T4P1 [644-656]	0	1578.73944032	Not Found	Not Found	High			1.1e7	3.684161901474	High	0	1.616E-07
High	[R].DVLGMAQTGSGK.[T]		0.0050526	0	1	2	8	P33906	P33906 [45-56]	0	1163.57249859	High	High	High			2.6e7	3.32756233215332	High	0	0.000329
High	[R].VTVQDAVEK.[I]		0.00803809	0	1	1	13	B5XTE8	B5XTE8 [4-12]	0	988.53095142	High	High	High	1.2e9			3.00877523422241	High	0	4.537E-05
High	[R].SMLDTMNHGGR.[I]		0.0160039	0	1	2	6	A6TFL2	A6TFL2 [248-258]	0	1218.5354016	High	High	High	3.8e7		3.1e7	2.89712381362915	High	0	0.000143
High	[K].EGPAEDPSNQEAIAK.[L]		7.29673E-07	0	1	1	20	A6T5N6	A6T5N6 [384-398]	0	1555.72345589	High	High	High	5.5e8			4.39016628265381	High	0	2.963E-12
High	[R].VSTLDLENLPR.[N]		0.000780644	0	1	1	16	A6T726	A6T726 [179-189]	0	1256.68449182	High	High	High	1.8e8	1.2e7	3.9e7	3.29929184913635	High	0	6.747E-07
High	[R].TFEVTEDESKEK.[Y]		0.00264031	0	1	2	16	A6T6A3	A6T6A3 [23-34]	1	1441.66929511	High	High	High	7.4e7	1.6e7	1.5e7	3.6274049282074	High	0	1.929E-05
High	[K].QIEEATSDYDR.[E]		0.000567043	0	1	3	23	A6TH53	A6TH53 [352-362]	0	1326.58081452	High	High	High	1.8e9			3.27653169631958	High	0	2.647E-06
High	[K].GDGCGQCAACNLR.[A]	3xCarbamidomethyl [C4; C7; C10]	0.000144714	0	1	2	4	A6T5I7	A6T5I7 [194-206]	0	1438.56202787	High	High	Not Found	3.5e7			4.39799833297729	High	0	3.434E-08
High	[-].MSIRPLHDR.[V]		0.0117829	0	1	2	4	A6TH52	A6TH52 [1-9]	0	1124.59932256	Not Found	High	High			3.0e7	1.84370923042297	High	0	8.308E-05
High	[K].DVYGIDDALR.[A]		0.0260303	0	1	2	2	A6T562	A6T562 [190-199]	0	1136.55822874	High	Not Found	Not Found	1.4e7			2.0489821434021	High	0	0.0003437
High	[-].MNLHEYQAK.[Q]		0.00765722	0	1	1	18	A6T6F6	A6T6F6 [1-9]	0	1133.54080461	High	High	High	4.5e8	2.4e7	1.8e8	3.36214590072632	High	0	0.0001491
High	[R].GAAQNIIPSSTGAAK.[A]		4.43992E-05	0	1	1	42	P24164	P24164 [193-207]	0	1385.73831823	High	High	High	5.2e9		2.3e9	4.28768110275269	High	0	4.245E-06
High	[R].LGIVKPWNSTWFANTK.[E]		1.8435E-06	0	1	1	142	B5XNA0	B5XNA0 [12-27]	0	1861.99592979	High	High	High	4.5e7	1.8e7	1.3e7	5.22061347961426	High	0	1.064E-10
High	[K].VETDFAAEVAAMSK.[Q]		7.7103E-06	0	1	1	38	A6T4X2	A6T4X2 [268-281]	0	1468.69882116	High	High	High		8.8e6	2.1e8	5.16455173492432	High	0	1.665E-06
High	[K].QQQAQVEQVLK.[T]		0.000964309	0	1	1	16	A6TCV9	A6TCV9 [351-361]	0	1298.70628988	High	High	High	1.2e8	3.9e7	2.9e7	3.45382142066956	High	0	5.899E-06
High	[K].VANLAAAQADR.[E]		0.000369569	0	1	2	7	A6TFH4	A6TFH4 [58-68]	0	1099.58544657	Not Found	High	High				4.28876733779907	High	0	1.806E-07
High	[K].LQTLPR.[D]		0.0275998	0	1	1	15	B5XNA6	B5XNA6 [48-53]	0	727.44609977	High	High	High	4.0e8			1.48888027667999	High	0.002655	0.07474
High	[R].AVAVDSGVTAVAK.[R]		0.000107995	0	1	2	16	A6TGP0	A6TGP0 [707-719]	0	1187.66302813	High	High	High	3.5e8	1.3e8	2.3e8	4.43289566040039	High	0	4.379E-08
High	[K].HFAALSTNAK.[A]		0.00174028	0	1	2	6	A6TGT4	A6TGT4 [239-248]	0	1059.55816925	High	Not Found	High			1.6e8	3.00050568580627	High	0	2.796E-06
High	[R].VGAADDLASGR.[S]		0.000964309	0	1	2	8	A6TD24	A6TD24 [657-667]	0	1031.51161293	High	High	High	3.2e7			4.18048191070557	High	0	2.254E-06
High	[R].SVITVGPYLR.[L]		0.024418	0	1	1	2	A6TGP1	A6TGP1 [353-362]	0	1104.64117058	High	Not Found	Not Found	7.0e6			1.72337985038757	High	4.486E-05	0.001473
High	[K].VAEETPHLIHK.[I]		0.000974814	0	1	1	21	A6T6F6	A6T6F6 [136-146]	0	1273.68991159	High	High	High	7.4e8	1.7e7	2.6e8	3.42327570915222	High	0	9.761E-06
High	[R].VEYLLQSQINPQLAGHGGR.[V]		1.6737E-05	0	1	1	2	B5XTS2	B5XTS2 [111-129]	0	2080.09341181	High	Not Found	Not Found				3.33151292800903	High	0	7.548E-10
High	[R].VGGEMNLSK.[T]		0.0107528	0	1	2	10	A6TB02	A6TB02 [46-54]	0	934.46624274	High	High	High	2.3e8		3.1e7	3.1554434299469	High	0	7.073E-05
High	[K].KVYAAIEAGDK.[A]		0.000489864	0	1	2	20	B5Y237	B5Y237 [34-44]	1	1164.62591438	High	High	High	1.1e7			4.03725242614746	High	0	8.213E-06
High	[R].GQVLAKPGTINPHTK.[F]	2xDeamidated [Q2; N11]	0.0235233	0	1	1	3	A6TEX7	A6TEX7 [290-304]	0	1562.85368314	Not Found	High	High		4.9e7	4.7e7	3.77486538887024	High	0	0.0002869
High	[R].GQVLAKPGTINPHTK.[F]		5.98187E-05	0	1	1	15	A6TEX7	A6TEX7 [290-304]	0	1560.88565114	High	High	High	7.5e8	2.1e7		4.44182014465332	High	0	1.808E-07
High	[R].IQGQSDSPLTAHGER.[Q]		4.22464E-06	0	1	2	4	A6TI09	A6TI09 [20-34]	0	1595.77722281	Not Found	High	High		9.7e6	5.2e6	4.05450057983398	High	0	6.664E-08
High	[K].GQIEGAVSSSDASTEK.[L]		2.15728E-06	0	1	2	10	A6TDS5	A6TDS5 [44-59]	0	1565.72893515	High	High	High	1.6e8		9.2e7	5.21890115737915	High	0	7.731E-10
High	[K].GGGISGQAGAIR.[H]		0.00044918	0	1	2	27	A6TEN8	A6TEN8 [69-80]	0	1043.55923185	High	High	High	5.8e9			3.58347034454346	High	0	3.836E-06
High	[K].AVVESIQR.[V]		0.0212542	0	1	2	17	A6TEV8	A6TEV8 [70-77]	0	901.51015647	High	High	High				2.69422936439514	High	0	0.0003472
High	[R].YQGGHNAGHTLVINGEK.[T]	1xDeamidated [N/Q]	1.77487E-06	0	1	2	12	A6TH93	A6TH93 [34-50]	0	1795.8721862	High	High	High	2.7e8		2.5e7	4.48532962799072	High	0	1.428E-11
High	[R].RIDVQQVEAK.[-]		0.0101344	0	1	1	12	A6TCD4	A6TCD4 [364-373]	1	1185.65861147	High	High	High	1.0e8	1.1e7	7.5e7	3.49278330802917	High	0	0.0004053
High	[K].AMEMVAASK.[M]		0.0180065	0	1	2	6	A6TG37	A6TG37 [23-31]	0	937.44814987	High	High	High	1.2e8			2.60014986991882	High	0	0.0003052
High	[R].GMVNAVSFMVK.[V]		0.00516299	0	1	1	17	A6TEV4	A6TEV4 [46-56]	0	1182.60096204	High	High	High			1.3e8	3.61909294128418	High	0	2.163E-05
High	[K].QQLGLSPQDSLGSR.[S]		0.000418625	0	1	1	8	A6T7G4	A6T7G4 [150-163]	0	1485.76559555	High	High	High	9.9e6	3.1e7	4.2e7	3.7272961139679	High	0	2.077E-06
High	[R].VNGGLLVQDR.[D]	1xDeamidated [N/Q]	0.00955134	0	1	2	10	A6TGR3	A6TGR3 [382-391]	0	1071.579299	High	High	High	2.0e7		1.0e7	2.25484251976013	High	0	0.0004482
High	[R].VPLPPLTEER.[R]		0.00569028	0	1	1	27	B5Y1J9	B5Y1J9 [100-109]	0	1150.64664984	High	High	High	2.0e8		1.4e7	2.57109236717224	High	0	2.272E-05
High	[R].TFHIGGAASR.[A]		0.00014161	0	1	1	10	A6TGP1	A6TGP1 [934-943]	0	1016.5272035	High	High	High	3.7e7	8.4e6	5.2e7	3.46885228157043	High	0	4.219E-07
High	[R].ELISNASDAADK.[L]		0.000400865	0	1	1	22	A6T5N6	A6T5N6 [34-45]	0	1233.59573635	High	High	High	3.5e8			3.44789361953735	High	0	6.83E-07
High	[R].VLTEAAVAGK.[R]		0.00550881	0	1	1	15	A6TGP1	A6TGP1 [1331-1340]	0	958.55677228	High	High	High	7.4e6			2.6657772064209	High	0	2.15E-05
High	[K].DDKHSEAVIAAAAR.[L]		0.000150309	0	1	1	8	Q9F663	Q9F663 [269-282]	1	1453.73938083	High	High	High	3.4e8		7.7e7	3.83541631698608	High	0	3.675E-08
High	[K].TFTTQETMTNAHSAR.[D]		5.98187E-05	0	1	2	18	A6TGT4	A6TGT4 [209-223]	0	1695.77550823	High	High	High	5.9e8	3.6e6	1.5e7	4.77487468719482	High	0	1.443E-08
High	[K].LGEQLDAAK.[S]		0.0075343	0	1	2	5	A6T6Z0	A6T6Z0 [78-86]	0	944.5047367	High	Not Found	High				3.02278113365173	High	0	3.761E-05
High	[K].EQVQQALNAR.[K]		0.00363319	0	1	2	10	A6TAI3	A6TAI3 [65-74]	0	1156.60691026	High	High	High	2.8e8		9.7e7	3.54321789741516	High	0	2.023E-05
High	[K].GEGMVLTGPK.[E]		0.0210283	0	1	1	4	A6TGP1	A6TGP1 [522-531]	0	988.51319292	High	High	High	2.7e8			2.70459794998169	High	4.486E-05	0.001067
High	[R].SKGESSLFSR.[D]		0.0205835	0	1	2	10	A6TGP0	A6TGP0 [638-647]	1	1097.55856311	High	High	High	3.1e8	1.1e8	1.5e8	2.34820103645325	High	0	0.0002243
High	[R].EADGQDFQLYPGELGK.[R]		1.77652E-05	0	1	2	12	A6TDX0	A6TDX0 [13-28]	0	1766.82316988	High	High	High	1.4e8	4.9e7	2.4e8	4.62493133544922	High	0	8.392E-10
High	[R].APVQEIDNETR.[K]		0.000628532	0	1	2	8	A6TBN8	A6TBN8 [26-36]	0	1271.62261981	High	High	High	2.1e8		1.2e7	3.20821332931519	High	0	4.922E-07
High	[R].TLTIADNGIGMNR.[E]	1xDeamidated [N7]	0.000990787	0	1	1	2	A6T5N6	A6T5N6 [75-87]	0	1376.68384027	High	Not Found	Not Found	3.0e7			3.17674493789673	High	0	1.03E-06
High	[-].MAENQYYGTGR.[R]		0.00163964	0	1	2	12	A6TEN8	A6TEN8 [1-11]	0	1289.55791113	High	High	High	7.7e7		1.5e7	3.99297833442688	High	0	2.514E-06
High	[R].IYVHGSQADIR.[V]		0.000476769	0	1	2	21	A6TGQ1	A6TGQ1 [33-43]	0	1258.65386044	High	High	High	4.3e8	4.1e7	4.1e8	2.88282370567322	High	0	1.902E-05
High	[K].ASSGLNEEEIQK.[M]		0.000297545	0	1	2	12	A6T4F4	A6T4F4 [503-514]	0	1304.6328501	High	High	High	1.6e9			4.28972959518433	High	0	1.225E-07
High	[R].GGTVQYVDASR.[I]		0.00252843	0	1	2	6	A6TGP0	A6TGP0 [721-731]	0	1152.56437674	High	High	High	2.8e8			3.69313478469849	High	0	1.167E-05
High	[R].NDPLAMQR.[L]		0.0253461	0	1	2	8	A6T4F4	A6T4F4 [254-261]	0	944.46182608	High	High	High	3.0e8		8.8e7	2.73334860801697	High	0	0.0003262
High	[K].YADYQQIQFNHDK.[A]		3.13854E-05	0	1	1	16	B5XXK6	B5XXK6 [56-68]	0	1669.76051015	High	High	High	1.5e8	7.0e7	1.1e8	4.38228511810303	High	0	2.306E-09
High	[K].HVEGWDDPR.[M]		0.00317362	0	1	2	12	A6T6C3	A6T6C3 [282-290]	0	1110.49629724	High	High	High	2.2e8	2.0e7	2.3e8	2.99263572692871	High	0	8.116E-06
High	[R].GGAQGDLLCR.[V]	1xCarbamidomethyl [C9]	0.0123673	0	1	2	14	A6T4F5	A6T4F5 [316-325]	0	1046.50475377	High	High	High	3.3e6		6.8e6	3.48766422271729	High	0	0.0004394
High	[K].CQDEAQIVER.[G]	1xCarbamidomethyl [C1]	0.00196044	0	1	1	7	A6TE31	A6TE31 [206-215]	0	1247.5684761	High	High	High	2.6e7	3.9e6	5.1e7	3.25468683242798	High	0	9.774E-06
High	[K].ETAAYGHFGR.[E]		0.00816919	0	1	2	6	A6TDV1	A6TDV1 [354-363]	0	1108.5170327	High	High	High	9.3e7		2.3e7	2.80087995529175	High	0	0.0001201
High	[R].TMENQQPPIR.[I]		0.00336821	0	1	2	12	A6TAI3	A6TAI3 [177-186]	0	1213.59938205	High	High	High	1.1e8			3.12143683433533	High	0	1.467E-05
High	[R].VIVSQLHR.[S]		0.0242881	0	1	2	10	A6TGP0	A6TGP0 [144-151]	0	951.57342545	Not Found	High	High				2.20959734916687	High	0	0.000358
High	[K].ALSVPCSDSK.[A]	1xCarbamidomethyl [C6]	0.00749376	0	1	3	25	A6TH53	A6TH53 [133-142]	0	1063.50883606	High	High	High	2.5e9			2.70539736747742	High	0	3.808E-05
High	[K].ALGLVATDTLR.[L]		0.010695	0	1	1	2	A6TCA1	A6TCA1 [258-268]	0	1129.65754887	High	Not Found	Not Found				2.24566888809204	High	0	6.998E-05
High	[R].ADLNVPVKDGK.[V]		0.0197216	0	1	1	10	B5XUB8	B5XUB8 [20-30]	1	1155.63681341	Not Found	High	High			1.4e8	3.67376756668091	High	0	0.0002094
High	[R].YQGGHNAGHTLVINGEK.[T]		0.000363609	0	1	2	2	A6TH93	A6TH93 [34-50]	0	1794.8881702	High	Not Found	Not Found	4.4e7			3.04763722419739	High	0	1.372E-05
High	[R].EIVFTSGATESDNLAIK.[G]		0.000202508	0	1	2	17	A6TCF1	A6TCF1 [68-84]	0	1794.91198484	High	High	High	1.5e8	5.9e7	8.4e6	4.41815757751465	High	0	1.132E-07
High	[R].HYAHVDCPGHADYVK.[N]	1xCarbamidomethyl [C7]	2.4524E-08	0	1	1	150	A6TEX7	A6TEX7 [76-90]	0	1768.78601371	High	High	High	1.3e8	1.5e8	1.4e8	5.86258363723755	High	0	1.691E-13
High	[K].AEQAAAEQALK.[K]		0.0261692	0	1	1	2	A6TCI1	A6TCI1 [211-221]	0	1129.58477783	Not Found	Not Found	High			6.9e6	3.19440627098084	High	2.346E-05	0.0004916
High	[R].SVGVMGDGR.[K]		0.0303704	0	1	2	8	A6TCC2	A6TCC2 [456-464]	0	877.41962693	High	High	High	4.1e8			2.89233946800232	High	0.000192	0.003402
High	[R].ILQQCLDNMPEGPFK.[A]	1xCarbamidomethyl [C5]	0.000183686	0	1	2	6	A6TBX2	A6TBX2 [482-496]	0	1789.86115246	High	High	High	4.0e7	2.3e7		3.97867965698242	High	0	5.296E-07
High	[R].GITINTSHVEYDTPTR.[H]	1xDeamidated [N5]	5.6052E-05	0	1	1	21	A6TEX7	A6TEX7 [60-75]	0	1804.87118309	High	High	High	4.4e8	2.3e7	2.0e9	4.74667072296143	High	0	1.739E-07
High	[R].GITINTSHVEYDTPTR.[H]		9.21183E-07	0	1	1	68	A6TEX7	A6TEX7 [60-75]	0	1803.88716709	High	High	High	7.2e8	2.0e8		5.4318413734436	High	0	3.337E-09
High	[R].EVVEQEYR.[D]		0.00213784	0	1	2	18	A6TGT4	A6TGT4 [438-445]	0	1051.50546493	High	High	High	2.6e8		6.0e6	2.81972432136536	High	4.486E-05	0.001018
High	[K].LNFGDGPFSVR.[S]		0.00929746	0	1	1	8	P40786	P40786 [270-280]	0	1208.60584766	High	Not Found	High	4.3e7			3.05702114105225	High	4.486E-05	0.001329
High	[K].ADAFAVIVK.[A]		0.00231867	0	1	1	16	Q7X222	Q7X222 [239-247]	0	933.54039399	High	High	High	6.8e7		1.7e7	3.55073022842407	High	0	2.345E-05
High	[R].AYHDETLPQESGK.[V]		4.76404E-05	0	1	2	18	A6TGQ1	A6TGQ1 [564-576]	0	1474.68086288	High	High	High	3.3e8	2.6e6	4.7e7	4.7038836479187	High	0	4.795E-09
High	[R].VQALADAAR.[E]		0.00278713	0	1	2	20	A6TEV6	A6TEV6 [103-111]	0	914.50540544	High	High	High	1.2e9			3.30392956733704	High	0	1.384E-05
High	[R].FAGDALPSNPVACAVAIADK.[M]	1xCarbamidomethyl [C13]	4.58245E-06	0	1	2	2	A6TFH4	A6TFH4 [438-457]	0	1986.99533761	High	Not Found	Not Found	2.9e7			4.16122722625732	High	0	7.669E-11
High	[R].TKPHVNVGTIGHVDHGK.[T]	1xDeamidated [N6]	0.000229391	0	1	1	30	A6TEX7	A6TEX7 [9-25]	0	1796.94020621	High	High	High	1.3e7	1.2e7		3.93732666969299	High	0	1.296E-06
High	[R].TKPHVNVGTIGHVDHGK.[T]		1.38321E-06	0	1	1	404	A6TEX7	A6TEX7 [9-25]	0	1795.95619021	High	High	High	1.2e8	5.3e7	1.0e9	4.93901634216309	High	0	7.739E-08
High	[K].TANSGYLTR.[R]		0.0106376	0	1	1	4	A6TGP1	A6TGP1 [790-798]	0	982.49523464	Not Found	High	High		1.2e8	3.1e8	2.79641771316528	High	0	6.904E-05
High	[K].TFTDAAESIGEAWDSR.[E]		0.00324305	0	1	2	2	A6TBK7	A6TBK7 [421-436]	0	1755.78203333	High	Not Found	Not Found	3.4e7			2.82070207595825	High	0	8.428E-06
High	[R].AGMVAGVIVNR.[T]		0.00379384	0	1	1	2	P52671	P52671 [238-248]	0	1086.60882462	Not Found	High	Not Found		2.2e7		3.13126587867737	High	0	4.47E-05
High	[K].EATEQTPSAAAPEAPAAEQGE.[-]		0.000294337	0	1	1	14	A6TEI3	A6TEI3 [691-711]	0	2054.91489776	High	High	High	1.2e8	4.3e6	1.9e6	6.2081995010376	High	0	1.206E-07
High	[R].LGGAEIAR.[T]		0.017159	0	1	1	27	B5XNA0	B5XNA0 [157-164]	0	786.446828	High	High	High				3.02337622642517	High	0	0.0002166
High	[R].DTVVDVQSK.[V]		0.00821335	0	1	1	14	B5XXK6	B5XXK6 [227-235]	0	990.51021596	High	High	High	3.7e7	2.2e7	6.9e6	2.83015108108521	High	0	4.364E-05
High	[R].SGAVDVIVVDSVAALTPK.[A]		0.00138623	0	1	2	4	A6TCW1	A6TCW1 [136-153]	0	1740.97419122	High	Not Found	Not Found	2.5e7			4.21152067184448	High	0	1.874E-06
High	[R].YADEVVR.[T]		0.0198274	0	1	2	20	A6TEV7	A6TEV7 [164-170]	0	851.42575817	High	High	High	2.6e9		7.1e8	2.83944725990295	High	2.346E-05	0.000622
High	[R].AVVELHTADGTLIEAEACDVGFR.[E]	1xCarbamidomethyl [C18]	0.00713857	0	1	2	1	A6TI29	A6TI29 [312-334]	0	2473.20276391	High	Not Found	Not Found				2.64039540290833	High	0	3.402E-05
High	[K].QGGYHFDLK.[G]		0.00934769	0	1	2	3	A6TGJ0	A6TGJ0 [66-74]	0	1064.5159701	Not Found	High	High		1.4e7	2.7e7	2.36993193626404	High	0.0002493	0.005675
High	[R].KDDICYATTNR.[Q]	1xCarbamidomethyl [C5]	0.0311871	0	1	1	2	A6T4G3	A6T4G3 [193-203]	1	1356.62123991	Not Found	Not Found	High				3.49385190010071	High	0	0.0004772
High	[R].APNKDDKHSEAVIAAAAR.[L]		7.22478E-06	0	1	1	10	Q9F663	Q9F663 [265-282]	2	1863.96714873	High	High	High	3.6e8		1.5e8	3.98925423622131	High	0	9.708E-09
High	[K].QVEEAGDKLPADDK.[T]		2.66754E-05	0	1	2	23	A6T4F4	A6T4F4 [549-562]	1	1514.73329232	High	High	High	7.0e7	9.3e7	2.3e7	5.26016473770142	High	0	2.289E-09
High	[K].GADEELVK.[Q]		0.0289526	0	1	1	10	A6T4X2	A6T4X2 [160-167]	0	860.43598846	High	High	High	3.0e9	1.9e9	2.6e9	2.47217965126038	High	0	0.0004136
High	[K].RGGTVQYVDASR.[I]		0.000948763	0	1	2	9	A6TGP0	A6TGP0 [720-731]	1	1308.6654877	High	High	High	2.8e8	8.6e7	2.7e8	4.04022026062012	High	0	9.558E-07
High	[K].QGNEFGATTGR.[R]	1xDeamidated [N3]	0.00581456	0	1	2	4	A6TH93	A6TH93 [294-304]	0	1138.51234159	High	High	Not Found	1.4e7	9.7e6		3.2546603679657	High	0	2.359E-05
High	[K].QGNEFGATTGR.[R]		0.0018672	0	1	2	17	A6TH93	A6TH93 [294-304]	0	1137.52832559	High	High	High	5.7e8	2.2e8	2.5e8	3.19555640220642	High	0	5.788E-05
High	[K].EATEQTPSAAAPEAPAAEQGE.[-]	1xDeamidated [Q]	0.00694853	0	1	1	4	A6TEI3	A6TEI3 [691-711]	0	2055.89891376	Not Found	High	Not Found				5.43715238571167	High	0	3.255E-05
High	[K].ACEEVGFVSR.[S]	1xCarbamidomethyl [C2]	0.0101891	0	1	1	12	A6T5R4	A6T5R4 [57-66]	0	1153.53063412	High	High	High	1.0e8	2.4e7	2.5e7	3.12967491149902	High	0	9.098E-05
High	[R].FKDDVNEVR.[N]		0.0271627	0	1	2	15	A6TEI7	A6TEI7 [854-862]	1	1121.55856311	High	High	High			9.2e6	3.23490929603577	High	0	0.0003912
High	[R].VDAGDEQLER.[K]		2.18282E-05	0	1	9	22	P37323	P37323 [59-68]	0	1131.52765685	High	High	High			6.9e7	4.12233734130859	High	0	6.446E-07
High	[R].KTVASNAVTINGEK.[Q]	1xDeamidated [N11]	3.94085E-05	0	1	1	6	A6T9Y5	A6T9Y5 [381-394]	1	1432.76419901	High	High	High	3.9e7	1.2e7	1.6e7	4.75129699707031	High	0	1.552E-07
High	[R].LVHGEEGLEAAK.[R]		0.000618398	0	1	2	10	A6T9Y5	A6T9Y5 [314-325]	0	1252.6531917	High	High	High	6.3e7	6.0e6	7.9e7	3.17018508911133	High	4.486E-05	0.001552
High	[R].EFYEKPTTER.[K]		0.00211481	0	1	1	26	B5XU21	B5XU21 [36-45]	0	1299.62155721	High	High	High	3.2e9			2.56606793403625	High	0	3.966E-06
High	[R].MIPGFEDGIK.[G]		0.00398305	0	2	2	15	A6T5H9; B5Y0U3	A6T5H9 [194-203]; B5Y0U3 [194-203]	0	1106.5550577	High	High	High	5.3e6			3.06712746620178	High	0	9.76E-05
High	[R].KGCYTGQEMVAR.[A]	1xCarbamidomethyl [C3]	0.0016665	0	1	1	4	B5XUE6	B5XUE6 [226-237]	1	1399.64568056	Not Found	High	High			6.3e6	3.56606125831604	High	0	1.449E-05
High	[K].VLDAAVAGK.[I]		0.00418168	0	1	1	20	A6T4X2	A6T4X2 [96-104]	0	843.49344381	High	High	High				3.11234140396118	High	0	1.319E-05
High	[R].VVAAAIEQNFDDR.[G]		0.000824106	0	1	2	4	A6T4Z7	A6T4Z7 [451-463]	0	1447.71758277	Not Found	High	High		3.0e7		4.50132369995117	High	0	7.432E-07
High	[R].GPMGLEALTTYK.[W]		0.00319084	0	1	2	2	A6T561	A6T561 [395-406]	0	1280.65549992	High	Not Found	Not Found	2.2e7			2.96881175041199	High	0	4.681E-05
High	[K].AFNSEGYFFDADASEK.[G]		0.000409649	0	1	1	2	A6T4E6	A6T4E6 [232-247]	0	1797.76023527	High	Not Found	Not Found				3.25589108467102	High	0	1.448E-06
High	[K].AAQVPVVVAVNK.[I]		0.000511567	0	1	2	10	A6TEI7	A6TEI7 [494-505]	0	1194.72048348	High	High	High	2.9e8		7.2e7	2.409663438797	High	0	1.778E-05
High	[K].YVLAGEGNK.[A]		0.00199255	0	1	2	21	A6TD53	A6TD53 [258-266]	0	950.49417204	High	High	High			1.9e7	2.88701868057251	High	0	9.892E-06
High	[R].FTGEEVALVLR.[M]		0.00214944	0	1	1	2	A6TEI9	A6TEI9 [94-104]	0	1233.68376359	High	Not Found	Not Found	1.3e7			3.60426998138428	High	0	4.069E-06
High	[K].SGQPIELPVYSYVEHTR.[T]		7.97243E-05	0	1	1	1	A6TBG6	A6TBG6 [86-102]	0	1974.99196648	High	Not Found	Not Found	1.3e7			3.01216244697571	High	0	1.201E-08
High	[K].ISINSPALADPTLITR.[L]		0.000708105	0	1	2	2	A6TBC8	A6TBC8 [100-115]	0	1681.94831087	High	Not Found	Not Found	1.9e7			2.97207522392273	High	0	5.712E-07
High	[R].NAVIEAASR.[G]		0.015168	0	1	2	3	A6T4V8	A6T4V8 [73-81]	0	930.50032004	Not Found	High	High				2.51803612709045	High	0	0.0001303
High	[K].IPAGVDTGDR.[I]		0.00550881	0	1	2	20	A6T4F5	A6T4F5 [217-226]	0	1000.5057993	High	High	High	1.5e8		1.6e7	3.08728504180908	High	0.000192	0.003338
High	[R].IVAVIHSEK.[DE]		0.0268752	0	1	2	11	A6T7Z4	A6T7Z4 [60-68]	0	995.58840677	High	High	High	8.2e6	9.0e6	5.9e6	2.32587885856628	High	0.0002092	0.004721
High	[R].IPTLEECDVCHGSGAK.[A]	2xCarbamidomethyl [C7; C10]	1.85524E-05	0	1	2	12	A6T4F5	A6T4F5 [139-154]	0	1772.79419536	High	High	High	2.8e8	9.1e7	1.6e8	4.05625629425049	High	0	9.061E-10
High	[R].VPGSIGQNQTPGK.[V]		0.00028492	0	1	1	6	A6TEX2	A6TEX2 [142-154]	0	1282.67498976	High	High	High		7.1e6	1.2e7	3.86115646362305	High	0	1.139E-07
High	[K].QIEEATSDYDREK.[L]		0.000210338	0	1	3	12	A6TH53	A6TH53 [352-364]	1	1583.71837049	High	High	High	2.9e7	2.2e7	5.0e7	4.55075836181641	High	0	6.628E-08
High	[R].MMRPGEPPTR.[E]		0.025892	0	1	2	4	A6TGP0	A6TGP0 [369-378]	0	1171.57105889	High	Not Found	High				3.11824321746826	High	0	0.0003399
High	[R].EVESSDYYGK.[G]		0.0205835	0	1	2	8	A6TF98	A6TF98 [602-611]	0	1176.50552442	High	High	High	7.6e7			2.48731017112732	High	0	0.0004453
High	[K].LADEVDESTKEAEK.[A]		0.00213784	0	1	1	10	A6T5N6	A6T5N6 [493-506]	1	1563.73843721	High	High	High	1.0e8		4.4e7	3.75876069068909	High	0	6.87E-05
High	[R].LVIESGDSAQSR.[Q]		0.0141455	0	1	2	4	A6T8U4	A6T8U4 [33-44]	0	1261.63826987	Not Found	High	High				2.46605134010315	High	0	0.0001153
High	[K].STAETIVYSALETLAQR.[S]		4.95671E-09	0	1	1	269	A6TEX9	A6TEX9 [37-53]	0	1852.96508302	High	High	High	1.8e7	1.3e7	2.0e7	6.00589370727539	High	0	1.484E-14
High	[K].LQELGATR.[L]		0.0198274	0	1	2	13	A6TEV6	A6TEV6 [18-25]	0	887.49450641	High	High	High			6.1e7	2.99460029602051	High	0	0.00021
High	[K].ASDFVLAMGQGR.[M]		0.000511567	0	2	2	14	A6T5H9; B5Y0U3	A6T5H9 [182-193]; B5Y0U3 [182-193]	0	1251.61503211	High	High	High	4.1e8			4.15735244750977	High	0	3.215E-07
High	[R].LANELTDAADNKGTAVK.[K]		0.000102298	0	1	2	10	A6TEX9	A6TEX9 [120-136]	1	1730.89191812	High	High	High	2.7e8	5.5e6	2.6e8	5.0119457244873	High	0	5.94E-07
High	[R].LANELTDAADNKGTAVK.[K]	1xDeamidated [N11]	0.00157865	0	1	2	3	A6TEX9	A6TEX9 [120-136]	1	1731.87593412	Not Found	High	High		6.1e6	2.0e7	3.55288648605347	High	0	2.35E-06
High	[R].NLDNDDIEYK.[Y]		0.00180751	0	1	2	12	A6T4Z7	A6T4Z7 [538-547]	0	1238.5535372	High	High	High	1.4e8	5.1e6	1.3e8	3.44610643386841	High	0	3.954E-05
High	[R].SLESAAQAAK.[D]		0.0143752	0	1	1	2	A6T5D7	A6T5D7 [260-269]	0	975.51055033	Not Found	Not Found	High				2.85440063476563	High	0.0003633	0.009831
High	[K].VADYVDAGYWAASAVK.[E]		6.59487E-05	0	1	1	2	A6T700	A6T700 [93-108]	0	1685.81696239	High	Not Found	Not Found	4.7e7			4.14333915710449	High	0	8.549E-09
High	[K].KAGNVAADGVIK.[T]		0.000359689	0	1	1	22	A6T4X2	A6T4X2 [52-63]	1	1142.65279784	High	High	High	1.8e9	1.4e9	1.7e9	3.78218626976013	High	0	2.979E-05
High	[R].DDEVIVLTGK.[D]		0.0189967	0	1	2	2	A6TEW1	A6TEW1 [8-17]	0	1088.58338086	High	Not Found	Not Found				3.94507575035095	High	0	0.0001949
High	[K].ASTISNVVR.[K]		0.0203646	0	1	2	9	A6TG38	A6TG38 [202-210]	0	946.53162016	High	High	High				2.80513882637024	High	0	0.0002492
High	[R].HGAVSVMQYR.[D]		0.012501	0	1	2	2	A6TC43	A6TC43 [242-251]	0	1147.56768807	Not Found	Not Found	High			8.0e6	2.84177494049072	High	0	9.237E-05
High	[K].VAEADMATMEK.[K]		0.00277209	0	1	2	4	A6T6A3	A6T6A3 [290-300]	0	1195.53333589	High	Not Found	High				4.0187783241272	High	0	6.354E-06
High	[K].LVAAAESCIK.[A]	1xCarbamidomethyl [C8]	0.00687393	0	1	1	8	A6T4W3	A6T4W3 [125-134]	0	1061.56595704	High	High	High	2.5e8	8.3e7	1.1e8	3.29747343063354	High	0	4.255E-05
High	[K].HYDEDEAFAER.[A]		0.0194076	0	1	2	4	A6TB43	A6TB43 [199-209]	0	1381.56549883	Not Found	High	High		1.1e7	1.5e7	2.57996773719788	High	0	0.0002033
High	[R].NQIAELVGADPR.[E]		5.30948E-05	0	1	2	16	A6TCF1	A6TCF1 [56-67]	0	1282.67498976	High	High	High	4.5e7		2.3e7	4.11791276931763	High	0	1.849E-06
High	[K].GDTAGTGGKPATLSTGAVVK.[V]		1.38321E-06	0	1	1	12	A6TH65	A6TH65 [144-163]	0	1787.94976733	High	High	High	1.1e8	4.3e8	8.3e8	4.63363790512085	High	0	1.077E-09
High	[K].TLNEQGTPDIR.[I]		0.00539105	0	1	1	8	B5Y277	B5Y277 [59-69]	0	1243.62770521	High	High	High	7.0e7	3.1e6	8.1e6	3.07712149620056	High	0	0.0002449
High	[K].IIGEQLGVK.[Q]		0.00569028	0	1	1	17	B5XXH6	B5XXH6 [11-19]	0	956.57750774	High	High	High	1.4e9		4.0e9	2.49511098861694	High	0	0.0001233
High	[K].VQQLTQQQQQTQATTQQVAR.[R]	1xDeamidated [Q]	1.65258E-07	0	1	1	5	P27218	P27218 [61-80]	0	2314.17457546	Not Found	High	Not Found		6.4e6		6.58421659469604	High	0	2.284E-13
High	[K].VQQLTQQQQQTQATTQQVAR.[R]		1.71488E-08	0	1	1	9	P27218	P27218 [61-80]	0	2313.19055946	High	High	High	1.0e8	6.2e7		6.63501596450806	High	0	1.828E-10
High	[R].ALMGANMQR.[Q]		0.0134057	0	1	2	14	A6TGP0	A6TGP0 [679-687]	0	991.48118133	High	High	High	9.9e7	8.8e6		3.00215315818787	High	0	0.000339
High	[R].VSEVSIVGR.[N]		0.0119103	0	1	1	4	P14829	P14829 [808-816]	0	945.53637119	High	Not Found	High				2.88184428215027	High	0	8.506E-05
High	[R].NGKGEVDDIDHLGNR.[R]	1xDeamidated [N1]	3.08506E-06	0	1	2	12	A6TGP0	A6TGP0 [437-451]	1	1639.76705244	High	High	High	2.7e8	1.2e8	1.3e8	4.40773963928223	High	0	3.803E-11
High	[R].NGKGEVDDIDHLGNR.[R]		0.000320998	0	1	2	4	A6TGP0	A6TGP0 [437-451]	1	1638.78303644	Not Found	High	High			8.2e6	3.2417619228363	High	0	2.192E-05
High	[R].DWFLATAGDDK.[H]		0.00169379	0	1	2	14	A6TGT4	A6TGT4 [224-234]	0	1238.5687934	High	High	High	5.8e7	1.4e7	4.4e7	3.89440608024597	High	0	6.836E-06
High	[K].AQMLAETEPR.[T]		0.010695	0	1	1	10	B5XXK0	B5XXK0 [15-24]	0	1145.56193393	High	High	High	1.7e7	7.9e6	2.0e7	3.67977428436279	High	0	0.0001432
High	[R].NGMECGIGVK.[N]	1xDeamidated [N1]; 1xCarbamidomethyl [C5]	0.00900164	0	1	2	7	A6TEI7	A6TEI7 [863-872]	0	1065.47034253	High	Not Found	High	3.8e7			2.35161805152893	High	4.486E-05	0.001375
High	[R].GEIIAVGK.[G]		0.0249442	0	1	2	27	A6TH52	A6TH52 [38-45]	0	786.47198012	High	High	High	1.2e7		4.7e7	2.46495699882507	High	2.346E-05	0.0005193
High	[R].ISDNTVITTSR.[D]		0.00294211	0	1	1	4	A6TDV7	A6TDV7 [99-109]	0	1206.63245624	Not Found	Not Found	High			8.4e6	3.54599118232727	High	0	1.367E-05
High	[R].AVQINSLSGFCLTK.[L]	1xCarbamidomethyl [C11]	0.000879464	0	1	2	4	A6TH93	A6TH93 [319-332]	0	1537.8042896	High	Not Found	High			6.9e7	4.23713445663452	High	0	8.374E-07
High	[K].FTEVGYVGK.[E]		0.0136969	0	1	2	2	B5XZ37	B5XZ37 [86-94]	0	999.51457313	High	Not Found	Not Found	2.9e8			2.66269040107727	High	0	0.0001092
High	[K].IDRPEEYADIATK.[C]		0.000244806	0	1	1	6	B5XXG3	B5XXG3 [102-114]	0	1520.75911318	High	High	High	1.1e7	8.7e6	3.5e7	3.35489130020142	High	0	8.676E-08
High	[R].NMAGSLVR.[H]		0.0184951	0	1	1	11	A6TEU7	A6TEU7 [23-30]	0	847.44544779	High	High	High	1.4e8			2.42332673072815	High	0	0.0001868
High	[K].LIAEAMDK.[V]		0.0270186	0	1	2	11	A6TH53	A6TH53 [161-168]	0	890.46518014	High	High	High				2.46966552734375	High	4.486E-05	0.001549
High	[K].HQKPVPALNQPGGIVEK.[E]		9.36284E-07	0	1	2	42	A6TEW1	A6TEW1 [45-61]	0	1812.01264245	High	High	High	2.2e7	2.1e7	2.9e8	4.58128833770752	High	0	5.457E-12
High	[R].DMGTVVFPDAPVK.[I]		0.00246092	0	1	2	4	A6T702	A6T702 [132-144]	0	1375.69261367	High	Not Found	High	1.9e7		2.6e7	3.4586079120636	High	0	1.799E-05
High	[K].EACAAANVLLK.[V]	1xCarbamidomethyl [C3]	0.00226901	0	1	1	12	B5Y277	B5Y277 [127-137]	0	1159.61396982	High	High	High	1.9e7	9.1e6	1.2e7	3.02670979499817	High	0	0.0001583
High	[K].VGDAVQADVDEARR.[H]		0.00713857	0	1	1	8	A6TCV9	A6TCV9 [544-557]	1	1500.74010906	High	Not Found	High	1.1e8		3.5e7	3.34494924545288	High	0	3.424E-05
High	[K].VKDETGEAIDDLR.[N]		0.000444338	0	1	2	2	A6TDS1	A6TDS1 [126-138]	1	1460.72272766	High	Not Found	Not Found	6.5e6			3.45257139205933	High	0	7.143E-06
High	[R].QAAEQVEIQVK.[Y]		0.00247428	0	1	1	4	A6TG45	A6TG45 [537-547]	0	1242.66884176	Not Found	High	High		6.9e6	1.4e7	3.34424471855164	High	0	5.214E-06
High	[K].LHDYYKDEVVK.[K]		0.000441937	0	1	1	32	A6TEW0	A6TEW0 [4-14]	1	1408.71070654	High	High	High	1.3e8	2.2e8	7.0e7	4.71620178222656	High	0	1.876E-06
High	[R].ERREDFANETADDSEAGDSEE.[-]	1xDeamidated [N8]	0.00243443	0	1	2	2	A6THB1	A6THB1 [111-131]	2	2372.92329037	Not Found	Not Found	High				3.45582342147827	High	0	5.058E-06
High	[R].IGSDETWDR.[A]		0.00950002	0	1	1	11	B5XQC6	B5XQC6 [428-436]	0	1078.47997844	High	High	High	1.6e8	1.3e6		3.30968070030212	High	0	8.221E-05
High	[R].KGSALQQGFQKPAQAVNR.[D]		1.31735E-06	0	1	2	8	A6TEI7	A6TEI7 [297-314]	1	1928.04606777	High	High	High			1.4e8	4.33610057830811	High	0	1.102E-11
High	[K].HLIADEDNPNLK.[L]		4.04911E-05	0	1	2	14	A6T4W0	A6T4W0 [21-32]	0	1378.69611908	High	High	High	4.0e7	9.4e6	9.9e7	4.2955436706543	High	0	1.189E-07
High	[R].ALNAAGFR.[I]		0.024159	0	1	1	7	A6TEV0	A6TEV0 [99-106]	0	819.44716237	Not Found	High	High			2.4e8	2.44304585456848	High	0	0.0004309
High	[R].AAIEAAGGKIEE.[-]		0.00044918	0	1	1	10	B5XNB2	B5XNB2 [133-144]	1	1158.60009352	High	High	High	1.6e8		3.0e6	4.1087007522583	High	0	1.143E-06
High	[K].VGDAVQADVDEAR.[R]		1.62014E-05	0	1	1	12	A6TCV9	A6TCV9 [544-556]	0	1344.6389981	High	High	High	2.2e8		2.3e8	5.2126841545105	High	0	1.523E-08
High	[K].SVGGEVIEQPR.[N]		0.0021034	0	1	2	5	A6TB00	A6TB00 [61-71]	0	1170.61132692	High	High	High	2.9e7			3.3168478012085	High	0	3.897E-06
High	[R].TLEESSALAAANKR.[V]		0.00274225	0	1	2	3	A6TFH4	A6TFH4 [572-585]	1	1460.77034658	High	High	High	4.5e6	8.5e6	3.7e7	2.52485990524292	High	0	6.503E-05
High	[K].DAMFTTSSENR.[E]		0.00204722	0	1	1	14	B5XQC6	B5XQC6 [315-325]	0	1258.5368413	High	High	High	1.1e8	8.2e6		3.2525429725647	High	0	3.723E-06
High	[K].KHQKPVPALNQPGGIVEK.[E]		7.97243E-05	0	1	2	31	A6TEW1	A6TEW1 [44-61]	1	1940.10760541	Not Found	High	High			2.5e7	5.22743654251099	High	0	3.491E-07
High	[R].NKDGIPAVVER.[L]		0.00146338	0	1	1	23	A6TEW9	A6TEW9 [70-80]	1	1197.65861147	High	High	High	5.1e8	1.3e8	1.4e8	3.43248057365417	High	2.346E-05	0.0007095
High	[K].SQPVLVQPGQTDK.[L]		0.000487216	0	1	2	8	A6TG08	A6TG08 [290-302]	0	1396.74306926	High	High	High	6.2e7	2.0e6		3.66061854362488	High	0	2.04E-05
High	[R].QLEELGQVEK.[A]		0.00803809	0	1	2	12	A6T5E9	A6T5E9 [73-82]	0	1172.61574358	High	High	High	2.5e8		2.2e8	3.30617594718933	High	0	4.218E-05
High	[R].SIGDTTFR.[L]		0.0160039	0	1	1	22	Q9F663	Q9F663 [153-160]	0	896.44722186	High	High	High	1.1e9	5.3e6		2.18872475624084	High	0	0.0002253
High	[K].HNDLENVGYTAR.[H]		0.000348182	0	1	1	9	A6TCV9	A6TCV9 [75-86]	0	1388.6553169	High	High	High	8.2e7		5.3e7	3.8063633441925	High	0	7.799E-07
High	[K].NIDIQSPSAR.[G]		0.0239027	0	1	2	8	A6TBQ0	A6TBQ0 [24-33]	0	1100.56946214	High	High	High	1.3e8			3.16061115264893	High	0	0.000294
High	[R].IGSEAYNQQLSEK.[R]		1.34019E-05	0	1	1	30	P24017	P24017 [262-274]	0	1466.712163	High	High	High	2.6e9	1.1e7	2.1e9	5.20437669754028	High	0	2.016E-09
High	[R].AVEAAGGEVCMTR.[A]	1xCarbamidomethyl [C10]	0.000146291	0	1	1	12	A6T710	A6T710 [57-69]	0	1350.61404607	High	High	High	1.7e7	7.0e6	2.8e7	4.83072566986084	High	0	1.693E-07
High	[R].EILQDSSVTR.[N]		0.00313947	0	1	1	14	A6T5N6	A6T5N6 [337-346]	0	1147.59534249	High	High	High	4.9e8		2.6e7	2.90067434310913	High	0	7.933E-06
High	[R].QLASVTVEDSR.[T]		0.000689179	0	1	1	15	B5Y1J9	B5Y1J9 [53-63]	0	1204.61680618	High	High	High				3.25748896598816	High	0	3.607E-06
High	[K].IIQGDDVDLNK.[I]		0.0306945	0	1	2	2	A6TGM1	A6TGM1 [131-141]	0	1229.63720727	High	Not Found	Not Found	7.7e6			2.29003930091858	High	0.0002857	0.007313
High	[R].REDFANETADDSEAGDSEE.[-]	1xDeamidated [N6]	1.68123E-06	0	1	2	12	A6THB1	A6THB1 [113-131]	1	2087.7795864	High	High	High	2.9e7	1.4e7	1.3e7	6.48345565795898	High	0	1.346E-08
High	[R].REDFANETADDSEAGDSEE.[-]		5.5046E-07	0	1	2	20	A6THB1	A6THB1 [113-131]	1	2086.7955704	High	High	High	2.3e9		1.3e9	6.47352457046509	High	0	1.811E-12
High	[K].FRPGTDEGDYQVK.[L]		4.41592E-05	0	1	1	10	P33318	P33318 [98-110]	0	1511.71249737	High	High	High	1.2e9	1.7e7	5.1e7	3.68500876426697	High	0	1.642E-07
High	[K].GGQQTVQQAYAAAGQPQHK.[V]		3.55522E-05	0	1	2	5	A6T4N3	A6T4N3 [221-239]	0	1967.96821133	High	High	High	5.2e7	1.0e7	5.0e7	4.88003873825073	High	0	2.873E-09
High	[R].QLALTGDEDR.[L]		0.0196164	0	1	1	11	A6TG48	A6TG48 [264-273]	0	1117.54839231	High	High	High	4.1e7	8.1e6	1.4e7	2.89907169342041	High	0	0.0002125
High	[R].ALAGAEGAQEPYR.[Y]		0.00266904	0	1	1	4	B5XZ20	B5XZ20 [301-313]	0	1332.6542543	Not Found	High	High		4.5e6		3.52083349227905	High	0	5.967E-06
High	[K].DDVTGEELTTR.[K]		0.00114064	0	1	1	12	A6T5N7	A6T5N7 [146-156]	0	1235.57500089	High	High	High	1.5e8	2.9e6		3.82448101043701	High	0	1.518E-06
High	[R].IAYNVEAAR.[V]		0.00542025	0	1	1	13	A6TEU8	A6TEU8 [183-191]	0	1006.53162016	High	High	High	1.1e9			3.18989825248718	High	0	2.094E-05
High	[R].YAAHAASDAVFEK.[L]		8.41645E-05	0	1	1	14	B5XZC1	B5XZC1 [143-155]	0	1379.65900533	High	High	High	9.2e7	3.9e6	1.7e8	4.74791765213013	High	0	8.788E-07
High	[K].TTCTGVEMFR.[K]	1xCarbamidomethyl [C3]; 1xOxidation [M8]	0.00261188	0	1	1	12	A6TEX7	A6TEX7 [254-263]	0	1217.52891994	High	High	High	8.1e7	1.0e7	6.7e7	3.3071072101593	High	0	4.942E-05
High	[K].TTCTGVEMFR.[K]	1xCarbamidomethyl [C3]	0.0117197	0	1	1	6	A6TEX7	A6TEX7 [254-263]	0	1201.53400494	High	Not Found	High				2.93169116973877	High	0	8.234E-05
High	[K].VSSFHASFTQK.[V]		0.0146087	0	1	2	8	A6T6Y8	A6T6Y8 [34-44]	0	1238.61641232	High	High	High	8.1e7	5.0e6	9.2e7	2.63215970993042	High	0	0.0001214
High	[-].MVYSYTEK.[K]		0.0303704	0	1	2	16	A6TGP0	A6TGP0 [1-8]	0	1020.4706594	High	High	High	2.2e7	1.3e7		2.21813154220581	High	0	0.0004515
High	[R].VGFGYGK.[A]		0.0158331	0	1	1	24	A6TEV5	A6TEV5 [46-52]	0	727.37735153	High	High	High				1.81148934364319	High	0.000192	0.00281
High	[R].GDGTTGEDITSNVR.[T]		5.69708E-05	0	1	2	8	A6TC47	A6TC47 [137-150]	0	1421.65029099	High	High	High	1.2e7	1.1e7	1.7e7	4.41713857650757	High	0	1.064E-07
High	[K].DDDVVDAEFEEVK.[D]		6.52377E-05	0	1	2	15	A6T4F4	A6T4F4 [623-635]	0	1509.65912431	High	High	High	1.8e8	1.1e7	7.3e6	4.38406324386597	High	0	6.409E-08
High	[K].VAHFCSMCGPK.[F]	2xCarbamidomethyl [C5; C8]	0.00852927	0	1	2	6	A6TGQ1	A6TGQ1 [577-587]	0	1293.55369487	High	High	High	4.0e6	7.6e6	5.8e6	2.30715775489807	High	0	4.693E-05
High	[R].IAKEEMESEMAR.[L]		0.000495202	0	1	2	8	A6TCF1	A6TCF1 [258-269]	1	1423.65557617	High	High	High	1.4e7	7.7e6	1.2e8	3.93843936920166	High	0	3.034E-07
High	[K].DVADVHDIAK.[S]		0.00422715	0	1	1	16	O07026	O07026 [29-38]	0	1082.54766408	High	High	High	1.9e8		1.5e7	3.18955254554749	High	0	0.0003357
High	[K].AADDNAELFTGSDR.[K]		0.000497892	0	1	1	2	A6T9H9	A6T9H9 [655-668]	0	1481.65029099	High	Not Found	Not Found	1.7e7			4.92604827880859	High	0	3.041E-07
High	[R].EELTEGGYNIGR.[V]		0.000255653	0	1	1	12	B5Y275	B5Y275 [199-210]	0	1337.63318447	High	High	High	2.8e8	1.7e7	1.8e8	3.95317769050598	High	0	3.306E-06
High	[R].SLEQYFGR.[E]		0.0116568	0	1	2	23	A6TEN8	A6TEN8 [34-41]	0	999.48942101	High	High	High	8.2e8			2.93523001670837	High	2.346E-05	0.0007337
High	[R].AYASLATSADK.[G]		0.0173438	0	1	2	4	A6TGF8	A6TGF8 [595-605]	0	1097.54732971	Not Found	High	High			8.0e6	2.3306188583374	High	0	0.0001656
High	[K].SNVPALEACPQKR.[G]	1xCarbamidomethyl [C9]	0.00324305	0	1	1	25	A6TEY0	A6TEY0 [19-31]	1	1469.75292276	High	High	High	8.3e8	4.9e7	7.9e7	3.55996537208557	High	0	0.0002322
High	[R].ICEHYVTVTQK.[L]	1xCarbamidomethyl [C2]	0.000128448	0	1	1	12	A6TAN5	A6TAN5 [37-47]	0	1377.68311192	High	High	High	2.1e8	1.9e7	1.5e8	4.25510597229004	High	0	3.977E-07
High	[K].NNGIDPQVMVER.[Y]	1xDeamidated [N/Q]	0.00465916	0	1	2	8	A6T6A3	A6T6A3 [625-636]	0	1372.65254015	High	Not Found	High	1.7e7		2.3e7	3.01459264755249	High	0	7.137E-05
High	[R].GEMPQTIGGGIGQSR.[L]		9.27051E-06	0	1	2	12	A6TG48	A6TG48 [285-299]	0	1487.72710159	High	High	High	1.3e8	2.8e7	9.4e7	4.04862785339355	High	0	7.623E-08
High	[R].AQLQEIAQTK.[A]		0.00294211	0	1	2	39	A6TGN5	A6TGN5 [104-113]	0	1129.62116335	High	High	High	1.0e9	5.3e6	8.4e8	3.68922901153564	High	0	2.706E-05
High	[R].ELIPGGVNSPVR.[A]		0.00460906	0	1	2	8	A6T4V8	A6T4V8 [13-24]	0	1237.68991159	High	High	High	1.3e8			2.00641751289368	High	0.0002857	0.00696
High	[K].VYAAIEAGDK.[A]		0.00122386	0	1	2	42	B5Y237	B5Y237 [35-44]	0	1036.53095142	High	High	High	1.1e9		2.9e8	3.24655222892761	High	0	5.677E-05
High	[R].LSASYVGENNER.[Q]	1xDeamidated [N]	0.00132028	0	1	1	13	B5XQC6	B5XQC6 [493-504]	0	1339.61244944	High	High	High	4.4e6	8.3e6	3.6e6	4.21386814117432	High	0	1.715E-06
High	[R].KAELEGAALNAR.[L]		0.00238229	0	1	1	9	A6TAI3	A6TAI3 [75-86]	1	1242.68007516	High	High	High	2.8e7		1.2e7	3.47688889503479	High	0	1.969E-05
High	[K].ANDVVSIR.[E]		0.0111057	0	1	1	26	B5XNB5	B5XNB5 [139-146]	0	873.47885635	High	High	High				3.35991668701172	High	0	7.495E-05
High	[K].QDYYEILGVSK.[T]		0.0248116	0	1	2	4	A6T4F5	A6T4F5 [4-14]	0	1314.65760836	High	High	Not Found	2.8e7	8.1e6		2.60465598106384	High	0	0.0003139
High	[R].LVSADSSGFEEAADR.[A]		0.000193915	0	1	1	2	A6TB30	A6TB30 [7-21]	0	1553.70780583	High	Not Found	Not Found	1.1e7			3.98504614830017	High	0	9.668E-08
High	[R].QKEISDGLASAER.[A]		0.0168853	0	1	2	3	B5XZM0	B5XZM0 [37-49]	1	1403.71249737	Not Found	High	High		1.4e7	1.8e7	3.29118895530701	High	0	0.000158
High	[R].GCGITVDQAER.[L]	1xCarbamidomethyl [C2]	0.000797747	0	1	2	8	A6TFH4	A6TFH4 [97-107]	0	1205.55791144	High	High	High	1.9e8			3.72820448875427	High	0	7.001E-07
High	[R].GIDQLLANASQLGK.[G]		2.49956E-05	0	1	1	42	P19650	P19650 [115-128]	0	1427.78526841	High	High	High	1.3e8	4.6e7	8.5e7	4.24891471862793	High	0	8.455E-08
High	[R].ADKPLVGTGMER.[A]		0.00825776	0	1	2	16	A6TGP0	A6TGP0 [695-706]	0	1273.65689689	High	High	High	7.8e7	1.3e7	4.9e7	2.49492168426514	High	2.346E-05	0.0004837
High	[K].QLSGAQVMATDLR.[A]		0.00144761	0	1	2	4	A6TEK8	A6TEK8 [359-371]	0	1389.71547433	High	Not Found	High	5.9e7		1.3e7	3.40687012672424	High	0	5.503E-06
High	[R].GVNVLADAVK.[V]		0.00287911	0	1	3	24	A6TH53	A6TH53 [19-28]	0	985.56767131	High	High	High	1.3e9	4.7e8	1.0e9	3.5860116481781	High	0	8.821E-06
High	[K].AATDNGGSLIK.[E]	1xDeamidated [N5]	0.00970696	0	1	2	12	A6TG37	A6TG37 [249-259]	0	1047.53168008	High	High	High		8.9e6		2.71650552749634	High	0	5.89E-05
High	[R].GLMPNPK.[V]		0.0306945	0	1	2	21	A6TGN6	A6TGN6 [135-141]	0	756.40727144	High	High	High	1.7e8			1.6384083032608	High	0.004708	0.1288
High	[R].IHGLAECMQGEMISLPGNR.[Y]	1xCarbamidomethyl [C7]	3.96227E-05	0	1	2	18	A6TG38	A6TG38 [41-59]	0	2112.99872519	High	High	High	3.7e7	2.6e7	8.2e6	4.63999891281128	High	0	1.894E-07
High	[R].GGLILAK.[G]		0.0236491	0	1	2	22	A6TCG5	A6TCG5 [236-242]	0	671.44503717	High	High	High		2.3e7		2.60783338546753	High	0.0002857	0.007302
High	[R].LSASYVGENNER.[Q]		0.000243483	0	1	1	14	B5XQC6	B5XQC6 [493-504]	0	1338.62843344	High	High	High	8.9e7	1.4e7		4.13157272338867	High	0	2.246E-07
High	[K].DENSWQEAAK.[A]		0.0176248	0	1	2	4	A6THZ7	A6THZ7 [406-415]	0	1177.51200679	High	Not Found	High	1.2e7		7.9e6	2.91348147392273	High	0.0002092	0.003832
High	[R].FDGTVEVK.[D]		0.0105237	0	1	1	23	P24164	P24164 [48-55]	0	894.45672392	High	High	High	2.5e9		3.3e8	2.80551505088806	High	0	8.314E-05
High	[R].EALELR.[D]		0.0105237	0	1	2	15	A6TD53	A6TD53 [47-52]	0	730.40937988	High	High	High	1.0e9			1.75666761398315	High	0.003092	0.08777
High	[R].YATATNLVFNR.[T]		0.00177839	0	1	1	6	A6T6C3	A6T6C3 [532-542]	0	1269.65861147	High	High	High	2.0e8	1.2e7		3.45225501060486	High	0	2.909E-06
High	[K].QSSSTLMAAPR.[I]		0.00137874	0	1	2	2	A6T4P4	A6T4P4 [97-107]	0	1148.57283296	Not Found	Not Found	High				3.38261246681213	High	0	6.743E-05
High	[K].DSMSYAEQDIQAR.[M]		0.00550881	0	1	2	2	A6TCE7	A6TCE7 [515-527]	0	1513.65874721	Not Found	Not Found	High			3.6e7	2.69955086708069	High	0	0.000116
High	[R].TFEVTEDESK.[E]		0.00909919	0	1	2	7	A6T6A3	A6T6A3 [23-32]	0	1184.53173914	High	High	High	1.6e7	2.0e6	4.8e6	3.08056139945984	High	0	5.235E-05
High	[K].LIDSQDVETR.[G]		0.000635381	0	1	2	13	A6TD54	A6TD54 [327-336]	0	1175.59025709	High	High	High	1.6e8			3.93992495536804	High	0	4.69E-07
High	[K].AICAETGIAENVK.[I]	1xCarbamidomethyl [C3]	6.41855E-05	0	1	1	30	B5XNB4	B5XNB4 [32-44]	0	1375.68859118	High	High	High	3.0e9	7.1e8		5.06547069549561	High	0	2.694E-07
High	[R].IVDACVTSTEEQR.[R]	1xCarbamidomethyl [C5]	0.000230638	0	1	1	10	A6TB40	A6TB40 [272-284]	0	1507.7056977	High	High	High		7.9e6	1.3e7	4.32614374160767	High	0	2.551E-06
High	[K].VEGKDDVTGEELTTR.[K]		0.000100104	0	1	1	10	A6T5N7	A6T5N7 [142-156]	1	1648.80243442	High	High	High	9.1e6	8.9e6	1.1e7	3.97176361083984	High	0	2.091E-07
High	[K].NGIIHTTIGK.[V]	1xDeamidated [N1]	0.0050526	0	1	2	24	A6TGN6	A6TGN6 [168-177]	0	1054.58913543	High	High	High	3.9e8	2.2e7	8.0e6	2.88975524902344	High	0	1.866E-05
High	[K].NGIIHTTIGK.[V]		0.00396157	0	1	2	22	A6TGN6	A6TGN6 [168-177]	0	1053.60511943	High	High	High			8.8e6	3.3022940158844	High	0	1.199E-05
High	[R].GGYADHVTLR.[L]		0.0300496	0	1	2	8	A6TI29	A6TI29 [284-293]	0	1088.54833282	Not Found	High	High		6.8e6	9.7e6	3.22343516349792	High	2.346E-05	0.0004874
High	[K].DGSEVSSHDSSTNGLINR.[Y]	1xDeamidated [N]	4.75522E-07	0	1	2	45	A6TGT4	A6TGT4 [526-543]	0	1875.831503	High	High	High	2.6e8	1.0e7	1.0e8	5.6905345916748	High	0	6.224E-10
High	[K].DGSEVSSHDSSTNGLINR.[Y]		2.31477E-06	0	1	2	16	A6TGT4	A6TGT4 [526-543]	0	1874.847487	High	High	High	6.2e7	6.6e7	4.2e7	5.32485246658325	High	0	2.284E-11
High	[K].CHPFFTGK.[Q]	1xCarbamidomethyl [C1]	0.00331399	0	1	2	32	A6TGC6	A6TGC6 [40-47]	0	993.46109816	High	High	High	1.9e7		2.9e7	3.07260656356812	High	0.0002092	0.004911
High	[R].TLNDAVEVK.[H]		0.00295807	0	1	2	21	A6TEV7	A6TEV7 [36-44]	0	988.53095142	High	High	High	1.7e9		2.8e8	3.19480466842651	High	0	4.52E-05
High	[K].HLFTSESVSEGHPDK.[I]		1.44316E-07	0	1	2	15	A6TDV1	A6TDV1 [4-18]	0	1669.78163947	High	High	High	5.0e8	1.1e7	6.7e6	6.05245733261108	High	0	1.481E-12
High	[K].SNFGANAILAVSLANAK.[A]	1xDeamidated [N6]	0.0281932	0	1	2	1	A6TD53	A6TD53 [104-120]	0	1661.88571106	Not Found	Not Found	High			1.1e7	2.80206251144409	High	0	0.0003969
High	[K].TVASNAVTINGEK.[Q]		0.000889045	0	1	1	8	A6T9Y5	A6T9Y5 [382-394]	0	1303.68522005	High	High	High		5.9e6	1.0e7	3.43301773071289	High	0	2.688E-06
High	[K].TVASNAVTINGEK.[Q]	1xDeamidated [N]	0.000187711	0	1	1	21	A6T9Y5	A6T9Y5 [382-394]	0	1304.66923605	High	High	High	6.0e7	7.2e6	4.4e7	4.00317049026489	High	0	5.446E-08
High	[R].SGASVGIDDMVIPEK.[K]		2.10155E-05	0	1	1	18	A6TGP1	A6TGP1 [635-649]	0	1517.75158497	High	High	High	7.0e6		1.0e7	4.35616159439087	High	0	1.212E-07
High	[R].VIIAAHGNSLR.[A]		0.00143202	0	1	1	16	B5XZB2	B5XZB2 [179-189]	0	1150.66911664	High	High	High	2.8e8	1.0e8	1.9e8	2.4905960559845	High	0	2.256E-06
High	[R].ISPEAPVPVVK.[V]		0.0132624	0	1	2	9	A6TE31	A6TE31 [32-42]	0	1135.67213633	High	High	High	8.2e7		7.6e7	1.97953033447266	High	0	0.0001496
High	[R].AAESAAWQEAR.[Y]		0.0291069	0	1	1	3	A6TD47	A6TD47 [106-116]	0	1189.55962571	High	Not Found	High	1.3e7			1.93281924724579	High	0	0.0004181
High	[R].AEAAELEVDELK.[NS]		0.00199255	0	1	3	2	A6T716	A6T716 [385-396]	0	1316.65800222	High	Not Found	Not Found	7.3e7			3.64609599113464	High	0	3.559E-06
High	[R].HYGALQGLNK.[A]		0.00223246	0	1	1	22	B5XZB2	B5XZB2 [91-100]	0	1100.58471834	High	High	High	1.1e8		5.5e8	3.17960834503174	High	0	2.786E-05
High	[R].FLPNLHSHR.[F]		0.0042731	0	1	2	15	A6TFM8	A6TFM8 [29-37]	0	1120.60103714	High	High	High	2.8e7	2.6e7	3.1e8	2.52923369407654	High	0	2.47E-05
High	[R].TSHITVVVSDR.[-]		0.000638833	0	1	1	30	A6TEW7	A6TEW7 [100-110]	0	1213.65352607	High	High	High	8.6e6		1.3e7	3.325115442276	High	0	1.537E-06
High	[K].FCSTAQQGFNR.[N]	1xCarbamidomethyl [C2]	0.00717719	0	1	2	6	A6TCD6	A6TCD6 [135-145]	0	1315.5847949	High	High	High	1.7e7		1.5e7	2.84530901908875	High	0	0.0001493
High	[K].IQTDPSPSNLR.[A]		0.000427799	0	1	1	24	P19650	P19650 [151-161]	0	1227.63279061	High	High	High	1.1e9	7.3e7	1.3e9	3.22318506240845	High	0	6.504E-07
High	[K].IDAMKPFGGIR.[I]		0.0142983	0	1	2	2	A6TGM5	A6TGM5 [411-421]	0	1204.6506894	High	Not Found	Not Found	1.9e7			2.49553370475769	High	0	0.0001175
High	[K].SNFGANAILAVSLANAK.[A]		0.000495202	0	1	2	7	A6TD53	A6TD53 [104-120]	0	1660.90169506	Not Found	High	High		1.5e7		4.0664758682251	High	0	3.029E-07
High	[K].AAECTTAYTNAVK.[E]	1xCarbamidomethyl [C4]	0.000444338	0	1	2	4	A6TE25	A6TE25 [61-73]	0	1399.65220566	High	Not Found	High	6.8e6		5.1e6	3.63458919525146	High	0	2.506E-07
High	[R].QYLPNHNAGAYDDPR.[F]		4.11548E-05	0	1	1	9	A6T4R6	A6T4R6 [119-133]	0	1730.78812184	High	High	High	5.7e7	3.7e6	6.0e7	3.01669955253601	High	0	2.812E-06
High	[K].HSEAVIAAAAR.[L]		0.000508802	0	1	1	55	Q9F663	Q9F663 [272-282]	0	1095.59053197	High	High	High	5.8e9	3.6e9	4.4e9	3.57326436042786	High	0	8.209E-07
High	[R].YQAFTQADLTNLR.[K]		0.000329815	0	1	3	2	A6TFL4	A6TFL4 [272-284]	0	1540.77543198	Not Found	High	Not Found				3.31682133674622	High	0	1.48E-07
High	[R].VMQAQGSQLTNK.[Y]		7.84385E-05	0	1	2	29	A6TCG5	A6TCG5 [43-54]	0	1304.66271052	High	High	High	5.5e8	5.5e7	1.3e8	4.91679191589355	High	0	2.492E-07
High	[R].EYAAEQIDGQR.[K]		0.000292746	0	1	1	14	B5Y235	B5Y235 [128-138]	0	1279.59131969	High	High	High	1.8e8			3.81555008888245	High	0	1.934E-06
High	[K].QDVPSFRPGDTVEVK.[V]		0.000492525	0	1	1	14	B5XVK6	B5XVK6 [15-29]	0	1673.84932511	High	High	High		9.0e6	1.4e8	3.96965789794922	High	0	2.793E-05
High	[R].GALDCSGVKDRK.[Q]	1xCarbamidomethyl [C5]	0.0211409	0	1	1	2	A6TEY0	A6TEY0 [100-111]	2	1305.6579598	Not Found	High	High			5.4e7	3.03331422805786	High	0	0.0002371
High	[K].DDDVVDAEFEEVKDK.[K]		0.000262675	0	1	2	4	A6T4F4	A6T4F4 [623-637]	1	1752.78103022	High	Not Found	High	8.4e6		1.7e7	3.80455470085144	High	0	3.497E-07
High	[R].VGFFNPIANGAEEETR.[L]	1xDeamidated [N9]	2.40428E-06	0	1	1	28	A6TCL7	A6TCL7 [36-51]	0	1751.82350468	High	High	High		1.3e9	8.2e8	6.15759944915771	High	0	9.499E-11
High	[R].VGFFNPIANGAEEETR.[L]		2.07889E-05	0	1	1	10	A6TCL7	A6TCL7 [36-51]	0	1750.83948868	High	High	High				4.69845056533813	High	0	2.13E-08
High	[K].EAQKPDTAAYR.[T]		0.00244764	0	1	2	11	A6TH77	A6TH77 [51-61]	0	1249.61714055	High	High	High	1.6e8		1.8e8	3.27208471298218	High	0	5.098E-06
High	[K].MAGQLGNER.[V]	1xDeamidated [N7]	0.00698613	0	1	1	4	A6TEX2	A6TEX2 [161-169]	0	976.45165571	Not Found	High	High		7.6e7	5.7e7	3.96995663642883	High	0	3.279E-05
High	[K].MAGQLGNER.[V]		0.00322555	0	1	1	8	A6TEX2	A6TEX2 [161-169]	0	975.46763971	High	High	High	2.9e9		2.8e9	3.30039358139038	High	0	5.208E-05
High	[R].ASIYNAMPLDGVK.[TA]		0.000579467	0	1	2	8	A6T700	A6T700 [336-348]	0	1378.7035127	High	High	High	1.2e7	2.3e7	2.5e7	3.58390855789185	High	0	4.007E-07
High	[K].IDKPEADPDR.[V]		0.00026989	0	1	2	14	A6TEI7	A6TEI7 [506-515]	0	1155.56404237	High	High	High	1.7e9		1.7e9	2.99083018302917	High	0	1.034E-07
High	[K].DDERYPGHDPR.[Y]		0.0016575	0	1	1	14	B5XZB2	B5XZB2 [129-139]	1	1356.59271666	High	High	High	1.6e9		1.5e9	2.58969783782959	High	0	2.575E-06
High	[R].EVCSGQTGHAEAVR.[V]	1xCarbamidomethyl [C3]	1.40719E-05	0	1	1	12	B5Y2Y3	B5Y2Y3 [85-98]	0	1500.68596535	High	High	High	5.7e8		5.3e8	4.11602592468262	High	0	5.575E-10
High	[R].VMQAQGSQLTNK.[Y]	1xOxidation [M2]	0.0004209	0	1	2	6	A6TCG5	A6TCG5 [43-54]	0	1320.65762552	High	High	High	9.5e6		1.3e7	4.17371892929077	High	0	2.265E-07
High	[R].ENEPFDVALR.[R]		0.00407014	0	1	1	26	B5XU21	B5XU21 [8-17]	0	1189.58477783	High	High	High				2.57701253890991	High	0	1.428E-05
High	[R].ELDAQPTGFLDSR.[I]		0.000969547	0	1	2	6	A6T7Z4	A6T7Z4 [455-467]	0	1448.70159834	High	High	High	2.2e7	7.2e6	3.2e7	3.48474526405334	High	0	1.197E-06
High	[K].AVTASAGNQTPEK.[T]		0.000545937	0	1	2	6	A6T9S2	A6T9S2 [32-44]	0	1273.63826987	High	High	High	1.9e7		1.4e7	4.1007022857666	High	0	8.409E-06
High	[K].AGSKPQTCPTCHGAGQVQMR.[Q]	1xDeamidated [Q]; 2xCarbamidomethyl [C8; C11]	0.000659943	0	1	2	5	A6T4F5	A6T4F5 [155-174]	0	2171.97430204	High	High	High			1.0e8	3.33548974990845	High	0	5.04E-07
High	[K].AGSKPQTCPTCHGAGQVQMR.[Q]	2xCarbamidomethyl [C8; C11]	1.04251E-07	0	1	2	11	A6T4F5	A6T4F5 [155-174]	0	2170.99028604	High	High	High	2.8e8	5.6e7	1.8e7	3.71154642105103	High	0	2.441E-09
High	[-].MQVILLDK.[V]		0.0147663	0	2	2	20	A6THB4; B5Y305	A6THB4 [1-8]; B5Y305 [1-8]	0	959.55941487	High	High	High		8.9e7	3.8e6	2.32050895690918	High	0	0.0001319
High	[R].EELNETNSETKR.[K]		0.00617043	0	1	1	5	A6TGP1	A6TGP1 [203-214]	1	1449.68159111	High	High	High	4.0e7		3.4e7	3.12591075897217	High	0	2.642E-05
High	[K].IDPTNLEQPQQAR.[Y]		0.000324496	0	1	1	4	A6TEG6	A6TEG6 [125-137]	0	1509.76559555	High	High	Not Found	1.2e7	1.8e7		4.01867294311523	High	0	3.653E-07
High	[R].GDRDPASHHPQVQR.[F]		0.000708105	0	1	2	2	A6T673	A6T673 [205-218]	1	1599.77347489	Not Found	Not Found	High			2.2e7	3.6259138584137	High	0	1.162E-05
High	[R].VSGEGHITCGHCR.[N]	2xCarbamidomethyl [C9; C12]	1.29731E-05	0	1	2	14	A6TFL2	A6TFL2 [85-97]	0	1469.63724141	High	High	High	1.2e8		9.5e7	4.59470272064209	High	0	2.651E-07
High	[K].CKIEQAPGQHGAR.[K]	1xDeamidated [Q]; 1xCarbamidomethyl [C1]	0.00463404	0	1	1	3	B5XNB5	B5XNB5 [32-44]	1	1452.70122198	Not Found	High	Not Found				3.25262522697449	High	0	1.591E-05
High	[K].CKIEQAPGQHGAR.[K]	1xCarbamidomethyl [C1]	1.22887E-05	0	1	1	15	B5XNB5	B5XNB5 [32-44]	1	1451.71720598	High	High	High	5.0e8		4.7e8	4.52802038192749	High	0	4.393E-10
High	[R].VIDQGTGETMGDMTK.[H]		1.66465E-05	0	1	2	12	A6TEK2	A6TEK2 [96-110]	0	1582.70873384	High	High	High	8.7e7	4.0e7	7.7e7	4.82397794723511	High	0	7.522E-10
High	[R].EAAAAAGQQDEGVRR.[E]		0.00021263	0	1	2	12	A6TB02	A6TB02 [123-137]	1	1528.74625706	High	High	High	7.1e8		6.7e8	3.62984585762024	High	0	4.707E-05
High	[K].DLDLAQANATDQLK.[K]		0.000286469	0	1	2	8	B5XZM0	B5XZM0 [53-66]	0	1515.76492681	High	High	High	8.4e7	1.9e7	4.6e7	3.9894597530365	High	0	3.156E-07
High	[R].IEAQIHGGGHER.[G]		0.00028492	0	1	1	10	A6TCF1	A6TCF1 [226-237]	0	1303.65017201	High	High	High	2.1e8		1.4e8	3.18554377555847	High	0	2.949E-06
High	[K].SATPAQAQAVHK.[F]		0.000918419	0	1	1	12	Q7X222	Q7X222 [177-188]	0	1208.63821038	High	High	High	2.1e9		1.7e9	3.41444396972656	High	0	0.0002057
High	[R].EAAAAAGQQDEGVR.[R]		4.18295E-05	0	1	2	10	A6TB02	A6TB02 [123-136]	0	1372.6451461	High	High	High	8.0e8		9.7e8	4.86342287063599	High	0	3.822E-09
High	[K].VTINGAHNCR.[R]	1xDeamidated [N]; 1xCarbamidomethyl [C9]	0.00278713	0	1	2	10	A6T5N4	A6T5N4 [45-54]	0	1142.53711692	High	High	High	4.0e8		6.4e7	2.94171023368835	High	0	0.0001208
High	[R].VYTEEECQR.[L]	1xCarbamidomethyl [C7]	0.0271627	0	1	1	2	B5XNC6	B5XNC6 [72-80]	0	1213.51537792	Not Found	Not Found	High			7.1e6	1.88955318927765	High	0	0.0003689
High	[R].ITEYEKDDNGEFVAK.[T]	1xDeamidated [N9]	2.0015E-05	0	1	1	5	A6TGP1	A6TGP1 [552-566]	1	1758.80685151	High	High	High	2.5e8	1.1e7	5.4e6	4.84557771682739	High	0	1.04E-09
High	[R].ITEYEKDDNGEFVAK.[T]		3.49788E-05	0	1	1	18	A6TGP1	A6TGP1 [552-566]	1	1757.82283551	High	High	High	2.9e8	3.3e6	7.8e6	4.09180068969727	High	0	3.146E-09
High	[R].RDWENPGVTQLNR.[L]		0.000739473	0	1	2	6	A6TI29	A6TI29 [15-27]	1	1584.78772798	High	Not Found	High	5.8e7		1.4e8	4.30715560913086	High	0	7.598E-06
High	[R].INPGNIGNEER.[I]		0.00702393	0	1	2	11	A6TCD4	A6TCD4 [107-117]	0	1212.59673946	High	High	High	9.5e7			2.88847136497498	High	0	0.0001328
High	[R].ALADSCTDCR.[R]	2xCarbamidomethyl [C6; C9]	0.017159	0	1	2	4	A6TC33	A6TC33 [222-231]	0	1168.47213324	Not Found	High	High			5.6e7	2.83956122398376	High	0	0.000162
High	[R].AISHYQEQQQPR.[N]		7.63414E-05	0	1	1	3	P03029	P03029 [118-129]	0	1484.72406514	Not Found	High	High			5.4e7	3.14231371879578	High	0	2.95E-06
High	[R].CVSNVAGNGEQR.[K]	1xDeamidated [N/Q]; 1xCarbamidomethyl [C1]	0.00014161	0	1	1	7	B5Y235	B5Y235 [924-935]	0	1291.56953913	High	High	High	2.8e8		3.0e8	4.1948447227478	High	0	6.494E-08
High	[K].STLNLPETGFPMR.[G]		0.00363319	0	1	1	12	B5Y235	B5Y235 [6-18]	0	1462.73587542	High	High	High	3.0e7	2.1e7		3.56480717658997	High	0	3.479E-05
High	[R].ILTSGQQSSAEK.[G]		0.000280326	0	1	2	6	A6TB41	A6TB41 [145-156]	0	1248.6430209	High	High	High	1.9e7		1.7e7	3.54173135757446	High	0	6.358E-07
High	[R].VLENAEGDR.[T]	1xDeamidated [N4]	0.0102994	0	1	2	4	A6T4F4	A6T4F4 [26-34]	0	1003.46907984	High	Not Found	High	5.0e7		4.2e7	2.83520913124084	High	0	6.535E-05
High	[R].VLENAEGDR.[T]		0.00294211	0	1	2	8	A6T4F4	A6T4F4 [26-34]	0	1002.48506384	High	High	High	4.6e8		5.4e8	3.30893230438232	High	0	7.92E-06
High	[R].WSDGLHQAVEAK.[E]		0.00481273	0	1	2	2	A6T4P1	A6T4P1 [349-360]	0	1340.6593397	Not Found	Not Found	High				2.26988244056702	High	0	1.696E-05
High	[R].DGYADGWAQAGTAR.[A]		6.04152E-06	0	1	1	51	A6TEV7	A6TEV7 [56-69]	0	1438.63458144	High	High	High	4.0e7	1.1e7	8.2e7	4.8986554145813	High	0	4.36E-08
High	[R].LGGGDPASNPR.[L]		0.00038804	0	1	1	12	A6TB33	A6TB33 [38-48]	0	1040.5119473	High	High	High	1.7e9		1.6e9	3.52701568603516	High	0	1.957E-07
High	[R].SQLNYSEENLK.[Q]		0.00152818	0	1	1	12	A6T5R2	A6T5R2 [300-310]	0	1324.6379355	High	High	High	1.3e8	9.4e6	1.7e8	4.0559401512146	High	0	1.98E-05
High	[R].QGNALGWATAGGSGFR.[G]		5.75389E-06	0	1	1	30	A6TEV0	A6TEV0 [38-53]	0	1549.75061423	High	High	High	1.1e9		7.9e8	4.83286046981812	High	0	3.719E-07
High	[K].SHHNVGGLPK.[E]		0.00203617	0	1	2	4	A6TCC2	A6TCC2 [357-366]	0	1045.55375259	High	Not Found	High	1.8e8			3.29170179367065	High	0	3.028E-05
High	[R].VTKPEAGHFAK.[A]		4.09324E-05	0	1	1	18	A6TEX2	A6TEX2 [60-70]	0	1184.64223318	High	High	High	3.8e9		2.0e9	3.40320086479187	High	0	3.687E-09
High	[K].RQPTEQELR.[D]		0.0308579	0	1	1	2	A6TGR3	A6TGR3 [407-415]	1	1156.60691026	Not Found	High	High				2.97925448417664	High	0	0.0004663
High	[R].TQQEIPNAETMK.[S]		0.00250121	0	1	1	8	P52671	P52671 [249-260]	0	1389.66785541	Not Found	High	High		1.5e7	9.0e7	3.27601981163025	High	0	0.000429
High	[K].QMPSAPQGLEQLAR.[H]		0.00102908	0	1	1	16	A6TGQ0	A6TGQ0 [138-151]	0	1525.77913717	High	High	High	1.3e7		9.4e6	3.17576956748962	High	0	2.042E-06
High	[K].IVGNNVHPGTAK.[G]		0.000833084	0	1	1	6	B5XSP2	B5XSP2 [217-228]	0	1206.65894584	High	High	High	1.0e8		8.1e7	3.43927407264709	High	0	2.382E-05
High	[K].HAVTEASPMVK.[A]	1xOxidation [M9]	0.000451621	0	1	2	8	A6THB1	A6THB1 [94-104]	0	1185.59323445	High	High	High	2.1e8		1.7e8	3.79568457603455	High	0	2.604E-07
High	[K].HAVTEASPMVK.[A]		0.000302422	0	1	2	35	A6THB1	A6THB1 [94-104]	0	1169.59831945	High	High	High	5.5e9	1.2e8	3.9e9	3.86463713645935	High	0.000192	0.003402
High	[R].LASQQSHIPAK.[A]		0.000563978	0	1	2	12	A6T704	A6T704 [10-20]	0	1179.64804681	High	High	High	7.0e8		5.6e8	3.31383728981018	High	0	3.824E-07
High	[K].EPMVAEGQVAR.[I]		0.00516299	0	1	1	12	Q48447	Q48447 [183-193]	0	1186.58848302	High	High	High	6.9e6	1.2e7	5.9e6	2.46322393417358	High	0	0.0003741
High	[R].SVDEAANSDIVDK.[L]		2.75571E-05	0	1	2	14	B5XZM0	B5XZM0 [139-151]	0	1362.63832936	High	High	High	1.1e8		5.2e7	4.53846216201782	High	0	3.131E-09
High	[R].HDLSTQAYQGGGR.[G]		0.00028492	0	1	2	4	A6T7F8	A6T7F8 [101-113]	0	1389.65056587	High	High	Not Found	3.0e7	2.1e7		4.22578907012939	High	0	1.134E-07
High	[K].LNDHKPSSIGQASR.[I]		3.18704E-06	0	1	1	10	A6TG45	A6TG45 [590-603]	0	1509.77682895	High	High	High	6.0e7		1.4e8	4.09158372879028	High	0	4.016E-11
High	[R].QGNALGWATAGGSGFR.[G]	1xDeamidated [N/Q]	0.00010454	0	1	1	19	A6TEV0	A6TEV0 [38-53]	0	1550.73463023	High	High	High	7.0e7	1.6e7	5.7e7	4.2903938293457	High	0	1.426E-06
High	[R].GTAMNPVDHPHGGGEGR.[N]	1xOxidation [M4]	0.000338874	0	1	1	17	A6TEW9	A6TEW9 [222-238]	0	1704.75069088	High	High	High	1.6e8		1.7e8	3.47259616851807	High	0	9.716E-07
High	[R].GTAMNPVDHPHGGGEGR.[N]		2.72348E-06	0	1	1	46	A6TEW9	A6TEW9 [222-238]	0	1688.75577588	High	High	High	3.0e9	3.5e9	7.6e9	4.12216186523438	High	0	1.455E-09
High	[K].AAVTMPSSK.[L]		0.00553865	0	1	2	22	A6TEV8	A6TEV8 [23-31]	0	891.46042911	High	High	High	2.3e9			3.02475690841675	High	0	0.0001564
High	[R].EPVDEFFENVMVNAEDKDVR.[I]		0.0265906	0	1	2	1	A6TFH4	A6TFH4 [646-665]	1	2382.09181621	Not Found	Not Found	High				3.55442881584167	High	0	0.0003575
High	[R].GNIGYIGPVPER.[A]		0.00539105	0	1	2	10	A6TGM5	A6TGM5 [124-135]	0	1271.67426153	High	High	High	1.3e8	7.0e6	8.5e7	3.20604252815247	High	0	0.0002027
High	[K].AAVAGIAMGLVK.[E]		0.000411875	0	1	2	22	A6TEI3	A6TEI3 [459-470]	0	1100.6496268	High	High	High	2.6e7	7.3e6	7.0e7	2.98282074928284	High	0	9.639E-07
High	[R].LSDLAHVEGDVVDLNALK.[A]	1xDeamidated [N15]	6.91821E-06	0	1	1	4	B5XNB2	B5XNB2 [79-96]	0	1908.99129817	Not Found	High	Not Found		2.9e7		5.18752765655518	High	0	1.591E-10
High	[R].LSDLAHVEGDVVDLNALK.[A]		1.17982E-08	0	1	1	127	B5XNB2	B5XNB2 [79-96]	0	1908.00728217	High	High	High	1.3e8	4.0e8	1.1e8	6.14506864547729	High	0	6.828E-14
High	[R].VNSDVLTVSTVNSQDQVTQKPLR.[D]	2xDeamidated [N2; N12]	3.08792E-05	0	1	2	2	B5XND7	B5XND7 [6-28]	0	2530.29950149	High	Not Found	Not Found				4.81600856781006	High	0	2.229E-09
High	[R].VNSDVLTVSTVNSQDQVTQKPLR.[D]	1xDeamidated [Q/N]	5.1396E-05	0	1	2	14	B5XND7	B5XND7 [6-28]	0	2529.31548549	High	High	Not Found	2.0e7	1.5e7		4.9680290222168	High	0	2.471E-08
High	[R].VNSDVLTVSTVNSQDQVTQKPLR.[D]		7.7522E-06	0	1	2	6	B5XND7	B5XND7 [6-28]	0	2528.33146949	High	High	High	1.6e7		1.9e8	4.35497379302979	High	0	1.942E-10
High	[R].EIMALADVANR.[Y]		0.00101249	0	1	2	2	A6TBK7	A6TBK7 [444-454]	0	1202.61978314	High	Not Found	Not Found	3.2e7			3.31742000579834	High	0	1.074E-06
High	[R].LAQGPIALYCGFDPTADSLHLGHLVPLLCLK.[R]	1xDeamidated [Q3]; 2xCarbamidomethyl [C10; C29]	1.12679E-05	0	1	2	2	A6T9Y5	A6T9Y5 [33-63]	0	3390.7588662	High	Not Found	High	1.3e8			2.7436637878418	High	0	3.763E-10
High	[R].LAQGPIALYCGFDPTADSLHLGHLVPLLCLK.[R]	2xCarbamidomethyl [C10; C29]	4.56967E-09	0	1	2	3	A6T9Y5	A6T9Y5 [33-63]	0	3389.7748502	High	High	Not Found		7.9e7		3.57425475120544	High	0	1.393E-10
High	[R].QVPVMIHR.[A]		0.0103551	0	1	1	4	B5XQC6	B5XQC6 [505-512]	0	979.55058155	High	High	Not Found	2.1e7	4.0e6		2.23621582984924	High	0	7.562E-05
High	[K].VMSTGQVYNADR.[L]		0.000363609	0	1	2	9	A6TCI3	A6TCI3 [225-236]	0	1340.626325	High	High	High	5.4e7	2.7e6		4.30881023406982	High	0	1.754E-07
High	[R].QGCTIVQPLDMEVGAGTSHPMTCLR.[A]	1xDeamidated [Q]; 2xCarbamidomethyl [C3; C23]	0.000170264	0	1	2	4	A6TFH5	A6TFH5 [23-47]	0	2759.26195249	Not Found	Not Found	High			2.4e7	3.76537799835205	High	0	4.585E-08
High	[-].MQEQYRPEEIESK.[V]		0.000990787	0	1	2	11	A6T6A3	A6T6A3 [1-13]	0	1666.77411126	High	High	High	2.8e8	7.4e6	6.4e7	4.33727598190308	High	0	5.275E-06
High	[R].EGCSLEDAVENIDIGGPTMVR.[S]	1xDeamidated [N11]; 1xCarbamidomethyl [C3]	0.0108108	0	1	2	1	A6TGR3	A6TGR3 [115-135]	0	2263.0216885	Not Found	Not Found	High				3.45034503936768	High	0	7.141E-05
High	[K].LLDNAAADLAAISGQKPLITK.[A]		1.66156E-07	0	1	1	60	A6TEW0	A6TEW0 [49-69]	0	2123.20704452	High	High	High	3.5e7	1.0e8	3.2e7	5.71338939666748	High	0	1.822E-12
High	[R].EDAQLLYGFNNK.[Q]		0.000948763	0	1	1	2	B5XQ04	B5XQ04 [55-66]	0	1411.68522005	High	Not Found	Not Found	1.4e7			2.85088014602661	High	0	9.6E-07
High	[R].TAAGQPVLVGTISIEK.[S]		0.000204715	0	1	2	7	A6T4P1	A6T4P1 [446-461]	0	1583.90029809	High	High	High	2.5e7		1.5e7	3.96301603317261	High	0	2.803E-06
High	[R].GFGHTLGNALR.[R]		0.0016575	0	1	1	10	A6TEU8	A6TEU8 [34-44]	0	1142.6065164	High	High	High		8.2e6	4.8e7	3.1354866027832	High	0	2.562E-06
High	[R].AGENVGVLLR.[G]		0.00117832	0	1	1	55	A6TEX7	A6TEX7 [271-280]	0	1027.58946937	High	High	High	6.3e9	6.4e7		3.22190093994141	High	0	7.234E-06
High	[R].IENGGLHPVTR.[T]	1xDeamidated [N3]	0.0014398	0	1	2	5	A6TAI3	A6TAI3 [101-111]	0	1193.62731178	High	High	High	6.4e7			3.24367952346802	High	0	2.008E-06
High	[R].AQSVVDYLVAK.[G]		0.010695	0	1	1	11	P24017	P24017 [276-286]	0	1192.6572145	High	High	High	5.8e8		1.5e8	2.98846960067749	High	0	6.987E-05
High	[K].VDEAGFEAAMEEQR.[R]		1.24226E-05	0	1	1	14	A6TCV9	A6TCV9 [420-433]	0	1581.68496193	High	High	High	6.3e7	4.1e7	3.9e7	4.97327327728271	High	0	2.748E-09
High	[R].NGDTSNGVELGK.[S]	2xDeamidated [N1; N6]	0.00175923	0	1	2	2	A6T5I1	A6T5I1 [101-112]	0	1192.5328026	High	Not Found	Not Found	1.1e7			3.63728547096252	High	0	2.843E-06
High	[R].KKEEAPAAPPAPSK.[E]		0.00138623	0	1	1	4	B5XNC0	B5XNC0 [105-118]	2	1420.77945478	High	Not Found	High	1.2e8		1.4e8	2.9869978427887	High	0	1.863E-06
High	[K].QHTAQAPVDPIVLGK.[M]		4.89491E-05	0	1	2	8	A6TCL6	A6TCL6 [4-18]	0	1573.86966671	High	High	High	2.0e8		2.3e7	3.97187900543213	High	0	5.076E-09
High	[R].GLDITITTTAK.[S]		0.00848341	0	1	2	48	A6TEW0	A6TEW0 [151-161]	0	1133.64123007	High	High	High	3.5e7	2.1e7	2.1e7	3.342613697052	High	0	0.0001104
High	[K].QGYAEPSLAQAEAGK.[A]		1.18202E-06	0	1	2	12	A6T6C3	A6T6C3 [502-516]	0	1519.73871209	High	High	High	2.1e8	9.0e7	1.1e8	4.7662205696106	High	0	5.388E-11
High	[R].IGHTVEREDTPAVR.[G]		0.00481273	0	1	1	12	A6TEV4	A6TEV4 [32-45]	1	1579.81869373	High	High	High	5.5e8	2.9e8	9.0e8	3.7836446762085	High	4.486E-05	0.0009848
High	[K].LLDNAAADLAAISGQKPLITK.[A]	1xDeamidated [N/Q]	4.20568E-05	0	1	1	17	A6TEW0	A6TEW0 [49-69]	0	2124.19106052	High	High	High	3.0e7		2.1e7	4.65150737762451	High	0	3.869E-09
High	[K].EATFEEMIAR.[R]		0.00152818	0	1	1	20	B5XSS1	B5XSS1 [86-95]	0	1196.56159956	High	High	High	2.9e7			3.33926248550415	High	0	2.228E-06
High	[K].GTFPNELSLGTLK.[V]		0.00623742	0	1	1	6	B5XSW5	B5XSW5 [164-176]	0	1376.74200666	High	Not Found	High	1.9e7		1.5e7	2.61753416061401	High	0	2.686E-05
High	[R].AQNGDVTTTIPR.[W]		0.0112259	0	1	2	2	A6TC15	A6TC15 [349-360]	0	1272.6542543	High	Not Found	Not Found	5.0e6			2.36719512939453	High	0	7.656E-05
High	[K].AVESGDKKPLR.[T]		0.00363319	0	1	1	3	B5XN98	B5XN98 [22-32]	1	1199.67426153	High	Not Found	High	1.1e7		5.9e6	3.06737351417542	High	0	1.032E-05
High	[-].MNTEATQDHQEANTTGAR.[L]		4.73392E-06	0	1	2	8	A6TCD5	A6TCD5 [1-18]	0	1974.85700582	High	High	High	1.8e8		1.5e8	4.31364488601685	High	0	9.709E-09
High	[K].IEQAPGQHGAR.[K]		0.00790908	0	1	1	4	B5XNB5	B5XNB5 [34-44]	0	1163.59159457	Not Found	High	High				2.96102213859558	High	0	4.322E-05
High	[K].VTDGSGNAVQDGQGDLWVK.[R]		2.37614E-07	0	1	2	12	A6T6Y8	A6T6Y8 [45-63]	0	1945.92500907	High	High	High	1.2e8	4.7e7	3.2e7	5.9546971321106	High	0	4.073E-13
High	[K].QIADDYQQALR.[D]		0.00357471	0	2	2	6	P00350; P41576	P00350 [395-405]; P41576 [395-405]	0	1320.6542543	High	High	High			4.9e7	3.38461756706238	High	0	9.996E-06
High	[R].TQDATHGNSLSHR.[V]		4.07111E-05	0	1	1	10	A6TEX2	A6TEX2 [129-141]	0	1423.66727853	High	High	High	1.3e7		6.2e6	3.51957702636719	High	0	2.872E-07
High	[K].LMTEFNYNSVMQVPR.[V]		7.11476E-05	0	1	2	4	A6TEW0	A6TEW0 [16-30]	0	1828.87205118	High	Not Found	Not Found	2.9e7			4.71512842178345	High	0	1.293E-08
High	[K].MQALAQASQK.[L]		0.00202517	0	1	2	10	A6T4F4	A6T4F4 [588-597]	0	1075.55645467	High	High	High	2.0e9	6.2e8	1.1e9	3.39483857154846	High	0	3.299E-05
High	[R].VEGGQHLNVNVLR.[R]		4.18295E-05	0	1	1	24	A6TCJ1	A6TCJ1 [67-79]	0	1434.78118612	High	High	High	1.5e9	3.9e8	1.4e9	4.31483793258667	High	0	1.556E-07
High	[K].MLHLTVEQAR.[G]		0.00587771	0	1	1	4	A6TCD7	A6TCD7 [39-48]	0	1197.64085297	High	Not Found	High			2.4e7	2.64343571662903	High	0	0.000143
High	[K].QYDINEAIALLK.[E]		0.000704279	0	1	1	63	A6TGN6	A6TGN6 [20-31]	0	1390.75765672	High	High	High		4.5e7	6.7e7	3.91398787498474	High	0	6.037E-06
High	[R].KAEQAAAEQALK.[K]		3.96227E-05	0	1	1	8	A6TCI1	A6TCI1 [210-221]	1	1257.67974079	High	High	High	1.0e8		9.2e7	5.01663017272949	High	0	4.467E-06
High	[K].EASVATATQLQGK.[A]		6.1796E-05	0	1	2	12	A6TGR3	A6TGR3 [246-258]	0	1303.68522005	High	High	High	6.3e7		7.3e6	4.17834424972534	High	0	3.663E-07
High	[R].ASYITPVPGGVGPMTVATLIQNTLQACEEYHDVEEA.[-]	1xDeamidated [Q/N]; 1xCarbamidomethyl [C27]	0.00803809	0	1	1	3	A6T5R4	A6T5R4 [253-288]	0	3861.819747	High	Not Found	Not Found	4.9e7			3.9872350692749	High	0	4.236E-05
High	[R].EMEAQVLDSMDLER.[E]		9.48229E-05	0	1	1	6	A6TCI3	A6TCI3 [35-48]	0	1665.74584759	High	High	High	2.1e7	3.5e7	1.1e7	4.68713712692261	High	0	3.313E-08
High	[K].GNVVNLALGFSHPVDHQLPAGITAECPTQTEIVLK.[G]	2xDeamidated [Q17; N/Q]; 1xCarbamidomethyl [C26]	1.81208E-07	0	1	1	11	A6TEV7	A6TEV7 [100-134]	0	3727.89998719	High	High	High		5.9e6		6.13615131378174	High	0	1.124E-10
High	[K].GNVVNLALGFSHPVDHQLPAGITAECPTQTEIVLK.[G]	1xDeamidated [Q/N]; 1xCarbamidomethyl [C26]	2.03967E-08	0	1	1	120	A6TEV7	A6TEV7 [100-134]	0	3726.91597119	High	High	High	9.8e6	1.9e7	1.4e7	6.61717319488525	High	0	1.376E-14
High	[-].MHNQAPIQR.[R]		0.0300496	0	1	2	2	A6TCD4	A6TCD4 [1-9]	0	1094.55237238	Not Found	Not Found	High			1.1e7	2.65097689628601	High	0	0.0004773
High	[R].AGLASLHAR.[V]		0.0250775	0	1	1	6	A6TGP1	A6TGP1 [539-547]	0	895.51082521	High	High	Not Found	6.7e7			2.76968669891357	High	0	0.0003201
High	[K].SENLYHAAR.[E]		0.00694853	0	1	2	6	A6T4V8	A6T4V8 [4-12]	0	1060.5170327	High	High	High	8.4e7		6.9e7	2.00252556800842	High	4.486E-05	0.0008962
High	[R].ALMEYDESLR.[SG]		0.00126429	0	1	2	14	A6TEN8	A6TEN8 [86-95]	0	1226.57216422	High	High	High	1.5e9	3.7e7	1.1e9	3.25770115852356	High	0	1.592E-06
High	[K].AFLESMGSDQAK.[D]		0.000605139	0	1	1	6	A6T5N6	A6T5N6 [104-115]	0	1283.59362791	High	High	High	2.6e8	2.0e7	2.3e8	3.3773787021637	High	0	1.091E-06
High	[R].GMGESNPVTGNTCDNVK.[A]	1xCarbamidomethyl [C13]	3.54863E-07	0	1	1	24	P24017	P24017 [297-313]	0	1779.76362316	High	High	High	1.6e9		6.8e8	5.40022468566895	High	0	2.604E-09
High	[R].MGAYAIELLLQGHGGR.[C]		7.84385E-05	0	1	1	11	A6TGB8	A6TGB8 [268-283]	0	1685.87918553	High	High	High	7.4e6	6.1e6		3.53262233734131	High	0	1.635E-07
High	[R].GMGESNPVTGNTCDNVK.[A]	1xDeamidated [N]; 1xCarbamidomethyl [C13]	5.25224E-05	0	1	1	10	P24017	P24017 [297-313]	0	1780.74763916	High	High	High	2.5e7		1.2e7	4.96172332763672	High	0	5.708E-09
High	[R].LANELTDAADNK.[G]		0.000231891	0	1	2	29	A6TEX9	A6TEX9 [120-131]	0	1274.62228544	High	High	High	5.9e9		4.8e9	4.57354927062988	High	0	2.251E-07
High	[R].LANELTDAADNK.[G]	1xDeamidated [N3]	0.000244806	0	1	2	18	A6TEX9	A6TEX9 [120-131]	0	1275.60630144	High	High	High	9.2e7	2.8e7	7.5e7	4.96792793273926	High	0	2.165E-06
High	[R].FNSLTPEQQR.[D]		0.00154482	0	1	1	28	A6TCJ1	A6TCJ1 [107-116]	0	1219.60657589	High	High	High	4.4e8			3.42137765884399	High	0	8.383E-05
High	[R].FNSLTPEQQR.[D]	1xDeamidated [N/Q]	0.00283275	0	1	1	22	A6TCJ1	A6TCJ1 [107-116]	0	1220.59059189	High	High	High	7.2e7	1.2e7	1.1e7	3.69546556472778	High	0	0.0001129
High	[K].KYEIISEAEAEVAEIQEQFQSGLVTAGER.[Y]	1xDeamidated [Q]	1.94799E-05	0	1	1	10	A6TGP1	A6TGP1 [650-678]	1	3225.57975789	High	Not Found	Not Found	2.5e7			5.31830501556396	High	0	0.0002597
High	[K].GNVVNLALGFSHPVDHQLPAGITAECPTQTEIVLK.[G]	1xCarbamidomethyl [C26]	9.43849E-10	0	1	1	113	A6TEV7	A6TEV7 [100-134]	0	3725.93195519	High	High	High	1.3e7	9.3e6	1.5e7	7.02187013626099	High	0	2.429E-12
High	[R].GMGESNPVTGNTCDNVK.[A]	1xCarbamidomethyl [C13]; 1xOxidation [M2]	2.27955E-05	0	1	1	2	P24017	P24017 [297-313]	0	1795.75853816	High	Not Found	Not Found	6.6e6			4.88531732559204	High	0	1.31E-09
High	[R].APVVTIMGHVDHGK.[T]		5.82194E-05	0	1	2	6	A6TEI7	A6TEI7 [397-410]	0	1460.76784428	High	High	High				3.54729270935059	High	0	6.838E-09
High	[R].MGAYAIELLLQGHGGR.[C]	1xDeamidated [Q11]	0.0127727	0	1	1	3	A6TGB8	A6TGB8 [268-283]	0	1686.86320153	High	High	Not Found	8.2e6			3.21112275123596	High	0	0.0003186
High	[K].ITLSTQPADGR.[W]		0.00115933	0	1	1	12	A6TCE4	A6TCE4 [7-17]	0	1158.61132692	High	High	High	1.7e8		1.0e8	3.5877947807312	High	2.346E-05	0.0007109
High	[K].EALEWGTTGAGLR.[A]		0.000385943	0	1	2	11	A6TBX2	A6TBX2 [420-432]	0	1360.68555442	High	High	High	6.3e7	6.5e6	1.2e7	4.04679155349731	High	0	4.56E-07
High	[R].GATVLPHGTGR.[S]		0.00302279	0	1	2	17	A6TGN6	A6TGN6 [61-71]	0	1065.57996731	High	High	High	2.5e9	6.9e8	2.7e9	2.6908745765686	High	0	9.011E-06
High	[R].GALDCSGVK.[D]	1xCarbamidomethyl [C5]	0.00539105	0	1	1	13	A6TEY0	A6TEY0 [100-108]	0	906.43494293	High	High	High	3.0e9		3.1e9	3.2679431438446	High	0	2.819E-05
High	[R].APEVVEEQR.[S]		0.00710015	0	1	2	6	A6TCD6	A6TCD6 [83-91]	0	1056.53201402	High	High	High	1.6e8	1.3e8	1.8e8	3.37203335762024	High	0	3.366E-05
High	[R].RPTRPADFDAR.[M]		0.0120391	0	1	2	4	A6TFH4	A6TFH4 [553-563]	0	1301.67090747	High	High	High	3.9e8	2.7e8	3.7e8	2.12660646438599	High	0.001067	0.03069
High	[K].MAGSADVEIR.[V]		0.0018672	0	1	2	12	A6T518	A6T518 [152-161]	0	1048.50917012	High	High	High	4.1e7		2.2e7	3.46145176887512	High	0	3.169E-06
High	[R].SACTYVGASR.[L]	1xCarbamidomethyl [C3]	0.0208047	0	1	2	2	A6T4P6	A6T4P6 [314-323]	0	1071.48876934	Not Found	Not Found	High			6.1e7	3.5542528629303	High	0	0.0002292
High	[K].EAHPEIPTK.[S]		0.0195117	0	1	1	3	B5XZS6	B5XZS6 [223-231]	0	1021.53128579	High	High	High	9.9e7		8.5e7	2.55019783973694	High	0	0.0002045
High	[R].VGDGTQDNLSGCEK.[A]	1xCarbamidomethyl [C12]	1.08484E-05	0	1	2	12	A6TG48	A6TG48 [40-53]	0	1479.63801206	High	High	High	3.7e8	1.3e8		4.75582885742188	High	0	4.282E-10
High	[R].VFIKPGNGK.[I]	1xDeamidated [N7]	0.00848341	0	1	2	59	A6TEN8	A6TEN8 [19-27]	0	960.55129345	High	High	High	9.9e8	1.6e7		3.02955293655396	High	0	0.0001847
High	[K].VQAQIQGEEIR.[V]		0.000570124	0	1	2	7	A6T5G0	A6T5G0 [121-131]	0	1270.67498976	High	High	High	1.9e8			3.86836528778076	High	0	2.838E-06
High	[R].AGDMVIDGSVR.[G]		0.000407435	0	1	2	12	A6TG39	A6TG39 [155-165]	0	1119.54628387	High	High	High	3.1e8		1.8e8	3.84869742393494	High	0	2.885E-07
High	[R].NLALNIESR.[G]		0.00434298	0	2	2	4	P00350; P41576	P00350 [17-25]; P41576 [17-25]	0	1029.56873391	Not Found	High	High				3.1808648109436	High	0	1.833E-05
High	[K].LADEVDESTK.[E]		0.00162198	0	1	1	12	A6T5N6	A6T5N6 [493-502]	0	1106.52117448	High	High	High	6.8e8	2.0e8	4.5e8	3.5092625617981	High	0	1.544E-05
High	[R].HVEQALNETPDK.[L]		8.69465E-05	0	1	2	6	A6T7C6	A6T7C6 [781-792]	0	1380.67538362	High	High	High	5.3e7	2.7e7	3.2e7	4.4143385887146	High	0	1.802E-08
High	[K].VTGATDLTNK.[S]		0.00169379	0	1	1	8	A6TCV9	A6TCV9 [270-279]	0	1019.53676505	High	High	High	6.8e8		5.8e8	3.21919417381287	High	0	2.654E-06
High	[K].LVHHDIIDAIENMK.[R]		1.48557E-05	0	1	1	19	A6TGB8	A6TGB8 [292-305]	0	1647.85230207	High	High	High	7.6e6	1.6e7		5.00347137451172	High	0	6.157E-10
High	[R].HLESVVTNK.[I]		0.00852927	0	1	1	5	B5Y1K6	B5Y1K6 [106-114]	0	1026.55783488	High	High	High	1.7e8	1.0e8	1.0e8	2.66488075256348	High	0	8.455E-05
High	[R].FIDVGTGPGLPGIPLAIVCPESHFTLLDSLGK.[R]	1xCarbamidomethyl [C19]	0.000418625	0	1	1	6	A6TG44	A6TG44 [69-100]	0	3320.7599113	High	Not Found	Not Found	7.6e6			4.52808427810669	High	0	2.248E-07
High	[K].EQAAAQESANLSSK.[A]		8.31813E-06	0	1	1	9	A6TCV9	A6TCV9 [751-764]	0	1433.68667651	High	High	High	6.0e8	2.1e7	2.0e7	4.84881353378296	High	0	1.458E-08
High	[K].RRPTGGVESLR.[A]		0.00431956	0	1	1	2	B5XZ20	B5XZ20 [703-713]	1	1227.69164293	Not Found	Not Found	High			8.4e7	2.64131927490234	High	0	1.401E-05
High	[R].AIQVTTGAK.[K]		0.00934769	0	1	1	10	A6TEX2	A6TEX2 [47-55]	0	888.5149075	High	High	High	3.4e9	2.2e9	2.6e9	2.36893081665039	High	6.713E-05	0.001672
High	[R].TVGAGVVAK.[V]		0.00839242	0	1	1	13	A6TEX7	A6TEX7 [383-391]	0	801.48287915	High	High	High	1.9e10	7.2e9	1.1e10	1.94989502429962	High	0	0.000129
High	[K].IAAHAADLAK.[G]		0.0126361	0	1	2	8	A6TGQ1	A6TGQ1 [519-528]	0	980.55235562	High	High	High	4.5e8	3.0e8	4.2e8	2.69918060302734	High	0.0003441	0.009252
High	[R].KQIEEATSDYDREK.[L]		4.48831E-05	0	1	3	13	A6TH53	A6TH53 [351-364]	2	1711.81333345	High	High	High	7.4e8	5.5e7	4.2e8	5.75492238998413	High	0	4.343E-09
High	[R].RAQVSELAR.[A]		0.0295745	0	1	1	3	A6TAN5	A6TAN5 [218-226]	1	1029.57996731	High	Not Found	High	2.4e8		3.1e8	2.54077911376953	High	0	0.0004317
High	[R].SMQGMENAR.[I]		0.0198274	0	1	1	6	A6TG45	A6TG45 [327-335]	0	1023.43462501	High	High	High	4.8e7	4.9e7		2.46256852149963	High	0.0001098	0.00186
High	[K].VVADALGALR.[L]		0.00347932	0	1	2	12	A6TB35	A6TB35 [401-410]	0	984.58365574	High	High	High	5.3e7	5.4e7	2.0e7	2.90160751342773	High	0	9.55E-06
High	[R].TPHPALTEAK.[H]		0.000322743	0	1	2	15	A6TI29	A6TI29 [613-622]	0	1064.57348494	High	High	High	4.2e8	4.3e8	6.4e8	3.6626238822937	High	0	2.042E-07
High	[R].VTAERDPANLK.[W]		0.00550881	0	1	1	26	P24164	P24164 [68-78]	1	1213.65352607	High	High	High	9.7e9	9.0e9	9.1e9	3.20733189582825	High	0.0005868	0.01805
High	[R].IHIEECR.[Y]	1xCarbamidomethyl [C6]	0.0264494	0	1	2	4	A6TBQ0	A6TBQ0 [178-184]	0	956.46182639	Not Found	High	High		6.1e7	1.1e8	2.04835653305054	High	0	0.0003535
High	[K].TVDGPSHKDWR.[G]		0.0225402	0	1	1	1	P24164	P24164 [179-189]	1	1297.62837395	Not Found	Not Found	High			8.0e7	2.64330673217773	High	0	0.0002647
High	[K].QEIVTDPLEQEVNK.[S]		1.5683E-05	0	1	1	10	A6TBX3	A6TBX3 [22-35]	0	1641.83300631	High	High	High	3.8e7	1.2e7	4.4e7	4.19747114181519	High	0	1.947E-08
High	[K].LHVHDENNECGIGDK.[V]	1xCarbamidomethyl [C10]	4.77662E-08	0	1	1	46	A6TEW3	A6TEW3 [44-58]	0	1736.76567211	High	High	High	3.1e9	2.5e8	4.3e9	6.21887636184692	High	0	1.229E-11
High	[K].EGISKDDAEALKK.[S]		0.00065283	0	1	1	48	A6TGN9	A6TGN9 [97-109]	2	1403.73764949	High	High	High	2.1e10	5.4e8	1.7e10	4.20652198791504	High	0	1.971E-05
High	[K].KIIGEQLGVK.[Q]		0.0041367	0	1	1	22	B5XXH6	B5XXH6 [10-19]	1	1084.6724707	High	High	High	8.7e8		1.1e9	3.68210291862488	High	0	1.292E-05
High	[K].VIALCHQAK.[T]	1xCarbamidomethyl [C5]	0.0192011	0	1	1	8	B5Y277	B5Y277 [29-37]	0	1039.57171118	High	High	High	1.8e8	4.3e7	6.2e7	2.58701014518738	High	6.713E-05	0.001647
High	[R].HHITADGFYR.[G]		0.000784885	0	1	1	14	A6T7E9	A6T7E9 [41-50]	0	1216.58578094	High	High	High	8.8e6	9.5e6		3.14223885536194	High	0	3.9E-05
High	[K].TFTAKPETVK.[R]		0.00587771	0	1	1	37	B5XSS1	B5XSS1 [3-12]	0	1121.62010075	High	High	High	4.7e9	2.3e9	4.8e9	2.76799321174622	High	4.486E-05	0.0008591
High	[R].NDCAPLSER.[S]	1xCarbamidomethyl [C3]	0.00542025	0	1	2	4	A6TGQ1	A6TGQ1 [105-113]	0	1061.46803388	Not Found	High	High			3.6e8	2.93363475799561	High	0	2.083E-05
High	[R].LDNLNAAR.[I]		0.0257545	0	1	2	6	A6TF98	A6TF98 [498-505]	0	886.47410532	High	High	High	1.7e8	8.2e7	1.3e8	2.78133416175842	High	0	0.0003371
High	[K].SIGNTVSPQDVMNK.[L]		0.000511567	0	1	1	12	B5Y235	B5Y235 [606-619]	0	1489.73151825	High	High	High	1.3e8	1.6e7	3.7e7	4.26301765441895	High	0	3.204E-07
High	[R].MAEFGSCHR.[N]	1xCarbamidomethyl [C7]	0.00499828	0	1	1	10	B5XQC6	B5XQC6 [355-363]	0	1094.45060975	High	High	High	4.7e7	2.7e7	5.7e7	2.68557667732239	High	0	0.0002131
High	[K].LHVHDENNECGIGDKVEIR.[E]	1xCarbamidomethyl [C10]	0.0134779	0	1	1	1	A6TEW3	A6TEW3 [44-62]	1	2234.06185388	High	Not Found	Not Found				2.0207154750824	High	0	0.0001054
High	[K].YQLTAHEAR.[V]		0.00303919	0	1	2	8	A6T7E0	A6T7E0 [3-11]	0	1088.54833282	High	High	High	6.3e7	3.2e7	6.8e7	2.82414293289185	High	0	0.000306
High	[R].INDNQVIDGAESR.[Y]	1xDeamidated [Q/N]	0.0283435	0	1	1	4	B5Y1K5	B5Y1K5 [69-81]	0	1431.67102688	Not Found	High	Not Found		9.5e6		4.22784996032715	High	0	0.0003996
High	[R].INDNQVIDGAESR.[Y]		4.53722E-05	0	1	1	10	B5Y1K5	B5Y1K5 [69-81]	0	1430.68701088	High	High	High	6.7e8	1.9e8	5.3e8	5.21759939193726	High	0	4.399E-09
High	[R].AAAESSIQVK.[N]		0.00216111	0	1	1	12	A6TGP1	A6TGP1 [944-953]	0	1003.54185045	High	High	High	1.2e9	3.3e8	1.0e9	3.59897685050964	High	0	4.54E-06
High	[R].HTLAQALHR.[F]		0.000656377	0	1	1	6	A6T726	A6T726 [142-150]	0	1046.58538708	High	High	High	3.2e7	6.4e7	2.9e8	3.43122553825378	High	0	4.97E-07
High	[K].LHVHDENNECGIGDKVEIR.[E]	1xDeamidated [N8]; 1xCarbamidomethyl [C10]	0.00127115	0	1	1	1	A6TEW3	A6TEW3 [44-62]	1	2235.04586988	High	Not Found	Not Found				3.65987634658813	High	0	1.61E-06
High	[K].TEEEQFAR.[T]		0.0198274	0	1	1	5	A6TCV9	A6TCV9 [362-369]	0	1009.45851475	High	High	High	2.8e8	8.6e7		3.22015428543091	High	0	0.0002363
High	[R].VVNIASYQVK.[A]		0.00361359	0	1	1	26	B5XNB5	B5XNB5 [129-138]	0	1120.63608518	High	High	High		9.0e7	5.6e8	3.19150733947754	High	0	2.057E-05
High	[K].DFQQLALIR.[K]		0.0180065	0	1	2	2	A6T4S9	A6T4S9 [152-160]	0	1103.62076949	Not Found	High	Not Found		1.5e7		2.88735604286194	High	0	0.0001776
High	[R].HPLVMGNWK.[L]		0.0064081	0	1	1	11	Q7X222	Q7X222 [3-11]	0	1081.56114621	High	High	High		3.4e7		2.7535719871521	High	0	3.962E-05
High	[R].KLQELGATR.[L]		0.00217284	0	1	2	19	A6TEV6	A6TEV6 [17-25]	1	1015.58946937	High	High	High	1.7e9	3.7e7	1.4e9	3.19233417510986	High	0.0002092	0.004387
High	[R].VDEAACGISR.[D]	1xCarbamidomethyl [C6]	0.00244764	0	1	2	6	A6TFA0	A6TFA0 [297-306]	0	1077.499334	High	High	High	8.8e7	1.1e7	2.6e7	3.98833799362183	High	0	5.485E-06
High	[R].KQIEEATSDYDR.[E]		0.000214948	0	1	3	19	A6TH53	A6TH53 [351-362]	1	1454.67577748	High	High	High	2.1e9	4.2e8	1.6e9	4.31961965560913	High	0	1.373E-05
High	[K].EMHVGHLR.[S]		0.0183963	0	1	2	1	A6TB43	A6TB43 [127-134]	0	978.49379494	Not Found	Not Found	High				2.38066959381104	High	0	0.0001838
High	[K].VLSGPQAQPAGDK.[A]		5.30948E-05	0	1	1	19	P00350	P00350 [302-314]	0	1267.66409073	High	High	High	6.8e8		3.1e8	4.29404592514038	High	0	5.814E-09
High	[R].DAGMVNSDEPAK.[Q]		0.000537134	0	1	2	12	A6T6A3	A6T6A3 [550-561]	0	1233.54159233	High	High	High	1.9e8	2.6e7	1.0e8	3.75529432296753	High	0	2.167E-06
High	[K].GETQLTPEEK.[L]		0.0134057	0	1	2	14	A6TGP0	A6TGP0 [891-900]	0	1131.55280897	High	High	High	1.0e9		6.1e8	3.35672521591187	High	0.0002493	0.005929
High	[R].FQDEEVQR.[D]		0.0111057	0	1	2	12	A6T4F4	A6T4F4 [77-84]	0	1050.48506384	High	High	High	2.5e9		1.8e9	3.12827944755554	High	0	9.499E-05
High	[K].LHVHDENNECGIGDK.[V]	2xDeamidated [N7; N8]; 1xCarbamidomethyl [C10]	3.85277E-06	0	1	1	6	A6TEW3	A6TEW3 [44-58]	0	1738.73370411	Not Found	High	High			2.2e7	3.76771402359009	High	0	5.65E-11
High	[K].LHVHDENNECGIGDK.[V]	1xDeamidated [N]; 1xCarbamidomethyl [C10]	1.30902E-07	0	1	1	26	A6TEW3	A6TEW3 [44-58]	0	1737.74968811	High	High	High		9.0e7	5.7e6	6.92564678192139	High	0	6.277E-13
High	[R].SGALQEQVANK.[M]		0.000723619	0	1	2	6	A6TBK7	A6TBK7 [208-218]	0	1144.59567686	High	High	High	4.0e8	7.3e7	2.2e8	3.94646644592285	High	0	3.054E-05
High	[R].TGAGMMDCK.[K]	1xCarbamidomethyl [C8]	0.0121041	0	1	1	5	A6T4X2	A6T4X2 [16-24]	0	970.37908433	High	High	High	2.0e8	2.4e8	1.7e8	2.96294403076172	High	0	0.0001035
High	[R].YANQGDDYPQR.[C]		0.000990787	0	1	1	6	B5Y0N2	B5Y0N2 [200-210]	0	1326.5709186	High	High	High	2.8e7	9.2e6	2.2e7	3.29637551307678	High	0	3.354E-06
High	[K].INGQVITIK.[G]	1xDeamidated [Q/N]	0.00808155	0	1	1	48	A6TEV7	A6TEV7 [19-27]	0	986.58807283	High	High	High	9.8e8	1.9e7	6.5e8	2.89279413223267	High	0	8.686E-05
High	[K].VPMNIVAQR.[Y]		0.00821335	0	1	1	17	A6T5H9	A6T5H9 [49-57]	0	1027.57171087	High	High	High			7.2e6	3.10877227783203	High	0	4.371E-05
High	[R].DENDNVEVSR.[W]		0.00265464	0	1	2	8	A6T6Z0	A6T6Z0 [116-125]	0	1176.51273502	High	High	High	4.2e8	2.8e8	4.8e8	3.40314435958862	High	0	7.718E-05
High	[K].ADMDAETAPK.[L]		0.00443791	0	1	1	6	A6TB33	A6TB33 [206-215]	0	1048.4615512	High	High	High	7.1e8		8.6e8	3.79695296287537	High	0	1.919E-05
High	[R].GVFEVLATGGDSALGGDDFDHLLADYLR.[E]		0.000763908	0	1	2	2	A6TCE7	A6TCE7 [223-250]	0	2923.41084188	High	Not Found	Not Found	4.1e6			4.37827587127686	High	0	6.493E-07
High	[R].ATHTGEQIVAR.[F]		0.00706194	0	1	2	4	B5XQ62	B5XQ62 [43-53]	0	1182.62256032	Not Found	High	High		2.3e7	1.8e8	2.99265766143799	High	0	6.824E-05
High	[R].LENVAAACGLMK.[Q]	1xCarbamidomethyl [C8]	0.000793436	0	1	2	10	A6TBJ8	A6TBJ8 [217-228]	0	1276.63880433	High	High	High	5.9e7	1.3e7	7.7e7	4.0612678527832	High	0	6.953E-07
High	[R].EFNIALPATTLDTLRPHVQVTSLEPDLVSFLAK.[L]		9.37155E-06	0	1	1	1	A6T9W8	A6T9W8 [30-62]	0	3635.96832364	High	Not Found	Not Found	4.6e6			3.61532068252563	High	0	2.718E-10
High	[R].NQGDHLLHSTR.[K]	1xDeamidated [N/Q]	0.00497135	0	1	2	8	A6T4F4	A6T4F4 [537-547]	0	1278.61853795	Not Found	Not Found	High			8.2e7	3.42284750938416	High	0	0.0004031
High	[R].NQGDHLLHSTR.[K]		0.000150309	0	1	2	20	A6T4F4	A6T4F4 [537-547]	0	1277.63452195	High	High	High	1.7e9	6.4e8	2.2e9	3.49241161346436	High	0	2.244E-06
High	[K].FVNILMVDGK.[K]		0.00550881	0	1	2	20	A6TEX9	A6TEX9 [26-35]	0	1135.61799231	High	High	High	9.7e6			3.53273987770081	High	0	3.392E-05
High	[K].LGGRPEYR.[Q]		0.0139194	0	1	2	2	A6TDS5	A6TDS5 [150-157]	0	947.50573981	High	Not Found	Not Found	1.0e8			0.673169314861298	High	0	0.0001119
High	[R].YSQQQLMETSHR.[H]		0.000444338	0	1	2	18	A6TI29	A6TI29 [963-974]	0	1507.69580147	High	High	High	3.0e8	2.1e6	1.8e8	3.54450082778931	High	0	2.005E-05
High	[R].RADITPANVDTVTR.[E]		0.000147885	0	1	2	14	B5Y1K5	B5Y1K5 [15-28]	1	1528.8077947	High	High	High	2.3e7	2.0e7	2.1e8	4.73806238174438	High	0	5.134E-08
High	[R].ITSESGTAAGVR.[R]		0.000517141	0	1	1	12	A6TCV9	A6TCV9 [682-693]	0	1148.59059146	High	High	High	8.4e8	1.0e7	1.1e9	3.72360634803772	High	0	1.361E-05
High	[K].VVNPELHK.[G]		0.00900164	0	1	1	28	A6TEW9	A6TEW9 [19-26]	0	935.53089193	High	High	High	2.8e9	2.7e7	2.8e9	2.35692071914673	High	0.0001738	0.002656
High	[K].VAQEQGVAVK.[T]		0.00162198	0	1	2	6	A6T9K7	A6T9K7 [529-538]	0	1028.57348494	High	High	High	2.4e8		2.3e8	3.39242959022522	High	0	3.806E-06
High	[K].VGAATEVEMK.[E]	1xOxidation [M9]	0.00519097	0	1	3	6	A6TH53	A6TH53 [381-390]	0	1050.51358718	High	High	High	6.2e7		9.4e7	3.66547656059265	High	0	4.705E-05
High	[K].VGAATEVEMK.[E]		0.001285	0	1	3	14	A6TH53	A6TH53 [381-390]	0	1034.51867218	High	High	High				4.07169198989868	High	0	1.685E-06
High	[R].VDDALHATR.[A]		0.00230616	0	1	3	20	A6TH53	A6TH53 [396-404]	0	997.50613367	High	High	High	2.1e9	1.9e7	2.0e9	3.56728672981262	High	0	3.618E-05
High	[K].GPSIMPGGQK.[E]		0.00965481	0	2	2	14	P00350; P41576	P00350 [137-146]; P41576 [137-146]	0	971.49787723	High	High	High	1.1e8			3.08495211601257	High	2.346E-05	0.0007547
High	[K].AGVHFGHQTR.[Y]		0.000175892	0	1	2	8	A6T4X1	A6T4X1 [12-21]	0	1109.55990059	High	High	High	2.7e8	2.6e8	1.6e8	3.95267462730408	High	0	1.446E-07
High	[R].KQVEEAGDKLPADDK.[T]		7.66862E-06	0	1	2	24	A6T4F4	A6T4F4 [548-562]	2	1642.82825528	High	High	High	2.3e9	2.3e7	2.5e9	5.170090675354	High	0	3.703E-08
High	[R].IHSEEDERPIGR.[L]		0.000163039	0	1	1	29	A6TEU8	A6TEU8 [159-170]	0	1437.70808071	High	High	High	2.3e9		3.0e9	3.19235134124756	High	0	2.23E-05
High	[R].VDEDQPFPAVPK.[W]		0.000592164	0	1	2	8	A6TI29	A6TI29 [507-518]	0	1341.66850739	High	High	High	3.2e8		1.1e8	3.8621199131012	High	0	1.469E-06
High	[R].QSVDQPVQTGYK.[S]		4.92151E-05	0	1	2	24	A6TG38	A6TG38 [140-151]	0	1349.66956999	High	High	High	1.4e9		2.8e8	4.23601531982422	High	0	2.496E-07
High	[R].ATVLGHIQR.[G]		0.0105805	0	1	1	6	A6TGB8	A6TGB8 [245-253]	0	994.57923908	High	High	High	2.1e8		3.5e7	2.60787034034729	High	0	0.0003816
High	[R].SGQAETLPDHQGR.[Y]		9.12928E-05	0	1	2	12	A6TCE7	A6TCE7 [38-50]	0	1395.66113053	High	High	High	2.5e8		3.1e8	4.04658222198486	High	0	2.388E-07
High	[R].VDAQGGDGIR.[M]		0.00661906	0	1	2	3	A6TGD7	A6TGD7 [135-144]	0	987.48539821	Not Found	High	High				3.00133919715881	High	0	2.992E-05
High	[K].VAEHAEICGR.[C]	1xCarbamidomethyl [C8]	0.000815224	0	1	1	10	B5Y235	B5Y235 [914-923]	0	1141.54186752	High	High	High	4.2e8		5.4e8	3.1432101726532	High	0	1.427E-05
High	[K].SSALNTLTNQK.[NS]		0.0105805	0	1	2	6	A6TG68	A6TG68 [40-50]	0	1176.62189158	High	High	High	7.4e7	2.1e7	4.1e7	2.73000693321228	High	4.486E-05	0.0009651
High	[K].LDNVTPVQSR.[V]		0.00929746	0	1	2	8	A6TG44	A6TG44 [114-123]	0	1128.60076226	High	High	High	7.7e7	1.2e7	5.4e7	3.05983257293701	High	0	0.0003399
High	[K].NVIGSIFSR.[F]		0.00331399	0	1	1	30	A6TCD7	A6TCD7 [18-26]	0	992.55235562	High	High	High	2.2e7	2.2e7		2.44467687606812	High	0	5.532E-05
High	[K].AASYEEIKK.[A]		0.0196164	0	1	1	12	P24164	P24164 [244-252]	1	1038.54660148	High	High	High	2.5e9	1.4e9	2.4e9	2.66322803497314	High	0.006581	0.1879
High	[K].ANLTAQINK.[L]		0.00502537	0	1	1	21	B5Y237	B5Y237 [77-85]	0	972.54727022	High	High	High	5.9e9			3.3256413936615	High	0	1.821E-05
High	[K].INGQVITIK.[G]		0.0199337	0	1	1	11	A6TEV7	A6TEV7 [19-27]	0	985.60405683	High	High	High	2.1e8		3.0e7	2.4208459854126	High	0	0.0003348
High	[K].IIGNGHLHK.[G]	1xDeamidated [N4]	0.000869986	0	1	1	5	B5Y235	B5Y235 [172-180]	0	989.55269042	High	High	High	7.6e7		1.2e8	2.45427894592285	High	0	0.0001129
High	[R].HAPGDYSPSVKPSSK.[G]		3.00258E-06	0	1	1	16	B5XZS3	B5XZS3 [38-52]	0	1556.77034658	High	High	High	2.9e8	5.5e8	8.7e8	4.28313589096069	High	0	1.416E-09
High	[R].AELGHVSAER.[V]		0.00287911	0	1	2	6	A6TC33	A6TC33 [179-188]	0	1068.54324742	High	High	High	1.5e8		1.6e8	2.70019698143005	High	0	4.862E-05
High	[K].TVEVMNTDAEGR.[L]		0.000291164	0	1	2	12	A6TCE4	A6TCE4 [270-281]	0	1321.60525517	High	High	High	4.1e7			4.21128177642822	High	0	1.187E-07
High	[R].VDVLINGER.[V]	1xDeamidated [N6]	0.0206938	0	1	2	8	A6TCI3	A6TCI3 [483-491]	0	1015.54185088	High	High	High				2.91865110397339	High	0	0.0002909
High	[K].AGNVAADGVIK.[T]		0.000678067	0	1	1	31	A6T4X2	A6T4X2 [53-63]	0	1014.55783488	High	High	High		4.1e7		3.41447043418884	High	0	1.223E-06
High	[K].AEMSEYLFDK.[L]		0.0135505	0	1	1	10	A6TAI1	A6TAI1 [6-15]	0	1232.55036616	High	High	High	1.7e7	3.5e7	2.4e7	3.1834728717804	High	0	0.0001066
High	[K].QSPDINQGVDR.[A]		0.00151992	0	1	2	16	A6TDV1	A6TDV1 [99-109]	0	1228.59165406	High	High	High	1.9e8		1.7e7	3.14170169830322	High	0	1.537E-05
High	[R].SSYHADLQAK.[G]		0.00205834	0	1	1	12	B5XZS6	B5XZS6 [307-316]	0	1119.54291305	High	High	High	2.1e8		2.3e8	2.79807996749878	High	8.909E-05	0.001774
High	[K].SNVPALEACPQK.[R]	1xCarbamidomethyl [C9]	0.000540052	0	1	1	30	A6TEY0	A6TEY0 [19-30]	0	1313.6518118	High	High	High	2.1e9	4.5e7		3.83426070213318	High	0	6.532E-07
High	[K].HDTDPGCALR.[E]	1xCarbamidomethyl [C7]	0.00970696	0	1	1	6	A6TH78	A6TH78 [305-314]	0	1141.505482	High	High	High	5.6e7		7.6e7	2.82081341743469	High	4.486E-05	0.001463
High	[K].LDEIQQSDK.[I]		0.0274533	0	1	2	4	A6TEJ8	A6TEJ8 [39-47]	0	1075.52659425	High	Not Found	High	1.0e8		1.2e8	3.22432804107666	High	0	0.0004476
High	[K].LNHLVDDK.[M]		0.015497	0	1	2	6	A6TGP0	A6TGP0 [1235-1242]	0	953.50507107	Not Found	High	High			2.6e8	2.66968059539795	High	4.486E-05	0.001499
High	[R].YGSDKPDLR.[N]		0.00741334	0	1	2	9	A6TB35	A6TB35 [279-287]	0	1050.52144936	High	High	High	1.1e8	4.4e8	5.9e8	2.4207456111908	High	2.346E-05	0.0007678
High	[K].ALGCHNIER.[V]	1xCarbamidomethyl [C4]	0.00725506	0	1	1	8	A6TBN1	A6TBN1 [282-290]	0	1069.5207382	High	High	High	1.5e8	1.2e8	1.3e8	3.1706657409668	High	4.486E-05	0.0008423
High	[K].EGISKDDAEALK.[K]		0.000723619	0	1	1	13	A6TGN9	A6TGN9 [97-108]	1	1275.64268653	High	High	High	2.8e8		1.1e8	4.17126417160034	High	0	5.936E-07
High	[R].SAEDAQQFLAIADELFGADWADSR.[H]	1xDeamidated [Q]	0.00268353	0	1	1	4	B5Y277	B5Y277 [208-231]	0	2627.18961627	High	Not Found	Not Found	4.8e6			3.85391283035278	High	0	5.995E-06
High	[R].LEGNNAELGAK.[K]		0.000514346	0	1	1	10	A6T6F6	A6T6F6 [349-359]	0	1115.56912777	High	High	High	8.5e8	2.8e7	4.5e8	3.4069402217865	High	0	2.746E-05
High	[R].LEGNNAELGAK.[K]	1xDeamidated [N]	0.00468441	0	1	1	11	A6T6F6	A6T6F6 [349-359]	0	1116.55314377	Not Found	High	High			9.4e6	3.04572224617004	High	0	1.621E-05
High	[R].YETLHADR.[V]		0.0138449	0	1	2	6	A6TB43	A6TB43 [325-332]	0	1004.47958458	High	High	High	6.4e7	5.8e7	5.4e7	2.15157794952393	High	0	0.0001113
High	[R].EDLNENAPR.[A]		0.00486503	0	1	2	8	A6T6C3	A6T6C3 [334-342]	0	1057.49087747	High	High	High	6.8e8	4.2e8	6.9e8	3.09943103790283	High	4.486E-05	0.001227
High	[R].QDVLGDLMSR.[H]		0.000582616	0	2	2	18	A6T5H9; B5Y0U3	A6T5H9 [64-73]; B5Y0U3 [64-73]	0	1133.56193393	High	High	High	1.1e8	2.4e7	4.4e7	3.17619228363037	High	0	2.775E-05
High	[R].GQQSFIIEPGER.[I]		0.0016575	0	1	2	7	A6TFN1	A6TFN1 [105-116]	0	1360.68555442	High	High	Not Found	1.3e8	3.2e7		3.73670363426209	High	0	6.406E-05
High	[K].VVMTADAVK.[Q]		0.00556865	0	1	1	25	A6TEX1	A6TEX1 [186-194]	0	933.50737929	High	High	High	1.6e9		5.7e8	2.61013603210449	High	0	0.0003383
High	[R].ACLDDAVELAPGATTLLPTGLAIHIADPSLAAVILPR.[S]	1xCarbamidomethyl [C2]	0.000469081	0	1	2	4	A6TFN1	A6TFN1 [35-71]	0	3736.03535761	High	Not Found	Not Found	3.3e6			4.65937232971191	High	0	2.885E-06
High	[K].FHAGTNVGCGR.[D]	1xCarbamidomethyl [C9]	0.000511567	0	1	1	30	B5XSV6	B5XSV6 [45-55]	0	1175.53745086	High	High	High	4.7e9	1.1e9	4.5e9	3.33541893959045	High	0	3.653E-07
High	[R].AAAAGDDADAIK.[E]		8.46219E-05	0	1	1	6	A6TCE7	A6TCE7 [571-582]	0	1088.52184322	High	High	High	1.5e8	1.2e8	1.7e8	3.59957766532898	High	0	9.8E-07
High	[R].LNTLSPAEGSK.[K]		0.00483881	0	1	1	29	B5XNB2	B5XNB2 [3-13]	0	1116.58952886	High	High	High		8.4e6		3.07193541526794	High	4.486E-05	0.001224
High	[-].MITGIQITK.[A]		0.00919779	0	1	1	3	A6TCJ1	A6TCJ1 [1-9]	0	1004.58087856	Not Found	High	High			9.4e8	2.28098392486572	High	2.346E-05	0.0005574
High	[R].QVLGTHVAQK.[G]		0.0108692	0	1	1	12	A6TCV9	A6TCV9 [576-585]	0	1080.61601846	High	High	High	2.5e8	1.6e8	2.5e8	3.12293243408203	High	2.346E-05	0.0007573
High	[K].EGDNVVGSETR.[V]		0.000338874	0	1	2	6	A6TCW1	A6TCW1 [234-244]	0	1162.53347048	High	Not Found	High	9.6e8		9.9e8	3.96972727775574	High	0	1.545E-07
High	[K].AAQGLIDAAR.[N]		0.00371264	0	1	1	12	A6T4J7	A6T4J7 [898-907]	0	985.54251919	High	High	High	3.2e7			2.93752789497375	High	0	1.066E-05
High	[K].GLIEEMASAYEDPSEVVEFYSK.[N]	1xOxidation [M6]	0.0165271	0	1	1	2	B5Y0U3	B5Y0U3 [369-390]	0	2509.13267828	Not Found	High	Not Found				3.36042428016663	High	0	0.0001513
High	[R].QQDLVDYSPVSEK.[H]		0.000133414	0	1	10	17	P37323	P37323 [74-86]	0	1507.72747869	High	High	High	1.8e8	1.9e7		4.17463970184326	High	0	2.097E-07
High	[K].VVEEASNIDIR.[ED]		0.00243443	0	1	2	4	A6T5F6	A6T5F6 [375-385]	0	1244.6481063	High	High	Not Found	4.8e7	9.3e6		3.1610414981842	High	0	5.083E-06
High	[K].WDEVGVDVVAEATGIFLTDETAR.[K]		0.00043481	0	1	1	3	P24164	P24164 [79-101]	0	2493.2143741	Not Found	High	Not Found		1.0e7		5.30538320541382	High	0	2.398E-07
High	[R].FSIPGSK.[-]		0.0223008	0	1	2	23	A6TGC6	A6TGC6 [64-70]	0	735.40356625	High	High	High	7.7e8	2.0e8	4.6e8	1.94010627269745	High	0.0002092	0.004849
High	[K].NFIFSSSATVYGDQPK.[I]		2.86227E-05	0	1	1	22	P45602	P45602 [118-133]	0	1760.84899074	High	High	High	3.2e7	3.8e7	2.3e7	5.17969083786011	High	0	6.641E-09
High	[K].ALNYLIHQLESDIVTIDYR.[V]		0.00111619	0	1	2	2	A6T4R5	A6T4R5 [148-166]	0	2276.19212269	Not Found	High	Not Found		1.2e7		3.46444296836853	High	0	1.277E-06
High	[R].EDFANETADDSEAGDSEE.[-]	1xDeamidated [N5]	1.09074E-05	0	1	2	2	A6THB1	A6THB1 [114-131]	0	1931.67847544	High	Not Found	Not Found				4.82013320922852	High	0	3.546E-10
High	[R].EDFANETADDSEAGDSEE.[-]		2.44142E-07	0	1	2	20	A6THB1	A6THB1 [114-131]	0	1930.69445944	High	High	High	3.1e8	1.5e7		6.56870222091675	High	0	4.305E-13
High	[R].AIGEVTDVVEK.[E]		0.00143202	0	1	1	13	B5XNL6	B5XNL6 [55-65]	0	1159.62049461	High	High	High		4.5e6		3.49149537086487	High	0	1.954E-05
High	[R].MNIGQILETHLGMAAK.[G]		0.000129848	0	1	2	8	A6TGP0	A6TGP0 [1107-1122]	0	1726.89787204	High	High	Not Found				3.92311596870422	High	0	4.437E-07
High	[K].KPQFVSPGQMGNIVDK.[F]		0.00010454	0	1	1	4	A6TAN5	A6TAN5 [139-154]	0	1744.90506588	Not Found	High	Not Found		2.6e7		3.46652054786682	High	0	1.938E-08
High	[R].EQGYLGLHTVGR.[G]		0.00065283	0	1	1	12	A6TCE4	A6TCE4 [154-165]	0	1329.69097419	High	High	High	1.2e8	6.1e7	1.0e8	3.53475522994995	High	0	1.51E-06
High	[R].SESLPLDSNHVNTEEAR.[L]		6.21318E-05	0	1	2	18	A6TB35	A6TB35 [105-121]	0	1897.88862355	High	High	High	5.9e8	2.6e7	6.1e8	4.19465446472168	High	0	2.413E-07
High	[R].LVDIEQVSSTHAK.[V]		2.0015E-05	0	1	1	16	A6TEU8	A6TEU8 [13-25]	0	1426.75363392	High	High	High	2.2e9	1.6e7	2.0e9	4.54025554656982	High	0	2.78E-08
High	[R].IYGTAWADK.[K]		0.0156642	0	1	1	12	B5XQC6	B5XQC6 [218-226]	0	1024.5098221	High	High	High	2.5e7		5.0e7	2.93632817268372	High	0	0.0001714
High	[R].AVLEVAGVR.[N]		0.00269809	0	1	1	15	A6TEV5	A6TEV5 [113-121]	0	913.54654199	High	High	High	2.8e9		1.1e9	3.07178401947021	High	0	1.478E-05
High	[K].VALCTGDMGFSACK.[T]	2xCarbamidomethyl [C4; C13]	0.000359689	0	1	2	10	A6T6Z0	A6T6Z0 [326-339]	0	1516.65928198	High	High	High	4.0e7	1.3e7	1.2e7	3.58349990844727	High	0	6.844E-07
High	[R].LIPAGTGYAYHQDR.[M]		0.000250171	0	1	1	3	A6TGP1	A6TGP1 [1356-1369]	0	1561.77576635	High	High	High	2.8e8	6.2e6	1.5e7	2.59611511230469	High	0	9.026E-08
High	[K].CVYVAIGQK.[A]	1xCarbamidomethyl [C1]	0.0136969	0	1	2	11	A6TG38	A6TG38 [193-201]	0	1037.54482772	High	High	High	4.7e7	1.2e7	7.3e7	2.86141395568848	High	0	0.000109
High	[R].IGVLVAAK.[G]		0.0215976	0	1	1	16	A6T4X2	A6T4X2 [152-159]	0	770.51345104	High	High	High	4.2e8			2.53707981109619	High	4.486E-05	0.0009099
High	[K].NNTLVQEVQSAQHGR.[E]		1.93746E-05	0	1	2	24	A6TFR0	A6TFR0 [36-50]	0	1680.84122002	High	High	High	1.5e9	3.1e8	4.3e8	5.49095010757446	High	0	1.436E-09
High	[K].SWDYLYEPDPK.[A]		0.00169379	0	1	2	10	A6TG37	A6TG37 [203-213]	0	1412.6368729	High	High	High	1.2e8	1.2e7		3.81075882911682	High	0	3.581E-06
High	[R].ELIIGDR.[Q]		0.0158331	0	1	2	18	A6TG38	A6TG38 [165-171]	0	815.46214369	High	High	High	9.9e7		3.2e8	2.09344339370728	High	0.0002092	0.004445
High	[K].GEVDDIDHLGNR.[R]		0.00242129	0	1	2	11	A6TGP0	A6TGP0 [440-451]	0	1339.62368241	High	High	High	5.4e7	2.7e7	2.1e7	2.96418738365173	High	0	6.796E-05
High	[K].AVGWAALQYVQPGTIVGVGTGSTAAHFIDALGTMK.[G]		0.0038768	0	1	2	2	A6TDS5	A6TDS5 [9-43]	0	3487.80423534	Not Found	High	Not Found				3.9532482624054	High	0	1.153E-05
High	[K].NNTLVQEVQSAQHGR.[E]	1xDeamidated [N]	4.3447E-05	0	1	2	16	A6TFR0	A6TFR0 [36-50]	0	1681.82523602	High	High	High	2.7e7	1.5e7	1.2e7	4.54046154022217	High	0	1.159E-08
High	[K].TAEEAVFAAR.[L]		0.00118472	0	2	2	10	B5XYE8; A6TGP7	B5XYE8 [74-83]; A6TGP7 [74-83]	0	1064.53709942	High	High	High		4.2e7	4.6e7	3.68066334724426	High	0	2.35E-06
High	[K].AIISDVNATDEDR.[W]		6.48851E-05	0	1	1	25	B5XNA6	B5XNA6 [29-41]	0	1418.67577748	High	High	High	2.3e9	1.1e9	1.9e9	4.20917177200317	High	0	3.526E-07
High	[R].GVELLSTGGTAR.[L]		0.00164855	0	1	2	7	A6TGR3	A6TGR3 [31-42]	0	1160.62697698	High	High	High				3.77035450935364	High	0	2.546E-06
High	[R].LNAAQDPANTISSVK.[R]		5.30948E-05	0	1	1	6	A6TCE7	A6TCE7 [72-86]	0	1528.7965613	High	High	High	6.1e7	4.4e6	5.9e6	4.38269138336182	High	0	8.002E-09
High	[K].QNGDDFVLTPK.[S]	1xDeamidated [N/Q]	0.030532	0	1	2	2	A6T6Y8	A6T6Y8 [129-139]	0	1234.59500855	Not Found	High	Not Found				2.19191431999207	High	0	0.0004564
High	[K].SLEEAGAEVEVK.[-]		0.000116509	0	1	2	168	A6TGN9	A6TGN9 [110-121]	0	1260.6317875	High	High	High	5.2e9	1.6e9	5.9e9	4.75055027008057	High	0	1.617E-07
High	[K].RGPAIAQAFDAEGKPSK.[A]		7.49718E-07	0	1	2	6	A6TFH4	A6TFH4 [73-89]	1	1742.91840772	High	Not Found	High	9.0e6		3.5e7	5.17406892776489	High	0	8.358E-10
High	[K].DNTPMFVR.[G]		0.0167951	0	1	1	23	P24164	P24164 [119-126]	0	979.46657711	High	High	High		1.7e7	9.4e8	2.51523327827454	High	0.0009561	0.02801
High	[R].ELATCTPEYYR.[W]	1xCarbamidomethyl [C5]	0.0205835	0	1	2	4	A6T6A3	A6T6A3 [124-134]	0	1402.63074197	Not Found	High	High			4.3e6	2.41504597663879	High	0.000192	0.003574
High	[K].ISDVEVLK.[A]		0.0142983	0	1	1	14	A6T4X2	A6T4X2 [105-112]	0	902.51932416	High	High	High	2.7e9		1.6e9	1.97050654888153	High	0	0.000117
High	[K].AVGWAALQYVQPGTIVGVGTGSTAAHFIDALGTMK.[G]	1xDeamidated [Q]	0.0246797	0	1	2	5	A6TDS5	A6TDS5 [9-43]	0	3488.78825134	High	High	Not Found	6.8e6	3.7e6		3.34419918060303	High	2.346E-05	0.0007604
High	[K].FNHFIMSK.[L]		0.0051075	0	1	1	10	A6TC99	A6TC99 [53-60]	0	1023.50804803	High	High	High	2.9e7	1.2e7		3.33381915092468	High	0	4.182E-05
High	[R].AASQSIIPVDTK.[L]		0.00507997	0	1	2	4	A6TDT2	A6TDT2 [203-214]	0	1229.67359279	Not Found	High	High		1.5e7	1.4e7	2.89026641845703	High	0.0005489	0.01633
High	[R].GPAIAQAFDAEGKPSK.[A]		0.000377667	0	1	2	6	A6TFH4	A6TFH4 [74-89]	0	1586.81729676	High	High	High	1.6e8			4.12103033065796	High	0	1.462E-05
High	[R].TSTVVVDLDSHGER.[T]		4.78993E-05	0	1	1	14	P26420	P26420 [82-95]	0	1514.74452572	High	High	High	8.5e7	2.3e7	3.5e7	4.05343103408813	High	0	5.197E-09
High	[K].FEELVQTR.[N]		0.00507997	0	1	2	16	A6T4F4	A6T4F4 [529-536]	0	1021.53128579	High	High	High	5.7e8			3.17234921455383	High	0	1.869E-05
High	[R].DTQTGGLSTMHTFR.[G]		9.43104E-05	0	1	2	6	A6TG08	A6TG08 [206-219]	0	1551.72201619	Not Found	High	High		6.0e7	5.3e7	3.96607828140259	High	0	8.438E-08
High	[R].RYAGVGDIIK.[I]		0.000908522	0	1	1	12	A6TEW2	A6TEW2 [31-40]	1	1091.62076949	High	High	High		1.1e7	2.6e8	3.77268624305725	High	0	8.821E-07
High	[K].SQAIEGLVK.[A]		0.0284946	0	2	2	8	A6T5H9; B5Y0U3	A6T5H9 [288-296]; B5Y0U3 [288-296]	0	944.54112222	High	High	High	6.2e8		1.4e8	2.43482136726379	High	0	0.0004052
High	[R].GVEATFELNDANK.[T]		0.000469081	0	1	2	16	A6T5G0	A6T5G0 [34-46]	0	1407.67504925	High	High	High	3.2e7	2.5e7	1.1e7	4.00543117523193	High	0	2.27E-06
High	[R].AHRPIIDELQER.[M]		0.000396543	0	1	1	2	B5XUB1	B5XUB1 [443-454]	0	1476.79175078	Not Found	Not Found	High			2.2e7	3.33656048774719	High	0	2.048E-07
High	[K].VLQVQTENLQAER.[N]		3.6135E-05	0	1	2	14	A6T6Z0	A6T6Z0 [39-51]	0	1527.81254573	High	High	High	4.7e8		3.2e8	4.28664445877075	High	0	6.475E-07
High	[R].GVTSLLEQALLPWVDEVNPQEEVDEDAEYWAK.[F]		0.00219649	0	1	1	2	A6TCD0	A6TCD0 [150-181]	0	3672.75917821	Not Found	High	Not Found				4.73105669021606	High	0	4.201E-06
High	[K].VHIINLEK.[T]		0.0131206	0	1	2	37	A6T4X1	A6T4X1 [38-45]	0	965.57784211	High	High	High	1.8e9	7.8e7	3.3e8	2.79763793945313	High	0	0.0004272
High	[R].DEDKLHAPDNAYVMQTR.[R]		2.26722E-05	0	1	1	4	B5XXK6	B5XXK6 [390-406]	1	2002.92871426	High	Not Found	High	4.5e7		2.4e7	5.06025791168213	High	0	1.569E-08
High	[K].VLSGPQAQPAGDKAEFIEK.[V]		0.000396543	0	1	1	10	P00350	P00350 [302-320]	1	1985.03383126	High	High	High	7.0e8	3.8e8	6.6e8	4.20649433135986	High	0	5.571E-05
High	[K].IDLPAADPER.[V]		0.00303919	0	1	2	8	A6TCI3	A6TCI3 [133-142]	0	1096.56331414	High	High	High	9.8e7			3.3558042049408	High	0	7.483E-06
High	[R].FTEGSGNPLENEHVK.[A]		0.000119709	0	1	1	12	B5XSW5	B5XSW5 [378-392]	0	1657.78163947	High	High	High	7.2e7	3.0e7	1.1e8	4.06770801544189	High	0	5.917E-08
High	[K].LIEGTVAAVPPQGGR.[K]		0.000375626	0	1	2	16	A6T5I1	A6T5I1 [214-228]	0	1464.8169029	High	High	High	1.6e7	6.5e6	5.9e7	2.95415711402893	High	0	1.091E-06
High	[R].IDLTEWETNPESTR.[Y]		0.00144761	0	1	2	2	A6TBS0	A6TBS0 [152-165]	0	1690.79186976	Not Found	High	Not Found		2.2e7		3.71025276184082	High	0	3.03E-05
High	[K].FICIADASK.[Q]	1xCarbamidomethyl [C3]	0.0152496	0	1	2	8	A6TDS5	A6TDS5 [113-121]	0	1024.51319323	High	High	High				2.38660955429077	High	2.346E-05	0.0005756
High	[R].DGAYVTLR.[L]		0.00981211	0	1	1	25	A6TEW9	A6TEW9 [168-175]	0	894.46795732	High	High	High	1.7e9			2.54209637641907	High	0	0.0003235
High	[R].LTTGCSVIVTGK.[V]	1xCarbamidomethyl [C5]	0.00169379	0	1	1	12	A6T726	A6T726 [68-79]	0	1235.66639926	High	High	High	1.6e8			3.4965922832489	High	6.713E-05	0.001665
High	[R].QIIDEDLATGK.[H]		0.0121041	0	1	2	7	A6T6C3	A6T6C3 [14-24]	0	1202.62630824	High	High	High	9.5e7		1.3e8	2.94091773033142	High	0	0.000123
High	[R].AFDQIDNAPEEK.[A]		0.000692923	0	1	1	10	A6TEX7	A6TEX7 [46-57]	0	1376.6328501	High	High	High	3.1e9			3.82882618904114	High	0	4.556E-05
High	[R].NPEAMAASLK.[A]		0.00651273	0	1	2	12	A6T4Y7	A6T4Y7 [278-287]	0	1031.51900655	High	High	High	5.0e7	7.1e6	5.2e7	2.99244832992554	High	0	3.107E-05
High	[K].STPFAAQVAAER.[C]		0.000810819	0	1	1	25	A6TEV0	A6TEV0 [58-69]	0	1247.63787601	High	High	High	2.0e9	7.4e8	3.1e9	3.5910382270813	High	0	1.299E-06
High	[R].NTIGVGVNRPGCFAEYLVIPAFNAFK.[I]	1xDeamidated [N]; 1xCarbamidomethyl [C12]	0.00516299	0	1	2	8	A6TFL2	A6TFL2 [109-134]	0	2855.45489664	High	High	Not Found	5.2e6	1.2e7		3.97956967353821	High	0	1.916E-05
High	[R].IAHWVGQGATVSDR.[V]		1.1207E-05	0	1	1	38	A6TCL7	A6TCL7 [57-70]	0	1496.76045066	High	High	High	1.6e9	6.4e7	6.5e7	4.09390115737915	High	0	6.125E-09
High	[K].IANLEAQLAEAQK.[R]		7.47042E-05	0	1	2	11	A6TCM1	A6TCM1 [44-56]	0	1398.75871932	High	High	High	4.4e8		2.9e8	4.21882009506226	High	0	4.081E-07
High	[R].KVIEAESLDLR.[Y]		0.0083473	0	1	2	4	A6TEI7	A6TEI7 [762-772]	1	1272.71579194	High	High	Not Found	2.6e7	2.6e7		3.15647220611572	High	0	4.522E-05
High	[K].CGVEVTQTK.[V]	1xCarbamidomethyl [C1]	0.00377337	0	1	1	2	A6TGP1	A6TGP1 [88-96]	0	1021.4982714	High	Not Found	Not Found	2.4e8			3.00769829750061	High	0	1.097E-05
High	[R].APLDNDIGVSEATR.[I]		1.3548E-05	0	1	2	12	A6TI29	A6TI29 [788-801]	0	1457.72306203	High	High	High	2.0e8		1.8e8	4.6221661567688	High	0	1.458E-08
High	[K].IGENINIR.[R]		0.0152496	0	1	1	27	A6T4X2	A6T4X2 [126-133]	0	928.5210555	High	High	High	2.9e9	4.2e8		3.07867813110352	High	0	0.0001323
High	[K].ALASEIQTSVDR.[L]		0.000708105	0	1	2	10	A6TEI7	A6TEI7 [8-19]	0	1289.66956999	High	High	High	3.9e8		4.8e8	4.01958608627319	High	0	5.705E-07
High	[R].DLLGATNPANALAGTLR.[A]		1.90444E-06	0	1	1	51	A6TCD7	A6TCD7 [88-104]	0	1667.90750869	High	High	High	6.1e7	3.3e7		4.3867564201355	High	0	4.81E-10
High	[R].TPSFAHLQQIPSAIR.[G]		0.00299025	0	1	2	2	A6TBX2	A6TBX2 [565-579]	0	1665.90711483	Not Found	High	Not Found		4.5e6		2.41373562812805	High	0	7.287E-06
High	[K].HADNALTFGPR.[D]		0.000353889	0	1	2	24	A6TEV7	A6TEV7 [45-55]	0	1198.5963456	High	High	High	2.1e9		1.1e8	3.8315646648407	High	0	2.947E-07
High	[K].LFAAAGQAAPEVK.[Y]		5.5749E-05	0	1	1	14	A6T5N6	A6T5N6 [553-565]	0	1272.69466262	High	High	High	2.6e8		4.0e8	4.5194845199585	High	0	8.945E-09
High	[K].AGAWYSYNGDK.[I]		0.0106376	0	1	2	6	A6TCW1	A6TCW1 [288-298]	0	1231.53782765	High	High	High	4.9e7	5.1e7	9.6e7	3.18972086906433	High	0	6.952E-05
High	[K].AGAWYSYNGDK.[I]	1xDeamidated [N8]	0.00741334	0	1	2	10	A6TCW1	A6TCW1 [288-298]	0	1232.52184365	High	High	High	2.5e7	9.0e6	1.4e7	3.10190892219543	High	0	6.76E-05
High	[R].QLYGEPTITER.[H]		0.0114086	0	1	2	11	A6TD54	A6TD54 [456-466]	0	1306.66375636	High	High	High	1.2e8		9.1e7	2.43732666969299	High	0	0.0001165
High	[K].YREPVLVSGTDGVGTK.[L]		0.000226919	0	1	2	10	A6TCB3	A6TCB3 [55-70]	1	1677.88062523	High	High	High	8.8e7	1.2e8	2.8e8	3.63824939727783	High	0	6.05E-07
High	[K].AIAQVGTISANSDETVGK.[L]	1xDeamidated [N/Q]	6.76354E-07	0	1	3	21	A6TH53	A6TH53 [143-160]	0	1761.88649878	High	High	High	1.9e8	9.7e7	8.7e7	5.86670446395874	High	0	2.806E-11
High	[K].SPFVTSGIR.[I]		0.00808155	0	1	2	15	A6TCG5	A6TCG5 [355-363]	0	963.52580653	High	High	High	6.4e7	6.2e6	4.3e7	2.64586210250854	High	0	7.017E-05
High	[K].QLIELPGLPQPK.[S]		0.00086061	0	1	1	8	A6TI29	A6TI29 [679-690]	0	1332.78856298	High	High	High	1.7e7		2.0e7	3.47277212142944	High	0	5.306E-06
High	[K].GTDYTIGFFTALSTVVEAIDR.[L]		7.59288E-05	0	1	1	2	A6TGB8	A6TGB8 [133-153]	0	2276.14450377	Not Found	High	Not Found		3.2e7		3.41852474212646	High	0	9.111E-08
High	[K].DETYLYQTGK.[G]		0.0219464	0	1	2	6	A6THZ0	A6THZ0 [188-197]	0	1217.56845903	High	High	High	2.3e7		1.8e7	3.11424994468689	High	0	0.0002532
High	[K].IFVDEGPSMK.[R]		0.00448616	0	1	1	13	A6TEW7	A6TEW7 [74-83]	0	1122.5499723	High	High	High	1.2e9		2.4e8	3.24059987068176	High	0	1.498E-05
High	[R].GDISEFAPR.[I]		0.00710015	0	1	2	12	A6TEI3	A6TEI3 [546-554]	0	991.48433561	High	High	High	2.4e8			3.03048324584961	High	0	3.379E-05
High	[K].ALEGDAEWEAK.[I]		0.00044918	0	1	1	43	A6TEX7	A6TEX7 [178-188]	0	1218.563708	High	High	High	8.1e9	1.1e9	4.1e9	4.11163425445557	High	0	1.433E-06
High	[K].FGSELLAK.[F]		0.0145304	0	1	2	20	A6TEX9	A6TEX9 [18-25]	0	864.48254478	High	High	High	1.9e9	5.9e7	2.1e9	2.80346465110779	High	0	0.0001214
High	[R].STVGHDLNLDVCGK.[C]	1xCarbamidomethyl [C12]	7.22478E-06	0	1	2	31	A6TGC6	A6TGC6 [26-39]	0	1514.72676753	High	High	High	4.4e9	1.4e8	4.0e9	4.92535209655762	High	0	1.785E-08
High	[K].SQVTFQYDDGK.[I]		0.000828583	0	1	2	18	A6TDV1	A6TDV1 [167-177]	0	1287.58517169	High	High	High	7.6e7	4.0e7	9.6e7	4.1595401763916	High	0	1.405E-05
High	[K].ADGIGSQLPAAR.[G]		0.000407435	0	1	2	12	A6TGM5	A6TGM5 [112-123]	0	1155.61166129	High	High	High	1.1e7	3.6e6		3.44690275192261	High	0	2.897E-07
High	[K].IALESVLLGDKE.[-]		0.00507997	0	1	1	20	B5Y274	B5Y274 [228-239]	1	1286.7202086	High	High	High	2.4e7	9.3e6	3.9e7	3.31109857559204	High	0	6.113E-05
High	[K].NPDMSADELENLAK.[V]		1.52637E-05	0	1	2	12	A6TB43	A6TB43 [409-422]	0	1546.70536302	High	High	High	5.2e7		1.6e7	4.63322734832764	High	0	6.44E-10
High	[K].NINADMATGAIEVLASDLTIINR.[S]		0.000437173	0	1	2	2	A6TB35	A6TB35 [82-104]	0	2415.25479918	Not Found	High	Not Found		2.0e7		3.68485713005066	High	0	6.921E-07
High	[K].LTHIDFVR.[A]		0.000214948	0	2	2	18	B5XP25; A6TBR5	B5XP25 [86-93]; A6TBR5 [86-93]	0	1000.55744102	High	High	High	1.1e7		5.4e8	2.54247331619263	High	0	7.345E-08
High	[K].SVVSGATPVMR.[D]		0.01008	0	1	2	4	A6TBK7	A6TBK7 [176-186]	0	1103.58775479	High	Not Found	High	1.6e8		1.8e7	3.30966758728027	High	0	6.314E-05
High	[K].AEAQVIIEQANKR.[R]		0.00658342	0	1	2	2	B5XZM0	B5XZM0 [70-82]	1	1469.80706647	Not Found	High	High		2.3e7	7.0e6	3.1689715385437	High	0	2.951E-05
High	[R].VPAGSVVVSGNLPSK.[D]		3.0189E-06	0	1	1	18	B5Y1K5	B5Y1K5 [227-241]	0	1410.79510484	High	High	High	4.7e8	5.4e6	5.4e8	4.46992969512939	High	0	1.221E-08
High	[R].DVVIGMGACTDSK.[V]	1xCarbamidomethyl [C9]	0.000685455	0	1	1	8	B5Y274	B5Y274 [103-115]	0	1352.61846273	High	High	High	5.1e6		3.0e7	4.10408115386963	High	0	5.401E-07
High	[R].ADYADSFTENGTHGSDSVESAAR.[E]		1.54014E-07	0	1	1	16	A6TCD7	A6TCD7 [105-127]	0	2387.00181512	High	High	High	1.4e9	7.5e8	1.2e9	4.58532238006592	High	0	8.025E-13
High	[R].ADYADSFTENGTHGSDSVESAAR.[E]	1xDeamidated [N10]	3.43189E-08	0	1	1	53	A6TCD7	A6TCD7 [105-127]	0	2387.98583112	High	High	High	7.9e8	4.8e7	3.4e7	5.39125728607178	High	0	2.222E-14
High	[K].IVEENTYGIVK.[E]		0.00578324	0	1	2	6	B5XRN3	B5XRN3 [102-112]	0	1264.67834382	High	Not Found	High	9.6e7		2.3e7	2.96599721908569	High	0	2.35E-05
High	[R].VMALDGVVQTTER.[D]		0.000234419	0	1	2	2	A6T4R6	A6T4R6 [46-58]	0	1418.73079002	Not Found	Not Found	High			2.6e7	4.39498853683472	High	0	8.083E-08
High	[K].TAPPQISAEVLKK.[M]		0.00443791	0	1	2	5	A6T4F4	A6T4F4 [110-122]	1	1381.80494127	High	High	High	4.6e8		9.8e7	2.63302826881409	High	0	0.0001261
High	[K].AIAQVGTISANSDETVGK.[L]		1.25464E-06	0	1	3	42	A6TH53	A6TH53 [143-160]	0	1760.90248278	High	High	High	4.7e9	1.4e9	2.9e7	5.71839380264282	High	0	7.573E-11
High	[K].VAIANVLK.[E]		0.017437	0	1	2	15	A6TEV8	A6TEV8 [34-41]	0	827.53491473	High	High	High	2.6e9		5.0e8	1.97864603996277	High	0.0003995	0.0115
High	[R].IGLTCQLAQVAER.[V]	1xCarbamidomethyl [C5]	5.98187E-05	0	1	2	6	A6TI29	A6TI29 [883-895]	0	1458.77332385	High	High	High	1.8e8	5.9e7	4.9e7	4.02350378036499	High	0	7.177E-09
High	[R].DEIEGSGILSK.[D]		0.00451047	0	1	2	8	A6TGP0	A6TGP0 [412-422]	0	1147.58410909	High	High	High	2.3e8		1.8e8	3.1999351978302	High	0	0.0001825
High	[R].LTDTPAIVTTDADEMSTQMAK.[L]		2.85963E-06	0	1	1	18	A6T5N6	A6T5N6 [532-552]	0	2239.04683988	High	High	High	9.8e7			5.94762372970581	High	0	9.356E-11
High	[R].AYDLGADVR.[Q]		0.00600606	0	1	2	10	A6TGP0	A6TGP0 [1148-1156]	0	979.48433561	High	High	High	5.5e8	1.4e7	3.9e8	3.37072348594666	High	0	2.505E-05
High	[R].FWVESEK.[R]		0.0249442	0	1	2	22	A6TFM8	A6TFM8 [38-44]	0	924.44615926	High	High	High	2.1e8			1.94304287433624	High	0.0003441	0.009293
High	[R].GIIYHVDATQSVGK.[L]		0.00129198	0	1	2	10	A6TCF1	A6TCF1 [174-187]	0	1487.78526841	High	High	High	5.3e7	1.5e7	4.5e7	3.97154664993286	High	0	5.285E-06
High	[R].EIPVDVKPEVR.[V]		0.00115307	0	1	1	27	A6TCJ1	A6TCJ1 [56-66]	0	1280.72087734	High	High	High	1.3e9	2.7e7		2.68473291397095	High	0	2.786E-05
High	[R].AYALQDQGYDTVEANHQLGFAADER.[D]	1xDeamidated [N/Q]	2.29193E-05	0	1	2	4	A6T7Y5	A6T7Y5 [104-128]	0	2783.25434171	High	Not Found	Not Found	2.4e7			5.22921180725098	High	0	1.471E-08
High	[R].AYALQDQGYDTVEANHQLGFAADER.[D]		2.61033E-05	0	1	2	4	A6T7Y5	A6T7Y5 [104-128]	0	2782.27032571	Not Found	High	High		1.6e7		3.81497979164124	High	0	2.52E-09
High	[K].VDGVFTADPAK.[D]		0.00402636	0	1	1	8	A6T4X3	A6T4X3 [167-177]	0	1119.56806517	High	High	High			1.4e7	3.13626050949097	High	0	5.677E-05
High	[R].LGNECETYAELK.[L]	1xCarbamidomethyl [C5]	0.000430123	0	1	2	6	A6TGU6	A6TGU6 [59-70]	0	1426.65187129	High	High	High	1.1e7	6.7e6	1.6e7	3.85090184211731	High	0	1.818E-06
High	[K].DAAGHELVYTGMSK.[M]		0.000151126	0	1	2	8	A6T6A3	A6T6A3 [606-619]	0	1478.6944045	Not Found	High	High		1.2e7	2.1e7	4.6275520324707	High	0	1.307E-07
High	[K].MVHNGIEYGDMQLIAEAYALLK.[G]		0.00291044	0	1	1	2	P41576	P41576 [184-205]	0	2479.23597808	High	Not Found	Not Found				3.49138474464417	High	0	1.485E-05
High	[R].VVNTLGAPIDGK.[G]		0.00308892	0	1	2	24	A6TG38	A6TG38 [107-118]	0	1183.66811353	High	High	High	2.3e8		6.6e6	3.75522422790527	High	0	7.712E-06
High	[K].TALAIDAIINQR.[D]		0.000138573	0	1	2	24	A6TG38	A6TG38 [176-187]	0	1298.7426754	High	High	High				3.72069573402405	High	0	9.247E-06
High	[K].EGLVHISQIADK.[R]		0.0102994	0	1	2	16	A6TEI3	A6TEI3 [646-657]	0	1309.71104091	High	High	High	1.5e8		5.0e7	3.34354543685913	High	0	8.083E-05
High	[K].GETIARPQDEATVQMAER.[R]		1.05584E-05	0	1	1	8	A6T7Z4	A6T7Z4 [517-534]	0	2001.96582801	High	High	High	3.9e7			5.10260343551636	High	0	3.363E-10
High	[R].GFEGGQMPLYR.[R]		0.000704279	0	1	1	18	B5XNB2	B5XNB2 [49-59]	0	1254.59356842	High	High	High	1.5e9		7.0e8	3.81354761123657	High	0	2.549E-05
High	[K].KNVEFFEAR.[R]		0.0176248	0	2	2	12	A6THB4; B5Y305	A6THB4 [42-50]; B5Y305 [42-50]	1	1139.58438397	High	High	High	7.9e7	2.7e7	8.3e7	3.11301183700562	High	0	0.0001709
High	[K].LLIEEEAAK.[L]		0.0205835	0	1	2	6	B5XZ37	B5XZ37 [224-232]	0	1015.56700257	High	High	High	1.3e8			2.08720374107361	High	0.0002493	0.005758
High	[K].SRDDESENDDFDDNVEGVGEVR.[V]		4.36831E-05	0	1	1	2	A6TC48	A6TC48 [46-67]	1	2498.01858727	Not Found	Not Found	High			4.4e7	5.05097818374634	High	0	5.239E-09
High	[K].NLTCVFVDNGLLR.[L]	1xCarbamidomethyl [C4]	0.00137874	0	1	2	6	A6TCC2	A6TCC2 [254-266]	0	1520.78897391	High	Not Found	High	5.1e7			4.07043743133545	High	0	2.201E-06
High	[K].YMMDNNYQYSK.[E]		0.00530438	0	1	3	8	A6TFL4	A6TFL4 [88-98]	0	1456.5871623	High	High	High	2.0e7	2.1e7	1.8e7	2.41280817985535	High	0	2.019E-05
High	[K].NLTCVFVDNGLLR.[L]	1xDeamidated [N9]; 1xCarbamidomethyl [C4]	0.0217132	0	1	2	1	A6TCC2	A6TCC2 [254-266]	0	1521.77298991	Not Found	High	Not Found		2.0e7		3.14546680450439	High	0	0.0002477
High	[K].GIHPNYDEITATCSCGNVMK.[I]	2xCarbamidomethyl [C13; C15]	1.31735E-06	0	1	1	35	A6TGC6	A6TGC6 [4-23]	0	2266.98894856	High	High	High	6.2e7	1.5e8	3.4e8	6.05468368530273	High	0	3.059E-09
High	[K].GIHPNYDEITATCSCGNVMK.[I]	1xDeamidated [N17]; 2xCarbamidomethyl [C13; C15]	0.000685455	0	1	1	2	A6TGC6	A6TGC6 [4-23]	0	2267.97296456	High	Not Found	Not Found				4.07856273651123	High	0	8.445E-06
High	[K].GIHPNYDEITATCSCGNVMK.[I]	2xCarbamidomethyl [C13; C15]; 1xOxidation [M19]	3.93721E-06	0	1	1	5	A6TGC6	A6TGC6 [4-23]	0	2282.98386356	High	High	High		1.8e7	2.1e7	5.22353458404541	High	0	6.089E-09
High	[R].ADITPANVDTVTR.[E]		0.0014398	0	1	2	6	B5Y1K5	B5Y1K5 [16-28]	0	1372.70668374	High	High	High	8.2e7		1.3e8	3.43332242965698	High	0	6.085E-06
High	[R].YTGAITAAAGTIHR.[L]		4.91698E-06	0	1	2	59	A6THB1	A6THB1 [25-38]	0	1402.743738	High	High	High	3.9e9	1.1e7	3.3e8	4.13140678405762	High	0	5.268E-09
High	[R].ITWEGSQNQDADVSADGK.[T]		2.28555E-08	0	1	1	14	B5XZC1	B5XZC1 [327-344]	0	1920.85698906	High	High	High	1.9e8		1.3e8	5.68458127975464	High	0	2.246E-11
High	[R].DTTTPASMAATLR.[K]		0.000815224	0	1	9	8	P37323	P37323 [154-166]	0	1335.65729075	High	High	High				2.93596076965332	High	0	1.306E-06
High	[R].RDDEVIVLTGK.[D]		0.00307225	0	1	2	18	A6TEW1	A6TEW1 [7-17]	1	1244.68449182	High	High	High	7.5e8	1.0e8		3.8354651927948	High	0	5.028E-05
High	[R].TALENQPNLMIFQQAVEDLIVENDR.[V]		0.00173088	0	1	1	1	A6TG45	A6TG45 [110-134]	0	2900.44584719	Not Found	High	Not Found				3.63369274139404	High	0	2.769E-06
High	[K].EPARPMVAIVGGSK.[V]		0.00236942	0	1	1	10	B5XUB8	B5XUB8 [180-193]	0	1411.77259531	High	High	High	9.5e7	5.0e6	8.5e6	3.27319288253784	High	0.0003441	0.009446
High	[K].LKGDTLDGETAFR.[L]		0.0160039	0	1	1	6	A6TCV9	A6TCV9 [385-397]	1	1422.7223338	High	Not Found	High			3.3e7	2.71511459350586	High	0	0.0001438
High	[K].EHNADVTGFIR.[F]	1xDeamidated [N3]	0.00272745	0	1	1	4	A6T4X2	A6T4X2 [248-258]	0	1259.60149092	Not Found	High	High		7.9e6	9.4e6	3.00278091430664	High	0	6.215E-06
High	[K].EHNADVTGFIR.[F]		0.000351976	0	1	1	30	A6T4X2	A6T4X2 [248-258]	0	1258.61747492	High	High	High	6.4e8	2.2e6	2.4e8	3.4712860584259	High	0	4.744E-07
High	[R].TFQPSVLK.[R]		0.0205835	0	1	1	18	A6TG05	A6TG05 [4-11]	0	919.52474393	High	High	High	5.1e8	1.4e7		2.02639555931091	High	2.346E-05	0.0007297
High	[K].AMITAEIR.[L]		0.0303704	0	1	1	12	B5XNB2	B5XNB2 [71-78]	0	904.4920636	High	High	High			4.5e8	2.48438143730164	High	0	0.0004511
High	[R].AGIEHGLLYNQEQR.[L]		3.62978E-06	0	1	1	11	B5XNL6	B5XNL6 [91-104]	0	1627.81869373	High	High	High	7.9e7	1.2e7	1.8e7	4.82178974151611	High	0	5.076E-11
High	[R].IASLADSVSNAQEQR.[M]		1.12679E-05	0	1	3	10	A6T716	A6T716 [566-580]	0	1588.7925385	High	High	High	1.9e7	9.9e6	1.0e7	5.23645877838135	High	0	1.3E-08
High	[K].GALSAVVADSR.[G]		0.000743491	0	1	1	28	P0A297	P0A297 [21-31]	0	1045.56364851	High	High	High	3.6e9		2.6e8	4.19488191604614	High	0	3.093E-06
High	[K].SVEEILGK.[-]		0.0114701	0	1	1	23	A6TEV5	A6TEV5 [160-167]	0	874.48802404	High	High	High	6.7e8	1.0e8	5.5e8	2.67772507667542	High	0	7.923E-05
High	[R].SGEQTTVTQESVAAHLR.[T]		3.56792E-07	0	1	1	7	B5XNL6	B5XNL6 [404-420]	0	1813.90387975	High	High	High		5.7e6		4.72997903823853	High	0	6.245E-10
High	[K].QGVDLNSIEWSHH.[-]		0.000168428	0	1	2	5	A6TCF1	A6TCF1 [392-404]	0	1521.70808071	High	High	High	4.4e7	6.2e6	2.9e7	4.24521446228027	High	0	1.915E-07
High	[R].RVVEGTQFECLK.[D]	1xCarbamidomethyl [C10]	0.00075978	0	1	1	25	P0A297	P0A297 [62-73]	1	1465.74677476	High	High	High	1.1e8	2.2e7	8.0e7	3.93137383460999	High	0	1.096E-05
High	[R].IIVATDHEDVAR.[A]		0.00533311	0	1	1	2	A6T710	A6T710 [45-56]	0	1338.70120448	High	Not Found	Not Found	3.2e6			2.82513380050659	High	0	0.0004367
High	[K].HPVSPWGLQTK.[G]		0.00110416	0	1	1	43	A6TEW9	A6TEW9 [243-253]	0	1249.66878227	High	High	High	2.1e9	9.9e6	1.8e7	3.23260068893433	High	0	3.695E-06
High	[R].KGPLNLPNLTR.[L]		0.0159183	0	1	1	4	B5Y275	B5Y275 [48-58]	1	1222.72663148	Not Found	High	High		4.2e7	5.3e7	3.06289958953857	High	0	0.0001643
High	[R].ALLENTDMGAR.[D]		0.00398305	0	1	1	8	B5XZ36	B5XZ36 [136-146]	0	1190.58339762	High	High	High		3.5e6		3.09356236457825	High	0	1.207E-05
High	[R].FEVGEGIEK.[V]		0.00130605	0	1	1	28	A6T4X2	A6T4X2 [259-267]	0	1007.50440233	High	High	High	2.3e9	2.2e8	8.9e8	2.58235836029053	High	0	2.601E-06
High	[K].NIVAAGLADR.[C]		0.00177839	0	1	2	16	A6TDV1	A6TDV1 [285-294]	0	999.55816925	High	High	High	1.7e8		7.4e7	2.88900780677795	High	0	7.942E-06
High	[R].IVQPPFAELVK.[S]		0.0165271	0	1	1	8	A6TDW8	A6TDW8 [156-166]	0	1240.72998554	High	High	High	3.4e7		2.7e7	2.17198657989502	High	0	0.000246
High	[R].FEVGEGIEKVETDFAAEVAAMSK.[Q]		1.16296E-06	0	1	1	6	A6T4X2	A6T4X2 [259-281]	1	2457.1853822	High	High	Not Found	9.9e6	1.0e7		5.76757287979126	High	0	6.768E-12
High	[R].IAGINIPDHK.[H]		0.000403043	0	1	1	30	B5XNB4	B5XNB4 [4-13]	0	1077.60511943	High	High	High		6.7e7	6.0e7	3.03415608406067	High	0	0.000238
High	[K].GDKDPFALR.[R]		0.000441937	0	1	2	6	A6TFH4	A6TFH4 [473-481]	1	1018.53162016	High	High	High	2.4e7	2.0e7		3.43476486206055	High	0	2.48E-07
High	[K].SSHGDVDYAQASAELAK.[A]		3.10183E-06	0	1	2	28	A6TG35	A6TG35 [108-124]	0	1748.80858242	High	High	High	3.2e8	1.7e8	3.0e8	5.06334066390991	High	0	3.858E-11
High	[K].MVHNGIEYGDMQLIAEAYALLK.[G]	1xDeamidated [N/Q]	2.63878E-05	0	1	1	11	P41576	P41576 [184-205]	0	2480.21999408	High	High	Not Found	4.1e7	5.2e7		4.25204658508301	High	0	4.613E-08
High	[R].GIVWPDAIAPFQVAILPMNMHK.[S]		0.0142217	0	1	1	4	A6T4Z7	A6T4Z7 [464-485]	0	2448.29303957	High	High	Not Found	1.3e7	4.5e6		3.69890022277832	High	0	0.0002206
High	[K].GDTLDGETAFR.[L]		0.00866833	0	1	1	2	A6TCV9	A6TCV9 [387-397]	0	1181.54330691	Not Found	Not Found	High			8.1e6	2.45552659034729	High	0	4.828E-05
High	[R].YVDEQAPWVVAK.[Q]		0.00107466	0	1	2	14	A6TBK7	A6TBK7 [455-466]	0	1404.71579194	High	High	High	1.5e7	5.3e6		3.48753237724304	High	8.909E-05	0.001756
High	[R].LGIEEGIELNPPLFDLFLK.[N]		7.1923E-05	0	1	1	3	A6TC99	A6TC99 [105-123]	0	2157.18418386	High	High	Not Found	1.8e8	2.1e7		3.84462261199951	High	0	5.365E-06
High	[R].NQILTEEQYLDALEEFGDEFDAK.[M]		5.69708E-05	0	1	1	47	A6TGP1	A6TGP1 [157-179]	0	2717.24646194	High	High	High	7.1e6	1.1e7		5.38885450363159	High	0	2.807E-07
High	[R].NQILTEEQYLDALEEFGDEFDAK.[M]	1xDeamidated [Q/N]	2.04536E-05	0	1	1	33	A6TGP1	A6TGP1 [157-179]	0	2718.23047794	High	High	High	1.4e7	1.1e7	8.1e6	5.1317138671875	High	2.346E-05	0.0004807
High	[K].AEAQVIIEQANK.[R]		0.000107412	0	1	2	12	B5XZM0	B5XZM0 [70-81]	0	1313.70595551	High	High	High	1.4e8		1.3e8	4.67469835281372	High	0	1.621E-07
High	[R].TPNPDILCNK.[E]	1xCarbamidomethyl [C8]	0.0107528	0	1	2	7	A6T7K3	A6T7K3 [95-104]	0	1171.5775843	High	High	High	6.6e7		9.3e7	3.0298957824707	High	0	7.046E-05
High	[R].TGVPVVWVK.[R]		0.0106376	0	1	2	6	A6TBX2	A6TBX2 [47-55]	0	984.58767854	High	High	High		1.2e7	2.9e7	2.71666502952576	High	0	8.574E-05
High	[R].LGIEEGIELNPPLFDLFLK.[N]	1xDeamidated [N10]	0.000528473	0	1	1	2	A6TC99	A6TC99 [105-123]	0	2158.16819986	High	Not Found	Not Found				3.55972123146057	High	0	4.227E-05
High	[R].DGTIHQFSAVEQDDQR.[S]		1.69194E-05	0	1	2	15	A6T6Y8	A6T6Y8 [155-170]	0	1845.83619411	High	High	High	1.3e8	1.9e7	7.9e7	5.15073776245117	High	0	6.041E-09
High	[K].TWGCQMNEYDSSK.[M]	1xCarbamidomethyl [C4]	0.000182693	0	1	2	12	A6T6B5	A6T6B5 [9-21]	0	1605.63081822	High	High	High	6.8e7	2.4e7	3.8e7	4.34811067581177	High	0	5.173E-08
High	[R].ILQSAVETYQR.[K]		0.00294211	0	1	2	8	A6T4P1	A6T4P1 [739-749]	0	1307.69539085	High	High	High	4.0e7	3.8e7	8.1e7	3.60952067375183	High	0	7.754E-06
High	[R].EAFGLAAAK.[L]		0.00799486	0	1	1	16	A6TEW5	A6TEW5 [115-123]	0	877.47779375	High	High	High	1.6e9		6.5e8	2.28453469276428	High	2.346E-05	0.000773
High	[R].SVGEMAENQFR.[V]		0.000628532	0	1	2	18	A6TGP0	A6TGP0 [455-465]	0	1267.57356119	High	High	High	4.8e8	1.5e6	4.3e8	3.90150809288025	High	0	1.983E-05
High	[R].AGDPPSIPLSR.[R]		0.0132624	0	1	1	4	A6TG45	A6TG45 [175-185]	0	1109.59494863	High	Not Found	High	2.6e7		1.5e7	2.7659957408905	High	0	0.0001356
High	[R].QVEWPSLDDAQR.[S]		0.0117197	0	1	1	8	A6TCE4	A6TCE4 [86-97]	0	1443.68628265	High	High	High		1.4e7	1.8e7	3.15341830253601	High	2.346E-05	0.0005795
High	[R].GADVALIGTADGVK.[T]		0.000255653	0	1	2	6	A6TDS5	A6TDS5 [202-215]	0	1286.69505648	High	High	High	3.5e7			4.13127040863037	High	0	2.37E-06
High	[R].LGAELVDLGK.[N]		0.00409221	0	1	1	8	A6THE7	A6THE7 [42-51]	0	1014.582987	High	High	High	1.1e7	2.0e7	2.2e7	3.16998243331909	High	0	1.266E-05
High	[R].TVDATQPLDAVAR.[D]		0.00132028	0	1	2	6	A6T7F8	A6T7F8 [186-198]	0	1356.71176914	High	High	High	2.1e7	1.8e7		3.73797845840454	High	0	2.56E-06
High	[K].AGDQIQSGVDAAIK.[A]		1.41484E-05	0	1	1	33	A6TEW9	A6TEW9 [112-125]	0	1372.70668374	High	High	High	4.4e9		1.3e9	4.92823934555054	High	0	5.78E-08
High	[R].LDRWETELNEALPGDAR.[AD]		0.000258439	0	1	9	8	P37323	P37323 [137-153]	1	1984.97229362	High	Not Found	Not Found	6.9e7			4.46533870697021	High	0	9.575E-08
High	[R].LPMTPITDHGR.[E]		0.00308892	0	1	1	2	A6TCA1	A6TCA1 [269-279]	0	1237.63576757	Not Found	Not Found	High			1.7e8	2.53248071670532	High	0	1.015E-05
High	[R].VVGQLGQVLGPR.[G]		8.98204E-05	0	1	2	28	A6TGN6	A6TGN6 [123-134]	0	1222.72663148	High	High	High	2.2e9		4.9e8	3.25336694717407	High	0	5.933E-08
High	[K].DVHIEGYTPPEKQ.[-]		0.000913457	0	1	2	17	A6TDX0	A6TDX0 [79-91]	1	1512.73289846	High	High	High	1.1e8	3.1e7	4.2e7	4.09879589080811	High	0	8.951E-07
High	[R].MQAASGQLQQTHLLK.[Q]		3.09894E-07	0	1	1	32	B5XNA2	B5XNA2 [30-44]	0	1653.87410013	High	High	High	3.0e9	1.3e7	6.3e6	4.57677555084229	High	0	7.989E-11
High	[K].IVAQAQAEIDAER.[K]		0.000210338	0	1	2	42	B5XZM0	B5XZM0 [101-113]	0	1413.73323283	High	High	High	2.9e7	2.3e7	1.2e7	4.33095788955688	High	0	1.262E-06
High	[K].GIHPNYDEITATCSCGNVMK.[I]	1xDeamidated [N]; 2xCarbamidomethyl [C13; C15]; 1xOxidation [M19]	0.000147885	0	1	1	5	A6TGC6	A6TGC6 [4-23]	0	2283.96787956	High	Not Found	High	2.8e7		6.0e6	4.65974855422974	High	0	2.375E-06
High	[R].IPQGESMQELSER.[M]		0.000163039	0	1	2	6	A6TI09	A6TI09 [116-128]	0	1503.71078279	High	High	High			6.8e7	3.53963875770569	High	0	7.697E-07
High	[R].GPGGGYLLGK.[D]		0.0213681	0	1	2	2	A6TCF2	A6TCF2 [60-69]	0	918.50434284	Not Found	Not Found	High			1.6e7	2.41621923446655	High	0	0.00024
High	[K].ASRPAPSEPTPPPPVASQITK.[T]		0.00021263	0	1	1	4	A6TAX3	A6TAX3 [105-125]	0	2128.13969325	High	Not Found	High	4.1e6		2.7e7	3.47205352783203	High	0	6.774E-08
High	[R].YYEQDDASALPR.[N]		0.0150868	0	1	2	4	A6TGF8	A6TGF8 [246-257]	0	1427.64374913	Not Found	High	High				2.68669486045837	High	0.0002493	0.005711
High	[R].DGPDNPANGPRPLYNVDK.[E]	1xDeamidated [N]	0.00152818	0	1	1	4	A6TG08	A6TG08 [117-134]	0	1939.91444484	High	Not Found	High			1.3e7	3.36680746078491	High	0	2.228E-06
High	[K].FTGQVLPTAK.[K]		0.027747	0	1	2	8	A6T748	A6T748 [114-123]	0	1061.59897143	High	High	High	8.8e7		3.8e7	2.00290727615356	High	0.001029	0.03042
High	[R].SKSEVNDDEYKEFYK.[H]		0.000262675	0	1	1	9	A6T5N6	A6T5N6 [237-251]	2	1880.85486386	High	High	High	4.3e7	3.1e7	1.9e7	3.78095936775208	High	0	9.832E-08
High	[K].VGTVTPNVAEAVK.[N]		0.000585781	0	1	2	25	A6TGN6	A6TGN6 [142-154]	0	1284.71579194	High	High	High	3.5e9	1.7e9	2.5e9	2.83519339561462	High	0	0.00039
High	[K].ELQESFGGPTGENNSPR.[S]	1xDeamidated [N]	8.54663E-06	0	1	2	4	A6T4F5	A6T4F5 [344-360]	0	1819.80931108	Not Found	Not Found	High			1.5e7	4.74690628051758	High	0	2.425E-10
High	[R].HVDTVCISSYDHDNQR.[E]	1xCarbamidomethyl [C6]	2.13005E-08	0	1	1	13	A6T532	A6T532 [54-69]	0	1945.84571324	High	High	High	2.9e8	2.1e6	2.4e8	6.27440023422241	High	0	3.072E-13
High	[R].LTDTPAIVTTDADEMSTQMAK.[L]	1xDeamidated [Q18]	8.40879E-06	0	1	1	2	A6T5N6	A6T5N6 [532-552]	0	2240.03085588	High	Not Found	High			6.8e6	4.96132659912109	High	0	2.245E-10
High	[R].QIVSNAGEEPSVVANNVK.[A]		1.64212E-08	0	1	3	32	A6TH53	A6TH53 [453-470]	0	1854.95558096	High	High	High	8.6e8	1.7e7	1.0e7	5.62531423568726	High	0	1.774E-12
High	[R].QIVSNAGEEPSVVANNVK.[A]	1xDeamidated [N]	2.66011E-08	0	1	3	56	A6TH53	A6TH53 [453-470]	0	1855.93959696	High	High	High	3.7e8			5.90585374832153	High	0	2.214E-11
High	[R].ATLGEVGNAEHMLR.[V]		1.09074E-05	0	1	1	52	A6TEW9	A6TEW9 [190-203]	0	1497.74783705	High	High	High	9.6e8	9.1e8	5.0e8	4.70065259933472	High	0	5.564E-07
High	[K].GVQCDLAMIGSK.[G]	1xCarbamidomethyl [C4]	0.00550881	0	1	2	10	A6TG37	A6TG37 [110-121]	0	1278.61806887	High	High	High	2.3e7	1.6e7	2.0e7	3.58638405799866	High	0	6.48E-05
High	[R].QPLELVDMVEK.[L]		0.00158722	0	1	2	25	A6TEN8	A6TEN8 [50-60]	0	1300.68171464	High	High	High				3.64295697212219	High	0	1.265E-05
High	[R].STLNIPGTGGK.[S]		0.00559882	0	1	2	9	A6TEI7	A6TEI7 [68-78]	0	1044.56839954	High	High	High	2.7e8		1.4e8	2.80824732780457	High	0.00145	0.03923
High	[R].QIVSNAGEEPSVVANNVK.[A]	2xDeamidated [N5; N15]	6.07993E-05	0	1	3	2	A6TH53	A6TH53 [453-470]	0	1856.92361296	High	Not Found	Not Found	1.0e7			5.06938314437866	High	0	7.438E-09
High	[R].VIEIAVK.[G]		0.0278949	0	1	1	18	B5XSS1	B5XSS1 [100-106]	0	771.49746661	High	High	High		6.4e6	1.7e7	2.29653239250183	High	2.346E-05	0.0007691
High	[K].FENMGAQMVK.[E]		0.0187944	0	1	3	9	A6TH53	A6TH53 [66-75]	0	1154.5332764	High	High	High	1.5e8			2.96930813789368	High	0.0003249	0.009054
High	[R].IAESPESVIAR.[T]		0.000727551	0	1	2	14	A6T6B5	A6T6B5 [450-460]	0	1171.63172801	High	High	High	1.9e8	7.1e7	5.4e7	3.12424898147583	High	0	5.997E-07
High	[R].VATEFSETATATLK.[S]		0.000118418	0	1	1	70	B5XUB8	B5XUB8 [259-272]	0	1468.75296518	High	High	High	4.3e7	3.2e7	5.2e7	4.49204683303833	High	0	2.753E-08
High	[R].DAAESHFKPGDVLR.[V]		0.00145548	0	1	2	2	A6TDQ4	A6TDQ4 [27-40]	0	1541.77068095	Not Found	Not Found	High			8.3e6	2.61317110061646	High	0	2.042E-06
High	[K].ELQESFGGPTGENNSPR.[S]		1.64365E-07	0	1	2	4	A6T4F5	A6T4F5 [344-360]	0	1818.82529508	Not Found	Not Found	High			6.3e7	5.28454303741455	High	0	2.129E-13
High	[-].MNDSEFHR.[L]		0.0145304	0	1	2	2	A6TGJ0	A6TGJ0 [1-8]	0	1035.43125419	High	Not Found	Not Found				1.83035135269165	High	0	0.0001211
High	[K].VWVVEGSK.[K]		0.0120391	0	1	1	16	B5XVK6	B5XVK6 [30-37]	0	903.49344381	High	High	High	1.4e9			2.48197388648987	High	0.0002092	0.004143
High	[K].SLGQFNLDGINPAPR.[G]		1.91479E-06	0	1	2	36	A6T4F4	A6T4F4 [453-467]	0	1598.82853016	High	High	High	2.1e7		4.5e7	4.34098672866821	High	0	6.583E-10
High	[R].KSTPFAAQVAAER.[C]		0.000913457	0	1	1	9	A6TEV0	A6TEV0 [57-69]	1	1375.73283897	High	High	High	3.1e8	3.2e7	1.4e7	3.96233463287354	High	0	8.913E-07
High	[R].DYFGAHTYK.[R]		0.0124339	0	2	2	21	P00350; P41576	P00350 [446-454]; P41576 [446-454]	0	1101.49998567	High	High	High	8.6e7	3.3e7	1.0e7	2.18132472038269	High	4.486E-05	0.001552
High	[-].SPQPLEQIK.[L]		0.0214825	0	1	1	9	P37323	P37323 [1-9]	0	1039.57823597	High	High	High	6.2e8		3.6e8	2.58813953399658	High	0.0003824	0.01023
High	[K].DAAIMANCPDAQTR.[R]	1xCarbamidomethyl [C8]	0.000375626	0	1	3	2	A6T9H1	A6T9H1 [61-74]	0	1533.67843714	Not Found	Not Found	High				3.66030430793762	High	0	3.21E-05
High	[R].VAYENVEDAAR.[N]		0.000681751	0	1	2	12	A6T9W8	A6T9W8 [79-89]	0	1236.58550606	High	High	High	7.9e7	7.4e6	6.9e7	4.15962791442871	High	0	5.329E-07
High	[K].ALKEPARPMVAIVGGSK.[V]		0.00521909	0	1	1	11	B5XUB8	B5XUB8 [177-193]	1	1723.98873595	High	High	High	3.2e7	2.0e7	9.5e7	2.67836999893188	High	0.001755	0.04689
High	[K].DLETQSQDGTFDK.[L]		0.000174941	0	1	2	21	A6T4X1	A6T4X1 [116-128]	0	1483.65470765	High	High	High	5.4e8		2.0e7	5.11564826965332	High	0	1.086E-07
High	[K].EFNEPACVIVK.[H]	1xCarbamidomethyl [C7]	0.00178804	0	1	2	9	A6TGR3	A6TGR3 [277-287]	0	1305.6507492	High	High	High	1.1e8		1.3e8	3.22141027450562	High	0	2.934E-06
High	[R].EGFEVTYLAPQSNGIIDLK.[E]	2xDeamidated [Q11; N13]	5.08419E-05	0	1	1	2	A6TCF1	A6TCF1 [117-135]	0	2096.04339367	Not Found	High	Not Found				4.59727621078491	High	0	5.406E-09
High	[K].IIGTGSYLPEQVR.[T]		0.00226901	0	1	1	6	A6T7F1	A6T7F1 [5-17]	0	1432.77945478	Not Found	High	High			8.8e7	3.629075050354	High	0	0.0002419
High	[K].LGEIEYR.[E]		0.0214825	0	1	1	17	A6TCJ1	A6TCJ1 [49-55]	0	879.45705829	High	High	High	4.8e8			2.93963146209717	High	0	0.0002442
High	[K].AYGSTNPINVVR.[A]		9.48229E-05	0	1	1	28	A6TEV5	A6TEV5 [127-138]	0	1290.68007516	High	High	High	2.8e9	4.5e7	9.0e8	4.16985368728638	High	0	3.401E-06
High	[K].AALELAEQR.[E]		0.00481273	0	1	1	25	B5XNB5	B5XNB5 [157-165]	0	1000.54218482	High	High	High	1.1e9		5.1e8	3.25622725486755	High	0	7.619E-05
High	[K].AYGSTNPINVVR.[A]	1xDeamidated [N9]	0.0111057	0	1	1	2	A6TEV5	A6TEV5 [127-138]	0	1291.66409116	High	Not Found	Not Found	1.2e7			3.07465720176697	High	0	0.0001609
High	[R].VGGLSVVCEDSETAGR.[V]	1xCarbamidomethyl [C8]	8.92537E-06	0	1	1	6	O85746	O85746 [256-271]	0	1635.76427514	High	High	High	3.8e7	4.0e7	4.4e7	3.59628033638	High	0	1.667E-08
High	[K].DGGFQAFADK.[V]		0.00134919	0	1	1	34	A6T4X2	A6T4X2 [86-95]	0	1055.47925021	High	High	High	4.7e8			4.31933546066284	High	0	1.557E-05
[truncated: 700 more rows]
