# Supplementary material for: Disruption of KPC-producing Klebsiella pneumoniae membrane via induction of oxidative stress by cinnamon bark (Cinnamomum verum J. Presl) essential oil
Source: PLoS One. 2019 Apr 2;14(4):e0214326. doi: 10.1371/journal.pone.0214326 (PMC6445408; doi:10.1371/journal.pone.0214326)
Supplement: S1 Attachment — (ZIP) [file pone.0214326.s001.zip › S1 Attachment/Control BR2/Control2_220917_01_Proteins.txt]

Protein FDR Confidence	Master	Accession	Description	Exp. q-value	Sum PEP Score	Coverage	# Peptides	# PSMs	# Unique Peptides	# Protein Groups	# AAs	MW [kDa]	calc. pI	Found in Sample: [S6] F6: Sample	Found in Sample: [S5] F5: Sample	Found in Sample: [S4] F4: Sample	Area: F6: Sample	Area: F5: Sample	Area: F4: Sample	emPAI	Score Sequest HT	# Peptides Sequest HT
High	IsMasterProtein	A6THB1	30S ribosomal protein S6 OS=Klebsiella pneumoniae subsp. pneumoniae (strain ATCC 700721 / MGH 78578) GN=rpsF PE=3 SV=1	0	170.915310298586	83.969465648855	11	443	11	1	131	15.107	5.38	High	High	High	4.7e9	6.7e7	2.6e9	1332.521	1289.91962981224	11
High	IsMasterProtein	P24164	Glyceraldehyde-3-phosphate dehydrogenase (Fragment) OS=Klebsiella pneumoniae GN=gap PE=3 SV=2	0	196.439894850379	82.8382838283828	19	568	19	1	303	32.286	7.03	High	High	High	8.1e9	7.0e9	7.8e9	45.416	1450.58652889729	19
High	IsMasterProtein	A6TCJ1	Autonomous glycyl radical cofactor OS=Klebsiella pneumoniae subsp. pneumoniae (strain ATCC 700721 / MGH 78578) GN=grcA PE=3 SV=1	0	105.271827130971	81.8897637795276	11	438	11	1	127	14.234	5.02	High	High	High	3.0e9	2.1e8	2.5e9	27.48	1412.00649929047	11
High	IsMasterProtein	A6TGN9	50S ribosomal protein L7/L12 OS=Klebsiella pneumoniae subsp. pneumoniae (strain ATCC 700721 / MGH 78578) GN=rplL PE=3 SV=1	0	127.965116936612	81.8181818181818	9	1106	9	1	121	12.334	4.65	High	High	High	1.3e10	1.1e9	1.2e10	132.352	4255.5084092617	9
High	IsMasterProtein	A6TEU8	DNA-directed RNA polymerase subunit alpha OS=Klebsiella pneumoniae subsp. pneumoniae (strain ATCC 700721 / MGH 78578) GN=rpoA PE=3 SV=1	0	230.108942425016	81.7629179331307	19	585	19	1	329	36.443	5.06	High	High	High	2.3e9	4.4e8	2.5e9	23.621	1579.5931687355	19
High	IsMasterProtein	A6TH53	60 kDa chaperonin OS=Klebsiella pneumoniae subsp. pneumoniae (strain ATCC 700721 / MGH 78578) GN=groL PE=3 SV=1	0	536.360564490039	80.2919708029197	33	1410	33	1	548	57.09	4.94	High	High	High	4.2e9	1.0e9	2.0e9	85.975	4968.82810354233	33
High	IsMasterProtein	A6TEX7	Elongation factor Tu OS=Klebsiella pneumoniae subsp. pneumoniae (strain ATCC 700721 / MGH 78578) GN=tufA PE=3 SV=1	0	382.386949255395	80.2030456852792	22	3161	22	1	394	43.219	5.45	High	High	High	1.3e10	7.4e9	1.1e10	69.17	8990.63638007641	22
High	IsMasterProtein	B5XTE8	DNA-directed RNA polymerase subunit omega OS=Klebsiella pneumoniae (strain 342) GN=rpoZ PE=3 SV=1	0	67.9113526660487	78.021978021978	7	94	7	1	91	10.23	4.92	High	High	High	6.9e8	6.3e7	3.4e7	18.307	250.18894982338	7
High	IsMasterProtein	A6TEV7	50S ribosomal protein L6 OS=Klebsiella pneumoniae subsp. pneumoniae (strain ATCC 700721 / MGH 78578) GN=rplF PE=3 SV=1	0	159.158289370594	75.7062146892655	11	723	11	1	177	18.832	9.7	High	High	High	2.3e9	5.7e7	1.5e9	45.416	2044.91494047642	11
High	IsMasterProtein	A6T5E8	6,7-dimethyl-8-ribityllumazine synthase OS=Klebsiella pneumoniae subsp. pneumoniae (strain ATCC 700721 / MGH 78578) GN=ribH PE=3 SV=1	0	93.469052262799	75	6	143	6	1	156	16.147	5.25	High	High	High	1.9e8	4.8e7	5.4e7	70.969	474.161936879158	6
High	IsMasterProtein	A6T4X2	Elongation factor Ts OS=Klebsiella pneumoniae subsp. pneumoniae (strain ATCC 700721 / MGH 78578) GN=tsf PE=3 SV=1	0	194.069740210321	73.1448763250883	19	615	19	1	283	30.431	5.21	High	High	High	3.0e9	1.6e9	2.1e9	25.827	1276.85559368134	19
High	IsMasterProtein	A6T4F4	Chaperone protein DnaK OS=Klebsiella pneumoniae subsp. pneumoniae (strain ATCC 700721 / MGH 78578) GN=dnaK PE=3 SV=1	0	583.555376002994	72.2570532915361	41	1209	41	1	638	69.066	4.97	High	High	High	2.4e9	6.3e8	2.3e9	93.267	3741.63736081123	41
High	IsMasterProtein	A6TGC6	50S ribosomal protein L31 OS=Klebsiella pneumoniae subsp. pneumoniae (strain ATCC 700721 / MGH 78578) GN=rpmE PE=3 SV=1	0	76.3580224837145	70	4	133	4	1	70	7.737	9.36	High	High	High	2.6e9	1.8e8	2.2e9	99	390.408220171928	4
High	IsMasterProtein	A6TD53	Enolase OS=Klebsiella pneumoniae subsp. pneumoniae (strain ATCC 700721 / MGH 78578) GN=eno PE=3 SV=1	0	312.416819963164	69.9074074074074	20	1137	20	1	432	45.521	5.3	High	High	High	1.2e9	1.0e9	9.8e8	38.811	3781.21668684483	20
High	IsMasterProtein	A6TEX2	50S ribosomal protein L3 OS=Klebsiella pneumoniae subsp. pneumoniae (strain ATCC 700721 / MGH 78578) GN=rplC PE=3 SV=1	0	139.644280424718	69.8564593301435	12	411	12	1	209	22.225	9.91	High	High	High	4.5e9	1.1e9	2.7e9	19.535	1223.75685667992	12
High	IsMasterProtein	A6TEW0	50S ribosomal protein L5 OS=Klebsiella pneumoniae subsp. pneumoniae (strain ATCC 700721 / MGH 78578) GN=rplE PE=3 SV=1	0	107.908072838675	69.8324022346369	14	446	14	1	179	20.289	9.48	High	High	High	2.8e8	2.4e8	6.3e7	23.245	1155.49926233292	14
High	IsMasterProtein	B5XUB8	Phosphoglycerate kinase OS=Klebsiella pneumoniae (strain 342) GN=pgk PE=3 SV=1	0	206.87971471444	69.5090439276486	20	1016	20	1	387	41.066	5.29	High	High	High	4.4e8	4.4e7	3.0e8	22.714	3335.77776801586	20
High	IsMasterProtein	A6TGN6	50S ribosomal protein L1 OS=Klebsiella pneumoniae subsp. pneumoniae (strain ATCC 700721 / MGH 78578) GN=rplA PE=3 SV=1	0	119.463005015797	68.8034188034188	12	447	12	1	234	24.729	9.64	High	High	High	4.5e9	1.2e9	2.6e9	16.783	1379.48884809017	12
High	IsMasterProtein	A6THB4	50S ribosomal protein L9 OS=Klebsiella pneumoniae subsp. pneumoniae (strain ATCC 700721 / MGH 78578) GN=rplI PE=3 SV=1	0	105.023540236606	68.4563758389262	10	574	3	1	149	15.783	6.58	High	High	High	2.8e8	2.3e7	1.8e8	18.307	1445.03865134716	10
High	IsMasterProtein	B5XND7	DNA-binding protein Fis OS=Klebsiella pneumoniae (strain 342) GN=fis PE=3 SV=1	0	58.7723571464496	68.3673469387755	3	49	3	1	98	11.233	9.35	High	High	High	2.7e7	1.4e8	3.4e8	463.159	88.609790802002	3
High	IsMasterProtein	Q7X222	Triosephosphate isomerase OS=Klebsiella pneumoniae GN=tpiA PE=3 SV=1	0	149.870344083546	68.2352941176471	10	292	10	1	255	26.921	6.16	High	High	High	1.3e9	2.2e8	9.1e8	42.94	708.842933416367	10
High	IsMasterProtein	Q9F663	Carbapenem-hydrolyzing beta-lactamase KPC OS=Klebsiella pneumoniae GN=bla PE=1 SV=2	0	225.812477906766	67.2354948805461	18	590	18	1	293	31.096	7.85	High	High	High	6.7e9	2.7e9	4.9e9	43.668	1643.187276721	18
High	IsMasterProtein	A6TG36	ATP synthase subunit beta OS=Klebsiella pneumoniae subsp. pneumoniae (strain ATCC 700721 / MGH 78578) GN=atpD PE=3 SV=1	0	243.749934623157	66.9565217391304	18	399	18	1	460	50.179	5	High	High	High	7.3e8	9.4e7	2.7e8	18.573	1361.23326659203	18
High	IsMasterProtein	A6TEV0	30S ribosomal protein S11 OS=Klebsiella pneumoniae subsp. pneumoniae (strain ATCC 700721 / MGH 78578) GN=rpsK PE=3 SV=1	0	71.9897080049433	66.6666666666667	7	156	7	1	129	13.85	11.33	High	High	High	1.6e9	4.4e8	2.0e9	30.623	353.527561545372	7
High	IsMasterProtein	A6T5E9	N utilization substance protein B homolog OS=Klebsiella pneumoniae subsp. pneumoniae (strain ATCC 700721 / MGH 78578) GN=nusB PE=3 SV=1	0	31.8990543286164	65.4676258992806	6	45	6	1	139	15.754	6.8	High	High	High	1.7e8	1.9e7	1.2e8	3.329	87.756973028183	6
High	IsMasterProtein	B5XNB2	50S ribosomal protein L15 OS=Klebsiella pneumoniae (strain 342) GN=rplO PE=3 SV=1	0	72.5363816193236	65.2777777777778	9	293	9	1	144	15.125	11.15	High	High	High	1.7e9	3.3e8	2.0e9	14.849	803.468318104744	9
High	IsMasterProtein	A6TDX0	Probable Fe(2+)-trafficking protein OS=Klebsiella pneumoniae subsp. pneumoniae (strain ATCC 700721 / MGH 78578) GN=KPN78578_33300 PE=3 SV=1	0	34.0949873745571	63.7362637362637	6	50	6	1	91	10.912	6.29	High	High	High	1.3e8	4.0e7	1.7e8	9	131.482048988342	6
High	IsMasterProtein	A6T4X1	30S ribosomal protein S2 OS=Klebsiella pneumoniae subsp. pneumoniae (strain ATCC 700721 / MGH 78578) GN=rpsB PE=3 SV=2	0	180.540381682645	63.4854771784232	12	525	12	1	241	26.683	7.14	High	High	High	2.3e9	1.7e8	2.4e8	62.096	1392.5326821804	12
High	IsMasterProtein	B5XTS2	Fe/S biogenesis protein NfuA OS=Klebsiella pneumoniae (strain 342) GN=nfuA PE=3 SV=1	0	53.8766616932176	61.2565445026178	6	30	6	1	191	20.991	4.6	High	High	High	3.3e7	1.1e7	6.8e7	4.012	98.3413548469543	6
High	IsMasterProtein	B5XZB2	2,3-bisphosphoglycerate-dependent phosphoglycerate mutase OS=Klebsiella pneumoniae (strain 342) GN=gpmA PE=3 SV=1	0	113.912562509736	61.2	11	232	11	1	250	28.301	5.9	High	High	High	1.2e9	2.1e8	1.0e9	12.335	659.043746948242	11
High	IsMasterProtein	B5XNB5	30S ribosomal protein S4 OS=Klebsiella pneumoniae (strain 342) GN=rpsD PE=3 SV=1	0	132.367349423171	60.6796116504854	15	633	15	1	206	23.488	10.05	High	High	High	9.1e8	3.9e8	1.5e9	45.416	1587.49027693272	15
High	IsMasterProtein	B5XNA0	30S ribosomal protein S3 OS=Klebsiella pneumoniae (strain 342) GN=rpsC PE=3 SV=1	0	133.349342654313	60.3448275862069	12	427	12	1	232	25.823	10.3	High	High	High	1.4e9	7.6e7	1.9e8	20.544	1216.21480083466	12
High	IsMasterProtein	A6TGP0	DNA-directed RNA polymerase subunit beta OS=Klebsiella pneumoniae subsp. pneumoniae (strain ATCC 700721 / MGH 78578) GN=rpoB PE=3 SV=2	0	534.226037675526	59.9850968703428	57	1002	57	1	1342	150.422	5.29	High	High	High	8.3e8	1.8e8	5.3e8	9.868	3011.1211887598	57
High	IsMasterProtein	A6TH52	10 kDa chaperonin OS=Klebsiella pneumoniae subsp. pneumoniae (strain ATCC 700721 / MGH 78578) GN=groS PE=3 SV=1	0	38.372923195306	59.7938144329897	5	129	5	1	97	10.378	5.5	High	High	High	9.6e8	1.2e8	4.8e7	9	353.954540371895	5
High	IsMasterProtein	B5XSS1	50S ribosomal protein L13 OS=Klebsiella pneumoniae (strain 342) GN=rplM PE=3 SV=1	0	75.3190856210197	59.1549295774648	9	305	9	1	142	16.1	9.7	High	High	High	2.9e9	1.2e9	3.1e9	34.938	639.332834005356	9
High	IsMasterProtein	A6TEW7	50S ribosomal protein L22 OS=Klebsiella pneumoniae subsp. pneumoniae (strain ATCC 700721 / MGH 78578) GN=rplV PE=3 SV=1	0	125.75367803218	59.0909090909091	8	204	8	1	110	12.189	10.18	High	High	High	1.0e9	6.5e7	1.3e8	192.07	608.604686975479	8
High	IsMasterProtein	B5XNA2	50S ribosomal protein L29 OS=Klebsiella pneumoniae (strain 342) GN=rpmC PE=3 SV=1	0	54.3189973291633	58.7301587301587	4	177	4	1	63	7.239	10.27	High	High	High	1.8e9	1.0e7	7.9e7	55.234	535.379120707512	4
High	IsMasterProtein	A6TCL7	30S ribosomal protein S16 OS=Klebsiella pneumoniae subsp. pneumoniae (strain ATCC 700721 / MGH 78578) GN=rpsP PE=3 SV=1	0	68.7587892703922	58.5365853658537	4	328	4	1	82	9.085	10.83	High	High	High	8.4e8	6.7e8	4.4e8	99	927.397218942642	4
High	IsMasterProtein	A6TCC2	GMP synthase [glutamine-hydrolyzing] OS=Klebsiella pneumoniae subsp. pneumoniae (strain ATCC 700721 / MGH 78578) GN=guaA PE=3 SV=1	0	171.817105816392	58.2857142857143	22	332	22	1	525	58.755	5.44	High	High	High	3.9e8	5.1e7	1.5e8	6.499	997.567114472389	22
High	IsMasterProtein	P41576	6-phosphogluconate dehydrogenase, decarboxylating OS=Klebsiella pneumoniae GN=gnd PE=3 SV=2	0	231.648557147097	58.1196581196581	18	321	10	1	468	51.296	5.2	High	High	High	4.0e8	1.4e8	2.1e8	9.798	1090.37835347652	18
High	IsMasterProtein	A6T5H9	Trigger factor OS=Klebsiella pneumoniae subsp. pneumoniae (strain ATCC 700721 / MGH 78578) GN=tig PE=3 SV=1	0	195.834593793265	57.8703703703704	21	858	3	1	432	48.083	4.89	High	High	High	7.5e7	2.7e7	7.2e7	11.915	2871.51087975502	21
High	IsMasterProtein	A6TEN8	30S ribosomal protein S9 OS=Klebsiella pneumoniae subsp. pneumoniae (strain ATCC 700721 / MGH 78578) GN=rpsI PE=3 SV=1	0	43.4105514584331	57.6923076923077	8	222	8	1	130	14.847	10.95	High	High	High	3.7e9	3.2e8	9.6e8	9	411.959483742714	8
High	IsMasterProtein	A6TEV4	50S ribosomal protein L30 OS=Klebsiella pneumoniae subsp. pneumoniae (strain ATCC 700721 / MGH 78578) GN=rpmD PE=3 SV=1	0	18.6837594016834	57.6271186440678	3	59	3	1	59	6.51	10.96	High	High	High	3.5e8	2.9e8	5.4e8	16.783	124.552100896835	3
High	IsMasterProtein	A6TEV5	30S ribosomal protein S5 OS=Klebsiella pneumoniae subsp. pneumoniae (strain ATCC 700721 / MGH 78578) GN=rpsE PE=3 SV=1	0	83.0536566745418	57.4850299401198	9	185	9	1	167	17.636	10.27	High	High	High	4.0e9	7.3e7	2.1e9	9	394.751823544502	9
High	IsMasterProtein	A6TGP1	DNA-directed RNA polymerase subunit beta' OS=Klebsiella pneumoniae subsp. pneumoniae (strain ATCC 700721 / MGH 78578) GN=rpoC PE=3 SV=1	0	521.951355783436	56.9296375266525	59	763	59	1	1407	155.165	6.87	High	High	High	8.2e8	2.2e8	7.0e8	6.43	2272.11330115795	59
High	IsMasterProtein	A6TH93	Adenylosuccinate synthetase OS=Klebsiella pneumoniae subsp. pneumoniae (strain ATCC 700721 / MGH 78578) GN=purA PE=3 SV=1	0	146.066726091462	56.712962962963	16	344	16	1	432	47.136	5.48	High	High	High	4.2e8	1.4e8	1.7e8	6.586	1130.12576746941	16
High	IsMasterProtein	A6TCB0	Uracil phosphoribosyltransferase OS=Klebsiella pneumoniae subsp. pneumoniae (strain ATCC 700721 / MGH 78578) GN=upp PE=3 SV=1	0	49.5895023930189	55.7692307692308	8	66	8	1	208	22.551	5.82	High	High	High	1.2e8	7.6e7	7.0e7	3.924	179.545340418816	8
High	IsMasterProtein	A6TEW9	50S ribosomal protein L2 OS=Klebsiella pneumoniae subsp. pneumoniae (strain ATCC 700721 / MGH 78578) GN=rplB PE=3 SV=1	0	158.034440019511	55.6776556776557	15	446	15	1	273	29.816	10.93	High	High	High	3.7e9	2.2e9	5.2e9	22.357	836.524712085724	15
High	IsMasterProtein	B5XTJ1	Protein-export protein SecB OS=Klebsiella pneumoniae (strain 342) GN=secB PE=3 SV=1	0	102.761566315513	55.4838709677419	5	205	5	1	155	17.179	4.32	High	High	High	5.4e8	2.8e7	1.5e8	67.129	718.442432284355	5
High	IsMasterProtein	B5Y0U3	Trigger factor OS=Klebsiella pneumoniae (strain 342) GN=tig PE=3 SV=1	0	168.041078676662	55.3240740740741	19	716	1	1	432	48.027	4.89	Not Found	High	Not Found				8.183	2272.64178729057	19
High	IsMasterProtein	A6TEW1	50S ribosomal protein L24 OS=Klebsiella pneumoniae subsp. pneumoniae (strain ATCC 700721 / MGH 78578) GN=rplX PE=3 SV=1	0	61.4588531438584	54.8076923076923	6	288	6	1	104	11.309	10.21	High	High	High	5.5e8	7.3e7	6.3e8	67.129	967.250526785851	6
High	IsMasterProtein	A6TCD7	Nucleoside diphosphate kinase OS=Klebsiella pneumoniae subsp. pneumoniae (strain ATCC 700721 / MGH 78578) GN=ndk PE=3 SV=1	0	81.9678471127162	54.5454545454545	6	192	6	1	143	15.517	5.81	High	High	High	1.2e9	4.6e8	1.1e9	22.714	506.583169341087	6
High	IsMasterProtein	P37323	Beta-lactamase SHV-4 OS=Klebsiella pneumoniae GN=bla PE=1 SV=1	0	83.8930562358288	54.3396226415094	14	213	14	1	265	28.842	7.39	High	High	High	6.9e8	3.0e7	4.2e8	4.623	493.019806027412	14
High	IsMasterProtein	A6TEX9	30S ribosomal protein S7 OS=Klebsiella pneumoniae subsp. pneumoniae (strain ATCC 700721 / MGH 78578) GN=rpsG PE=3 SV=1	0	110.582364656661	53.2051282051282	10	458	10	1	156	17.621	10.3	High	High	High	3.9e9	4.4e7	3.4e9	34.112	1499.67643916607	10
High	IsMasterProtein	B5Y1K5	2,3,4,5-tetrahydropyridine-2,6-dicarboxylate N-succinyltransferase OS=Klebsiella pneumoniae (strain 342) GN=dapD PE=3 SV=1	0	108.033474287668	52.9197080291971	12	321	12	1	274	29.813	5.54	High	High	High	5.7e8	1.1e8	5.4e8	10.548	958.771401047707	12
High	IsMasterProtein	A6TG38	ATP synthase subunit alpha OS=Klebsiella pneumoniae subsp. pneumoniae (strain ATCC 700721 / MGH 78578) GN=atpA PE=3 SV=1	0	195.356208340588	52.6315789473684	22	618	22	1	513	55.135	6	High	High	High	9.0e8	1.6e8	3.0e8	8.284	1624.74464380741	22
High	IsMasterProtein	B5XSV6	50S ribosomal protein L27 OS=Klebsiella pneumoniae (strain 342) GN=rpmA PE=3 SV=1	0	31.0836258469534	51.7647058823529	4	208	4	1	85	9.118	10.77	High	High	High	2.4e9	6.1e8	2.3e9	14.849	616.131591677666	4
High	IsMasterProtein	B5Y305	50S ribosomal protein L9 OS=Klebsiella pneumoniae (strain 342) GN=rplI PE=3 SV=1	0	52.3090320282621	51.006711409396	8	149	1	1	149	15.742	6.58	High	High	High	2.8e6		1.2e7	5.105	336.045419216156	8
High	IsMasterProtein	A6TGT4	Glucose-6-phosphate isomerase OS=Klebsiella pneumoniae subsp. pneumoniae (strain ATCC 700721 / MGH 78578) GN=pgi PE=3 SV=1	0	205.01564873409	50.8196721311475	18	307	18	1	549	61.29	6.23	High	High	High	4.3e8	6.0e7	1.4e8	6.565	878.941440343857	18
High	IsMasterProtein	B5Y277	Deoxyribose-phosphate aldolase OS=Klebsiella pneumoniae (strain 342) GN=deoC PE=3 SV=1	0	68.1289519814235	49.8069498069498	9	90	9	1	259	27.695	5.54	High	High	High	1.3e8	5.5e7	9.1e7	2.548	252.103907108307	9
High	IsMasterProtein	A6TEX3	30S ribosomal protein S10 OS=Klebsiella pneumoniae subsp. pneumoniae (strain ATCC 700721 / MGH 78578) GN=rpsJ PE=3 SV=1	0	36.3384762971678	49.5145631067961	6	192	6	1	103	11.759	9.86	High	High	High	1.6e9	5.6e7	1.1e9	6.499	481.779063344002	6
High	IsMasterProtein	A6TEI4	30S ribosomal protein S15 OS=Klebsiella pneumoniae subsp. pneumoniae (strain ATCC 700721 / MGH 78578) GN=rpsO PE=3 SV=1	0	57.1477611766365	49.438202247191	3	122	3	1	89	10.203	10.46	High	High	High	1.2e9	2.0e8	8.3e6	24.119	242.150650382042	3
High	IsMasterProtein	B5XN98	30S ribosomal protein S19 OS=Klebsiella pneumoniae (strain 342) GN=rpsS PE=3 SV=1	0	50.8163484644447	48.9130434782609	5	189	5	1	92	10.41	10.52	High	High	High	1.5e9	1.1e7	8.0e6	45.416	466.489796042442	5
High	IsMasterProtein	B5XZM0	ATP synthase subunit b OS=Klebsiella pneumoniae (strain 342) GN=atpF PE=3 SV=1	0	65.6504594355577	48.7179487179487	10	121	10	1	156	17.364	5.8	High	High	High	2.1e8	2.3e7	9.2e7	18.953	353.455159783363	10
High	IsMasterProtein	B5XVK6	50S ribosomal protein L19 OS=Klebsiella pneumoniae (strain 342) GN=rplS PE=3 SV=1	0	40.5511131995372	48.695652173913	5	126	5	1	115	13.125	10.62	High	High	High	9.1e8	1.5e8	1.4e8	6.499	267.604782819748	5
High	IsMasterProtein	A6TG39	ATP synthase subunit delta OS=Klebsiella pneumoniae subsp. pneumoniae (strain ATCC 700721 / MGH 78578) GN=atpH PE=3 SV=1	0	43.0601563270924	48.0225988700565	5	50	5	1	177	19.518	5.05	High	High	High	1.7e8	1.9e7	1.2e8	3.329	98.1242040395737	5
High	IsMasterProtein	A6TCW1	Protein RecA OS=Klebsiella pneumoniae subsp. pneumoniae (strain ATCC 700721 / MGH 78578) GN=recA PE=3 SV=1	0	99.1933908186934	48.0113636363636	11	116	11	1	352	37.9	5.19	High	High	High	5.1e8	4.0e7	5.4e8	4.78	308.161986112595	11
High	IsMasterProtein	B5Y306	30S ribosomal protein S18 OS=Klebsiella pneumoniae (strain 342) GN=rpsR PE=3 SV=1	0	20.5682791214964	48	4	83	4	1	75	8.981	10.59	High	High	High	3.2e8	1.7e8	2.3e8	16.783	170.162387609482	4
High	IsMasterProtein	A6T5N6	Chaperone protein HtpG OS=Klebsiella pneumoniae subsp. pneumoniae (strain ATCC 700721 / MGH 78578) GN=htpG PE=3 SV=1	0	200.307495204808	47.9166666666667	23	292	23	1	624	71.063	5.24	High	High	High	6.1e8	1.7e8	4.2e8	4.623	837.815532207489	23
High	IsMasterProtein	A6TEV8	30S ribosomal protein S8 OS=Klebsiella pneumoniae subsp. pneumoniae (strain ATCC 700721 / MGH 78578) GN=rpsH PE=3 SV=1	0	97.3304535979756	47.6923076923077	9	345	9	1	130	14.09	9.39	High	High	High	2.4e9	3.1e7	3.2e8	22.101	790.849041461945	9
High	IsMasterProtein	B5Y0W9	Exodeoxyribonuclease 7 small subunit OS=Klebsiella pneumoniae (strain 342) GN=xseB PE=3 SV=1	0	18.7764407309035	47.5	2	13	2	1	80	8.819	4.31	Not Found	High	High		8.3e6	1.5e7	2.981	35.508757352829	2
High	IsMasterProtein	A6TCF1	Cysteine desulfurase IscS OS=Klebsiella pneumoniae subsp. pneumoniae (strain ATCC 700721 / MGH 78578) GN=iscS PE=3 SV=1	0	117.651185029189	47.029702970297	15	133	15	1	404	45.028	6.18	High	High	High	2.0e8	9.6e7	1.6e8	5.31	347.066632628441	15
High	IsMasterProtein	A6T6F6	Succinate--CoA ligase [ADP-forming] subunit beta OS=Klebsiella pneumoniae subsp. pneumoniae (strain ATCC 700721 / MGH 78578) GN=sucC PE=3 SV=1	0	145.570191902168	46.3917525773196	13	240	13	1	388	41.477	5.52	High	High	High	8.0e8	7.4e7	3.5e8	6.11	657.392581582069	13
High	IsMasterProtein	A6TFN1	Deoxyuridine 5'-triphosphate nucleotidohydrolase OS=Klebsiella pneumoniae subsp. pneumoniae (strain ATCC 700721 / MGH 78578) GN=dut PE=3 SV=1	0	20.1306806934687	46.0526315789474	3	17	3	1	152	16.152	5.78	High	High	High	7.8e7	3.2e7		2.728	55.1569036245346	3
High	IsMasterProtein	A6T5G0	UPF0234 protein KPN78578_03700 OS=Klebsiella pneumoniae subsp. pneumoniae (strain ATCC 700721 / MGH 78578) GN=KPN78578_03700 PE=3 SV=1	0	52.5994536580985	46.0122699386503	6	103	6	1	163	18.342	5.76	High	High	High	1.3e8	5.7e7	7.7e7	5.31	304.517280697823	6
High	IsMasterProtein	A6T7E9	50S ribosomal protein L32 OS=Klebsiella pneumoniae subsp. pneumoniae (strain ATCC 700721 / MGH 78578) GN=rpmF PE=3 SV=1	0	29.3607829111095	45.6140350877193	3	121	3	1	57	6.426	11.36	High	High	High	1.6e7	1.1e7	5.9e7	20.544	404.245728492737	3
High	IsMasterProtein	A6T9W8	Adenosine deaminase OS=Klebsiella pneumoniae subsp. pneumoniae (strain ATCC 700721 / MGH 78578) GN=add PE=3 SV=1	0	59.7574376103697	45.045045045045	7	69	7	1	333	36.208	5.49	High	High	High	5.4e7	1.1e7	4.0e7	1.228	229.277567148209	7
High	IsMasterProtein	A6TEI3	Polyribonucleotide nucleotidyltransferase OS=Klebsiella pneumoniae subsp. pneumoniae (strain ATCC 700721 / MGH 78578) GN=pnp PE=3 SV=1	0	204.817548755928	45.0070323488045	21	452	21	1	711	76.798	5.17	High	High	High	2.5e8	2.9e8	1.9e8	4.309	1468.99011456966	21
High	IsMasterProtein	B5XP25	50S ribosomal protein L25 OS=Klebsiella pneumoniae (strain 342) GN=rplY PE=3 SV=1	0	67.1372800359216	44.6808510638298	4	222	2	1	94	10.63	9.31	High	High	High	6.3e7	5.8e7	5.7e7	9	841.498427391052	4
High	IsMasterProtein	A6TFR0	Cell division protein ZapB OS=Klebsiella pneumoniae subsp. pneumoniae (strain ATCC 700721 / MGH 78578) GN=zapB PE=3 SV=1	0	57.7126062808362	44.4444444444444	3	108	3	1	81	9.551	4.56	High	High	High	7.8e8	1.6e8	2.2e8	20.544	272.722333788872	3
High	IsMasterProtein	A6TD54	CTP synthase OS=Klebsiella pneumoniae subsp. pneumoniae (strain ATCC 700721 / MGH 78578) GN=pyrG PE=3 SV=1	0	128.219309363256	44.4036697247706	15	162	15	1	545	60.125	5.86	High	High	High	3.8e8	1.1e8	1.6e8	2.162	420.55534350872	15
High	IsMasterProtein	A6TDV1	S-adenosylmethionine synthase OS=Klebsiella pneumoniae subsp. pneumoniae (strain ATCC 700721 / MGH 78578) GN=metK PE=3 SV=1	0	101.741899196407	44.2708333333333	11	161	11	1	384	41.881	5.26	High	High	High	3.5e8	2.7e7	9.8e7	3.489	453.113875985146	11
High	IsMasterProtein	A6TEW2	50S ribosomal protein L14 OS=Klebsiella pneumoniae subsp. pneumoniae (strain ATCC 700721 / MGH 78578) GN=rplN PE=3 SV=1	0	119.736163558811	43.9024390243902	5	274	5	1	123	13.546	10.42	High	High	High	5.5e8	6.6e7	3.8e8	99	745.728767752647	5
High	IsMasterProtein	P33318	Translation initiation factor IF-3 OS=Klebsiella pneumoniae GN=infC PE=3 SV=1	0	76.1170962323456	43.8888888888889	6	87	6	1	180	20.492	9.52	High	High	High	6.9e8	7.3e7	7.7e7	9	345.958212256432	6
High	IsMasterProtein	A6TEI7	Translation initiation factor IF-2 OS=Klebsiella pneumoniae subsp. pneumoniae (strain ATCC 700721 / MGH 78578) GN=infB PE=3 SV=1	0	287.737080015971	43.6383928571429	26	370	26	1	896	98.016	6.02	High	High	High	1.1e9	2.5e8	1.3e9	3.764	1084.71707248688	26
High	IsMasterProtein	A6T5I1	ATP-dependent Clp protease ATP-binding subunit ClpX OS=Klebsiella pneumoniae subsp. pneumoniae (strain ATCC 700721 / MGH 78578) GN=clpX PE=3 SV=1	0	98.898617072688	43.3962264150943	11	102	11	1	424	46.265	5.5	High	High	High	7.8e7	6.2e7	5.0e7	2.775	327.268525004387	11
High	IsMasterProtein	P19650	Aminoglycoside N(6')-acetyltransferase type 1 OS=Klebsiella pneumoniae GN=aacA4 PE=3 SV=1	0	72.7058771712012	43.2835820895522	6	165	6	1	201	22.393	5	High	High	High	6.1e8	5.9e7	8.3e8	18.307	495.110241174698	6
High	IsMasterProtein	B5XNB4	30S ribosomal protein S13 OS=Klebsiella pneumoniae (strain 342) GN=rpsM PE=3 SV=1	0	35.4768821445248	43.2203389830509	5	138	5	1	118	13.202	10.76	High	High	High	2.4e9	7.4e8	7.9e8	6.197	334.786539912224	5
High	IsMasterProtein	P0A297	50S ribosomal protein L10 OS=Salmonella typhimurium (strain LT2 / SGSC1412 / ATCC 700720) GN=rplJ PE=3 SV=2	0	51.6010680236131	43.030303030303	7	190	7	1	165	17.789	8.98	High	High	High	2.5e9	7.3e8	1.2e9	3.642	509.482461333275	7
High	IsMasterProtein	A6TCM1	Protein GrpE OS=Klebsiella pneumoniae subsp. pneumoniae (strain ATCC 700721 / MGH 78578) GN=grpE PE=3 SV=1	0	73.0532677212474	42.8571428571429	5	161	5	1	196	21.721	4.77	High	High	High	4.2e8	2.4e8	1.8e8	7.111	410.407049179077	5
High	IsMasterProtein	P16481	Phosphocarrier protein HPr OS=Klebsiella pneumoniae GN=ptsH PE=3 SV=1	0	56.7544823419086	42.3529411764706	2	222	2	1	85	9.114	5.83	High	High	High	8.5e7	5.4e7	5.6e7	14.849	830.655842900276	2
High	IsMasterProtein	B5XU21	30S ribosomal protein S21 OS=Klebsiella pneumoniae (strain 342) GN=rpsU PE=3 SV=1	0	30.7452733490131	42.2535211267606	4	104	4	1	71	8.495	11.15	High	High	High	2.3e9	1.0e8	9.0e7	99	190.381210684776	4
High	IsMasterProtein	A6TEY0	30S ribosomal protein S12 OS=Klebsiella pneumoniae subsp. pneumoniae (strain ATCC 700721 / MGH 78578) GN=rpsL PE=3 SV=1	0	45.5219759674107	41.9354838709677	5	118	5	1	124	13.743	10.87	High	High	High	2.6e9	4.7e7	1.6e9	9	222.112087845802	5
High	IsMasterProtein	A6TGB8	ATP-dependent 6-phosphofructokinase OS=Klebsiella pneumoniae subsp. pneumoniae (strain ATCC 700721 / MGH 78578) GN=pfkA PE=3 SV=1	0	73.4235291732684	41.875	10	117	10	1	320	34.962	6.02	High	High	High	2.6e8	6.3e7	1.3e8	3.467	304.41340970993	10
High	IsMasterProtein	A6T6Z0	Serine--tRNA ligase OS=Klebsiella pneumoniae subsp. pneumoniae (strain ATCC 700721 / MGH 78578) GN=serS PE=3 SV=1	0	83.6302200978366	41.8604651162791	12	104	12	1	430	48.573	5.77	High	High	High	4.4e8	1.5e8	4.0e8	2.775	289.288462877274	12
High	IsMasterProtein	A6TB02	RNA chaperone ProQ OS=Klebsiella pneumoniae subsp. pneumoniae (strain ATCC 700721 / MGH 78578) GN=proQ PE=3 SV=1	0	76.3317194014518	41.7777777777778	8	81	8	1	225	24.959	9.8	High	High	High	7.6e8	2.6e8	9.1e8	3.084	217.490656614304	8
High	IsMasterProtein	B5XNA6	30S ribosomal protein S14 OS=Klebsiella pneumoniae (strain 342) GN=rpsN PE=3 SV=1	0	31.113017076533	41.5841584158416	5	123	5	1	101	11.571	11.34	High	High	High	1.5e9	6.0e8	1.3e9	6.197	183.205044984818	5
High	IsMasterProtein	A6TBR5	50S ribosomal protein L25 OS=Klebsiella pneumoniae subsp. pneumoniae (strain ATCC 700721 / MGH 78578) GN=rplY PE=3 SV=1	0	19.3740256848986	41.4893617021277	4	48	2	1	94	10.574	9.52	High	High	High	2.2e8			2.728	105.710892915726	4
High	IsMasterProtein	A6T518	Phosphoheptose isomerase OS=Klebsiella pneumoniae subsp. pneumoniae (strain ATCC 700721 / MGH 78578) GN=gmhA PE=3 SV=1	0	53.4201947450083	41.4507772020725	6	58	6	1	193	20.859	6.2	High	High	High	8.0e7	1.5e8	9.5e7	2.455	175.3443826437	6
High	IsMasterProtein	B5XPI0	UPF0265 protein KPK_1722 OS=Klebsiella pneumoniae (strain 342) GN=KPK_1722 PE=3 SV=1	0	28.4685263931855	41.1214953271028	2	56	2	1	107	12.57	9.11	High	High	High	1.7e7	5.3e6	2.1e8	1.683	196.103151798248	2
High	IsMasterProtein	A6TEV6	50S ribosomal protein L18 OS=Klebsiella pneumoniae subsp. pneumoniae (strain ATCC 700721 / MGH 78578) GN=rplR PE=3 SV=1	0	65.3633232986116	41.025641025641	5	189	5	1	117	12.762	10.42	High	High	High	2.0e9	3.0e8	1.3e9	12.335	571.568490147591	5
High	IsMasterProtein	A6TC99	Phosphoribosylaminoimidazole-succinocarboxamide synthase OS=Klebsiella pneumoniae subsp. pneumoniae (strain ATCC 700721 / MGH 78578) GN=purC PE=3 SV=1	0	65.2085665095564	40.5063291139241	6	127	6	1	237	26.861	5.35	High	High	High	1.1e8	3.9e7	1.1e7	3.87	340.294014215469	6
High	IsMasterProtein	A6TEW5	50S ribosomal protein L16 OS=Klebsiella pneumoniae subsp. pneumoniae (strain ATCC 700721 / MGH 78578) GN=rplP PE=3 SV=1	0	37.1794029202401	40.4411764705882	5	153	5	1	136	15.24	11.05	High	High	High	1.6e9	2.5e8	8.7e8	6.197	489.420608878136	5
High	IsMasterProtein	A6TGQ0	Thiamine-phosphate synthase OS=Klebsiella pneumoniae subsp. pneumoniae (strain ATCC 700721 / MGH 78578) GN=thiE PE=3 SV=1	0	61.64948765955	40.2843601895735	5	117	5	1	211	23.001	5.58	High	High	High	6.0e7	2.6e7	3.8e7	4.337	364.038791775703	5
High	IsMasterProtein	A6TFH4	Glycine--tRNA ligase beta subunit OS=Klebsiella pneumoniae subsp. pneumoniae (strain ATCC 700721 / MGH 78578) GN=glyS PE=3 SV=1	0	153.353850897853	40.2031930333817	20	181	20	1	689	76.284	5.58	High	High	High	2.9e8	1.6e8	2.5e8	2.415	488.095323801041	20
High	IsMasterProtein	B5XTG7	50S ribosomal protein L33 OS=Klebsiella pneumoniae (strain 342) GN=rpmG PE=3 SV=1	0	20.0625388898305	40	2	40	2	1	55	6.402	10.17	High	High	High	3.1e9	4.6e6	2.1e9	9	75.3672618865967	2
High	IsMasterProtein	A6TEX1	50S ribosomal protein L4 OS=Klebsiella pneumoniae subsp. pneumoniae (strain ATCC 700721 / MGH 78578) GN=rplD PE=3 SV=1	0	56.3859219179942	39.3034825870647	7	173	7	1	201	22.1	9.73	High	High	High	1.3e9	3.5e8	3.8e8	4.623	464.943677783012	7
High	IsMasterProtein	A6TEW3	30S ribosomal protein S17 OS=Klebsiella pneumoniae subsp. pneumoniae (strain ATCC 700721 / MGH 78578) GN=rpsQ PE=3 SV=1	0	75.1502799026461	39.2857142857143	4	112	4	1	84	9.697	9.72	High	High	High	2.1e9	2.4e8	2.7e9	99	302.695953249931	4
High	IsMasterProtein	A6TAN5	2-dehydro-3-deoxyphosphooctonate aldolase OS=Klebsiella pneumoniae subsp. pneumoniae (strain ATCC 700721 / MGH 78578) GN=kdsA PE=3 SV=1	0	61.4014075177484	39.0845070422535	8	75	8	1	284	30.805	6.32	High	High	High	2.2e8	2.7e7	2.3e8	1.848	193.901119589806	8
High	IsMasterProtein	B5XZS3	UPF0250 protein KPK_3910 OS=Klebsiella pneumoniae (strain 342) GN=KPK_3910 PE=3 SV=1	0	37.0402793324125	39.0804597701149	2	46	2	1	87	9.779	5.33	High	High	High	1.5e8	2.8e8	4.5e8	9	173.666926622391	2
High	IsMasterProtein	A6TI09	Probable phosphoglycerate mutase GpmB OS=Klebsiella pneumoniae subsp. pneumoniae (strain ATCC 700721 / MGH 78578) GN=gpmB PE=3 SV=1	0	29.0746670500218	39.0697674418605	5	18	5	1	215	23.853	6.21	High	High	High	3.2e7	2.3e7	3.7e7	1.424	49.9713575839996	5
High	IsMasterProtein	A6T6Y1	Translation initiation factor IF-1 OS=Klebsiella pneumoniae subsp. pneumoniae (strain ATCC 700721 / MGH 78578) GN=infA PE=3 SV=1	0	29.9689120607175	38.8888888888889	2	29	2	1	72	8.244	9.25	High	High	High	8.4e7	3.4e7	1.9e8	16.783	60.7156312465668	2
High	IsMasterProtein	A6TH65	Elongation factor P OS=Klebsiella pneumoniae subsp. pneumoniae (strain ATCC 700721 / MGH 78578) GN=efp PE=3 SV=1	0	33.8340966700038	38.8297872340425	3	82	3	1	188	20.59	5.02	High	High	High	6.8e7	4.3e8	4.4e8	1.512	250.239566802979	3
High	IsMasterProtein	A6T9Y5	Tyrosine--tRNA ligase OS=Klebsiella pneumoniae subsp. pneumoniae (strain ATCC 700721 / MGH 78578) GN=tyrS PE=3 SV=1	0	99.8715516586573	38.785046728972	10	121	10	1	428	47.708	5.55	High	High	High	9.8e7	5.8e7	6.1e7	4.012	334.45707154274	10
High	IsMasterProtein	A6TG37	ATP synthase gamma chain OS=Klebsiella pneumoniae subsp. pneumoniae (strain ATCC 700721 / MGH 78578) GN=atpG PE=3 SV=1	0	48.8557216687169	38.3275261324042	9	76	9	1	287	31.493	9.06	High	High	High	2.0e8	1.0e8	6.2e7	2.36	217.421301364899	9
High	IsMasterProtein	A6TGN5	50S ribosomal protein L11 OS=Klebsiella pneumoniae subsp. pneumoniae (strain ATCC 700721 / MGH 78578) GN=rplK PE=3 SV=1	0	33.9732218386278	38.0281690140845	5	302	5	1	142	14.866	9.63	High	High	High	1.2e9	2.5e7	1.0e9	2.511	704.942516922951	5
High	IsMasterProtein	A6TDS5	Ribose-5-phosphate isomerase A OS=Klebsiella pneumoniae subsp. pneumoniae (strain ATCC 700721 / MGH 78578) GN=rpiA PE=3 SV=1	0	33.9982214503131	37.4429223744292	5	33	5	1	219	22.721	5.63	High	High	High	1.3e8	3.7e6	9.2e7	1.894	105.482494354248	5
High	IsMasterProtein	A6TB35	Aspartate--tRNA ligase OS=Klebsiella pneumoniae subsp. pneumoniae (strain ATCC 700721 / MGH 78578) GN=aspS PE=3 SV=1	0	91.1941667085413	37.3109243697479	17	181	17	1	595	66.373	5.55	High	High	High	3.5e8	2.5e8	6.0e8	1.907	473.881017804146	17
High	IsMasterProtein	B5XZC1	Protein TolB OS=Klebsiella pneumoniae (strain 342) GN=tolB PE=3 SV=1	0	89.4226970669969	36.9767441860465	11	107	11	1	430	45.767	8.22	High	High	High	2.2e8	4.5e7	2.8e8	4.623	271.100529909134	11
High	IsMasterProtein	A6TCV9	Alanine--tRNA ligase OS=Klebsiella pneumoniae subsp. pneumoniae (strain ATCC 700721 / MGH 78578) GN=alaS PE=3 SV=1	0	200.70573124208	36.8	25	250	25	1	875	95.571	5.74	High	High	High	7.6e8	1.4e8	8.2e8	2.498	710.209801077843	25
High	IsMasterProtein	B5Y1J9	Ribosome-recycling factor OS=Klebsiella pneumoniae (strain 342) GN=frr PE=3 SV=1	0	45.5647461207853	36.2162162162162	5	86	5	1	185	20.618	6.89	High	High	High	3.6e8	2.7e7	2.2e8	1.683	263.697045564651	5
High	IsMasterProtein	B5XNL6	Histidine--tRNA ligase OS=Klebsiella pneumoniae (strain 342) GN=hisS PE=3 SV=1	0	79.1519306246993	36.0849056603774	11	107	11	1	424	47.027	5.55	High	High	High	9.6e7	3.9e7	8.5e7	1.712	287.774408578873	11
High	IsMasterProtein	A6T5R4	Bifunctional protein FolD OS=Klebsiella pneumoniae subsp. pneumoniae (strain ATCC 700721 / MGH 78578) GN=folD PE=3 SV=1	0	30.3480129503247	35.7638888888889	6	42	6	1	288	30.954	5.92	High	High	High	1.1e8	1.9e7	1.4e7	1.683	120.127135753632	6
High	IsMasterProtein	A6TG44	Ribosomal RNA small subunit methyltransferase G OS=Klebsiella pneumoniae subsp. pneumoniae (strain ATCC 700721 / MGH 78578) GN=rsmG PE=3 SV=1	0	22.4389794563872	35.7487922705314	5	24	5	1	207	23.117	6.61	High	High	High	5.3e7	1.9e7	3.4e7	1.61	68.4050208330154	5
High	IsMasterProtein	B5Y237	30S ribosomal protein S20 OS=Klebsiella pneumoniae (strain 342) GN=rpsT PE=3 SV=1	0	25.6334530571757	35.632183908046	4	117	4	1	87	9.664	11.18	High	High	High	3.8e9	4.7e8	5.4e8	16.783	302.621744155884	4
High	IsMasterProtein	A6TCI3	Elongation factor 4 OS=Klebsiella pneumoniae subsp. pneumoniae (strain ATCC 700721 / MGH 78578) GN=lepA PE=3 SV=1	0	96.5506842108174	35.0584307178631	16	96	16	1	599	66.393	5.59	High	High	High	1.9e8	3.0e7	6.7e7	2.652	262.888885736465	16
High	IsMasterProtein	B5XY80	UPF0434 protein KPK_3615 OS=Klebsiella pneumoniae (strain 342) GN=KPK_3615 PE=3 SV=1	0	7.57273758744241	35	2	16	2	1	60	6.782	5	High	High	High	8.9e7	3.8e7	1.6e7	1.154	36.7056751251221	2
High	IsMasterProtein	A6TGJ0	Protein CyaY OS=Klebsiella pneumoniae subsp. pneumoniae (strain ATCC 700721 / MGH 78578) GN=cyaY PE=3 SV=1	0	13.9506314671049	34.9056603773585	4	8	4	1	106	12.214	4.49	High	High	High	1.3e7	1.4e7	2.7e7	2.728	9.53820443153381	4
High	IsMasterProtein	A6TFM8	50S ribosomal protein L28 OS=Klebsiella pneumoniae subsp. pneumoniae (strain ATCC 700721 / MGH 78578) GN=rpmB PE=3 SV=1	0	17.4848064124877	34.6153846153846	4	108	4	1	78	9.001	11.41	High	High	High	2.7e8	5.4e7	3.1e8	3.642	210.611768960953	4
High	IsMasterProtein	A6T5N4	Nucleoid-associated protein KPN78578_04440 OS=Klebsiella pneumoniae subsp. pneumoniae (strain ATCC 700721 / MGH 78578) GN=KPN78578_04440 PE=3 SV=1	0	24.3044894011448	34.5454545454545	3	27	3	1	110	12.048	5.07	High	High	High	2.4e8	2.0e7	4.4e7	2.162	82.6874495744705	3
High	IsMasterProtein	P45602	UDP-glucose 4-epimerase (Fragment) OS=Klebsiella pneumoniae GN=galE PE=3 SV=1	0	36.4895280609154	34.5323741007194	3	50	3	1	139	15.147	7.5	High	High	High	1.1e8	2.5e7	9.2e7	2.594	183.162962079048	3
High	IsMasterProtein	A6T4F5	Chaperone protein DnaJ OS=Klebsiella pneumoniae subsp. pneumoniae (strain ATCC 700721 / MGH 78578) GN=dnaJ PE=3 SV=1	0	100.344304334495	34.4827586206897	10	89	10	1	377	40.985	8	High	High	High	2.8e8	7.3e7	1.8e8	5.813	225.24783718586	10
High	IsMasterProtein	B5XSV5	50S ribosomal protein L21 OS=Klebsiella pneumoniae (strain 342) GN=rplU PE=3 SV=1	0	13.4854534156282	33.9805825242718	4	62	4	1	103	11.555	9.85	High	High	High	1.6e9	1.0e9	6.9e8	2.728	113.179358363152	4
High	IsMasterProtein	A6T7F1	3-oxoacyl-[acyl-carrier-protein] synthase 3 OS=Klebsiella pneumoniae subsp. pneumoniae (strain ATCC 700721 / MGH 78578) GN=fabH PE=3 SV=1	0	50.2590348736091	33.7539432176656	6	51	6	1	317	33.401	5.08	High	High	High	3.5e7	1.1e7	7.2e7	1.738	195.276400566101	6
High	IsMasterProtein	A6TC02	Acetyl-coenzyme A carboxylase carboxyl transferase subunit beta OS=Klebsiella pneumoniae subsp. pneumoniae (strain ATCC 700721 / MGH 78578) GN=accD PE=3 SV=1	0	34.4259248081544	33.6601307189543	7	67	7	1	306	33.414	7.31	High	High	High	3.0e7	2.1e7	2.9e7	1.404	181.498693227768	7
High	IsMasterProtein	B5XZ37	ATP-dependent protease ATPase subunit HslU OS=Klebsiella pneumoniae (strain 342) GN=hslU PE=3 SV=1	0	80.569795212883	33.5585585585586	15	114	15	1	444	49.681	5.47	High	High	High	2.3e8	4.0e7	8.5e7	2.981	296.958462834358	15
High	IsMasterProtein	P37424	Leucine-responsive regulatory protein OS=Klebsiella pneumoniae GN=lrp PE=3 SV=3	0	18.1503901334502	33.5365853658537	5	25	5	1	164	18.861	8.78	High	High	High	1.1e8	2.0e7	3.9e7	2.162	46.6557101011276	5
High	IsMasterProtein	B5XXH6	Acyl carrier protein OS=Klebsiella pneumoniae (strain 342) GN=acpP PE=3 SV=1	0	63.3549361619704	33.3333333333333	3	366	3	1	78	8.634	4.06	High	High	High	1.6e9	1.5e9	2.5e9	99	1068.48919856548	3
High	IsMasterProtein	B5XTF9	Ribonuclease PH OS=Klebsiella pneumoniae (strain 342) GN=rph PE=3 SV=1	0	40.5937849222113	33.1932773109244	5	29	5	1	238	25.254	5.71	High	High	High	1.0e8	3.7e7	6.9e7	1.894	95.4826936721802	5
High	IsMasterProtein	A6TG35	ATP synthase epsilon chain OS=Klebsiella pneumoniae subsp. pneumoniae (strain ATCC 700721 / MGH 78578) GN=atpC PE=3 SV=1	0	36.4051280342638	33.0935251798561	2	48	2	1	139	15.055	6.28	High	High	High	3.2e8	1.7e8	3.0e8	2.728	127.571051597595	2
High	IsMasterProtein	A6TFL2	L-threonine 3-dehydrogenase OS=Klebsiella pneumoniae subsp. pneumoniae (strain ATCC 700721 / MGH 78578) GN=tdh PE=3 SV=1	0	49.7355899555214	32.8445747800587	7	46	7	1	341	37.203	6.24	High	High	High	8.6e7	8.8e6	6.3e7	2.384	88.3385814428329	7
High	IsMasterProtein	A6TCG5	Serine hydroxymethyltransferase OS=Klebsiella pneumoniae subsp. pneumoniae (strain ATCC 700721 / MGH 78578) GN=glyA PE=3 SV=1	0	90.8221084648212	32.3741007194245	11	174	11	1	417	45.411	6.48	High	High	High	9.0e8	5.2e8	6.2e8	3.365	419.880909800529	11
High	IsMasterProtein	B5XQC6	Threonine--tRNA ligase OS=Klebsiella pneumoniae (strain 342) GN=thrS PE=3 SV=1	0	105.431312295895	32.0872274143302	17	221	17	1	642	73.891	6.23	High	High	High	1.6e8	4.9e7	1.4e8	2.008	518.466347455978	17
High	IsMasterProtein	A6T6A3	Leucine--tRNA ligase OS=Klebsiella pneumoniae subsp. pneumoniae (strain ATCC 700721 / MGH 78578) GN=leuS PE=3 SV=1	0	134.711052250376	31.8604651162791	19	181	19	1	860	96.994	5.24	High	High	High	2.3e8	4.8e7	1.1e8	2.162	515.373407959938	19
High	IsMasterProtein	A6TGR3	Bifunctional purine biosynthesis protein PurH OS=Klebsiella pneumoniae subsp. pneumoniae (strain ATCC 700721 / MGH 78578) GN=purH PE=3 SV=1	0	92.1080147009046	31.758034026465	15	116	15	1	529	57.182	6	High	High	High	1.2e8	8.7e7	1.2e8	2.924	301.048783659935	15
High	IsMasterProtein	A6T6Y8	Outer-membrane lipoprotein carrier protein OS=Klebsiella pneumoniae subsp. pneumoniae (strain ATCC 700721 / MGH 78578) GN=lolA PE=3 SV=1	0	39.7336043324638	31.5270935960591	5	45	5	1	203	22.544	7.43	High	High	High	1.3e8	3.3e7	8.5e7	1.512	151.301481485367	5
High	IsMasterProtein	A6T6B5	tRNA-2-methylthio-N(6)-dimethylallyladenosine synthase OS=Klebsiella pneumoniae subsp. pneumoniae (strain ATCC 700721 / MGH 78578) GN=miaB PE=3 SV=2	0	59.7116697143226	31.2236286919831	9	86	9	1	474	53.517	5.45	High	High	High	1.5e8	9.2e7	5.6e7	1.043	253.511247396469	9
High	IsMasterProtein	A6T6C3	Glutamine--tRNA ligase OS=Klebsiella pneumoniae subsp. pneumoniae (strain ATCC 700721 / MGH 78578) GN=glnS PE=3 SV=1	0	102.25069807405	30.6306306306306	13	145	13	1	555	63.572	5.78	High	High	High	4.5e8	2.6e8	4.6e8	1.966	414.245118975639	13
High	IsMasterProtein	A6TCE4	Peptidase B OS=Klebsiella pneumoniae subsp. pneumoniae (strain ATCC 700721 / MGH 78578) GN=pepB PE=3 SV=1	0	62.0300184321747	30.3738317757009	9	75	9	1	428	46.19	5.86	High	High	High	1.5e8	4.4e7	1.0e8	1.555	232.755184650421	9
High	IsMasterProtein	P41392	Methionine aminopeptidase (Fragment) OS=Klebsiella oxytoca GN=map PE=3 SV=1	0	9.10280004665829	30.2325581395349	1	10	1	1	43	4.823	5.74	High	High	High	3.4e7	6.3e7	4.2e7	9	37.5820035934448	1
High	IsMasterProtein	A6TB33	Probable transcriptional regulatory protein KPN78578_23430 OS=Klebsiella pneumoniae subsp. pneumoniae (strain ATCC 700721 / MGH 78578) GN=KPN78578_23430 PE=3 SV=1	0	37.7291338830537	30.0813008130081	7	61	7	1	246	26.301	4.86	High	High	High	1.2e9	1.8e7	1.2e9	2.162	196.917395830154	7
High	IsMasterProtein	A6T4Z7	Proline--tRNA ligase OS=Klebsiella pneumoniae subsp. pneumoniae (strain ATCC 700721 / MGH 78578) GN=proS PE=3 SV=1	0	75.011702054111	30.0699300699301	13	88	13	1	572	63.483	5.12	High	High	High	2.6e8	1.7e8	9.1e7	1.412	254.094926357269	13
High	IsMasterProtein	A6TF98	Bifunctional polymyxin resistance protein ArnA OS=Klebsiella pneumoniae subsp. pneumoniae (strain ATCC 700721 / MGH 78578) GN=arnA PE=3 SV=1	0	91.2879226330183	29.9546142208775	11	114	11	1	661	73.998	6.33	High	High	High	1.6e8	6.3e7	1.2e8	1.246	370.861589550972	11
High	IsMasterProtein	A6T4P3	DNA gyrase inhibitor YacG OS=Klebsiella pneumoniae subsp. pneumoniae (strain ATCC 700721 / MGH 78578) GN=yacG PE=3 SV=1	0	5.01592296609717	29.6875	1	8	1	1	64	7.185	4.42	High	High	High	2.6e7	1.3e7	4.5e7	0.778	29.9588634967804	1
High	IsMasterProtein	A6TC33	Glucokinase OS=Klebsiella pneumoniae subsp. pneumoniae (strain ATCC 700721 / MGH 78578) GN=glk PE=3 SV=1	0	41.9790370888906	29.595015576324	6	34	6	1	321	34.4	6.38	High	High	High	1.0e8	2.6e7	1.1e8	2.384	64.2401384115219	6
High	IsMasterProtein	A6TAI3	Phenylalanine--tRNA ligase alpha subunit OS=Klebsiella pneumoniae subsp. pneumoniae (strain ATCC 700721 / MGH 78578) GN=pheS PE=3 SV=1	0	51.6078139547959	29.3577981651376	8	70	8	1	327	36.776	5.78	High	High	High	3.3e8	9.6e6	2.6e8	1.848	202.607457995415	8
High	IsMasterProtein	A6TGP7	Thiazole synthase OS=Klebsiella pneumoniae subsp. pneumoniae (strain ATCC 700721 / MGH 78578) GN=thiG PE=3 SV=1	0	41.0247170472382	28.90625	5	28	2	1	256	26.769	5.91	High	High	High	1.6e7	2.4e7	3.1e7	2.162	71.442920088768	5
High	IsMasterProtein	B5XQC9	50S ribosomal protein L20 OS=Klebsiella pneumoniae (strain 342) GN=rplT PE=3 SV=1	0	16.4072660750443	27.9661016949153	4	121	4	1	118	13.489	11.47	High	High	High	1.5e9	6.0e8	1.3e9	2.162	192.60561466217	4
High	IsMasterProtein	A6TCB3	Phosphoribosylformylglycinamidine cyclo-ligase OS=Klebsiella pneumoniae subsp. pneumoniae (strain ATCC 700721 / MGH 78578) GN=purM PE=3 SV=1	0	31.0643442541901	27.8260869565217	4	23	4	1	345	36.7	5	High	High	High	5.8e7	7.2e7	1.6e8	1.154	69.9396271705627	4
High	IsMasterProtein	P24017	Outer membrane protein A OS=Klebsiella pneumoniae GN=ompA PE=1 SV=2	0	78.9880914548994	27.6162790697674	7	254	7	1	344	37.038	6.05	High	High	High	2.1e9	1.0e8	1.4e9	1.848	805.634597539902	7
High	IsMasterProtein	A6T5N7	Adenylate kinase OS=Klebsiella pneumoniae subsp. pneumoniae (strain ATCC 700721 / MGH 78578) GN=adk PE=3 SV=1	0	35.146489091341	27.5700934579439	6	69	6	1	214	23.533	6.04	High	High	High	1.2e8	8.1e7	1.7e7	1.371	191.255625128746	6
High	IsMasterProtein	A6T726	Asparagine--tRNA ligase OS=Klebsiella pneumoniae subsp. pneumoniae (strain ATCC 700721 / MGH 78578) GN=asnS PE=3 SV=1	0	60.1309485359163	27.2532188841202	12	98	12	1	466	52.462	5.29	High	High	High	1.9e8	3.8e7	1.7e8	1.807	247.15517950058	12
High	IsMasterProtein	A6T4W3	5'-methylthioadenosine/S-adenosylhomocysteine nucleosidase OS=Klebsiella pneumoniae subsp. pneumoniae (strain ATCC 700721 / MGH 78578) GN=mtnN PE=1 SV=1	0	31.3553959654186	27.1551724137931	5	43	5	1	232	24.489	5.4	High	High	High	1.5e8	5.4e7	9.0e7	1.424	105.778272867203	5
High	IsMasterProtein	A6TAX5	Cell division topological specificity factor OS=Klebsiella pneumoniae subsp. pneumoniae (strain ATCC 700721 / MGH 78578) GN=minE PE=3 SV=1	0	9.75648969577785	26.9662921348315	2	6	2	1	89	10.303	5.24	Not Found	High	High		1.4e7		0.931	17.5041484832764	2
High	IsMasterProtein	A6T6Q6	DNA protection during starvation protein OS=Klebsiella pneumoniae subsp. pneumoniae (strain ATCC 700721 / MGH 78578) GN=dps PE=3 SV=1	0	20.1035338400771	26.9461077844311	3	17	3	1	167	18.697	6.04	High	High	High	3.9e7	3.0e7	1.7e7	0.701	50.9472833871841	3
High	IsMasterProtein	P00350	6-phosphogluconate dehydrogenase, decarboxylating OS=Escherichia coli (strain K12) GN=gnd PE=1 SV=2	0	90.6489298931065	26.9230769230769	12	130	4	1	468	51.449	5.15	High	High	High	6.9e8	2.1e8	4.8e8	2.047	373.03380548954	12
High	IsMasterProtein	A6TGQ1	Phosphomethylpyrimidine synthase OS=Klebsiella pneumoniae subsp. pneumoniae (strain ATCC 700721 / MGH 78578) GN=thiC PE=3 SV=1	0	114.052779950762	26.7828843106181	13	147	13	1	631	70.74	6.24	High	High	High	4.4e8	2.8e8	4.2e8	1.894	432.386313199997	13
High	IsMasterProtein	A6TEU7	50S ribosomal protein L17 OS=Klebsiella pneumoniae subsp. pneumoniae (strain ATCC 700721 / MGH 78578) GN=rplQ PE=3 SV=1	0	21.9967447820035	26.5625	4	101	4	1	128	14.437	11.05	High	High	High	9.2e7	5.7e7	3.6e8	2.162	275.117493510246	4
High	IsMasterProtein	A6T4V8	Glutamate-1-semialdehyde 2,1-aminomutase OS=Klebsiella pneumoniae subsp. pneumoniae (strain ATCC 700721 / MGH 78578) GN=hemL PE=3 SV=1	0	51.5681409676948	26.2910798122066	8	49	8	1	426	45.299	5.02	High	High	High	1.1e8	2.1e7	6.3e7	1.783	146.016127467155	8
High	IsMasterProtein	A6T7F8	Thymidylate kinase OS=Klebsiella pneumoniae subsp. pneumoniae (strain ATCC 700721 / MGH 78578) GN=tmk PE=3 SV=1	0	17.5440207238986	25.3521126760563	4	18	4	1	213	23.541	5.49	High	High	High	2.9e7	2.0e7	1.1e7	0.931	51.9597477912903	4
High	IsMasterProtein	A6TI29	Beta-galactosidase 2 OS=Klebsiella pneumoniae subsp. pneumoniae (strain ATCC 700721 / MGH 78578) GN=lacZ2 PE=3 SV=1	0	137.91671289937	25.29296875	18	244	18	1	1024	116.248	5.53	High	High	High	4.2e8	3.7e8	5.2e8	1.848	664.718553066254	18
High	IsMasterProtein	B5XSW5	Phosphoglucosamine mutase OS=Klebsiella pneumoniae (strain 342) GN=glmM PE=3 SV=1	0	46.5347382965409	25.1685393258427	9	54	9	1	445	47.875	6.06	High	High	High	8.5e7	3.1e7	1.0e8	1.096	103.174131035805	9
High	IsMasterProtein	B5Y1K6	UPF0325 protein KPK_4555 OS=Klebsiella pneumoniae (strain 342) GN=KPK_4555 PE=3 SV=1	0	9.32413507147868	25	3	15	3	1	128	15.087	7.18	High	High	High	1.2e8	1.0e8	5.4e7	0.874	34.9626950025558	3
High	IsMasterProtein	A6TCD0	GTPase Der OS=Klebsiella pneumoniae subsp. pneumoniae (strain ATCC 700721 / MGH 78578) GN=der PE=3 SV=1	0	37.7433572057459	24.7967479674797	9	38	9	1	492	55.189	6.13	High	High	High	2.7e7	3.6e7	3.7e7	0.84	88.5875145196915	9
High	IsMasterProtein	A6THY6	Ribosomal RNA small subunit methyltransferase C OS=Klebsiella pneumoniae subsp. pneumoniae (strain ATCC 700721 / MGH 78578) GN=rsmC PE=3 SV=1	0	41.4208892919288	24.2690058479532	4	48	4	1	342	37.337	6.24	High	High	High	3.2e7	2.2e7	5.9e7	1.069	132.670544624329	4
High	IsMasterProtein	P26420	Fructokinase OS=Klebsiella pneumoniae GN=scrK PE=1 SV=1	0	43.00593954192	24.1042345276873	6	42	6	1	307	32.324	5.08	High	High	High	9.2e7	3.2e7	5.9e7	1.738	116.147292852402	6
High	IsMasterProtein	P33906	ATP-dependent RNA helicase DeaD OS=Klebsiella pneumoniae GN=deaD PE=3 SV=3	0	78.570994028588	23.4836702954899	10	56	10	1	643	71.899	8.1	High	High	High	1.6e8	5.0e7	1.2e8	0.962	171.185347676277	10
High	IsMasterProtein	B5Y274	Purine nucleoside phosphorylase DeoD-type OS=Klebsiella pneumoniae (strain 342) GN=deoD PE=3 SV=1	0	19.0290378923397	23.4309623430962	5	44	5	1	239	25.928	5.86	High	High	High	2.3e7	2.3e7	3.5e7	0.968	116.529374241829	5
High	IsMasterProtein	A6T4X3	Uridylate kinase OS=Klebsiella pneumoniae subsp. pneumoniae (strain ATCC 700721 / MGH 78578) GN=pyrH PE=3 SV=1	0	10.5734289838258	23.2365145228216	3	12	3	1	241	25.939	7.39	High	High	High			9.0e7	0.54	30.4256358146667	3
High	IsMasterProtein	A6TB43	Arginine--tRNA ligase OS=Klebsiella pneumoniae subsp. pneumoniae (strain ATCC 700721 / MGH 78578) GN=argS PE=1 SV=1	0	65.1735179808051	23.050259965338	10	77	10	1	577	64.202	5.62	High	High	High	7.9e7	6.5e7	6.2e7	0.805	260.786078214645	10
High	IsMasterProtein	A6TBK7	Methionine--tRNA ligase OS=Klebsiella pneumoniae subsp. pneumoniae (strain ATCC 700721 / MGH 78578) GN=metG PE=3 SV=1	0	68.641899047321	22.5997045790251	12	76	12	1	677	76.104	5.53	High	High	High	2.8e8	5.9e7	1.7e8	0.962	200.100628018379	12
High	IsMasterProtein	A6TCA1	4-hydroxy-tetrahydrodipicolinate synthase OS=Klebsiella pneumoniae subsp. pneumoniae (strain ATCC 700721 / MGH 78578) GN=dapA PE=3 SV=1	0	45.034495919304	22.2602739726027	5	42	5	1	292	31.142	6.1	High	High	High	2.6e7	4.6e7	1.0e8	1.371	122.981572151184	5
High	IsMasterProtein	A6T4Y7	Acetyl-coenzyme A carboxylase carboxyl transferase subunit alpha OS=Klebsiella pneumoniae subsp. pneumoniae (strain ATCC 700721 / MGH 78578) GN=accA PE=3 SV=1	0	26.6303884700053	22.257053291536	7	56	7	1	319	35.289	5.66	High	High	High	1.4e8	1.6e7	3.7e7	1.154	129.190281152725	7
High	IsMasterProtein	B5XVC4	S-ribosylhomocysteine lyase OS=Klebsiella pneumoniae (strain 342) GN=luxS PE=3 SV=1	0	16.0963216311285	22.2222222222222	3	23	3	1	171	19.442	5.38	High	High	High	6.4e7	3.8e7	3.9e7	0.778	69.126211643219	3
High	IsMasterProtein	A6TC43	Glutamate--tRNA ligase OS=Klebsiella pneumoniae subsp. pneumoniae (strain ATCC 700721 / MGH 78578) GN=gltX PE=3 SV=1	0	66.1158103876048	22.0338983050847	7	53	7	1	472	53.57	6.01	High	High	High	1.0e8	6.6e7	8.5e7	1.043	161.070531606674	7
High	IsMasterProtein	A6TCL6	Ribosome maturation factor RimM OS=Klebsiella pneumoniae subsp. pneumoniae (strain ATCC 700721 / MGH 78578) GN=rimM PE=3 SV=1	0	18.4657062581076	21.978021978022	3	16	3	1	182	20.579	4.82	High	High	High	1.2e8	3.2e7	2.3e7	0.778	45.5306502580643	3
High	IsMasterProtein	B5Y275	Phosphopentomutase OS=Klebsiella pneumoniae (strain 342) GN=deoB PE=3 SV=1	0	46.7231224222864	21.6216216216216	6	40	6	1	407	44.255	5.25	High	High	High	1.7e8	7.3e7	1.1e8	1.154	114.264283418655	6
High	IsMasterProtein	Q48485	UDP-galactopyranose mutase OS=Klebsiella pneumoniae GN=rfbD PE=1 SV=1	0	42.6204529219553	21.6145833333333	6	52	6	1	384	44.429	6.52	High	High	High	1.0e8	6.7e6	4.4e7	1.371	96.74325299263	6
High	IsMasterProtein	A6TBQ0	Elongation factor P-like protein OS=Klebsiella pneumoniae subsp. pneumoniae (strain ATCC 700721 / MGH 78578) GN=KPN78578_25600 PE=3 SV=1	0	16.5782385556531	21.5789473684211	4	28	4	1	190	21.471	5.01	High	High	High	7.8e7	4.7e7	7.8e7	1.783	67.7058424949646	4
High	IsMasterProtein	B5XXP0	NAD(P)H dehydrogenase (quinone) OS=Klebsiella pneumoniae (strain 342) GN=KPK_3530 PE=3 SV=1	0	13.8239104941773	20.7070707070707	3	23	3	1	198	20.882	6.27	High	High	High	8.7e7	9.6e6	1.0e8	1.154	59.4458701610565	3
High	IsMasterProtein	A6TBJ8	Hydroxyethylthiazole kinase OS=Klebsiella pneumoniae subsp. pneumoniae (strain ATCC 700721 / MGH 78578) GN=thiM PE=3 SV=1	0	20.1221548955919	20.6225680933852	3	20	3	1	257	26.101	6.28	High	High	High	4.8e7	1.3e7	7.7e7	0.638	75.6750385761261	3
High	IsMasterProtein	A6TGD7	Fructose-6-phosphate aldolase OS=Klebsiella pneumoniae subsp. pneumoniae (strain ATCC 700721 / MGH 78578) GN=fsa PE=3 SV=1	0	17.4760799607658	20.4545454545455	3	7	3	1	220	23.279	5.22	High	High	High	1.0e7	5.7e6		0.638	22.5768485069275	3
High	IsMasterProtein	A6T748	3-hydroxydecanoyl-[acyl-carrier-protein] dehydratase OS=Klebsiella pneumoniae subsp. pneumoniae (strain ATCC 700721 / MGH 78578) GN=fabA PE=3 SV=1	0	11.0076478914105	20.3488372093023	4	34	4	1	172	19.072	6.02	High	High	High	1.2e8		1.3e8	1.783	55.406311750412	4
High	IsMasterProtein	B5XZL9	ATP synthase subunit c OS=Klebsiella pneumoniae (strain 342) GN=atpE PE=3 SV=1	0	6.64470636417227	20.253164556962	2	23	2	1	79	8.25	4.61	High	High	High				2.162	29.3805305957794	2
High	IsMasterProtein	A6TAI1	Integration host factor subunit alpha OS=Klebsiella pneumoniae subsp. pneumoniae (strain ATCC 700721 / MGH 78578) GN=ihfA PE=3 SV=1	0	9.62296526784149	20.2020202020202	2	23	2	1	99	11.346	9.7	High	High	High	1.1e8	3.5e7	2.4e7	0.778	56.7806650400162	2
High	IsMasterProtein	A6TDS2	Cell division protein ZapA OS=Klebsiella pneumoniae subsp. pneumoniae (strain ATCC 700721 / MGH 78578) GN=zapA PE=3 SV=1	0	8.64511436992451	20.1834862385321	2	4	2	1	109	12.558	5.58	High	High	Not Found	2.8e7			0.931	10.8654054403305	2
High	IsMasterProtein	B5XQC8	50S ribosomal protein L35 OS=Klebsiella pneumoniae (strain 342) GN=rpmI PE=3 SV=1	0	5.93930215964639	20	1	23	1	1	65	7.284	11.78	High	High	High			1.8e8	9	67.413098692894	1
High	IsMasterProtein	O07026	Flavodoxin OS=Klebsiella pneumoniae GN=fldA PE=2 SV=2	0	23.7747302892397	19.8863636363636	3	30	3	1	176	19.753	4.48	High	High	High	1.3e8		5.0e7	2.594	62.3272755146027	3
High	IsMasterProtein	Q48447	UTP--glucose-1-phosphate uridylyltransferase OS=Klebsiella pneumoniae GN=galF PE=3 SV=1	0	25.498114099769	19.7986577181208	4	25	4	1	298	32.757	5.74	High	High	High	4.1e7	3.2e7	4.1e7	0.668	57.220550775528	4
High	IsMasterProtein	A6TFL4	ADP-L-glycero-D-manno-heptose-6-epimerase OS=Klebsiella pneumoniae subsp. pneumoniae (strain ATCC 700721 / MGH 78578) GN=hldD PE=3 SV=1	0	28.1203616467759	19.6774193548387	5	38	5	1	310	34.917	4.93	High	High	High	1.4e8	3.6e7	2.8e7	0.778	101.043846845627	5
High	IsMasterProtein	A6TCF2	HTH-type transcriptional regulator IscR OS=Klebsiella pneumoniae subsp. pneumoniae (strain ATCC 700721 / MGH 78578) GN=iscR PE=3 SV=1	0	19.1348855976766	19.6319018404908	2	12	2	1	163	17.54	7.34	High	High	High	3.2e7	8.5e6	1.6e7	0.995	49.4825356006622	2
High	IsMasterProtein	A6T5R2	Cysteine--tRNA ligase OS=Klebsiella pneumoniae subsp. pneumoniae (strain ATCC 700721 / MGH 78578) GN=cysS PE=3 SV=1	0	51.281524894754	19.5227765726681	5	53	5	1	461	52.135	5.49	High	High	High	1.4e8	1.5e7	9.6e7	1.154	160.185037016869	5
High	IsMasterProtein	A6T6T1	Ribosomal protein S12 methylthiotransferase RimO OS=Klebsiella pneumoniae subsp. pneumoniae (strain ATCC 700721 / MGH 78578) GN=rimO PE=3 SV=1	0	34.801547383067	19.5011337868481	6	36	6	1	441	49.536	5.71	High	High	High	5.5e7	2.2e7	3.0e7	0.778	66.3167524337769	6
High	IsMasterProtein	A6TBX4	NADH-quinone oxidoreductase subunit A OS=Klebsiella pneumoniae subsp. pneumoniae (strain ATCC 700721 / MGH 78578) GN=nuoA PE=3 SV=2	0	10.1568497269973	18.9189189189189	2	8	2	1	148	16.554	9.35	High	High	High	2.2e7		3.0e7	1.154	25.3500900268555	2
High	IsMasterProtein	B5XSX5	Ribosome-binding factor A OS=Klebsiella pneumoniae (strain 342) GN=rbfA PE=3 SV=1	0	8.2889557752123	18.796992481203	2	11	2	1	133	15.087	7.25	High	High	High	2.0e7	1.5e7	3.4e7	0.52	19.0503883361816	2
High	IsMasterProtein	A6T4W0	Iron-sulfur cluster insertion protein ErpA OS=Klebsiella pneumoniae subsp. pneumoniae (strain ATCC 700721 / MGH 78578) GN=erpA PE=3 SV=1	0	16.7528262931009	18.4210526315789	2	25	2	1	114	12.143	4.41	High	High	High	1.0e8	9.4e6	7.7e7	2.162	65.3609095811844	2
High	IsMasterProtein	A6TDW8	tRNA (guanine-N(7)-)-methyltransferase OS=Klebsiella pneumoniae subsp. pneumoniae (strain ATCC 700721 / MGH 78578) GN=trmB PE=3 SV=1	0	19.0971395019193	18.4100418410042	2	25	2	1	239	26.996	7.68	High	High	High	3.4e7		2.1e7	1.783	34.0485775470734	2
High	IsMasterProtein	B5XUF3	Peptide chain release factor 2 OS=Klebsiella pneumoniae (strain 342) GN=prfB PE=3 SV=1	0	40.6208698917886	18.0821917808219	5	28	5	1	365	41.178	4.78	High	High	High	2.3e8	1.7e7	3.6e7	0.931	92.9204859733582	5
High	IsMasterProtein	P52671	Uridine phosphorylase OS=Klebsiella pneumoniae GN=udp PE=3 SV=1	0	28.7769504254632	17.921146953405	5	34	5	1	279	30.255	7.05	High	High	High	3.4e8	1.4e8	3.2e8	1.254	89.018936753273	5
High	IsMasterProtein	A6T532	Xanthine phosphoribosyltransferase OS=Klebsiella pneumoniae subsp. pneumoniae (strain ATCC 700721 / MGH 78578) GN=gpt PE=3 SV=1	0	18.9301602907986	17.7631578947368	2	27	2	1	152	16.924	5.85	High	High	High	1.8e8	2.1e6	2.4e8	1.154	98.4092072248459	2
High	IsMasterProtein	A6TG45	tRNA uridine 5-carboxymethylaminomethyl modification enzyme MnmG OS=Klebsiella pneumoniae subsp. pneumoniae (strain ATCC 700721 / MGH 78578) GN=mnmG PE=3 SV=1	0	59.512086286011	17.6470588235294	8	50	8	1	629	70.056	6.64	High	High	High	5.4e7	4.7e7	7.7e7	0.983	111.718334913254	8
High	IsMasterProtein	A6T702	Cytidylate kinase OS=Klebsiella pneumoniae subsp. pneumoniae (strain ATCC 700721 / MGH 78578) GN=cmk PE=3 SV=1	0	24.0158888879994	17.6211453744493	2	33	2	1	227	24.859	5.39	High	High	High	1.6e7	1.6e7	8.2e7	1.031	94.6780333518982	2
High	IsMasterProtein	B5XXK6	Glucans biosynthesis protein G OS=Klebsiella pneumoniae (strain 342) GN=mdoG PE=3 SV=1	0	63.0448654945418	17.4168297455969	6	70	6	1	511	57.785	8.28	High	High	High	1.1e8	6.7e7	8.6e7	1.043	221.409142494202	6
High	IsMasterProtein	A6TG05	50S ribosomal protein L34 OS=Klebsiella pneumoniae subsp. pneumoniae (strain ATCC 700721 / MGH 78578) GN=rpmH PE=3 SV=1	0.00505902192242833	3.64723880827617	17.3913043478261	1	18	1	1	46	5.377	13	High	High	High	5.1e8	1.4e7		9	10.6942446231842	1
High	IsMasterProtein	A6TCI1	Ribonuclease 3 OS=Klebsiella pneumoniae subsp. pneumoniae (strain ATCC 700721 / MGH 78578) GN=rnc PE=3 SV=1	0	24.5457011082883	17.2566371681416	5	22	5	1	226	25.541	6.96	High	High	High	5.5e7	1.9e7	5.1e7	1.683	64.9604463577271	5
High	IsMasterProtein	A6TFH5	Glycine--tRNA ligase alpha subunit OS=Klebsiella pneumoniae subsp. pneumoniae (strain ATCC 700721 / MGH 78578) GN=glyQ PE=3 SV=1	0	18.660934383923	17.1617161716172	3	29	3	1	303	34.71	5.11	High	High	High	4.2e7	3.6e7	2.9e7	0.638	73.0461701154709	3
High	IsMasterProtein	A6TGM5	Xaa-Pro dipeptidase OS=Klebsiella pneumoniae subsp. pneumoniae (strain ATCC 700721 / MGH 78578) GN=pepQ PE=3 SV=1	0	33.0578785056085	17.1557562076749	6	48	6	1	443	50.123	6.19	High	High	High	1.2e8	5.3e6	6.3e7	1.154	105.377890467644	6
High	IsMasterProtein	A6THE3	Fructose-1,6-bisphosphatase class 1 OS=Klebsiella pneumoniae subsp. pneumoniae (strain ATCC 700721 / MGH 78578) GN=fbp PE=3 SV=1	0	22.9954713767987	16.8674698795181	4	23	4	1	332	36.724	5.97	High	High	High	1.3e8	8.2e7	1.9e8	0.719	65.9805233478546	4
High	IsMasterProtein	B5XYE8	Thiazole synthase OS=Klebsiella pneumoniae (strain 342) GN=thiG PE=3 SV=1	0	25.1951405120524	16.796875	4	37	1	1	256	26.714	5.27	High	High	High	3.0e7	7.7e7	4.0e7	1.424	91.0883048772812	4
High	IsMasterProtein	A6T6L5	Biotin synthase OS=Klebsiella pneumoniae subsp. pneumoniae (strain ATCC 700721 / MGH 78578) GN=bioB PE=3 SV=2	0	22.3953318677311	16.7630057803468	3	28	3	1	346	38.655	5.2	High	High	High	1.0e8	4.6e6	3.4e7	0.468	55.6781480312347	3
High	IsMasterProtein	A6T5D7	S-adenosylmethionine:tRNA ribosyltransferase-isomerase OS=Klebsiella pneumoniae subsp. pneumoniae (strain ATCC 700721 / MGH 78578) GN=queA PE=3 SV=1	0	22.2965705631413	16.6666666666667	3	12	3	1	354	39.109	5.55	Not Found	High	High		1.6e7	5.5e6	0.848	29.8077783584595	3
High	IsMasterProtein	B5XQ62	UPF0181 protein KPK_1966 OS=Klebsiella pneumoniae (strain 342) GN=KPK_1966 PE=3 SV=1	0	7.90029381290787	16.4179104477612	1	4	1	1	67	7.479	4.22	Not Found	High	High		2.3e7	1.8e8	2.162	10.6446149349213	1
High	IsMasterProtein	A6T4T0	3-methyl-2-oxobutanoate hydroxymethyltransferase OS=Klebsiella pneumoniae subsp. pneumoniae (strain ATCC 700721 / MGH 78578) GN=panB PE=3 SV=1	0	6.37293828674634	16.3498098859316	2	4	2	1	263	28.009	6.15	Not Found	High	Not Found		8.5e6		0.52	10.8741598129272	2
High	IsMasterProtein	A6TBX2	NADH-quinone oxidoreductase subunit C/D OS=Klebsiella pneumoniae subsp. pneumoniae (strain ATCC 700721 / MGH 78578) GN=nuoC PE=3 SV=1	0	40.3092562913299	16.1129568106312	8	51	8	1	602	69.066	6.24	High	High	High	1.2e8	2.5e7	3.8e7	0.693	124.805206894875	8
High	IsMasterProtein	B5Y235	Isoleucine--tRNA ligase OS=Klebsiella pneumoniae (strain 342) GN=ileS PE=3 SV=1	0	75.5368063595946	16.0980810234542	12	145	12	1	938	104.379	6.1	High	High	High	3.5e8	1.9e7	4.2e8	0.76	379.769417881966	12
High	IsMasterProtein	A6T7Y5	GTP cyclohydrolase-2 OS=Klebsiella pneumoniae subsp. pneumoniae (strain ATCC 700721 / MGH 78578) GN=ribA PE=3 SV=1	0	19.6840881535436	16	2	16	2	1	200	22.168	6.2	High	High	High	1.9e7	1.6e7	1.3e7	0.701	23.9966158866882	2
High	IsMasterProtein	A6TG48	Aspartate--ammonia ligase OS=Klebsiella pneumoniae subsp. pneumoniae (strain ATCC 700721 / MGH 78578) GN=asnA PE=3 SV=1	0	29.7365097060943	15.7575757575758	4	47	4	1	330	36.789	5.8	High	High	High	2.5e8	7.7e7	7.9e7	0.551	152.748225450516	4
High	IsMasterProtein	A6TCE7	Chaperone protein HscA OS=Klebsiella pneumoniae subsp. pneumoniae (strain ATCC 700721 / MGH 78578) GN=hscA PE=3 SV=1	0	46.4464562060444	15.5844155844156	7	36	7	1	616	65.355	5.1	High	High	High	2.0e8	6.1e7	2.4e8	0.668	110.217656254768	7
High	IsMasterProtein	B5XZS6	Lipoyl synthase OS=Klebsiella pneumoniae (strain 342) GN=lipA PE=3 SV=1	0	27.3803830433742	15.5763239875389	4	34	4	1	321	36.067	7.94	High	High	High	1.6e8	1.6e7	1.6e8	0.995	57.9911522865295	4
High	IsMasterProtein	A6T4P1	Protein translocase subunit SecA OS=Klebsiella pneumoniae subsp. pneumoniae (strain ATCC 700721 / MGH 78578) GN=secA PE=3 SV=1	0	65.9603095949947	15.5382907880133	9	56	9	1	901	101.897	5.6	High	High	High	2.6e8	3.8e7	2.5e8	0.52	192.175769090652	9
High	IsMasterProtein	A6TH77	Phosphatidylserine decarboxylase proenzyme OS=Klebsiella pneumoniae subsp. pneumoniae (strain ATCC 700721 / MGH 78578) GN=psd PE=3 SV=1	0	15.3069376604675	15.3125	3	23	3	1	320	35.472	6.43	High	High	High	1.6e8		1.1e8	0.624	48.4076064825058	3
High	IsMasterProtein	A6TE31	Bifunctional protein HldE OS=Klebsiella pneumoniae subsp. pneumoniae (strain ATCC 700721 / MGH 78578) GN=hldE PE=3 SV=1	0	28.2223907829314	15.3039832285115	6	36	6	1	477	51.12	5.21	High	High	High	1.0e8	3.6e7	6.3e7	0.701	85.5396311283112	6
High	IsMasterProtein	A6THE7	UPF0307 protein KPN78578_45570 OS=Klebsiella pneumoniae subsp. pneumoniae (strain ATCC 700721 / MGH 78578) GN=KPN78578_45570 PE=3 SV=1	0	11.7936203395663	15.3005464480874	3	14	3	1	183	21.305	5.35	High	High	High	1.8e7	2.0e7	2.2e7	0.778	33.9159761667252	3
High	IsMasterProtein	A6TGE6	Soluble pyridine nucleotide transhydrogenase OS=Klebsiella pneumoniae subsp. pneumoniae (strain ATCC 700721 / MGH 78578) GN=sthA PE=3 SV=1	0	20.7522823819495	15.2360515021459	5	23	5	1	466	51.5	6.55	High	High	High	1.8e7	1.5e7	6.2e6	0.557	55.9023283720016	5
High	IsMasterProtein	A6T4R5	S-adenosylmethionine decarboxylase proenzyme OS=Klebsiella pneumoniae subsp. pneumoniae (strain ATCC 700721 / MGH 78578) GN=speD PE=3 SV=2	0	14.2173258340001	15.1515151515152	2	6	2	1	264	30.473	5.39	Not Found	High	Not Found		1.8e7		0.585	11.5355970859528	2
High	IsMasterProtein	A6THI2	Probable cytosol aminopeptidase OS=Klebsiella pneumoniae subsp. pneumoniae (strain ATCC 700721 / MGH 78578) GN=pepA PE=3 SV=1	0	21.2886588625495	15.1093439363817	5	13	5	1	503	54.813	7.2	High	High	High	8.8e7	7.9e7	1.6e7	0.509	28.122511267662	5
High	IsMasterProtein	A6T9K7	NAD-dependent malic enzyme OS=Klebsiella pneumoniae subsp. pneumoniae (strain ATCC 700721 / MGH 78578) GN=maeA PE=3 SV=1	0	23.425904089764	15.0442477876106	6	17	6	1	565	62.732	5.49	High	High	High	2.1e8		1.3e8	0.54	44.2907291650772	6
High	IsMasterProtein	B5XRN3	tRNA 2-thiocytidine biosynthesis protein TtcA OS=Klebsiella pneumoniae (strain 342) GN=ttcA PE=3 SV=1	0	12.8844567109988	14.4694533762058	3	14	3	1	311	35.377	6.55	High	High	High	5.2e7	9.2e6	2.2e7	0.438	32.6361944675446	3
High	IsMasterProtein	A6T7Z4	Exoribonuclease 2 OS=Klebsiella pneumoniae subsp. pneumoniae (strain ATCC 700721 / MGH 78578) GN=rnb PE=3 SV=1	0	35.8199586307735	14.1304347826087	6	40	6	1	644	72.306	5.62	High	High	High	3.0e7	1.3e7	3.2e7	0.468	94.9339504241943	6
High	IsMasterProtein	B5XY87	3-phosphoshikimate 1-carboxyvinyltransferase OS=Klebsiella pneumoniae (strain 342) GN=aroA PE=3 SV=1	0	22.9866795578221	13.8173302107728	4	19	4	1	427	46.002	5.64	High	High	High	2.0e7	1.9e7	3.7e7	0.445	66.3081891536713	4
High	IsMasterProtein	B5XUB2	Agmatinase OS=Klebsiella pneumoniae (strain 342) GN=speB PE=3 SV=1	0	19.944251065537	13.7254901960784	3	23	3	1	306	33.493	5.29	High	High	High	7.7e7	2.3e7	1.3e7	1.031	78.712749004364	3
High	IsMasterProtein	A6TDQ4	UPF0267 protein KPN78578_32640 OS=Klebsiella pneumoniae subsp. pneumoniae (strain ATCC 700721 / MGH 78578) GN=KPN78578_32640 PE=3 SV=1	0	5.68994426224911	13.5922330097087	1	2	1	1	103	11.735	4.84	Not Found	Not Found	High			8.3e6	0.585	5.14069986343384	1
High	IsMasterProtein	A6T7G4	Penicillin-binding protein activator LpoB OS=Klebsiella pneumoniae subsp. pneumoniae (strain ATCC 700721 / MGH 78578) GN=lpoB PE=3 SV=1	0	9.2694425177866	13.4883720930233	2	10	2	1	215	22.54	9.17	High	High	High	9.9e6	3.1e7	4.2e7	0.585	25.4893345832825	2
High	IsMasterProtein	A6TC15	Chorismate synthase OS=Klebsiella pneumoniae subsp. pneumoniae (strain ATCC 700721 / MGH 78578) GN=aroC PE=3 SV=1	0	7.2523778549609	13.2963988919668	2	6	2	1	361	38.984	6.38	High	High	High	5.0e6		8.8e6	0.245	13.4283363819122	2
High	IsMasterProtein	A6T4R6	Polyamine aminopropyltransferase OS=Klebsiella pneumoniae subsp. pneumoniae (strain ATCC 700721 / MGH 78578) GN=speE PE=3 SV=1	0	19.9456568570591	13.2867132867133	3	20	3	1	286	32.174	5.86	High	High	High	4.0e7	1.6e7	4.7e7	0.701	29.0602027177811	3
High	IsMasterProtein	A6THZ0	Peptide chain release factor 3 OS=Klebsiella pneumoniae subsp. pneumoniae (strain ATCC 700721 / MGH 78578) GN=prfC PE=3 SV=1	0	23.785125325942	13.2325141776938	6	30	6	1	529	59.592	5.9	High	High	High	8.1e7	1.5e7	7.4e7	0.61	64.2353805303574	6
High	IsMasterProtein	A6TCD4	4-hydroxy-3-methylbut-2-en-1-yl diphosphate synthase (flavodoxin) OS=Klebsiella pneumoniae subsp. pneumoniae (strain ATCC 700721 / MGH 78578) GN=ispG PE=3 SV=1	0	22.6285244766666	13.1367292225201	6	37	6	1	373	40.701	6.71	High	High	High	1.0e8	8.9e6	8.4e7	0.738	89.6345188617706	6
High	IsMasterProtein	A6TEK2	GTPase Obg OS=Klebsiella pneumoniae subsp. pneumoniae (strain ATCC 700721 / MGH 78578) GN=obg PE=3 SV=1	0	35.5474395618623	13.0102040816327	3	35	3	1	392	43.55	4.89	High	High	High	4.8e7	2.7e7	6.2e7	0.52	120.693061113358	3
High	IsMasterProtein	A6TE25	UPF0441 protein KPN78578_33850 OS=Klebsiella pneumoniae subsp. pneumoniae (strain ATCC 700721 / MGH 78578) GN=KPN78578_33850 PE=3 SV=1	0	14.5608123057672	13.0044843049327	2	8	2	1	223	23.365	9.09	High	Not Found	High	2.1e7		6.9e6	0.425	26.8852069377899	2
High	IsMasterProtein	A6TFG7	Glyoxylate/hydroxypyruvate reductase B OS=Klebsiella pneumoniae subsp. pneumoniae (strain ATCC 700721 / MGH 78578) GN=ghrB PE=3 SV=1	0	9.52076698633273	13.0030959752322	3	14	3	1	323	35.41	6.23	High	High	High	3.4e7	7.1e6	1.8e7	0.585	23.5351763963699	3
High	IsMasterProtein	A6TBG6	Uridine kinase OS=Klebsiella pneumoniae subsp. pneumoniae (strain ATCC 700721 / MGH 78578) GN=udk PE=3 SV=1	0	12.9472829399141	12.6760563380282	2	3	2	1	213	24.405	7.24	High	High	Not Found	1.3e7	7.7e7		0.389	5.08683514595032	2
High	IsMasterProtein	A6T562	Glutamate 5-kinase OS=Klebsiella pneumoniae subsp. pneumoniae (strain ATCC 700721 / MGH 78578) GN=proB PE=3 SV=1	0	17.5703357875845	12.5340599455041	4	18	4	1	367	39.093	6.7	High	High	High	3.0e7		6.0e6	0.468	41.3797361850739	4
High	IsMasterProtein	A6T766	Ribosomal RNA large subunit methyltransferase I OS=Klebsiella pneumoniae subsp. pneumoniae (strain ATCC 700721 / MGH 78578) GN=rlmI PE=3 SV=2	0	22.7597958453723	12.5	4	18	4	1	400	44.631	7.99	High	High	High	4.9e7	4.1e6	5.8e7	0.445	55.6849292516708	4
High	IsMasterProtein	B5Y2Y3	Peptide methionine sulfoxide reductase MsrA OS=Klebsiella pneumoniae (strain 342) GN=msrA PE=3 SV=1	0	23.8915441724383	12.3222748815166	2	14	2	1	211	23.165	6.35	High	High	High	5.7e8	3.0e7	5.3e8	0.874	36.1656472682953	2
High	IsMasterProtein	A6TEK8	UDP-N-acetylglucosamine 1-carboxyvinyltransferase OS=Klebsiella pneumoniae subsp. pneumoniae (strain ATCC 700721 / MGH 78578) GN=murA PE=3 SV=1	0	29.5174388645027	11.9331742243437	3	26	3	1	419	44.557	5.88	High	High	High	3.6e7	7.7e7	5.2e7	0.425	78.2500479221344	3
High	IsMasterProtein	B5XZ20	Phosphoenolpyruvate carboxylase OS=Klebsiella pneumoniae (strain 342) GN=ppc PE=3 SV=1	0	36.9198925601967	11.7780294450736	9	39	9	1	883	98.865	6.14	High	High	High	2.6e7	3.9e6	6.6e7	0.413	77.7051069736481	9
Medium	IsMasterProtein	P11160	Lipopolysaccharide export system ATP-binding protein LptB (Fragment) OS=Klebsiella oxytoca GN=lptB PE=3 SV=1	0.0356037151702786	1.88806572366732	11.7647058823529	1	2	1	1	68	7.909	6.93	High	Not Found	Not Found	8.3e7			0.585	3.61769878864288	1
High	IsMasterProtein	A6TFN4	Orotate phosphoribosyltransferase OS=Klebsiella pneumoniae subsp. pneumoniae (strain ATCC 700721 / MGH 78578) GN=pyrE PE=3 SV=1	0	6.61859771177567	11.7370892018779	2	5	2	1	213	23.605	5.91	Not Found	High	High				0.389	10.0859014987946	2
High	IsMasterProtein	A6T704	Integration host factor subunit beta OS=Klebsiella pneumoniae subsp. pneumoniae (strain ATCC 700721 / MGH 78578) GN=ihfB PE=3 SV=1	0	12.1151511877115	11.5789473684211	1	12	1	1	95	10.73	9.04	High	High	High	7.0e8		5.6e8	0.778	25.6283700466156	1
High	IsMasterProtein	P40786	Nucleoside-specific channel-forming protein tsx OS=Klebsiella pneumoniae GN=tsx PE=3 SV=1	0	13.9813471595314	11.5646258503401	3	28	3	1	294	33.486	5.45	High	High	High	4.0e7	2.1e7	2.1e7	0.638	79.7567141056061	3
High	IsMasterProtein	B5XVB9	Carbon storage regulator homolog OS=Klebsiella pneumoniae (strain 342) GN=csrA PE=3 SV=1	0.00838926174496644	3.10419084983087	11.4754098360656	1	6	1	1	61	6.852	8.62	High	High	High	8.1e8	5.0e8	7.4e8	0.468	8.8447322845459	1
High	IsMasterProtein	A6TDS1	UPF0149 protein KPN78578_32810 OS=Klebsiella pneumoniae subsp. pneumoniae (strain ATCC 700721 / MGH 78578) GN=KPN78578_32810 PE=3 SV=1	0	9.28397018191239	11.4583333333333	2	6	2	1	192	21.208	4.4	High	High	High	3.5e7	2.1e7	4.8e7	1.154	14.3674961328506	2
Medium	IsMasterProtein	B5XYB2	ATP-dependent Clp protease adapter protein ClpS OS=Klebsiella pneumoniae (strain 342) GN=clpS PE=3 SV=1	0.0165562913907285	2.75178143880993	11.4285714285714	1	1	1	1	105	12.197	4.84	Not Found	High	Not Found		1.1e7		0.334	2.85723781585693	1
High	IsMasterProtein	A6T4J7	RNA polymerase-associated protein RapA OS=Klebsiella pneumoniae subsp. pneumoniae (strain ATCC 700721 / MGH 78578) GN=rapA PE=3 SV=1	0	40.6228501899414	10.9504132231405	7	40	7	1	968	109.547	5.24	High	High	High	7.2e7	3.7e7	3.3e7	0.405	91.6737576723099	7
High	IsMasterProtein	B5XUE6	tRNA-modifying protein YgfZ OS=Klebsiella pneumoniae (strain 342) GN=KPK_0772 PE=3 SV=1	0	14.5555122843322	10.7033639143731	3	7	3	1	327	35.705	5.24	Not Found	High	High		1.2e7	6.3e6	0.413	22.0021679401398	3
High	IsMasterProtein	A6T5D8	Queuine tRNA-ribosyltransferase OS=Klebsiella pneumoniae subsp. pneumoniae (strain ATCC 700721 / MGH 78578) GN=tgt PE=3 SV=1	0	16.8143803042643	10.6666666666667	3	7	3	1	375	42.54	6.48	High	High	Not Found	1.8e7	1.9e7		0.334	15.8175282478333	3
High	IsMasterProtein	A6T8U4	UPF0482 protein KPN78578_15540 OS=Klebsiella pneumoniae subsp. pneumoniae (strain ATCC 700721 / MGH 78578) GN=KPN78578_15540 PE=3 SV=1	0.00505902192242833	3.9381706927053	10.6194690265487	1	4	1	1	113	12.894	8.65	Not Found	High	High				0.389	4.2959440946579	1
High	IsMasterProtein	A6TEJ0	Argininosuccinate synthase OS=Klebsiella pneumoniae subsp. pneumoniae (strain ATCC 700721 / MGH 78578) GN=argG PE=3 SV=1	0	16.1283208914799	10.5145413870246	4	17	4	1	447	49.781	5.64	High	High	High	5.9e7	2.2e7	5.5e7	0.374	30.1239854097366	4
High	IsMasterProtein	A6TGQ4	Uroporphyrinogen decarboxylase OS=Klebsiella pneumoniae subsp. pneumoniae (strain ATCC 700721 / MGH 78578) GN=hemE PE=3 SV=1	0	10.2537834849349	10.4519774011299	2	13	2	1	354	39.187	6.37	High	High	High	6.9e6			0.274	41.7981672286987	2
High	IsMasterProtein	O85746	Tyrosine aminotransferase OS=Klebsiella pneumoniae GN=tyrB PE=1 SV=1	0	20.3824937504174	10.3274559193955	3	14	3	1	397	43.404	6.46	High	High	High	4.6e7	2.6e7	6.3e7	0.304	43.2635457515717	3
High	IsMasterProtein	B5Y109	Recombination-associated protein RdgC OS=Klebsiella pneumoniae (strain 342) GN=rdgC PE=3 SV=1	0	13.8685503713214	10.2310231023102	2	12	2	1	303	34.007	5.24	High	High	High	2.6e7	1.9e7	1.2e7	0.259	27.4871451854706	2
High	IsMasterProtein	B5XNC0	Large-conductance mechanosensitive channel OS=Klebsiella pneumoniae (strain 342) GN=mscL PE=3 SV=1	0	5.72978714510376	10.2189781021898	1	4	1	1	137	15.054	7.25	High	Not Found	High	1.2e8		1.4e8	0.468	10.8924617767334	1
High	IsMasterProtein	A6T710	3-deoxy-manno-octulosonate cytidylyltransferase OS=Klebsiella pneumoniae subsp. pneumoniae (strain ATCC 700721 / MGH 78578) GN=kdsB PE=3 SV=1	0	12.1471188352899	10.0806451612903	2	14	2	1	248	27.316	5.38	High	High	High	1.0e7	7.0e6	2.8e7	0.311	49.4057192802429	2
High	IsMasterProtein	A6TCD6	Dual-specificity RNA methyltransferase RlmN OS=Klebsiella pneumoniae subsp. pneumoniae (strain ATCC 700721 / MGH 78578) GN=rlmN PE=3 SV=1	0	16.4461508274025	10.0515463917526	4	27	4	1	388	43.348	6.99	High	High	High	1.2e8	7.2e7	1.3e8	0.445	70.3374993801117	4
High	IsMasterProtein	A6TDR5	Glycine dehydrogenase (decarboxylating) OS=Klebsiella pneumoniae subsp. pneumoniae (strain ATCC 700721 / MGH 78578) GN=gcvP PE=3 SV=1	0	22.6371201632304	9.92685475444096	4	12	4	1	957	104.486	6.05	High	High	High			2.5e7	0.243	21.0279612541199	4
High	IsMasterProtein	P17162	Nitrogen regulatory protein OS=Klebsiella oxytoca GN=ptsN PE=3 SV=1	0	6.78172714642855	9.87654320987654	1	4	1	1	162	17.709	5.54	High	High	Not Found	2.8e7	4.0e7		0.292	12.8956153392792	1
Medium	IsMasterProtein	A6TFA8	Nickel-responsive regulator OS=Klebsiella pneumoniae subsp. pneumoniae (strain ATCC 700721 / MGH 78578) GN=nikR PE=3 SV=1	0.0267295597484277	2.13018179202067	9.84848484848485	1	2	1	1	132	14.891	6.24	High	Not Found	Not Found	4.2e6			0.468	5.81782341003418	1
High	IsMasterProtein	B5XNR7	Erythronate-4-phosphate dehydrogenase OS=Klebsiella pneumoniae (strain 342) GN=pdxB PE=3 SV=1	0	14.0617358107067	9.78835978835979	3	10	3	1	378	41.269	6.62	High	High	High	9.6e7	3.6e7	2.7e7	0.389	23.2660723924637	3
Medium	IsMasterProtein	A6TAX2	YcgL domain-containing protein KPN78578_22820 OS=Klebsiella pneumoniae subsp. pneumoniae (strain ATCC 700721 / MGH 78578) GN=KPN78578_22820 PE=3 SV=1	0.0116279069767442	2.79317412396815	9.67741935483871	1	2	1	1	93	10.817	8.63	High	Not Found	Not Found	9.9e6			0.389	4.87478017807007	1
High	IsMasterProtein	A6T5I7	7-cyano-7-deazaguanine synthase OS=Klebsiella pneumoniae subsp. pneumoniae (strain ATCC 700721 / MGH 78578) GN=queC PE=3 SV=1	0	13.2509476569787	9.44206008583691	2	6	2	1	233	25.646	5.6	High	High	Not Found	3.5e7			0.359	21.4438281059265	2
High	IsMasterProtein	A6TBX3	NADH-quinone oxidoreductase subunit B OS=Klebsiella pneumoniae subsp. pneumoniae (strain ATCC 700721 / MGH 78578) GN=nuoB PE=3 SV=1	0	11.3796896373339	9.375	2	15	2	1	224	25.502	5.99	High	High	High	3.8e7	1.2e7	3.5e7	0.359	46.1821827888489	2
High	IsMasterProtein	A6T4E6	UPF0246 protein KPN78578_00060 OS=Klebsiella pneumoniae subsp. pneumoniae (strain ATCC 700721 / MGH 78578) GN=KPN78578_00060 PE=3 SV=1	0	8.35312674457422	9.33852140077821	2	6	2	1	257	29.528	6.96	High	Not Found	High	5.6e7		2.2e7	0.259	11.5945193767548	2
High	IsMasterProtein	A6TEU1	Methionyl-tRNA formyltransferase OS=Klebsiella pneumoniae subsp. pneumoniae (strain ATCC 700721 / MGH 78578) GN=fmt PE=3 SV=1	0	11.2727929692487	9.20634920634921	2	14	2	1	315	34.001	6.32	High	High	High	3.2e7	1.3e7	2.9e7	0.292	47.5173825025558	2
High	IsMasterProtein	A6TGU8	Chorismate pyruvate-lyase OS=Klebsiella pneumoniae subsp. pneumoniae (strain ATCC 700721 / MGH 78578) GN=ubiC PE=3 SV=1	0.00505902192242833	4.80531918735005	9.09090909090909	1	7	1	1	165	18.567	5.6	High	High	High				0.52	9.86005425453186	1
High	IsMasterProtein	A6TAX3	Probable septum site-determining protein MinC OS=Klebsiella pneumoniae subsp. pneumoniae (strain ATCC 700721 / MGH 78578) GN=minC PE=3 SV=1	0	7.16915480769139	9.05172413793103	1	4	1	1	232	24.901	6.64	High	Not Found	High	4.1e6		2.7e7	0.179	11.8065006732941	1
High	IsMasterProtein	Q48436	Diacetyl reductase [(S)-acetoin forming] OS=Klebsiella pneumoniae GN=budC PE=1 SV=2	0	14.5520646571558	8.984375	1	11	1	1	256	26.626	6.58	High	High	High	2.3e7	2.6e7	2.9e7	0.359	29.0218501091003	1
High	IsMasterProtein	A6T4N4	UDP-N-acetylmuramate--L-alanine ligase OS=Klebsiella pneumoniae subsp. pneumoniae (strain ATCC 700721 / MGH 78578) GN=murC PE=3 SV=1	0	16.2855856155597	8.96130346232179	4	28	4	1	491	53.458	6.33	High	High	High	7.0e7	2.4e7	3.7e7	0.551	49.8898559808731	4
High	IsMasterProtein	A6TGG1	Ketol-acid reductoisomerase (NADP(+)) OS=Klebsiella pneumoniae subsp. pneumoniae (strain ATCC 700721 / MGH 78578) GN=ilvC PE=3 SV=1	0	16.575692565888	8.75763747454175	4	16	4	1	491	53.917	5.36	High	High	High	2.2e7	1.4e7	7.1e6	0.311	42.9676549434662	4
High	IsMasterProtein	A6T7E0	UPF0502 protein KPN78578_10500 OS=Klebsiella pneumoniae subsp. pneumoniae (strain ATCC 700721 / MGH 78578) GN=KPN78578_10500 PE=3 SV=1	0	11.8156481464736	8.75576036866359	2	14	2	1	217	24.27	5.26	High	High	High	5.0e7	2.4e7	4.3e7	0.701	29.7846971750259	2
High	IsMasterProtein	A6T4N3	UDP-N-acetylglucosamine--N-acetylmuramyl-(pentapeptide) pyrophosphoryl-undecaprenol N-acetylglucosamine transferase OS=Klebsiella pneumoniae subsp. pneumoniae (strain ATCC 700721 / MGH 78578) GN=murG PE=3 SV=1	0	17.554154161429	8.70786516853933	2	11	2	1	356	38.02	9.55	High	High	High	5.2e7	1.0e7	3.6e7	0.389	27.6997864246368	2
High	IsMasterProtein	P45599	Ferric uptake regulation protein OS=Klebsiella pneumoniae GN=fur PE=1 SV=2	0	6.82798119057544	8.38709677419355	1	8	1	1	155	17.768	6.68	High	High	High	2.2e7		1.8e7	0.259	24.3580937385559	1
High	IsMasterProtein	B5XUB1	Biosynthetic arginine decarboxylase OS=Klebsiella pneumoniae (strain 342) GN=speA PE=3 SV=1	0	24.803491312092	8.38607594936709	4	43	4	1	632	70.974	4.97	High	High	High	2.9e7	9.8e6	2.3e7	0.359	98.9898028373718	4
High	IsMasterProtein	P07094	Maltodextrin phosphorylase (Fragment) OS=Klebsiella pneumoniae GN=malP PE=3 SV=1	0.00505902192242833	4.67475185082083	8.33333333333333	1	10	1	1	108	12.317	4.92	High	High	High	2.2e7			0.931	18.8130606412888	1
High	IsMasterProtein	A6T4G3	4-hydroxy-3-methylbut-2-enyl diphosphate reductase OS=Klebsiella pneumoniae subsp. pneumoniae (strain ATCC 700721 / MGH 78578) GN=ispH PE=3 SV=1	0	6.09366991543069	8.22784810126582	2	4	2	1	316	34.426	5.2	Not Found	Not Found	High			1.4e7	0.292	8.47806406021118	2
High	IsMasterProtein	A6TG08	Membrane protein insertase YidC OS=Klebsiella pneumoniae subsp. pneumoniae (strain ATCC 700721 / MGH 78578) GN=yidC PE=3 SV=1	0	27.0490834810918	8.21167883211679	3	18	3	1	548	61.425	9.04	High	High	High	6.2e7	3.1e7	3.3e7	0.445	44.5991048812866	3
High	IsMasterProtein	B5XVJ3	SsrA-binding protein OS=Klebsiella pneumoniae (strain 342) GN=smpB PE=3 SV=1	0.00505902192242833	3.75671385391655	8.125	1	1	1	1	160	18.228	9.8	High	Not Found	Not Found	1.2e8			0.334	2.19953680038452	1
High	IsMasterProtein	A6T6M7	Cyclic pyranopterin monophosphate synthase OS=Klebsiella pneumoniae subsp. pneumoniae (strain ATCC 700721 / MGH 78578) GN=moaC PE=3 SV=1	0	6.36764395376093	8.02469135802469	1	5	1	1	162	17.455	7.15	High	High	Not Found	2.5e7	3.0e6		0.259	10.9243133068085	1
High	IsMasterProtein	A6T700	Phosphoserine aminotransferase OS=Klebsiella pneumoniae subsp. pneumoniae (strain ATCC 700721 / MGH 78578) GN=serC PE=3 SV=1	0	14.4652653404861	8.01104972375691	2	10	2	1	362	39.646	5.71	High	High	High	3.0e7	2.3e7	2.5e7	0.233	33.7098970413208	2
High	IsMasterProtein	A6TDG3	Thymidylate synthase OS=Klebsiella pneumoniae subsp. pneumoniae (strain ATCC 700721 / MGH 78578) GN=thyA PE=3 SV=1	0	5.06276679956296	7.95454545454545	2	9	2	1	264	30.287	6.37	High	High	High	4.2e7			0.389	17.8549695014954	2
High	IsMasterProtein	B5XZH9	Protein FdhE homolog OS=Klebsiella pneumoniae (strain 342) GN=fdhE PE=3 SV=1	0	7.51848571165397	7.76699029126214	2	8	2	1	309	34.603	5.67	High	High	High	3.7e7		4.4e6	0.292	17.4791479110718	2
Medium	IsMasterProtein	A6TGC7	Met repressor OS=Klebsiella pneumoniae subsp. pneumoniae (strain ATCC 700721 / MGH 78578) GN=metJ PE=3 SV=1	0.0267295597484277	2.11283297910523	7.61904761904762	1	1	1	1	105	12.101	5.54	High	Not Found	Not Found				0.389	1.75530898571014	1
Medium	IsMasterProtein	A6TI08	Non-canonical purine NTP phosphatase OS=Klebsiella pneumoniae subsp. pneumoniae (strain ATCC 700721 / MGH 78578) GN=KPN78578_47680 PE=3 SV=1	0.0267295597484277	2.07888602616332	7.60233918128655	1	2	1	1	171	18.347	5.5	Not Found	High	Not Found				0.389	2.14993190765381	1
High	IsMasterProtein	A6TEI9	Ribosome maturation factor RimP OS=Klebsiella pneumoniae subsp. pneumoniae (strain ATCC 700721 / MGH 78578) GN=rimP PE=3 SV=2	0	5.39051231014671	7.33333333333333	1	2	1	1	150	16.719	4.7	High	Not Found	Not Found	1.3e7			0.334	6.5436384677887	1
High	IsMasterProtein	A6TA06	HTH-type transcriptional repressor PurR OS=Klebsiella pneumoniae subsp. pneumoniae (strain ATCC 700721 / MGH 78578) GN=purR PE=3 SV=1	0	10.696113509722	7.33137829912024	2	5	2	1	341	38.037	6.62	High	High	High		2.7e7	5.3e7	0.259	10.3750441074371	2
High	IsMasterProtein	A6TBC5	Histidine biosynthesis bifunctional protein HisB OS=Klebsiella pneumoniae subsp. pneumoniae (strain ATCC 700721 / MGH 78578) GN=hisB PE=3 SV=1	0	8.63646134874311	7.32394366197183	2	4	2	1	355	40.089	5.67	Not Found	High	Not Found		2.4e7		0.259	11.0053954124451	2
High	IsMasterProtein	B5XXG3	UPF0227 protein KPK_3451 OS=Klebsiella pneumoniae (strain 342) GN=KPK_3451 PE=3 SV=1	0	7.06168045665784	7.22222222222222	1	6	1	1	180	21.063	6.68	High	High	High	1.1e7	8.7e6	3.5e7	0.194	18.8520474433899	1
High	IsMasterProtein	P14829	DNA gyrase subunit A OS=Klebsiella oxytoca GN=gyrA PE=3 SV=1	0	25.5914788167221	7.07762557077626	6	39	6	1	876	97.095	5.1	High	High	High	8.3e7	4.6e7	8.8e7	0.327	93.1584585905075	6
Medium	IsMasterProtein	A6TDR6	Glycine cleavage system H protein OS=Klebsiella pneumoniae subsp. pneumoniae (strain ATCC 700721 / MGH 78578) GN=gcvH PE=3 SV=1	0.0241545893719807	2.3253225321268	6.97674418604651	1	1	1	1	129	13.867	4.09	High	Not Found	Not Found	1.4e7			0.585	0	1
High	IsMasterProtein	A6T6Q1	Ribosomal RNA large subunit methyltransferase F OS=Klebsiella pneumoniae subsp. pneumoniae (strain ATCC 700721 / MGH 78578) GN=rlmF PE=3 SV=1	0	5.10823959854333	6.90789473684211	1	4	1	1	304	33.873	9	High	Not Found	High			1.5e7	0.155	6.24361419677734	1
High	IsMasterProtein	A6T716	Chromosome partition protein MukB OS=Klebsiella pneumoniae subsp. pneumoniae (strain ATCC 700721 / MGH 78578) GN=mukB PE=3 SV=1	0	36.6666676706985	6.81511470985155	7	26	7	1	1482	169.451	5.39	High	High	High	4.6e7	2.2e7	2.6e7	0.169	85.1614935398102	7
Medium	IsMasterProtein	A6TEH3	UPF0306 protein KPN78578_35330 OS=Klebsiella pneumoniae subsp. pneumoniae (strain ATCC 700721 / MGH 78578) GN=KPN78578_35330 PE=3 SV=1	0.0325581395348837	1.92591531097176	6.80272108843537	1	1	1	1	147	16.914	9.36	High	Not Found	Not Found	2.9e7			0.259	0	1
High	IsMasterProtein	A6TCI0	GTPase Era OS=Klebsiella pneumoniae subsp. pneumoniae (strain ATCC 700721 / MGH 78578) GN=era PE=3 SV=1	0	8.33658084506442	6.64451827242525	2	7	2	1	301	33.862	6.98	High	High	High	4.5e7		4.2e7	0.274	17.6271123886108	2
High	IsMasterProtein	A6T4H8	4-hydroxy-tetrahydrodipicolinate reductase OS=Klebsiella pneumoniae subsp. pneumoniae (strain ATCC 700721 / MGH 78578) GN=dapB PE=3 SV=1	0	11.718739312945	6.59340659340659	1	14	1	1	273	28.63	6.18	High	High	High		1.6e7	1.9e7	0.129	60.0960187911987	1
Medium	IsMasterProtein	B5XT60	Small heat shock protein IbpA OS=Klebsiella pneumoniae (strain 342) GN=ibpA PE=3 SV=1	0.0116279069767442	2.92959267825988	6.56934306569343	1	2	1	1	137	15.696	5.54	Not Found	Not Found	High			5.0e7	0.292	0	1
High	IsMasterProtein	A6TBS0	Nucleoid-associated protein KPN78578_25800 OS=Klebsiella pneumoniae subsp. pneumoniae (strain ATCC 700721 / MGH 78578) GN=KPN78578_25800 PE=3 SV=1	0	8.57787818975373	6.56716417910448	2	9	2	1	335	37.859	4.86	High	High	High	1.2e8	2.2e7	8.9e7	0.274	16.0831725597382	2
High	IsMasterProtein	A6T7W6	Tryptophan synthase beta chain OS=Klebsiella pneumoniae subsp. pneumoniae (strain ATCC 700721 / MGH 78578) GN=trpB PE=3 SV=1	0.00505902192242833	4.10568393731556	6.54911838790932	1	2	1	1	397	42.937	6.42	Not Found	High	Not Found		1.1e7		0.101	5.46745157241821	1
High	IsMasterProtein	A6TGU6	Maltoporin 2 OS=Klebsiella pneumoniae subsp. pneumoniae (strain ATCC 700721 / MGH 78578) GN=lamB2 PE=3 SV=1	0	12.7311885639982	6.52680652680653	2	8	2	1	429	47.747	4.97	High	High	High	1.1e7	1.2e7	1.6e7	0.186	26.5380175113678	2
High	IsMasterProtein	P27217	Sucrose-6-phosphate hydrolase OS=Klebsiella pneumoniae GN=scrB PE=1 SV=3	0	11.4979462879257	6.43776824034335	2	4	2	1	466	52.674	6.14	Not Found	High	High			1.5e7	0.222	10.2153861522675	2
Medium	IsMasterProtein	B5Y324	HTH-type transcriptional repressor NsrR OS=Klebsiella pneumoniae (strain 342) GN=nsrR PE=3 SV=1	0.0267295597484277	2.10078158214863	6.38297872340426	1	2	1	1	141	15.639	8.28	Not Found	High	Not Found				0.233	0	1
High	IsMasterProtein	A6TGL3	Ubiquinone/menaquinone biosynthesis C-methyltransferase UbiE OS=Klebsiella pneumoniae subsp. pneumoniae (strain ATCC 700721 / MGH 78578) GN=ubiE PE=3 SV=1	0	5.59316051500107	6.37450199203187	2	6	2	1	251	28.129	7.18	High	High	High	5.3e7	6.7e6	3.7e7	0.334	12.6030011177063	2
High	IsMasterProtein	B5XZ36	ATP-dependent protease subunit HslV OS=Klebsiella pneumoniae (strain 342) GN=hslV PE=3 SV=1	0	4.91829272990265	6.25	1	8	1	1	176	18.988	6.39	High	High	High		3.5e6		0.334	19.1736818552017	1
High	IsMasterProtein	A6T561	Gamma-glutamyl phosphate reductase OS=Klebsiella pneumoniae subsp. pneumoniae (strain ATCC 700721 / MGH 78578) GN=proA PE=3 SV=1	0	12.3148844907284	6.23501199040767	2	8	2	1	417	44.78	5.74	High	High	High	1.5e7	3.9e7	2.0e7	0.179	29.5230758190155	2
High	IsMasterProtein	A6TC48	Cell division protein ZipA OS=Klebsiella pneumoniae subsp. pneumoniae (strain ATCC 700721 / MGH 78578) GN=zipA PE=3 SV=1	0	8.3841551171253	6.23229461756374	1	2	1	1	353	39.191	6.47	Not Found	Not Found	High			4.4e7	0.233	9.50440216064453	1
High	IsMasterProtein	A6TBC8	Imidazole glycerol phosphate synthase subunit HisF OS=Klebsiella pneumoniae subsp. pneumoniae (strain ATCC 700721 / MGH 78578) GN=hisF PE=3 SV=1	0	6.24321180123188	6.2015503875969	1	2	1	1	258	28.247	5.1	High	Not Found	Not Found	1.9e7			0.155	5.89319801330566	1
High	IsMasterProtein	A6TGV0	Glycerol-3-phosphate acyltransferase OS=Klebsiella pneumoniae subsp. pneumoniae (strain ATCC 700721 / MGH 78578) GN=plsB PE=3 SV=1	0	11.1418050040049	6.19578686493185	3	10	3	1	807	91.234	8.63	High	High	High	1.6e7	1.1e7		0.155	10.0830607414246	3
High	IsMasterProtein	P27219	PTS system sucrose-specific EIIBC component OS=Klebsiella pneumoniae GN=scrA PE=3 SV=1	0	16.0484338566855	6.14035087719298	2	4	2	1	456	47.991	8.81	High	Not Found	Not Found	8.0e7			0.468	11.186906337738	2
High	IsMasterProtein	A6T673	Enolase-phosphatase E1 OS=Klebsiella pneumoniae subsp. pneumoniae (strain ATCC 700721 / MGH 78578) GN=mtnC PE=3 SV=1	0	6.24389662841489	6.11353711790393	1	2	1	1	229	25.486	5.43	Not Found	Not Found	High			2.2e7	0.179	3.6259138584137	1
High	IsMasterProtein	A6T5F6	tRNA sulfurtransferase OS=Klebsiella pneumoniae subsp. pneumoniae (strain ATCC 700721 / MGH 78578) GN=thiI PE=3 SV=1	0	11.5420804068397	6.01659751037344	3	12	3	1	482	54.683	6.34	High	High	High	4.3e7	9.3e6	2.6e7	0.259	24.4919192790985	3
High	IsMasterProtein	A6TGF8	Dihydroxy-acid dehydratase OS=Klebsiella pneumoniae subsp. pneumoniae (strain ATCC 700721 / MGH 78578) GN=ilvD PE=3 SV=1	0	11.1816838289831	6.00649350649351	3	13	3	1	616	65.678	5.81	High	High	High			8.0e6	0.189	21.6552727222443	3
High	IsMasterProtein	B5XQ04	Holliday junction ATP-dependent DNA helicase RuvA OS=Klebsiella pneumoniae (strain 342) GN=ruvA PE=3 SV=1	0	6.01772876696043	5.91133004926108	1	2	1	1	203	22.115	5.96	High	Not Found	Not Found	1.4e7			0.259	5.22522068023682	1
High	IsMasterProtein	A6TDV7	UPF0301 protein KPN78578_33170 OS=Klebsiella pneumoniae subsp. pneumoniae (strain ATCC 700721 / MGH 78578) GN=KPN78578_33170 PE=3 SV=1	0	5.15101079374883	5.88235294117647	1	4	1	1	187	20.79	5.11	Not Found	Not Found	High			8.4e6	0.233	13.0667741298676	1
Medium	IsMasterProtein	A6T4M5	Ribosomal RNA small subunit methyltransferase H OS=Klebsiella pneumoniae subsp. pneumoniae (strain ATCC 700721 / MGH 78578) GN=rsmH PE=3 SV=1	0.029595015576324	2.00802120900542	5.75079872204473	1	2	1	1	313	34.818	7.17	Not Found	High	High			9.4e6	0.129	2.59109354019165	1
High	IsMasterProtein	B5XNC6	Protein Smg OS=Klebsiella pneumoniae (strain 342) GN=smg PE=3 SV=1	0.00505902192242833	3.4330913447732	5.73248407643312	1	2	1	1	157	18.575	4.21	Not Found	Not Found	High			7.1e6	0.259	3.73390460014343	1
High	IsMasterProtein	A6TG09	tRNA modification GTPase MnmE OS=Klebsiella pneumoniae subsp. pneumoniae (strain ATCC 700721 / MGH 78578) GN=mnmE PE=3 SV=1	0	9.09327911405356	5.72687224669604	2	4	2	1	454	49.07	5.12	High	High	Not Found	1.1e7	7.9e6		0.186	11.9854006767273	2
High	IsMasterProtein	A6TGG9	ATP-dependent RNA helicase RhlB OS=Klebsiella pneumoniae subsp. pneumoniae (strain ATCC 700721 / MGH 78578) GN=rhlB PE=3 SV=1	0	10.1681634866589	5.70071258907363	2	12	2	1	421	47.078	7.27	High	High	High	5.1e7	1.7e7	2.6e7	0.186	36.0246117115021	2
High	IsMasterProtein	A6TH78	Small ribosomal subunit biogenesis GTPase RsgA OS=Klebsiella pneumoniae subsp. pneumoniae (strain ATCC 700721 / MGH 78578) GN=rsgA PE=3 SV=1	0	7.20623880199624	5.6657223796034	2	8	2	1	353	39.211	6.21	High	High	High	4.7e7		7.6e7	0.245	20.1349191665649	2
Medium	IsMasterProtein	A6TFM5	Phosphopantetheine adenylyltransferase OS=Klebsiella pneumoniae subsp. pneumoniae (strain ATCC 700721 / MGH 78578) GN=coaD PE=3 SV=1	0.0180921052631579	2.64627606241105	5.66037735849057	1	11	1	1	159	17.651	7.65	High	High	High	3.8e8			0.259	0	1
High	IsMasterProtein	A6TD24	DNA mismatch repair protein MutS OS=Klebsiella pneumoniae subsp. pneumoniae (strain ATCC 700721 / MGH 78578) GN=mutS PE=3 SV=1	0	14.3952543016009	5.62719812426729	5	14	5	1	853	95.022	5.77	High	High	High	3.2e7		1.4e7	0.253	37.4288239479065	5
High	IsMasterProtein	A6T9H1	Pyrroloquinoline-quinone synthase OS=Klebsiella pneumoniae subsp. pneumoniae (strain ATCC 700721 / MGH 78578) GN=pqqC PE=1 SV=1	0	6.72955409198204	5.57768924302789	1	2	1	1	251	29.011	6.99	Not Found	Not Found	High				0.129	7.26281881332397	1
Medium	IsMasterProtein	A6T5I9	HMP-PP phosphatase OS=Klebsiella pneumoniae subsp. pneumoniae (strain ATCC 700721 / MGH 78578) GN=cof PE=3 SV=1	0.0165562913907285	2.75745857170162	5.51470588235294	1	15	1	1	272	30.339	6.14	High	High	High			2.4e7	0.155	19.8461743593216	1
High	IsMasterProtein	A6TF13	3-dehydroquinate synthase OS=Klebsiella pneumoniae subsp. pneumoniae (strain ATCC 700721 / MGH 78578) GN=aroB PE=3 SV=1	0	8.80983986802435	5.49450549450549	1	15	1	1	364	39.188	5.69	Not Found	High	High		1.8e7	1.9e7	0.259	40.7052509784698	1
High	IsMasterProtein	A6T5N2	Adenine phosphoribosyltransferase OS=Klebsiella pneumoniae subsp. pneumoniae (strain ATCC 700721 / MGH 78578) GN=apt PE=3 SV=1	0.00505902192242833	4.15608236199361	5.46448087431694	1	6	1	1	183	20.065	5.41	High	High	High	5.1e6		4.5e7	0.233	17.8643896579742	1
High	IsMasterProtein	A6TCD5	Cytoskeleton protein RodZ OS=Klebsiella pneumoniae subsp. pneumoniae (strain ATCC 700721 / MGH 78578) GN=rodZ PE=3 SV=1	0	13.4585565816746	5.4380664652568	1	8	1	1	331	35.18	6.57	High	High	High	1.8e8		1.5e8	0.468	20.2615656852722	1
Medium	IsMasterProtein	A6T5E6	Transcriptional repressor NrdR OS=Klebsiella pneumoniae subsp. pneumoniae (strain ATCC 700721 / MGH 78578) GN=nrdR PE=3 SV=1	0.0241545893719807	2.44696698379756	5.36912751677852	1	4	1	1	149	17.128	8.18	High	High	Not Found	3.5e7	2.2e7		0.259	6.84718704223633	1
High	IsMasterProtein	A6TC94	Succinyl-diaminopimelate desuccinylase OS=Klebsiella pneumoniae subsp. pneumoniae (strain ATCC 700721 / MGH 78578) GN=dapE PE=3 SV=1	0.00505902192242833	4.50905879464321	5.33333333333333	1	12	1	1	375	41.427	5.97	High	High	High	2.8e7	3.4e7	3.8e7	0.11	32.5671565532684	1
High	IsMasterProtein	B5XWP9	Electron transport complex subunit C OS=Klebsiella pneumoniae (strain 342) GN=rnfC PE=3 SV=1	0	8.23789698388611	5.31208499335989	1	5	1	1	753	80.388	8.65	High	High	Not Found	3.2e7	1.2e7		0.11	14.1811549663544	1
High	IsMasterProtein	B5XXG4	Beta-hexosaminidase OS=Klebsiella pneumoniae (strain 342) GN=nagZ PE=3 SV=1	0.00838926174496644	3.20488501436964	5.29411764705882	1	2	1	1	340	37.359	6.2	Not Found	High	Not Found				0.136	4.16791617870331	1
High	IsMasterProtein	A6TG68	Probable GTP-binding protein EngB OS=Klebsiella pneumoniae subsp. pneumoniae (strain ATCC 700721 / MGH 78578) GN=engB PE=3 SV=1	0.00505902192242833	4.16411926818261	5.23809523809524	1	6	1	1	210	23.517	7.43	High	High	High	7.4e7	2.1e7	4.1e7	0.212	15.4483575820923	1
High	IsMasterProtein	A6T739	Dihydroorotate dehydrogenase (quinone) OS=Klebsiella pneumoniae subsp. pneumoniae (strain ATCC 700721 / MGH 78578) GN=pyrD PE=3 SV=1	0	5.99382175713843	5.05952380952381	2	9	2	1	336	36.739	8.13	High	High	High	4.4e8	1.1e7	3.5e8	0.194	18.103803396225	2
High	IsMasterProtein	A6TBN8	GTP cyclohydrolase 1 OS=Klebsiella pneumoniae subsp. pneumoniae (strain ATCC 700721 / MGH 78578) GN=folE PE=3 SV=1	0	6.33761997998375	4.95495495495496	1	8	1	1	222	24.949	7.62	High	High	High	2.1e8		1.2e7	0.166	23.4095170497894	1
High	IsMasterProtein	A6TB41	Copper homeostasis protein CutC OS=Klebsiella pneumoniae subsp. pneumoniae (strain ATCC 700721 / MGH 78578) GN=cutC PE=3 SV=1	0	6.95781840548423	4.8582995951417	1	6	1	1	247	26.466	6.67	High	High	High	1.9e7		1.7e7	0.166	19.5494997501373	1
Medium	IsMasterProtein	A6TCJ2	Uracil-DNA glycosylase OS=Klebsiella pneumoniae subsp. pneumoniae (strain ATCC 700721 / MGH 78578) GN=ung PE=3 SV=1	0.0180921052631579	2.64340056427503	4.80349344978166	1	3	1	1	229	25.562	6.96	High	High	Not Found		4.0e6		0.166	3.43603777885437	1
High	IsMasterProtein	A6THZ7	Thymidine phosphorylase OS=Klebsiella pneumoniae subsp. pneumoniae (strain ATCC 700721 / MGH 78578) GN=deoA PE=3 SV=1	0	6.39589020647099	4.77272727272727	2	6	2	1	440	47.015	5.24	High	Not Found	High	2.3e7		7.9e6	0.179	16.217493057251	2
High	IsMasterProtein	A6TD47	Phosphoadenosine phosphosulfate reductase OS=Klebsiella pneumoniae subsp. pneumoniae (strain ATCC 700721 / MGH 78578) GN=cysH PE=3 SV=1	0.00505902192242833	3.37871983244959	4.50819672131148	1	3	1	1	244	27.797	6.15	High	Not Found	High	1.3e7			0.166	3.76106441020966	1
High	IsMasterProtein	A6TB30	Holliday junction ATP-dependent DNA helicase RuvB OS=Klebsiella pneumoniae subsp. pneumoniae (strain ATCC 700721 / MGH 78578) GN=ruvB PE=3 SV=1	0	7.2390500485891	4.46428571428571	1	2	1	1	336	37.122	5.22	High	Not Found	Not Found	1.1e7			0.122	7.4193971157074	1
High	IsMasterProtein	A6T4P4	Cell division protein ZapD OS=Klebsiella pneumoniae subsp. pneumoniae (strain ATCC 700721 / MGH 78578) GN=zapD PE=3 SV=1	0	5.73048705578208	4.45344129554656	1	2	1	1	247	28.622	6.74	Not Found	Not Found	High				0.179	6.7615921497345	1
Medium	IsMasterProtein	A6TH79	Oligoribonuclease OS=Klebsiella pneumoniae subsp. pneumoniae (strain ATCC 700721 / MGH 78578) GN=orn PE=3 SV=1	0.028169014084507	2.04871106272233	4.41988950276243	1	2	1	1	181	20.722	5.41	High	Not Found	Not Found	3.5e7			0.233	1.79653084278107	1
High	IsMasterProtein	A6TEJ8	Ribosomal RNA large subunit methyltransferase E OS=Klebsiella pneumoniae subsp. pneumoniae (strain ATCC 700721 / MGH 78578) GN=rlmE PE=3 SV=1	0.00505902192242833	3.42308304403479	4.30622009569378	1	4	1	1	209	23.29	9.29	High	Not Found	High	1.0e8		1.2e8	0.194	11.909353017807	1
Low	IsMasterProtein	A6TBV3	Nucleoside triphosphatase NudI OS=Klebsiella pneumoniae subsp. pneumoniae (strain ATCC 700721 / MGH 78578) GN=nudI PE=3 SV=2	0.0506134969325153	1.78409818679597	4.28571428571429	1	16	1	1	140	16.161	5.86	High	High	High	3.2e7		2.0e7	0.259	0	1
High	IsMasterProtein	A6T9S2	Pyrimidine-specific ribonucleoside hydrolase RihA OS=Klebsiella pneumoniae subsp. pneumoniae (strain ATCC 700721 / MGH 78578) GN=rihA PE=3 SV=1	0	6.44297427761362	4.18006430868167	1	6	1	1	311	33.88	4.89	High	High	High	1.9e7		1.4e7	0.233	19.9405241012573	1
Medium	IsMasterProtein	A6TDS6	HTH-type transcriptional regulator ArgP OS=Klebsiella pneumoniae subsp. pneumoniae (strain ATCC 700721 / MGH 78578) GN=argP PE=3 SV=1	0.0267295597484277	2.20391157131933	4.04040404040404	1	3	1	1	297	33.557	6.55	High	High	Not Found	3.2e7			0.179	0	1
Medium	IsMasterProtein	P45600	HTH-type transcriptional regulator CysB OS=Klebsiella pneumoniae GN=cysB PE=1 SV=2	0.0196399345335516	2.62543493927723	4.01234567901235	1	4	1	1	324	35.941	7.37	High	Not Found	High	2.4e7		1.6e7	0.129	5.03159403800964	1
High	IsMasterProtein	P27218	Sucrose porin OS=Klebsiella pneumoniae GN=scrY PE=3 SV=1	0	37.2275156195158	3.96039603960396	1	14	1	1	505	55.616	5.92	High	High	High	1.0e8	6.2e7		0.233	53.3993625640869	1
High	IsMasterProtein	A6TB40	tRNA U34 carboxymethyltransferase OS=Klebsiella pneumoniae subsp. pneumoniae (strain ATCC 700721 / MGH 78578) GN=cmoB PE=3 SV=1	0	7.10790539730952	3.89221556886228	1	10	1	1	334	38.203	6.1	High	High	High		7.9e6	1.3e7	0.116	34.9374732971191	1
High	IsMasterProtein	A6T5F3	1-deoxy-D-xylulose-5-phosphate synthase OS=Klebsiella pneumoniae subsp. pneumoniae (strain ATCC 700721 / MGH 78578) GN=dxs PE=3 SV=1	0	11.3182721731072	3.87096774193548	2	9	2	1	620	67.318	6.58	High	High	Not Found	1.2e7			0.155	23.2133758068085	2
Medium	IsMasterProtein	A6TEQ3	Malate dehydrogenase OS=Klebsiella pneumoniae subsp. pneumoniae (strain ATCC 700721 / MGH 78578) GN=mdh PE=3 SV=1	0.0241545893719807	2.29225954572623	3.84615384615385	1	2	1	1	312	32.406	5.74	Not Found	High	High		9.5e6	1.1e8	0.122	4.07720959186554	1
Medium	IsMasterProtein	A6TES6	Ribosomal protein L11 methyltransferase OS=Klebsiella pneumoniae subsp. pneumoniae (strain ATCC 700721 / MGH 78578) GN=prmA PE=3 SV=1	0.0267295597484277	2.20690839982342	3.7542662116041	1	1	1	1	293	31.852	4.54	High	Not Found	Not Found	4.4e7			0.179	2.54220747947693	1
High	IsMasterProtein	A6TB00	Protease HtpX OS=Klebsiella pneumoniae subsp. pneumoniae (strain ATCC 700721 / MGH 78578) GN=htpX PE=3 SV=1	0	5.40926959420731	3.74149659863946	1	5	1	1	294	32.025	6.7	High	High	High	2.9e7			0.233	15.86004114151	1
High	IsMasterProtein	B5XZM7	Bifunctional protein GlmU OS=Klebsiella pneumoniae (strain 342) GN=glmU PE=3 SV=1	0	5.60312218377906	3.7280701754386	2	7	2	1	456	49.173	6.25	High	High	High	3.0e7			0.222	8.65993666648865	2
Low	IsMasterProtein	A6TET6	Threonylcarbamoyl-AMP synthase OS=Klebsiella pneumoniae subsp. pneumoniae (strain ATCC 700721 / MGH 78578) GN=tsaC PE=3 SV=1	0.0625	1.63022771140304	3.68421052631579	1	2	1	1	190	20.703	5.36	High	Not Found	Not Found	4.6e7			0.233	3.23609495162964	1
High	IsMasterProtein	A6TF99	Undecaprenyl-phosphate 4-deoxy-4-formamido-L-arabinose transferase OS=Klebsiella pneumoniae subsp. pneumoniae (strain ATCC 700721 / MGH 78578) GN=arnC PE=3 SV=1	0	5.90763030037088	3.6697247706422	1	2	1	1	327	36.67	7.46	Not Found	High	Not Found		1.1e7		0.136	6.45445728302002	1
Medium	IsMasterProtein	Q48476	O-antigen export system ATP-binding protein RfbB OS=Klebsiella pneumoniae GN=rfbB PE=3 SV=1	0.0267295597484277	2.25204469309327	3.65853658536585	1	4	1	1	246	27.429	8.69	Not Found	High	High		9.4e6	1.1e7	0.136	5.48642241954803	1
High	IsMasterProtein	A6TGE9	tRNA/tmRNA (uracil-C(5))-methyltransferase OS=Klebsiella pneumoniae subsp. pneumoniae (strain ATCC 700721 / MGH 78578) GN=trmA PE=3 SV=1	0	6.12239832027073	3.55191256830601	1	4	1	1	366	41.818	6.33	High	High	Not Found	3.8e7	2.5e7		0.11	14.0873417854309	1
High	IsMasterProtein	A6TDT2	D-erythrose-4-phosphate dehydrogenase OS=Klebsiella pneumoniae subsp. pneumoniae (strain ATCC 700721 / MGH 78578) GN=epd PE=3 SV=1	0.00505902192242833	4.72955409198204	3.50877192982456	1	4	1	1	342	37.457	6.52	Not Found	High	High		1.5e7	1.4e7	0.11	10.4304382801056	1
Medium	IsMasterProtein	P00761	Trypsin OS=Sus scrofa PE=1 SV=1	0.0196399345335516	2.62196567754267	3.46320346320346	1	18	1	1	231	24.394	7.18	High	High	High	8.7e8	1.1e7		0.194	5.10765182971954	1
High	IsMasterProtein	A6T9H9	Catalase-peroxidase OS=Klebsiella pneumoniae subsp. pneumoniae (strain ATCC 700721 / MGH 78578) GN=katG PE=3 SV=1	0	9.80652771552044	3.44827586206897	2	7	2	1	725	78.917	5.47	High	High	Not Found	1.7e7	5.8e6		0.113	13.8816888332367	2
High	IsMasterProtein	B5Y0N2	Ferrochelatase OS=Klebsiella pneumoniae (strain 342) GN=hemH PE=3 SV=1	0	5.98716277529483	3.4375	1	6	1	1	320	35.693	6.73	High	High	High	2.8e7	9.2e6	2.2e7	0.145	18.4766149520874	1
High	IsMasterProtein	A6T742	Ribosomal RNA large subunit methyltransferase K/L OS=Klebsiella pneumoniae subsp. pneumoniae (strain ATCC 700721 / MGH 78578) GN=rlmL PE=3 SV=1	0	7.00718518884876	3.42368045649073	2	6	2	1	701	78.861	8.63	High	High	Not Found	1.1e7	3.0e7		0.101	17.6318304538727	2
High	IsMasterProtein	A6TF97	Probable 4-deoxy-4-formamido-L-arabinose-phosphoundecaprenol deformylase ArnD OS=Klebsiella pneumoniae subsp. pneumoniae (strain ATCC 700721 / MGH 78578) GN=arnD PE=3 SV=1	0.00505902192242833	3.52973655303492	3.33333333333333	1	2	1	1	300	33.344	6.44	Not Found	High	Not Found		3.6e6		0.166	4.14058375358582	1
High	IsMasterProtein	A6TEG6	Penicillin-binding protein activator LpoA OS=Klebsiella pneumoniae subsp. pneumoniae (strain ATCC 700721 / MGH 78578) GN=lpoA PE=3 SV=2	0	8.93864894353217	3.27635327635328	2	8	2	1	702	75.037	6.09	High	High	High	2.6e7	1.8e7	4.6e7	0.15	20.9346990585327	2
Low	IsMasterProtein	B5Y1W9	3-dehydroquinate dehydratase OS=Klebsiella pneumoniae (strain 342) GN=aroD PE=3 SV=1	0.0506134969325153	1.78941397509484	3.18725099601594	1	3	1	1	251	27.261	5.64	High	High	Not Found	1.8e7	6.1e6		0.155	0	1
High	IsMasterProtein	A6T4S9	Pantothenate synthetase OS=Klebsiella pneumoniae subsp. pneumoniae (strain ATCC 700721 / MGH 78578) GN=panC PE=3 SV=1	0.00505902192242833	3.75055703855742	3.16901408450704	1	2	1	1	284	31.513	5.94	Not Found	High	Not Found		1.5e7		0.116	5.16158390045166	1
Medium	IsMasterProtein	A6T7D6	Dihydroorotase OS=Klebsiella pneumoniae subsp. pneumoniae (strain ATCC 700721 / MGH 78578) GN=pyrC PE=1 SV=1	0.0116279069767442	2.89962945488244	3.16091954022989	1	2	1	1	348	38.796	6.42	High	Not Found	Not Found	1.8e7			0.122	5.3332736492157	1
High	IsMasterProtein	A6TBN1	Cytidine deaminase OS=Klebsiella pneumoniae subsp. pneumoniae (strain ATCC 700721 / MGH 78578) GN=cdd PE=3 SV=1	0	8.22291973638758	3.06122448979592	1	8	1	1	294	31.457	5.91	High	High	High	1.5e8	1.2e8	1.3e8	0.468	13.1591622829437	1
Medium	IsMasterProtein	A6TEU2	Ribosomal RNA small subunit methyltransferase B OS=Klebsiella pneumoniae subsp. pneumoniae (strain ATCC 700721 / MGH 78578) GN=rsmB PE=3 SV=1	0.049306625577812	1.81247927916354	3.01624129930394	1	3	1	1	431	48.525	7.81	High	High	Not Found	4.1e6	2.3e7		0.129	7.66503691673279	1
Medium	IsMasterProtein	A6TD48	Sulfite reductase [NADPH] hemoprotein beta-component OS=Klebsiella pneumoniae subsp. pneumoniae (strain ATCC 700721 / MGH 78578) GN=cysI PE=3 SV=1	0.0267295597484277	2.14996674231023	2.98245614035088	1	1	1	1	570	64.009	8.19	Not Found	High	Not Found		2.6e7		0.066	1.67198419570923	1
Medium	IsMasterProtein	A6TE46	tRNA N6-adenosine threonylcarbamoyltransferase OS=Klebsiella pneumoniae subsp. pneumoniae (strain ATCC 700721 / MGH 78578) GN=tsaD PE=3 SV=1	0.0462962962962963	1.82594019227497	2.9673590504451	1	1	1	1	337	35.979	6.1	Not Found	High	Not Found		8.4e6		0.136	1.7614541053772	1
High	IsMasterProtein	A6T4X9	Outer membrane protein assembly factor BamA OS=Klebsiella pneumoniae subsp. pneumoniae (strain ATCC 700721 / MGH 78578) GN=bamA PE=3 SV=1	0	8.28977699481086	2.96662546353523	2	8	2	1	809	90.028	5.3	High	High	High	4.5e7	8.7e7	7.2e6	0.094	17.4254643917084	2
High	IsMasterProtein	B5XSP2	Peptidase T OS=Klebsiella pneumoniae (strain 342) GN=pepT PE=3 SV=1	0	6.11975822410452	2.92682926829268	1	6	1	1	410	44.892	5.76	High	High	High	1.0e8		8.1e7	0.101	9.5654604434967	1
High	IsMasterProtein	A6T4P6	GMP reductase OS=Klebsiella pneumoniae subsp. pneumoniae (strain ATCC 700721 / MGH 78578) GN=guaC PE=3 SV=1	0.00505902192242833	3.63978538670465	2.88184438040346	1	2	1	1	347	37.255	6.73	Not Found	Not Found	High			6.1e7	0.129	5.97709083557129	1
High	IsMasterProtein	B5XXK0	UPF0176 protein KPK_3487 OS=Klebsiella pneumoniae (strain 342) GN=KPK_3487 PE=3 SV=1	0.00505902192242833	4.15471587365201	2.82485875706215	1	10	1	1	354	40.153	5.96	High	High	High	1.7e7	7.9e6	2.0e7	0.101	28.8423495292664	1
Medium	IsMasterProtein	A6TFK0	L-lactate dehydrogenase OS=Klebsiella pneumoniae subsp. pneumoniae (strain ATCC 700721 / MGH 78578) GN=lldD PE=3 SV=1	0.0241545893719807	2.52958950902407	2.79187817258883	1	5	1	1	394	42.981	6.89	High	High	High	8.0e6		5.9e7	0.105	7.705282330513	1
High	IsMasterProtein	B5XTW7	Uronate isomerase OS=Klebsiella pneumoniae (strain 342) GN=uxaC PE=3 SV=1	0.00838926174496644	3.27010659603676	2.76595744680851	1	1	1	1	470	53.687	6.1	Not Found	High	Not Found				0.075	2.4448037147522	1
High	IsMasterProtein	A6TDR7	Aminomethyltransferase OS=Klebsiella pneumoniae subsp. pneumoniae (strain ATCC 700721 / MGH 78578) GN=gcvT PE=3 SV=1	0.00505902192242833	3.64435694977913	2.74725274725275	1	8	1	1	364	39.79	5.36	High	High	High	4.1e7	9.3e6	2.9e7	0.122	18.061535358429	1
High	IsMasterProtein	A6T7K3	tRNA-specific 2-thiouridylase MnmA OS=Klebsiella pneumoniae subsp. pneumoniae (strain ATCC 700721 / MGH 78578) GN=mnmA PE=3 SV=2	0.00505902192242833	4.15205736115478	2.71739130434783	1	7	1	1	368	40.991	5.06	High	High	High	6.6e7		9.3e7	0.116	17.7129045724869	1
High	IsMasterProtein	A6TFA0	UDP-4-amino-4-deoxy-L-arabinose--oxoglutarate aminotransferase OS=Klebsiella pneumoniae subsp. pneumoniae (strain ATCC 700721 / MGH 78578) GN=arnB PE=3 SV=2	0	5.29098458302788	2.63852242744063	1	6	1	1	379	41.294	6.62	High	High	High	8.8e7	1.1e7	2.6e7	0.122	21.2747867107391	1
High	IsMasterProtein	A6T7C6	Glucans biosynthesis glucosyltransferase H OS=Klebsiella pneumoniae subsp. pneumoniae (strain ATCC 700721 / MGH 78578) GN=mdoH PE=3 SV=1	0	9.98829425690183	2.61282660332542	2	8	2	1	842	96.021	8.73	High	High	High	5.3e7	2.7e7	3.2e7	0.11	26.7337131500244	2
Medium	IsMasterProtein	B5XWP3	Dipeptide and tripeptide permease A OS=Klebsiella pneumoniae (strain 342) GN=dtpA PE=3 SV=1	0.0241545893719807	2.53536144090497	2.59481037924152	1	6	1	1	501	54.018	9.06	High	High	High	4.5e7		4.7e7	0.122	9.05453956127167	1
High	IsMasterProtein	P03029	Nitrogen assimilation regulatory protein OS=Klebsiella pneumoniae GN=ntrC PE=1 SV=1	0	7.95506845385084	2.55863539445629	1	3	1	1	469	52.311	6.49	Not Found	High	High			5.4e7	0.089	8.66451048851013	1
Medium	IsMasterProtein	A6TD87	Ribosomal RNA large subunit methyltransferase M OS=Klebsiella pneumoniae subsp. pneumoniae (strain ATCC 700721 / MGH 78578) GN=rlmM PE=3 SV=1	0.0241545893719807	2.54196680750349	2.45901639344262	1	4	1	1	366	41.908	6.99	High	Not Found	High	4.7e7		5.1e7	0.105	5.62297809123993	1
High	IsMasterProtein	B5XWS2	Glucans biosynthesis protein D OS=Klebsiella pneumoniae (strain 342) GN=mdoD PE=3 SV=1	0	5.26552021057442	2.35934664246824	1	2	1	1	551	62.744	6.15	High	Not Found	Not Found	2.3e7			0.075	6.71361017227173	1
Low	IsMasterProtein	A6T4N9	UDP-3-O-acyl-N-acetylglucosamine deacetylase OS=Klebsiella pneumoniae subsp. pneumoniae (strain ATCC 700721 / MGH 78578) GN=lpxC PE=3 SV=1	0.0625	1.63357704277403	2.29508196721311	1	3	1	1	305	34.024	5.87	High	Not Found	High			3.5e7	0.136	5.31547701358795	1
High	IsMasterProtein	A6TGM1	3-octaprenyl-4-hydroxybenzoate carboxy-lyase OS=Klebsiella pneumoniae subsp. pneumoniae (strain ATCC 700721 / MGH 78578) GN=ubiD PE=3 SV=1	0.00505902192242833	3.33639329187548	2.24032586558045	1	2	1	1	491	55.111	5.81	High	Not Found	Not Found	7.7e6			0.083	4.50179100036621	1
High	IsMasterProtein	A6TGG8	Guanosine-5'-triphosphate,3'-diphosphate pyrophosphatase OS=Klebsiella pneumoniae subsp. pneumoniae (strain ATCC 700721 / MGH 78578) GN=gppA PE=3 SV=1	0.00505902192242833	4.33282732752113	2.20440881763527	1	2	1	1	499	54.976	6.21	Not Found	High	Not Found				0.089	5.32121658325195	1
High	IsMasterProtein	A6TC47	DNA ligase OS=Klebsiella pneumoniae subsp. pneumoniae (strain ATCC 700721 / MGH 78578) GN=ligA PE=3 SV=1	0	8.18118049245246	2.08643815201192	1	8	1	1	671	73.561	5.86	High	High	High	1.2e7	1.1e7	1.7e7	0.054	32.1112141609192	1
Low	IsMasterProtein	Q6U607	Ferric aerobactin receptor OS=Klebsiella pneumoniae GN=iutA PE=1 SV=1	0.0506134969325153	1.72514967998334	1.63710777626194	1	5	1	1	733	80.803	5.34	High	High	High	3.4e7	5.5e6	1.3e7	0.051	2.20525312423706	1
Medium	IsMasterProtein	A6T7Q4	UPF0229 protein KPN78578_11640 OS=Klebsiella pneumoniae subsp. pneumoniae (strain ATCC 700721 / MGH 78578) GN=KPN78578_11640 PE=3 SV=1	0.028169014084507	2.0492458184065	1.40515222482436	1	3	1	1	427	49.317	7.2	Not Found	High	High				0.089	0	1
Medium	IsMasterProtein	Q07411	Polyphosphate kinase OS=Klebsiella pneumoniae GN=ppk PE=3 SV=2	0.0196399345335516	2.61030245179361	1.31386861313869	1	2	1	1	685	80.111	8.19	Not Found	Not Found	High			7.4e6	0.047	4.38217759132385	1
Medium	IsMasterProtein	A6TF50	Glycogen debranching enzyme OS=Klebsiella pneumoniae subsp. pneumoniae (strain ATCC 700721 / MGH 78578) GN=glgX PE=3 SV=1	0.029595015576324	2.01188715973165	0.911854103343465	1	6	1	1	658	73.604	6.1	Not Found	High	High		4.9e6		0.061	0	1
