# Supplementary material for: Disruption of KPC-producing Klebsiella pneumoniae membrane via induction of oxidative stress by cinnamon bark (Cinnamomum verum J. Presl) essential oil
Source: PLoS One. 2019 Apr 2;14(4):e0214326. doi: 10.1371/journal.pone.0214326 (PMC6445408; doi:10.1371/journal.pone.0214326)
Supplement: S1 Attachment — (ZIP) [file pone.0214326.s001.zip › S1 Attachment/Control BR2/Control2_220917_01_PSMs.txt]

Confidence	Identifying Node	PSM Ambiguity	Annotated Sequence	Modifications	# Protein Groups	# Proteins	Master Protein Accessions	Protein Accessions	# Missed Cleavages	Charge	DeltaScore	DeltaCn	Rank	Search Engine Rank	m/z [Da]	MH+ [Da]	DeltaM [ppm]	Deltam/z [Da]	Activation Type	MS Order	Isolation Interference [%]	Ion Inject Time [ms]	RT [min]	First Scan	Spectrum File	Ions Matched	XCorr	Area	Apex RT [min]	Percolator q-Value	Percolator PEP
High	Sequest HT (A2)	Unambiguous	[R].TTPSIIAYTQDGETLVGQPAK.[R]		1	2	A6T4F4	A6T4F4; B5Y242	0	3	0.5484	0	1	1	730.71533203125	2190.13144283375	1.18217873150563	0.000863041250037592	HCD	MS2	75.84753	23.98721	47.5736932989333	43598	Control_CNB3_220917_02.raw	0/0	4.33979225158691	43434689	47.6538696289063	0	1.055E-09
High	Sequest HT (A2)	Unambiguous	[K].AANDDLLNSFWLLDSEK.[G]		1	1	A6TCJ1	A6TCJ1	0	2	0.7642	0	1	1	975.975219726563	1950.94316282313	-0.607263285650361	-0.000592368437310142	CID	MS2		42.48	77.0262837432	68945	Control_CNB3_220917_02.raw	0/0	4.2418065071106			0	3.743E-09
High	Sequest HT (A2)	Unambiguous	[K].AANDDLLNSFWLLDSEK.[G]		1	1	A6TCJ1	A6TCJ1	0	2	0.6197	0	1	1	975.976257324219	1950.94523801844	0.456424315226311	0.000445229218939858	HCD	MS2	18.26605	33.1	77.0243144202667	68943	Control_CNB3_220917_02.raw	0/0	4.76229286193848			0	3.478E-10
High	Sequest HT (A2)	Unambiguous	[K].GMNTAVGDEGGYAPnLGSNAEALAVIAEAVK.[A]	N15(Deamidated)	1	2	A6TD53	B5XV19; A6TD53	0	3		0.0204	2	2	997.490905761719	2990.45816402516	5.68743682572344	0.00566931505208279	CID	MS2		33.235	77.0144485418667	68938	Control_CNB3_220917_02.raw	0/0	5.28739738464355			0	1.353E-09
High	Sequest HT (A2)	Unambiguous	[K].GMNTAVGDEGGYAPNLGSnAEALAVIAEAVK.[A]	N19(Deamidated)	1	2	A6TD53	B5XV19; A6TD53	0	3	0.0204	0	1	1	997.490905761719	2990.45816402516	5.68743682572344	0.00566931505208279	CID	MS2		33.235	77.0144485418667	68938	Control_CNB3_220917_02.raw	0/0	5.39838838577271			0	3.147E-09
High	Sequest HT (A2)	Unambiguous	[K].GMNTAVGDEGGYAPNLGSNAEALAVIAEAVK.[A]		1	2	A6TD53	B5XV19; A6TD53	0	3	0.6318	0	1	1	997.159729003906	2989.46463375172	2.50669983465554	0.00249789057291612	HCD	MS2	0	23.665	77.0125754528	68936	Control_CNB3_220917_02.raw	0/0	5.3523473739624			0	1.311E-09
High	Sequest HT (A2)	Unambiguous	[K].GVDLGEFPIMTFAEAER.[R]		1	1	A6TB35	A6TB35	0	2	0.5099	0	1	1	941.457946777344	1881.90861692469	1.8553298147187	0.00174577734378545	CID	MS2		40.74	77.0029802184	68926	Control_CNB3_220917_02.raw	0/0	4.05834484100342			0	5.537E-06
High	Sequest HT (A2)	Unambiguous	[R].GVLAVMPTIEEFPYTVR.[V]		1	1	A6TEI3	A6TEI3	0	2	0.7627	0	1	1	961.509155273438	1922.01103391688	0.955971947629038	0.000918693437483853	CID	MS2		31.495	77.0019029264	68925	Control_CNB3_220917_02.raw	0/0	3.16498875617981			0	2.22E-05
High	Sequest HT (A2)	Unambiguous	[K].GVDLGEFPIMTFAEAER.[R]		1	1	A6TB35	A6TB35	0	2	0.5952	0	1	1	941.457946777344	1881.90861692469	1.8553298147187	0.00174577734378545	HCD	MS2	0	32.125	77.0009947744	68924	Control_CNB3_220917_02.raw	0/0	3.31251287460327			0	1.265E-05
High	Sequest HT (A2)	Unambiguous	[R].GVLAVMPTIEEFPYTVR.[V]		1	1	A6TEI3	A6TEI3	0	2	0.5945	0	1	1	961.509155273438	1922.01103391688	0.955971947629038	0.000918693437483853	HCD	MS2	59.01155	40.72	77.0001553176	68923	Control_CNB3_220917_02.raw	0/0	2.91063570976257			0	0.0001591
High	Sequest HT (A2)	Unambiguous	[R].FGGEAVLAGSIIVR.[Q]		1	1	B5XSV6	B5XSV6	0	2	0.8443	0	1	1	694.899475097656	1388.79167356531	1.47465481805688	0.00102399265631448	CID	MS2		30.865	76.9982405741333	68921	Control_CNB3_220917_02.raw	0/0	3.33593273162842			0	3.705E-05
High	Sequest HT (A2)	Unambiguous	[R].FGGEAVLAGSIIVR.[Q]		1	1	B5XSV6	B5XSV6	0	2	0.6469	0	1	1	694.899475097656	1388.79167356531	1.47465481805688	0.00102399265631448	HCD	MS2	88.69132	33.88305	76.9967075085333	68919	Control_CNB3_220917_02.raw	0/0	3.02624464035034			0	1.41E-07
High	Sequest HT (A2)	Unambiguous	[K].ANEIDVPAALIDSEIDVLR.[R]		2	2	A6T5H9; B5Y0U3	A6T5H9; B5Y0U3	0	2	0.6522	0	1	1	1027.0439453125	2053.080613995	-0.273396398810136	-0.00028065249989595	CID	MS2		26.05	76.9941454416	68917	Control_CNB3_220917_02.raw	0/0	4.59811496734619			0	7.434E-11
High	Sequest HT (A2)	Unambiguous	[K].ANEIDVPAALIDSEIDVLR.[R]		2	2	A6T5H9; B5Y0U3	A6T5H9; B5Y0U3	0	2	0.6851	0	1	1	1027.04382324219	2053.08036985438	-0.392310657017352	-0.00040272281239595	HCD	MS2	6.122351	32.515	76.9925140914667	68915	Control_CNB3_220917_02.raw	0/0	4.34534072875977			0	1.289E-08
High	Sequest HT (A2)	Unambiguous	[K].TTLTAAITTVLAK.[T]		1	1	A6TEX7	A6TEX7	0	2	0.784	0	1	1	652.395751953125	1303.78422727625	0.831477424374746	0.000542033124929731	CID	MS2		23.20456	76.991630668	68914	Control_CNB3_220917_02.raw	0/0	3.24062919616699			0	1.423E-06
High	Sequest HT (A2)	Unambiguous	[K].TTLTAAITTVLAK.[T]		1	1	A6TEX7	A6TEX7	0	2	0.8427	0	1	1	652.395751953125	1303.78422727625	0.831477424374746	0.000542033124929731	HCD	MS2	14.95227	26.035	76.9899451792	68912	Control_CNB3_220917_02.raw	0/0	2.85563445091248			0	4.174E-06
High	Sequest HT (A2)	Unambiguous	[K].ALIEEMASAYEDPSEVVEFYSK.[N]		1	1	A6T5H9	A6T5H9	0	3	0.4761	0	1	1	836.390319824219	2507.15640621266	1.19373335507556	0.000997624218598503	HCD	MS2	31.74068	33.1	76.9784146312	68907	Control_CNB3_220917_02.raw	0/0	3.75653195381165	4868668	77.0894470214844	0	3.382E-07
High	Sequest HT (A2)	Unambiguous	[K].KRPFYQVVVTDSR.[N]		1	2	A6TCL7	A6TCL7; B5XVK3	1	3	0.7353	0	1	1	532.295288085938	1594.87131099781	0.821332028201618	0.000436639270901651	CID	MS2		42.195	76.9690525101333	68897	Control_CNB3_220917_02.raw	0/0	2.03516983985901	6051339	76.9265213012695	0	4.124E-05
High	Sequest HT (A2)	Unambiguous	[R].LAAEQGIPVWAPEDVnHPLWIER.[I]	N16(Deamidated)	1	2	A6TF98	A6TF98; B5XTK9	0	3	0.1467	0	1	1	881.123657226563	2641.35641841969	5.87047647451407	0.00516864322931469	HCD	MS2	61.08852	33.1	76.9296751104	68862	Control_CNB3_220917_02.raw	0/0	2.59433770179749			0	0.000188
High	Sequest HT (A2)	Unambiguous	[R].IAQFNVVSEAHNEGTIVSVSDGVIR.[I]		1	2	A6TG38	A6TG38; B5XZM2	0	3	0.1	0	1	1	881.123657226563	2641.35641841969	-0.605809701252454	-0.000533386770712241	CID	MS2		41.205	76.9317062530667	68864	Control_CNB3_220917_02.raw	0/0	2.50336384773254			0	1.422E-07
High	Sequest HT (A2)	Unambiguous	[R].LGLYPVVDSVAWIER.[L]		1	1	A6TGQ0	A6TGQ0	0	2	0.4161	0	1	1	858.970642089844	1716.93400754969	1.20853345925301	0.00103748484389143	CID	MS2		33.1	76.9344101512	68867	Control_CNB3_220917_02.raw	0/0	2.86246943473816			0	0.0003879
High	Sequest HT (A2)	Unambiguous	[R].NQQIAGIGAALIEHWQR.[-]		1	8	P37323	P0A3M1; P0A9Z9; P30896; P0A9Z8; Q9S424; P37323; Q9AHN9; P0AD64	0	3	0.6962	0	1	1	635.674499511719	1905.00894527516	-0.0045904472800075	-2.91494772379034E-06	HCD	MS2	27.78876	28.94028	76.9365645170667	68869	Control_CNB3_220917_02.raw	0/0	2.59990572929382			0	1.06E-07
High	Sequest HT (A2)	Unambiguous	[R].LTnGFEVTSYIGGEGHnLQEHSVILIR.[G]	N3(Deamidated); N17(Deamidated)	1	1	A6TEY0	A6TEY0	0	4	0.493	0	1	1	747.133850097656	2985.51357050063	6.13950421814958	0.00458236515640764	CID	MS2		30.745	86.685024724	77330	Control_CNB3_220917_03.raw	0/0	2.86088228225708			0	7.383E-05
High	Sequest HT (A2)	Unambiguous	[R].FRPSYFPFTEPSAEVDVMGK.[N]		1	2	A6TAI3	B5XQD0; A6TAI3	0	3	0.6478	0	1	1	768.704345703125	2304.09848384938	-0.888286165305218	-0.00068223354158666	HCD	MS2	56.04341	33.1	76.9412327226667	68874	Control_CNB3_220917_02.raw	0/0	3.89447450637817	9612310.5	76.8855590820313	0	2.666E-05
High	Sequest HT (A2)	Unambiguous	[K].ISYISTGGGAFLEFVEGK.[V]		1	1	B5XUB8	B5XUB8	0	2	0.3485	0	1	1	937.979614257813	1874.95195188563	-0.80208624410538	-0.00075193718760147	HCD	MS2	18.79377	33.1	77.0350684704	68955	Control_CNB3_220917_02.raw	0/0	1.98032820224762	15463673.25	76.9778366088867	0	5.774E-06
High	Sequest HT (A2)	Unambiguous	[R].FRPSYFPFTEPSAEVDVMGK.[N]		1	2	A6TAI3	B5XQD0; A6TAI3	0	3	0.7424	0	1	1	768.704345703125	2304.09848384938	-0.888286165305218	-0.00068223354158666	CID	MS2		43.045	76.9432535477333	68876	Control_CNB3_220917_02.raw	0/0	2.63583421707153	9612310.5	76.8855590820313	0	3.85E-05
High	Sequest HT (A2)	Unambiguous	[K].FGVSAAAAVAVAAGPVEAAEEK.[T]		1	1	A6TGN9	A6TGN9	0	3	0.7368	0	1	1	672.353637695313	2015.04635982594	0.97462167153712	0.000654635312457685	CID	MS2		17.32007	76.9599237405333	68888	Control_CNB3_220917_02.raw	0/0	4.36884260177612			0	3.563E-14
High	Sequest HT (A2)	Unambiguous	[K].QLAMHVAASKPEFVKPEDVSAEVVEK.[E]		1	1	A6T4X2	A6T4X2	0	4	0.4317	0	1	1	710.373596191406	2838.47255487563	0.68678732186105	0.000487356406324579	HCD	MS2	33.57866	39.405	76.9620263368	68890	Control_CNB3_220917_02.raw	0/0	1.82627594470978			0	7.22E-08
High	Sequest HT (A2)	Unambiguous	[R].DFNEALVHQVVVAYAAGAR.[Q]		1	1	A6TEX1	A6TEX1	0	3	0.6539	0	1	1	677.3544921875	2030.0489233025	1.73605600224556	0.00117475749993901	HCD	MS2	16.63842	33.1	76.9628463493333	68891	Control_CNB3_220917_02.raw	0/0	4.96936845779419			0	2.938E-11
High	Sequest HT (A2)	Unambiguous	[K].QLAMHVAASKPEFVKPEDVSAEVVEK.[E]		1	1	A6T4X2	A6T4X2	0	4	0.3193	0	1	1	710.373596191406	2838.47255487563	0.68678732186105	0.000487356406324579	CID	MS2		26.96961	76.9637714274667	68892	Control_CNB3_220917_02.raw	0/0	1.66233146190643			0	0.0002407
High	Sequest HT (A2)	Unambiguous	[R].DFNEALVHQVVVAYAAGAR.[Q]		1	1	A6TEX1	A6TEX1	0	3	0.6257	0	1	1	677.3544921875	2030.0489233025	1.73605600224556	0.00117475749993901	CID	MS2		33.95668	76.9652482730667	68893	Control_CNB3_220917_02.raw	0/0	3.82344508171082			0	2.12E-06
High	Sequest HT (A2)	Unambiguous	[K].KRPFYQVVVTDSR.[N]		1	2	A6TCL7	A6TCL7; B5XVK3	1	3	0.6946	0	1	1	532.295288085938	1594.87131099781	0.821332028201618	0.000436639270901651	HCD	MS2	88.56681	33.1	76.9671299381333	68895	Control_CNB3_220917_02.raw	0/0	3.33698153495789	6051339	76.9265213012695	0	4.899E-06
High	Sequest HT (A2)	Unambiguous	[R].LTnGFEVTSYIGGEGHnLQEHSVILIR.[G]	N3(Deamidated); N17(Deamidated)	1	1	A6TEY0	A6TEY0	0	4	0.1538	0	1	1	747.133850097656	2985.51357050063	6.13950421814958	0.00458236515640764	HCD	MS2	0	42.075	86.6832288197333	77328	Control_CNB3_220917_03.raw	0/0	3.37721538543701			0	4.127E-08
High	Sequest HT (A2)	Unambiguous	[R].ALLNSMVIGVTEGFTK.[K]		1	2	A6TEV7	A6TEV7; B5XNA8	0	3	0.659	0	1	1	560.639404296875	1679.90365963063	-0.00552375411747451	-3.09312493603405E-06	CID	MS2		26.31877	76.9224902765333	68855	Control_CNB3_220917_02.raw	0/0	3.05114245414734			0	9.542E-09
High	Sequest HT (A2)	Unambiguous	[K].ISYISTGGGAFLEFVEGK.[V]		1	1	B5XUB8	B5XUB8	0	2	0.6197	0	1	1	937.982849121094	1874.95842161219	2.64852024568481	0.00248292609364853	CID	MS2		41.685	77.0404249277333	68957	Control_CNB3_220917_02.raw	0/0	2.83983731269836	15463673.25	76.9778366088867	0	0.0004045
High	Sequest HT (A2)	Unambiguous	[R].ALLNSMVIGVTEGFTK.[K]		1	2	A6TEV7	A6TEV7; B5XNA8	0	2	0.8032	0	1	1	840.455688476563	1679.90410032313	0.256808252255492	0.000215706562585183	CID	MS2		25.615	77.0621087152	68971	Control_CNB3_220917_02.raw	0/0	3.71360540390015			0	7.57E-07
High	Sequest HT (A2)	Unambiguous	[R].TKPHVNVGTIGHVDHGK.[T]		1	1	A6TEX7	A6TEX7	0	4	0.4399	0	1	1	449.744018554688	1795.95424432875	-1.08347924101613	-0.000486470312466736	HCD	MS2	0	39.585	77.2468779226667	69137	Control_CNB3_220917_02.raw	0/0	3.40634441375732			0	1.293E-08
High	Sequest HT (A2)	Unambiguous	[K].ATLKPEGQQALDQLYTQLSNMDPK.[D]		1	1	P24017	P24017	0	3	0.5583	0	1	1	897.120971679688	2689.34836177906	-0.667157801288604	-0.000598073645657375	CID	MS2		29.2849	77.2373886192	69127	Control_CNB3_220917_02.raw	0/0	2.82923865318298			0	9.354E-07
High	Sequest HT (A2)	Unambiguous	[K].MAALIQSGLDLSPIITHR.[F]		1	2	A6TFL2	B5XTI4; A6TFL2	0	3	0.4132	0	1	1	646.02685546875	1936.06601314625	-1.25489558950103	-0.000809854583242971	CID	MS2		33.1	77.2255369829333	69118	Control_CNB3_220917_02.raw	0/0	1.66632330417633	5962047.25	77.1802597045898	0	0.0003095
High	Sequest HT (A2)	Unambiguous	[K].MAALIQSGLDLSPIITHR.[F]		1	2	A6TFL2	B5XTI4; A6TFL2	0	3	0.6349	0	1	1	646.02685546875	1936.06601314625	-1.25489558950103	-0.000809854583242971	HCD	MS2	52.97924	38.995	77.2238165456	69116	Control_CNB3_220917_02.raw	0/0	3.67009806632996	5962047.25	77.1802597045898	0	5.052E-07
High	Sequest HT (A2)	Unambiguous	[K].ALIEEMASAYEDPSEVVEFYSK.[N]		1	1	A6T5H9	A6T5H9	0	2	0.9381	0	1	1	1254.080078125	2507.15287962	-0.212878875953988	-0.000266860000238012	CID	MS2		33.1	77.2180020664	69110	Control_CNB3_220917_02.raw	0/0	5.48834276199341	15951873.5	77.2231369018555	0	3.834E-07
High	Sequest HT (A2)	Unambiguous	[K].ALIEEMASAYEDPSEVVEFYSK.[N]		1	1	A6T5H9	A6T5H9	0	2	0.7392	0	1	1	1254.080078125	2507.15287962	-0.212878875953988	-0.000266860000238012	HCD	MS2	16.91464	41.76	77.2162292005333	69108	Control_CNB3_220917_02.raw	0/0	5.09846115112305	15951873.5	77.2231369018555	0	6.244E-08
High	Sequest HT (A2)	Unambiguous	[R].VGAGPFPTELFDETGEFLcK.[Q]	C19(Carbamidomethyl)	1	2	A6TH93	B5Y325; A6TH93	0	2	0.8829	0	1	1	1107.52392578125	2214.0405749325	-0.800502981374672	-0.000886173749943708	CID	MS2		33.1	77.2063107608	69098	Control_CNB3_220917_02.raw	0/0	5.03995943069458			0	1.149E-08
High	Sequest HT (A2)	Unambiguous	[R].VGAGPFPTELFDETGEFLcK.[Q]	C19(Carbamidomethyl)	1	2	A6TH93	B5Y325; A6TH93	0	2	0.838	0	1	1	1107.52563476563	2214.04399290125	0.743265480958061	0.000822810625056292	HCD	MS2	0	42.15	77.2045194957333	69096	Control_CNB3_220917_02.raw	0/0	4.68913793563843			0	2.368E-09
High	Sequest HT (A2)	Unambiguous	[K].VINDNFGIVEGLMTTVHATTATQK.[T]		1	1	P24164	P24164	0	3	0.5589	0	1	1	854.107666015625	2560.30844478688	0.344410525879375	0.000293932291394109	CID	MS2		41.52	77.2035363232	69095	Control_CNB3_220917_02.raw	0/0	2.63155293464661			0	1.534E-07
High	Sequest HT (A2)	Unambiguous	[K].FGVSAAAAVAVAAGPVEAAEEK.[T]		1	1	A6TGN9	A6TGN9	0	2	0.7971	0	1	1	1008.02551269531	2015.04374876063	-0.32116382966987	-0.000323579687574238	CID	MS2		33.1	77.2024280885333	69094	Control_CNB3_220917_02.raw	0/0	5.52498435974121			0	2.22E-11
High	Sequest HT (A2)	Unambiguous	[K].VINDNFGIVEGLMTTVHATTATQK.[T]		1	1	P24164	P24164	0	3	0.5976	0	1	1	854.107666015625	2560.30844478688	0.344410525879375	0.000293932291394109	HCD	MS2	17.78585	33.1	77.201552532	69093	Control_CNB3_220917_02.raw	0/0	4.92444705963135			0	1.537E-11
High	Sequest HT (A2)	Unambiguous	[K].TTLTAAITTVLAK.[T]		1	1	A6TEX7	A6TEX7	0	2	0.6604	0	1	1	652.395080566406	1303.78288450281	-0.198428081378307	-0.000129353593820269	HCD	MS2	43.43167	27.28	86.6510323154667	77293	Control_CNB3_220917_03.raw	0/0	2.65402555465698			0	2.704E-05
High	Sequest HT (A2)	Unambiguous	[K].EANnLGIPVFAIVDTNSDPDGVDFVIPGNDDAIR.[A]	N4(Deamidated)	1	2	A6T4X1	A6T4X1; B5Y1K2	0	3		0.035	2	2	1190.92077636719	3570.74777584156	6.80925919438955	0.00810466052109756	CID	MS2		41.28	77.1705918170667	69065	Control_CNB3_220917_02.raw	0/0	3.30786061286926			0	0.0003587
High	Sequest HT (A2)	Unambiguous	[K].EAnNLGIPVFAIVDTNSDPDGVDFVIPGNDDAIR.[A]	N3(Deamidated)	1	2	A6T4X1	A6T4X1; B5Y1K2	0	3	0.035	0	1	1	1190.92077636719	3570.74777584156	6.80925919438955	0.00810466052109756	CID	MS2		41.28	77.1705918170667	69065	Control_CNB3_220917_02.raw	0/0	3.43382954597473			0	0.0002081
High	Sequest HT (A2)	Unambiguous	[K].EANNLGIPVFAIVDTnSDPDGVDFVIPGNDDAIR.[A]	N16(Deamidated)	1	2	A6T4X1	A6T4X1; B5Y1K2	0	3		0.0159	2	2	1190.92077636719	3570.74777584156	6.80925919438955	0.00810466052109756	HCD	MS2	0	33.1	77.1685770402667	69063	Control_CNB3_220917_02.raw	0/0	3.70818996429443			0	9.179E-06
High	Sequest HT (A2)	Unambiguous	[K].EANNLGIPVFAIVDTNSDPDGVDFVIPGnDDAIR.[A]	N29(Deamidated)	1	2	A6T4X1	A6T4X1; B5Y1K2	0	3	0.0159	0	1	1	1190.92077636719	3570.74777584156	6.80925919438955	0.00810466052109756	HCD	MS2	0	33.1	77.1685770402667	69063	Control_CNB3_220917_02.raw	0/0	3.77139973640442			0	0.0001081
High	Sequest HT (A2)	Unambiguous	[K].GLPIPVVITVYADR.[S]		1	2	A6TGN5	B5XYF9; A6TGN5	0	2	0.641	0	1	1	756.94287109375	1512.8784655575	0.0165363585400266	1.25087501601229E-05	CID	MS2		35.09428	77.1476843749333	69041	Control_CNB3_220917_02.raw	0/0	2.34493637084961			0	2.446E-06
High	Sequest HT (A2)	Unambiguous	[R].NVGEHEVNFQVHSEVFAK.[V]		1	1	A6THB4	A6THB4	0	4	0.5212	0	1	1	518.256042480469	2070.00234003188	-0.767186044266847	-0.000397019531305887	HCD	MS2	4.654743	23.56761	77.064002628	68973	Control_CNB3_220917_02.raw	0/0	2.35595393180847			0	6.736E-06
High	Sequest HT (A2)	Unambiguous	[K].TTLTAAITTVLAK.[T]		1	1	A6TEX7	A6TEX7	0	2	0.8062	0	1	1	652.395080566406	1303.78288450281	-0.198428081378307	-0.000129353593820269	CID	MS2		15.34	86.6523947637333	77295	Control_CNB3_220917_03.raw	0/0	3.25397777557373			0	4.335E-06
High	Sequest HT (A2)	Unambiguous	[K].FVNELLPVIDSLDR.[A]		1	2	A6TCM1	B5XVJ9; A6TCM1	0	2	0.6109	0	1	1	815.446350097656	1629.88542356531	0.475822208526253	0.000387767656434335	CID	MS2		33.1	77.0729582832	68978	Control_CNB3_220917_02.raw	0/0	2.38856220245361			0	0.0003836
High	Sequest HT (A2)	Unambiguous	[R].NVGEHEVNFQVHSEVFAK.[V]		1	1	A6THB4	A6THB4	0	3	0.486	0	1	1	690.673950195313	2070.00729732594	1.62763746073234	0.00112307197908497	HCD	MS2	60.75393	29.89817	77.074970864	68980	Control_CNB3_220917_02.raw	0/0	3.5798032283783			0	4.468E-12
High	Sequest HT (A2)	Unambiguous	[R].NVGEHEVNFQVHSEVFAK.[V]		1	1	A6THB4	A6THB4	0	3	0.527	0	1	1	690.673950195313	2070.00729732594	1.62763746073234	0.00112307197908497	CID	MS2		26.62	77.0767520989333	68982	Control_CNB3_220917_02.raw	0/0	3.14926195144653			0	4.14E-10
High	Sequest HT (A2)	Unambiguous	[R].EAVNQVIALLDSGALR.[V]		1	1	B5Y1K5	B5Y1K5	0	2	0.5317	0	1	1	834.968322753906	1668.92936887781	0.874272522192004	0.000729548906519994	HCD	MS2	0	37.39	77.0790184178667	68984	Control_CNB3_220917_02.raw	0/0	3.63270902633667			0	2.802E-09
High	Sequest HT (A2)	Unambiguous	[K].EAAIQVSNVAIFNAATGK.[A]		1	1	A6TEW1	A6TEW1	0	2	0.6782	0	1	1	902.483947753906	1803.96061887781	0.37736304322671	0.000340373906055902	CID	MS2		26.845	77.0477784594667	68965	Control_CNB3_220917_02.raw	0/0	4.32221746444702			0	7.817E-08
High	Sequest HT (A2)	Unambiguous	[R].EAVNQVIALLDSGALR.[V]		1	1	B5Y1K5	B5Y1K5	0	2	0.6079	0	1	1	834.968322753906	1668.92936887781	0.874272522192004	0.000729548906519994	CID	MS2		33.1	77.0806475181333	68986	Control_CNB3_220917_02.raw	0/0	3.28897953033447			0	5.449E-08
High	Sequest HT (A2)	Unambiguous	[R].AEADLAVALEENNIPFEYQLGEGAFYGPK.[I]		1	1	B5XQC6	B5XQC6	0	3	0.7408	0	1	1	1052.51245117188	3155.52280025563	0.638276772966107	0.000671365208139226	CID	MS2		41.16	77.0933264565333	68999	Control_CNB3_220917_02.raw	0/0	3.5481653213501	4672115	77.0558776855469	0	1.25E-06
High	Sequest HT (A2)	Unambiguous	[K].FADVAcAGPLLAAELDALGK.[A]	C6(Carbamidomethyl)	1	1	B5XUB8	B5XUB8	0	2	0.7926	0	1	1	1001.51995849609	2002.03264036219	0.625166115997549	0.000625801093708134	HCD	MS2	0	28.165	77.1418385173333	69035	Control_CNB3_220917_02.raw	0/0	5.40308427810669			0	3.088E-13
High	Sequest HT (A2)	Unambiguous	[K].FADVAcAGPLLAAELDALGK.[A]	C6(Carbamidomethyl)	1	1	B5XUB8	B5XUB8	0	2	0.7834	0	1	1	1001.52038574219	2002.03349485438	1.05197869860608	0.00105304718745813	CID	MS2		37.32	77.1437348589333	69037	Control_CNB3_220917_02.raw	0/0	4.70962858200073			0	7.42E-09
High	Sequest HT (A2)	Unambiguous	[K].IIELAGHLDTYIPEPER.[A]		1	1	A6TEX7	A6TEX7	0	3	0.6163	0	1	1	656.01416015625	1966.02792720875	-0.0459918418968778	-3.01404165838903E-05	HCD	MS2	11.29841	17.66146	77.1446470346667	69038	Control_CNB3_220917_02.raw	0/0	2.58016514778137			0	3.844E-08
High	Sequest HT (A2)	Unambiguous	[K].GLPIPVVITVYADR.[S]		1	2	A6TGN5	B5XYF9; A6TGN5	0	2	0.588	0	1	1	756.94287109375	1512.8784655575	0.0165363585400266	1.25087501601229E-05	HCD	MS2	23.83373	32.8	77.1455071864	69039	Control_CNB3_220917_02.raw	0/0	2.15888118743896			0	0.0001174
High	Sequest HT (A2)	Unambiguous	[K].IIELAGHLDTYIPEPER.[A]		1	1	A6TEX7	A6TEX7	0	3	0.8306	0	1	1	656.014404296875	1966.02865963063	0.326547037728509	0.00021400020841611	CID	MS2		20.48516	77.1464219136	69040	Control_CNB3_220917_02.raw	0/0	3.01414108276367			0	1.879E-05
High	Sequest HT (A2)	Unambiguous	[R].AEADLAVALEENNIPFEYQLGEGAFYGPK.[I]		1	1	B5XQC6	B5XQC6	0	3	0.6017	0	1	1	1052.51245117188	3155.52280025563	0.638276772966107	0.000671365208139226	HCD	MS2	15.2202	33.1	77.0912992346667	68997	Control_CNB3_220917_02.raw	0/0	4.66564655303955	4672115	77.0558776855469	0	1.982E-06
High	Sequest HT (A2)	Unambiguous	[R].ALLNSMVIGVTEGFTK.[K]		1	2	A6TEV7	A6TEV7; B5XNA8	0	3	0.3981	0	1	1	560.639404296875	1679.90365963063	-0.00552375411747451	-3.09312493603405E-06	HCD	MS2	12.15193	32.80472	76.9208004842667	68853	Control_CNB3_220917_02.raw	0/0	2.16174030303955			0	5.144E-05
High	Sequest HT (A2)	Unambiguous	[R].LGIVKPWNSTWFANTK.[E]		1	1	B5XNA0	B5XNA0	0	3	0.8373	0	1	1	621.3359375	1861.99325924	-1.43424051429004	-0.000890183333315993	CID	MS2		27.02528	76.919846716	68852	Control_CNB3_220917_02.raw	0/0	3.32187509536743			0	1.445E-08
High	Sequest HT (A2)	Unambiguous	[K].MVVTLIHPIAMDDGLR.[F]		1	1	A6TEX7	A6TEX7	0	3	0.8367	0	1	1	594.319885253906	1780.94510250172	0.157378103955118	9.34272397898894E-05	CID	MS2		9.324088	76.9187774693333	68851	Control_CNB3_220917_02.raw	0/0	2.45043540000916			0	1.405E-07
High	Sequest HT (A2)	Unambiguous	[K].qLAMHVAASKPEFVKPEDVSAEVVEK.[E]	Q1(Deamidated)	1	1	A6T4X2	A6T4X2	0	5	0.5524	0	1	1	568.700439453125	2839.47309074563	6.50452220148118	0.00369385912506397	HCD	MS2	16.53004	22.85737	76.6355502749333	68603	Control_CNB3_220917_02.raw	0/0	2.47614073753357			0	8.177E-05
High	Sequest HT (A2)	Unambiguous	[K].DMGGLPDALFVIDADHEHIAIK.[E]		1	2	A6T4X1	A6T4X1; B5Y1K2	0	4	0.6973	0	1	1	595.052001953125	2377.1861779225	0.219100472406386	0.000130210625115978	HCD	MS2	24.84292	15.46632	86.6977112970667	77342	Control_CNB3_220917_03.raw	0/0	4.89211511611938			0	1.152E-10
High	Sequest HT (A2)	Unambiguous	[R].GnPTVEAEVHLEGGFVGMAAAPSGASTGSR.[E]	N2(Deamidated)	1	2	A6TD53	B5XV19; A6TD53	0	3	0.5127	0	1	1	953.125244140625	2857.36117916188	6.6734507575529	0.00635611062470209	CID	MS2		40.75	76.6248070661333	68596	Control_CNB3_220917_02.raw	0/0	3.54603910446167			0	0.0001436
High	Sequest HT (A2)	Unambiguous	[R].GnPTVEAEVHLEGGFVGMAAAPSGASTGSR.[E]	N2(Deamidated)	1	2	A6TD53	B5XV19; A6TD53	0	3	0.4926	0	1	1	953.125244140625	2857.36117916188	6.6734507575529	0.00635611062470209	HCD	MS2	70.32394	30.91	76.6228133589333	68594	Control_CNB3_220917_02.raw	0/0	5.37743425369263			0	5.362E-08
High	Sequest HT (A2)	Unambiguous	[K].GNTGENLLALLEGR.[L]		1	1	B5XNB5	B5XNB5	0	3	0.6052	0	1	1	486.263000488281	1456.77444820484	-0.675310095505733	-0.000327925052033606	CID	MS2		40.095	76.6169599285333	68588	Control_CNB3_220917_02.raw	0/0	2.70931172370911	4650264.75	76.4473266601563	0	6.985E-07
High	Sequest HT (A2)	Unambiguous	[K].ISYISTGGGAFLEFVEGK.[V]		1	1	B5XUB8	B5XUB8	0	2	0.625	0	1	1	937.980834960938	1874.95439329188	0.50002941241922	0.00046876593739853	CID	MS2		25.135	76.6159989149333	68587	Control_CNB3_220917_02.raw	0/0	2.47648549079895			0	0.0003059
High	Sequest HT (A2)	Unambiguous	[K].InPIEDMPHDANGTPVDIVLNPLGVPSR.[M]	N2(Deamidated)	1	2	A6TGP0	B5XYF5; A6TGP0	0	3		0.0184	2	2	994.508605957031	2981.51126461109	2.53824306882025	0.00252259369771357	CID	MS2		36.34	76.6133474037333	68584	Control_CNB3_220917_02.raw	0/0	4.26037645339966			0	7.516E-09
High	Sequest HT (A2)	Unambiguous	[K].INPIEDMPHDAnGTPVDIVLNPLGVPSR.[M]	N12(Deamidated)	1	2	A6TGP0	B5XYF5; A6TGP0	0	3	0.0184	0	1	1	994.508605957031	2981.51126461109	2.53824306882025	0.00252259369771357	CID	MS2		36.34	76.6133474037333	68584	Control_CNB3_220917_02.raw	0/0	4.3401026725769			0	1.07E-10
High	Sequest HT (A2)	Unambiguous	[K].INPIEDMPHDAnGTPVDIVLNPLGVPSR.[M]	N12(Deamidated)	1	2	A6TGP0	B5XYF5; A6TGP0	0	3	0.132	0	1	1	994.508605957031	2981.51126461109	2.53824306882025	0.00252259369771357	HCD	MS2	0	26.05	76.6114388016	68582	Control_CNB3_220917_02.raw	0/0	4.62224102020264			0	7.013E-12
High	Sequest HT (A2)	Unambiguous	[R].FGGEAVLAGSIIVR.[Q]		1	1	B5XSV6	B5XSV6	0	2	0.7329	0	1	1	694.900085449219	1388.79289426844	2.35362388760922	0.00163434421881448	CID	MS2		31.5818	76.6097081576	68580	Control_CNB3_220917_02.raw	0/0	3.3702175617218			0	3.17E-05
High	Sequest HT (A2)	Unambiguous	[R].FGGEAVLAGSIIVR.[Q]		1	1	B5XSV6	B5XSV6	0	2	0.6214	0	1	1	694.900085449219	1388.79289426844	2.35362388760922	0.00163434421881448	HCD	MS2	47.81073	33.1	76.6078326930667	68578	Control_CNB3_220917_02.raw	0/0	2.80255174636841			0	6.277E-08
High	Sequest HT (A2)	Unambiguous	[K].ANEIDVPAALIDSEIDVLR.[R]		2	2	A6T5H9; B5Y0U3	A6T5H9; B5Y0U3	0	2	0.5755	0	1	1	1027.04382324219	2053.08036985438	-0.392310657017352	-0.00040272281239595	CID	MS2		42.48	76.6059723581333	68576	Control_CNB3_220917_02.raw	0/0	4.24375534057617			0	1.943E-09
High	Sequest HT (A2)	Unambiguous	[K].ANEIDVPAALIDSEIDVLR.[R]		2	2	A6T5H9; B5Y0U3	A6T5H9; B5Y0U3	0	2	0.6177	0	1	1	1027.04370117188	2053.08012571375	-0.511224915224569	-0.00052479312489595	HCD	MS2	5.954336	33.1	76.603491276	68574	Control_CNB3_220917_02.raw	0/0	4.29002571105957			0	4.384E-09
High	Sequest HT (A2)	Unambiguous	[K].GMNTAVGDEGGYAPNLGSNAEALAVIAEAVK.[A]		1	2	A6TD53	B5XV19; A6TD53	0	3	0.8228	0	1	1	997.1572265625	2989.4571264275	-0.00456688266862423	-4.55083333387544E-06	CID	MS2		35.475	76.6017497570667	68572	Control_CNB3_220917_02.raw	0/0	5.36379528045654			0	1.287E-13
High	Sequest HT (A2)	Unambiguous	[K].GMNTAVGDEGGYAPNLGSNAEALAVIAEAVK.[A]		1	2	A6TD53	B5XV19; A6TD53	0	3	0.6562	0	1	1	997.1572265625	2989.4571264275	-0.00456688266862423	-4.55083333387544E-06	HCD	MS2	0	26.035	76.5998788624	68570	Control_CNB3_220917_02.raw	0/0	4.76656913757324			0	7.458E-11
High	Sequest HT (A2)	Unambiguous	[R].GVLAVMPTIEEFPYTVR.[V]		1	1	A6TEI3	A6TEI3	0	2	0.6269	0	1	1	961.507995605469	1922.00871458094	-0.250752734899711	-0.000240974531266147	CID	MS2		40.83	76.5778322522667	68553	Control_CNB3_220917_02.raw	0/0	3.35183835029602			0	6.974E-06
High	Sequest HT (A2)	Unambiguous	[R].GVLAVMPTIEEFPYTVR.[V]		1	1	A6TEI3	A6TEI3	0	2	0.5176	0	1	1	961.507995605469	1922.00871458094	-0.250752734899711	-0.000240974531266147	HCD	MS2	60.85238	33.1	76.5758278717333	68551	Control_CNB3_220917_02.raw	0/0	2.54867768287659			0	0.0002765
High	Sequest HT (A2)	Unambiguous	[K].EANNLGIPVFAIVDTnSDPDGVDFVIPGnDDAIR.[A]	N16(Deamidated); N29(Deamidated)	1	2	A6T4X1	A6T4X1; B5Y1K2	0	3	0.0806	0	1	1	1191.25231933594	3571.74240474781	9.77876492680169	0.0116422959377642	CID	MS2		39.105	76.5149847933333	68505	Control_CNB3_220917_02.raw	0/0	3.59909629821777			0	0.0001059
High	Sequest HT (A2)	Unambiguous	[K].GNTGENLLALLEGR.[L]		1	1	B5XNB5	B5XNB5	0	2	0.4939	0	1	1	728.890991210938	1456.77470579188	-0.498490095954831	-0.000363094062436176	HCD	MS2	19.91359	24.08564	76.5167699194667	68507	Control_CNB3_220917_02.raw	0/0	3.2591872215271			0	5.379E-07
High	Sequest HT (A2)	Unambiguous	[K].GNTGENLLALLEGR.[L]		1	1	B5XNB5	B5XNB5	0	2	0.4586	0	1	1	728.890991210938	1456.77470579188	-0.498490095954831	-0.000363094062436176	CID	MS2		19.2474	76.5186494322667	68509	Control_CNB3_220917_02.raw	0/0	2.89570665359497			0	1.027E-05
High	Sequest HT (A2)	Unambiguous	[K].MVVTLIHPIAMDDGLR.[F]		1	1	A6TEX7	A6TEX7	0	3	0.5625	0	1	1	594.319274902344	1780.94327144703	-0.870758570833906	-0.000516924322710111	HCD	MS2	18.89036	0.02491464	76.5296081701333	68511	Control_CNB3_220917_02.raw	0/0	1.11730968952179			0	0.0001976
High	Sequest HT (A2)	Unambiguous	[R].LGIVKPWNSTWFANTK.[E]		1	1	B5XNA0	B5XNA0	0	3	0.5797	0	1	1	621.337219238281	1861.99710445484	0.630863271508065	0.000391554947934007	HCD	MS2	14.08897	21.05085	76.5296797850667	68512	Control_CNB3_220917_02.raw	0/0	4.33389616012573			0	6.844E-10
High	Sequest HT (A2)	Unambiguous	[K].MVVTLIHPIAMDDGLR.[F]		1	1	A6TEX7	A6TEX7	0	3	0.8571	0	1	1	594.319274902344	1780.94327144703	-0.870758570833906	-0.000516924322710111	CID	MS2		11.43314	76.5305028154667	68513	Control_CNB3_220917_02.raw	0/0	2.30752182006836			0	4.387E-08
High	Sequest HT (A2)	Unambiguous	[K].AANDDLLNSFWLLDSEK.[G]		1	1	A6TCJ1	A6TCJ1	0	2	0.8089	0	1	1	975.976745605469	1950.94621458094	0.956983186227098	0.000933510468939858	CID	MS2		33.1	76.6364171021333	68604	Control_CNB3_220917_02.raw	0/0	4.96514511108398			0	5.218E-10
High	Sequest HT (A2)	Unambiguous	[R].LGIVKPWNSTWFANTK.[E]		1	1	B5XNA0	B5XNA0	0	3	0.8504	0	1	1	621.337219238281	1861.99710445484	0.630863271508065	0.000391554947934007	CID	MS2		29.44038	76.5315737197333	68514	Control_CNB3_220917_02.raw	0/0	2.74332690238953			0	1.971E-07
High	Sequest HT (A2)	Unambiguous	[K].IADQLIVGGGIANTFVAAQGHNVGK.[S]		1	1	B5XUB8	B5XUB8	0	3	0.5508	0	1	1	817.444580078125	2450.31918697438	1.69580822096621	0.0013850881249103	CID	MS2		38.56	76.5392860186667	68522	Control_CNB3_220917_02.raw	0/0	2.35631489753723			0	1.882E-05
High	Sequest HT (A2)	Unambiguous	[R].IAQFNVVSEAHNEGTIVSVSDGVIR.[I]		1	2	A6TG38	A6TG38; B5XZM2	0	3	0.0695	0	1	1	881.124694824219	2641.35953121266	0.572672332176489	0.000504210885537759	HCD	MS2	0	42.375	76.5516023773333	68535	Control_CNB3_220917_02.raw	0/0	3.01579451560974			0	3.444E-09
High	Sequest HT (A2)	Unambiguous	[R].IAQFNVVSEAHnEGTIVSVSDGVIR.[I]	N12(Deamidated)	1	2	A6TG38	A6TG38; B5XZM2	0	3	0.1286	0	1	1	881.458801269531	2642.36185054859	7.49939573862285	0.00660532286470443	CID	MS2		40.5	76.5543372042667	68536	Control_CNB3_220917_02.raw	0/0	3.50260806083679			0	1.291E-05
High	Sequest HT (A2)	Unambiguous	[K].TTLTAAITTVLAK.[T]		1	1	A6TEX7	A6TEX7	0	2	0.7987	0	1	1	652.395324707031	1303.78337278406	0.176083011622803	0.000114787031179731	HCD	MS2	0	25.84693	76.5642160773333	68539	Control_CNB3_220917_02.raw	0/0	3.02857494354248			0	1.515E-06
High	Sequest HT (A2)	Unambiguous	[K].FGVSAAAAVAVAAGPVEAAEEK.[T]		1	1	A6TGN9	A6TGN9	0	3	0.7254	0	1	1	672.353515625	2015.045993615	0.792883274982933	0.000532564999957685	CID	MS2		15.7889	76.5650908874667	68540	Control_CNB3_220917_02.raw	0/0	3.96519756317139			0	9.588E-12
High	Sequest HT (A2)	Unambiguous	[K].TTLTAAITTVLAK.[T]		1	1	A6TEX7	A6TEX7	0	2	0.864	0	1	1	652.395324707031	1303.78337278406	0.176083011622803	0.000114787031179731	CID	MS2		42.7	76.5660242781333	68541	Control_CNB3_220917_02.raw	0/0	3.31308484077454			0	3.082E-07
High	Sequest HT (A2)	Unambiguous	[K].IADQLIVGGGIANTFVAAQGHNVGK.[S]		1	1	B5XUB8	B5XUB8	0	3	0.661	0	1	1	817.444580078125	2450.31918697438	1.69580822096621	0.0013850881249103	HCD	MS2	62.8247	28.495	76.5373378322667	68520	Control_CNB3_220917_02.raw	0/0	3.51499223709106			0	5.357E-10
High	Sequest HT (A2)	Unambiguous	[K].EGVITVEDGTGLEDELDVVEGMQFDR.[G]		1	3	A6TH53	O66026; B5Y368; A6TH53	0	3	0.383	0	1	1	951.441467285156	2852.30984859547	-1.53392445137089	-0.0014584115103086	HCD	MS2	18.04395	33.1	76.6393750162667	68607	Control_CNB3_220917_02.raw	0/0	4.35520505905151	9762771.25	76.6449737548828	0	0.0001445
High	Sequest HT (A2)	Unambiguous	[K].EGVITVEDGTGLEDELDVVEGMQFDR.[G]		1	3	A6TH53	O66026; B5Y368; A6TH53	0	3	0.6133	0	1	1	951.441467285156	2852.30984859547	-1.53392445137089	-0.0014584115103086	CID	MS2		41.25	76.6417668266667	68609	Control_CNB3_220917_02.raw	0/0	4.81118202209473	9762771.25	76.6449737548828	0	5.483E-08
High	Sequest HT (A2)	Unambiguous	[R].ALLNSMVIGVTEGFTK.[K]		1	2	A6TEV7	A6TEV7; B5XNA8	0	2	0.6542	0	1	1	840.455810546875	1679.90434446375	0.402138386071087	0.000337776875085183	HCD	MS2	5.176684	26.935	76.6787482525333	68644	Control_CNB3_220917_02.raw	0/0	3.47321748733521			0	6.418E-08
High	Sequest HT (A2)	Unambiguous	[R].VGAGPFPTELFDETGEFLcK.[Q]	C19(Carbamidomethyl)	1	2	A6TH93	B5Y325; A6TH93	0	2	0.8377	0	1	1	1107.5263671875	2214.045457745	1.40488053624352	0.00155523250005629	HCD	MS2	0	33.1	76.8515637336	68788	Control_CNB3_220917_02.raw	0/0	4.5564980506897			0	1.513E-07
High	Sequest HT (A2)	Unambiguous	[K].FGVSAAAAVAVAAGPVEAAEEK.[T]		1	1	A6TGN9	A6TGN9	0	2	0.8577	0	1	1	1008.02587890625	2015.0444811825	0.0423129634385033	4.26312499257619E-05	CID	MS2		33.1	76.8524407013333	68789	Control_CNB3_220917_02.raw	0/0	5.12530612945557			0	6.349E-13
High	Sequest HT (A2)	Unambiguous	[R].VGAGPFPTELFDETGEFLcK.[Q]	C19(Carbamidomethyl)	1	2	A6TH93	B5Y325; A6TH93	0	2	0.878	0	1	1	1107.52551269531	2214.04374876063	0.632996305077151	0.000700740312556292	CID	MS2		41.52	76.85354092	68790	Control_CNB3_220917_02.raw	0/0	5.32550239562988			0	5.073E-10
High	Sequest HT (A2)	Unambiguous	[K].MVVTLIHPIAMDDGLR.[F]		1	1	A6TEX7	A6TEX7	0	2	0.6886	0	1	1	890.977294921875	1780.94731321375	1.39869226689069	0.00124549687529907	HCD	MS2	0	33.1	76.8632402149333	68800	Control_CNB3_220917_02.raw	0/0	3.94681215286255			0	1.065E-06
High	Sequest HT (A2)	Unambiguous	[K].ATLKPEGQQALDQLYTQLSNMDPK.[D]		1	1	P24017	P24017	0	3	0.6649	0	1	1	897.120239257813	2689.34616451344	-1.48418254613183	-0.00133049552065737	CID	MS2		23.4389	76.8766734029333	68814	Control_CNB3_220917_02.raw	0/0	3.67294239997864			0	4.982E-07
High	Sequest HT (A2)	Unambiguous	[R].GNPTVEAEVHLEGGFVGMAAAPSGASTGSR.[E]		1	2	A6TD53	B5XV19; A6TD53	0	3	0.3526	0	1	1	952.790771484375	2856.35776119313	-0.116804989016468	-0.000111212291964572	HCD	MS2	48.62781	33.64	76.8813940112	68819	Control_CNB3_220917_02.raw	0/0	3.79545974731445			0	3.941E-05
High	Sequest HT (A2)	Unambiguous	[R].TKPHVNVGTIGHVDHGK.[T]		1	1	A6TEX7	A6TEX7	0	4	0.4753	0	1	1	449.745178222656	1795.95888300063	1.49936320262812	0.000673197656283264	CID	MS2		33.1	76.8267524290667	68768	Control_CNB3_220917_02.raw	0/0	1.62261283397675			0	2.299E-06
High	Sequest HT (A2)	Unambiguous	[K].FADVAcAGPLLAAELDALGK.[A]	C6(Carbamidomethyl)	1	1	B5XUB8	B5XUB8	0	3	0.6624	0	1	1	668.017028808594	2002.03653316578	2.56959296945594	0.0017148019270626	CID	MS2		33.1	76.8894975397333	68824	Control_CNB3_220917_02.raw	0/0	4.70961904525757			0	3.284E-10
High	Sequest HT (A2)	Unambiguous	[R].KDVNPDEAVAIGAAVQGGVLTGDVK.[D]		1	2	A6T4F4	A6T4F4; B5Y242	1	3	0.5244	0	1	1	808.431030273438	2423.27853756031	0.369120028460522	0.000298160104193812	CID	MS2		42.075	76.8949512074667	68829	Control_CNB3_220917_02.raw	0/0	3.49073934555054			0	0.0002824
High	Sequest HT (A2)	Unambiguous	[K].GNTGENLLALLEGR.[L]		1	1	B5XNB5	B5XNB5	0	2	0.3732	0	1	1	728.890930175781	1456.77458372156	-0.582284969083689	-0.000424129218686176	HCD	MS2	28.99044	24.76	76.9041428834667	68839	Control_CNB3_220917_02.raw	0/0	2.83938050270081			0	1.988E-06
High	Sequest HT (A2)	Unambiguous	[K].GNTGENLLALLEGR.[L]		1	1	B5XNB5	B5XNB5	0	2	0.476	0	1	1	728.890930175781	1456.77458372156	-0.582284969083689	-0.000424129218686176	CID	MS2		29.90638	76.9058802370667	68841	Control_CNB3_220917_02.raw	0/0	3.33955836296082			0	2.154E-06
High	Sequest HT (A2)	Unambiguous	[R].NQQIAGIGAALIEHWQR.[-]		1	8	P37323	P0A3M1; P0A9Z9; P30896; P0A9Z8; Q9S424; P37323; Q9AHN9; P0AD64	0	3	0.5772	0	1	1	635.675659179688	1905.01242427906	1.82164973857766	0.00115675302102621	HCD	MS2	17.29603	29.6964	76.910444652	68846	Control_CNB3_220917_02.raw	0/0	2.98176074028015			0	7.321E-08
High	Sequest HT (A2)	Unambiguous	[K].MVVTLIHPIAMDDGLR.[F]		1	1	A6TEX7	A6TEX7	0	3	0.9015	0	1	1	594.319885253906	1780.94510250172	0.157378103955118	9.34272397898894E-05	HCD	MS2	7.934228	0.03393222	76.9178827725333	68849	Control_CNB3_220917_02.raw	0/0	1.32015085220337			0	5.121E-05
High	Sequest HT (A2)	Unambiguous	[R].LGIVKPWNSTWFANTK.[E]		1	1	B5XNA0	B5XNA0	0	3	0.7727	0	1	1	621.3359375	1861.99325924	-1.43424051429004	-0.000890183333315993	HCD	MS2	0	21.77553	76.9179544936	68850	Control_CNB3_220917_02.raw	0/0	3.96450901031494			0	2.557E-09
High	Sequest HT (A2)	Unambiguous	[R].KDVNPDEAVAIGAAVQGGVLTGDVK.[D]		1	2	A6T4F4	A6T4F4; B5Y242	1	3	0.5	0	1	1	808.431030273438	2423.27853756031	0.369120028460522	0.000298160104193812	HCD	MS2	0	33.1	76.8924850669333	68827	Control_CNB3_220917_02.raw	0/0	3.33630013465881			0	8.033E-07
High	Sequest HT (A2)	Unambiguous	[K].MVVTLIHPIAMDDGLR.[F]		1	1	A6TEX7	A6TEX7	0	2	0.5347	0	1	1	890.974609375	1780.94194212	-1.61717531249044	-0.00144004999970093	HCD	MS2	62.88762	30.25	77.2477026922667	69138	Control_CNB3_220917_02.raw	0/0	3.88747072219849			0	0.0002376
High	Sequest HT (A2)	Unambiguous	[R].TKPHVNVGTIGHVDHGK.[T]		1	1	A6TEX7	A6TEX7	0	4	0.6364	0	1	1	449.744262695313	1795.95522089125	-0.539722937091022	-0.000242329687466736	HCD	MS2	0	43.495	76.8213547714667	68766	Control_CNB3_220917_02.raw	0/0	3.74426436424255			0	1.005E-08
High	Sequest HT (A2)	Unambiguous	[K].ALIEEMASAYEDPSEVVEFYSK.[N]		1	1	A6T5H9	A6T5H9	0	2	0.7551	0	1	1	1254.07861328125	2507.1499499325	-1.38141028069842	-0.00173170375023801	HCD	MS2	64.00655	33.1	76.8141570789333	68759	Control_CNB3_220917_02.raw	0/0	4.857008934021			0	4.326E-06
High	Sequest HT (A2)	Unambiguous	[R].ALLNSMVIGVTEGFTK.[K]		1	2	A6TEV7	A6TEV7; B5XNA8	0	2	0.8321	0	1	1	840.455810546875	1679.90434446375	0.402138386071087	0.000337776875085183	CID	MS2		29.00251	76.6805548186667	68646	Control_CNB3_220917_02.raw	0/0	4.04984092712402			0	3.671E-06
High	Sequest HT (A2)	Unambiguous	[K].FVNELLPVIDSLDR.[A]		1	2	A6TCM1	B5XVJ9; A6TCM1	0	2	0.3414	0	1	1	815.445922851563	1629.88456907313	-0.0484432286215861	-3.94784373156654E-05	HCD	MS2	12.34701	28.96536	76.7205714448	68677	Control_CNB3_220917_02.raw	0/0	2.90304684638977			0	5.811E-05
High	Sequest HT (A2)	Unambiguous	[R].NVGEHEVNFQVHSEVFAK.[V]		1	1	A6THB4	A6THB4	0	3	0.6414	0	1	1	690.67431640625	2070.00839595875	2.15837694271153	0.00148928291658497	CID	MS2		27.73	76.7214486	68678	Control_CNB3_220917_02.raw	0/0	3.42804384231567			0	6.882E-08
High	Sequest HT (A2)	Unambiguous	[R].EAVNQVIALLDSGALR.[V]		1	1	B5Y1K5	B5Y1K5	0	2	0.575	0	1	1	834.968566894531	1668.92985715906	1.16684432660527	0.000973689531519994	HCD	MS2	0	19.15	76.7285421632	68685	Control_CNB3_220917_02.raw	0/0	3.2005774974823			0	1.176E-05
High	Sequest HT (A2)	Unambiguous	[R].EAVNQVIALLDSGALR.[V]		1	1	B5Y1K5	B5Y1K5	0	2	0.6379	0	1	1	834.968566894531	1668.92985715906	1.16684432660527	0.000973689531519994	CID	MS2		30.07	76.7302504213333	68687	Control_CNB3_220917_02.raw	0/0	2.8950355052948			0	8.621E-07
High	Sequest HT (A2)	Unambiguous	[K].FADVAcAGPLLAAELDALGK.[A]	C6(Carbamidomethyl)	1	1	B5XUB8	B5XUB8	0	2	0.7641	0	1	1	1001.52075195313	2002.03422727625	1.41781805512768	0.00141925812495813	CID	MS2		28.165	76.7676298546667	68721	Control_CNB3_220917_02.raw	0/0	5.68005323410034			0	5.763E-09
High	Sequest HT (A2)	Unambiguous	[K].ALIEEMASAYEDPSEVVEFYSK.[N]		1	1	A6T5H9	A6T5H9	0	2	0.931	0	1	1	1254.08068847656	2507.15410032313	0.274009209356194	0.000343491562261988	CID	MS2		42.67	76.8165076698667	68761	Control_CNB3_220917_02.raw	0/0	4.20323657989502			0	2.657E-06
High	Sequest HT (A2)	Unambiguous	[K].IIELAGHLDTYIPEPER.[A]		1	1	A6TEX7	A6TEX7	0	3	0.6124	0	1	1	656.014770507813	1966.02975826344	0.885355357166589	0.00058021114591611	HCD	MS2	8.623574	20.28716	76.7696386898667	68723	Control_CNB3_220917_02.raw	0/0	3.07405209541321			0	5.66E-08
High	Sequest HT (A2)	Unambiguous	[K].IIELAGHLDTYIPEPER.[A]		1	1	A6TEX7	A6TEX7	0	3	0.7765	0	1	1	656.015441894531	1966.03177242359	1.9098372761364	0.00125159786466611	CID	MS2		20.68958	76.7713428213333	68725	Control_CNB3_220917_02.raw	0/0	2.64071822166443			0	1.621E-05
High	Sequest HT (A2)	Unambiguous	[K].GLPIPVVITVYADR.[S]		1	2	A6TGN5	B5XYF9; A6TGN5	0	2	0.5977	0	1	1	756.943908691406	1512.88054075281	1.38822310936668	0.00105010640641012	CID	MS2		31.47034	76.7726878026667	68726	Control_CNB3_220917_02.raw	0/0	2.61167168617249			0	1.119E-05
High	Sequest HT (A2)	Unambiguous	[K].FTESVDVAVNLGIDAR.[K]		1	1	A6TGN6	A6TGN6	0	2	0.4969	0	1	1	853.442565917969	1705.87785520594	1.35729476385324	0.00115768796899829	HCD	MS2	14.58348	35.415	76.7736881448	68727	Control_CNB3_220917_02.raw	0/0	3.19922137260437			0	1.106E-06
High	Sequest HT (A2)	Unambiguous	[K].FTESVDVAVNLGIDAR.[K]		1	1	A6TGN6	A6TGN6	0	2	0.6119	0	1	1	853.442565917969	1705.87785520594	1.35729476385324	0.00115768796899829	CID	MS2		17.26	76.775302664	68729	Control_CNB3_220917_02.raw	0/0	3.34918141365051			0	5.26E-05
High	Sequest HT (A2)	Unambiguous	[K].cDMVDDEELLELVEMEVR.[E]	C1(Carbamidomethyl)	1	1	A6TEX7	A6TEX7	0	2	0.8356	0	1	1	1112.49584960938	2223.98442258875	1.18051719356077	0.00131272437484498	HCD	MS2	0	33.1	76.7887872173333	68740	Control_CNB3_220917_02.raw	0/0	4.31679058074951			0	7.634E-10
High	Sequest HT (A2)	Unambiguous	[K].cDMVDDEELLELVEMEVR.[E]	C1(Carbamidomethyl)	1	1	A6TEX7	A6TEX7	0	2	0.9353	0	1	1	1112.49584960938	2223.98442258875	1.18051719356077	0.00131272437484498	CID	MS2		41.01	76.7908081410667	68742	Control_CNB3_220917_02.raw	0/0	4.16543579101563			0	1.045E-08
High	Sequest HT (A2)	Unambiguous	[K].GLPIPVVITVYADR.[S]		1	2	A6TGN5	B5XYF9; A6TGN5	0	2	0.4061	0	1	1	756.943908691406	1512.88054075281	1.38822310936668	0.00105010640641012	HCD	MS2	10.13	30.5694	76.7704257586667	68724	Control_CNB3_220917_02.raw	0/0	2.29087114334106			0	0.0003252
High	Sequest HT (A2)	Unambiguous	[R].VGAGPFPTELFDETGEFLcK.[Q]	C19(Carbamidomethyl)	1	2	A6TH93	B5Y325; A6TH93	0	2	0.8745	0	1	1	1107.5263671875	2214.045457745	1.40488053624352	0.00155523250005629	CID	MS2		41.52	76.4842339981333	68485	Control_CNB3_220917_02.raw	0/0	4.61588287353516			0	2.467E-06
High	Sequest HT (A2)	Unambiguous	[R].TKPHVNVGTIGHVDHGK.[T]		1	1	A6TEX7	A6TEX7	0	4	0.4143	0	1	1	449.744384765625	1795.9557091725	-0.26784478512847	-0.000120259374966736	CID	MS2		30.01	77.2485612	69139	Control_CNB3_220917_02.raw	0/0	1.39575302600861			0	2.272E-05
High	Sequest HT (A2)	Unambiguous	[K].GNTGENLLALLEGR.[L]		1	1	B5XNB5	B5XNB5	0	2	0.4291	0	1	1	728.890930175781	1456.77458372156	-0.582284969083689	-0.000424129218686176	CID	MS2		23.51896	77.2652248008	69150	Control_CNB3_220917_02.raw	0/0	2.82138776779175			0	7.679E-07
High	Sequest HT (A2)	Unambiguous	[K].QLAMHVAASKPEFVKPEDVSAEVVEK.[E]		1	1	A6T4X2	A6T4X2	0	4	0.5734	0	1	1	710.373474121094	2838.47206659438	0.514764666751472	0.000365286093824579	HCD	MS2	36.76514	31.40827	77.7827045624	69589	Control_CNB3_220917_02.raw	0/0	2.17714810371399			0	1.218E-07
High	Sequest HT (A2)	Unambiguous	[K].AANDDLLNSFWLLDSEK.[G]		1	1	A6TCJ1	A6TCJ1	0	2	0.8087	0	1	1	975.974731445313	1950.94218626063	-1.10782215665115	-0.00108064968731014	CID	MS2		42.48	77.7817026002667	69588	Control_CNB3_220917_02.raw	0/0	5.48758602142334			0	1.416E-09
High	Sequest HT (A2)	Unambiguous	[K].AANDDLLNSFWLLDSEK.[G]		1	1	A6TCJ1	A6TCJ1	0	2	0.7154	0	1	1	975.974731445313	1950.94218626063	-1.10782215665115	-0.00108064968731014	HCD	MS2	5.940316	33.1	77.779723176	69586	Control_CNB3_220917_02.raw	0/0	4.98546552658081			0	8.916E-11
High	Sequest HT (A2)	Unambiguous	[R].GnPTVEAEVHLEGGFVGMAAAPSGASTGSR.[E]	N2(Deamidated)	1	2	A6TD53	B5XV19; A6TD53	0	3	0.4782	0	1	1	953.125366210938	2857.36154537281	6.80161564761349	0.00647818093720209	HCD	MS2	0	39.33	77.7559330792	69564	Control_CNB3_220917_02.raw	0/0	5.03953838348389			0	3.732E-08
High	Sequest HT (A2)	Unambiguous	[R].FGGEAVLAGSIIVR.[Q]		1	1	B5XSV6	B5XSV6	0	2	0.7162	0	1	1	694.897033691406	1388.78679075281	-2.0412214601525	-0.00141741359368552	CID	MS2		36.34	77.7468767288	69555	Control_CNB3_220917_02.raw	0/0	3.03323745727539			0	2.354E-05
High	Sequest HT (A2)	Unambiguous	[R].FGGEAVLAGSIIVR.[Q]		1	1	B5XSV6	B5XSV6	0	2	0.5881	0	1	1	694.897033691406	1388.78679075281	-2.0412214601525	-0.00141741359368552	HCD	MS2	26.91294	26.05	77.745089432	69553	Control_CNB3_220917_02.raw	0/0	3.18223214149475			0	3.807E-07
High	Sequest HT (A2)	Unambiguous	[K].ANEIDVPAALIDSEIDVLR.[R]		2	2	A6T5H9; B5Y0U3	A6T5H9; B5Y0U3	0	2	0.5752	0	1	1	1027.04443359375	2053.0815905575	0.202260634018731	0.00020762875010405	CID	MS2		35.475	77.743350124	69551	Control_CNB3_220917_02.raw	0/0	4.59276533126831			0	2.891E-10
High	Sequest HT (A2)	Unambiguous	[K].ANEIDVPAALIDSEIDVLR.[R]		2	2	A6T5H9; B5Y0U3	A6T5H9; B5Y0U3	0	2	0.6548	0	1	1	1027.04479980469	2053.08232297938	0.559003408640381	0.00057383968760405	HCD	MS2	3.602112	26.035	77.7414873474667	69549	Control_CNB3_220917_02.raw	0/0	4.19965171813965			0	2.724E-07
High	Sequest HT (A2)	Unambiguous	[R].IAQFNVVSEAHnEGTIVSVSDGVIR.[I]	N12(Deamidated)	1	2	A6TG38	A6TG38; B5XZM2	0	3	0.251	0	1	1	881.458129882813	2642.35983638844	6.73713251535692	0.00593393614595443	CID	MS2		33.1	77.7301380648	69543	Control_CNB3_220917_02.raw	0/0	2.63146471977234			0	1.617E-06
High	Sequest HT (A2)	Unambiguous	[R].LAAEQGIPVWAPEDVnHPLWIER.[I]	N16(Deamidated)	1	2	A6TF98	A6TF98; B5XTK9	0	3	0.0836	0	1	1	881.123962402344	2641.35733394703	6.2170910820495	0.00547381901056469	HCD	MS2	20.4707	31.48	77.7285215365333	69541	Control_CNB3_220917_02.raw	0/0	3.1119167804718			0	1.402E-05
High	Sequest HT (A2)	Unambiguous	[-].METTKPSFQDVLEFVR.[L]		1	1	B5XPI0	B5XPI0	0	3	0.6156	0	1	1	642.992309570313	1926.96237545094	-0.310918824283046	-0.000199709687497792	CID	MS2		41.46	77.7203930024	69536	Control_CNB3_220917_02.raw	0/0	2.94002676010132	5275230	77.7416915893555	0	6.944E-06
High	Sequest HT (A2)	Unambiguous	[-].METTKPSFQDVLEFVR.[L]		1	1	B5XPI0	B5XPI0	0	3	0.5799	0	1	1	642.992309570313	1926.96237545094	-0.310918824283046	-0.000199709687497792	HCD	MS2	0	33.1	77.7183826453333	69534	Control_CNB3_220917_02.raw	0/0	3.69280791282654	5275230	77.7416915893555	0	1.19E-05
High	Sequest HT (A2)	Unambiguous	[K].IADQISDAVLDAILEQDPK.[A]		1	2	A6TDV1	A6TDV1; B5XUA8	0	3	0.1812	0	1	1	685.358215332031	2054.06009273609	-2.48197278672748	-0.00169937796863451	CID	MS2		21.26545	77.7069599002667	69523	Control_CNB3_220917_02.raw	0/0	2.87275314331055			0	3.014E-07
High	Sequest HT (A2)	Unambiguous	[R].AEADLAVALEEnNIPFEYQLGEGAFYGPK.[I]	N12(Deamidated)	1	1	B5XQC6	B5XQC6	0	3		0.0296	2	2	1052.8447265625	3156.5196264275	4.69641848454449	0.00494142249980589	CID	MS2		33.1	77.6948769957333	69516	Control_CNB3_220917_02.raw	0/0	3.93463683128357			0	8.983E-05
High	Sequest HT (A2)	Unambiguous	[R].AEADLAVALEENnIPFEYQLGEGAFYGPK.[I]	N13(Deamidated)	1	1	B5XQC6	B5XQC6	0	3	0.0296	0	1	1	1052.8447265625	3156.5196264275	4.69641848454449	0.00494142249980589	CID	MS2		33.1	77.6948769957333	69516	Control_CNB3_220917_02.raw	0/0	4.04739570617676			0	8.048E-05
High	Sequest HT (A2)	Unambiguous	[R].AEADLAVALEENNIPFEYQLGEGAFYGPK.[I]		1	1	B5XQC6	B5XQC6	0	3	0.722	0	1	1	1052.50939941406	3155.51364498219	-2.26307424257931	-0.00238039260436077	HCD	MS2	0	42.625	77.6930378106667	69514	Control_CNB3_220917_02.raw	0/0	5.00083541870117			0	3.122E-06
High	Sequest HT (A2)	Unambiguous	[K].IAEQVIIQYGGSVNAGnAAELFTQPDIDGALVGGASLK.[A]	N17(Deamidated)	1	1	Q7X222	Q7X222	0	3	0.0613	0	1	1	1263.32104492188	3787.94858150563	2.56266955377614	0.00323574520821894	CID	MS2		42.585	77.6882044874667	69509	Control_CNB3_220917_02.raw	0/0	4.07778596878052	4872062.75	77.7225952148438	0	1.14E-05
High	Sequest HT (A2)	Unambiguous	[K].VINDNFGIVEGLMTTVHATTATqK.[T]	Q23(Deamidated)	1	1	P24164	P24164	0	3	0.144	0	1	1	854.441711425781	2561.31058101734	7.41892391276492	0.00633400911431078	CID	MS2		41.97	77.6172367912	69453	Control_CNB3_220917_02.raw	0/0	2.50387907028198			0	1.991E-06
High	Sequest HT (A2)	Unambiguous	[K].FADVAcAGPLLAAELDALGK.[A]	C6(Carbamidomethyl)	1	1	B5XUB8	B5XUB8	0	3	0.7276	0	1	1	668.015380859375	2002.03158931813	0.100177312935148	6.68527083125999E-05	HCD	MS2	12.26557	25.12	77.6311963538667	69460	Control_CNB3_220917_02.raw	0/0	5.35825777053833			0	2.491E-12
High	Sequest HT (A2)	Unambiguous	[K].GNTGENLLALLEGR.[L]		1	1	B5XNB5	B5XNB5	0	2	0.4261	0	1	1	728.891052246094	1456.77482786219	-0.414695222825974	-0.000302058906186176	CID	MS2		25.90951	77.6319400810667	69461	Control_CNB3_220917_02.raw	0/0	2.91468667984009			0	1.496E-05
High	Sequest HT (A2)	Unambiguous	[K].FADVAcAGPLLAAELDALGK.[A]	C6(Carbamidomethyl)	1	1	B5XUB8	B5XUB8	0	3	0.7092	0	1	1	668.015380859375	2002.03158931813	0.100177312935148	6.68527083125999E-05	CID	MS2		21.66941	77.6330467192	69462	Control_CNB3_220917_02.raw	0/0	4.78395891189575			0	4.989E-12
High	Sequest HT (A2)	Unambiguous	[R].TKPHVNVGTIGHVDHGK.[T]		1	1	A6TEX7	A6TEX7	0	4	0.6315	0	1	1	449.743988037109	1795.95412225844	-1.15144877900676	-0.000516987890591736	HCD	MS2	24.03617	33.1	77.639114664	69468	Control_CNB3_220917_02.raw	0/0	4.25886917114258			0	1.467E-09
High	Sequest HT (A2)	Unambiguous	[R].TKPHVNVGTIGHVDHGK.[T]		1	1	A6TEX7	A6TEX7	0	4	0.3776	0	1	1	449.743988037109	1795.95412225844	-1.15144877900676	-0.000516987890591736	CID	MS2		41.07	77.641075416	69470	Control_CNB3_220917_02.raw	0/0	1.96209740638733			0	4.094E-06
High	Sequest HT (A2)	Unambiguous	[K].GVDLGEFPIMTFAEAER.[R]		1	1	A6TB35	A6TB35	0	2	0.624	0	1	1	941.455078125	1881.90287962	-1.19333858527409	-0.00112287499996455	HCD	MS2	22.10872	42.595	77.7979872586667	69605	Control_CNB3_220917_02.raw	0/0	3.593101978302			0	0.0003036
High	Sequest HT (A2)	Unambiguous	[K].MVVTLIHPIAMDDGLR.[F]		1	1	A6TEX7	A6TEX7	0	2	0.5821	0	1	1	890.975891113281	1780.94450559656	-0.177783967785809	-0.000158311718450932	HCD	MS2	14.89154	40.765	77.6420502	69471	Control_CNB3_220917_02.raw	0/0	4.01785373687744			0	5.065E-06
High	Sequest HT (A2)	Unambiguous	[R].LGIVKPWNSTWFANTK.[E]		1	1	B5XNA0	B5XNA0	0	3	0.6746	0	1	1	621.336242675781	1861.99417476734	-0.942549136719066	-0.000585007552065993	HCD	MS2	0	18.10019	77.6705904629333	69491	Control_CNB3_220917_02.raw	0/0	4.21056652069092			0	1.11E-08
High	Sequest HT (A2)	Unambiguous	[K].MVVTLIHPIAMDDGLR.[F]		1	1	A6TEX7	A6TEX7	0	3	0.87	0	1	1	594.319458007813	1780.94382076344	-0.562317568397199	-0.000333818853960111	CID	MS2		11.59374	77.6714140442667	69492	Control_CNB3_220917_02.raw	0/0	3.00479865074158			0	4.348E-10
High	Sequest HT (A2)	Unambiguous	[R].LGIVKPWNSTWFANTK.[E]		1	1	B5XNA0	B5XNA0	0	3	0.7276	0	1	1	621.336242675781	1861.99417476734	-0.942549136719066	-0.000585007552065993	CID	MS2		30.25391	77.6724844581333	69493	Control_CNB3_220917_02.raw	0/0	3.11876153945923			0	6.799E-10
High	Sequest HT (A2)	Unambiguous	[R].NQQIAGIGAALIEHWQR.[-]		1	8	P37323	P0A3M1; P0A9Z9; P30896; P0A9Z8; Q9S424; P37323; Q9AHN9; P0AD64	0	3	0.7422	0	1	1	635.674560546875	1905.00912838063	0.091527457238817	5.81202085262097E-05	HCD	MS2	54.10934	25.3884	77.6785734925333	69499	Control_CNB3_220917_02.raw	0/0	4.18952512741089			0	6.158E-08
High	Sequest HT (A2)	Unambiguous	[R].EAVNQVIALLDSGALR.[V]		1	1	B5Y1K5	B5Y1K5	0	3	0.1282	0	1	1	556.980407714844	1668.92666988453	-0.74292931463524	-0.00041329848939616	HCD	MS2	53.16198	41.635	77.6815761661333	69502	Control_CNB3_220917_02.raw	0/0	1.95499134063721			0	0.0001654
High	Sequest HT (A2)	Unambiguous	[R].EAVNQVIALLDSGALR.[V]		1	1	B5Y1K5	B5Y1K5	0	3	0.5286	0	1	1	556.980407714844	1668.92666988453	-0.74292931463524	-0.00041329848939616	CID	MS2		33.1	77.6832754010667	69504	Control_CNB3_220917_02.raw	0/0	2.27163529396057			0	7.422E-06
High	Sequest HT (A2)	Unambiguous	[K].QLAMHVAASKPEFVKPEDVSAEVVEK.[E]		1	1	A6T4X2	A6T4X2	0	5	0.4184	0	1	1	568.499938964844	2838.47058830422	-0.00604049973152068	-3.42915618603001E-06	HCD	MS2	20.39173	31.435	77.6532644410667	69483	Control_CNB3_220917_02.raw	0/0	1.96398913860321			0	6.787E-06
High	Sequest HT (A2)	Unambiguous	[K].ATLKPEGQQALDQLYTQLSnMDPK.[D]	N20(Deamidated)	1	1	P24017	P24017	0	3		0.0161	2	3	897.456420898438	2690.35470943531	7.63378599089061	0.00684581177100929	CID	MS2		22.93696	77.6161240632	69452	Control_CNB3_220917_02.raw	0/0	4.87867069244385			0	3.796E-07
High	Sequest HT (A2)	Unambiguous	[K].GVDLGEFPIMTFAEAER.[R]		1	1	A6TB35	A6TB35	0	2	0.6667	0	1	1	941.455078125	1881.90287962	-1.19333858527409	-0.00112287499996455	CID	MS2		22.555	77.7997664338667	69607	Control_CNB3_220917_02.raw	0/0	3.1533739566803			0	7.024E-06
High	Sequest HT (A2)	Unambiguous	[R].ALLNSMVIGVTEGFTK.[K]		1	2	A6TEV7	A6TEV7; B5XNA8	0	2	0.8075	0	1	1	840.455383300781	1679.90348997156	-0.106517082283497	-8.94692186648172E-05	CID	MS2		22.825	77.8197029317333	69622	Control_CNB3_220917_02.raw	0/0	4.25546884536743			0	3.148E-06
High	Sequest HT (A2)	Unambiguous	[R].EAVNQVIALLDSGALR.[V]		1	1	B5Y1K5	B5Y1K5	0	2	0.4197	0	1	1	834.966186523438	1668.92509641688	-1.6857307664241	-0.00140668156223001	HCD	MS2	0	42.18	77.9165468162667	69706	Control_CNB3_220917_02.raw	0/0	3.04521083831787			0	5.664E-08
High	Sequest HT (A2)	Unambiguous	[K].EAnNLGIPVFAIVDTNSDPDGVDFVIPGNDDAIR.[A]	N3(Deamidated)	1	2	A6T4X1	A6T4X1; B5Y1K2	0	3		0.0099	2	2	1190.91577148438	3570.73276119313	2.60432744935914	0.00309977770859756	CID	MS2		42.685	77.9116641269333	69701	Control_CNB3_220917_02.raw	0/0	4.00972318649292			0	2.981E-06
High	Sequest HT (A2)	Unambiguous	[K].EANnLGIPVFAIVDTNSDPDGVDFVIPGNDDAIR.[A]	N4(Deamidated)	1	2	A6T4X1	A6T4X1; B5Y1K2	0	3	0.0099	0	1	1	1190.91577148438	3570.73276119313	2.60432744935914	0.00309977770859756	CID	MS2		42.685	77.9116641269333	69701	Control_CNB3_220917_02.raw	0/0	4.05201578140259			0	3.73E-06
High	Sequest HT (A2)	Unambiguous	[R].DFNEALVHQVVVAYAAGAR.[Q]		1	1	A6TEX1	A6TEX1	0	3	0.5828	0	1	1	677.352844238281	2030.04397945484	-0.699282467826231	-0.000473191718810995	CID	MS2		33.1	77.9105676629333	69700	Control_CNB3_220917_02.raw	0/0	3.1430652141571			0	7.28E-05
High	Sequest HT (A2)	Unambiguous	[K].TILWNGPVGVFEFPNFR.[K]		1	1	B5XUB8	B5XUB8	0	2	0.2985	0	1	1	997.020629882813	1993.03398313563	0.471440063541227	0.000469797812343131	HCD	MS2	0	42.64	86.6434975821333	77285	Control_CNB3_220917_03.raw	0/0	3.2537214756012			0	7.137E-07
High	Sequest HT (A2)	Unambiguous	[R].DFNEALVHQVVVAYAAGAR.[Q]		1	1	A6TEX1	A6TEX1	0	3	0.5903	0	1	1	677.352844238281	2030.04397945484	-0.699282467826231	-0.000473191718810995	HCD	MS2	53.65406	35.415	77.9088906472	69698	Control_CNB3_220917_02.raw	0/0	4.32260417938232			0	1.851E-09
High	Sequest HT (A2)	Unambiguous	[K].GLPIPVVITVYADR.[S]		1	2	A6TGN5	B5XYF9; A6TGN5	0	2	0.619	0	1	1	756.942626953125	1512.87797727625	-0.306213465183891	-0.000231631874839877	CID	MS2		40.845	77.9079178797333	69697	Control_CNB3_220917_02.raw	0/0	2.52456212043762			0	1.74E-05
High	Sequest HT (A2)	Unambiguous	[K].GLPIPVVITVYADR.[S]		1	2	A6TGN5	B5XYF9; A6TGN5	0	2	0.4615	0	1	1	756.942626953125	1512.87797727625	-0.306213465183891	-0.000231631874839877	HCD	MS2	50.67796	33.1	77.9060155421333	69695	Control_CNB3_220917_02.raw	0/0	2.20869755744934			0	0.0002635
High	Sequest HT (A2)	Unambiguous	[K].FVNELLPVIDSLDR.[A]		1	2	A6TCM1	B5XVJ9; A6TCM1	0	2	0.4424	0	1	1	815.44677734375	1629.8862780575	1.00008764567409	0.000815013750184335	CID	MS2		35.56466	77.9042303426667	69693	Control_CNB3_220917_02.raw	0/0	2.68503761291504			0	0.0001457
High	Sequest HT (A2)	Unambiguous	[K].IIELAGHLDTYIPEPER.[A]		1	1	A6TEX7	A6TEX7	0	3	0.6175	0	1	1	656.014709472656	1966.02957515797	0.792220637260242	0.00051917598966611	CID	MS2		18.48915	77.9027582144	69692	Control_CNB3_220917_02.raw	0/0	2.85195779800415			0	1.555E-06
High	Sequest HT (A2)	Unambiguous	[K].FVNELLPVIDSLDR.[A]		1	2	A6TCM1	B5XVJ9; A6TCM1	0	2	0.3212	0	1	1	815.445129394531	1629.88298215906	-1.02207904046757	-0.000832935468565665	HCD	MS2	24.35825	32.8	77.9018367152	69691	Control_CNB3_220917_02.raw	0/0	2.73783922195435			0	0.0001423
High	Sequest HT (A2)	Unambiguous	[K].IIELAGHLDTYIPEPER.[A]		1	1	A6TEX7	A6TEX7	0	3	0.5502	0	1	1	656.013671875	1966.026462365	-0.791069601147651	-0.00051842166658389	HCD	MS2	0	24.10373	77.9010495530667	69690	Control_CNB3_220917_02.raw	0/0	3.09230732917786			0	6.888E-09
High	Sequest HT (A2)	Unambiguous	[K].FADVAcAGPLLAAELDALGK.[A]	C6(Carbamidomethyl)	1	1	B5XUB8	B5XUB8	0	2	0.845	0	1	1	1001.51971435547	2002.03215208094	0.381273211649816	0.000381660468708134	CID	MS2		28.18	77.8990412570667	69688	Control_CNB3_220917_02.raw	0/0	5.15682077407837			0	2.478E-08
High	Sequest HT (A2)	Unambiguous	[K].TILWNGPVGVFEFPNFR.[K]		1	1	B5XUB8	B5XUB8	0	2	0.5995	0	1	1	997.019226074219	1993.03117551844	-0.937275761116224	-0.000934010781406869	CID	MS2		31.42	86.6453031653333	77287	Control_CNB3_220917_03.raw	0/0	4.21987152099609			0	6.465E-07
High	Sequest HT (A2)	Unambiguous	[K].GMNTAVGDEGGYAPNLGSNAEALAVIAEAVK.[A]		1	2	A6TD53	B5XV19; A6TD53	0	3	0.6815	0	1	1	997.155456542969	2989.45181636891	-1.78082870711743	-0.00177457036458388	CID	MS2		33.1	77.8761233186667	69673	Control_CNB3_220917_02.raw	0/0	4.93378400802612	4263166.625	77.8251266479492	0	1.583E-06
High	Sequest HT (A2)	Unambiguous	[R].EVLEAGPSIPVEILGLSGVPAAGDEVTVVR.[D]		1	2	A6TEI7	B5XSX4; A6TEI7	0	3	0.6292	0	1	1	991.875549316406	2973.61209468922	-0.739157995784477	-0.000732656926932881	HCD	MS2	41.51305	33.1	77.8751899562667	69672	Control_CNB3_220917_02.raw	0/0	4.44817972183228	13347832.25	77.8130798339844	0	8.895E-08
High	Sequest HT (A2)	Unambiguous	[K].GMNTAVGDEGGYAPNLGSNAEALAVIAEAVK.[A]		1	2	A6TD53	B5XV19; A6TD53	0	3	0.3926	0	1	1	997.155456542969	2989.45181636891	-1.78082870711743	-0.00177457036458388	HCD	MS2	36.77793	39.18	77.8743676458667	69671	Control_CNB3_220917_02.raw	0/0	3.26133799552917	4263166.625	77.8251266479492	0	4.408E-08
High	Sequest HT (A2)	Unambiguous	[K].TTLTAAITTVLAK.[T]		1	1	A6TEX7	A6TEX7	0	2	0.7917	0	1	1	652.3955078125	1303.783738995	0.456966331373636	0.000297892499929731	CID	MS2		24.82088	77.8206345344	69623	Control_CNB3_220917_02.raw	0/0	3.60014247894287			0	2.069E-06
High	Sequest HT (A2)	Unambiguous	[K].InPIEDMPHDANGTPVDIVLNPLGVPSR.[M]	N2(Deamidated)	1	2	A6TGP0	B5XYF5; A6TGP0	0	3	0.0045	0	1	1	994.5087890625	2981.5118139275	2.72248446581535	0.00270569916646357	HCD	MS2	0	32.515	77.8215528176	69624	Control_CNB3_220917_02.raw	0/0	4.45549201965332			0	5.415E-09
High	Sequest HT (A2)	Unambiguous	[K].INPIEDMPHDAnGTPVDIVLNPLGVPSR.[M]	N12(Deamidated)	1	2	A6TGP0	B5XYF5; A6TGP0	0	3		0.0045	2	2	994.5087890625	2981.5118139275	2.72248446581535	0.00270569916646357	HCD	MS2	0	32.515	77.8215528176	69624	Control_CNB3_220917_02.raw	0/0	4.44418716430664			0	3.965E-11
High	Sequest HT (A2)	Unambiguous	[R].NVGEHEVNFQVHSEVFAK.[V]		1	1	A6THB4	A6THB4	0	4	0.6537	0	1	1	518.256164550781	2070.00282831313	-0.531301830053872	-0.000274949218805887	HCD	MS2	0	33.1	77.822258864	69625	Control_CNB3_220917_02.raw	0/0	2.57457447052002			0	5.951E-05
High	Sequest HT (A2)	Unambiguous	[K].InPIEDMPHDANGTPVDIVLNPLGVPSR.[M]	N2(Deamidated)	1	2	A6TGP0	B5XYF5; A6TGP0	0	3	0.0082	0	1	1	994.507263183594	2981.50723629078	1.18713949085622	0.00117982026021357	CID	MS2		33.1	77.8231921085333	69626	Control_CNB3_220917_02.raw	0/0	4.89290428161621			0	2.455E-09
High	Sequest HT (A2)	Unambiguous	[K].INPIEDMPHDAnGTPVDIVLNPLGVPSR.[M]	N12(Deamidated)	1	2	A6TGP0	B5XYF5; A6TGP0	0	3		0.0082	2	2	994.507263183594	2981.50723629078	1.18713949085622	0.00117982026021357	CID	MS2		33.1	77.8231921085333	69626	Control_CNB3_220917_02.raw	0/0	4.84622001647949			0	1.923E-12
High	Sequest HT (A2)	Unambiguous	[K].TTLTAAITTVLAK.[T]		1	1	A6TEX7	A6TEX7	0	2	0.7617	0	1	1	652.3955078125	1303.783738995	0.456966331373636	0.000297892499929731	HCD	MS2	13.37175	28.465	77.8188986016	69621	Control_CNB3_220917_02.raw	0/0	2.76930141448975			0	8.753E-06
High	Sequest HT (A2)	Unambiguous	[R].QVGVPYIIVFLNK.[C]		1	1	A6TEX7	A6TEX7	0	2	0.7031	0	1	1	745.443237304688	1489.87919797938	0.99717538081641	0.000742834687571303	HCD	MS2	43.508	31.15641	77.8258046042667	69628	Control_CNB3_220917_02.raw	0/0	2.56100702285767			0	1.067E-05
High	Sequest HT (A2)	Unambiguous	[K].GDGEQVAGGETVANWDPHTMPVITEVSGFIR.[F]		1	1	A6TGP1	A6TGP1	0	3	0.5203	0	1	1	1090.52233886719	3269.55246334156	-0.214799515939505	-0.000234099479105983	CID	MS2		34.915	77.8286483181333	69631	Control_CNB3_220917_02.raw	0/0	3.4353392124176	12009023.25	77.6528396606445	0	3.415E-05
High	Sequest HT (A2)	Unambiguous	[R].LGLYPVVDSVAWIER.[L]		1	1	A6TGQ0	A6TGQ0	0	2	0.5662	0	1	1	858.970458984375	1716.93364133875	0.995239658519922	0.000854379375141434	HCD	MS2	68.56728	33.1	77.8455580472	69649	Control_CNB3_220917_02.raw	0/0	2.72155141830444			0	1.927E-05
High	Sequest HT (A2)	Unambiguous	[R].GVLAVMPTIEEFPYTVR.[V]		1	1	A6TEI3	A6TEI3	0	2	0.6229	0	1	1	961.509948730469	1922.01262083094	1.78162567778029	0.00171215046873385	HCD	MS2	19.20979	33.1	77.8493056458667	69653	Control_CNB3_220917_02.raw	0/0	2.96944570541382			0	3.879E-05
High	Sequest HT (A2)	Unambiguous	[K].KRPFYQVVVTDSR.[N]		1	2	A6TCL7	A6TCL7; B5XVK3	1	3	0.7747	0	1	1	532.294494628906	1594.86893062672	-0.67118528802985	-0.000356817760348349	HCD	MS2	85.34293	31.405	77.8673820525333	69664	Control_CNB3_220917_02.raw	0/0	3.23713040351868			0	1.341E-06
High	Sequest HT (A2)	Unambiguous	[K].EAAIQVSNVAIFNAATGK.[A]		1	1	A6TEW1	A6TEW1	0	2	0.5787	0	1	1	902.482971191406	1803.95866575281	-0.705324525780297	-0.000636188593944098	HCD	MS2	47.07035	33.1	77.8709777826667	69668	Control_CNB3_220917_02.raw	0/0	3.75170421600342			0	7.283E-09
High	Sequest HT (A2)	Unambiguous	[K].EAAIQVSNVAIFNAATGK.[A]		1	1	A6TEW1	A6TEW1	0	2	0.634	0	1	1	902.482971191406	1803.95866575281	-0.705324525780297	-0.000636188593944098	CID	MS2		43.135	77.8733614693333	69670	Control_CNB3_220917_02.raw	0/0	4.28840303421021			0	8.981E-08
High	Sequest HT (A2)	Unambiguous	[R].QVGVPYIIVFLNK.[C]		1	1	A6TEX7	A6TEX7	0	2	0.7767	0	1	1	745.443237304688	1489.87919797938	0.99717538081641	0.000742834687571303	CID	MS2		33.1	77.8274901354667	69630	Control_CNB3_220917_02.raw	0/0	2.14675378799438			0	0.0001925
High	Sequest HT (A2)	Unambiguous	[K].ATLKPEGQQALDqLYTQLSNMDPK.[D]	Q13(Deamidated)	1	1	P24017	P24017	0	3		0.0161	2	2	897.456420898438	2690.35470943531	7.63378599089061	0.00684581177100929	CID	MS2		22.93696	77.6161240632	69452	Control_CNB3_220917_02.raw	0/0	4.88438940048218			0	2.81E-07
High	Sequest HT (A2)	Unambiguous	[K].ATLKPEGQQALDQLYTqLSNMDPK.[D]	Q17(Deamidated)	1	1	P24017	P24017	0	3	0.0161	0	1	1	897.456420898438	2690.35470943531	7.63378599089061	0.00684581177100929	CID	MS2		22.93696	77.6161240632	69452	Control_CNB3_220917_02.raw	0/0	4.95929431915283			0	4.102E-07
High	Sequest HT (A2)	Unambiguous	[K].VINDNFGIVEGLMTTVHATTATQK.[T]		1	1	P24164	P24164	0	3	0.6874	0	1	1	854.108093261719	2560.30972652516	0.845029396743917	0.000721178385144109	HCD	MS2	21.3449	33.1	77.6151865968	69451	Control_CNB3_220917_02.raw	0/0	5.47274971008301			0	6.56E-12
High	Sequest HT (A2)	Unambiguous	[K].IADQLIVGGGIANTFVAAQGHNVGK.[S]		1	1	B5XUB8	B5XUB8	0	3	0.6699	0	1	1	817.443603515625	2450.31625728688	0.500171144881567	0.000408525624910302	HCD	MS2	65.40291	24.1	77.3780224370667	69242	Control_CNB3_220917_02.raw	0/0	4.18494176864624			0	1.751E-08
High	Sequest HT (A2)	Unambiguous	[R].FGGEAVLAGSIIVR.[Q]		1	1	B5XSV6	B5XSV6	0	2	0.5563	0	1	1	694.899719238281	1388.79216184656	1.82624244587781	0.00126813328131448	HCD	MS2	77.29311	36.11827	77.3772535738667	69241	Control_CNB3_220917_02.raw	0/0	3.02187633514404			0	7.509E-06
High	Sequest HT (A2)	Unambiguous	[K].TTLTAAITTVLAK.[T]		1	1	A6TEX7	A6TEX7	0	2	0.7953	0	1	1	652.395141601563	1303.78300657313	-0.10480030812803	-6.83184375702695E-05	CID	MS2		26.05	77.3747701621333	69239	Control_CNB3_220917_02.raw	0/0	3.41574835777283			0	2.733E-07
High	Sequest HT (A2)	Unambiguous	[K].TTLTAAITTVLAK.[T]		1	1	A6TEX7	A6TEX7	0	2	0.7414	0	1	1	652.395141601563	1303.78300657313	-0.10480030812803	-6.83184375702695E-05	HCD	MS2	9.440551	22.65556	77.3731599482667	69237	Control_CNB3_220917_02.raw	0/0	2.63130760192871			0	4.47E-06
High	Sequest HT (A2)	Unambiguous	[K].ANEIDVPAALIDSEIDVLR.[R]		2	2	A6T5H9; B5Y0U3	A6T5H9; B5Y0U3	0	2	0.5763	0	1	1	1027.04455566406	2053.08183469813	0.321174892225948	0.00032969906260405	CID	MS2		35.475	77.3722793274667	69236	Control_CNB3_220917_02.raw	0/0	4.64590692520142			0	1.408E-11
High	Sequest HT (A2)	Unambiguous	[K].ANEIDVPAALIDSEIDVLR.[R]		2	2	A6T5H9; B5Y0U3	A6T5H9; B5Y0U3	0	2	0.6434	0	1	1	1027.04309082031	2053.07890501063	-1.10579620626065	-0.00113514468739595	HCD	MS2	8.537089	26.035	77.370399384	69234	Control_CNB3_220917_02.raw	0/0	4.28562498092651			0	9.526E-10
High	Sequest HT (A2)	Unambiguous	[K].GAEAALTALEMINVLK.[A]		1	1	A6T5E8	A6T5E8	0	2	0.5983	0	1	1	822.455505371094	1643.90373411219	0.039663022034755	3.2601093721496E-05	HCD	MS2	18.82636	41.215	86.6476242021333	77289	Control_CNB3_220917_03.raw	0/0	3.61279988288879			0	5.916E-08
High	Sequest HT (A2)	Unambiguous	[R].KDVNPDEAVAIGAAVQGGVLTGDVK.[D]		1	2	A6T4F4	A6T4F4; B5Y242	1	3	0.5147	0	1	1	808.431396484375	2423.27963619313	0.822486490878601	0.000664371041693812	HCD	MS2	24.65374	33.1	77.3495795861333	69227	Control_CNB3_220917_02.raw	0/0	3.75097060203552			0	0.0001701
High	Sequest HT (A2)	Unambiguous	[R].GnPTVEAEVHLEGGFVGMAAAPSGASTGSR.[E]	N2(Deamidated)	1	2	A6TD53	B5XV19; A6TD53	0	3	0.4439	0	1	1	953.125427246094	2857.36172847828	6.86569809264378	0.00653921609345209	HCD	MS2	26.75645	42.015	77.3487113677333	69226	Control_CNB3_220917_02.raw	0/0	4.36738777160645			0	1.793E-05
High	Sequest HT (A2)	Unambiguous	[K].qLAMHVAASKPEFVKPEDVSAEVVEK.[E]	Q1(Deamidated)	1	1	A6T4X2	A6T4X2	0	4	0.5732	0	1	1	710.62548828125	2839.480123235	8.98122646780512	0.00637544625007458	HCD	MS2	39.46005	29.94099	77.3449879162667	69222	Control_CNB3_220917_02.raw	0/0	2.39134240150452			0	7.434E-05
High	Sequest HT (A2)	Unambiguous	[R].FMGEPEFTIDHADQYPQILLER.[G]		1	2	A6TFH4	B5XMY7; A6TFH4	0	3	0.3804	0	1	1	883.760681152344	2649.26749019703	0.802621383661438	0.000708785677337194	HCD	MS2	18.15686	33.1	77.3379674584	69215	Control_CNB3_220917_02.raw	0/0	2.76348400115967			0	0.0003741
High	Sequest HT (A2)	Unambiguous	[R].IAQFnVVSEAHNEGTIVSVSDGVIR.[I]	N5(Deamidated)	1	2	A6TG38	A6TG38; B5XZM2	0	3		0.033	2	2	881.459045410156	2642.36258297047	7.776582365265	0.00684946348970443	CID	MS2		33.1	77.3216016784	69203	Control_CNB3_220917_02.raw	0/0	3.52354454994202			0	5.128E-05
High	Sequest HT (A2)	Unambiguous	[R].IAQFNVVSEAHnEGTIVSVSDGVIR.[I]	N12(Deamidated)	1	2	A6TG38	A6TG38; B5XZM2	0	3	0.033	0	1	1	881.459045410156	2642.36258297047	7.776582365265	0.00684946348970443	CID	MS2		33.1	77.3216016784	69203	Control_CNB3_220917_02.raw	0/0	3.6371328830719			0	2.957E-05
High	Sequest HT (A2)	Unambiguous	[R].LAAEQGIPVWAPEDVnHPLWIER.[I]	N16(Deamidated)	1	2	A6TF98	A6TF98; B5XTK9	0	3	0.2291	0	1	1	881.126647949219	2641.36539058766	9.2672996283613	0.00815936588556469	HCD	MS2	25.15949	36.42	77.3198996842667	69201	Control_CNB3_220917_02.raw	0/0	3.58218193054199			0	8.629E-06
High	Sequest HT (A2)	Unambiguous	[R].ALLNSMVIGVTEGFTK.[K]		1	2	A6TEV7	A6TEV7; B5XNA8	0	3	0.7346	0	1	1	560.638854980469	1679.90201168141	-0.986502157372744	-0.000552409531186034	CID	MS2		27.115	77.3179683325333	69199	Control_CNB3_220917_02.raw	0/0	3.09196472167969			0	1.493E-09
High	Sequest HT (A2)	Unambiguous	[R].ALLNSMVIGVTEGFTK.[K]		1	2	A6TEV7	A6TEV7; B5XNA8	0	3	0.3491	0	1	1	560.638854980469	1679.90201168141	-0.986502157372744	-0.000552409531186034	HCD	MS2	16.75368	29.64728	77.3162540149333	69197	Control_CNB3_220917_02.raw	0/0	2.32141160964966			0	1.23E-05
High	Sequest HT (A2)	Unambiguous	[R].LGLYPVVDSVAWIER.[L]		1	1	A6TGQ0	A6TGQ0	0	2	0.5414	0	1	1	858.968811035156	1716.93034544031	-0.924404548077901	-0.000793569843608566	CID	MS2		42.18	77.3114208394667	69192	Control_CNB3_220917_02.raw	0/0	2.66477918624878			0	0.0002191
High	Sequest HT (A2)	Unambiguous	[K].FADVAcAGPLLAAELDALGK.[A]	C6(Carbamidomethyl)	1	1	B5XUB8	B5XUB8	0	3	0.7226	0	1	1	668.014465332031	2002.02884273609	-1.27172027402085	-0.0008486746354374	CID	MS2		29.85127	77.2663274944	69151	Control_CNB3_220917_02.raw	0/0	4.10553693771362			0	1.202E-10
High	Sequest HT (A2)	Unambiguous	[K].GNTGENLLALLEGR.[L]		1	1	B5XNB5	B5XNB5	0	3	0.4626	0	1	1	486.262786865234	1456.7738073357	-1.11523317943223	-0.000541548098908606	HCD	MS2	34.05268	41.07	77.2715537714667	69156	Control_CNB3_220917_02.raw	0/0	2.81000638008118	7140608.5625	77.1132125854492	0	3.528E-05
High	Sequest HT (A2)	Unambiguous	[K].GNTGENLLALLEGR.[L]		1	1	B5XNB5	B5XNB5	0	3	0.6542	0	1	1	486.262786865234	1456.7738073357	-1.11523317943223	-0.000541548098908606	CID	MS2		22.12	77.2731807165333	69158	Control_CNB3_220917_02.raw	0/0	3.21294546127319	7140608.5625	77.1132125854492	0	6.773E-06
High	Sequest HT (A2)	Unambiguous	[K].EGVITVEDGTGLEDELDVVEGMqFDR.[G]	Q23(Deamidated)	1	3	A6TH53	O66026; B5Y368; A6TH53	0	3	0.6193	0	1	1	951.776916503906	2853.31619625172	6.293215853995	0.00598547390635806	HCD	MS2	50.01372	31.195	77.2829116554667	69165	Control_CNB3_220917_02.raw	0/0	4.36454582214355	14838875.5	77.4657135009766	0	7.401E-05
High	Sequest HT (A2)	Unambiguous	[K].EGVITVEDGTGLEDELDVVEGMqFDR.[G]	Q23(Deamidated)	1	3	A6TH53	O66026; B5Y368; A6TH53	0	3	0.6224	0	1	1	951.776916503906	2853.31619625172	6.293215853995	0.00598547390635806	CID	MS2		39.93	77.2849075029333	69167	Control_CNB3_220917_02.raw	0/0	4.37442874908447	14838875.5	77.4657135009766	0	6.163E-06
High	Sequest HT (A2)	Unambiguous	[K].MVVTLIHPIAMDDGLR.[F]		1	1	A6TEX7	A6TEX7	0	3	0.8277	0	1	1	594.319458007813	1780.94382076344	-0.562317568397199	-0.000333818853960111	CID	MS2		12.59434	77.2909760584	69171	Control_CNB3_220917_02.raw	0/0	2.38092708587646			0	1.166E-08
High	Sequest HT (A2)	Unambiguous	[R].FGGEAVLAGSIIVR.[Q]		1	1	B5XSV6	B5XSV6	0	2	0.7055	0	1	1	694.899719238281	1388.79216184656	1.82624244587781	0.00126813328131448	CID	MS2		33.1	77.3787991413333	69243	Control_CNB3_220917_02.raw	0/0	2.92202305793762			0	1.042E-05
High	Sequest HT (A2)	Unambiguous	[R].LGIVKPWNSTWFANTK.[E]		1	1	B5XNA0	B5XNA0	0	3	0.6126	0	1	1	621.336120605469	1861.99380855641	-1.13922568774746	-0.000707077864565993	HCD	MS2	14.33476	22.57696	77.2930348002667	69173	Control_CNB3_220917_02.raw	0/0	3.81609296798706			0	1.864E-08
High	Sequest HT (A2)	Unambiguous	[R].EAVNQVIALLDSGALR.[V]		1	1	B5Y1K5	B5Y1K5	0	3	0.5133	0	1	1	556.97998046875	1668.92538814625	-1.51093030122007	-0.00084054458314616	HCD	MS2	35.21139	33.1	77.2981508952	69178	Control_CNB3_220917_02.raw	0/0	2.99939751625061	10840690.25	77.255973815918	0	6.448E-05
High	Sequest HT (A2)	Unambiguous	[R].EAVNQVIALLDSGALR.[V]		1	1	B5Y1K5	B5Y1K5	0	3	0.5055	0	1	1	556.97998046875	1668.92538814625	-1.51093030122007	-0.00084054458314616	CID	MS2		41.46	77.3000901125333	69180	Control_CNB3_220917_02.raw	0/0	2.7496771812439	10840690.25	77.255973815918	0	3.942E-06
High	Sequest HT (A2)	Unambiguous	[K].GDGEqVAGGETVANWDPHTMPVITEVSGFIR.[F]	Q5(Deamidated)	1	1	A6TGP1	A6TGP1	0	3	0.0204	0	1	1	1090.85925292969	3270.56320552906	7.95706870686988	0.00867462968756068	HCD	MS2	0	42.435	77.3048669984	69185	Control_CNB3_220917_02.raw	0/0	3.92589592933655			0	1.246E-05
High	Sequest HT (A2)	Unambiguous	[K].GDGEQVAGGETVAnWDPHTMPVITEVSGFIR.[F]	N14(Deamidated)	1	1	A6TGP1	A6TGP1	0	3		0.0204	2	2	1090.85925292969	3270.56320552906	7.95706870686988	0.00867462968756068	HCD	MS2	0	42.435	77.3048669984	69185	Control_CNB3_220917_02.raw	0/0	3.85194373130798			0	7.622E-06
High	Sequest HT (A2)	Unambiguous	[K].GAEAALTALEMINVLK.[A]		1	1	A6T5E8	A6T5E8	0	2	0.756	0	1	1	822.455505371094	1643.90373411219	0.039663022034755	3.2601093721496E-05	CID	MS2		16.75	86.6493175936	77291	Control_CNB3_220917_03.raw	0/0	3.35761475563049			0	3.422E-07
High	Sequest HT (A2)	Unambiguous	[K].GDGEQVAGGETVAnWDPHTMPVITEVSGFIR.[F]	N14(Deamidated)	1	1	A6TGP1	A6TGP1	0	3	0.1247	0	1	1	1090.85925292969	3270.56320552906	7.95706870686988	0.00867462968756068	CID	MS2		28.21	77.3066667698667	69187	Control_CNB3_220917_02.raw	0/0	3.85167360305786			0	0.0003178
High	Sequest HT (A2)	Unambiguous	[R].LGIVKPWNSTWFANTK.[E]		1	1	B5XNA0	B5XNA0	0	3	0.6502	0	1	1	621.336120605469	1861.99380855641	-1.13922568774746	-0.000707077864565993	CID	MS2		26.12181	77.2948028394667	69175	Control_CNB3_220917_02.raw	0/0	2.82846593856812			0	2.136E-07
High	Sequest HT (A2)	Unambiguous	[K].IADQLIVGGGIANTFVAAQGHNVGK.[S]		1	1	B5XUB8	B5XUB8	0	3	0.6596	0	1	1	817.443603515625	2450.31625728688	0.500171144881567	0.000408525624910302	CID	MS2		33.61	77.3799119138667	69244	Control_CNB3_220917_02.raw	0/0	2.82170629501343			0	5.531E-06
High	Sequest HT (A2)	Unambiguous	[K].GVDLGEFPIMTFAEAER.[R]		1	1	A6TB35	A6TB35	0	2	0.5612	0	1	1	941.455749511719	1881.90422239344	-0.479820449105568	-0.000451488281214552	HCD	MS2	0	41.535	77.3846447536	69249	Control_CNB3_220917_02.raw	0/0	2.93857026100159	11781010.25	77.2134246826172	0	8.219E-07
High	Sequest HT (A2)	Unambiguous	[K].GVDLGEFPIMTFAEAER.[R]		1	1	A6TB35	A6TB35	0	2	0.7514	0	1	1	941.455749511719	1881.90422239344	-0.479820449105568	-0.000451488281214552	CID	MS2		33.1	77.3864133181333	69251	Control_CNB3_220917_02.raw	0/0	3.45645046234131	11781010.25	77.2134246826172	0	3.975E-06
High	Sequest HT (A2)	Unambiguous	[K].FGVSAAAAVAVAAGPVEAAEEK.[T]		1	1	A6TGN9	A6TGN9	0	3	0.7755	0	1	1	672.353149414063	2015.04489498219	0.247668085320374	0.000166354062457685	CID	MS2		14.68976	77.5105330824	69355	Control_CNB3_220917_02.raw	0/0	2.94183158874512			0	6.699E-11
High	Sequest HT (A2)	Unambiguous	[K].IIELAGHLDTYIPEPER.[A]		1	1	A6TEX7	A6TEX7	0	3	0.4267	0	1	1	656.015075683594	1966.03067379078	1.35102895669832	0.00088538692716611	CID	MS2		18.73732	77.5123479634667	69356	Control_CNB3_220917_02.raw	0/0	1.50130248069763			0	8.963E-06
High	Sequest HT (A2)	Unambiguous	[K].FVNELLPVIDSLDR.[A]		1	2	A6TCM1	B5XVJ9; A6TCM1	0	2	0.1481	0	1	1	815.445373535156	1629.88347044031	-0.722498790668808	-0.000588794843565665	HCD	MS2	40.41936	42.475	77.5133518669333	69357	Control_CNB3_220917_02.raw	0/0	2.16494250297546			0	0.0001551
High	Sequest HT (A2)	Unambiguous	[K].GLPIPVVITVYADR.[S]		1	2	A6TGN5	B5XYF9; A6TGN5	0	2	0.6476	0	1	1	756.943969726563	1512.88066282313	1.46891056529766	0.00111114156266012	HCD	MS2	34.04051	27.715	77.5142288536	69358	Control_CNB3_220917_02.raw	0/0	2.26868224143982			0	0.0004099
High	Sequest HT (A2)	Unambiguous	[K].FVNELLPVIDSLDR.[A]		1	2	A6TCM1	B5XVJ9; A6TCM1	0	2	0.4965	0	1	1	815.445373535156	1629.88347044031	-0.722498790668808	-0.000588794843565665	CID	MS2		25.96	77.5151285288	69359	Control_CNB3_220917_02.raw	0/0	2.85769629478455			0	5.517E-05
High	Sequest HT (A2)	Unambiguous	[K].GLPIPVVITVYADR.[S]		1	2	A6TGN5	B5XYF9; A6TGN5	0	2	0.6836	0	1	1	756.943969726563	1512.88066282313	1.46891056529766	0.00111114156266012	CID	MS2		36.93	77.5161828762667	69360	Control_CNB3_220917_02.raw	0/0	2.74605059623718			0	1.137E-05
High	Sequest HT (A2)	Unambiguous	[K].IIELAGHLDTYIPEPER.[A]		1	1	A6TEX7	A6TEX7	0	3	0.6111	0	1	1	656.013977050781	1966.02737789234	-0.325396001615918	-0.00021324588533389	HCD	MS2	8.215617	20.50679	77.509560196	69354	Control_CNB3_220917_02.raw	0/0	3.05932688713074			0	1.24E-08
High	Sequest HT (A2)	Unambiguous	[R].EAVNQVIALLDSGALR.[V]		1	1	B5Y1K5	B5Y1K5	0	2	0.4102	0	1	1	834.968017578125	1668.92875852625	0.508557766675417	0.000424373125269994	HCD	MS2	0	35.415	77.5170913712	69361	Control_CNB3_220917_02.raw	0/0	2.95340347290039			0	1.068E-06
High	Sequest HT (A2)	Unambiguous	[K].FGVSAAAAVAVAAGPVEAAEEK.[T]		1	1	A6TGN9	A6TGN9	0	2	0.6824	0	1	1	1008.02600097656	2015.04472532313	0.163471894474628	0.000164701562425762	HCD	MS2	0	30.475	77.5734988618667	69412	Control_CNB3_220917_02.raw	0/0	5.1020073890686			0	4.495E-13
High	Sequest HT (A2)	Unambiguous	[K].FGVSAAAAVAVAAGPVEAAEEK.[T]		1	1	A6TGN9	A6TGN9	0	2	0.848	0	1	1	1008.02600097656	2015.04472532313	0.163471894474628	0.000164701562425762	CID	MS2		39.315	77.5756327957333	69414	Control_CNB3_220917_02.raw	0/0	5.12659549713135			0	6.197E-12
High	Sequest HT (A2)	Unambiguous	[R].VGAGPFPTELFDETGEFLcK.[Q]	C19(Carbamidomethyl)	1	2	A6TH93	B5Y325; A6TH93	0	2	0.7828	0	1	1	1107.52355957031	2214.03984251063	-1.1313105090174	-0.00125238468744371	HCD	MS2	11.70435	33.1	77.5774428016	69416	Control_CNB3_220917_02.raw	0/0	3.96229195594788			0	1.928E-08
High	Sequest HT (A2)	Unambiguous	[R].VGAGPFPTELFDETGEFLcK.[Q]	C19(Carbamidomethyl)	1	2	A6TH93	B5Y325; A6TH93	0	2	0.8704	0	1	1	1107.52355957031	2214.03984251063	-1.1313105090174	-0.00125238468744371	CID	MS2		42.67	77.5798600245333	69418	Control_CNB3_220917_02.raw	0/0	4.94046258926392			0	1.942E-09
High	Sequest HT (A2)	Unambiguous	[K].EANnLGIPVFAIVDTnSDPDGVDFVIPGNDDAIR.[A]	N4(Deamidated); N16(Deamidated)	1	2	A6T4X1	A6T4X1; B5Y1K2	0	3	0.0826	0	1	1	1191.24975585938	3571.73471431813	7.62561276213793	0.00907881937526422	CID	MS2		21.4	77.5903440141333	69429	Control_CNB3_220917_02.raw	0/0	3.5128481388092	12102617.25	77.5702438354492	0	4.751E-05
High	Sequest HT (A2)	Unambiguous	[K].ATLKPEGQQALDQLYTQLSNMDPK.[D]		1	1	P24017	P24017	0	3	0.6135	0	1	1	897.121032714844	2689.34854488453	-0.599072405885002	-0.000537038489407375	HCD	MS2	6.682205	26.1782	77.6143474725333	69450	Control_CNB3_220917_02.raw	0/0	4.88868045806885			0	7.279E-12
High	Sequest HT (A2)	Unambiguous	[R].EAVNQVIALLDSGALR.[V]		1	1	B5Y1K5	B5Y1K5	0	2	0.5943	0	1	1	834.968017578125	1668.92875852625	0.508557766675417	0.000424373125269994	CID	MS2		33.1	77.5187575570667	69363	Control_CNB3_220917_02.raw	0/0	3.18006372451782			0	1.947E-07
High	Sequest HT (A2)	Unambiguous	[K].FADVAcAGPLLAAELDALGK.[A]	C6(Carbamidomethyl)	1	1	B5XUB8	B5XUB8	0	3	0.6225	0	1	1	668.014465332031	2002.02884273609	-1.27172027402085	-0.0008486746354374	HCD	MS2	33.9502	25.12	77.2644810458667	69149	Control_CNB3_220917_02.raw	0/0	4.97993421554565			0	7.96E-09
High	Sequest HT (A2)	Unambiguous	[K].FGVSAAAAVAVAAGPVEAAEEK.[T]		1	1	A6TGN9	A6TGN9	0	3	0.6818	0	1	1	672.353149414063	2015.04489498219	0.247668085320374	0.000166354062457685	HCD	MS2	33.78042	15.33796	77.5086977813333	69353	Control_CNB3_220917_02.raw	0/0	3.95823049545288			0	7.042E-09
High	Sequest HT (A2)	Unambiguous	[K].FADVAcAGPLLAAELDALGK.[A]	C6(Carbamidomethyl)	1	1	B5XUB8	B5XUB8	0	2	0.7618	0	1	1	1001.52020263672	2002.03312864344	0.869059020345281	0.000869941718708134	HCD	MS2	10.03364	28.18	77.5058476549333	69350	Control_CNB3_220917_02.raw	0/0	4.87059354782104			0	5.99E-11
High	Sequest HT (A2)	Unambiguous	[K].AANDDLLNSFWLLDSEK.[G]		1	1	A6TCJ1	A6TCJ1	0	2	0.6635	0	1	1	975.976196289063	1950.94511594813	0.393854456351213	0.000384194062689858	HCD	MS2	23.64788	33.1	77.4018585754667	69263	Control_CNB3_220917_02.raw	0/0	5.19519424438477			0	2.569E-09
High	Sequest HT (A2)	Unambiguous	[K].AANDDLLNSFWLLDSEK.[G]		1	1	A6TCJ1	A6TCJ1	0	2	0.7395	0	1	1	975.974975585938	1950.94267454188	-0.857542721150754	-0.000836509062310142	CID	MS2		42.48	77.4038482896	69265	Control_CNB3_220917_02.raw	0/0	4.99423694610596			0	6.488E-10
High	Sequest HT (A2)	Unambiguous	[K].QLAMHVAASKPEFVKPEDVSAEVVEK.[E]		1	1	A6T4X2	A6T4X2	0	4	0.5769	0	1	1	710.373229980469	2838.47109003188	0.170719356532316	0.000121145468824579	HCD	MS2	30.15253	22.92685	77.4048505813333	69266	Control_CNB3_220917_02.raw	0/0	2.34223747253418			0	4.489E-07
High	Sequest HT (A2)	Unambiguous	[K].InPIEDMPHDAnGTPVDIVLNPLGVPSR.[M]	N2(Deamidated); N12(Deamidated)	1	2	A6TGP0	B5XYF5; A6TGP0	0	3	0.175	0	1	1	994.841796875	2982.510837365	7.75343848020365	0.00770817833313024	HCD	MS2	39.47229	31.435	77.4290074218667	69290	Control_CNB3_220917_02.raw	0/0	5.3730731010437			0	8.837E-12
High	Sequest HT (A2)	Unambiguous	[K].GMNTAVGDEGGYAPNLGSNAEALAVIAEAVK.[A]		1	2	A6TD53	B5XV19; A6TD53	0	3	0.5123	0	1	1	997.156372070313	2989.45456295094	-0.862072591023219	-0.000859043020833875	HCD	MS2	0	33.1	77.4296928656	69291	Control_CNB3_220917_02.raw	0/0	4.46502733230591			0	2.981E-08
High	Sequest HT (A2)	Unambiguous	[K].InPIEDMPHDAnGTPVDIVLNPLGVPSR.[M]	N2(Deamidated); N12(Deamidated)	1	2	A6TGP0	B5XYF5; A6TGP0	0	3	0.1029	0	1	1	994.841796875	2982.510837365	7.75343848020365	0.00770817833313024	CID	MS2		33.1	77.4306280650667	69292	Control_CNB3_220917_02.raw	0/0	4.47143363952637			0	1.947E-10
High	Sequest HT (A2)	Unambiguous	[K].FADVAcAGPLLAAELDALGK.[A]	C6(Carbamidomethyl)	1	1	B5XUB8	B5XUB8	0	2	0.8221	0	1	1	1001.52020263672	2002.03312864344	0.869059020345281	0.000869941718708134	CID	MS2		37.335	77.5077853973333	69352	Control_CNB3_220917_02.raw	0/0	5.61615896224976			0	1.456E-09
High	Sequest HT (A2)	Unambiguous	[K].GMNTAVGDEGGYAPnLGSNAEALAVIAEAVK.[A]	N15(Deamidated)	1	2	A6TD53	B5XV19; A6TD53	0	3	0.0064	0	1	1	997.490600585938	2990.45724849781	5.38128556041979	0.00536413927083279	CID	MS2		41.58	77.4317451221333	69293	Control_CNB3_220917_02.raw	0/0	4.70206022262573			0	3.064E-08
High	Sequest HT (A2)	Unambiguous	[R].ALLNSMVIGVTEGFTK.[K]		1	2	A6TEV7	A6TEV7; B5XNA8	0	2	0.7164	0	1	1	840.455871582031	1679.90446653406	0.474803452978885	0.000398812031335183	CID	MS2		27.7479	77.4479544728	69305	Control_CNB3_220917_02.raw	0/0	4.08898258209229			0	3.2E-06
High	Sequest HT (A2)	Unambiguous	[R].NVGEHEVNFQVHSEVFAK.[V]		1	1	A6THB4	A6THB4	0	4	0.5021	0	1	1	518.256225585938	2070.00307245375	-0.413359722947384	-0.000213914062555887	HCD	MS2	0	26.24367	77.4499481338667	69307	Control_CNB3_220917_02.raw	0/0	2.39253926277161			0	8.289E-05
High	Sequest HT (A2)	Unambiguous	[R].NVGEHEVNFQVHSEVFAK.[V]		1	1	A6THB4	A6THB4	0	3	0.4864	0	1	1	690.672973632813	2070.00436763844	0.212332175454483	0.000146509479084974	HCD	MS2	75.96107	39.2274	77.4874860885333	69340	Control_CNB3_220917_02.raw	0/0	3.67945766448975			0	8.973E-12
High	Sequest HT (A2)	Unambiguous	[K].EAAIQVSNVAIFNAATGK.[A]		1	1	A6TEW1	A6TEW1	0	2	0.5901	0	1	1	902.484985351563	1803.96269407313	1.52771858529665	0.0013779715623059	HCD	MS2	29.7056	33.1	77.4883257445333	69341	Control_CNB3_220917_02.raw	0/0	4.44113922119141			0	3.654E-08
High	Sequest HT (A2)	Unambiguous	[R].NVGEHEVNFqVHSEVFAK.[V]	Q10(Deamidated)	1	1	A6THB4	A6THB4	0	3	0.1003	0	1	1	691.006469726563	2071.00485591969	8.16605897458409	0.00563726989575164	CID	MS2		30.325	77.4892504629333	69342	Control_CNB3_220917_02.raw	0/0	3.89438939094543			0	2.699E-07
High	Sequest HT (A2)	Unambiguous	[K].EAAIQVSNVAIFNAATGK.[A]		1	1	A6TEW1	A6TEW1	0	2	0.7282	0	1	1	902.484985351563	1803.96269407313	1.52771858529665	0.0013779715623059	CID	MS2		42.625	77.490311228	69343	Control_CNB3_220917_02.raw	0/0	3.89917087554932			0	3.137E-08
High	Sequest HT (A2)	Unambiguous	[K].GMNTAVGDEGGYAPNLGSnAEALAVIAEAVK.[A]	N19(Deamidated)	1	2	A6TD53	B5XV19; A6TD53	0	3		0.0064	2	2	997.490600585938	2990.45724849781	5.38128556041979	0.00536413927083279	CID	MS2		41.58	77.4317451221333	69293	Control_CNB3_220917_02.raw	0/0	4.67040681838989			0	1.15E-07
High	Sequest HT (A2)	Unambiguous	[K].FGVSAAAAVAVAAGPVEAAEEK.[T]		1	1	A6TGN9	A6TGN9	0	2	0.81	0	1	1	1008.02606201172	2015.04484739344	0.22405135999269	0.000225736718675762	CID	MS2		33.1	76.4831298554667	68484	Control_CNB3_220917_02.raw	0/0	4.99644756317139			0	8.262E-13
High	Sequest HT (A2)	Unambiguous	[R].VGAGPFPTELFDETGEFLcK.[Q]	C19(Carbamidomethyl)	1	2	A6TH93	B5Y325; A6TH93	0	2	0.7886	0	1	1	1107.52551269531	2214.04374876063	0.632996305077151	0.000700740312556292	HCD	MS2	0	33.1	76.4822508106667	68483	Control_CNB3_220917_02.raw	0/0	4.20640754699707			0	6.056E-07
High	Sequest HT (A2)	Unambiguous	[K].AHYVLMNVEAPQEAIDELETNFR.[F]		1	1	A6THB1	A6THB1	0	3	0.7006	0	1	1	897.102294921875	2689.29233150563	-0.115143428384501	-0.000103218124877458	CID	MS2		15.00497	86.7024382338667	77343	Control_CNB3_220917_03.raw	0/0	6.47521352767944			0	9.239E-16
High	Sequest HT (A2)	Unambiguous	[R].LKGNTGENLLALLEGR.[L]		1	1	B5XNB5	B5XNB5	1	3	0.6746	0	1	1	566.655883789063	1697.95309810719	-0.801413021062809	-0.000453587604170025	CID	MS2		16.08875	86.7299186288	77368	Control_CNB3_220917_03.raw	0/0	2.94999170303345			0	0.0002899
High	Sequest HT (A2)	Unambiguous	[K].AANDDLLNSFWLLDSEK.[G]		1	1	A6TCJ1	A6TCJ1	0	2	0.7692	0	1	1	975.975524902344	1950.94377317469	-0.294413991274869	-0.000287192656060142	CID	MS2		33.1	75.393954468	67568	Control_CNB3_220917_02.raw	0/0	4.93918180465698			0	1.693E-08
High	Sequest HT (A2)	Unambiguous	[K].AANDDLLNSFWLLDSEK.[G]		1	1	A6TCJ1	A6TCJ1	0	2	0.7404	0	1	1	975.975524902344	1950.94377317469	-0.294413991274869	-0.000287192656060142	HCD	MS2	26.48071	42.075	75.3921692125333	67566	Control_CNB3_220917_02.raw	0/0	4.42909908294678			0	1.51E-10
High	Sequest HT (A2)	Unambiguous	[R].QVGVPYIIVFLNK.[C]		1	1	A6TEX7	A6TEX7	0	2	0.6599	0	1	1	745.442504882813	1489.87773313563	0.013978076838479	1.04128125713032E-05	HCD	MS2	0	33.1	75.385500208	67559	Control_CNB3_220917_02.raw	0/0	2.46770572662354			0	0.0001692
High	Sequest HT (A2)	Unambiguous	[R].LGIVKPWNSTWFANTK.[E]		1	1	B5XNA0	B5XNA0	0	3	0.831	0	1	1	621.336669921875	1861.99545650563	-0.254181208119697	-0.000157761458315993	CID	MS2		22.64477	75.3836487688	67557	Control_CNB3_220917_02.raw	0/0	2.84456133842468			0	9.251E-08
High	Sequest HT (A2)	Unambiguous	[R].LGIVKPWNSTWFANTK.[E]		1	1	B5XNA0	B5XNA0	0	3	0.7196	0	1	1	621.336669921875	1861.99545650563	-0.254181208119697	-0.000157761458315993	HCD	MS2	59.46992	22.6823	75.3813213672	67555	Control_CNB3_220917_02.raw	0/0	4.60096597671509			0	1.216E-09
High	Sequest HT (A2)	Unambiguous	[K].FGVSAAAAVAVAAGPVEAAEEK.[T]		1	1	A6TGN9	A6TGN9	0	3	0.6697	0	1	1	672.352905273438	2015.04416256031	-0.115808707787999	-7.77865625423146E-05	CID	MS2		9.803905	75.3794885597333	67553	Control_CNB3_220917_02.raw	0/0	3.32871842384338			0	1.23E-09
High	Sequest HT (A2)	Unambiguous	[K].MVVTLIHPIAMDDGLR.[F]		1	1	A6TEX7	A6TEX7	0	3	0.834	0	1	1	594.319519042969	1780.94400386891	-0.459503900918296	-0.000272783697710111	CID	MS2		10.20107	75.3783904448	67552	Control_CNB3_220917_02.raw	0/0	2.47223806381226			0	2.484E-09
High	Sequest HT (A2)	Unambiguous	[K].FGVSAAAAVAVAAGPVEAAEEK.[T]		1	1	A6TGN9	A6TGN9	0	3	0.6201	0	1	1	672.352905273438	2015.04416256031	-0.115808707787999	-7.77865625423146E-05	HCD	MS2	49.10452	10.88688	75.3775674906667	67551	Control_CNB3_220917_02.raw	0/0	3.78695893287659			0	1.818E-09
High	Sequest HT (A2)	Unambiguous	[K].MVVTLIHPIAMDDGLR.[F]		1	1	A6TEX7	A6TEX7	0	3	0.3846	0	1	1	594.319519042969	1780.94400386891	-0.459503900918296	-0.000272783697710111	HCD	MS2	14.24194	0.03291162	75.3774915986667	67550	Control_CNB3_220917_02.raw	0/0	0.646648824214935			0	0.0003312
High	Sequest HT (A2)	Unambiguous	[R].ALLNSMVIGVTEGFTK.[K]		1	2	A6TEV7	A6TEV7; B5XNA8	0	3	0.5433	0	1	1	560.639831542969	1679.90494136891	0.757459448414401	0.000424152968813966	CID	MS2		28.6612	75.3548019888	67534	Control_CNB3_220917_02.raw	0/0	2.53642416000366			0	5.292E-08
High	Sequest HT (A2)	Unambiguous	[R].GVLAVMPTIEEFPYTVR.[V]		1	1	A6TEI3	A6TEI3	0	2	0.7418	0	1	1	961.508422851563	1922.00956907313	0.193830042874038	0.000186271562483853	CID	MS2		28.48	75.3535081965333	67533	Control_CNB3_220917_02.raw	0/0	3.68114304542542			0	8.75E-05
High	Sequest HT (A2)	Unambiguous	[R].ALLNSMVIGVTEGFTK.[K]		1	2	A6TEV7	A6TEV7; B5XNA8	0	3	0.5451	0	1	1	560.639831542969	1679.90494136891	0.757459448414401	0.000424152968813966	HCD	MS2	0	29.12085	75.3526020608	67532	Control_CNB3_220917_02.raw	0/0	2.32659649848938			0	0.000106
High	Sequest HT (A2)	Unambiguous	[R].GVLAVMPTIEEFPYTVR.[V]		1	1	A6TEI3	A6TEI3	0	2	0.5929	0	1	1	961.508422851563	1922.00956907313	0.193830042874038	0.000186271562483853	HCD	MS2	57.03043	41.19	75.3517485296	67531	Control_CNB3_220917_02.raw	0/0	3.12152934074402			0	1.935E-05
High	Sequest HT (A2)	Unambiguous	[K].FGVSAAAAVAVAAGPVEAAEEK.[T]		1	1	A6TGN9	A6TGN9	0	2	0.8615	0	1	1	1008.02532958984	2015.04338254969	-0.502902226224056	-0.000506685156324238	CID	MS2		33.1	75.3496583016	67529	Control_CNB3_220917_02.raw	0/0	4.90797185897827			0	6.224E-12
High	Sequest HT (A2)	Unambiguous	[R].TKPHVNVGTIGHVDHGK.[T]		1	1	A6TEX7	A6TEX7	0	4	0.4639	0	1	1	449.744445800781	1795.95595331313	-0.131905709147194	-5.92242187167358E-05	CID	MS2		33.1	75.3092976562667	67496	Control_CNB3_220917_02.raw	0/0	1.9433765411377	10984930.75	75.3069610595703	0	5.287E-07
High	Sequest HT (A2)	Unambiguous	[R].TKPHVNVGTIGHVDHGK.[T]		1	1	A6TEX7	A6TEX7	0	4	0.5263	0	1	1	449.744445800781	1795.95595331313	-0.131905709147194	-5.92242187167358E-05	HCD	MS2	61.8954	34.495	75.3076999578667	67494	Control_CNB3_220917_02.raw	0/0	3.04280829429626	10984930.75	75.3069610595703	0	8.867E-09
High	Sequest HT (A2)	Unambiguous	[K].IADQLIVGGGIANTFVAAQGHNVGK.[S]		1	1	B5XUB8	B5XUB8	0	3	0.6535	0	1	1	817.444152832031	2450.31790523609	1.17271700017918	0.000957842031160302	HCD	MS2	19.31786	34.9153	75.2357176021333	67431	Control_CNB3_220917_02.raw	0/0	4.04384088516235			0	8.129E-10
High	Sequest HT (A2)	Unambiguous	[R].LTNGFEVTSYIGGEGHnLQEHSVILIR.[G]	N17(Deamidated)	1	1	A6TEY0	A6TEY0	0	4	0.0244	0	1	1	746.883911132813	2984.51381464125	0.867680184582272	0.000647400312657642	HCD	MS2	70.93413	33.1	86.7328370232	77371	Control_CNB3_220917_03.raw	0/0	3.69277858734131	13582910	86.7025833129883	0	6.179E-10
High	Sequest HT (A2)	Unambiguous	[K].IIELAGHLDTYIPEPER.[A]		1	1	A6TEX7	A6TEX7	0	3	0.6968	0	1	1	656.01416015625	1966.02792720875	-0.0459918418968778	-3.01404165838903E-05	HCD	MS2	17.45789	13.2871	75.2750178925333	67464	Control_CNB3_220917_02.raw	0/0	4.09008121490479			0	1.366E-09
High	Sequest HT (A2)	Unambiguous	[K].IIELAGHLDTYIPEPER.[A]		1	1	A6TEX7	A6TEX7	0	3	0.7386	0	1	1	656.01416015625	1966.02792720875	-0.0459918418968778	-3.01404165838903E-05	CID	MS2		13.02272	75.2769933298667	67466	Control_CNB3_220917_02.raw	0/0	2.4111499786377			0	1.493E-05
High	Sequest HT (A2)	Unambiguous	[K].EGVITVEDGTGLEDELDVVEGMQFDR.[G]		1	3	A6TH53	O66026; B5Y368; A6TH53	0	2	0.7445	0	1	1	1426.66198730469	2852.31669797938	0.867418236964246	0.00123707468765133	HCD	MS2	0	42.18	75.2819779482667	67471	Control_CNB3_220917_02.raw	0/0	4.11136245727539			0	1.897E-06
High	Sequest HT (A2)	Unambiguous	[K].FADVAcAGPLLAAELDALGK.[A]	C6(Carbamidomethyl)	1	1	B5XUB8	B5XUB8	0	3	0.6587	0	1	1	668.015441894531	2002.03177242359	0.191637152065548	0.0001278878645626	HCD	MS2	0	24.91287	75.2828466896	67472	Control_CNB3_220917_02.raw	0/0	4.62950420379639			0	9.337E-09
High	Sequest HT (A2)	Unambiguous	[K].GMNTAVGDEGGYAPNLGSNAEALAVIAEAVK.[A]		1	2	A6TD53	B5XV19; A6TD53	0	3	0.6146	0	1	1	997.155029296875	2989.45053463063	-2.20958156129472	-0.00220181645833388	HCD	MS2	0	22.825	75.4047851514667	67572	Control_CNB3_220917_02.raw	0/0	6.15182638168335			0	1.208E-10
High	Sequest HT (A2)	Unambiguous	[K].EGVITVEDGTGLEDELDVVEGMQFDR.[G]		1	3	A6TH53	O66026; B5Y368; A6TH53	0	2	0.7523	0	1	1	1426.66198730469	2852.31669797938	0.867418236964246	0.00123707468765133	CID	MS2		33.1	75.2837426552	67473	Control_CNB3_220917_02.raw	0/0	4.27693128585815			0	1.374E-06
High	Sequest HT (A2)	Unambiguous	[K].GMNTAVGDEGGYAPNLGSNAEALAVIAEAVK.[A]		1	2	A6TD53	B5XV19; A6TD53	0	2	0.756	0	1	1	1495.23205566406	2989.45683469813	-0.102152953099366	-0.000152690937511579	HCD	MS2	0	41.325	75.2897093213333	67479	Control_CNB3_220917_02.raw	0/0	4.59188938140869	9193149	75.2771301269531	0	3.554E-06
High	Sequest HT (A2)	Unambiguous	[R].NVGEHEVNFQVHSEVFAK.[V]		1	1	A6THB4	A6THB4	0	3	0.5802	0	1	1	690.674377441406	2070.00857906422	2.2468335230414	0.00155031807283497	HCD	MS2	15.36781	41.37	86.7319814970667	77370	Control_CNB3_220917_03.raw	0/0	3.9340226650238			0	1.127E-10
High	Sequest HT (A2)	Unambiguous	[K].InPIEDMPHDAnGTPVDIVLNPLGVPSR.[M]	N2(Deamidated); N12(Deamidated)	1	2	A6TGP0	B5XYF5; A6TGP0	0	3	0.2136	0	1	1	994.841735839844	2982.51065425953	7.69204494353883	0.00764714317688024	HCD	MS2	67.24747	33.1	75.29407536	67484	Control_CNB3_220917_02.raw	0/0	5.15442085266113			0	1.356E-09
High	Sequest HT (A2)	Unambiguous	[K].InPIEDMPHDAnGTPVDIVLNPLGVPSR.[M]	N2(Deamidated); N12(Deamidated)	1	2	A6TGP0	B5XYF5; A6TGP0	0	3	0.1623	0	1	1	994.841735839844	2982.51065425953	7.69204494353883	0.00764714317688024	CID	MS2		41.49	75.2961629170667	67486	Control_CNB3_220917_02.raw	0/0	3.07662391662598			0	3.717E-07
High	Sequest HT (A2)	Unambiguous	[K].GNTGENLLALLEGR.[L]		1	1	B5XNB5	B5XNB5	0	2	0.5064	0	1	1	728.890441894531	1456.77360715906	-1.25264395411454	-0.000912410468686176	HCD	MS2	32.25317	17.76529	75.3049581096	67491	Control_CNB3_220917_02.raw	0/0	3.14159512519836			0	8.456E-08
High	Sequest HT (A2)	Unambiguous	[K].GNTGENLLALLEGR.[L]		1	1	B5XNB5	B5XNB5	0	2	0.535	0	1	1	728.890441894531	1456.77360715906	-1.25264395411454	-0.000912410468686176	CID	MS2		24.64565	75.3067561768	67493	Control_CNB3_220917_02.raw	0/0	3.29287075996399			0	1.211E-06
High	Sequest HT (A2)	Unambiguous	[K].FADVAcAGPLLAAELDALGK.[A]	C6(Carbamidomethyl)	1	1	B5XUB8	B5XUB8	0	3	0.625	0	1	1	668.015441894531	2002.03177242359	0.191637152065548	0.0001278878645626	CID	MS2		31.79959	75.2848467597333	67474	Control_CNB3_220917_02.raw	0/0	3.76288509368896			0	4.504E-09
High	Sequest HT (A2)	Unambiguous	[K].STAETIVYSALETLAQR.[S]		1	1	A6TEX9	A6TEX9	0	2	0.5117	0	1	1	926.98681640625	1852.9663561825	0.687094706545139	0.000636581249978008	HCD	MS2	16.13873	33.1	75.2327279856	67428	Control_CNB3_220917_02.raw	0/0	3.42032957077026			0	2.465E-07
High	Sequest HT (A2)	Unambiguous	[K].TTLTAAITTVLAK.[T]		1	1	A6TEX7	A6TEX7	0	2	0.8323	0	1	1	652.3955078125	1303.783738995	0.456966331373636	0.000297892499929731	CID	MS2		33.1	75.4054872306667	67573	Control_CNB3_220917_02.raw	0/0	3.22497987747192			0	3.963E-07
High	Sequest HT (A2)	Unambiguous	[R].IAQFNVVSEAHNEGTIVSVSDGVIR.[I]		1	2	A6TG38	A6TG38; B5XZM2	0	3	0.3849	0	1	1	881.125	2641.36044674	0.919284694949707	0.000809386666787759	CID	MS2		41.4	75.4217409736	67586	Control_CNB3_220917_02.raw	0/0	2.77619099617004	12829124.75	75.3447189331055	0	4.921E-07
High	Sequest HT (A2)	Unambiguous	[K].ALIEEMASAYEDPSEVVEFYSK.[N]		1	1	A6T5H9	A6T5H9	0	2	0.8911	0	1	1	1254.080078125	2507.15287962	-0.212878875953988	-0.000266860000238012	CID	MS2		33.1	75.6176679016	67750	Control_CNB3_220917_02.raw	0/0	5.5108642578125			0	2.083E-08
High	Sequest HT (A2)	Unambiguous	[K].STAETIVYSALETLAQR.[S]		1	1	A6TEX9	A6TEX9	0	3	0.4124	0	1	1	618.326599121094	1852.96524410328	0.0869327127120014	5.36944270758492E-05	CID	MS2		26.93662	75.5967832328	67734	Control_CNB3_220917_02.raw	0/0	3.53850102424622			0	4.888E-08
High	Sequest HT (A2)	Unambiguous	[K].FADVAcAGPLLAAELDALGK.[A]	C6(Carbamidomethyl)	1	1	B5XUB8	B5XUB8	0	2	0.7518	0	1	1	1001.51977539063	2002.03227415125	0.442246437736749	0.000442695624958134	CID	MS2		31.075	75.5954186077333	67733	Control_CNB3_220917_02.raw	0/0	5.6047625541687			0	4.233E-09
High	Sequest HT (A2)	Unambiguous	[K].STAETIVYSALETLAQR.[S]		1	1	A6TEX9	A6TEX9	0	3	0.5016	0	1	1	618.326599121094	1852.96524410328	0.0869327127120014	5.36944270758492E-05	HCD	MS2	62.20737	27.45792	75.5944352173333	67732	Control_CNB3_220917_02.raw	0/0	3.2077317237854			0	5.943E-06
High	Sequest HT (A2)	Unambiguous	[K].FADVAcAGPLLAAELDALGK.[A]	C6(Carbamidomethyl)	1	1	B5XUB8	B5XUB8	0	2	0.716	0	1	1	1001.51953125	2002.03178587	0.198353533389017	0.000198554999958134	HCD	MS2	0	37.335	75.5936478789333	67731	Control_CNB3_220917_02.raw	0/0	4.86282825469971			0	2.391E-13
High	Sequest HT (A2)	Unambiguous	[K].GLPIPVVITVYADR.[S]		1	2	A6TGN5	B5XYF9; A6TGN5	0	2	0.8084	0	1	1	756.942504882813	1512.87773313563	-0.46758837704585	-0.000353702187339877	CID	MS2		20.22999	75.5917478186667	67729	Control_CNB3_220917_02.raw	0/0	2.87271857261658			0	6.027E-07
High	Sequest HT (A2)	Unambiguous	[K].GIMEGEYDHLPEqAFYMVGSIDEAVEK.[A]	Q13(Deamidated)	1	2	A6TG36	A6TG36; B5XZM4	0	3	0.7638	0	1	1	1020.13299560547	3058.38443355641	4.84012666691704	0.00493429880221556	CID	MS2		42.655	86.7191564552	77360	Control_CNB3_220917_03.raw	0/0	3.80941081047058			0	4.338E-05
High	Sequest HT (A2)	Unambiguous	[K].EAnNLGIPVFAIVDTNSDPDGVDFVIPGNDDAIR.[A]	N3(Deamidated)	1	2	A6T4X1	A6T4X1; B5Y1K2	0	3		0.0472	4	4	1190.91748046875	3570.73788814625	4.04015780132074	0.00480876208359756	CID	MS2		40.32	75.5714821453333	67711	Control_CNB3_220917_02.raw	0/0	3.62667608261108			0	1.023E-05
High	Sequest HT (A2)	Unambiguous	[K].EANnLGIPVFAIVDTNSDPDGVDFVIPGNDDAIR.[A]	N4(Deamidated)	1	2	A6T4X1	A6T4X1; B5Y1K2	0	3		0.042	3	3	1190.91748046875	3570.73788814625	4.04015780132074	0.00480876208359756	CID	MS2		40.32	75.5714821453333	67711	Control_CNB3_220917_02.raw	0/0	3.65113162994385			0	9.983E-06
High	Sequest HT (A2)	Unambiguous	[K].EANNLGIPVFAIVDTnSDPDGVDFVIPGNDDAIR.[A]	N16(Deamidated)	1	2	A6T4X1	A6T4X1; B5Y1K2	0	3		0.0131	2	2	1190.91748046875	3570.73788814625	4.04015780132074	0.00480876208359756	CID	MS2		40.32	75.5714821453333	67711	Control_CNB3_220917_02.raw	0/0	3.76436543464661			0	1.405E-06
High	Sequest HT (A2)	Unambiguous	[K].EANNLGIPVFAIVDTNSDPDGVDFVIPGnDDAIR.[A]	N29(Deamidated)	1	2	A6T4X1	A6T4X1; B5Y1K2	0	3	0.0131	0	1	1	1190.91748046875	3570.73788814625	4.04015780132074	0.00480876208359756	CID	MS2		40.32	75.5714821453333	67711	Control_CNB3_220917_02.raw	0/0	3.80973649024963			0	2.244E-06
High	Sequest HT (A2)	Unambiguous	[K].EANnLGIPVFAIVDTNSDPDGVDFVIPGNDDAIR.[A]	N4(Deamidated)	1	2	A6T4X1	A6T4X1; B5Y1K2	0	3		0.0105	2	2	1190.91748046875	3570.73788814625	4.04015780132074	0.00480876208359756	HCD	MS2	0	33.1	75.5691675706667	67709	Control_CNB3_220917_02.raw	0/0	3.75816249847412			0	4.26E-05
High	Sequest HT (A2)	Unambiguous	[K].EAnNLGIPVFAIVDTNSDPDGVDFVIPGNDDAIR.[A]	N3(Deamidated)	1	2	A6T4X1	A6T4X1; B5Y1K2	0	3	0.0105	0	1	1	1190.91748046875	3570.73788814625	4.04015780132074	0.00480876208359756	HCD	MS2	0	33.1	75.5691675706667	67709	Control_CNB3_220917_02.raw	0/0	3.79776191711426			0	4.278E-05
High	Sequest HT (A2)	Unambiguous	[K].FPAIIYGGEAAPVAIELDHDK.[L]		1	1	B5XP25	B5XP25	0	3	0.5062	0	1	1	742.72021484375	2226.14609127125	0.89004177267679	0.000660453749939431	CID	MS2		29.45806	75.5662824861333	67706	Control_CNB3_220917_02.raw	0/0	4.01355361938477			0	1.41E-09
High	Sequest HT (A2)	Unambiguous	[K].LQTLGLTQGTVVTLSAEGEDEQK.[A]		1	1	P16481	P16481	0	3	0.419	0	1	1	806.419982910156	2417.24539547047	1.98848657884524	0.00160221682290285	HCD	MS2	48.95229	27.04	75.5456310026667	67690	Control_CNB3_220917_02.raw	0/0	3.26962113380432	13487718.5	75.3835906982422	0	0.0003534
High	Sequest HT (A2)	Unambiguous	[K].EANnLGIPVFAIVDTnSDPDGVDFVIPGNDDAIR.[A]	N4(Deamidated); N16(Deamidated)	1	2	A6T4X1	A6T4X1; B5Y1K2	0	3	0.0535	0	1	1	1191.25146484375	3571.73984127125	9.06104753858043	0.0107878037502642	CID	MS2		31.27	75.542749884	67687	Control_CNB3_220917_02.raw	0/0	4.11312246322632			0	6.213E-06
High	Sequest HT (A2)	Unambiguous	[K].MVVTLIHPIAMDDGLR.[F]		1	1	A6TEX7	A6TEX7	0	2	0.7558	0	1	1	890.976867675781	1780.94645872156	0.91889515198915	0.000818250781549068	CID	MS2		41.82	75.5361968856	67680	Control_CNB3_220917_02.raw	0/0	3.03453397750854			0	0.0003822
High	Sequest HT (A2)	Unambiguous	[K].FPAIIYGGEAAPVAIELDHDK.[L]		1	1	B5XP25	B5XP25	0	3	0.7239	0	1	1	742.719543457031	2226.14407711109	-0.0147335054750943	-1.09329688105693E-05	HCD	MS2	0	31.34193	75.4308718573333	67595	Control_CNB3_220917_02.raw	0/0	4.89407157897949			0	4.534E-13
High	Sequest HT (A2)	Unambiguous	[K].FTESVDVAVNLGIDAR.[K]		1	1	A6TGN6	A6TGN6	0	2	0.624	0	1	1	853.441772460938	1705.87626829188	0.427031080807439	0.000364230937748289	CID	MS2		33.1	75.4494394048	67604	Control_CNB3_220917_02.raw	0/0	3.67224335670471			0	1.627E-06
High	Sequest HT (A2)	Unambiguous	[R].NVGEHEVNFQVHSEVFAK.[V]		1	1	A6THB4	A6THB4	0	3	0.6373	0	1	1	690.673889160156	2070.00711422047	1.53918088040247	0.00106203682283497	HCD	MS2	7.516464	26.035	75.4735820864	67622	Control_CNB3_220917_02.raw	0/0	4.07522249221802			0	3.265E-11
High	Sequest HT (A2)	Unambiguous	[R].NVGEHEVNFQVHSEVFAK.[V]		1	1	A6THB4	A6THB4	0	3	0.362	0	1	1	690.672119140625	2070.00180416188	-1.02605994916364	-0.000707982708415026	CID	MS2		32.24893	75.4754447909333	67624	Control_CNB3_220917_02.raw	0/0	2.79259634017944			0	4.149E-08
High	Sequest HT (A2)	Unambiguous	[R].DFNEALVHQVVVAYAAGAR.[Q]		1	1	A6TEX1	A6TEX1	0	3	0.6626	0	1	1	677.353576660156	2030.04617672047	0.38309018553901	0.000259230156189005	HCD	MS2	11.19152	27.31263	75.4763260813333	67625	Control_CNB3_220917_02.raw	0/0	4.88807725906372			0	8.656E-09
High	Sequest HT (A2)	Unambiguous	[R].DFNEALVHQVVVAYAAGAR.[Q]		1	1	A6TEX1	A6TEX1	0	3	0.6481	0	1	1	677.353576660156	2030.04617672047	0.38309018553901	0.000259230156189005	CID	MS2		18.295	75.478126432	67627	Control_CNB3_220917_02.raw	0/0	3.23840093612671			0	9.048E-07
High	Sequest HT (A2)	Unambiguous	[K].GMNTAVGDEGGYAPNLGSNAEALAVIAEAVK.[A]		1	2	A6TD53	B5XV19; A6TD53	0	3	0.7465	0	1	1	997.157043457031	2989.45657711109	-0.188318105887466	-0.000187656302083875	CID	MS2		32.515	75.4065956725333	67574	Control_CNB3_220917_02.raw	0/0	5.67722988128662			0	1.543E-11
High	Sequest HT (A2)	Unambiguous	[R].ELASEVGSLLTYEATADLETEK.[V]		1	1	A6TCB0	A6TCB0	0	3	0.4389	0	1	1	790.391540527344	2369.16006832203	-0.227446787374361	-0.000179619322958994	HCD	MS2	74.68248	33.1	75.4810546810667	67630	Control_CNB3_220917_02.raw	0/0	3.59660148620605	7020988	75.4532928466797	0	0.0002376
High	Sequest HT (A2)	Unambiguous	[R].ALLNSMVIGVTEGFTK.[K]		1	2	A6TEV7	A6TEV7; B5XNA8	0	2	0.7828	0	1	1	840.45458984375	1679.9019030575	-1.05116295208487	-0.000882926249914817	CID	MS2		33.1	75.5121367368	67660	Control_CNB3_220917_02.raw	0/0	3.72723913192749			0	3.74E-06
High	Sequest HT (A2)	Unambiguous	[K].IIELAGHLDTYIPEPER.[A]		1	1	A6TEX7	A6TEX7	0	2	0.3113	0	1	1	983.51708984375	1966.0269030575	-0.566915877992824	-0.000557286249886602	HCD	MS2	0	42.73	75.5141534264	67662	Control_CNB3_220917_02.raw	0/0	3.17852163314819	7943705	75.4851608276367	0	4.448E-06
High	Sequest HT (A2)	Unambiguous	[K].IIELAGHLDTYIPEPER.[A]		1	1	A6TEX7	A6TEX7	0	2	0.4941	0	1	1	983.51708984375	1966.0269030575	-0.566915877992824	-0.000557286249886602	CID	MS2		33.1	75.5159607789333	67664	Control_CNB3_220917_02.raw	0/0	2.53370261192322	7943705	75.4851608276367	0	0.0003347
High	Sequest HT (A2)	Unambiguous	[R].VGAGPFPTELFDETGEFLcK.[Q]	C19(Carbamidomethyl)	1	2	A6TH93	B5Y325; A6TH93	0	2	0.8107	0	1	1	1107.52551269531	2214.04374876063	0.632996305077151	0.000700740312556292	HCD	MS2	0	30.58	75.5301339946667	67674	Control_CNB3_220917_02.raw	0/0	3.9059636592865			0	1.443E-07
High	Sequest HT (A2)	Unambiguous	[R].VGAGPFPTELFDETGEFLcK.[Q]	C19(Carbamidomethyl)	1	2	A6TH93	B5Y325; A6TH93	0	2	0.8372	0	1	1	1107.52551269531	2214.04374876063	0.632996305077151	0.000700740312556292	CID	MS2		39.405	75.5320714536	67676	Control_CNB3_220917_02.raw	0/0	4.72836303710938			0	4.554E-09
High	Sequest HT (A2)	Unambiguous	[K].MVVTLIHPIAMDDGLR.[F]		1	1	A6TEX7	A6TEX7	0	2	0.6339	0	1	1	890.97705078125	1780.9468249325	1.12452248694695	0.00100135625029907	HCD	MS2	28.21261	33.1	75.5338691357333	67678	Control_CNB3_220917_02.raw	0/0	3.35694146156311			0	0.0001547
High	Sequest HT (A2)	Unambiguous	[R].ELASEVGSLLTYEATADLETEK.[V]		1	1	A6TCB0	A6TCB0	0	3	0.5207	0	1	1	790.391540527344	2369.16006832203	-0.227446787374361	-0.000179619322958994	CID	MS2		39.555	75.4830426765333	67632	Control_CNB3_220917_02.raw	0/0	3.38315463066101	7020988	75.4532928466797	0	5.852E-05
High	Sequest HT (A2)	Unambiguous	[K].FADVAcAGPLLAAELDALGK.[A]	C6(Carbamidomethyl)	1	1	B5XUB8	B5XUB8	0	2	0.798	0	1	1	1001.52008056641	2002.03288450281	0.747112568171415	0.000747871406208134	CID	MS2		33.1	75.2192786701333	67413	Control_CNB3_220917_02.raw	0/0	4.94722461700439			0	5.531E-08
High	Sequest HT (A2)	Unambiguous	[K].FADVAcAGPLLAAELDALGK.[A]	C6(Carbamidomethyl)	1	1	B5XUB8	B5XUB8	0	2	0.6696	0	1	1	1001.52008056641	2002.03288450281	0.747112568171415	0.000747871406208134	HCD	MS2	0	40.5	75.2175078645333	67411	Control_CNB3_220917_02.raw	0/0	4.51346445083618			0	2.583E-10
High	Sequest HT (A2)	Unambiguous	[K].ALIEEMASAYEDPSEVVEFYSK.[N]		1	1	A6T5H9	A6T5H9	0	2	0.8899	0	1	1	1254.0791015625	2507.150926495	-0.991899812450279	-0.00124342250023801	CID	MS2		40.915	75.2160744541333	67410	Control_CNB3_220917_02.raw	0/0	5.36236095428467			0	3.694E-09
High	Sequest HT (A2)	Unambiguous	[R].TKPHVNVGTIGHVDHGK.[T]		1	1	A6TEX7	A6TEX7	0	4	0.3493	0	1	1	449.744293212891	1795.95534296156	-0.471753399100384	-0.000211812109341736	CID	MS2		40.755	74.9450134733333	67175	Control_CNB3_220917_02.raw	0/0	2.0947630405426	12895402.5	74.8897323608398	0	6.044E-07
High	Sequest HT (A2)	Unambiguous	[R].GVLAVMPTIEEFPYTVR.[V]		1	1	A6TEI3	A6TEI3	0	2	0.6952	0	1	1	961.508972167969	1922.01066770594	0.765436471440288	0.000735587968733853	CID	MS2		30.235	74.9436511696	67174	Control_CNB3_220917_02.raw	0/0	2.69245457649231			0	0.0002642
High	Sequest HT (A2)	Unambiguous	[R].TKPHVNVGTIGHVDHGK.[T]		1	1	A6TEX7	A6TEX7	0	4	0.6074	0	1	1	449.744293212891	1795.95534296156	-0.471753399100384	-0.000211812109341736	HCD	MS2	51.10873	32.14	74.9427407301333	67173	Control_CNB3_220917_02.raw	0/0	4.84497547149658	12895402.5	74.8897323608398	0	1.537E-08
High	Sequest HT (A2)	Unambiguous	[R].GVLAVMPTIEEFPYTVR.[V]		1	1	A6TEI3	A6TEI3	0	2	0.6182	0	1	1	961.508972167969	1922.01066770594	0.765436471440288	0.000735587968733853	HCD	MS2	62.67136	34.495	74.9419971482667	67172	Control_CNB3_220917_02.raw	0/0	2.96229028701782			0	0.0003268
High	Sequest HT (A2)	Unambiguous	[K].GNTGENLLALLEGR.[L]		1	1	B5XNB5	B5XNB5	0	2	0.5076	0	1	1	728.891235351563	1456.77519407313	-0.163310603439403	-0.000118953437436176	CID	MS2		27.25937	74.9410473554667	67171	Control_CNB3_220917_02.raw	0/0	3.27107548713684			0	4.176E-06
High	Sequest HT (A2)	Unambiguous	[K].GNTGENLLALLEGR.[L]		1	1	B5XNB5	B5XNB5	0	2	0.4179	0	1	1	728.891235351563	1456.77519407313	-0.163310603439403	-0.000118953437436176	HCD	MS2	12.39606	20.20853	74.9392407656	67169	Control_CNB3_220917_02.raw	0/0	2.79617190361023			0	5.498E-08
High	Sequest HT (A2)	Unambiguous	[K].EYQVQLDIAMQSGKPK.[E]		1	1	A6T4X2	A6T4X2	0	3	0.4727	0	1	1	612.316711425781	1834.93558101734	-0.642443206602813	-0.000392947551972611	HCD	MS2	91.07769	26.99739	74.9209667898667	67159	Control_CNB3_220917_02.raw	0/0	2.75272846221924	8823839.5	74.8643112182617	0	0.0004371
High	Sequest HT (A2)	Unambiguous	[R].GVLAVMPTIEEFPYTVR.[V]		1	1	A6TEI3	A6TEI3	0	2	0.6935	0	1	1	961.508117675781	1922.00895872156	-0.123729084107211	-0.000118904218766147	CID	MS2		33.1	74.9042694152	67141	Control_CNB3_220917_02.raw	0/0	3.0999116897583			0	5.182E-06
High	Sequest HT (A2)	Unambiguous	[R].GVLAVMPTIEEFPYTVR.[V]		1	1	A6TEI3	A6TEI3	0	2	0.427	0	1	1	961.508117675781	1922.00895872156	-0.123729084107211	-0.000118904218766147	HCD	MS2	0	39.78	74.9025304269333	67139	Control_CNB3_220917_02.raw	0/0	2.7355420589447			0	5.969E-07
High	Sequest HT (A2)	Unambiguous	[K].EGVITVEDGTGLEDELDVVEGMQFDR.[G]		1	3	A6TH53	O66026; B5Y368; A6TH53	0	2	0.7432	0	1	1	1426.66162109375	2852.3159655575	0.610636614210029	0.000870863750151329	CID	MS2		42.55	74.9015281024	67138	Control_CNB3_220917_02.raw	0/0	4.44185638427734			0	6.161E-06
High	Sequest HT (A2)	Unambiguous	[K].EGVITVEDGTGLEDELDVVEGMQFDR.[G]		1	3	A6TH53	O66026; B5Y368; A6TH53	0	2	0.7018	0	1	1	1426.66162109375	2852.3159655575	0.610636614210029	0.000870863750151329	HCD	MS2	0	33.1	74.8991989130667	67136	Control_CNB3_220917_02.raw	0/0	3.98995208740234			0	6.73E-05
High	Sequest HT (A2)	Unambiguous	[K].IIELAGHLDTYIPEPER.[A]		1	1	A6TEX7	A6TEX7	0	3	0.893	0	1	1	656.014343261719	1966.02847652516	0.233412317822162	0.00015296505216611	CID	MS2		13.52124	74.8962179138667	67133	Control_CNB3_220917_02.raw	0/0	2.71392560005188			0	4.028E-06
High	Sequest HT (A2)	Unambiguous	[K].EGVITVEDGTGLEDELDVVEGMqFDR.[G]	Q23(Deamidated)	1	3	A6TH53	O66026; B5Y368; A6TH53	0	3	0.734	0	1	1	951.777587890625	2853.31821041188	6.99912178704251	0.00665686062510806	CID	MS2		42.435	74.8788916429333	67121	Control_CNB3_220917_02.raw	0/0	4.99733448028564			0	1.059E-09
High	Sequest HT (A2)	Unambiguous	[K].EGVITVEDGTGLEDELDVVEGMQFDR.[G]		1	3	A6TH53	O66026; B5Y368; A6TH53	0	3	0.6878	0	1	1	951.442565917969	2852.31314449391	-0.378407148976914	-0.000359778697808603	HCD	MS2	28.69949	33.1	74.8768521029333	67119	Control_CNB3_220917_02.raw	0/0	5.83397960662842			0	3.507E-09
High	Sequest HT (A2)	Unambiguous	[R].DFNEALVHQVVVAYAAGAR.[Q]		1	1	A6TEX1	A6TEX1	0	3	0.5889	0	1	1	677.353271484375	2030.04526119313	-0.0678984200298404	-4.59456250609946E-05	CID	MS2		28.33256	74.8663507018667	67108	Control_CNB3_220917_02.raw	0/0	2.699223279953			0	3.354E-06
High	Sequest HT (A2)	Unambiguous	[R].DFNEALVHQVVVAYAAGAR.[Q]		1	1	A6TEX1	A6TEX1	0	3	0.6559	0	1	1	677.353271484375	2030.04526119313	-0.0678984200298404	-4.59456250609946E-05	HCD	MS2	43.64338	35.84274	74.8645359885333	67106	Control_CNB3_220917_02.raw	0/0	4.65049648284912			0	3.104E-08
High	Sequest HT (A2)	Unambiguous	[K].FTESVDVAVNLGIDAR.[K]		1	1	A6TGN6	A6TGN6	0	2	0.619	0	1	1	853.442504882813	1705.87773313563	1.28573601900356	0.00109665281274829	CID	MS2		33.1	74.8625129682667	67104	Control_CNB3_220917_02.raw	0/0	3.1502091884613			0	9.291E-08
High	Sequest HT (A2)	Unambiguous	[K].GLPIPVVITVYADR.[S]		1	2	A6TGN5	B5XYF9; A6TGN5	0	2	0.6654	0	1	1	756.943237304688	1512.87919797938	0.500661094125903	0.000378719687660123	HCD	MS2	8.082644	30.22852	74.8076986973333	67057	Control_CNB3_220917_02.raw	0/0	2.54218864440918			0	2.314E-05
High	Sequest HT (A2)	Unambiguous	[K].STAETIVYSALETLAQR.[S]		1	1	A6TEX9	A6TEX9	0	3	0.5829	0	1	1	618.326599121094	1852.96524410328	0.0869327127120014	5.36944270758492E-05	CID	MS2		19.36638	74.8085402893333	67058	Control_CNB3_220917_02.raw	0/0	4.34150886535645			0	2.644E-14
High	Sequest HT (A2)	Unambiguous	[K].GLPIPVVITVYADR.[S]		1	2	A6TGN5	B5XYF9; A6TGN5	0	2	0.7474	0	1	1	756.943237304688	1512.87919797938	0.500661094125903	0.000378719687660123	CID	MS2		40.23235	74.8095260208	67059	Control_CNB3_220917_02.raw	0/0	2.84749674797058			0	1.657E-06
High	Sequest HT (A2)	Unambiguous	[K].STAETIVYSALETLAQR.[S]		1	1	A6TEX9	A6TEX9	0	2	0.6466	0	1	1	926.985595703125	1852.96391477625	-0.630472619667478	-0.000584121875021992	HCD	MS2	13.77596	28.18	74.8112547888	67061	Control_CNB3_220917_02.raw	0/0	3.82316946983337			0	1.763E-08
High	Sequest HT (A2)	Unambiguous	[K].STAETIVYSALETLAQR.[S]		1	1	A6TEX9	A6TEX9	0	2	0.6301	0	1	1	926.985290527344	1852.96330442469	-0.959864451220632	-0.000889297656271992	CID	MS2		37.335	74.8134629186667	67063	Control_CNB3_220917_02.raw	0/0	4.18710660934448			0	2.331E-06
High	Sequest HT (A2)	Unambiguous	[K].ALIEEMASAYEDPSEVVEFYSK.[N]		1	1	A6T5H9	A6T5H9	0	2	0.8115	0	1	1	1254.08056640625	2507.1538561825	0.176631592294158	0.000221421249761988	HCD	MS2	0	39.825	74.8143730986667	67064	Control_CNB3_220917_02.raw	0/0	5.73310852050781			0	2.152E-10
High	Sequest HT (A2)	Unambiguous	[K].GLTGYDSPYVPGWDcHGLPIELK.[V]	C15(Carbamidomethyl)	1	1	B5Y235	B5Y235	0	3	0.1807	0	1	1	858.749206542969	2574.23306636891	-0.104664596684087	-8.9810364620746E-05	HCD	MS2	75.7488	40.765	74.9459829517333	67176	Control_CNB3_220917_02.raw	0/0	2.38418579101563	12705278.5	74.9344024658203	0	3.007E-06
High	Sequest HT (A2)	Unambiguous	[K].ALIEEMASAYEDPSEVVEFYSK.[N]		1	1	A6T5H9	A6T5H9	0	2	0.8913	0	1	1	1254.08056640625	2507.1538561825	0.176631592294158	0.000221421249761988	CID	MS2		33.1	74.8161190714667	67066	Control_CNB3_220917_02.raw	0/0	5.52175712585449			0	2.293E-09
High	Sequest HT (A2)	Unambiguous	[K].FADVAcAGPLLAAELDALGK.[A]	C6(Carbamidomethyl)	1	1	B5XUB8	B5XUB8	0	2	0.7386	0	1	1	1001.51971435547	2002.03215208094	0.381273211649816	0.000381660468708134	CID	MS2		33.1	74.8199876653333	67070	Control_CNB3_220917_02.raw	0/0	5.46742868423462			0	2.573E-09
High	Sequest HT (A2)	Unambiguous	[R].QVGVPYIIVFLNK.[C]		1	1	A6TEX7	A6TEX7	0	2	0.3535	0	1	1	745.442810058594	1489.87834348719	0.423643620162617	0.000315588593821303	HCD	MS2	0	40.245	74.8220503797333	67072	Control_CNB3_220917_02.raw	0/0	2.150235414505			0	1.429E-05
High	Sequest HT (A2)	Unambiguous	[K].IADQLIVGGGIANTFVAAQGHNVGK.[S]		1	1	B5XUB8	B5XUB8	0	3	0.625	0	1	1	817.444030761719	2450.31753902516	1.0232623656686	0.000835771718660302	HCD	MS2	0	33.1	74.839528424	67084	Control_CNB3_220917_02.raw	0/0	3.35566973686218			0	3.978E-09
High	Sequest HT (A2)	Unambiguous	[K].IADQLIVGGGIANTFVAAQGHNVGK.[S]		1	1	B5XUB8	B5XUB8	0	3	0.6842	0	1	1	817.444030761719	2450.31753902516	1.0232623656686	0.000835771718660302	CID	MS2		40.125	74.8415201738667	67086	Control_CNB3_220917_02.raw	0/0	2.66139316558838			0	8.331E-07
High	Sequest HT (A2)	Unambiguous	[K].EGVITVEDGTGLEDELDVVEGMQFDR.[G]		1	3	A6TH53	O66026; B5Y368; A6TH53	0	2	0.698	0	1	1	1426.66040039063	2852.31352415125	-0.245302128304025	-0.000349839374848671	HCD	MS2	0	42.3	74.8424826709333	67087	Control_CNB3_220917_02.raw	0/0	3.94250416755676			0	6.802E-08
High	Sequest HT (A2)	Unambiguous	[K].EGVITVEDGTGLEDELDVVEGMQFDR.[G]		1	3	A6TH53	O66026; B5Y368; A6TH53	0	2	0.7388	0	1	1	1426.66040039063	2852.31352415125	-0.245302128304025	-0.000349839374848671	CID	MS2		27.52	74.8442453306667	67089	Control_CNB3_220917_02.raw	0/0	4.01860284805298			0	3.853E-07
High	Sequest HT (A2)	Unambiguous	[K].FADVAcAGPLLAAELDALGK.[A]	C6(Carbamidomethyl)	1	1	B5XUB8	B5XUB8	0	2	0.5688	0	1	1	1001.51971435547	2002.03215208094	0.381273211649816	0.000381660468708134	HCD	MS2	0	41.955	74.8181943341333	67068	Control_CNB3_220917_02.raw	0/0	3.77817702293396			0	2.615E-11
High	Sequest HT (A2)	Unambiguous	[R].KDVNPDEAVAIGAAVQGGVLTGDVK.[D]		1	2	A6T4F4	A6T4F4; B5Y242	1	3	0.3699	0	1	1	808.430419921875	2423.27670650563	-0.386490742236277	-0.000312191458306188	HCD	MS2	54.59573	41.265	74.9573526573333	67188	Control_CNB3_220917_02.raw	0/0	3.64903116226196			0	0.0001996
High	Sequest HT (A2)	Unambiguous	[K].FGVSAAAAVAVAAGPVEAAEEK.[T]		1	1	A6TGN9	A6TGN9	0	2	0.7736	0	1	1	1008.02557373047	2015.04387083094	-0.260584364151807	-0.000262544531324238	HCD	MS2	0	0.1876979	74.9712262258667	67197	Control_CNB3_220917_02.raw	0/0	3.48507642745972			0	1.634E-05
High	Sequest HT (A2)	Unambiguous	[K].FGVSAAAAVAVAAGPVEAAEEK.[T]		1	1	A6TGN9	A6TGN9	0	2	0.8717	0	1	1	1008.02557373047	2015.04387083094	-0.260584364151807	-0.000262544531324238	CID	MS2		33.1	74.9721815018667	67199	Control_CNB3_220917_02.raw	0/0	4.51601409912109			0	9.527E-13
High	Sequest HT (A2)	Unambiguous	[R].EAVNQVIALLDSGALR.[V]		1	1	B5Y1K5	B5Y1K5	0	3	0.6159	0	1	1	556.981323242188	1668.92941646656	0.902787085189399	0.00050222885435384	CID	MS2		26.68469	75.0622854048	67276	Control_CNB3_220917_02.raw	0/0	2.88586783409119	8234503	75.0177383422852	0	4.4E-07
High	Sequest HT (A2)	Unambiguous	[K].IIELAGHLDTYIPEPER.[A]		1	1	A6TEX7	A6TEX7	0	2	0.6265	0	1	1	983.516906738281	1966.02653684656	-0.753185317805518	-0.000740391718636602	HCD	MS2	60.08995	43.36	75.0643042832	67278	Control_CNB3_220917_02.raw	0/0	3.23916816711426	4480376.5	75.0201568603516	0	4.856E-06
High	Sequest HT (A2)	Unambiguous	[K].IIELAGHLDTYIPEPER.[A]		1	1	A6TEX7	A6TEX7	0	2	0.6576	0	1	1	983.516906738281	1966.02653684656	-0.753185317805518	-0.000740391718636602	CID	MS2		33.1	75.0661145832	67280	Control_CNB3_220917_02.raw	0/0	3.30090069770813	4480376.5	75.0201568603516	0	8.656E-06
High	Sequest HT (A2)	Unambiguous	[R].NVGEHEVNFQVHSEVFAK.[V]		1	1	A6THB4	A6THB4	0	3	0.6605	0	1	1	690.67236328125	2070.00253658375	-0.672233627844175	-0.000463842083415026	HCD	MS2	11.37913	19.67451	75.08016184	67292	Control_CNB3_220917_02.raw	0/0	3.7727997303009			0	6.34E-11
High	Sequest HT (A2)	Unambiguous	[R].NVGEHEVNFQVHSEVFAK.[V]		1	1	A6THB4	A6THB4	0	3	0.5886	0	1	1	690.672973632813	2070.00436763844	0.212332175454483	0.000146509479084974	CID	MS2		34.42823	75.0820306616	67294	Control_CNB3_220917_02.raw	0/0	3.16034412384033			0	1.53E-07
High	Sequest HT (A2)	Unambiguous	[R].EAVNQVIALLDSGALR.[V]		1	1	B5Y1K5	B5Y1K5	0	2	0.5168	0	1	1	834.968322753906	1668.92936887781	0.874272522192004	0.000729548906519994	HCD	MS2	24.22781	28.975	75.1154932741333	67323	Control_CNB3_220917_02.raw	0/0	2.98488306999207			0	3.041E-06
High	Sequest HT (A2)	Unambiguous	[R].EAVNQVIALLDSGALR.[V]		1	1	B5Y1K5	B5Y1K5	0	3	0.3813	0	1	1	556.981323242188	1668.92941646656	0.902787085189399	0.00050222885435384	HCD	MS2	37.80151	31.38072	75.0606210189333	67274	Control_CNB3_220917_02.raw	0/0	2.56967830657959	8234503	75.0177383422852	0	0.0004757
High	Sequest HT (A2)	Unambiguous	[R].EAVNQVIALLDSGALR.[V]		1	1	B5Y1K5	B5Y1K5	0	2	0.4485	0	1	1	834.968322753906	1668.92936887781	0.874272522192004	0.000729548906519994	CID	MS2		38.995	75.1173644749333	67325	Control_CNB3_220917_02.raw	0/0	3.29889917373657			0	9.678E-08
High	Sequest HT (A2)	Unambiguous	[K].EANNLGIPVFAIVDTNSDPDGVDFVIPGNDDAIR.[A]		1	2	A6T4X1	A6T4X1; B5Y1K2	0	3	0.5113	0	1	1	1190.58227539063	3569.73227291188	-2.00937581943863	-0.00239098270806911	HCD	MS2	17.38829	30.565	75.1696620090667	67367	Control_CNB3_220917_02.raw	0/0	3.9909782409668	21138766	75.1152572631836	0	8.641E-07
High	Sequest HT (A2)	Unambiguous	[R].VGAGPFPTELFDETGEFLcK.[Q]	C19(Carbamidomethyl)	1	2	A6TH93	B5Y325; A6TH93	0	2	0.9148	0	1	1	1107.5244140625	2214.041551495	-0.359426277851034	-0.000397892499943708	CID	MS2		33.1	75.1743162002667	67372	Control_CNB3_220917_02.raw	0/0	4.46064758300781			0	4.641E-08
High	Sequest HT (A2)	Unambiguous	[K].GLPIPVVITVYADR.[S]		1	2	A6TGN5	B5XYF9; A6TGN5	0	2	0.8669	0	1	1	756.942565917969	1512.87785520594	-0.38690092111487	-0.000292667031089877	CID	MS2		18.25757	75.2113644090667	67405	Control_CNB3_220917_02.raw	0/0	2.9339382648468			0	1.531E-06
High	Sequest HT (A2)	Unambiguous	[K].STAETIVYSALETLAQR.[S]		1	1	A6TEX9	A6TEX9	0	3	0.7168	0	1	1	618.326354980469	1852.96451168141	-0.308337485151783	-0.000190446197924151	HCD	MS2	7.833501	20.4525	75.2132728104	67407	Control_CNB3_220917_02.raw	0/0	3.92243885993958			0	4.856E-09
High	Sequest HT (A2)	Unambiguous	[K].ALIEEMASAYEDPSEVVEFYSK.[N]		1	1	A6T5H9	A6T5H9	0	2	0.8058	0	1	1	1254.0791015625	2507.150926495	-0.991899812450279	-0.00124342250023801	HCD	MS2	0	31.09	75.2140602026667	67408	Control_CNB3_220917_02.raw	0/0	5.50636053085327			0	1.053E-10
High	Sequest HT (A2)	Unambiguous	[K].STAETIVYSALETLAQR.[S]		1	1	A6TEX9	A6TEX9	0	3	0.5308	0	1	1	618.326843261719	1852.96597652516	0.482202910575786	0.000297835052075849	CID	MS2		18.79951	75.2149456365333	67409	Control_CNB3_220917_02.raw	0/0	4.39462661743164			0	9.4E-11
High	Sequest HT (A2)	Unambiguous	[R].ALLNSMVIGVTEGFTK.[K]		1	2	A6TEV7	A6TEV7; B5XNA8	0	2	0.7205	0	1	1	840.455078125	1679.90287962	-0.469842416822485	-0.000394644999914817	CID	MS2		30.88	75.1334407437333	67335	Control_CNB3_220917_02.raw	0/0	3.65204048156738			0	5.383E-06
High	Sequest HT (A2)	Unambiguous	[R].NVGEHEVNFQVHSEVFAK.[V]		1	1	A6THB4	A6THB4	0	4	0.5217	0	1	1	518.256042480469	2070.00234003188	-0.767186044266847	-0.000397019531305887	HCD	MS2	19.68487	20.22131	75.6197428498667	67752	Control_CNB3_220917_02.raw	0/0	2.06856179237366			0	9.693E-07
High	Sequest HT (A2)	Unambiguous	[K].FTESVDVAVNLGIDAR.[K]		1	1	A6TGN6	A6TGN6	0	2	0.7265	0	1	1	853.441345214844	1705.87541379969	-0.0738801331403005	-6.30151560017111E-05	CID	MS2		16.315	75.0554151312	67268	Control_CNB3_220917_02.raw	0/0	3.39758968353271			0	3.016E-05
High	Sequest HT (A2)	Unambiguous	[K].GMNTAVGDEGGYAPNLGSNAEALAVIAEAVK.[A]		1	2	A6TD53	B5XV19; A6TD53	0	3	0.7373	0	1	1	997.156860351563	2989.45602779469	-0.372069329106307	-0.000370761770833875	CID	MS2		32.515	75.048994628	67261	Control_CNB3_220917_02.raw	0/0	5.09693479537964			0	4.993E-11
High	Sequest HT (A2)	Unambiguous	[R].ALLNSMVIGVTEGFTK.[K]		1	2	A6TEV7	A6TEV7; B5XNA8	0	3	0.5325	0	1	1	560.639953613281	1679.90530757984	0.975454649137795	0.000546223281313966	HCD	MS2	11.14501	28.67727	74.9742749013333	67201	Control_CNB3_220917_02.raw	0/0	2.46416091918945			0	2.57E-05
High	Sequest HT (A2)	Unambiguous	[R].ALLNSMVIGVTEGFTK.[K]		1	2	A6TEV7	A6TEV7; B5XNA8	0	3	0.5983	0	1	1	560.639892578125	1679.90512447438	0.866457048776098	0.000485188125063966	CID	MS2		23.69738	74.9759746909333	67203	Control_CNB3_220917_02.raw	0/0	2.38622093200684			0	4.174E-08
High	Sequest HT (A2)	Unambiguous	[K].FGVSAAAAVAVAAGPVEAAEEK.[T]		1	1	A6TGN9	A6TGN9	0	3	0.722	0	1	1	672.352355957031	2015.04251461109	-0.933631492281838	-0.000627102968792315	HCD	MS2	61.8324	9.453138	74.9952549322667	67221	Control_CNB3_220917_02.raw	0/0	4.28061008453369			0	3.22E-08
High	Sequest HT (A2)	Unambiguous	[K].MVVTLIHPIAMDDGLR.[F]		1	1	A6TEX7	A6TEX7	0	3	0.8264	0	1	1	594.319946289063	1780.94528560719	0.26019177143402	0.000154462396039889	CID	MS2		8.881249	74.9960759634667	67222	Control_CNB3_220917_02.raw	0/0	2.64820122718811			0	1.228E-09
High	Sequest HT (A2)	Unambiguous	[K].FGVSAAAAVAVAAGPVEAAEEK.[T]		1	1	A6TGN9	A6TGN9	0	3	0.6417	0	1	1	672.35400390625	2015.04745845875	1.51983686119968	0.00102084624995769	CID	MS2		9.345027	74.997173976	67223	Control_CNB3_220917_02.raw	0/0	3.21116542816162			0	1.099E-09
High	Sequest HT (A2)	Unambiguous	[K].AANDDLLNSFWLLDSEK.[G]		1	1	A6TCJ1	A6TCJ1	0	2	0.6513	0	1	1	975.9765625	1950.94584837	0.769273609601803	0.000750405000189858	HCD	MS2	20.80381	33.1	74.9990009504	67225	Control_CNB3_220917_02.raw	0/0	4.33290719985962			0	7.967E-09
High	Sequest HT (A2)	Unambiguous	[K].FTESVDVAVNLGIDAR.[K]		1	1	A6TGN6	A6TGN6	0	2	0.505	0	1	1	853.441345214844	1705.87541379969	-0.0738801331403005	-6.30151560017111E-05	HCD	MS2	12.30688	28.6	75.0539194090667	67266	Control_CNB3_220917_02.raw	0/0	3.0294291973114			0	1.238E-06
High	Sequest HT (A2)	Unambiguous	[K].AANDDLLNSFWLLDSEK.[G]		1	1	A6TCJ1	A6TCJ1	0	2	0.6925	0	1	1	975.974853515625	1950.94243040125	-0.982682438900951	-0.000958579374810142	CID	MS2		42.67	75.001263172	67227	Control_CNB3_220917_02.raw	0/0	4.64750671386719			0	1.671E-09
High	Sequest HT (A2)	Unambiguous	[R].LGIVKPWNSTWFANTK.[E]		1	1	B5XNA0	B5XNA0	0	3	0.692	0	1	1	621.336791992188	1861.99582271656	-0.0575046570913051	-3.56911458159933E-05	CID	MS2		22.39	75.0078190810667	67234	Control_CNB3_220917_02.raw	0/0	2.6319785118103			0	1.294E-08
High	Sequest HT (A2)	Unambiguous	[K].FPAIIYGGEAAPVAIELDHDK.[L]		1	1	B5XP25	B5XP25	0	3	0.815	0	1	1	742.720397949219	2226.14664058766	1.13679866671821	0.000843559218689431	CID	MS2		31.405	75.0273599704	67245	Control_CNB3_220917_02.raw	0/0	4.80969858169556			0	3.823E-11
High	Sequest HT (A2)	Unambiguous	[R].IAQFNVVSEAHNEGTIVSVSDGVIR.[I]		1	2	A6TG38	A6TG38; B5XZM2	0	3	0.4013	0	1	1	881.125061035156	2641.36062984547	0.988607167504351	0.000870421823037759	HCD	MS2	83.52918	33.1	75.0303244010667	67248	Control_CNB3_220917_02.raw	0/0	3.0435483455658			0	2.474E-06
High	Sequest HT (A2)	Unambiguous	[R].IAQFNVVSEAHNEGTIVSVSDGVIR.[I]		1	2	A6TG38	A6TG38; B5XZM2	0	3	0.4918	0	1	1	881.125061035156	2641.36062984547	0.988607167504351	0.000870421823037759	CID	MS2		42.345	75.032681128	67250	Control_CNB3_220917_02.raw	0/0	3.65733790397644			0	1.402E-06
High	Sequest HT (A2)	Unambiguous	[K].GMNTAVGDEGGYAPNLGSNAEALAVIAEAVK.[A]		1	2	A6TD53	B5XV19; A6TD53	0	3	0.6281	0	1	1	997.158508300781	2989.46097164234	1.28169167986327	0.00127718744791612	HCD	MS2	0	22.825	75.0471735389333	67259	Control_CNB3_220917_02.raw	0/0	5.96986961364746			0	4.394E-11
High	Sequest HT (A2)	Unambiguous	[K].TTLTAAITTVLAK.[T]		1	1	A6TEX7	A6TEX7	0	2	0.8441	0	1	1	652.395080566406	1303.78288450281	-0.198428081378307	-0.000129353593820269	CID	MS2		28.8082	75.0478818669333	67260	Control_CNB3_220917_02.raw	0/0	3.40043067932129			0	2.061E-07
High	Sequest HT (A2)	Unambiguous	[R].LGIVKPWNSTWFANTK.[E]		1	1	B5XNA0	B5XNA0	0	3	0.6164	0	1	1	621.336791992188	1861.99582271656	-0.0575046570913051	-3.56911458159933E-05	HCD	MS2	70.67921	29.16556	75.0056319061333	67232	Control_CNB3_220917_02.raw	0/0	3.18072986602783			0	2.604E-09
High	Sequest HT (A2)	Unambiguous	[R].KDVNPDEAVAIGAAVQGGVLTGDVK.[D]		1	2	A6T4F4	A6T4F4; B5Y242	1	3	0.242	0	1	1	808.430847167969	2423.27798824391	0.142436797251482	0.000115054635443812	HCD	MS2	83.6637	33.1	75.6244339202667	67757	Control_CNB3_220917_02.raw	0/0	2.81329011917114	24600299.75	75.6188735961914	0	3.383E-07
High	Sequest HT (A2)	Unambiguous	[K].EGVITVEDGTGLEDELDVVEGMQFDR.[G]		1	3	A6TH53	O66026; B5Y368; A6TH53	0	3	0.6093	0	1	1	951.442199707031	2852.31204586109	-0.763579583108238	-0.000725989635308603	HCD	MS2	22.65098	31.435	75.6374876661333	67764	Control_CNB3_220917_02.raw	0/0	5.34777927398682			0	1.47E-08
High	Sequest HT (A2)	Unambiguous	[K].EGVITVEDGTGLEDELDVVEGMqFDR.[G]	Q23(Deamidated)	1	3	A6TH53	O66026; B5Y368; A6TH53	0	3	0.7281	0	1	1	951.777099609375	2853.31674556813	6.48573565391705	0.00616857937510806	CID	MS2		33.1	75.6390959592	67766	Control_CNB3_220917_02.raw	0/0	4.34431743621826			0	5.107E-09
High	Sequest HT (A2)	Unambiguous	[R].ALLNSMVIGVTEGFTK.[K]		1	2	A6TEV7	A6TEV7; B5XNA8	0	2	0.7415	0	1	1	840.455932617188	1679.90458860438	0.547468519886683	0.000459847187585183	CID	MS2		29.30043	76.2750555434667	68298	Control_CNB3_220917_02.raw	0/0	3.82629442214966			0	6.879E-06
High	Sequest HT (A2)	Unambiguous	[K].AANDDLLNSFWLLDSEK.[G]		1	1	A6TCJ1	A6TCJ1	0	2	0.7926	0	1	1	975.976013183594	1950.94474973719	0.206144879725918	0.000201088593939858	CID	MS2		19.42	76.2670017712	68293	Control_CNB3_220917_02.raw	0/0	5.16083002090454			0	1.793E-08
High	Sequest HT (A2)	Unambiguous	[K].AANDDLLNSFWLLDSEK.[G]		1	1	A6TCJ1	A6TCJ1	0	2	0.6844	0	1	1	975.976013183594	1950.94474973719	0.206144879725918	0.000201088593939858	HCD	MS2	31.32439	33.415	76.2653603026667	68291	Control_CNB3_220917_02.raw	0/0	4.68744230270386			0	1.007E-09
High	Sequest HT (A2)	Unambiguous	[K].InPIEDMPHDANGTPVDIVLNPLGVPSR.[M]	N2(Deamidated)	1	2	A6TGP0	B5XYF5; A6TGP0	0	3		0.0444	2	2	994.50927734375	2981.51327877125	3.21379485780227	0.00319398041646357	CID	MS2		36.34	76.2370869928	68262	Control_CNB3_220917_02.raw	0/0	4.74378299713135			0	2.282E-07
High	Sequest HT (A2)	Unambiguous	[K].INPIEDMPHDAnGTPVDIVLNPLGVPSR.[M]	N12(Deamidated)	1	2	A6TGP0	B5XYF5; A6TGP0	0	3	0.0444	0	1	1	994.50927734375	2981.51327877125	3.21379485780227	0.00319398041646357	CID	MS2		36.34	76.2370869928	68262	Control_CNB3_220917_02.raw	0/0	4.95635604858398			0	1.058E-09
High	Sequest HT (A2)	Unambiguous	[K].InPIEDMPHDANGTPVDIVLNPLGVPSR.[M]	N2(Deamidated)	1	2	A6TGP0	B5XYF5; A6TGP0	0	3	0.084	0	1	1	994.50927734375	2981.51327877125	3.21379485780227	0.00319398041646357	HCD	MS2	0	26.05	76.2351781733333	68260	Control_CNB3_220917_02.raw	0/0	5.23501920700073			0	3.692E-10
High	Sequest HT (A2)	Unambiguous	[K].FTESVDVAVNLGIDAR.[K]		1	1	A6TGN6	A6TGN6	0	2	0.6339	0	1	1	853.441833496094	1705.87639036219	0.498589825657116	0.000425266093998289	CID	MS2		41.445	76.2333933085333	68258	Control_CNB3_220917_02.raw	0/0	3.36170053482056			0	7.246E-08
High	Sequest HT (A2)	Unambiguous	[K].ANEIDVPAALIDSEIDVLR.[R]		2	2	A6T5H9; B5Y0U3	A6T5H9; B5Y0U3	0	2	0.5151	0	1	1	1027.0439453125	2053.080613995	-0.273396398810136	-0.00028065249989595	CID	MS2		28.87	76.2320252848	68257	Control_CNB3_220917_02.raw	0/0	3.98108863830566			0	5.748E-08
High	Sequest HT (A2)	Unambiguous	[K].FTESVDVAVNLGIDAR.[K]		1	1	A6TGN6	A6TGN6	0	2	0.4955	0	1	1	853.441833496094	1705.87639036219	0.498589825657116	0.000425266093998289	HCD	MS2	9.038899	33.1	76.2310955376	68256	Control_CNB3_220917_02.raw	0/0	3.34606289863586			0	4.111E-08
High	Sequest HT (A2)	Unambiguous	[K].ANEIDVPAALIDSEIDVLR.[R]		2	2	A6T5H9; B5Y0U3	A6T5H9; B5Y0U3	0	2	0.5913	0	1	1	1027.04406738281	2053.08085813563	-0.154482140602919	-0.00015858218739595	HCD	MS2	15.65121	42.48	76.2302182861333	68255	Control_CNB3_220917_02.raw	0/0	3.88611793518066			0	1.586E-08
High	Sequest HT (A2)	Unambiguous	[K].GMNTAVGDEGGYAPNLGSnAEALAVIAEAVK.[A]	N19(Deamidated)	1	2	A6TD53	B5XV19; A6TD53	0	3	0.0669	0	1	1	997.491455078125	2990.45981197438	6.23850910327001	0.00621863145833279	CID	MS2		39.51	76.2141020808	68243	Control_CNB3_220917_02.raw	0/0	5.68178939819336			0	8.545E-12
High	Sequest HT (A2)	Unambiguous	[K].GMNTAVGDEGGYAPNLGSNAEALAVIAEAVK.[A]		1	2	A6TD53	B5XV19; A6TD53	0	3	0.6502	0	1	1	997.157775878906	2989.45877437672	0.546686786987901	0.000544765572916125	HCD	MS2	0	30.7	76.2120957954667	68241	Control_CNB3_220917_02.raw	0/0	5.66127729415894			0	1.544E-11
High	Sequest HT (A2)	Unambiguous	[K].TTLTAAITTVLAK.[T]		1	1	A6TEX7	A6TEX7	0	2	0.7983	0	1	1	652.395263671875	1303.78325071375	0.0824552383725255	5.37518749297305E-05	CID	MS2		30.63371	76.1934174914667	68222	Control_CNB3_220917_02.raw	0/0	3.46736788749695			0	1.924E-07
High	Sequest HT (A2)	Unambiguous	[R].TKPHVnVGTIGHVDHGK.[T]	N6(Deamidated)	1	1	A6TEX7	A6TEX7	0	4	0.6355	0	1	1	449.994750976563	1796.95717401625	9.44261038374813	0.00424195156253326	HCD	MS2	55.98885	33.1	76.1841929944	68216	Control_CNB3_220917_02.raw	0/0	3.09645056724548			0	4.578E-07
High	Sequest HT (A2)	Unambiguous	[R].GVLAVMPTIEEFPYTVR.[V]		1	1	A6TEI3	A6TEI3	0	2	0.6075	0	1	1	961.509216308594	1922.01115598719	1.01948377302529	0.000979728593733853	CID	MS2		20.785	76.1634688610667	68201	Control_CNB3_220917_02.raw	0/0	2.64599418640137			0	4.829E-05
High	Sequest HT (A2)	Unambiguous	[R].GVLAVMPTIEEFPYTVR.[V]		1	1	A6TEI3	A6TEI3	0	2	0.5101	0	1	1	961.509216308594	1922.01115598719	1.01948377302529	0.000979728593733853	HCD	MS2	60.44757	40.675	76.1617171298667	68199	Control_CNB3_220917_02.raw	0/0	2.98116278648376			0	2.73E-05
High	Sequest HT (A2)	Unambiguous	[K].FGVSAAAAVAVAAGPVEAAEEK.[T]		1	1	A6TGN9	A6TGN9	0	3	0.6245	0	1	1	672.352844238281	2015.04397945484	-0.206677906065092	-0.000138821718792315	CID	MS2		15.33807	76.1514238453333	68189	Control_CNB3_220917_02.raw	0/0	2.52556920051575			0	4.463E-12
High	Sequest HT (A2)	Unambiguous	[K].FGVSAAAAVAVAAGPVEAAEEK.[T]		1	1	A6TGN9	A6TGN9	0	2	0.8842	0	1	1	1008.02563476563	2015.04399290125	-0.200004898633745	-0.000201509375074238	CID	MS2		25.12	76.09455716	68143	Control_CNB3_220917_02.raw	0/0	5.17603015899658			0	2.809E-12
High	Sequest HT (A2)	Unambiguous	[K].GNTGENLLALLEGR.[L]		1	1	B5XNB5	B5XNB5	0	2	0.607	0	1	1	728.890563964844	1456.77385129969	-1.08505420785683	-0.000790340156186176	CID	MS2		20.65343	76.0955884245333	68144	Control_CNB3_220917_02.raw	0/0	3.69221186637878			0	1.084E-06
High	Sequest HT (A2)	Unambiguous	[R].VGAGPFPTELFDETGEFLcK.[Q]	C19(Carbamidomethyl)	1	2	A6TH93	B5Y325; A6TH93	0	2	0.7212	0	1	1	1107.5244140625	2214.041551495	-0.359426277851034	-0.000397892499943708	HCD	MS2	0	34.495	76.0965738504	68145	Control_CNB3_220917_02.raw	0/0	4.15569829940796			0	3.29E-08
High	Sequest HT (A2)	Unambiguous	[R].VGAGPFPTELFDETGEFLcK.[Q]	C19(Carbamidomethyl)	1	2	A6TH93	B5Y325; A6TH93	0	2	0.799	0	1	1	1107.5244140625	2214.041551495	-0.359426277851034	-0.000397892499943708	CID	MS2		33.1	76.0982390810667	68147	Control_CNB3_220917_02.raw	0/0	4.18377828598022			0	1.899E-07
High	Sequest HT (A2)	Unambiguous	[R].ALLNSMVIGVTEGFTK.[K]		1	2	A6TEV7	A6TEV7; B5XNA8	0	3	0.3622	0	1	1	560.639343261719	1679.90347652516	-0.114521354479171	-6.4128281186034E-05	HCD	MS2	62.63094	21.58	76.1116626269333	68158	Control_CNB3_220917_02.raw	0/0	1.84897875785828			0	6.659E-05
High	Sequest HT (A2)	Unambiguous	[R].ALLNSMVIGVTEGFTK.[K]		1	2	A6TEV7	A6TEV7; B5XNA8	0	3	0.7061	0	1	1	560.639343261719	1679.90347652516	-0.114521354479171	-6.4128281186034E-05	CID	MS2		28.87486	76.1134085421333	68160	Control_CNB3_220917_02.raw	0/0	2.78745460510254			0	4.262E-09
High	Sequest HT (A2)	Unambiguous	[R].EAVNQVIALLDSGALR.[V]		1	1	B5Y1K5	B5Y1K5	0	2	0.4985	0	1	1	834.967590332031	1668.92790403406	-0.00344289104780353	-2.87296848000551E-06	HCD	MS2	0	33.1	76.3049730488	68324	Control_CNB3_220917_02.raw	0/0	3.33242130279541			0	3.172E-08
High	Sequest HT (A2)	Unambiguous	[K].MVVTLIHPIAMDDGLR.[F]		1	1	A6TEX7	A6TEX7	0	3	0.7222	0	1	1	594.319519042969	1780.94400386891	-0.459503900918296	-0.000272783697710111	HCD	MS2	39.53329	0.03014467	76.1225631258667	68162	Control_CNB3_220917_02.raw	0/0	1.80100440979004			0	0.0003558
High	Sequest HT (A2)	Unambiguous	[K].MVVTLIHPIAMDDGLR.[F]		1	1	A6TEX7	A6TEX7	0	3	0.8128	0	1	1	594.319519042969	1780.94400386891	-0.459503900918296	-0.000272783697710111	CID	MS2		9.265773	76.1234621176	68164	Control_CNB3_220917_02.raw	0/0	2.18662095069885			0	8.925E-07
High	Sequest HT (A2)	Unambiguous	[K].VPLFVQIGEVIK.[V]		1	1	A6TH65	A6TH65	0	2	0.6093	0	1	1	671.410461425781	1341.81364622156	-0.300524828690194	-0.000201624218675533	CID	MS2		39.925	76.1244002224	68165	Control_CNB3_220917_02.raw	0/0	2.79473853111267			0	2.611E-06
High	Sequest HT (A2)	Unambiguous	[R].LGIVKPWNSTWFANTK.[E]		1	1	B5XNA0	B5XNA0	0	3	0.5724	0	1	1	621.336486816406	1861.99490718922	-0.549196034662284	-0.000340866927065993	HCD	MS2	24.34923	28.03277	76.125351828	68166	Control_CNB3_220917_02.raw	0/0	4.27608156204224			0	2.989E-10
High	Sequest HT (A2)	Unambiguous	[R].LGIVKPWNSTWFANTK.[E]		1	1	B5XNA0	B5XNA0	0	3	0.7234	0	1	1	621.336486816406	1861.99490718922	-0.549196034662284	-0.000340866927065993	CID	MS2		23.56676	76.1269599184	68168	Control_CNB3_220917_02.raw	0/0	2.81549787521362			0	2.225E-06
High	Sequest HT (A2)	Unambiguous	[K].IADQLIVGGGIANTFVAAQGHNVGK.[S]		1	1	B5XUB8	B5XUB8	0	3	0.6364	0	1	1	817.4453125	2450.32138424	2.5925360280297	0.0021175099999103	HCD	MS2	65.26764	40.545	76.1296167381333	68170	Control_CNB3_220917_02.raw	0/0	3.19074463844299			0	1.019E-08
High	Sequest HT (A2)	Unambiguous	[K].IADQLIVGGGIANTFVAAQGHNVGK.[S]		1	1	B5XUB8	B5XUB8	0	3	0.5874	0	1	1	817.4453125	2450.32138424	2.5925360280297	0.0021175099999103	CID	MS2		33.1	76.1313846856	68172	Control_CNB3_220917_02.raw	0/0	2.85576105117798			0	4.13E-05
High	Sequest HT (A2)	Unambiguous	[K].VPLFVQIGEVIK.[V]		1	1	A6TH65	A6TH65	0	2	0.6369	0	1	1	671.410461425781	1341.81364622156	-0.300524828690194	-0.000201624218675533	HCD	MS2	24.20926	18.42808	76.1226391482667	68163	Control_CNB3_220917_02.raw	0/0	3.35990643501282			0	3.072E-07
High	Sequest HT (A2)	Unambiguous	[R].EAVNQVIALLDSGALR.[V]		1	1	B5Y1K5	B5Y1K5	0	2	0.6364	0	1	1	834.967590332031	1668.92790403406	-0.00344289104780353	-2.87296848000551E-06	CID	MS2		42.625	76.3068795336	68326	Control_CNB3_220917_02.raw	0/0	3.29982948303223			0	2.952E-08
High	Sequest HT (A2)	Unambiguous	[R].DFNEALVHQVVVAYAAGAR.[Q]		1	1	A6TEX1	A6TEX1	0	3	0.6528	0	1	1	677.353820800781	2030.04690914234	0.74388106999409	0.000503370781189005	HCD	MS2	58.8686	25.3375	76.3086706397333	68328	Control_CNB3_220917_02.raw	0/0	4.5756049156189			0	2.406E-10
High	Sequest HT (A2)	Unambiguous	[R].DFNEALVHQVVVAYAAGAR.[Q]		1	1	A6TEX1	A6TEX1	0	3	0.7419	0	1	1	677.353820800781	2030.04690914234	0.74388106999409	0.000503370781189005	CID	MS2		34.43248	76.3110187701333	68330	Control_CNB3_220917_02.raw	0/0	3.40704965591431			0	7.272E-07
High	Sequest HT (A2)	Unambiguous	[-].METTKPSFQDVLEFVR.[L]		1	1	B5XPI0	B5XPI0	0	3	0.5	0	1	1	642.993286132813	1926.96530513844	1.20944640257792	0.000776852812502208	HCD	MS2	66.52415	35.19	76.3879799181333	68399	Control_CNB3_220917_02.raw	0/0	3.17545557022095	3271180.375	76.3589782714844	0	1.566E-05
High	Sequest HT (A2)	Unambiguous	[K].cDMVDDEELLELVEMEVR.[E]	C1(Carbamidomethyl)	1	1	A6TEX7	A6TEX7	0	2	0.6057	0	1	1	1112.49499511719	2223.98271360438	0.412082677955597	0.000458232187344976	HCD	MS2	0	32.2	76.3887339189333	68400	Control_CNB3_220917_02.raw	0/0	3.49913859367371			0	6.078E-07
High	Sequest HT (A2)	Unambiguous	[-].METTKPSFQDVLEFVR.[L]		1	1	B5XPI0	B5XPI0	0	3	0.65	0	1	1	642.993286132813	1926.96530513844	1.20944640257792	0.000776852812502208	CID	MS2		33.1	76.3896400834667	68401	Control_CNB3_220917_02.raw	0/0	2.60139727592468	3271180.375	76.3589782714844	0	1.955E-06
High	Sequest HT (A2)	Unambiguous	[K].cDMVDDEELLELVEMEVR.[E]	C1(Carbamidomethyl)	1	1	A6TEX7	A6TEX7	0	2	0.8187	0	1	1	1112.49499511719	2223.98271360438	0.412082677955597	0.000458232187344976	CID	MS2		41.92	76.3907443624	68402	Control_CNB3_220917_02.raw	0/0	3.41808938980103			0	3.315E-05
High	Sequest HT (A2)	Unambiguous	[R].NVGEHEVNFQVHSEVFAK.[V]		1	1	A6THB4	A6THB4	0	4	0.6654	0	1	1	518.255859375	2070.00160761	-1.12101236558631	-0.000580125000055887	HCD	MS2	9.390292	27.45372	76.4165743952	68425	Control_CNB3_220917_02.raw	0/0	2.63209056854248			0	0.0002915
High	Sequest HT (A2)	Unambiguous	[K].qLAMHVAASKPEFVKPEDVSAEVVEK.[E]	Q1(Deamidated)	1	1	A6T4X2	A6T4X2	0	5	0.2171	0	1	1	568.699951171875	2839.47064933938	5.64470699909796	0.00320557787506397	HCD	MS2	70.46198	21.595	76.4279763101333	68437	Control_CNB3_220917_02.raw	0/0	1.5175347328186			0	4.294E-05
High	Sequest HT (A2)	Unambiguous	[K].GVDLGEFPIMTFAEAER.[R]		1	1	A6TB35	A6TB35	0	2	0.5323	0	1	1	941.455688476563	1881.90410032313	-0.544685734211797	-0.000512523437464552	CID	MS2		42.52	76.3830615058667	68394	Control_CNB3_220917_02.raw	0/0	3.2535924911499			0	0.0001813
High	Sequest HT (A2)	Unambiguous	[R].NQQIAGIGAALIEHWQR.[-]		1	8	P37323	P0A3M1; P0A9Z9; P30896; P0A9Z8; Q9S424; P37323; Q9AHN9; P0AD64	0	3	0.4484	0	1	1	635.674743652344	1905.00967769703	0.37988117079529	0.00024122567727621	HCD	MS2	46.5074	24.90164	76.4381338917333	68442	Control_CNB3_220917_02.raw	0/0	2.80745959281921			0	8.839E-07
High	Sequest HT (A2)	Unambiguous	[K].MVVTLIHPIAMDDGLR.[F]		1	1	A6TEX7	A6TEX7	0	2	0.52	0	1	1	890.97705078125	1780.9468249325	1.12452248694695	0.00100135625029907	HCD	MS2	13.05078	41.635	76.4409943010667	68445	Control_CNB3_220917_02.raw	0/0	2.99867653846741			0	1.964E-05
High	Sequest HT (A2)	Unambiguous	[K].MVVTLIHPIAMDDGLR.[F]		1	1	A6TEX7	A6TEX7	0	2	0.7156	0	1	1	890.97705078125	1780.9468249325	1.12452248694695	0.00100135625029907	CID	MS2		33.1	76.4427363736	68447	Control_CNB3_220917_02.raw	0/0	3.20471167564392			0	0.0001434
High	Sequest HT (A2)	Unambiguous	[K].ATLKPEGQQALDQLYTQLSNMDPK.[D]		1	1	P24017	P24017	0	3	0.533	0	1	1	897.120544433594	2689.34708004078	-1.14375556911382	-0.00102531973940737	HCD	MS2	11.78902	28.65712	76.4537644536	68458	Control_CNB3_220917_02.raw	0/0	3.64018416404724			0	4.52E-10
High	Sequest HT (A2)	Unambiguous	[K].ATLKPEGQQALDqLYTQLSNMDPK.[D]	Q13(Deamidated)	1	1	P24017	P24017	0	3	0.032	0	1	1	897.454650878906	2690.34939937672	5.66003170823861	0.00507579223975929	CID	MS2		28.56402	76.4558021618667	68460	Control_CNB3_220917_02.raw	0/0	4.38185167312622			0	2.538E-06
High	Sequest HT (A2)	Unambiguous	[K].ATLKPEGQQALDQLYTqLSNMDPK.[D]	Q17(Deamidated)	1	1	P24017	P24017	0	3		0.032	2	2	897.454650878906	2690.34939937672	5.66003170823861	0.00507579223975929	CID	MS2		28.56402	76.4558021618667	68460	Control_CNB3_220917_02.raw	0/0	4.23887157440186			0	1.467E-06
High	Sequest HT (A2)	Unambiguous	[K].FADVAcAGPLLAAELDALGK.[A]	C6(Carbamidomethyl)	1	1	B5XUB8	B5XUB8	0	3	0.7262	0	1	1	668.015502929688	2002.03195552906	0.283096991195947	0.0001889230208126	HCD	MS2	22.37985	31.45195	76.456783152	68461	Control_CNB3_220917_02.raw	0/0	4.93018579483032			0	1.824E-11
High	Sequest HT (A2)	Unambiguous	[K].DMGGLPDALFVIDADHEHIAIK.[E]		1	2	A6T4X1	A6T4X1; B5Y1K2	0	4	0.6652	0	1	1	595.052001953125	2377.1861779225	0.219100472406386	0.000130210625115978	CID	MS2		19.80352	86.7039158618667	77344	Control_CNB3_220917_03.raw	0/0	2.32683300971985			0	7.621E-10
High	Sequest HT (A2)	Unambiguous	[K].GNTGENLLALLEGR.[L]		1	1	B5XNB5	B5XNB5	0	2	0.4713	0	1	1	728.890563964844	1456.77385129969	-1.08505420785683	-0.000790340156186176	HCD	MS2	14.33354	20.05581	76.0936779733333	68142	Control_CNB3_220917_02.raw	0/0	3.14414072036743			0	1.441E-07
High	Sequest HT (A2)	Unambiguous	[K].GVDLGEFPIMTFAEAER.[R]		1	1	A6TB35	A6TB35	0	2	0.5168	0	1	1	941.455688476563	1881.90410032313	-0.544685734211797	-0.000512523437464552	HCD	MS2	0	33.1	76.3810533669333	68392	Control_CNB3_220917_02.raw	0/0	2.97642421722412			0	5.692E-06
High	Sequest HT (A2)	Unambiguous	[K].ALIEEMASAYEDPSEVVEFYSK.[N]		1	1	A6T5H9	A6T5H9	0	2	0.8963	0	1	1	1254.08215332031	2507.15703001063	1.44254061410063	0.00180833531226199	CID	MS2		33.1	76.3781031090667	68389	Control_CNB3_220917_02.raw	0/0	4.33509254455566			0	7.67E-07
High	Sequest HT (A2)	Unambiguous	[R].EAVNQVIALLDSGALR.[V]		1	1	B5Y1K5	B5Y1K5	0	3	0.3559	0	1	1	556.980529785156	1668.92703609547	-0.523500461325288	-0.00029122817689616	HCD	MS2	32.61933	28.975	76.3167643728	68336	Control_CNB3_220917_02.raw	0/0	2.22179889678955	14888008.5	76.3102569580078	0	0.0002821
High	Sequest HT (A2)	Unambiguous	[R].EAVNQVIALLDSGALR.[V]		1	1	B5Y1K5	B5Y1K5	0	3	0.3821	0	1	1	556.980529785156	1668.92703609547	-0.523500461325288	-0.00029122817689616	CID	MS2		35.49437	76.3186350501333	68338	Control_CNB3_220917_02.raw	0/0	2.80327844619751	14888008.5	76.3102569580078	0	1.511E-06
High	Sequest HT (A2)	Unambiguous	[K].QLAMHVAASKPEFVKPEDVSAEVVEK.[E]		1	1	A6T4X2	A6T4X2	0	4	0.2585	0	1	1	710.373779296875	2838.4732872975	0.944821304525417	0.000670461875074579	HCD	MS2	37.51059	22.54655	76.3262098704	68343	Control_CNB3_220917_02.raw	0/0	1.47458910942078			0	3.526E-05
High	Sequest HT (A2)	Unambiguous	[K].EAAIQVSNVAIFNAATGK.[A]		1	1	A6TEW1	A6TEW1	0	2	0.5355	0	1	1	902.4833984375	1803.959520245	-0.231648714339732	-0.000208942500194098	HCD	MS2	89.39043	43.3	76.34556296	68360	Control_CNB3_220917_02.raw	0/0	4.36971521377563	13881994	76.2384033203125	0	4.633E-08
High	Sequest HT (A2)	Unambiguous	[K].EAAIQVSNVAIFNAATGK.[A]		1	1	A6TEW1	A6TEW1	0	2	0.7156	0	1	1	902.4833984375	1803.959520245	-0.231648714339732	-0.000208942500194098	CID	MS2		31.285	76.3473280922667	68362	Control_CNB3_220917_02.raw	0/0	4.29152536392212	13881994	76.2384033203125	0	1.532E-07
High	Sequest HT (A2)	Unambiguous	[K].EGVITVEDGTGLEDELDVVEGMQFDR.[G]		1	3	A6TH53	O66026; B5Y368; A6TH53	0	2	0.7095	0	1	1	1426.6572265625	2852.307176495	-2.47074285884057	-0.00352366749984867	HCD	MS2	0	33.685	76.3534314312	68368	Control_CNB3_220917_02.raw	0/0	3.88598918914795	10108714.875	76.2938919067383	0	0.0003756
High	Sequest HT (A2)	Unambiguous	[K].FPAIIYGGEAAPVAIELDHDK.[L]		1	1	B5XP25	B5XP25	0	3	0.597	0	1	1	742.720336914063	2226.14645748219	1.05454636870441	0.000782524062439431	CID	MS2		34.20313	76.3792115954667	68390	Control_CNB3_220917_02.raw	0/0	3.30337238311768	16791496.5	76.4578247070313	0	2.588E-07
High	Sequest HT (A2)	Unambiguous	[K].EGVITVEDGTGLEDELDVVEGMQFDR.[G]		1	3	A6TH53	O66026; B5Y368; A6TH53	0	2	0.8521	0	1	1	1426.6572265625	2852.307176495	-2.47074285884057	-0.00352366749984867	CID	MS2		30.91	76.3550540762667	68370	Control_CNB3_220917_02.raw	0/0	4.25857830047607	10108714.875	76.2938919067383	0	8.393E-05
High	Sequest HT (A2)	Unambiguous	[K].GLPIPVVITVYADR.[S]		1	2	A6TGN5	B5XYF9; A6TGN5	0	2	0.5708	0	1	1	756.942749023438	1512.87822141688	-0.144838553321932	-0.000109561562339877	HCD	MS2	18.09942	29.40407	76.3724557274667	68383	Control_CNB3_220917_02.raw	0/0	2.40000104904175			0	0.0001856
High	Sequest HT (A2)	Unambiguous	[K].FADVAcAGPLLAAELDALGK.[A]	C6(Carbamidomethyl)	1	1	B5XUB8	B5XUB8	0	2	0.7059	0	1	1	1001.52001953125	2002.0327624325	0.686139342084482	0.000686836249958134	HCD	MS2	0	25.96	76.373243004	68384	Control_CNB3_220917_02.raw	0/0	4.59165000915527			0	9.083E-12
High	Sequest HT (A2)	Unambiguous	[K].GLPIPVVITVYADR.[S]		1	2	A6TGN5	B5XYF9; A6TGN5	0	2	0.7518	0	1	1	756.942749023438	1512.87822141688	-0.144838553321932	-0.000109561562339877	CID	MS2		33.1	76.3740512834667	68385	Control_CNB3_220917_02.raw	0/0	2.82289361953735			0	1.675E-07
High	Sequest HT (A2)	Unambiguous	[K].FADVAcAGPLLAAELDALGK.[A]	C6(Carbamidomethyl)	1	1	B5XUB8	B5XUB8	0	2	0.7419	0	1	1	1001.51928710938	2002.03129758875	-0.0455393709587147	-4.55856250418663E-05	CID	MS2		35.415	76.3754474896	68386	Control_CNB3_220917_02.raw	0/0	4.92493343353271			0	6.426E-09
High	Sequest HT (A2)	Unambiguous	[K].ALIEEMASAYEDPSEVVEFYSK.[N]		1	1	A6T5H9	A6T5H9	0	2	0.7823	0	1	1	1254.08056640625	2507.1538561825	0.176631592294158	0.000221421249761988	HCD	MS2	42.26572	41.55	76.3763283410667	68387	Control_CNB3_220917_02.raw	0/0	4.63860940933228			0	3.856E-09
High	Sequest HT (A2)	Unambiguous	[K].FPAIIYGGEAAPVAIELDHDK.[L]		1	1	B5XP25	B5XP25	0	3	0.5978	0	1	1	742.720336914063	2226.14645748219	1.05454636870441	0.000782524062439431	HCD	MS2	0	33.1	76.377188576	68388	Control_CNB3_220917_02.raw	0/0	4.65193176269531	16791496.5	76.4578247070313	0	5.052E-11
High	Sequest HT (A2)	Unambiguous	[K].IIELAGHLDTYIPEPER.[A]		1	1	A6TEX7	A6TEX7	0	3	0.7534	0	1	1	656.014404296875	1966.02865963063	0.326547037728509	0.00021400020841611	CID	MS2		13.69184	76.3704264704	68381	Control_CNB3_220917_02.raw	0/0	2.22565007209778			0	1.607E-06
High	Sequest HT (A2)	Unambiguous	[K].IAEQVIIqYGGSVNAGNAAELFTqPDIDGALVGGASLK.[A]	Q8(Deamidated); Q24(Deamidated)	1	1	Q7X222	Q7X222	0	3	0.094	0	1	1	1263.65612792969	3788.95383052906	8.16597749761859	0.0103134196873856	HCD	MS2	64.93505	28.3	77.9174152077333	69707	Control_CNB3_220917_02.raw	0/0	2.97863674163818	10955741.25	78.0799865722656	0	0.0003896
High	Sequest HT (A2)	Unambiguous	[K].MVVTLIHPIAMDDGLR.[F]		1	1	A6TEX7	A6TEX7	0	2	0.7801	0	1	1	890.977233886719	1780.94719114344	1.33014982190476	0.00118446171904907	CID	MS2		42.345	76.0637982037333	68117	Control_CNB3_220917_02.raw	0/0	2.91302347183228			0	0.0004498
High	Sequest HT (A2)	Unambiguous	[R].KDVNPDEAVAIGAAVQGGVLTGDVK.[D]		1	2	A6T4F4	A6T4F4; B5Y242	1	3	0.2848	0	1	1	808.431335449219	2423.27945308766	0.746925413808921	0.000603335885443812	HCD	MS2	12.57715	40.455	76.0609049928	68114	Control_CNB3_220917_02.raw	0/0	3.23426961898804			0	3.412E-06
High	Sequest HT (A2)	Unambiguous	[R].IAQFNVVSEAHnEGTIVSVSDGVIR.[I]	N12(Deamidated)	1	2	A6TG38	A6TG38; B5XZM2	0	3	0.04	0	1	1	881.459899902344	2642.36514644703	8.74673555851255	0.00770395567720443	CID	MS2		33.1	75.8154299194667	67911	Control_CNB3_220917_02.raw	0/0	3.74660706520081			0	1.442E-05
High	Sequest HT (A2)	Unambiguous	[R].IAQFNVVSEAHnEGTIVSVSDGVIR.[I]	N12(Deamidated)	1	2	A6TG38	A6TG38; B5XZM2	0	3	0.2055	0	1	1	881.459899902344	2642.36514644703	8.74673555851255	0.00770395567720443	HCD	MS2	0	37.725	75.8136986437333	67909	Control_CNB3_220917_02.raw	0/0	3.25666165351868			0	0.0001371
High	Sequest HT (A2)	Unambiguous	[K].GVDLGEFPIMTFAEAER.[R]		1	1	A6TB35	A6TB35	0	2	0.5791	0	1	1	941.458618164063	1881.90995969813	2.56884795088723	0.00241716406253545	CID	MS2		28.645	75.8116986661333	67907	Control_CNB3_220917_02.raw	0/0	3.54191279411316	7637631.25	75.6419677734375	0	3.362E-05
High	Sequest HT (A2)	Unambiguous	[K].AANDDLLNSFWLLDSEK.[G]		1	1	A6TCJ1	A6TCJ1	0	2	0.74	0	1	1	975.97607421875	1950.9448718075	0.268714738601016	0.000262123750189858	CID	MS2		33.1	75.8043742896	67899	Control_CNB3_220917_02.raw	0/0	5.00031423568726			0	1.015E-08
High	Sequest HT (A2)	Unambiguous	[K].AANDDLLNSFWLLDSEK.[G]		1	1	A6TCJ1	A6TCJ1	0	2	0.6611	0	1	1	975.97509765625	1950.9429186825	-0.732403003400557	-0.000714438749810142	HCD	MS2	6.890623	41.565	75.8025888245333	67897	Control_CNB3_220917_02.raw	0/0	4.81365919113159			0	1.827E-08
High	Sequest HT (A2)	Unambiguous	[K].GMNTAVGDEGGYAPNLGSNAEALAVIAEAVK.[A]		1	2	A6TD53	B5XV19; A6TD53	0	3	0.7941	0	1	1	997.157287597656	2989.45730953297	0.0566835250709896	5.64843229161246E-05	CID	MS2		32.515	75.8017575032	67896	Control_CNB3_220917_02.raw	0/0	5.10375881195068			0	2.222E-09
High	Sequest HT (A2)	Unambiguous	[K].TTLTAAITTVLAK.[T]		1	1	A6TEX7	A6TEX7	0	2	0.8588	0	1	1	652.395629882813	1303.78398313563	0.644221877874191	0.000419962812429731	CID	MS2		28.9194	75.8006450541333	67895	Control_CNB3_220917_02.raw	0/0	3.39933753013611			0	1.032E-06
High	Sequest HT (A2)	Unambiguous	[K].GMNTAVGDEGGYAPNLGSNAEALAVIAEAVK.[A]		1	2	A6TD53	B5XV19; A6TD53	0	3	0.5927	0	1	1	997.157470703125	2989.45785884938	0.240434748289831	0.000239589791666125	HCD	MS2	4.059894	22.825	75.7999344730667	67894	Control_CNB3_220917_02.raw	0/0	5.45129871368408			0	7.156E-10
High	Sequest HT (A2)	Unambiguous	[K].GIMEGEYDHLPEQAFYMVGSIDEAVEK.[A]		1	2	A6TG36	A6TG36; B5XZM4	0	3	0.4327	0	1	1	1019.80078125	3057.38779049	0.711663582756354	0.000725276666798891	HCD	MS2	0	33.1	86.7171251592	77358	Control_CNB3_220917_03.raw	0/0	5.49637269973755			0	2.509E-08
High	Sequest HT (A2)	Unambiguous	[R].NQqIAGIGAALIEHWQR.[-]	Q3(Deamidated)	1	8	P37323	P0A3M1; P0A9Z9; P30896; P0A9Z8; Q9S424; P37323; Q9AHN9; P0AD64	0	3		0.043	2	2	636.008239746094	1906.01016597828	9.022047065393	0.00573198609394288	HCD	MS2	0	26.6221	75.7743463701333	67877	Control_CNB3_220917_02.raw	0/0	2.67070245742798	7323185.75	75.7343063354492	0	0.000353
High	Sequest HT (A2)	Unambiguous	[K].IADQLIVGGGIANTFVAAQGHNVGK.[S]		1	1	B5XUB8	B5XUB8	0	3	0.6486	0	1	1	817.443359375	2450.315524865	0.201261875860406	0.000164384999910302	CID	MS2		31.48523	75.7685673773333	67871	Control_CNB3_220917_02.raw	0/0	2.96044969558716			0	3.272E-07
High	Sequest HT (A2)	Unambiguous	[K].IADQLIVGGGIANTFVAAQGHNVGK.[S]		1	1	B5XUB8	B5XUB8	0	3	0.5455	0	1	1	817.443359375	2450.315524865	0.201261875860406	0.000164384999910302	HCD	MS2	0	33.1	75.7665277754667	67869	Control_CNB3_220917_02.raw	0/0	2.75353384017944			0	4.458E-08
High	Sequest HT (A2)	Unambiguous	[R].LGIVKPWNSTWFANTK.[E]		1	1	B5XNA0	B5XNA0	0	3	0.6667	0	1	1	621.336669921875	1861.99545650563	-0.254181208119697	-0.000157761458315993	CID	MS2		24.41717	75.7646754736	67867	Control_CNB3_220917_02.raw	0/0	2.58221054077148			0	3.933E-07
High	Sequest HT (A2)	Unambiguous	[R].LGIVKPWNSTWFANTK.[E]		1	1	B5XNA0	B5XNA0	0	3	0.6589	0	1	1	621.336669921875	1861.99545650563	-0.254181208119697	-0.000157761458315993	HCD	MS2	13.48908	33.1	75.7622240808	67865	Control_CNB3_220917_02.raw	0/0	3.43243718147278			0	3.864E-09
High	Sequest HT (A2)	Unambiguous	[K].FGVSAAAAVAVAAGPVEAAEEK.[T]		1	1	A6TGN9	A6TGN9	0	3	0.6721	0	1	1	672.353393554688	2015.04562740406	0.611144878428747	0.000410494687457685	CID	MS2		16.50698	75.7603636274667	67863	Control_CNB3_220917_02.raw	0/0	3.07832860946655			0	1.925E-11
High	Sequest HT (A2)	Unambiguous	[K].MVVTLIHPIAMDDGLR.[F]		1	1	A6TEX7	A6TEX7	0	3	0.8406	0	1	1	594.319702148438	1780.94455318531	-0.151062898481589	-8.96782289601106E-05	CID	MS2		12.41295	75.759263404	67862	Control_CNB3_220917_02.raw	0/0	2.50631308555603			0	8.015E-09
High	Sequest HT (A2)	Unambiguous	[K].FGVSAAAAVAVAAGPVEAAEEK.[T]		1	1	A6TGN9	A6TGN9	0	3	0.7018	0	1	1	672.352783203125	2015.04379634938	-0.297547104342185	-0.000199856875042315	HCD	MS2	53.2092	12.92148	75.7584362898667	67861	Control_CNB3_220917_02.raw	0/0	3.98616099357605			0	8.923E-11
High	Sequest HT (A2)	Unambiguous	[K].IIELAGHLDTYIPEPER.[A]		1	1	A6TEX7	A6TEX7	0	3	0.582	0	1	1	656.013610839844	1966.02627925953	-0.884204321053998	-0.00057945682283389	HCD	MS2	10.52045	0.05045301	75.6499544130667	67771	Control_CNB3_220917_02.raw	0/0	1.22067904472351			0	0.0001891
High	Sequest HT (A2)	Unambiguous	[K].IIELAGHLDTYIPEPER.[A]		1	1	A6TEX7	A6TEX7	0	3	0.7425	0	1	1	656.014404296875	1966.02865963063	0.326547037728509	0.00021400020841611	CID	MS2		19.34796	75.6508952818667	67773	Control_CNB3_220917_02.raw	0/0	2.33070135116577			0	1.547E-07
High	Sequest HT (A2)	Unambiguous	[K].ATLKPEGQqALDQLYTQLSNMDPK.[D]	Q9(Deamidated)	1	1	P24017	P24017	0	3	0.0287	0	1	1	897.4541015625	2690.3477514275	5.04748727569144	0.00452647583350929	CID	MS2		21.58	75.6669007634667	67789	Control_CNB3_220917_02.raw	0/0	3.49435615539551			0	0.0003248
High	Sequest HT (A2)	Unambiguous	[K].ATLKPEGqQALDQLYTQLSNMDPK.[D]	Q8(Deamidated)	1	1	P24017	P24017	0	3		0.0287	2	2	897.4541015625	2690.3477514275	5.04748727569144	0.00452647583350929	CID	MS2		21.58	75.6669007634667	67789	Control_CNB3_220917_02.raw	0/0	3.39408135414124			0	0.0001569
High	Sequest HT (A2)	Unambiguous	[K].EGVITVEDGTGLEDELDVVEGMqFDR.[G]	Q23(Deamidated)	1	3	A6TH53	O66026; B5Y368; A6TH53	0	2	0.8258	0	1	1	1427.162109375	2853.31694212	6.55462150406575	0.00935114500015133	HCD	MS2	30.99746	31.435	75.6687987312	67791	Control_CNB3_220917_02.raw	0/0	3.96021008491516	5152093	75.9153518676758	0	0.0003829
High	Sequest HT (A2)	Unambiguous	[K].EGVITVEDGTGLEDELDVVEGMqFDR.[G]	Q23(Deamidated)	1	3	A6TH53	O66026; B5Y368; A6TH53	0	2	0.8221	0	1	1	1427.162109375	2853.31694212	6.55462150406575	0.00935114500015133	CID	MS2		33.1	75.6703693461333	67793	Control_CNB3_220917_02.raw	0/0	3.99465370178223	5152093	75.9153518676758	0	2.072E-06
High	Sequest HT (A2)	Unambiguous	[R].IAQFnVVSEAHNEGTIVSVSDGVIR.[I]	N5(Deamidated)	1	2	A6TG38	A6TG38; B5XZM2	0	3		0.04	2	2	881.459899902344	2642.36514644703	8.74673555851255	0.00770395567720443	CID	MS2		33.1	75.8154299194667	67911	Control_CNB3_220917_02.raw	0/0	3.59692811965942			0	2.281E-05
High	Sequest HT (A2)	Unambiguous	[K].GNTGENLLALLEGR.[L]		1	1	B5XNB5	B5XNB5	0	2	0.4572	0	1	1	728.890930175781	1456.77458372156	-0.582284969083689	-0.000424129218686176	HCD	MS2	30.75813	30.46	75.6834855005333	67797	Control_CNB3_220917_02.raw	0/0	3.04433155059814			0	1.267E-07
High	Sequest HT (A2)	Unambiguous	[K].FADVAcAGPLLAAELDALGK.[A]	C6(Carbamidomethyl)	1	1	B5XUB8	B5XUB8	0	3	0.7045	0	1	1	668.01513671875	2002.03085689625	-0.26566204358645	-0.0001772879166874	HCD	MS2	13.67272	32.905	75.6911163576	67805	Control_CNB3_220917_02.raw	0/0	4.8391752243042			0	3.016E-09
High	Sequest HT (A2)	Unambiguous	[K].FADVAcAGPLLAAELDALGK.[A]	C6(Carbamidomethyl)	1	1	B5XUB8	B5XUB8	0	3	0.6944	0	1	1	668.01513671875	2002.03085689625	-0.26566204358645	-0.0001772879166874	CID	MS2		36.73237	75.6931436858667	67807	Control_CNB3_220917_02.raw	0/0	4.45321893692017			0	3.741E-12
High	Sequest HT (A2)	Unambiguous	[K].FGVSAAAAVAVAAGPVEAAEEK.[T]		1	1	A6TGN9	A6TGN9	0	2	0.7714	0	1	1	1008.02600097656	2015.04472532313	0.163471894474628	0.000164701562425762	CID	MS2		33.1	75.7189302306667	67831	Control_CNB3_220917_02.raw	0/0	5.7269115447998			0	1.187E-13
High	Sequest HT (A2)	Unambiguous	[R].GVLAVMPTIEEFPYTVR.[V]		1	1	A6TEI3	A6TEI3	0	2	0.509	0	1	1	961.508361816406	1922.00944700281	0.130318217477788	0.000125236406233853	HCD	MS2	56.04397	33.1	75.7292772794667	67842	Control_CNB3_220917_02.raw	0/0	2.79439115524292			0	2.867E-05
High	Sequest HT (A2)	Unambiguous	[R].GVLAVMPTIEEFPYTVR.[V]		1	1	A6TEI3	A6TEI3	0	2	0.7356	0	1	1	961.508361816406	1922.00944700281	0.130318217477788	0.000125236406233853	CID	MS2		41.61	75.7313002192	67844	Control_CNB3_220917_02.raw	0/0	3.48020958900452			0	4.354E-06
High	Sequest HT (A2)	Unambiguous	[K].MVVTLIHPIAMDDGLR.[F]		1	1	A6TEX7	A6TEX7	0	3	0.6872	0	1	1	594.319213867188	1780.94308834156	-0.973572238312809	-0.000577959478960111	HCD	MS2	0	0.03167382	75.7583647277333	67860	Control_CNB3_220917_02.raw	0/0	1.78924798965454			0	6.791E-05
High	Sequest HT (A2)	Unambiguous	[K].GNTGENLLALLEGR.[L]		1	1	B5XNB5	B5XNB5	0	2	0.6122	0	1	1	728.890930175781	1456.77458372156	-0.582284969083689	-0.000424129218686176	CID	MS2		25.69122	75.6852876592	67799	Control_CNB3_220917_02.raw	0/0	3.61406922340393			0	1.457E-06
High	Sequest HT (A2)	Unambiguous	[R].QVGVPYIIVFLNK.[C]		1	1	A6TEX7	A6TEX7	0	2	0.5864	0	1	1	745.443054199219	1489.87883176844	0.751376054821927	0.000559729218821303	HCD	MS2	23.76632	41.205	75.8175297541333	67913	Control_CNB3_220917_02.raw	0/0	2.19918084144592			0	5.145E-05
High	Sequest HT (A2)	Unambiguous	[K].INPIEDMPHDAnGTPVDIVLNPLGVPSR.[M]	N12(Deamidated)	1	2	A6TGP0	B5XYF5; A6TGP0	0	3	0.0254	0	1	1	994.510864257813	2981.51803951344	4.81055363175976	0.00478089447896357	HCD	MS2	12.84983	21.595	75.8253813762667	67922	Control_CNB3_220917_02.raw	0/0	5.12202262878418			0	4.561E-09
High	Sequest HT (A2)	Unambiguous	[K].InPIEDMPHDANGTPVDIVLNPLGVPSR.[M]	N2(Deamidated)	1	2	A6TGP0	B5XYF5; A6TGP0	0	3		0.0254	2	2	994.510864257813	2981.51803951344	4.81055363175976	0.00478089447896357	HCD	MS2	12.84983	21.595	75.8253813762667	67922	Control_CNB3_220917_02.raw	0/0	4.99352884292603			0	1.204E-07
High	Sequest HT (A2)	Unambiguous	[K].GLPIPVVITVYADR.[S]		1	2	A6TGN5	B5XYF9; A6TGN5	0	2	0.6328	0	1	1	756.942810058594	1512.87834348719	-0.0641510973909528	-4.85264060898771E-05	HCD	MS2	10.58846	28.165	75.9824953701333	68048	Control_CNB3_220917_02.raw	0/0	2.56029582023621			0	4.805E-05
High	Sequest HT (A2)	Unambiguous	[K].GLPIPVVITVYADR.[S]		1	2	A6TGN5	B5XYF9; A6TGN5	0	2	0.8014	0	1	1	756.942810058594	1512.87834348719	-0.0641510973909528	-4.85264060898771E-05	CID	MS2		29.18662	75.9842788632	68050	Control_CNB3_220917_02.raw	0/0	2.82180333137512			0	1.234E-06
High	Sequest HT (A2)	Unambiguous	[K].FADVAcAGPLLAAELDALGK.[A]	C6(Carbamidomethyl)	1	1	B5XUB8	B5XUB8	0	2	0.7273	0	1	1	1001.5205078125	2002.033738995	1.17392515077995	0.00117511749995813	HCD	MS2	0	35.415	75.9851895669333	68051	Control_CNB3_220917_02.raw	0/0	4.72646284103394			0	1.172E-11
High	Sequest HT (A2)	Unambiguous	[K].FADVAcAGPLLAAELDALGK.[A]	C6(Carbamidomethyl)	1	1	B5XUB8	B5XUB8	0	2	0.7904	0	1	1	1001.52008056641	2002.03288450281	0.747112568171415	0.000747871406208134	CID	MS2		33.1	75.9868722736	68053	Control_CNB3_220917_02.raw	0/0	5.43994855880737			0	1.137E-08
High	Sequest HT (A2)	Unambiguous	[K].IIELAGHLDTYIPEPER.[A]		1	1	A6TEX7	A6TEX7	0	3	0.8057	0	1	1	656.014038085938	1966.02756099781	-0.232261281709571	-0.00015221072908389	CID	MS2		13.80803	76.0043152602667	68068	Control_CNB3_220917_02.raw	0/0	3.1446487903595			0	4.702E-08
High	Sequest HT (A2)	Unambiguous	[K].ALIEEMASAYEDPSEVVEFYSK.[N]		1	1	A6T5H9	A6T5H9	0	2	0.8172	0	1	1	1254.08166503906	2507.15605344813	1.05303014585249	0.00132005406226199	HCD	MS2	0	42.375	76.0064216408	68070	Control_CNB3_220917_02.raw	0/0	5.46742820739746			0	3.38E-07
High	Sequest HT (A2)	Unambiguous	[K].FPAIIYGGEAAPVAIELDHDK.[L]		1	1	B5XP25	B5XP25	0	3	0.5569	0	1	1	742.718933105469	2226.14224605641	-0.837256485613171	-0.000621284531310569	CID	MS2		33.1	75.9543614301333	68034	Control_CNB3_220917_02.raw	0/0	3.25459980964661			0	6.027E-07
High	Sequest HT (A2)	Unambiguous	[K].ALIEEMASAYEDPSEVVEFYSK.[N]		1	1	A6T5H9	A6T5H9	0	2	0.9441	0	1	1	1254.07751464844	2507.14775266688	-2.25780883425675	-0.00283033656273801	CID	MS2		33.1	76.0082129626667	68072	Control_CNB3_220917_02.raw	0/0	5.36656808853149			0	7.559E-09
High	Sequest HT (A2)	Unambiguous	[K].EGVITVEDGTGLEDELDVVEGMQFDR.[G]		1	3	A6TH53	O66026; B5Y368; A6TH53	0	3	0.6648	0	1	1	951.443420410156	2852.31570797047	0.520328530662843	0.000494713489691397	CID	MS2		33.1	76.0123525442667	68076	Control_CNB3_220917_02.raw	0/0	5.21791791915894			0	9.717E-09
High	Sequest HT (A2)	Unambiguous	[R].NVGEHEVNFQVHSEVFAK.[V]		1	1	A6THB4	A6THB4	0	4	0.5377	0	1	1	518.256652832031	2070.00478143813	0.41223502679803	0.000213332031194113	HCD	MS2	22.53511	21.58	76.0229750722667	68087	Control_CNB3_220917_02.raw	0/0	1.98692679405212			0	8.515E-05
High	Sequest HT (A2)	Unambiguous	[R].SDLSADINEHLIVELYSK.[-]		1	1	B5XNB5	B5XNB5	0	3	0.0841	0	1	1	682.684875488281	2046.04007320484	0.536184724009612	0.000365684947913299	HCD	MS2	57.06561	28.30381	86.7162669762667	77357	Control_CNB3_220917_03.raw	0/0	2.25761914253235			0	1.267E-06
High	Sequest HT (A2)	Unambiguous	[K].SELETLLAEIR.[D]		1	2	A6T6Z0	B5XY99; A6T6Z0	0	2	0.6008	0	1	1	637.353454589844	1273.69963254969	-0.137363852335789	-8.74801561394634E-05	HCD	MS2	0	36.91127	76.0381661637333	68097	Control_CNB3_220917_02.raw	0/0	2.4263334274292			0	0.0002158
High	Sequest HT (A2)	Unambiguous	[K].FADVAcAGPLLAAELDALGK.[A]	C6(Carbamidomethyl)	1	1	B5XUB8	B5XUB8	0	3	0.6437	0	1	1	668.015563964844	2002.03213863453	0.374556830326347	0.0002499581770626	HCD	MS2	60.43401	30.46	76.0538338096	68107	Control_CNB3_220917_02.raw	0/0	5.07562160491943			0	1.891E-11
High	Sequest HT (A2)	Unambiguous	[K].FADVAcAGPLLAAELDALGK.[A]	C6(Carbamidomethyl)	1	1	B5XUB8	B5XUB8	0	3	0.6731	0	1	1	668.015563964844	2002.03213863453	0.374556830326347	0.0002499581770626	CID	MS2		39.16148	76.0557719469333	68109	Control_CNB3_220917_02.raw	0/0	3.6111204624176			0	1.008E-10
High	Sequest HT (A2)	Unambiguous	[K].EGVITVEDGTGLEDELDVVEGMQFDR.[G]		1	3	A6TH53	O66026; B5Y368; A6TH53	0	3	0.5531	0	1	1	951.443420410156	2852.31570797047	0.520328530662843	0.000494713489691397	HCD	MS2	11.32178	41.94	76.010558824	68074	Control_CNB3_220917_02.raw	0/0	5.07933187484741			0	4.951E-07
High	Sequest HT (A2)	Unambiguous	[K].MVVTLIHPIAMDDGLR.[F]		1	1	A6TEX7	A6TEX7	0	2	0.4862	0	1	1	890.977416992188	1780.94755735438	1.53577715686256	0.00136756718779907	HCD	MS2	18.60741	33.1	76.0617773797333	68115	Control_CNB3_220917_02.raw	0/0	2.90341830253601			0	1.028E-05
High	Sequest HT (A2)	Unambiguous	[K].EGVITVEDGTGLEDELDVVEGMqFDR.[G]	Q23(Deamidated)	1	3	A6TH53	O66026; B5Y368; A6TH53	0	2	0.767	0	1	1	1427.16064453125	2853.3140124325	5.52784923781483	0.00788630125015133	HCD	MS2	53.72835	33.1	75.9496613848	68029	Control_CNB3_220917_02.raw	0/0	3.82231330871582	6095348	75.9966049194336	0	6.884E-06
High	Sequest HT (A2)	Unambiguous	[K].ALIEEMASAYEDPSEVVEFYSK.[N]		1	1	A6T5H9	A6T5H9	0	3	0.6295	0	1	1	836.38916015625	2507.15292720875	-0.193897688058455	-0.000162043750151497	HCD	MS2	51.58737	41.385	75.9410077666667	68020	Control_CNB3_220917_02.raw	0/0	4.12995338439941	14298659.5	75.9965972900391	0	2.368E-08
High	Sequest HT (A2)	Unambiguous	[K].InPIEDMPHDAnGTPVDIVLNPLGVPSR.[M]	N2(Deamidated); N12(Deamidated)	1	2	A6TGP0	B5XYF5; A6TGP0	0	3	0.0424	0	1	1	994.841247558594	2982.50918941578	7.20089665022028	0.00715886192688024	CID	MS2		31.45	75.8272168906667	67924	Control_CNB3_220917_02.raw	0/0	3.2983672618866			0	5.349E-09
High	Sequest HT (A2)	Unambiguous	[K].INPIEDMPHDAnGTPVDIVLnPLGVPSR.[M]	N12(Deamidated); N21(Deamidated)	1	2	A6TGP0	B5XYF5; A6TGP0	0	3		0.0424	2	2	994.841247558594	2982.50918941578	7.20089665022028	0.00715886192688024	CID	MS2		31.45	75.8272168906667	67924	Control_CNB3_220917_02.raw	0/0	3.16404175758362			0	6.973E-05
High	Sequest HT (A2)	Unambiguous	[K].FTESVDVAVNLGIDAR.[K]		1	1	A6TGN6	A6TGN6	0	2	0.6555	0	1	1	853.441650390625	1705.87602415125	0.283913591108085	0.000242160625248289	CID	MS2		26.05	75.8378475442667	67932	Control_CNB3_220917_02.raw	0/0	4.18364143371582			0	3.017E-09
High	Sequest HT (A2)	Unambiguous	[K].ANEIDVPAALIDSEIDVLR.[R]		2	2	A6T5H9; B5Y0U3	A6T5H9; B5Y0U3	0	2	0.6851	0	1	1	1027.04479980469	2053.08232297938	0.559003408640381	0.00057383968760405	HCD	MS2	18.93082	33.1	75.8442867034667	67939	Control_CNB3_220917_02.raw	0/0	4.34695672988892			0	9.899E-09
High	Sequest HT (A2)	Unambiguous	[K].AnEIDVPAALIDSEIDVLR.[R]	N2(Deamidated)	2	2	A6T5H9; B5Y0U3	A6T5H9; B5Y0U3	0	2	0.273	0	1	1	1027.54626464844	2054.08525266688	9.76666512834066	0.010030683437604	CID	MS2		42.48	75.8463432336	67941	Control_CNB3_220917_02.raw	0/0	3.47784471511841			0	4.2E-08
High	Sequest HT (A2)	Unambiguous	[K].QLAMHVAASKPEFVKPEDVSAEVVEK.[E]		1	1	A6T4X2	A6T4X2	0	4	0.7252	0	1	1	710.374145507813	2838.47475214125	1.46088926985415	0.00103667281257458	HCD	MS2	30.40008	21.33373	75.8473474496	67942	Control_CNB3_220917_02.raw	0/0	2.62439012527466			0	2.336E-05
High	Sequest HT (A2)	Unambiguous	[K].ALIEEMASAYEDPSEVVEFYSK.[N]		1	1	A6T5H9	A6T5H9	0	3	0.7185	0	1	1	836.38916015625	2507.15292720875	-0.193897688058455	-0.000162043750151497	CID	MS2		33.1	75.9428017557333	68022	Control_CNB3_220917_02.raw	0/0	4.75986957550049	14298659.5	75.9965972900391	0	3.17E-10
High	Sequest HT (A2)	Unambiguous	[R].EAVNQVIALLDSGALR.[V]		1	1	B5Y1K5	B5Y1K5	0	2	0.5546	0	1	1	834.96826171875	1668.9292468075	0.801129571088686	0.000668513750269994	HCD	MS2	0	33.1	75.8600819605333	67954	Control_CNB3_220917_02.raw	0/0	3.47794151306152			0	7.829E-08
High	Sequest HT (A2)	Unambiguous	[R].NVGEHEVNFQVHSEVFAK.[V]		1	1	A6THB4	A6THB4	0	3	0.4899	0	1	1	690.67333984375	2070.00546627125	0.743071657433678	0.000512720416584974	HCD	MS2	89.15934	26.845	75.8707463378667	67965	Control_CNB3_220917_02.raw	0/0	3.44772505760193			0	1.911E-11
High	Sequest HT (A2)	Unambiguous	[R].NVGEHEVNFQVHSEVFAK.[V]		1	1	A6THB4	A6THB4	0	3	0.5978	0	1	1	690.67333984375	2070.00546627125	0.743071657433678	0.000512720416584974	CID	MS2		33.1	75.8723375888	67967	Control_CNB3_220917_02.raw	0/0	3.58261966705322			0	2.114E-10
High	Sequest HT (A2)	Unambiguous	[R].ALLNSMVIGVTEGFTK.[K]		1	2	A6TEV7	A6TEV7; B5XNA8	0	2	0.7318	0	1	1	840.455383300781	1679.90348997156	-0.106517082283497	-8.94692186648172E-05	CID	MS2		33.1	75.8872849736	67976	Control_CNB3_220917_02.raw	0/0	3.42960619926453			0	5.014E-06
High	Sequest HT (A2)	Unambiguous	[R].DFNEALVHQVVVAYAAGAR.[Q]		1	1	A6TEX1	A6TEX1	0	3	0.6641	0	1	1	677.353271484375	2030.04526119313	-0.0678984200298404	-4.59456250609946E-05	HCD	MS2	32.5954	35.90081	75.8893830061333	67978	Control_CNB3_220917_02.raw	0/0	5.18336963653564			0	2.242E-09
High	Sequest HT (A2)	Unambiguous	[R].DFNEALVHQVVVAYAAGAR.[Q]		1	1	A6TEX1	A6TEX1	0	3	0.6888	0	1	1	677.353271484375	2030.04526119313	-0.0678984200298404	-4.59456250609946E-05	CID	MS2		30.97584	75.8912353610667	67980	Control_CNB3_220917_02.raw	0/0	3.76472568511963			0	1.412E-07
High	Sequest HT (A2)	Unambiguous	[R].EAVNQVIALLDSGALR.[V]		1	1	B5Y1K5	B5Y1K5	0	3	0.5958	0	1	1	556.980285644531	1668.92630367359	-0.962358167945192	-0.00053536880189616	CID	MS2		41.145	75.9225175645333	68004	Control_CNB3_220917_02.raw	0/0	2.39567518234253			0	5.942E-06
High	Sequest HT (A2)	Unambiguous	[R].EAVNQVIALLDSGALR.[V]		1	1	B5Y1K5	B5Y1K5	0	2	0.6218	0	1	1	834.9677734375	1668.928270245	0.215985962262148	0.000180232500269994	CID	MS2		42.405	75.8622527658667	67956	Control_CNB3_220917_02.raw	0/0	3.1152606010437			0	4.035E-07
High	Sequest HT (A2)	Unambiguous	[R].ALLNSMVIGVTEGFTK.[K]		1	2	A6TEV7	A6TEV7; B5XNA8	0	2	0.7797	0	1	1	840.455322265625	1679.90336790125	-0.179182149191294	-0.000150504374914817	CID	MS2		33.1	74.7625131264	67020	Control_CNB3_220917_02.raw	0/0	3.94647479057312			0	3.717E-06
High	Sequest HT (A2)	Unambiguous	[R].EAVNQVIALLDSGALR.[V]		1	1	B5Y1K5	B5Y1K5	0	2	0.5014	0	1	1	834.966186523438	1668.92509641688	-1.6857307664241	-0.00140668156223001	CID	MS2		33.1	77.9182672429333	69708	Control_CNB3_220917_02.raw	0/0	3.54686498641968			0	7.668E-09
High	Sequest HT (A2)	Unambiguous	[K].IAEqVIIQYGGSVNAGnAAELFTQPDIDGALVGGASLK.[A]	Q4(Deamidated); N17(Deamidated)	1	1	Q7X222	Q7X222	0	3		0.0272	2	2	1263.65612792969	3788.95383052906	8.16597749761859	0.0103134196873856	CID	MS2		37.44	77.9193485058667	69709	Control_CNB3_220917_02.raw	0/0	5.01076698303223	10955741.25	78.0799865722656	0	9.765E-07
High	Sequest HT (A2)	Unambiguous	[K].MVVTLIHPIAMDDGLR.[F]		1	1	A6TEX7	A6TEX7	0	3	0.8489	0	1	1	594.3203125	1780.94638424	0.877073776307435	0.000520673333539889	CID	MS2		24.41975	79.9825981034667	71444	Control_CNB3_220917_02.raw	0/0	2.24611473083496			0	1.655E-06
High	Sequest HT (A2)	Unambiguous	[R].LGIVKPWNSTWFANTK.[E]		1	1	B5XNA0	B5XNA0	0	3	0.7138	0	1	1	621.3369140625	1861.9961889275	0.139171893937086	8.63791666840067E-05	CID	MS2		22.5842	79.9811550656	71443	Control_CNB3_220917_02.raw	0/0	3.25238513946533			0	1.899E-07
High	Sequest HT (A2)	Unambiguous	[K].MVVTLIHPIAMDDGLR.[F]		1	1	A6TEX7	A6TEX7	0	3	0.6169	0	1	1	594.319580078125	1780.94418697438	-0.356690233439394	-0.000211748541460111	HCD	MS2	14.72077	31.24	79.9802669357333	71442	Control_CNB3_220917_02.raw	0/0	2.94914841651917			0	9.902E-08
High	Sequest HT (A2)	Unambiguous	[R].LGIVKPWNSTWFANTK.[E]		1	1	B5XNA0	B5XNA0	0	3	0.6789	0	1	1	621.336364746094	1861.99454097828	-0.745872585690675	-0.000462937239565993	HCD	MS2	10.48387	21.18116	79.9794213114667	71441	Control_CNB3_220917_02.raw	0/0	4.07957363128662			0	1.771E-09
High	Sequest HT (A2)	Unambiguous	[K].EANNLGIPVFAIVDTNSDPDGVDFVIPGNDDAIR.[A]		1	2	A6T4X1	A6T4X1; B5Y1K2	0	3	0.6871	0	1	1	1190.58337402344	3569.73556881031	-1.08608758300378	-0.00129234989556911	CID	MS2		42.15	79.9784296405333	71440	Control_CNB3_220917_02.raw	0/0	5.21202564239502			0	5.418E-11
High	Sequest HT (A2)	Unambiguous	[K].VINDNFGIVEGLMTTVHATTATQK.[T]		1	1	P24164	P24164	0	3	0.7588	0	1	1	854.107849121094	2560.30899410328	0.558961470535607	0.000477037760144109	CID	MS2		21.89873	79.9773255	71439	Control_CNB3_220917_02.raw	0/0	3.68990159034729			0	6.829E-11
High	Sequest HT (A2)	Unambiguous	[K].EANNLGIPVFAIVDTNSDPDGVDFVIPGNDDAIR.[A]		1	2	A6T4X1	A6T4X1; B5Y1K2	0	3	0.5366	0	1	1	1190.583984375	3569.737399865	-0.573149673873303	-0.000681998333069108	HCD	MS2	0	33.1	79.9764483034667	71438	Control_CNB3_220917_02.raw	0/0	5.33404064178467			0	7.985E-08
High	Sequest HT (A2)	Unambiguous	[R].VGAGPFPTELFDETGEFLcK.[Q]	C19(Carbamidomethyl)	1	2	A6TH93	B5Y325; A6TH93	0	2	0.8809	0	1	1	1107.52453613281	2214.04179563563	-0.249157101970125	-0.000275822187443708	CID	MS2		35.065	79.9450603392	71411	Control_CNB3_220917_02.raw	0/0	4.44578695297241			0	2.681E-07
High	Sequest HT (A2)	Unambiguous	[R].VGAGPFPTELFDETGEFLcK.[Q]	C19(Carbamidomethyl)	1	2	A6TH93	B5Y325; A6TH93	0	2	0.7043	0	1	1	1107.52172851563	2214.03618040125	-2.78534814723104	-0.00308343937494371	HCD	MS2	23.51224	24.64	79.9427915077333	71409	Control_CNB3_220917_02.raw	0/0	3.27622771263123			0	0.0002136
High	Sequest HT (A2)	Unambiguous	[K].EEGFIEDFKVEGDTKPELELTLK.[Y]		1	1	A6TEV8	A6TEV8	1	4	0.2833	0	1	1	667.340759277344	2666.34120721938	-1.31725301664431	-0.000878062656283873	HCD	MS2	40.98251	13.76666	79.9256026424	71398	Control_CNB3_220917_02.raw	0/0	2.93021631240845			0	1.09E-05
High	Sequest HT (A2)	Unambiguous	[K].TAAFSLPLLNNIDPELR.[A]		1	1	P33906	P33906	0	2	0.4594	0	1	1	942.513671875	1884.02006712	-1.31168812968768	-0.00123562499982199	CID	MS2		25.585	79.9190279794667	71391	Control_CNB3_220917_02.raw	0/0	2.83236193656921	6416723.25	79.8866195678711	0	3.33E-05
High	Sequest HT (A2)	Unambiguous	[K].TAAFSLPLLNNIDPELR.[A]		1	1	P33906	P33906	0	2	0.1589	0	1	1	942.513671875	1884.02006712	-1.31168812968768	-0.00123562499982199	HCD	MS2	45.3196	40.47	79.9172845482667	71389	Control_CNB3_220917_02.raw	0/0	2.13609266281128	6416723.25	79.8866195678711	0	5.068E-06
High	Sequest HT (A2)	Unambiguous	[K].IAEQVIIQYGGSVNAGnAAELFTQPDIDGALVGGASLK.[A]	N17(Deamidated)	1	1	Q7X222	Q7X222	0	3		0.0368	3	3	1263.31884765625	3787.94198970875	0.82246278334077	0.00103847958321894	CID	MS2		39.795	79.9163264378667	71388	Control_CNB3_220917_02.raw	0/0	4.71439075469971			0	9.773E-09
High	Sequest HT (A2)	Unambiguous	[K].IAEQVIIQYGGSVnAGNAAELFTQPDIDGALVGGASLK.[A]	N14(Deamidated)	1	1	Q7X222	Q7X222	0	3		0.0123	2	2	1263.31884765625	3787.94198970875	0.82246278334077	0.00103847958321894	CID	MS2		39.795	79.9163264378667	71388	Control_CNB3_220917_02.raw	0/0	4.83013868331909			0	7.724E-09
High	Sequest HT (A2)	Unambiguous	[K].IAEQVIIQYGGSVNAGNAAELFTqPDIDGALVGGASLK.[A]	Q24(Deamidated)	1	1	Q7X222	Q7X222	0	3	0.0123	0	1	1	1263.31884765625	3787.94198970875	0.82246278334077	0.00103847958321894	CID	MS2		39.795	79.9163264378667	71388	Control_CNB3_220917_02.raw	0/0	4.88942956924438			0	1.4E-09
High	Sequest HT (A2)	Unambiguous	[K].IAEQVIIQYGGSVnAGNAAELFTQPDIDGALVGGASLK.[A]	N14(Deamidated)	1	1	Q7X222	Q7X222	0	3		0.0378	3	3	1263.31884765625	3787.94198970875	0.82246278334077	0.00103847958321894	HCD	MS2	68.81216	31.045	79.9143491141333	71386	Control_CNB3_220917_02.raw	0/0	5.35267353057861			0	1.167E-06
High	Sequest HT (A2)	Unambiguous	[K].IAEQVIIqYGGSVNAGNAAELFTQPDIDGALVGGASLK.[A]	Q8(Deamidated)	1	1	Q7X222	Q7X222	0	3		0.0054	2	2	1263.31884765625	3787.94198970875	0.82246278334077	0.00103847958321894	HCD	MS2	68.81216	31.045	79.9143491141333	71386	Control_CNB3_220917_02.raw	0/0	5.52501773834229			0	4.092E-07
High	Sequest HT (A2)	Unambiguous	[R].FLSQPFFVAEVFTGSPGK.[Y]		1	2	A6TG36	A6TG36; B5XZM4	0	2	0.4313	0	1	1	979.5068359375	1958.006395245	0.29087502823642	0.000284767499920235	HCD	MS2	0	34.39	79.8512976618667	71331	Control_CNB3_220917_02.raw	0/0	3.71058011054993			0	1.592E-06
High	Sequest HT (A2)	Unambiguous	[R].FLSQPFFVAEVFTGSPGK.[Y]		1	2	A6TG36	A6TG36; B5XZM4	0	2	0.3908	0	1	1	979.5068359375	1958.006395245	0.29087502823642	0.000284767499920235	CID	MS2		26.995	79.852953852	71333	Control_CNB3_220917_02.raw	0/0	2.38170170783997			0	1.107E-05
High	Sequest HT (A2)	Unambiguous	[R].SDLSADINEHLIVELYSK.[-]		1	1	B5XNB5	B5XNB5	0	3	0.3105	0	1	1	682.685546875	2046.042087365	1.52060397492731	0.0010370716666633	HCD	MS2	38.81285	25.92106	79.8549391416	71335	Control_CNB3_220917_02.raw	0/0	2.769686460495			0	1.463E-06
High	Sequest HT (A2)	Unambiguous	[R].SDLSADINEHLIVELYSK.[-]		1	1	B5XNB5	B5XNB5	0	3	0.1917	0	1	1	682.685546875	2046.042087365	1.52060397492731	0.0010370716666633	CID	MS2		30.33451	79.8566348904	71337	Control_CNB3_220917_02.raw	0/0	2.39515900611877			0	2.757E-05
High	Sequest HT (A2)	Unambiguous	[R].ALLNSMVIGVTEGFTK.[K]		1	2	A6TEV7	A6TEV7; B5XNA8	0	2	0.45	0	1	1	840.455139160156	1679.90300169031	-0.397177349914688	-0.000333609843664817	HCD	MS2	36.31664	40.725	79.8717866117333	71348	Control_CNB3_220917_02.raw	0/0	2.80465006828308			0	1.059E-07
High	Sequest HT (A2)	Unambiguous	[R].ALLNSMVIGVTEGFTK.[K]		1	2	A6TEV7	A6TEV7; B5XNA8	0	2	0.6736	0	1	1	840.455139160156	1679.90300169031	-0.397177349914688	-0.000333609843664817	CID	MS2		33.1	79.8734821133333	71350	Control_CNB3_220917_02.raw	0/0	2.88428068161011			0	3.347E-06
High	Sequest HT (A2)	Unambiguous	[K].MAIGPVVDnGFYYDVDLDHTLTQEDIDALEK.[R]	N9(Deamidated)	1	1	B5XQC6	B5XQC6	0	3	0.2266	0	1	1	1166.55041503906	3497.63669185719	1.77809154963579	0.00207303572911514	HCD	MS2	0	33.1	79.9844001402667	71446	Control_CNB3_220917_02.raw	0/0	2.55611348152161	10337489	79.9442749023438	0	5.751E-06
High	Sequest HT (A2)	Unambiguous	[K].QLAMHVAASKPEFVKPEDVSAEVVEK.[E]		1	1	A6T4X2	A6T4X2	0	5	0.2238	0	1	1	568.5	2838.47089348	0.101473659711965	5.760600006397E-05	HCD	MS2	29.83673	27.385	79.8841023712	71361	Control_CNB3_220917_02.raw	0/0	2.77130126953125	26709514	79.8768005371094	0	1.532E-06
High	Sequest HT (A2)	Unambiguous	[K].FGVSAAAAVAVAAGPVEAAEEK.[T]		1	1	A6TGN9	A6TGN9	0	2	0.7016	0	1	1	1008.02581787109	2015.04435911219	-0.0182665020795589	-1.84039063242381E-05	HCD	MS2	5.829082	33.1	79.9024517221333	71374	Control_CNB3_220917_02.raw	0/0	5.53379058837891			0	7.16E-15
High	Sequest HT (A2)	Unambiguous	[K].ATLKPEGQQALDQLYTQLSNMDPK.[D]		1	1	P24017	P24017	0	3	0.7184	0	1	1	897.122009277344	2689.35147457203	0.490293920572638	0.000439524010592625	CID	MS2		32.50988	79.9033265829333	71375	Control_CNB3_220917_02.raw	0/0	3.79812812805176			0	6.117E-09
High	Sequest HT (A2)	Unambiguous	[K].FGVSAAAAVAVAAGPVEAAEEK.[T]		1	1	A6TGN9	A6TGN9	0	2	0.8376	0	1	1	1008.02581787109	2015.04435911219	-0.0182665020795589	-1.84039063242381E-05	CID	MS2		41.97	79.9044309517333	71376	Control_CNB3_220917_02.raw	0/0	5.47605419158936			0	4.295E-10
High	Sequest HT (A2)	Unambiguous	[R].TKPHVNVGTIGHVDHGK.[T]		1	1	A6TEX7	A6TEX7	0	4	0.6039	0	1	1	449.743988037109	1795.95412225844	-1.15144877900676	-0.000516987890591736	HCD	MS2	28.53123	33.1	79.9105804210667	71382	Control_CNB3_220917_02.raw	0/0	4.08673715591431			0	8.585E-09
High	Sequest HT (A2)	Unambiguous	[R].TKPHVNVGTIGHVDHGK.[T]		1	1	A6TEX7	A6TEX7	0	4	0.1779	0	1	1	449.743988037109	1795.95412225844	-1.15144877900676	-0.000516987890591736	CID	MS2		40.87411	79.9125390304	71384	Control_CNB3_220917_02.raw	0/0	2.08333373069763			0	4.932E-05
High	Sequest HT (A2)	Unambiguous	[K].IAEqVIIQYGGSVNAGNAAELFTQPDIDGALVGGASLK.[A]	Q4(Deamidated)	1	1	Q7X222	Q7X222	0	3	0.0054	0	1	1	1263.31884765625	3787.94198970875	0.82246278334077	0.00103847958321894	HCD	MS2	68.81216	31.045	79.9143491141333	71386	Control_CNB3_220917_02.raw	0/0	5.55985450744629			0	1.474E-06
High	Sequest HT (A2)	Unambiguous	[K].GNVVnLALGFSHPVDHQLPAGITAEcPTQTEIVLK.[G]	N5(Deamidated); C26(Carbamidomethyl)	1	1	A6TEV7	A6TEV7	0	4		0.034	2	2	932.489318847656	3726.93544550063	5.22531518706215	0.0048685776562909	CID	MS2		21.565	86.4972514389333	77151	Control_CNB3_220917_03.raw	0/0	5.68508243560791			0	3.949E-08
High	Sequest HT (A2)	Unambiguous	[K].EEGFIEDFKVEGDTKPELELTLK.[Y]		1	1	A6TEV8	A6TEV8	1	3	0.3846	0	1	1	889.454284667969	2666.34830074391	1.3431398723286	0.00119375796869766	HCD	MS2	75.32694	42.075	79.8399542386667	71319	Control_CNB3_220917_02.raw	0/0	3.25058031082153	22699750.5	79.6038818359375	0	4.42E-05
High	Sequest HT (A2)	Unambiguous	[K].LHGVALQIGGSDqWGNITSGIDLTR.[R]	Q13(Deamidated)	1	2	A6T9Y5	B5XWP0; A6T9Y5	0	3	0.1039	0	1	1	870.454711914063	2609.34958248219	6.81331218920319	0.00592606406261487	HCD	MS2	19.96774	33.1	79.9921249296	71454	Control_CNB3_220917_02.raw	0/0	3.37314534187317			0	2.785E-09
High	Sequest HT (A2)	Unambiguous	[R].AANKFPAIIYGGEAAPVAIELDHDK.[L]		1	1	B5XP25	B5XP25	1	4	0.6016	0	1	1	653.346069335938	2610.36244745375	2.3827030517629	0.00155492593751205	HCD	MS2	24.49446	14.1855	79.9998055965333	71462	Control_CNB3_220917_02.raw	0/0	3.79262113571167			0	2.674E-09
High	Sequest HT (A2)	Unambiguous	[R].AAEGSHIHLGAQNVDVNLSGAFTGETSAEMLK.[D]		1	1	Q7X222	Q7X222	0	4	0.5864	0	1	1	814.400451660156	3254.57997675063	1.64304747446696	0.00133685515629622	CID	MS2		37.335	80.1691925584	71599	Control_CNB3_220917_02.raw	0/0	3.81963181495667			0	1.446E-05
High	Sequest HT (A2)	Unambiguous	[R].AAEGSHIHLGAQNVDVNLSGAFTGETSAEMLK.[D]		1	1	Q7X222	Q7X222	0	4	0.5916	0	1	1	814.400451660156	3254.57997675063	1.64304747446696	0.00133685515629622	HCD	MS2	81.42909	28.18	80.1672962349333	71597	Control_CNB3_220917_02.raw	0/0	3.82213687896729			0	2.201E-06
High	Sequest HT (A2)	Unambiguous	[R].IAQFNVVSEAHNEGTIVSVSDGVIR.[I]		1	2	A6TG38	A6TG38; B5XZM2	0	3	0.4518	0	1	1	881.124755859375	2641.35971431813	0.641994804731132	0.000565246041787759	CID	MS2		41.175	80.1430495933333	71576	Control_CNB3_220917_02.raw	0/0	3.32264113426209			0	1.291E-05
High	Sequest HT (A2)	Unambiguous	[K].GDGEQVAGGETVANWDPHTMPVITEVSGFIR.[F]		1	1	A6TGP1	A6TGP1	0	3	0.7087	0	1	1	1090.52099609375	3269.54843502125	-1.44687011042745	-0.00157687291660598	CID	MS2		33.1	80.1419410669333	71575	Control_CNB3_220917_02.raw	0/0	3.80567312240601			0	2.059E-06
High	Sequest HT (A2)	Unambiguous	[R].LAAEQGIPVWAPEDVnHPLWIER.[I]	N16(Deamidated)	1	2	A6TF98	A6TF98; B5XTK9	0	3	0.1047	0	1	1	881.124755859375	2641.35971431813	7.11828906164162	0.00626727604181469	HCD	MS2	12.49183	33.1	80.1410187256	71574	Control_CNB3_220917_02.raw	0/0	3.44031977653503			0	8.859E-05
High	Sequest HT (A2)	Unambiguous	[K].GDGEQVAGGETVANWDPHTMPVITEVSGFIR.[F]		1	1	A6TGP1	A6TGP1	0	3	0.5692	0	1	1	1090.52099609375	3269.54843502125	-1.44687011042745	-0.00157687291660598	HCD	MS2	63.77531	37.23	80.1402326690667	71573	Control_CNB3_220917_02.raw	0/0	3.89995145797729			0	4.961E-09
High	Sequest HT (A2)	Unambiguous	[K].IGLELGLPYDMLYR.[H]		1	2	A6TCC2	B5XNM4; A6TCC2	0	2	0.7049	0	1	1	826.939575195313	1652.87187376063	0.141088164194904	0.000116600312708215	CID	MS2		41.76	80.1392476189333	71572	Control_CNB3_220917_02.raw	0/0	3.0528028011322			0	0.000333
High	Sequest HT (A2)	Unambiguous	[R].ILLSSMPGcAVTEVEIDGVLHEYSTK.[E]	C9(Carbamidomethyl)	1	1	A6TEU8	A6TEU8	0	3	0.6576	0	1	1	950.140441894531	2848.40677242359	-1.38153405906794	-0.00131172546892107	HCD	MS2	36.2686	34.915	80.1361415509333	71569	Control_CNB3_220917_02.raw	0/0	4.06052207946777			0	9.833E-07
High	Sequest HT (A2)	Unambiguous	[R].QVGVPYIIVFLNK.[C]		1	1	A6TEX7	A6TEX7	0	2	0.8454	0	1	1	745.443542480469	1489.87980833094	1.40684092414055	0.0010480104688213	CID	MS2		26.27303	80.1351565544	71568	Control_CNB3_220917_02.raw	0/0	1.94197309017181			0	6.112E-05
High	Sequest HT (A2)	Unambiguous	[K].FADVAcAGPLLAAELDALGK.[A]	C6(Carbamidomethyl)	1	1	B5XUB8	B5XUB8	0	2	0.7753	0	1	1	1001.51995849609	2002.03264036219	0.625166115997549	0.000625801093708134	CID	MS2		25.615	80.1341812522667	71567	Control_CNB3_220917_02.raw	0/0	5.9201831817627			0	6.444E-09
High	Sequest HT (A2)	Unambiguous	[R].QVGVPYIIVFLNK.[C]		1	1	A6TEX7	A6TEX7	0	2	0.9369	0	1	1	745.443542480469	1489.87980833094	1.40684092414055	0.0010480104688213	HCD	MS2	39.5978	26.11984	80.1332999834667	71566	Control_CNB3_220917_02.raw	0/0	3.01456189155579			0	2.245E-06
High	Sequest HT (A2)	Unambiguous	[K].GNVVNLALGFSHPVDHQLPAGITAEcPTQTEIVLK.[G]	C26(Carbamidomethyl)	1	1	A6TEV7	A6TEV7	0	4	0.816	0	1	1	932.238464355469	3725.93202753188	0.0194157800063169	1.80854687901189E-05	HCD	MS2	0	33.19	86.4956036632	77149	Control_CNB3_220917_03.raw	0/0	5.00423812866211			0	5.905E-15
High	Sequest HT (A2)	Unambiguous	[K].GVDLGEFPIMTFAEAER.[R]		1	1	A6TB35	A6TB35	0	2	0.6927	0	1	1	941.453063964844	1881.89885129969	-3.33389299377967	-0.00313703515621455	CID	MS2		42.61	80.1137863501333	71551	Control_CNB3_220917_02.raw	0/0	3.58316087722778	8408329.75	79.93310546875	0	2.144E-05
High	Sequest HT (A2)	Unambiguous	[K].AANDDLLNSFWLLDSEK.[G]		1	1	A6TCJ1	A6TCJ1	0	2	0.8238	0	1	1	975.97607421875	1950.9448718075	0.268714738601016	0.000262123750189858	CID	MS2		24.58	80.109088524	71546	Control_CNB3_220917_02.raw	0/0	5.05093812942505			0	2.96E-10
High	Sequest HT (A2)	Unambiguous	[K].ISYISTGGGAFLEFVEGK.[V]		1	1	B5XUB8	B5XUB8	0	2	0.5945	0	1	1	937.980895996094	1874.95451536219	0.56513519524545	0.00052980109364853	CID	MS2		41.85	80.0883957661333	71536	Control_CNB3_220917_02.raw	0/0	4.01728868484497			0	0.0001258
High	Sequest HT (A2)	Unambiguous	[R].TDSFLFHYNFPPYSVGETGMVGSPK.[R]		1	2	A6TEI3	A6TEI3; B5XSX9	0	3	0.7382	0	1	1	926.435668945313	2777.29245357594	0.315060883059174	0.00029167197908464	CID	MS2		31.405	80.087318728	71535	Control_CNB3_220917_02.raw	0/0	3.39988398551941			0	4.429E-05
High	Sequest HT (A2)	Unambiguous	[K].ISYISTGGGAFLEFVEGK.[V]		1	1	B5XUB8	B5XUB8	0	2	0.5767	0	1	1	937.979736328125	1874.95219602625	-0.671874678452919	-0.00062986687510147	HCD	MS2	0	33.1	80.0863915106667	71534	Control_CNB3_220917_02.raw	0/0	3.00434994697571			0	6.702E-06
High	Sequest HT (A2)	Unambiguous	[R].AAnKFPAIIYGGEAAPVAIELDHDK.[L]	N3(Deamidated)	1	1	B5XP25	B5XP25	1	4	0.4719	0	1	1	653.59521484375	2611.359029485	7.19390552227352	0.00469643375001205	CID	MS2		16.81555	80.0018102450667	71464	Control_CNB3_220917_02.raw	0/0	1.77849757671356			0	0.0001269
High	Sequest HT (A2)	Unambiguous	[K].GNVVNLALGFSHPVDHqLPAGITAEcPTQTEIVLK.[G]	Q17(Deamidated); C26(Carbamidomethyl)	1	1	A6TEV7	A6TEV7	0	4	0.034	0	1	1	932.489318847656	3726.93544550063	5.22531518706215	0.0048685776562909	CID	MS2		21.565	86.4972514389333	77151	Control_CNB3_220917_03.raw	0/0	5.88634252548218			0	6.912E-09
High	Sequest HT (A2)	Unambiguous	[K].KRPFYQVVVTDSR.[N]		1	2	A6TCL7	A6TCL7; B5XVK3	1	3	0.8849	0	1	1	532.294738769531	1594.86966304859	-0.21194919072786	-0.000112677135348349	HCD	MS2	83.03491	33.1	80.0291146938667	71479	Control_CNB3_220917_02.raw	0/0	3.91139078140259			0	1.41E-07
High	Sequest HT (A2)	Unambiguous	[K].KRPFYQVVVTDSR.[N]		1	2	A6TCL7	A6TCL7; B5XVK3	1	3	0.7941	0	1	1	532.294738769531	1594.86966304859	-0.21194919072786	-0.000112677135348349	CID	MS2		42.73	80.0309920208	71481	Control_CNB3_220917_02.raw	0/0	2.71822166442871			0	3.062E-06
High	Sequest HT (A2)	Unambiguous	[R].ALLNSMVIGVTEGFTK.[K]		1	2	A6TEV7	A6TEV7; B5XNA8	0	2	0.3798	0	1	1	840.455444335938	1679.90361204188	-0.0338520153756989	-2.84340624148172E-05	HCD	MS2	19.17389	37.49707	80.0361747293333	71486	Control_CNB3_220917_02.raw	0/0	2.58162426948547			0	0.0004365
High	Sequest HT (A2)	Unambiguous	[R].SDLSADINEHLIVELYSK.[-]		1	1	B5XNB5	B5XNB5	0	2	0.4371	0	1	1	1023.52227783203	2046.03727903406	-0.829464129136519	-0.000848557968765817	HCD	MS2	0	36.705	80.0473539016	71498	Control_CNB3_220917_02.raw	0/0	3.49679470062256	12982801.75	79.9946899414063	0	0.0004507
High	Sequest HT (A2)	Unambiguous	[K].LHGVALQIGGSDqWGNITSGIDLTR.[R]	Q13(Deamidated)	1	2	A6T9Y5	B5XWP0; A6T9Y5	0	3	0.023	0	1	1	870.454711914063	2609.34958248219	6.81331218920319	0.00592606406261487	CID	MS2		41.22	79.9941602090667	71456	Control_CNB3_220917_02.raw	0/0	3.054762840271			0	0.0001901
High	Sequest HT (A2)	Unambiguous	[R].EVLEAGPSIPVEILGLSGVPAAGDEVTVVR.[D]		1	2	A6TEI7	B5XSX4; A6TEI7	0	3	0.7365	0	1	1	991.876281738281	2973.61429195484	-0.000237137614108894	-2.350519328805E-07	HCD	MS2	0	21.58	80.0519367712	71503	Control_CNB3_220917_02.raw	0/0	5.00653743743896			0	2.5E-07
High	Sequest HT (A2)	Unambiguous	[K].ANEIDVPAALIDSEIDVLR.[R]		2	2	A6T5H9; B5Y0U3	A6T5H9; B5Y0U3	0	2	0.6988	0	1	1	1027.044921875	2053.08256712	0.677917666847598	0.00069591000010405	CID	MS2		35.475	80.0653718376	71512	Control_CNB3_220917_02.raw	0/0	5.08071947097778			0	1.717E-11
High	Sequest HT (A2)	Unambiguous	[K].FGVSAAAAVAVAAGPVEAAEEK.[T]		1	1	A6TGN9	A6TGN9	0	3	0.6515	0	1	1	672.353088378906	2015.04471187672	0.156798887043281	0.000105318906207685	HCD	MS2	34.56287	17.59174	80.0704882717333	71517	Control_CNB3_220917_02.raw	0/0	4.3922119140625			0	1.965E-10
High	Sequest HT (A2)	Unambiguous	[K].FGVSAAAAVAVAAGPVEAAEEK.[T]		1	1	A6TGN9	A6TGN9	0	3	0.7848	0	1	1	672.353393554688	2015.04562740406	0.611144878428747	0.000410494687457685	CID	MS2		25.29154	80.0722816690667	71519	Control_CNB3_220917_02.raw	0/0	4.09105968475342			0	2.252E-11
High	Sequest HT (A2)	Unambiguous	[-].METTKPSFQDVLEFVR.[L]		1	1	B5XPI0	B5XPI0	0	3	0.7069	0	1	1	642.9921875	1926.96200924	-0.500964477640667	-0.000321779999997792	HCD	MS2	0	31.87	80.0752586901333	71522	Control_CNB3_220917_02.raw	0/0	4.06429529190063			0	6.15E-09
High	Sequest HT (A2)	Unambiguous	[-].METTKPSFQDVLEFVR.[L]		1	1	B5XPI0	B5XPI0	0	3	0.7137	0	1	1	642.992004394531	1926.96145992359	-0.786032957677098	-0.000504885468747792	CID	MS2		39.77645	80.0772424272	71524	Control_CNB3_220917_02.raw	0/0	2.61721873283386			0	9.899E-05
High	Sequest HT (A2)	Unambiguous	[R].TDSFLFHYNFPPYSVGETGMVGSPK.[R]		1	2	A6TEI3	A6TEI3; B5XSX9	0	3	0.5694	0	1	1	926.435668945313	2777.29245357594	0.315060883059174	0.00029167197908464	HCD	MS2	81.17223	34.795	80.0856457754667	71533	Control_CNB3_220917_02.raw	0/0	4.18102407455444			0	1.426E-07
High	Sequest HT (A2)	Unambiguous	[K].ANEIDVPAALIDSEIDVLR.[R]		2	2	A6T5H9; B5Y0U3	A6T5H9; B5Y0U3	0	2	0.7152	0	1	1	1027.0439453125	2053.080613995	-0.273396398810136	-0.00028065249989595	HCD	MS2	0	26.035	80.0635111968	71510	Control_CNB3_220917_02.raw	0/0	4.52634716033936			0	4.733E-11
High	Sequest HT (A2)	Unambiguous	[K].IIELAGHLDTYIPEPER.[A]		1	1	A6TEX7	A6TEX7	0	3	0.692	0	1	1	656.0146484375	1966.0293920525	0.699085917353895	0.00045814083341611	CID	MS2		25.20877	79.8336129437333	71313	Control_CNB3_220917_02.raw	0/0	2.62525081634521			0	1.939E-06
High	Sequest HT (A2)	Unambiguous	[K].NMITGAAQMDGAILVVAATDGPMPqTR.[E]	Q25(Deamidated)	1	1	A6TEX7	A6TEX7	0	3	0.1193	0	1	1	910.788513183594	2730.35098629078	9.17618313758805	0.00835132359342472	HCD	MS2	0	42.585	86.5308127381333	77179	Control_CNB3_220917_03.raw	0/0	4.36204147338867			0	1.89E-05
High	Sequest HT (A2)	Unambiguous	[K].INPIEDMPHDAnGTPVDIVLnPLGVPSR.[M]	N12(Deamidated); N21(Deamidated)	1	2	A6TGP0	B5XYF5; A6TGP0	0	3	0.1778	0	1	1	994.841430664063	2982.50973873219	7.38507726021474	0.00734196739563024	CID	MS2		33.1	79.8175969	71304	Control_CNB3_220917_02.raw	0/0	3.1524977684021			0	1.159E-09
High	Sequest HT (A2)	Unambiguous	[R].AAEGSHIHLGAqNVDVNLSGAFTGETSAEMLK.[D]	Q12(Deamidated)	1	1	Q7X222	Q7X222	0	4	0.0791	0	1	1	814.650451660156	3255.57997675063	6.55230728396927	0.00533285515629622	CID	MS2		32.2	79.6687408557333	71169	Control_CNB3_220917_02.raw	0/0	4.68414688110352			0	5.305E-06
High	Sequest HT (A2)	Unambiguous	[-].METTKPSFQDVLEFVR.[L]		1	1	B5XPI0	B5XPI0	0	3	0.6783	0	1	1	642.992248535156	1926.96219234547	-0.405941650961857	-0.000260744843747792	HCD	MS2	0	33.1	79.6678159608	71168	Control_CNB3_220917_02.raw	0/0	4.00752782821655			0	4.781E-10
High	Sequest HT (A2)	Unambiguous	[R].AAEGSHIHLGAQnVDVNLSGAFTGETSAEMLK.[D]	N13(Deamidated)	1	1	Q7X222	Q7X222	0	4		0.0094	2	2	814.650451660156	3255.57997675063	6.55230728396927	0.00533285515629622	HCD	MS2	16.5714	36.34	79.6670494698667	71167	Control_CNB3_220917_02.raw	0/0	4.22146511077881			0	8.065E-06
High	Sequest HT (A2)	Unambiguous	[R].AAEGSHIHLGAqNVDVNLSGAFTGETSAEMLK.[D]	Q12(Deamidated)	1	1	Q7X222	Q7X222	0	4	0.0094	0	1	1	814.650451660156	3255.57997675063	6.55230728396927	0.00533285515629622	HCD	MS2	16.5714	36.34	79.6670494698667	71167	Control_CNB3_220917_02.raw	0/0	4.25760841369629			0	1.67E-05
High	Sequest HT (A2)	Unambiguous	[K].FGVSAAAAVAVAAGPVEAAEEK.[T]		1	1	A6TGN9	A6TGN9	0	3	0.7097	0	1	1	672.353515625	2015.045993615	0.792883274982933	0.000532564999957685	CID	MS2		20.57807	79.6650681744	71165	Control_CNB3_220917_02.raw	0/0	4.0332145690918			0	2.64E-10
High	Sequest HT (A2)	Unambiguous	[K].FGVSAAAAVAVAAGPVEAAEEK.[T]		1	1	A6TGN9	A6TGN9	0	3	0.5851	0	1	1	672.352478027344	2015.04288082203	-0.751893095727651	-0.000505032656292315	HCD	MS2	37.46757	22.82092	79.6632847125333	71163	Control_CNB3_220917_02.raw	0/0	4.17198848724365			0	2.935E-08
High	Sequest HT (A2)	Unambiguous	[K].ANEIDVPAALIDSEIDVLR.[R]		2	2	A6T5H9; B5Y0U3	A6T5H9; B5Y0U3	0	2	0.6334	0	1	1	1027.04443359375	2053.0815905575	0.202260634018731	0.00020762875010405	CID	MS2		35.475	79.6580124293333	71158	Control_CNB3_220917_02.raw	0/0	4.9112229347229			0	7.829E-11
High	Sequest HT (A2)	Unambiguous	[K].ANEIDVPAALIDSEIDVLR.[R]		2	2	A6T5H9; B5Y0U3	A6T5H9; B5Y0U3	0	2	0.6348	0	1	1	1027.04370117188	2053.08012571375	-0.511224915224569	-0.00052479312489595	HCD	MS2	0	26.035	79.6561497624	71156	Control_CNB3_220917_02.raw	0/0	4.71065902709961			0	1.087E-09
High	Sequest HT (A2)	Unambiguous	[R].EVLEAGPSIPVEILGLSGVPAAGDEVTVVR.[D]		1	2	A6TEI7	B5XSX4; A6TEI7	0	3	0.7149	0	1	1	991.87646484375	2973.61484127125	0.184493076928483	0.000182870416817119	HCD	MS2	0	34.495	79.6399298565333	71146	Control_CNB3_220917_02.raw	0/0	4.42243623733521			0	6.77E-09
High	Sequest HT (A2)	Unambiguous	[K].GNTGENLLALLEGR.[L]		1	1	B5XNB5	B5XNB5	0	2	0.2218	0	1	1	728.890258789063	1456.77324094813	-1.50402857350112	-0.00109551593743618	CID	MS2		30.565	79.6391342629333	71145	Control_CNB3_220917_02.raw	0/0	2.47887015342712			0	1.348E-05
High	Sequest HT (A2)	Rejected	[K].GNTGENLLALLEGR.[L]		1	1	B5XNB5	B5XNB5	0	2	0.0399	0	1	1	728.890258789063	1456.77324094813	-1.50402857350112	-0.00109551593743618	HCD	MS2	17.93181	20.56	79.6374591512	71143	Control_CNB3_220917_02.raw	0/0	2.75693941116333			0	0.0001029
High	Sequest HT (A2)	Unambiguous	[R].SDLSADINEHLIVELYSK.[-]		1	1	B5XNB5	B5XNB5	0	2	0.2615	0	1	1	1023.52130126953	2046.03532590906	-1.78405249366277	-0.00182512046876582	HCD	MS2	0	41.43	79.6329280682667	71138	Control_CNB3_220917_02.raw	0/0	2.60130190849304	5294719.5625	79.4628982543945	0	3.904E-05
High	Sequest HT (A2)	Unambiguous	[K].IAEQVIIQYGGSVNAGNAAELFTQPDIDGALVGGASLK.[A]		1	1	Q7X222	Q7X222	0	3	0.7603	0	1	1	1262.98596191406	3786.94333248219	-3.04355035753147	-0.00384192927094773	CID	MS2		41.745	79.6281719914667	71133	Control_CNB3_220917_02.raw	0/0	4.13204765319824			0	2.4E-05
High	Sequest HT (A2)	Unambiguous	[K].FADVAcAGPLLAAELDALGK.[A]	C6(Carbamidomethyl)	1	1	B5XUB8	B5XUB8	0	3	0.7288	0	1	1	668.015319824219	2002.03140621266	0.00871747380474856	5.81755206259989E-06	CID	MS2		19.92677	79.6200328597333	71125	Control_CNB3_220917_02.raw	0/0	4.23516321182251			0	7.983E-11
High	Sequest HT (A2)	Unambiguous	[K].FADVAcAGPLLAAELDALGK.[A]	C6(Carbamidomethyl)	1	1	B5XUB8	B5XUB8	0	3	0.7122	0	1	1	668.014526367188	2002.02902584156	-1.18026043489045	-0.0007876394791874	HCD	MS2	40.1734	19.93445	79.6180534749333	71123	Control_CNB3_220917_02.raw	0/0	4.68770027160645			0	3.872E-09
High	Sequest HT (A2)	Unambiguous	[R].AANKFPAIIYGGEAAPVAIELDHDK.[L]		1	1	B5XP25	B5XP25	1	4	0.5463	0	1	1	653.343811035156	2610.35341425063	-1.07782200185639	-0.000703374843737947	HCD	MS2	29.37416	17.22163	79.5884716946667	71099	Control_CNB3_220917_02.raw	0/0	3.34754824638367			0	9.849E-07
High	Sequest HT (A2)	Unambiguous	[K].EANNLGIPVFAIVDTNSDPDGVDFVIPGNDDAIR.[A]		1	2	A6T4X1	A6T4X1; B5Y1K2	0	3	0.7004	0	1	1	1190.58203125	3569.73154049	-2.21455098309082	-0.00263512333306911	CID	MS2		39.925	79.5875199184	71098	Control_CNB3_220917_02.raw	0/0	5.13502311706543			0	3.517E-10
High	Sequest HT (A2)	Unambiguous	[K].IAEQVIIQYGGSVNAGnAAELFTQPDIDGALVGGASLK.[A]	N17(Deamidated)	1	1	Q7X222	Q7X222	0	3		0.028	2	2	1263.32250976563	3787.95297603688	3.72280740073306	0.00470058895821894	CID	MS2		38.365	79.5340032066667	71060	Control_CNB3_220917_02.raw	0/0	4.50953722000122	11831430.75	79.5093154907227	0	4.153E-08
High	Sequest HT (A2)	Unambiguous	[K].IAEQVIIQYGGSVnAGNAAELFTQPDIDGALVGGASLK.[A]	N14(Deamidated)	1	1	Q7X222	Q7X222	0	3		0.0323	3	3	1263.32250976563	3787.95297603688	3.72280740073306	0.00470058895821894	CID	MS2		38.365	79.5340032066667	71060	Control_CNB3_220917_02.raw	0/0	4.49399042129517	11831430.75	79.5093154907227	0	9.592E-09
High	Sequest HT (A2)	Unambiguous	[K].IAEQVIIqYGGSVNAGNAAELFTQPDIDGALVGGASLK.[A]	Q8(Deamidated)	1	1	Q7X222	Q7X222	0	3		0.0345	4	4	1263.32250976563	3787.95297603688	3.72280740073306	0.00470058895821894	CID	MS2		38.365	79.5340032066667	71060	Control_CNB3_220917_02.raw	0/0	4.4780592918396	11831430.75	79.5093154907227	0	2.352E-07
High	Sequest HT (A2)	Unambiguous	[K].IAEqVIIQYGGSVNAGNAAELFTQPDIDGALVGGASLK.[A]	Q4(Deamidated)	1	1	Q7X222	Q7X222	0	3		0.0366	5	5	1263.32250976563	3787.95297603688	3.72280740073306	0.00470058895821894	CID	MS2		38.365	79.5340032066667	71060	Control_CNB3_220917_02.raw	0/0	4.46669244766235	11831430.75	79.5093154907227	0	4.952E-07
High	Sequest HT (A2)	Unambiguous	[R].EAVNQVIALLDSGALR.[V]		1	1	B5Y1K5	B5Y1K5	0	2	0.339	0	1	1	834.966796875	1668.92631712	-0.954301255390928	-0.000796329999730006	HCD	MS2	0	42.57	79.5387654256	71065	Control_CNB3_220917_02.raw	0/0	2.94661831855774			0	2.515E-07
High	Sequest HT (A2)	Unambiguous	[R].EAVNQVIALLDSGALR.[V]		1	1	B5Y1K5	B5Y1K5	0	2	0.3734	0	1	1	834.966796875	1668.92631712	-0.954301255390928	-0.000796329999730006	CID	MS2		33.1	79.5404924464	71067	Control_CNB3_220917_02.raw	0/0	2.33041429519653			0	3.208E-06
High	Sequest HT (A2)	Unambiguous	[R].AAEGSHIHLGAQnVDVNLSGAFTGETSAEMLK.[D]	N13(Deamidated)	1	1	Q7X222	Q7X222	0	4	0.0791	0	1	2	814.650451660156	3255.57997675063	6.55230728396927	0.00533285515629622	CID	MS2		32.2	79.6687408557333	71169	Control_CNB3_220917_02.raw	0/0	4.67614030838013			0	5.138E-06
High	Sequest HT (A2)	Unambiguous	[R].VGAGPFPTELFDETGEFLcK.[Q]	C19(Carbamidomethyl)	1	2	A6TH93	B5Y325; A6TH93	0	2	0.7836	0	1	1	1107.52514648438	2214.04301633875	0.302188777434423	0.000334529375056292	HCD	MS2	0	33.1	79.5564790973333	71073	Control_CNB3_220917_02.raw	0/0	4.01527500152588			0	7.888E-06
High	Sequest HT (A2)	Unambiguous	[R].LGIVKPWNSTWFANTK.[E]		1	1	B5XNA0	B5XNA0	0	3	0.6733	0	1	1	621.335998535156	1861.99344234547	-1.33590223877585	-0.000829148177065993	HCD	MS2	0	17.11785	79.5813906381333	71092	Control_CNB3_220917_02.raw	0/0	4.502601146698			0	3.617E-10
High	Sequest HT (A2)	Unambiguous	[K].VINDNFGIVEGLMTTVHATTATQK.[T]		1	1	P24164	P24164	0	3	0.6977	0	1	1	854.107177734375	2560.30697994313	-0.227725326537244	-0.000194348958605891	CID	MS2		27.71	79.5822634770667	71093	Control_CNB3_220917_02.raw	0/0	3.86980128288269			0	4.658E-13
High	Sequest HT (A2)	Unambiguous	[R].LGIVKPWNSTWFANTK.[E]		1	1	B5XNA0	B5XNA0	0	3	0.8369	0	1	1	621.336853027344	1861.99600582203	0.0408336184228906	2.53440104340067E-05	CID	MS2		26.06145	79.5833301285333	71094	Control_CNB3_220917_02.raw	0/0	3.24723935127258			0	2.332E-09
High	Sequest HT (A2)	Unambiguous	[K].MVVTLIHPIAMDDGLR.[F]		1	1	A6TEX7	A6TEX7	0	3	0.6111	0	1	1	594.319152832031	1780.94290523609	-1.07638590579171	-0.000638994635210111	HCD	MS2	11.58847	20.22826	79.5843220658667	71095	Control_CNB3_220917_02.raw	0/0	3.05957388877869			0	1.212E-07
High	Sequest HT (A2)	Unambiguous	[K].EANNLGIPVFAIVDTNSDPDGVDFVIPGNDDAIR.[A]		1	2	A6T4X1	A6T4X1; B5Y1K2	0	3	0.5488	0	1	1	1190.580078125	3569.725681115	-3.85595229230833	-0.00458824833306911	HCD	MS2	0	29.995	79.5851717464	71096	Control_CNB3_220917_02.raw	0/0	4.61364126205444			0	1.34E-05
High	Sequest HT (A2)	Unambiguous	[K].MVVTLIHPIAMDDGLR.[F]		1	1	A6TEX7	A6TEX7	0	3	0.8265	0	1	1	594.319152832031	1780.94290523609	-1.07638590579171	-0.000638994635210111	CID	MS2		27.37579	79.5860369069333	71097	Control_CNB3_220917_02.raw	0/0	2.18551635742188			0	4.545E-06
High	Sequest HT (A2)	Unambiguous	[R].VGAGPFPTELFDETGEFLcK.[Q]	C19(Carbamidomethyl)	1	2	A6TH93	B5Y325; A6TH93	0	2	0.8602	0	1	1	1107.52514648438	2214.04301633875	0.302188777434423	0.000334529375056292	CID	MS2		41.07	79.5584627285333	71075	Control_CNB3_220917_02.raw	0/0	5.08225584030151			0	1.317E-07
High	Sequest HT (A2)	Unambiguous	[-].METTKPSFQDVLEFVR.[L]		1	1	B5XPI0	B5XPI0	0	3	0.6722	0	1	1	642.992553710938	1926.96310787281	0.0691724824321947	4.44309375022082E-05	CID	MS2		33.74432	79.6698287906667	71170	Control_CNB3_220917_02.raw	0/0	3.02383375167847			0	1.677E-06
High	Sequest HT (A2)	Unambiguous	[K].AKPEQnFLGIEVHSPGVGAcLASAEEEGVQNLR.[V]	N6(Deamidated); C20(Carbamidomethyl)	1	1	A6TDW8	A6TDW8	0	4	0.0453	0	1	1	877.689758300781	3507.73720331313	5.68229181035413	0.00498296828113531	HCD	MS2	70.88224	32.935	79.6716891170667	71172	Control_CNB3_220917_02.raw	0/0	3.30634331703186			0	2.042E-05
High	Sequest HT (A2)	Unambiguous	[K].AKPEqNFLGIEVHSPGVGAcLASAEEEGVQNLR.[V]	Q5(Deamidated); C20(Carbamidomethyl)	1	1	A6TDW8	A6TDW8	0	4		0.0453	2	2	877.689758300781	3507.73720331313	5.68229181035413	0.00498296828113531	HCD	MS2	70.88224	32.935	79.6716891170667	71172	Control_CNB3_220917_02.raw	0/0	3.15852475166321			0	5.788E-05
High	Sequest HT (A2)	Unambiguous	[R].NVGEHEVNFQVHSEVFAK.[V]		1	1	A6THB4	A6THB4	0	4	0.6466	0	1	1	518.255798339844	2070.00136346938	-1.2389544726928	-0.000641160156305887	HCD	MS2	9.930599	31.63	79.7553103357333	71244	Control_CNB3_220917_02.raw	0/0	2.65828037261963			0	5.236E-05
High	Sequest HT (A2)	Rejected	[R].IAQFNVVSEAHnEGTIVSVSDGVIR.[I]	N12(Deamidated)	1	2	A6TG38	A6TG38; B5XZM2	0	3		0.0344	3	3	881.456726074219	2642.35562496266	5.14330941216453	0.00453012755220443	HCD	MS2	61.26717	42.075	79.7697907512	71259	Control_CNB3_220917_02.raw	0/0	2.80828166007996			0	7.08E-08
High	Sequest HT (A2)	Unambiguous	[R].HIYAQVIAPNGSEVLVAASTVEK.[A]		1	2	A6TEV6	B5XNA9; A6TEV6	0	3	0.4598	0	1	1	799.424743652344	2396.25967769703	-9.31549499041243	-0.00744085098964812	HCD	MS2	90.81653	33.1	79.7706598530667	71260	Control_CNB3_220917_02.raw	0/0	3.10756087303162	5570929	79.6133041381836	0	0.0001655
High	Sequest HT (A2)	Unambiguous	[R].IAQFNVVSEAHnEGTIVSVSDGVIR.[I]	N12(Deamidated)	1	2	A6TG38	A6TG38; B5XZM2	0	3	0.1224	0	1	1	881.456726074219	2642.35562496266	5.14330941216453	0.00453012755220443	CID	MS2		33.1	79.7715884648	71261	Control_CNB3_220917_02.raw	0/0	3.42536091804504			0	7.328E-07
High	Sequest HT (A2)	Unambiguous	[R].HIYAQVIAPNGSEVLVAASTVEK.[A]		1	2	A6TEV6	B5XNA9; A6TEV6	0	3	0.269	0	1	1	799.424743652344	2396.25967769703	-9.31549499041243	-0.00744085098964812	CID	MS2		42.045	79.7726972824	71262	Control_CNB3_220917_02.raw	0/0	1.70924520492554	5570929	79.6133041381836	0	0.0002583
High	Sequest HT (A2)	Unambiguous	[K].FADVAcAGPLLAAELDALGK.[A]	C6(Carbamidomethyl)	1	1	B5XUB8	B5XUB8	0	2	0.7935	0	1	1	1001.51983642578	2002.03239622156	0.503219663823683	0.000503730781208134	CID	MS2		28.18	79.7825631288	71268	Control_CNB3_220917_02.raw	0/0	6.1534104347229			0	1.601E-09
High	Sequest HT (A2)	Unambiguous	[R].ILLSSMPGcAVTEVEIDGVLHEYSTK.[E]	C9(Carbamidomethyl)	1	1	A6TEU8	A6TEU8	0	3	0.7047	0	1	1	950.140686035156	2848.40750484547	-1.12440053789216	-0.00106758484392107	CID	MS2		41.01	79.7534749509333	71242	Control_CNB3_220917_02.raw	0/0	2.98063659667969	10665568	79.5835876464844	0	0.0001033
High	Sequest HT (A2)	Unambiguous	[R].AANKFPAIIYGGEAAPVAIELDHDK.[L]		1	1	B5XP25	B5XP25	1	3	0.6105	0	1	1	870.789672851563	2610.35446529469	-0.67517808249201	-0.000587485104157774	HCD	MS2	22.06497	33.1	79.7853587957333	71271	Control_CNB3_220917_02.raw	0/0	5.15594816207886			0	1.003E-07
High	Sequest HT (A2)	Unambiguous	[K].QLAMHVAASKPEFVKPEDVSAEVVEK.[E]		1	1	A6T4X2	A6T4X2	0	4	0.4951	0	1	1	710.372863769531	2838.46962518813	-0.345348608796417	-0.000245065468675421	HCD	MS2	11.42782	26.62	79.789650156	71275	Control_CNB3_220917_02.raw	0/0	2.03529191017151			0	3.138E-06
High	Sequest HT (A2)	Unambiguous	[K].QLAMHVAASKPEFVKPEDVSAEVVEK.[E]		1	1	A6T4X2	A6T4X2	0	4	0.4013	0	1	1	710.372863769531	2838.46962518813	-0.345348608796417	-0.000245065468675421	CID	MS2		30.45242	79.7915649986667	71277	Control_CNB3_220917_02.raw	0/0	1.5184737443924			0	0.0001875
High	Sequest HT (A2)	Unambiguous	[K].IADQLIVGGGIANTFVAAQGHNVGK.[S]		1	1	B5XUB8	B5XUB8	0	3	0.5901	0	1	1	817.443115234375	2450.31479244313	-0.0976473931607554	-7.97556250896984E-05	HCD	MS2	0	33.1	79.7979272602667	71283	Control_CNB3_220917_02.raw	0/0	4.4420804977417			0	2.883E-09
High	Sequest HT (A2)	Unambiguous	[K].IADQLIVGGGIANTFVAAQGHNVGK.[S]		1	1	B5XUB8	B5XUB8	0	3	0.7386	0	1	1	817.443908691406	2450.31717281422	0.873807731158019	0.000713701406160302	CID	MS2		41.01	79.7999605245333	71285	Control_CNB3_220917_02.raw	0/0	3.0631148815155			0	0.0002706
High	Sequest HT (A2)	Unambiguous	[K].InPIEDMPHDAnGTPVDIVLNPLGVPSR.[M]	N2(Deamidated); N12(Deamidated)	1	2	A6TGP0	B5XYF5; A6TGP0	0	3	0.009	0	1	1	994.841430664063	2982.50973873219	7.38507726021474	0.00734196739563024	HCD	MS2	0	42.67	79.8157891888	71302	Control_CNB3_220917_02.raw	0/0	4.42834377288818			0	1.216E-09
High	Sequest HT (A2)	Unambiguous	[K].INPIEDMPHDAnGTPVDIVLnPLGVPSR.[M]	N12(Deamidated); N21(Deamidated)	1	2	A6TGP0	B5XYF5; A6TGP0	0	3		0.009	2	2	994.841430664063	2982.50973873219	7.38507726021474	0.00734196739563024	HCD	MS2	0	42.67	79.8157891888	71302	Control_CNB3_220917_02.raw	0/0	4.38607835769653			0	8.228E-08
High	Sequest HT (A2)	Unambiguous	[R].AANKFPAIIYGGEAAPVAIELDHDK.[L]		1	1	B5XP25	B5XP25	1	3	0.5861	0	1	1	870.789672851563	2610.35446529469	-0.67517808249201	-0.000587485104157774	CID	MS2		40.74	79.7878129570667	71273	Control_CNB3_220917_02.raw	0/0	3.31495785713196			0	3.763E-05
High	Sequest HT (A2)	Unambiguous	[K].ANEIDVPAALIDSEIDVLR.[R]		2	2	A6T5H9; B5Y0U3	A6T5H9; B5Y0U3	0	3	0.6216	0	1	1	685.033020019531	2053.08450679859	1.62268235375195	0.00111049953132654	HCD	MS2	83.8346	28.12775	80.1788562226667	71609	Control_CNB3_220917_02.raw	0/0	4.44050693511963	24702117.75	80.0080413818359	0	6.09E-07
High	Sequest HT (A2)	Unambiguous	[R].ILLSSMPGcAVTEVEIDGVLHEYSTK.[E]	C9(Carbamidomethyl)	1	1	A6TEU8	A6TEU8	0	3	0.5676	0	1	1	950.140686035156	2848.40750484547	-1.12440053789216	-0.00106758484392107	HCD	MS2	36.68213	33.1	79.7514421413333	71240	Control_CNB3_220917_02.raw	0/0	3.33335614204407	10665568	79.5835876464844	0	1.403E-06
High	Sequest HT (A2)	Unambiguous	[R].FGGEAVLAGSIIVR.[Q]		1	1	B5XSV6	B5XSV6	0	2	0.7865	0	1	1	694.897766113281	1388.78825559656	-0.986458576689685	-0.000684991718685524	CID	MS2		28.075	79.7481354997333	71237	Control_CNB3_220917_02.raw	0/0	3.83676886558533			0	3.28E-06
High	Sequest HT (A2)	Unambiguous	[K].AKPEQnFLGIEVHSPGVGAcLASAEEEGVQNLR.[V]	N6(Deamidated); C20(Carbamidomethyl)	1	1	A6TDW8	A6TDW8	0	4	0.0688	0	1	1	877.689758300781	3507.73720331313	5.68229181035413	0.00498296828113531	CID	MS2		42.595	79.6737179605333	71174	Control_CNB3_220917_02.raw	0/0	3.48628807067871			0	2.645E-05
High	Sequest HT (A2)	Unambiguous	[K].GVDLGEFPIMTFAEAER.[R]		1	1	A6TB35	A6TB35	0	2	0.6429	0	1	1	941.455017089844	1881.90275754969	-1.25820387038032	-0.00118391015621455	HCD	MS2	0	33.1	79.6867423853333	71188	Control_CNB3_220917_02.raw	0/0	3.36024594306946			0	0.0002344
High	Sequest HT (A2)	Unambiguous	[K].GVDLGEFPIMTFAEAER.[R]		1	1	A6TB35	A6TB35	0	2	0.5015	0	1	1	941.455017089844	1881.90275754969	-1.25820387038032	-0.00118391015621455	CID	MS2		41.415	79.6887527576	71190	Control_CNB3_220917_02.raw	0/0	3.34856343269348			0	0.0002339
High	Sequest HT (A2)	Unambiguous	[K].AANDDLLNSFWLLDSEK.[G]		1	1	A6TCJ1	A6TCJ1	0	2	0.6975	0	1	1	975.975158691406	1950.94304075281	-0.669833144525459	-0.000653403593560142	HCD	MS2	10.22097	33.1	79.6992832909333	71197	Control_CNB3_220917_02.raw	0/0	5.19213628768921			0	3.108E-10
High	Sequest HT (A2)	Unambiguous	[K].AANDDLLNSFWLLDSEK.[G]		1	1	A6TCJ1	A6TCJ1	0	2	0.7394	0	1	1	975.975158691406	1950.94304075281	-0.669833144525459	-0.000653403593560142	CID	MS2		42.48	79.7012543154667	71199	Control_CNB3_220917_02.raw	0/0	4.71755313873291			0	3.236E-09
High	Sequest HT (A2)	Unambiguous	[R].NQQIAGIGAALIEHWQR.[-]		1	8	P37323	P0A3M1; P0A9Z9; P30896; P0A9Z8; Q9S424; P37323; Q9AHN9; P0AD64	0	3	0.6149	0	1	1	635.674621582031	1905.00931148609	0.187645361757641	0.00011915536477621	HCD	MS2	20.03784	23.86916	79.7022562266667	71200	Control_CNB3_220917_02.raw	0/0	3.48332548141479			0	7.656E-09
High	Sequest HT (A2)	Unambiguous	[K].IGLELGLPYDMLYR.[H]		1	2	A6TCC2	B5XNM4; A6TCC2	0	2	0.6969	0	1	1	826.938659667969	1652.87004270594	-0.966713943704794	-0.000798927031041785	CID	MS2		33.61	79.7492019021333	71238	Control_CNB3_220917_02.raw	0/0	2.87366437911987			0	0.0002691
High	Sequest HT (A2)	Unambiguous	[R].QASITQELTEIVSGAAAV.[-]		1	1	A6TG37	A6TG37	0	2	0.5538	0	1	1	894.474975585938	1787.94267454188	2.31585806561079	0.00207030593730906	CID	MS2		33.1	79.7157140762667	71214	Control_CNB3_220917_02.raw	0/0	2.50538802146912	9771317	79.5973968505859	0	0.0003012
High	Sequest HT (A2)	Unambiguous	[R].EVTTTPLAADnWEGIEPIYETMPGWSETTFGVK.[E]	N11(Deamidated)	1	2	A6TH93	B5Y325; A6TH93	0	3	0.8313	0	1	1	1224.24340820313	3670.71567134938	0.309114033126389	0.00037822312496294	CID	MS2		27.325	79.7195118765333	71218	Control_CNB3_220917_02.raw	0/0	5.63381338119507	10290227.75	79.7085342407227	0	7.047E-07
High	Sequest HT (A2)	Unambiguous	[K].GDGEQVAGGETVANWDPHTMPVITEVSGFIR.[F]		1	1	A6TGP1	A6TGP1	0	3	0.4314	0	1	1	1090.52233886719	3269.55246334156	-0.214799515939505	-0.000234099479105983	HCD	MS2	76.96653	25.63	79.7437876578667	71232	Control_CNB3_220917_02.raw	0/0	3.50297141075134			0	1.873E-08
High	Sequest HT (A2)	Unambiguous	[R].QVGVPYIIVFLNK.[C]		1	1	A6TEX7	A6TEX7	0	2	0.8966	0	1	1	745.443420410156	1489.87956419031	1.24297470681089	0.000925940156321303	CID	MS2		33.1	79.7445396594667	71233	Control_CNB3_220917_02.raw	0/0	2.03420495986938			0	6.421E-05
High	Sequest HT (A2)	Unambiguous	[K].GDGEQVAGGETVANWDPHTMPVITEVSGFIR.[F]		1	1	A6TGP1	A6TGP1	0	3	0.6925	0	1	1	1090.52233886719	3269.55246334156	-0.214799515939505	-0.000234099479105983	CID	MS2		34.93	79.745642052	71234	Control_CNB3_220917_02.raw	0/0	4.1274528503418			0	1.374E-06
High	Sequest HT (A2)	Unambiguous	[R].FGGEAVLAGSIIVR.[Q]		1	1	B5XSV6	B5XSV6	0	2	0.5495	0	1	1	694.897766113281	1388.78825559656	-0.986458576689685	-0.000684991718685524	HCD	MS2	90.99077	41.175	79.7465152472	71235	Control_CNB3_220917_02.raw	0/0	3.13264060020447			0	3.453E-07
High	Sequest HT (A2)	Unambiguous	[K].IGLELGLPYDMLYR.[H]		1	2	A6TCC2	B5XNM4; A6TCC2	0	2	0.699	0	1	1	826.938659667969	1652.87004270594	-0.966713943704794	-0.000798927031041785	HCD	MS2	53.3938	24.1	79.7473666650667	71236	Control_CNB3_220917_02.raw	0/0	2.99409770965576			0	0.0001258
High	Sequest HT (A2)	Unambiguous	[R].EVTTTPLAADnWEGIEPIYETMPGWSETTFGVK.[E]	N11(Deamidated)	1	2	A6TH93	B5Y325; A6TH93	0	3	0.5283	0	1	1	1224.24340820313	3670.71567134938	0.309114033126389	0.00037822312496294	HCD	MS2	0	40.8	79.7177555488	71216	Control_CNB3_220917_02.raw	0/0	4.76707029342651	10290227.75	79.7085342407227	0	0.0001652
High	Sequest HT (A2)	Unambiguous	[K].IAEQVIIQYGGSVNAGNAAELFTqPDIDGALVGGASLK.[A]	Q24(Deamidated)	1	1	Q7X222	Q7X222	0	3	0.028	0	1	1	1263.32250976563	3787.95297603688	3.72280740073306	0.00470058895821894	CID	MS2		38.365	79.5340032066667	71060	Control_CNB3_220917_02.raw	0/0	4.6400203704834	11831430.75	79.5093154907227	0	1.044E-07
High	Sequest HT (A2)	Unambiguous	[K].ANEIDVPAALIDSEIDVLR.[R]		2	2	A6T5H9; B5Y0U3	A6T5H9; B5Y0U3	0	3	0.6168	0	1	1	685.032043457031	2053.08157711109	0.195711255265354	0.000133937031326544	CID	MS2		33.62427	80.1808814434667	71611	Control_CNB3_220917_02.raw	0/0	4.4125771522522	24702117.75	80.0080413818359	0	2.189E-07
High	Sequest HT (A2)	Unambiguous	[R].EVTTTPLAADnWEGIEPIYETMPGWSETTFGVK.[E]	N11(Deamidated)	1	2	A6TH93	B5Y325; A6TH93	0	3	0.6804	0	1	1	1224.2490234375	3670.7325170525	4.89833037143533	0.00599345749996294	CID	MS2		42.06	80.1885186869333	71619	Control_CNB3_220917_02.raw	0/0	4.59573793411255	10665306.5	80.1444625854492	0	1.472E-06
High	Sequest HT (A2)	Unambiguous	[K].IAEQVIIqYGGSVNAGNAAELFTQPDIDGALVGGASLK.[A]	Q8(Deamidated)	1	1	Q7X222	Q7X222	0	3		0.0307	3	3	1263.32507324219	3787.96066646656	5.75304863290766	0.00726406552071894	CID	MS2		42.685	80.75825408	72107	Control_CNB3_220917_02.raw	0/0	5.36404323577881	13844602	80.7090148925781	0	4.29E-06
High	Sequest HT (A2)	Unambiguous	[K].IAEQVIIQYGGSVNAGnAAELFTQPDIDGALVGGASLK.[A]	N17(Deamidated)	1	1	Q7X222	Q7X222	0	3		0.0235	2	2	1263.32507324219	3787.96066646656	5.75304863290766	0.00726406552071894	CID	MS2		42.685	80.75825408	72107	Control_CNB3_220917_02.raw	0/0	5.4039192199707	13844602	80.7090148925781	0	2.575E-07
High	Sequest HT (A2)	Unambiguous	[K].IAEQVIIQYGGSVnAGNAAELFTQPDIDGALVGGASLK.[A]	N14(Deamidated)	1	1	Q7X222	Q7X222	0	3	0.0235	0	1	1	1263.32507324219	3787.96066646656	5.75304863290766	0.00726406552071894	CID	MS2		42.685	80.75825408	72107	Control_CNB3_220917_02.raw	0/0	5.52578210830688	13844602	80.7090148925781	0	2.117E-06
High	Sequest HT (A2)	Unambiguous	[K].IAEQVIIqYGGSVNAGNAAELFTQPDIDGALVGGASLK.[A]	Q8(Deamidated)	1	1	Q7X222	Q7X222	0	3		0.0446	3	3	1263.32507324219	3787.96066646656	5.75304863290766	0.00726406552071894	HCD	MS2	13.81555	33.1	80.7562393325333	72105	Control_CNB3_220917_02.raw	0/0	4.50024843215942	13844602	80.7090148925781	0	0.0001301
High	Sequest HT (A2)	Unambiguous	[K].IAEQVIIQYGGSVNAGnAAELFTQPDIDGALVGGASLK.[A]	N17(Deamidated)	1	1	Q7X222	Q7X222	0	3		0.0127	2	2	1263.32507324219	3787.96066646656	5.75304863290766	0.00726406552071894	HCD	MS2	13.81555	33.1	80.7562393325333	72105	Control_CNB3_220917_02.raw	0/0	4.64682197570801	13844602	80.7090148925781	0	4.364E-05
High	Sequest HT (A2)	Unambiguous	[K].IAEQVIIQYGGSVnAGNAAELFTQPDIDGALVGGASLK.[A]	N14(Deamidated)	1	1	Q7X222	Q7X222	0	3	0.0127	0	1	1	1263.32507324219	3787.96066646656	5.75304863290766	0.00726406552071894	HCD	MS2	13.81555	33.1	80.7562393325333	72105	Control_CNB3_220917_02.raw	0/0	4.7101674079895	13844602	80.7090148925781	0	4.575E-05
High	Sequest HT (A2)	Unambiguous	[K].MVVTLIHPIAMDDGLR.[F]		1	1	A6TEX7	A6TEX7	0	3	0.7892	0	1	1	594.319702148438	1780.94455318531	-0.151062898481589	-8.96782289601106E-05	CID	MS2		32.00992	80.754410648	72103	Control_CNB3_220917_02.raw	0/0	2.03582429885864			0	0.0002171
High	Sequest HT (A2)	Unambiguous	[K].MVVTLIHPIAMDDGLR.[F]		1	1	A6TEX7	A6TEX7	0	3	0.6794	0	1	1	594.319702148438	1780.94455318531	-0.151062898481589	-8.96782289601106E-05	HCD	MS2	10.05581	28.09174	80.7524291602667	72101	Control_CNB3_220917_02.raw	0/0	3.14562630653381			0	7.088E-07
High	Sequest HT (A2)	Unambiguous	[R].LGIVKPWNSTWFANTK.[E]		1	1	B5XNA0	B5XNA0	0	3	0.7872	0	1	1	621.336730957031	1861.99563961109	-0.155842932605501	-9.67263020659933E-05	CID	MS2		25.05974	80.7490877450667	72098	Control_CNB3_220917_02.raw	0/0	3.90355253219604			0	4.009E-11
High	Sequest HT (A2)	Unambiguous	[R].LGIVKPWNSTWFANTK.[E]		1	1	B5XNA0	B5XNA0	0	3	0.7325	0	1	1	621.336730957031	1861.99563961109	-0.155842932605501	-9.67263020659933E-05	HCD	MS2	5.861966	22.48246	80.7473462088	72096	Control_CNB3_220917_02.raw	0/0	3.99775648117065			0	8.124E-10
High	Sequest HT (A2)	Unambiguous	[K].EANNLGIPVFAIVDTNSDPDGVDFVIPGNDDAIR.[A]		1	2	A6T4X1	A6T4X1; B5Y1K2	0	3	0.7837	0	1	1	1190.58361816406	3569.73630123219	-0.880912419351586	-0.00104820927056911	CID	MS2		42.15	80.7463503053333	72095	Control_CNB3_220917_02.raw	0/0	5.6431188583374			0	5.297E-10
High	Sequest HT (A2)	Unambiguous	[K].VINDNFGIVEGLMTTVHATTATQK.[T]		1	1	P24164	P24164	0	3	0.6995	0	1	1	854.107482910156	2560.30789547047	0.129859581223143	0.000110826822644109	CID	MS2		24.2372	80.7452402296	72094	Control_CNB3_220917_02.raw	0/0	3.66023826599121			0	6.091E-13
High	Sequest HT (A2)	Unambiguous	[K].EANNLGIPVFAIVDTNSDPDGVDFVIPGNDDAIR.[A]		1	2	A6T4X1	A6T4X1; B5Y1K2	0	3	0.5673	0	1	1	1190.58361816406	3569.73630123219	-0.880912419351586	-0.00104820927056911	HCD	MS2	0	33.1	80.74435442	72093	Control_CNB3_220917_02.raw	0/0	4.83029270172119			0	2.805E-09
High	Sequest HT (A2)	Unambiguous	[K].LHKAHYVLmNVEAPQEAIDELETNFR.[F]	M9(Oxidation)	1	1	A6THB1	A6THB1	1	3	0.3235	0	1	1	1028.51538085938	3083.53158931813	1.97645783550026	0.00203148604176029	HCD	MS2	55.59229	33.1	86.3910581056	77044	Control_CNB3_220917_03.raw	0/0	2.71952056884766	7546131.5	86.3451919555664	0	0.0001526
High	Sequest HT (A2)	Unambiguous	[K].STAETIVYSALETLAQR.[S]		1	1	A6TEX9	A6TEX9	0	2	0.6732	0	1	1	926.986328125	1852.96537962	0.160067776060092	0.000148299999978008	CID	MS2		30.865	86.4056094264	77058	Control_CNB3_220917_03.raw	0/0	5.10899066925049			0	3.131E-09
High	Sequest HT (A2)	Unambiguous	[R].SDLSADINEHLIVELYSK.[-]		1	1	B5XNB5	B5XNB5	0	3	0.5189	0	1	1	682.685119628906	2046.04080562672	0.894155360706958	0.000609825572913299	CID	MS2		28.71148	80.7269367477333	72082	Control_CNB3_220917_02.raw	0/0	2.91376495361328			0	0.0001277
High	Sequest HT (A2)	Unambiguous	[K].TAIESALTALESSLK.[G]		1	1	A6T4F4	A6T4F4	0	2	0.6086	0	1	1	767.420532226563	1533.83378782313	-2.11318856778087	-0.00162064343737711	CID	MS2		32.83	80.7218345512	72077	Control_CNB3_220917_02.raw	0/0	3.49896883964539			0	7.343E-07
High	Sequest HT (A2)	Unambiguous	[K].IIELAGHLDTYIPEPER.[A]		1	1	A6TEX7	A6TEX7	0	3	0.6305	0	1	1	656.014099121094	1966.02774410328	-0.139126561803224	-9.11755728338903E-05	CID	MS2		26.9287	80.5874405658667	71961	Control_CNB3_220917_02.raw	0/0	2.4918417930603			0	1.44E-05
High	Sequest HT (A2)	Unambiguous	[R].NVGEHEVNFQVHSEVFAK.[V]		1	1	A6THB4	A6THB4	0	4	0.4091	0	1	1	518.25634765625	2070.003560735	-0.177475508734409	-9.18437500558866E-05	HCD	MS2	0	42.075	80.6186726421333	71986	Control_CNB3_220917_02.raw	0/0	1.76251685619354			0	2.481E-06
High	Sequest HT (A2)	Unambiguous	[R].EGITALDLAGDELGFPGTLFR.[N]		1	1	A6T9W8	A6T9W8	0	2	0.3809	0	1	1	1096.56762695313	2192.12797727625	2.09971131353313	0.00230141312499654	HCD	MS2	0	42.075	86.4398060946667	77093	Control_CNB3_220917_03.raw	0/0	4.91233110427856	9525370.375	86.4210586547852	0	7.163E-08
High	Sequest HT (A2)	Unambiguous	[K].ATLKPEGQQALDQLYTQLSNMDPK.[D]		1	1	P24017	P24017	0	3	0.5952	0	1	1	897.122436523438	2689.35275631031	0.966891688397856	0.000866770104342625	HCD	MS2	5.685992	33.1	80.65565406	72020	Control_CNB3_220917_02.raw	0/0	5.45717668533325			0	1.708E-11
High	Sequest HT (A2)	Unambiguous	[K].FGVSAAAAVAVAAGPVEAAEEK.[T]		1	1	A6TGN9	A6TGN9	0	2	0.8114	0	1	1	1008.0263671875	2015.045457745	0.526948687583	0.000530912499925762	CID	MS2		33.1	80.6565376317333	72021	Control_CNB3_220917_02.raw	0/0	5.08759737014771			0	3.991E-11
High	Sequest HT (A2)	Unambiguous	[K].ATLKPEGQQALDQLYTQLSNMDPK.[D]		1	1	P24017	P24017	0	3	0.696	0	1	1	897.122619628906	2689.35330562672	1.17114787460866	0.00104987557309263	CID	MS2		41.52	80.6576500794667	72022	Control_CNB3_220917_02.raw	0/0	3.52135729789734			0	2.394E-08
High	Sequest HT (A2)	Unambiguous	[K].QLAMHVAASKPEFVKPEDVSAEVVEK.[E]		1	1	A6T4X2	A6T4X2	0	5	0.6309	0	1	1	568.499877929688	2838.47028312844	-0.113554659175007	-6.446431243603E-05	HCD	MS2	20.22154	27.505	80.7808902725333	72124	Control_CNB3_220917_02.raw	0/0	2.32616019248962			0	5.864E-07
High	Sequest HT (A2)	Unambiguous	[K].IADQLIVGGGIANTFVAAQGHNVGK.[S]		1	1	B5XUB8	B5XUB8	0	3	0.5213	0	1	1	817.443664550781	2450.31644039234	0.574898462136858	0.000469560781160302	HCD	MS2	0	33.1	80.6646289082667	72028	Control_CNB3_220917_02.raw	0/0	3.76418232917786			0	3.236E-09
High	Sequest HT (A2)	Unambiguous	[K].KRPFYQVVVTDSR.[N]		1	2	A6TCL7	A6TCL7; B5XVK3	1	3	0.8098	0	1	1	532.294799804688	1594.86984615406	-0.0971401664023626	-5.16419790983491E-05	CID	MS2		39.3	80.6882260442667	72047	Control_CNB3_220917_02.raw	0/0	3.67795610427856			0	1.366E-06
High	Sequest HT (A2)	Unambiguous	[R].AAEGSHIHLGAQNVDVNLSGAFTGETSAEMLK.[D]		1	1	Q7X222	Q7X222	0	4	0.5885	0	1	1	814.399658203125	3254.5768029225	0.667857630486218	0.000543398125046224	HCD	MS2	31.24491	40.71	80.6931091090667	72052	Control_CNB3_220917_02.raw	0/0	4.3522834777832			0	2.247E-08
High	Sequest HT (A2)	Unambiguous	[R].AAEGSHIHLGAQNVDVNLSGAFTGETSAEMLK.[D]		1	1	Q7X222	Q7X222	0	4	0.5663	0	1	1	814.399658203125	3254.5768029225	0.667857630486218	0.000543398125046224	CID	MS2		33.1	80.6949795517333	72054	Control_CNB3_220917_02.raw	0/0	3.91601395606995			0	3.66E-05
High	Sequest HT (A2)	Unambiguous	[K].EEGFIEDFKVEGDTKPELELTLK.[Y]		1	1	A6TEV8	A6TEV8	1	4	0.36	0	1	1	667.341674804688	2666.34486932875	0.0562038166971503	3.74646874661266E-05	HCD	MS2	34.37656	14.86934	80.7050771978667	72064	Control_CNB3_220917_02.raw	0/0	2.49833130836487			0	3.907E-07
High	Sequest HT (A2)	Unambiguous	[K].VEMVqIVRPEDSMAALEEMTGHAEK.[V]	Q5(Deamidated)	1	1	A6T6Z0	A6T6Z0	0	4	0.6012	0	1	1	701.089477539063	2801.33608026625	7.37264930951653	0.00516327906242886	HCD	MS2	51.46487	33.1	80.7162433042667	72072	Control_CNB3_220917_02.raw	0/0	3.45834374427795	9785215.5	80.674560546875	0	5.248E-09
High	Sequest HT (A2)	Unambiguous	[K].TAIESALTALESSLK.[G]		1	1	A6T4F4	A6T4F4	0	2	0.4703	0	1	1	767.420532226563	1533.83378782313	-2.11318856778087	-0.00162064343737711	HCD	MS2	24.77057	42.58	80.7200744442667	72075	Control_CNB3_220917_02.raw	0/0	2.18801856040955			0	0.0003162
High	Sequest HT (A2)	Unambiguous	[K].KRPFYQVVVTDSR.[N]		1	2	A6TCL7	A6TCL7; B5XVK3	1	3	0.8285	0	1	1	532.294799804688	1594.86984615406	-0.0971401664023626	-5.16419790983491E-05	HCD	MS2	45.72656	30.46	80.6855612928	72045	Control_CNB3_220917_02.raw	0/0	3.44317102432251			0	2.733E-06
High	Sequest HT (A2)	Unambiguous	[K].ANEIDVPAALIDSEIDVLR.[R]		2	2	A6T5H9; B5Y0U3	A6T5H9; B5Y0U3	0	3	0.5856	0	1	1	685.032836914063	2053.08395748219	1.35512527278572	0.000927394062576544	CID	MS2		35.03475	80.5680938074667	71947	Control_CNB3_220917_02.raw	0/0	3.74474239349365			0	1.824E-09
High	Sequest HT (A2)	Unambiguous	[R].AANKFPAIIYGGEAAPVAIELDHDK.[L]		1	1	B5XP25	B5XP25	1	4	0.8	0	1	1	653.346801757813	2610.36537714125	3.50503550158537	0.00228734781251205	HCD	MS2	23.02298	17.00418	80.7925941453333	72136	Control_CNB3_220917_02.raw	0/0	3.84670758247375			0	3.739E-08
High	Sequest HT (A2)	Unambiguous	[R].FGGEAVLAGSIIVR.[Q]		1	1	B5XSV6	B5XSV6	0	2	0.6196	0	1	1	694.89892578125	1388.7905749325	0.683582655459768	0.000474676250064476	HCD	MS2	68.46543	33.1	80.7998748914667	72144	Control_CNB3_220917_02.raw	0/0	3.47178721427917			0	1.283E-07
High	Sequest HT (A2)	Unambiguous	[R].LPSEFDLSAFLHAGENR.[L]		1	2	A6TI29	A6TI29; A7KGA5	0	3	0.4925	0	1	1	634.982849121094	1902.93399410328	-0.240437455946941	-0.000152512239462036	HCD	MS2	86.03364	33.1	81.0178447141333	72346	Control_CNB3_220917_02.raw	0/0	3.32815217971802			0	9.839E-08
High	Sequest HT (A2)	Unambiguous	[K].FGVSAAAAVAVAAGPVEAAEEK.[T]		1	1	A6TGN9	A6TGN9	0	2	0.758	0	1	1	1008.02655029297	2015.04582395594	0.708687084137187	0.000714017968675762	CID	MS2		33.1	81.0148781445333	72343	Control_CNB3_220917_02.raw	0/0	5.33209753036499			0	7.585E-10
High	Sequest HT (A2)	Unambiguous	[K].EEKPEFDPILLRPVDDLELTVR.[S]		1	1	A6TEU8	A6TEU8	0	4	0.4333	0	1	1	656.604614257813	2623.39662714125	-0.431127436051947	-0.000282754687304987	HCD	MS2	27.48507	23.73172	86.3814063464	77035	Control_CNB3_220917_03.raw	0/0	2.70392656326294			0	1.919E-09
High	Sequest HT (A2)	Unambiguous	[K].ISYISTGGGAFLEFVEGK.[V]		1	1	B5XUB8	B5XUB8	0	2	0.567	0	1	1	937.978576660156	1874.94987669031	-1.90888455215129	-0.00178953484385147	HCD	MS2	65.35226	33.1	80.9702595824	72302	Control_CNB3_220917_02.raw	0/0	3.20638704299927	9188406.5	80.8491821289063	0	0.0001295
High	Sequest HT (A2)	Unambiguous	[K].IIELAGHLDTYIPEPER.[A]		1	1	A6TEX7	A6TEX7	0	3	0.8371	0	1	1	656.015014648438	1966.03049068531	1.25789423679198	0.00082435177091611	CID	MS2		20.66946	80.9673076629333	72299	Control_CNB3_220917_02.raw	0/0	2.64105868339539			0	6.402E-06
High	Sequest HT (A2)	Unambiguous	[K].IIELAGHLDTYIPEPER.[A]		1	1	A6TEX7	A6TEX7	0	3	0.6308	0	1	1	656.014465332031	1966.02884273609	0.419681757634855	0.00027503536466611	HCD	MS2	14.96521	0.07510725	80.9663604336	72297	Control_CNB3_220917_02.raw	0/0	1.30148792266846			0	7.211E-05
High	Sequest HT (A2)	Unambiguous	[R].TKPHVNVGTIGHVDHGK.[T]		1	1	A6TEX7	A6TEX7	0	4	0.4268	0	1	1	449.743743896484	1795.95314569594	-1.69520508293187	-0.000761128515591736	HCD	MS2	0	28.06	80.954887096	72289	Control_CNB3_220917_02.raw	0/0	4.10327196121216			0	6.111E-08
High	Sequest HT (A2)	Unambiguous	[K].IGLELGLPYDMLYR.[H]		1	2	A6TCC2	B5XNM4; A6TCC2	0	2	0.7413	0	1	1	826.939697265625	1652.87211790125	0.288795111914864	0.000238670625208215	HCD	MS2	33.67205	37.57	80.9540996317333	72288	Control_CNB3_220917_02.raw	0/0	2.85747790336609			0	9.485E-08
High	Sequest HT (A2)	Unambiguous	[K].GDGEQVAGGETVAnWDPHTMPVITEVSGFIR.[F]	N14(Deamidated)	1	1	A6TGP1	A6TGP1	0	3	0.0554	0	1	1	1090.85681152344	3270.55588131031	5.71761434716518	0.00623322343756068	CID	MS2		40.5	80.9334339533333	72266	Control_CNB3_220917_02.raw	0/0	5.42258310317993			0	1.623E-09
High	Sequest HT (A2)	Unambiguous	[K].GDGEQVAGGETVANWDPHTMPVITEVSGFIR.[F]		1	1	A6TGP1	A6TGP1	0	3	0.6367	0	1	1	1090.52331542969	3269.55539302906	0.681251825506269	0.000742463020894017	HCD	MS2	0	41.76	80.9307176741333	72265	Control_CNB3_220917_02.raw	0/0	4.89577150344849			0	2.449E-11
High	Sequest HT (A2)	Unambiguous	[R].ILLSSMPGcAVTEVEIDGVLHEYSTK.[E]	C9(Carbamidomethyl)	1	1	A6TEU8	A6TEU8	0	3	0.7069	0	1	1	950.141235351563	2848.40915279469	-0.545850115246638	-0.000518268437671073	HCD	MS2	8.926282	29.335	80.9277464312	72262	Control_CNB3_220917_02.raw	0/0	4.47432136535645			0	1.108E-11
High	Sequest HT (A2)	Unambiguous	[R].NVGEHEVNFQVHSEVFAK.[V]		1	1	A6THB4	A6THB4	0	3	0.4253	0	1	1	690.674560546875	2070.00912838063	2.51220326403099	0.00173342354158497	CID	MS2		33.1	80.9136992122667	72247	Control_CNB3_220917_02.raw	0/0	3.94724011421204			0	9.039E-10
High	Sequest HT (A2)	Unambiguous	[-].METTKPSFqDVLEFVR.[L]	Q9(Deamidated)	1	1	B5XPI0	B5XPI0	0	3	0.6938	0	1	1	643.326416015625	1927.96469478688	9.18293239467156	0.00590140229166887	CID	MS2		33.1	80.9048454658667	72242	Control_CNB3_220917_02.raw	0/0	3.20277428627014			0	3.571E-06
High	Sequest HT (A2)	Unambiguous	[-].METTKPSFqDVLEFVR.[L]	Q9(Deamidated)	1	1	B5XPI0	B5XPI0	0	3	0.6181	0	1	1	643.326416015625	1927.96469478688	9.18293239467156	0.00590140229166887	HCD	MS2	41.52048	31.435	80.9032624786667	72240	Control_CNB3_220917_02.raw	0/0	4.5328106880188			0	5.206E-08
High	Sequest HT (A2)	Unambiguous	[K].AANDDLLNSFWLLDSEK.[G]		1	1	A6TCJ1	A6TCJ1	0	2	0.7358	0	1	1	975.975769042969	1950.94426145594	-0.0441345557744756	-4.30520310601423E-05	CID	MS2		33.1	80.8872421858667	72222	Control_CNB3_220917_02.raw	0/0	4.91843605041504			0	7.594E-09
High	Sequest HT (A2)	Unambiguous	[K].AANDDLLNSFWLLDSEK.[G]		1	1	A6TCJ1	A6TCJ1	0	2	0.6107	0	1	1	975.976013183594	1950.94474973719	0.206144879725918	0.000201088593939858	HCD	MS2	11.69289	42.58	80.885444292	72220	Control_CNB3_220917_02.raw	0/0	4.28724050521851			0	5.701E-09
High	Sequest HT (A2)	Unambiguous	[R].QVGVPYIIVFLNK.[C]		1	1	A6TEX7	A6TEX7	0	2	0.9572	0	1	1	745.443481445313	1489.87968626063	1.32490781547572	0.000986975312571303	CID	MS2		25.3554	80.8829090677333	72218	Control_CNB3_220917_02.raw	0/0	2.57384204864502			0	8.855E-05
High	Sequest HT (A2)	Unambiguous	[R].FGGEAVLAGSIIVR.[Q]		1	1	B5XSV6	B5XSV6	0	2	0.7273	0	1	1	694.89892578125	1388.7905749325	0.683582655459768	0.000474676250064476	CID	MS2		42.625	80.8017417386667	72146	Control_CNB3_220917_02.raw	0/0	3.73535180091858			0	1.636E-05
High	Sequest HT (A2)	Unambiguous	[K].ANEIDVPAALIDSEIDVLR.[R]		2	2	A6T5H9; B5Y0U3	A6T5H9; B5Y0U3	0	2	0.7324	0	1	1	1027.04431152344	2053.08134641688	0.0833463758115144	8.55584376040497E-05	HCD	MS2	0	26.035	80.8074349856	72149	Control_CNB3_220917_02.raw	0/0	4.2583065032959			0	3.547E-12
High	Sequest HT (A2)	Unambiguous	[K].ANEIDVPAALIDSEIDVLR.[R]		2	2	A6T5H9; B5Y0U3	A6T5H9; B5Y0U3	0	2	0.7145	0	1	1	1027.04431152344	2053.08134641688	0.0833463758115144	8.55584376040497E-05	CID	MS2		35.475	80.809302132	72151	Control_CNB3_220917_02.raw	0/0	5.50279760360718			0	6.911E-12
High	Sequest HT (A2)	Unambiguous	[K].FGVSAAAAVAVAAGPVEAAEEK.[T]		1	1	A6TGN9	A6TGN9	0	3	0.7133	0	1	1	672.351989746094	2015.04141597828	-1.4788466819444	-0.000993313906292315	HCD	MS2	27.46993	31.2911	80.8101831485333	72152	Control_CNB3_220917_02.raw	0/0	4.56807899475098			0	2.041E-08
High	Sequest HT (A2)	Unambiguous	[K].FGVSAAAAVAVAAGPVEAAEEK.[T]		1	1	A6TGN9	A6TGN9	0	3	0.6646	0	1	1	672.351989746094	2015.04141597828	-1.4788466819444	-0.000993313906292315	CID	MS2		25.72709	80.8119647621333	72154	Control_CNB3_220917_02.raw	0/0	3.25294184684753			0	3.235E-09
High	Sequest HT (A2)	Unambiguous	[R].LPSEFDLSAFLHAGENR.[L]		1	2	A6TI29	A6TI29; A7KGA5	0	3	0.4017	0	1	1	634.983703613281	1902.93655757984	1.10668018138982	0.000701979948037964	HCD	MS2	52.67608	29.27083	80.8536747482667	72192	Control_CNB3_220917_02.raw	0/0	2.39498901367188			0	9.442E-07
High	Sequest HT (A2)	Unambiguous	[R].AAnKFPAIIYGGEAAPVAIELDHDK.[L]	N3(Deamidated)	1	1	B5XP25	B5XP25	1	4	0.1101	0	1	1	653.595153808594	2611.35878534438	7.10041306161684	0.00463539859376205	CID	MS2		22.65978	80.7943752613333	72138	Control_CNB3_220917_02.raw	0/0	1.08565819263458			0	0.0003159
High	Sequest HT (A2)	Unambiguous	[R].HIYAQVIAPNGSEVLVAASTVEK.[A]		1	2	A6TEV6	B5XNA9; A6TEV6	0	3	0.3958	0	1	1	799.431396484375	2396.27963619313	-0.986552031416889	-0.000788018958398122	HCD	MS2	73.5844	39.97776	80.8570868888	72195	Control_CNB3_220917_02.raw	0/0	3.30704164505005	6702586.875	80.920768737793	0	1.197E-05
High	Sequest HT (A2)	Unambiguous	[K].GKGNVEYWVALIQPGK.[V]		1	1	A6TEW5	A6TEW5	1	3	0.7477	0	1	1	586.989013671875	1758.95248775563	-0.706604359786508	-0.000414294791577656	CID	MS2		41.35	80.8638266872	72202	Control_CNB3_220917_02.raw	0/0	3.24948120117188			0	0.0001009
High	Sequest HT (A2)	Unambiguous	[R].FLSQPFFVAEVFTGSPGK.[Y]		1	2	A6TG36	A6TG36; B5XZM4	0	2	0.4006	0	1	1	979.505249023438	1958.00322141688	-1.33007424746307	-0.00130214656257976	HCD	MS2	0	39.64	80.8648036573333	72203	Control_CNB3_220917_02.raw	0/0	3.26909184455872			0	5.462E-06
High	Sequest HT (A2)	Unambiguous	[R].FLSQPFFVAEVFTGSPGK.[Y]		1	2	A6TG36	A6TG36; B5XZM4	0	2	0.3496	0	1	1	979.505249023438	1958.00322141688	-1.33007424746307	-0.00130214656257976	CID	MS2		27.34	80.8665430309333	72205	Control_CNB3_220917_02.raw	0/0	2.26144695281982			0	4.502E-05
High	Sequest HT (A2)	Unambiguous	[K].FADVAcAGPLLAAELDALGK.[A]	C6(Carbamidomethyl)	1	1	B5XUB8	B5XUB8	0	2	0.7547	0	1	1	1001.51922607422	2002.03117551844	-0.106512597045648	-0.000106620781291866	HCD	MS2	0	24.79	80.8785340528	72213	Control_CNB3_220917_02.raw	0/0	5.3010311126709			0	4.28E-14
High	Sequest HT (A2)	Unambiguous	[K].FADVAcAGPLLAAELDALGK.[A]	C6(Carbamidomethyl)	1	1	B5XUB8	B5XUB8	0	2	0.8092	0	1	1	1001.52026367188	2002.03325071375	0.930032246432214	0.000930976874958134	CID	MS2		35.2	80.8803760610667	72215	Control_CNB3_220917_02.raw	0/0	4.97959280014038			0	3.717E-09
High	Sequest HT (A2)	Unambiguous	[R].QVGVPYIIVFLNK.[C]		1	1	A6TEX7	A6TEX7	0	2	0.8267	0	1	1	745.443969726563	1489.88066282313	1.98037268479434	0.0014752565625713	HCD	MS2	14.34356	28.84742	80.8812487301333	72216	Control_CNB3_220917_02.raw	0/0	2.99542117118835			0	3.853E-06
High	Sequest HT (A2)	Unambiguous	[K].GKGNVEYWVALIQPGK.[V]		1	1	A6TEW5	A6TEW5	1	3	0.6968	0	1	1	586.989013671875	1758.95248775563	-0.706604359786508	-0.000414294791577656	HCD	MS2	0	30.865	80.8618932533333	72200	Control_CNB3_220917_02.raw	0/0	4.09475755691528			0	2.47E-05
High	Sequest HT (A2)	Unambiguous	[K].ANEIDVPAALIDSEIDVLR.[R]		2	2	A6T5H9; B5Y0U3	A6T5H9; B5Y0U3	0	3	0.4606	0	1	1	685.032836914063	2053.08395748219	1.35512527278572	0.000927394062576544	HCD	MS2	95.14489	29.91744	80.5660497912	71945	Control_CNB3_220917_02.raw	0/0	3.92684864997864			0	2.565E-06
High	Sequest HT (A2)	Unambiguous	[K].EEGFIEDFKVEGDTKPELELTLK.[Y]		1	1	A6TEV8	A6TEV8	1	3	0.514	0	1	1	889.453796386719	2666.34683590016	0.793757138992015	0.000705476718697658	HCD	MS2	23.56137	36.705	80.565268856	71944	Control_CNB3_220917_02.raw	0/0	4.27886247634888			0	2.533E-09
High	Sequest HT (A2)	Unambiguous	[K].SVEELNAELLNLLR.[E]		1	1	B5XNA2	B5XNA2	0	2	0.2491	0	1	1	806.948608398438	1612.88994016688	-0.323328296109149	-0.000260746562389613	CID	MS2		37.77759	80.5643066914667	71943	Control_CNB3_220917_02.raw	0/0	2.72614049911499			0	8.532E-06
High	Sequest HT (A2)	Unambiguous	[R].FGGEAVLAGSIIVR.[Q]		1	1	B5XSV6	B5XSV6	0	2	0.5807	0	1	1	694.897888183594	1388.78849973719	-0.810664762779216	-0.000562921406185524	HCD	MS2	71.64061	42.57	80.3955657226667	71791	Control_CNB3_220917_02.raw	0/0	3.21808290481567			0	1.204E-07
High	Sequest HT (A2)	Unambiguous	[R].LGLYPVVDSVAWIER.[L]		1	1	A6TGQ0	A6TGQ0	0	2	0.2609	0	1	1	858.968017578125	1716.92875852625	-1.84867768458796	-0.00158702687485857	HCD	MS2	37.4285	41.475	80.3917806077333	71787	Control_CNB3_220917_02.raw	0/0	1.83943510055542			0	0.000166
High	Sequest HT (A2)	Unambiguous	[K].EANNLGIPVFAIVDTnSDPDGVDFVIPGnDDAIR.[A]	N16(Deamidated); N29(Deamidated)	1	2	A6T4X1	A6T4X1; B5Y1K2	0	3	0.12	0	1	2	1191.25158691406	3571.74020748219	9.16357859404061	0.0109098740627642	CID	MS2		33.1	80.3863035288	71781	Control_CNB3_220917_02.raw	0/0	5.49553108215332			0	5.489E-10
High	Sequest HT (A2)	Unambiguous	[K].EANnLGIPVFAIVDTnSDPDGVDFVIPGNDDAIR.[A]	N4(Deamidated); N16(Deamidated)	1	2	A6T4X1	A6T4X1; B5Y1K2	0	3	0.12	0	1	1	1191.25158691406	3571.74020748219	9.16357859404061	0.0109098740627642	CID	MS2		33.1	80.3863035288	71781	Control_CNB3_220917_02.raw	0/0	5.49573516845703			0	1.346E-10
High	Sequest HT (A2)	Unambiguous	[K].EANNLGIPVFAIVDTNSDPDGVDFVIPGNDDAIR.[A]		1	2	A6T4X1	A6T4X1; B5Y1K2	0	3	0.6128	0	1	1	1190.58386230469	3569.73703365406	-0.675737255699397	-0.000804068645569108	HCD	MS2	0	34.375	80.3846434197333	71779	Control_CNB3_220917_02.raw	0/0	5.00543546676636			0	1.959E-09
High	Sequest HT (A2)	Unambiguous	[K].TAAFSLPLLNNIDPELR.[A]		1	1	P33906	P33906	0	2	0.6134	0	1	1	942.514465332031	1884.02165403406	-0.469387132655583	-0.000442167968571994	CID	MS2		33.1	80.3791623325333	71773	Control_CNB3_220917_02.raw	0/0	2.38404440879822	9420227.5	80.3688583374023	0	0.0002733
High	Sequest HT (A2)	Unambiguous	[K].MVVTLIHPIAMDDGLR.[F]		1	1	A6TEX7	A6TEX7	0	3	0.8824	0	1	1	594.319396972656	1780.94363765797	-0.665131235876101	-0.000394854010210111	CID	MS2		38.12945	80.3727538194667	71766	Control_CNB3_220917_02.raw	0/0	2.54874348640442			0	6.945E-06
High	Sequest HT (A2)	Unambiguous	[K].MVVTLIHPIAMDDGLR.[F]		1	1	A6TEX7	A6TEX7	0	3	0.6325	0	1	1	594.319396972656	1780.94363765797	-0.665131235876101	-0.000394854010210111	HCD	MS2	17.82894	26.92993	80.3703941346667	71764	Control_CNB3_220917_02.raw	0/0	3.02452445030212			0	8.022E-08
High	Sequest HT (A2)	Unambiguous	[R].LGIVKPWNSTWFANTK.[E]		1	1	B5XNA0	B5XNA0	0	3	0.7708	0	1	1	621.337036132813	1861.99655513844	0.335848444965478	0.000208449479184007	CID	MS2		20.51584	80.3685524746667	71762	Control_CNB3_220917_02.raw	0/0	3.35650134086609			0	6.609E-10
High	Sequest HT (A2)	Unambiguous	[K].VINDNFGIVEGLMTTVHATTATQK.[T]		1	1	P24164	P24164	0	3	0.7635	0	1	1	854.107788085938	2560.30881099781	0.48744448898353	0.000416002603894109	CID	MS2		26.49666	80.3674854853333	71761	Control_CNB3_220917_02.raw	0/0	4.274977684021			0	5.909E-13
High	Sequest HT (A2)	Unambiguous	[R].LGIVKPWNSTWFANTK.[E]		1	1	B5XNA0	B5XNA0	0	3	0.6947	0	1	1	621.337036132813	1861.99655513844	0.335848444965478	0.000208449479184007	HCD	MS2	0	33.1	80.3666107125333	71760	Control_CNB3_220917_02.raw	0/0	3.8031280040741			0	1.649E-09
High	Sequest HT (A2)	Unambiguous	[R].SDLSADINEHLIVELYSK.[-]		1	1	B5XNB5	B5XNB5	0	3	0.4619	0	1	1	682.684692382813	2046.03952388844	0.267706746486603	0.000182579479163299	CID	MS2		24.54701	80.3470782296	71751	Control_CNB3_220917_02.raw	0/0	2.36401534080505			0	0.0002789
High	Sequest HT (A2)	Unambiguous	[R].VGAGPFPTELFDETGEFLcK.[Q]	C19(Carbamidomethyl)	1	2	A6TH93	B5Y325; A6TH93	0	2	0.784	0	1	1	1107.52282714844	2214.03837766688	-1.79292556430286	-0.00198480656244371	CID	MS2		41.28	80.3318497218667	71735	Control_CNB3_220917_02.raw	0/0	3.7470178604126	10498422.5	80.5437698364258	0	8.868E-07
High	Sequest HT (A2)	Unambiguous	[R].VGAGPFPTELFDETGEFLcK.[Q]	C19(Carbamidomethyl)	1	2	A6TH93	B5Y325; A6TH93	0	2	0.5586	0	1	1	1107.52282714844	2214.03837766688	-1.79292556430286	-0.00198480656244371	HCD	MS2	0	33.1	80.3298311248	71733	Control_CNB3_220917_02.raw	0/0	2.56294894218445	10498422.5	80.5437698364258	0	1.971E-05
High	Sequest HT (A2)	Unambiguous	[K].EEGFIEDFKVEGDTKPELELTLK.[Y]		1	1	A6TEV8	A6TEV8	1	4	0.4608	0	1	1	667.341125488281	2666.34267206313	-0.767870283307728	-0.000511851718783873	HCD	MS2	37.04883	19.6589	80.3209669306667	71724	Control_CNB3_220917_02.raw	0/0	2.92518091201782			0	1.174E-06
High	Sequest HT (A2)	Unambiguous	[K].GNTGENLLALLEGR.[L]		1	1	B5XNB5	B5XNB5	0	2	0.123	0	1	1	728.890747070313	1456.77421751063	-0.83366958847026	-0.000607234687436176	HCD	MS2	50.81933	35.75502	80.2963887226667	71709	Control_CNB3_220917_02.raw	0/0	3.17305207252502	12014267.5	80.2803268432617	0	4.61E-05
High	Sequest HT (A2)	Unambiguous	[K].QLAMHVAASKPEFVKPEDVSAEVVEK.[E]		1	1	A6T4X2	A6T4X2	0	5	0.5	0	1	1	568.499450683594	2838.46814689797	-0.86615377527941	-0.00049171040618603	HCD	MS2	0	33.1	80.293330396	71706	Control_CNB3_220917_02.raw	0/0	2.40322613716125			0	7.433E-06
High	Sequest HT (A2)	Unambiguous	[K].IADQLIVGGGIANTFVAAQGHNVGK.[S]		1	1	B5XUB8	B5XUB8	0	3	0.5913	0	1	1	817.443603515625	2450.31625728688	0.500171144881567	0.000408525624910302	HCD	MS2	41.97644	40.62	80.1895121610667	71620	Control_CNB3_220917_02.raw	0/0	3.89412498474121			0	1.153E-09
High	Sequest HT (A2)	Unambiguous	[K].DMGGLPDALFVIDADHEHIAIK.[E]		1	2	A6T4X1	A6T4X1; B5Y1K2	0	3	0.5506	0	1	1	793.067626953125	2377.18832759938	1.12339537616204	0.000890173125147461	HCD	MS2	0	32.94723	86.4609010456	77114	Control_CNB3_220917_03.raw	0/0	3.85363817214966			0	4.265E-09
High	Sequest HT (A2)	Unambiguous	[K].IIELAGHLDTYIPEPER.[A]		1	1	A6TEX7	A6TEX7	0	3	0.7534	0	1	1	656.014892578125	1966.03012447438	1.07162479697928	0.00070228145841611	CID	MS2		21.10199	80.2035448130667	71625	Control_CNB3_220917_02.raw	0/0	2.92007279396057			0	1.611E-05
High	Sequest HT (A2)	Unambiguous	[K].InPIEDMPHDANGTPVDIVLNPLGVPSR.[M]	N2(Deamidated)	1	2	A6TGP0	B5XYF5; A6TGP0	0	3	0.0023	0	1	1	994.508972167969	2981.51236324391	2.90672586281044	0.00288880463521357	HCD	MS2	0	41.22	80.2138175384	71635	Control_CNB3_220917_02.raw	0/0	4.33541679382324	13702908.5	80.1400451660156	0	2.988E-08
High	Sequest HT (A2)	Unambiguous	[K].INPIEDMPHDAnGTPVDIVLNPLGVPSR.[M]	N12(Deamidated)	1	2	A6TGP0	B5XYF5; A6TGP0	0	3		0.0023	2	2	994.508972167969	2981.51236324391	2.90672586281044	0.00288880463521357	HCD	MS2	0	41.22	80.2138175384	71635	Control_CNB3_220917_02.raw	0/0	4.32853412628174	13702908.5	80.1400451660156	0	5.323E-10
High	Sequest HT (A2)	Unambiguous	[K].INPIEDMPHDAnGTPVDIVLNPLGVPSR.[M]	N12(Deamidated)	1	2	A6TGP0	B5XYF5; A6TGP0	0	3	0.0211	0	1	1	994.508972167969	2981.51236324391	2.90672586281044	0.00288880463521357	CID	MS2		33.1	80.2155964437333	71637	Control_CNB3_220917_02.raw	0/0	3.79047966003418	13702908.5	80.1400451660156	0	3.689E-09
High	Sequest HT (A2)	Unambiguous	[R].FLSQPFFVAEVFTGSPGK.[Y]		1	2	A6TG36	A6TG36; B5XZM4	0	2	0.4169	0	1	1	979.508544921875	1958.00981321375	2.03651270975894	0.00199375187492024	HCD	MS2	0	24.1	80.3964427314667	71792	Control_CNB3_220917_02.raw	0/0	2.94865274429321			0	0.0001046
High	Sequest HT (A2)	Unambiguous	[K].InPIEDMPHDANGTPVDIVLNPLGVPSR.[M]	N2(Deamidated)	1	2	A6TGP0	B5XYF5; A6TGP0	0	3		0.0211	2	2	994.508972167969	2981.51236324391	2.90672586281044	0.00288880463521357	CID	MS2		33.1	80.2155964437333	71637	Control_CNB3_220917_02.raw	0/0	3.70626997947693	13702908.5	80.1400451660156	0	1.532E-06
High	Sequest HT (A2)	Unambiguous	[K].IADQLIVGGGIANTFVAAQGHNVGK.[S]		1	1	B5XUB8	B5XUB8	0	3	0.5601	0	1	1	817.442443847656	2450.31277828297	-0.919647882968949	-0.000751142343839698	HCD	MS2	76.61517	35.7	80.2665129048	71682	Control_CNB3_220917_02.raw	0/0	3.91216897964478			0	9.87E-09
High	Sequest HT (A2)	Unambiguous	[K].cDMVDDEELLELVEMEVR.[E]	C1(Carbamidomethyl)	1	1	A6TEX7	A6TEX7	0	2	0.8209	0	1	1	1112.49487304688	2223.98246946375	0.302306318583429	0.000336161874844976	CID	MS2		41.49	86.4599160853333	77113	Control_CNB3_220917_03.raw	0/0	5.07983160018921			0	1.295E-09
High	Sequest HT (A2)	Unambiguous	[K].ATLKPEGQQALDQLYTQLSNMDPK.[D]		1	1	P24017	P24017	0	3	0.6612	0	1	1	897.121032714844	2689.34854488453	-0.599072405885002	-0.000537038489407375	HCD	MS2	0	33.1	80.281507904	71694	Control_CNB3_220917_02.raw	0/0	4.8993706703186			0	5.95E-12
High	Sequest HT (A2)	Unambiguous	[K].FGVSAAAAVAVAAGPVEAAEEK.[T]		1	1	A6TGN9	A6TGN9	0	2	0.7725	0	1	1	1008.02691650391	2015.04655637781	1.07216387724556	0.00108022890617576	CID	MS2		33.1	80.2823828714667	71695	Control_CNB3_220917_02.raw	0/0	5.6678147315979			0	2.578E-12
High	Sequest HT (A2)	Unambiguous	[K].ATLKPEGQQALDQLYTQLSNMDPK.[D]		1	1	P24017	P24017	0	3	0.757	0	1	1	897.121887207031	2689.35110836109	0.354123129765433	0.000317453698092625	CID	MS2		33.57309	80.2834914389333	71696	Control_CNB3_220917_02.raw	0/0	3.94925093650818			0	2.838E-10
High	Sequest HT (A2)	Unambiguous	[K].cDMVDDEELLELVEMEVR.[E]	C1(Carbamidomethyl)	1	1	A6TEX7	A6TEX7	0	2	0.7438	0	1	1	1112.49377441406	2223.98027219813	-0.68568091576608	-0.000762470937655024	HCD	MS2	0	33.1	86.4579385098667	77111	Control_CNB3_220917_03.raw	0/0	4.80026435852051			0	4.789E-11
High	Sequest HT (A2)	Unambiguous	[K].TAIESALTALESSLK.[G]		1	1	A6T4F4	A6T4F4	0	2	0.6483	0	1	1	767.420593261719	1533.83390989344	-2.03360363784158	-0.00155960828112711	CID	MS2		41.685	80.2655297437333	71681	Control_CNB3_220917_02.raw	0/0	2.89786744117737	4990003.875	80.4582290649414	0	5.775E-05
High	Sequest HT (A2)	Unambiguous	[R].FGGEAVLAGSIIVR.[Q]		1	1	B5XSV6	B5XSV6	0	2	0.7857	0	1	1	694.897888183594	1388.78849973719	-0.810664762779216	-0.000562921406185524	CID	MS2		32.665	80.3972095688	71793	Control_CNB3_220917_02.raw	0/0	3.91722559928894			0	6.928E-07
High	Sequest HT (A2)	Unambiguous	[R].AANKFPAIIYGGEAAPVAIELDHDK.[L]		1	1	B5XP25	B5XP25	1	4	0.7388	0	1	1	653.344909667969	2610.35780878188	0.60567667287732	0.000395257968762053	HCD	MS2	0	15.90896	80.4131743565333	71801	Control_CNB3_220917_02.raw	0/0	3.78732919692993			0	2.748E-06
High	Sequest HT (A2)	Unambiguous	[R].ALLNSMVIGVTEGFTK.[K]		1	2	A6TEV7	A6TEV7; B5XNA8	0	2	0.3623	0	1	1	840.454406738281	1679.90153684656	-1.26915815280826	-0.00106603171866482	HCD	MS2	13.41634	42.775	80.4161585578667	71804	Control_CNB3_220917_02.raw	0/0	2.65125012397766			0	4.368E-06
High	Sequest HT (A2)	Unambiguous	[K].FADVAcAGPLLAAELDALGK.[A]	C6(Carbamidomethyl)	1	1	B5XUB8	B5XUB8	0	2	0.8216	0	1	1	1001.51977539063	2002.03227415125	0.442246437736749	0.000442695624958134	CID	MS2		25.615	80.5217912274667	71903	Control_CNB3_220917_02.raw	0/0	4.98847627639771			0	5.739E-09
High	Sequest HT (A2)	Unambiguous	[K].IGLELGLPYDMLYR.[H]		1	2	A6TCC2	B5XNM4; A6TCC2	0	2	0.6957	0	1	1	826.938049316406	1652.86882200281	-1.70524868230459	-0.00140927859354179	HCD	MS2	10.63073	28.165	80.5244911421333	71906	Control_CNB3_220917_02.raw	0/0	2.75652170181274			0	3.215E-06
High	Sequest HT (A2)	Unambiguous	[R].ILLSSMPGcAVTEVEIDGVLHEYSTK.[E]	C9(Carbamidomethyl)	1	1	A6TEU8	A6TEU8	0	3	0.6842	0	1	1	950.140686035156	2848.40750484547	-1.12440053789216	-0.00106758484392107	HCD	MS2	14.14637	30.97	80.5286785013333	71910	Control_CNB3_220917_02.raw	0/0	4.94246912002563			0	5.27E-08
High	Sequest HT (A2)	Unambiguous	[R].ILLSSMPGcAVTEVEIDGVLHEYSTK.[E]	C9(Carbamidomethyl)	1	1	A6TEU8	A6TEU8	0	3	0.4842	0	1	1	950.142150878906	2848.41189937672	0.418400589162559	0.000397258906078927	CID	MS2		39.735	80.5307120541333	71912	Control_CNB3_220917_02.raw	0/0	2.84864854812622			0	0.0001026
High	Sequest HT (A2)	Unambiguous	[R].TDSFLFHYNFPPYSVGETGMVGSPK.[R]		1	2	A6TEI3	A6TEI3; B5XSX9	0	3	0.7474	0	1	1	926.433715820313	2777.28659420094	-1.79468338910617	-0.00166145302091536	HCD	MS2	38.51679	41.685	80.5389447914667	71921	Control_CNB3_220917_02.raw	0/0	4.79246759414673			0	2.369E-06
High	Sequest HT (A2)	Unambiguous	[R].TDSFLFHYNFPPYSVGETGMVGSPK.[R]		1	2	A6TEI3	A6TEI3; B5XSX9	0	3	0.8739	0	1	1	926.433715820313	2777.28659420094	-1.79468338910617	-0.00166145302091536	CID	MS2		33.1	80.5407281064	71923	Control_CNB3_220917_02.raw	0/0	4.52236890792847			0	1.74E-07
High	Sequest HT (A2)	Unambiguous	[R].QVGVPYIIVFLNK.[C]		1	1	A6TEX7	A6TEX7	0	2	0.7609	0	1	1	745.44384765625	1489.8804186825	1.81650646746469	0.0013531862500713	HCD	MS2	48.3605	23.28888	80.5209059045333	71902	Control_CNB3_220917_02.raw	0/0	3.21565318107605			0	3.924E-06
High	Sequest HT (A2)	Unambiguous	[K].GDGEQVAGGETVANWDPHTMPVITEVSGFIR.[F]		1	1	A6TGP1	A6TGP1	0	3	0.5519	0	1	1	1090.52075195313	3269.54770259938	-1.67088294578889	-0.00182101354160598	HCD	MS2	6.109689	19.33	80.5436717128	71926	Control_CNB3_220917_02.raw	0/0	3.94736838340759			0	1.556E-08
High	Sequest HT (A2)	Unambiguous	[R].IAqFNVVSEAHNEGTIVSVSDGVIR.[I]	Q3(Deamidated)	1	2	A6TG38	A6TG38; B5XZM2	0	3	0.0253	0	1	1	881.459655761719	2642.36441402516	8.46954893187039	0.00745981505220443	HCD	MS2	44.6345	41.175	80.546227988	71929	Control_CNB3_220917_02.raw	0/0	3.95357394218445			0	3.369E-05
High	Sequest HT (A2)	Unambiguous	[R].IAQFnVVSEAHNEGTIVSVSDGVIR.[I]	N5(Deamidated)	1	2	A6TG38	A6TG38; B5XZM2	0	3		0.0253	2	2	881.459655761719	2642.36441402516	8.46954893187039	0.00745981505220443	HCD	MS2	44.6345	41.175	80.546227988	71929	Control_CNB3_220917_02.raw	0/0	3.85140156745911			0	1.601E-05
High	Sequest HT (A2)	Unambiguous	[R].IAQFNVVSEAHnEGTIVSVSDGVIR.[I]	N12(Deamidated)	1	2	A6TG38	A6TG38; B5XZM2	0	3	0.0673	0	1	1	881.459655761719	2642.36441402516	8.46954893187039	0.00745981505220443	CID	MS2		33.1	80.5480110725333	71931	Control_CNB3_220917_02.raw	0/0	3.27487683296204			0	2.493E-06
High	Sequest HT (A2)	Unambiguous	[R].TKPHVNVGTIGHVDHGK.[T]		1	1	A6TEX7	A6TEX7	0	4	0.4678	0	1	1	449.743865966797	1795.95363397719	-1.42332693096932	-0.000639058203091736	CID	MS2		33.1	80.559045912	71938	Control_CNB3_220917_02.raw	0/0	1.71198523044586			0	0.0001261
High	Sequest HT (A2)	Unambiguous	[R].EVTTTPLAADnWEGIEPIYETMPGWSETTFGVK.[E]	N11(Deamidated)	1	2	A6TH93	B5Y325; A6TH93	0	3	0.7753	0	1	1	1224.25048828125	3670.73691158375	6.09551724229854	0.00745830124996294	CID	MS2		40.765	80.5601438912	71939	Control_CNB3_220917_02.raw	0/0	5.0320463180542			0	1.47E-07
High	Sequest HT (A2)	Unambiguous	[K].SVEELNAELLNLLR.[E]		1	1	B5XNA2	B5XNA2	0	2	0.4561	0	1	1	806.948608398438	1612.88994016688	-0.323328296109149	-0.000260746562389613	HCD	MS2	48.03733	31.405	80.5619816013333	71941	Control_CNB3_220917_02.raw	0/0	2.27855730056763			0	5.157E-06
High	Sequest HT (A2)	Unambiguous	[K].GDGEQVAGGETVAnWDPHTMPVITEVSGFIR.[F]	N14(Deamidated)	1	1	A6TGP1	A6TGP1	0	3	0.1736	0	1	1	1090.85778808594	3270.55881099781	6.61339609104706	0.00720978593756068	CID	MS2		29.5	80.5454511504	71928	Control_CNB3_220917_02.raw	0/0	4.32469415664673			0	2.681E-06
High	Sequest HT (A2)	Unambiguous	[R].EVTTTPLAADnWEGIEPIYETMPGWSETTFGVK.[E]	N11(Deamidated)	1	2	A6TH93	B5Y325; A6TH93	0	3	0.6045	0	1	1	1224.2490234375	3670.7325170525	4.89833037143533	0.00599345749996294	HCD	MS2	27.56636	33.1	80.1865058373333	71617	Control_CNB3_220917_02.raw	0/0	4.44630765914917	10665306.5	80.1444625854492	0	2.972E-06
High	Sequest HT (A2)	Unambiguous	[K].MAIGPVVDNGFYYDVDLDHTLTqEDIDALEK.[R]	Q23(Deamidated)	1	1	B5XQC6	B5XQC6	0	3	0.0648	0	1	1	1166.55200195313	3497.64145259938	3.13922510121904	0.00365994979161514	CID	MS2		41.505	80.5074421050667	71891	Control_CNB3_220917_02.raw	0/0	3.55270433425903	15208552.5	80.5326995849609	0	3.233E-05
High	Sequest HT (A2)	Unambiguous	[K].MAIGPVVDNGFYYDVDLDHTLTqEDIDALEK.[R]	Q23(Deamidated)	1	1	B5XQC6	B5XQC6	0	3	0.0362	0	1	1	1166.55200195313	3497.64145259938	3.13922510121904	0.00365994979161514	HCD	MS2	34.77631	33.1	80.5054170162667	71889	Control_CNB3_220917_02.raw	0/0	3.04171895980835	15208552.5	80.5326995849609	0	4.848E-05
High	Sequest HT (A2)	Unambiguous	[K].IAEQVIIqYGGSVNAGNAAELFTqPDIDGALVGGASLK.[A]	Q8(Deamidated); Q24(Deamidated)	1	1	Q7X222	Q7X222	0	3	0.1353	0	1	1	1263.65563964844	3788.95236568531	7.77936531457265	0.0098251384373856	CID	MS2		41.745	80.4269394589333	71815	Control_CNB3_220917_02.raw	0/0	6.05592966079712	15591840.5	80.3206939697266	0	1.048E-11
High	Sequest HT (A2)	Unambiguous	[R].AATILAEQLEAFVDLR.[D]		1	1	A6TEU8	A6TEU8	0	2	0.627	0	1	1	880.483520507813	1759.95976438563	0.505043405994313	0.000444427812453796	CID	MS2		40.845	86.4506328301333	77104	Control_CNB3_220917_03.raw	0/0	3.18793344497681			0	5.276E-05
High	Sequest HT (A2)	Unambiguous	[R].AANKFPAIIYGGEAAPVAIELDHDK.[L]		1	1	B5XP25	B5XP25	1	3	0.4848	0	1	1	870.787902832031	2610.34915523609	-2.70940564779524	-0.00235750463540777	HCD	MS2	39.23052	33.1	80.4386969754667	71829	Control_CNB3_220917_02.raw	0/0	4.95294618606567			0	5.088E-10
High	Sequest HT (A2)	Unambiguous	[K].ANEIDVPAALIDSEIDVLR.[R]		2	2	A6T5H9; B5Y0U3	A6T5H9; B5Y0U3	0	2	0.6746	0	1	1	1027.04431152344	2053.08134641688	0.0833463758115144	8.55584376040497E-05	HCD	MS2	3.890086	26.035	80.4464091986667	71834	Control_CNB3_220917_02.raw	0/0	4.60951328277588			0	8.376E-11
High	Sequest HT (A2)	Unambiguous	[K].ANEIDVPAALIDSEIDVLR.[R]		2	2	A6T5H9; B5Y0U3	A6T5H9; B5Y0U3	0	2	0.6933	0	1	1	1027.04431152344	2053.08134641688	0.0833463758115144	8.55584376040497E-05	CID	MS2		35.475	80.4482696693333	71836	Control_CNB3_220917_02.raw	0/0	4.62577676773071			0	3.151E-12
High	Sequest HT (A2)	Unambiguous	[K].FGVSAAAAVAVAAGPVEAAEEK.[T]		1	1	A6TGN9	A6TGN9	0	3	0.6549	0	1	1	672.353088378906	2015.04471187672	0.156798887043281	0.000105318906207685	HCD	MS2	33.99463	23.57936	80.449150848	71837	Control_CNB3_220917_02.raw	0/0	4.51583909988403			0	5.329E-10
High	Sequest HT (A2)	Unambiguous	[K].MAIGPVVDnGFYYDVDLDHTLTQEDIDALEK.[R]	N9(Deamidated)	1	1	B5XQC6	B5XQC6	0	3		0.0362	2	2	1166.55200195313	3497.64145259938	3.13922510121904	0.00365994979161514	HCD	MS2	34.77631	33.1	80.5054170162667	71889	Control_CNB3_220917_02.raw	0/0	2.93403601646423	15208552.5	80.5326995849609	0	4.738E-05
High	Sequest HT (A2)	Unambiguous	[K].FGVSAAAAVAVAAGPVEAAEEK.[T]		1	1	A6TGN9	A6TGN9	0	3	0.6676	0	1	1	672.352966308594	2015.04434566578	-0.0249395095109056	-1.67514062923146E-05	CID	MS2		23.0752	80.4509281037333	71839	Control_CNB3_220917_02.raw	0/0	3.52450728416443			0	3.606E-09
High	Sequest HT (A2)	Unambiguous	[K].GKGNVEYWVALIQPGK.[V]		1	1	A6TEW5	A6TEW5	1	3	0.6341	0	1	1	586.988830566406	1758.95193843922	-1.01890160597395	-0.000597400260327655	CID	MS2		42.585	80.4594962392	71848	Control_CNB3_220917_02.raw	0/0	3.27780842781067			0	2.4E-05
High	Sequest HT (A2)	Unambiguous	[R].NQQIAGIGAALIEHWQR.[-]		1	8	P37323	P0A3M1; P0A9Z9; P30896; P0A9Z8; Q9S424; P37323; Q9AHN9; P0AD64	0	3	0.6042	0	1	1	635.674255371094	1905.00821285328	-0.389062065355305	-0.00024705557272379	HCD	MS2	31.73905	27.60834	80.4791788133333	71869	Control_CNB3_220917_02.raw	0/0	3.36158108711243			0	2.233E-09
High	Sequest HT (A2)	Unambiguous	[R].AATILAEQLEAFVDLR.[D]		1	1	A6TEU8	A6TEU8	0	2	0.3367	0	1	1	880.483520507813	1759.95976438563	0.505043405994313	0.000444427812453796	HCD	MS2	82.13792	33.1	86.4486682282667	77102	Control_CNB3_220917_03.raw	0/0	2.93827033042908			0	1.557E-06
High	Sequest HT (A2)	Unambiguous	[R].HIYAQVIAPnGSEVLVAASTVEK.[A]	N10(Deamidated)	1	2	A6TEV6	B5XNA9; A6TEV6	0	3	0.1163	0	1	1	799.763122558594	2397.27481441578	3.67008322039222	0.00293272192701854	HCD	MS2	56.93411	49.335	80.4887596242667	71877	Control_CNB3_220917_02.raw	0/0	3.43913960456848			0	5.75E-07
High	Sequest HT (A2)	Unambiguous	[R].EGITALDLAGDELGFPGTLFR.[N]		1	1	A6T9W8	A6T9W8	0	2	0.1845	0	1	1	1096.56762695313	2192.12797727625	2.09971131353313	0.00230141312499654	CID	MS2		33.1	86.441595964	77095	Control_CNB3_220917_03.raw	0/0	2.70606875419617	9525370.375	86.4210586547852	0	8.459E-06
High	Sequest HT (A2)	Unambiguous	[K].AANDDLLNSFWLLDSEK.[G]		1	1	A6TCJ1	A6TCJ1	0	2	0.7833	0	1	1	975.975219726563	1950.94316282313	-0.607263285650361	-0.000592368437310142	CID	MS2		24.865	80.4984716309333	71882	Control_CNB3_220917_02.raw	0/0	4.43420839309692			0	2.283E-09
High	Sequest HT (A2)	Unambiguous	[K].GKGNVEYWVALIQPGK.[V]		1	1	A6TEW5	A6TEW5	1	3	0.7071	0	1	1	586.988830566406	1758.95193843922	-1.01890160597395	-0.000597400260327655	HCD	MS2	52.42672	33.1	80.4575317186667	71846	Control_CNB3_220917_02.raw	0/0	3.38457918167114			0	2.254E-05
High	Sequest HT (A2)	Unambiguous	[K].IAEQVIIQYGGSVNAGnAAELFTQPDIDGALVGGASLK.[A]	N17(Deamidated)	1	1	Q7X222	Q7X222	0	3		0.0431	2	2	1263.32250976563	3787.95297603688	3.72280740073306	0.00470058895821894	HCD	MS2	54.53362	28.285	79.5320781922667	71058	Control_CNB3_220917_02.raw	0/0	4.43539428710938	11831430.75	79.5093154907227	0	5.887E-06
High	Sequest HT (A2)	Unambiguous	[K].IAEQVIIQYGGSVNAGNAAELFTqPDIDGALVGGASLK.[A]	Q24(Deamidated)	1	1	Q7X222	Q7X222	0	3	0.0431	0	1	1	1263.32250976563	3787.95297603688	3.72280740073306	0.00470058895821894	HCD	MS2	54.53362	28.285	79.5320781922667	71058	Control_CNB3_220917_02.raw	0/0	4.63529777526855	11831430.75	79.5093154907227	0	0.0001444
High	Sequest HT (A2)	Unambiguous	[K].FGVSAAAAVAVAAGPVEAAEEK.[T]		1	1	A6TGN9	A6TGN9	0	2	0.8224	0	1	1	1008.02600097656	2015.04472532313	0.163471894474628	0.000164701562425762	CID	MS2		27.73	79.5289511888	71055	Control_CNB3_220917_02.raw	0/0	5.00755310058594			0	3.726E-10
High	Sequest HT (A2)	Unambiguous	[-].METTKPSFQDVLEFVR.[L]		1	1	B5XPI0	B5XPI0	0	3	0.7107	0	1	1	642.992004394531	1926.96145992359	-0.786032957677098	-0.000504885468747792	CID	MS2		33.1	78.5010084522667	70194	Control_CNB3_220917_02.raw	0/0	3.63285517692566			0	1.327E-06
High	Sequest HT (A2)	Unambiguous	[-].METTKPSFQDVLEFVR.[L]		1	1	B5XPI0	B5XPI0	0	3	0.6052	0	1	1	642.992004394531	1926.96145992359	-0.786032957677098	-0.000504885468747792	HCD	MS2	0	38.45043	78.4992339210667	70192	Control_CNB3_220917_02.raw	0/0	3.84707188606262			0	3.181E-08
High	Sequest HT (A2)	Unambiguous	[K].FGVSAAAAVAVAAGPVEAAEEK.[T]		1	1	A6TGN9	A6TGN9	0	2	0.783	0	1	1	1008.02508544922	2015.04289426844	-0.745220088296304	-0.000750825781324238	CID	MS2		33.1	86.6055278354667	77251	Control_CNB3_220917_03.raw	0/0	4.01381969451904			0	1.586E-08
High	Sequest HT (A2)	Unambiguous	[R].FGGEAVLAGSIIVR.[Q]		1	1	B5XSV6	B5XSV6	0	2	0.7628	0	1	1	694.898193359375	1388.78911008875	-0.371180228003045	-0.000257745624935524	CID	MS2		33.1	78.4972732013333	70190	Control_CNB3_220917_02.raw	0/0	3.32741975784302			0	5.026E-06
High	Sequest HT (A2)	Unambiguous	[R].LAAEQGIPVWAPEDVNHPLWIER.[I]		1	2	A6TF98	A6TF98; B5XTK9	0	3	0.2537	0	1	1	880.790283203125	2640.35629634938	-0.227295266542845	-0.000200046874851978	HCD	MS2	0	24.1	78.4965024616	70189	Control_CNB3_220917_02.raw	0/0	2.71904635429382			0	8.214E-08
High	Sequest HT (A2)	Unambiguous	[R].FGGEAVLAGSIIVR.[Q]		1	1	B5XSV6	B5XSV6	0	2	0.6395	0	1	1	694.898193359375	1388.78911008875	-0.371180228003045	-0.000257745624935524	HCD	MS2	57.82359	36.34	78.4957355933333	70188	Control_CNB3_220917_02.raw	0/0	3.19409227371216			0	2.096E-07
High	Sequest HT (A2)	Unambiguous	[K].ANEIDVPAALIDSEIDVLR.[R]		2	2	A6T5H9; B5Y0U3	A6T5H9; B5Y0U3	0	2	0.6822	0	1	1	1027.04431152344	2053.08134641688	0.0833463758115144	8.55584376040497E-05	CID	MS2		35.475	78.4904446064	70183	Control_CNB3_220917_02.raw	0/0	5.35117053985596			0	3.387E-11
High	Sequest HT (A2)	Unambiguous	[K].ANEIDVPAALIDSEIDVLR.[R]		2	2	A6T5H9; B5Y0U3	A6T5H9; B5Y0U3	0	2	0.7163	0	1	1	1027.04455566406	2053.08183469813	0.321174892225948	0.00032969906260405	HCD	MS2	0	26.035	78.48857984	70181	Control_CNB3_220917_02.raw	0/0	4.2317271232605			0	2.389E-10
High	Sequest HT (A2)	Unambiguous	[R].NQQIAGIGAALIEHWQR.[-]		1	8	P37323	P0A3M1; P0A9Z9; P30896; P0A9Z8; Q9S424; P37323; Q9AHN9; P0AD64	0	3	0.6261	0	1	1	635.673583984375	1905.00619869313	-1.44635901506237	-0.00091844229147379	HCD	MS2	64.31928	26.4229	78.4738491888	70174	Control_CNB3_220917_02.raw	0/0	3.534348487854			0	1.457E-08
High	Sequest HT (A2)	Unambiguous	[K].VINDNFGIVEGLMTTVHATTATQK.[T]		1	1	P24164	P24164	0	3	0.6512	0	1	1	854.107238769531	2560.30716304859	-0.156208344985166	-0.000133313802355891	CID	MS2		33.1	78.452319948	70155	Control_CNB3_220917_02.raw	0/0	3.0132360458374			0	1.845E-08
High	Sequest HT (A2)	Unambiguous	[K].VINDNFGIVEGLMTTVHATTATQK.[T]		1	1	P24164	P24164	0	3	0.6693	0	1	1	854.107482910156	2560.30789547047	0.129859581223143	0.000110826822644109	HCD	MS2	16.70165	26.51708	78.4505403813333	70153	Control_CNB3_220917_02.raw	0/0	5.10602998733521			0	1.178E-13
High	Sequest HT (A2)	Unambiguous	[R].LGIVKPWNSTWFANTK.[E]		1	1	B5XNA0	B5XNA0	0	3	0.7616	0	1	1	621.336608886719	1861.99527340016	-0.352519483633892	-0.000218796614565993	CID	MS2		19.40983	78.4495879792	70152	Control_CNB3_220917_02.raw	0/0	4.10739803314209			0	9.877E-09
High	Sequest HT (A2)	Unambiguous	[K].MVVTLIHPIAMDDGLR.[F]		1	1	A6TEX7	A6TEX7	0	3	0.8915	0	1	1	594.319519042969	1780.94400386891	-0.459503900918296	-0.000272783697710111	CID	MS2		13.80121	78.4485129269333	70151	Control_CNB3_220917_02.raw	0/0	2.94957971572876			0	1.188E-07
High	Sequest HT (A2)	Unambiguous	[R].LGIVKPWNSTWFANTK.[E]		1	1	B5XNA0	B5XNA0	0	3	0.7551	0	1	1	621.336608886719	1861.99527340016	-0.352519483633892	-0.000218796614565993	HCD	MS2	0	24.12752	78.4476920962667	70150	Control_CNB3_220917_02.raw	0/0	4.36773633956909			0	2.492E-10
High	Sequest HT (A2)	Unambiguous	[R].NVGEHEVNFQVHSEVFAK.[V]		1	1	A6THB4	A6THB4	0	3	0.6116	0	1	1	690.67138671875	2069.99960689625	-2.08753891312203	-0.00144040458341503	CID	MS2		31.3	78.4385197501333	70145	Control_CNB3_220917_02.raw	0/0	3.63126635551453			0	6.909E-08
High	Sequest HT (A2)	Unambiguous	[R].NVGEHEVNFQVHSEVFAK.[V]		1	1	A6THB4	A6THB4	0	3	0.6308	0	1	1	690.67138671875	2069.99960689625	-2.08753891312203	-0.00144040458341503	HCD	MS2	85.01811	21.415	78.4367007989333	70143	Control_CNB3_220917_02.raw	0/0	4.54930543899536			0	2.444E-11
High	Sequest HT (A2)	Unambiguous	[K].cDMVDDEELLELVEMEVR.[E]	C1(Carbamidomethyl)	1	1	A6TEX7	A6TEX7	0	3	0.8765	0	1	1	741.999572753906	2223.98416500172	1.06469473873685	0.000789287239487161	CID	MS2		39.74879	86.6066324026667	77252	Control_CNB3_220917_03.raw	0/0	4.21160793304443			0	1.009E-06
High	Sequest HT (A2)	Unambiguous	[K].FGVSAAAAVAVAAGPVEAAEEK.[T]		1	1	A6TGN9	A6TGN9	0	2	0.7216	0	1	1	1008.025390625	2015.04350462	-0.442322760705994	-0.000445650000074238	HCD	MS2	4.168164	30.46	78.3547147901333	70072	Control_CNB3_220917_02.raw	0/0	5.64044761657715			0	7.217E-13
High	Sequest HT (A2)	Unambiguous	[K].FGVSAAAAVAVAAGPVEAAEEK.[T]		1	1	A6TGN9	A6TGN9	0	2	0.8333	0	1	1	1008.02642822266	2015.04557981531	0.587528153101063	0.000591947656175762	CID	MS2		39.3	78.3566544616	70074	Control_CNB3_220917_02.raw	0/0	6.23864459991455			0	1.686E-10
High	Sequest HT (A2)	Unambiguous	[K].TTLTAAITTVLAK.[T]		1	1	A6TEX7	A6TEX7	0	2	0.7589	0	1	1	652.3955078125	1303.783738995	0.456966331373636	0.000297892499929731	HCD	MS2	16.06027	37.03131	78.3576023936	70075	Control_CNB3_220917_02.raw	0/0	2.81957912445068			0	6.455E-06
High	Sequest HT (A2)	Unambiguous	[K].TTLTAAITTVLAK.[T]		1	1	A6TEX7	A6TEX7	0	2	0.8044	0	1	1	652.3955078125	1303.783738995	0.456966331373636	0.000297892499929731	CID	MS2		33.1	78.3592150288	70077	Control_CNB3_220917_02.raw	0/0	3.17212176322937			0	3.47E-06
High	Sequest HT (A2)	Unambiguous	[K].FVNELLPVIDSLDR.[A]		1	2	A6TCM1	B5XVJ9; A6TCM1	0	2	0.3849	0	1	1	815.446105957031	1629.88493528406	0.176241958727488	0.000143627031434335	HCD	MS2	9.795227	41.82	78.3616372890667	70079	Control_CNB3_220917_02.raw	0/0	3.03581595420837			0	6.577E-05
High	Sequest HT (A2)	Unambiguous	[K].FVNELLPVIDSLDR.[A]		1	2	A6TCM1	B5XVJ9; A6TCM1	0	2	0.6395	0	1	1	815.445922851563	1629.88456907313	-0.0484432286215861	-3.94784373156654E-05	CID	MS2		21.43	78.3633353509333	70081	Control_CNB3_220917_02.raw	0/0	2.93689680099487			0	0.0003278
High	Sequest HT (A2)	Unambiguous	[R].EAVNQVIALLDSGALR.[V]		1	1	B5Y1K5	B5Y1K5	0	3	0.2941	0	1	1	556.980895996094	1668.92813472828	0.134786098604567	7.49827606038404E-05	HCD	MS2	0	33.1	78.5076644928	70201	Control_CNB3_220917_02.raw	0/0	2.38108706474304			0	0.0001071
High	Sequest HT (A2)	Unambiguous	[K].KRPFYQVVVTDSR.[N]		1	2	A6TCL7	A6TCL7; B5XVK3	1	3	0.8436	0	1	1	532.29443359375	1594.86874752125	-0.785994312355348	-0.000417852916598349	HCD	MS2	36.8778	42.415	86.6076156834667	77253	Control_CNB3_220917_03.raw	0/0	3.89739298820496			0	1.232E-06
High	Sequest HT (A2)	Unambiguous	[R].VGAGPFPTELFDETGEFLcK.[Q]	C19(Carbamidomethyl)	1	2	A6TH93	B5Y325; A6TH93	0	2	0.8599	0	1	1	1107.52514648438	2214.04301633875	0.302188777434423	0.000334529375056292	HCD	MS2	22.65291	33.1	78.3811285330667	70100	Control_CNB3_220917_02.raw	0/0	4.14234972000122			0	1.353E-09
High	Sequest HT (A2)	Unambiguous	[K].GNTGENLLALLEGR.[L]		1	1	B5XNB5	B5XNB5	0	2	0.3418	0	1	1	728.890625	1456.77397337	-1.00125933472797	-0.000729304999936176	HCD	MS2	27.75905	29.47289	78.4096626256	70115	Control_CNB3_220917_02.raw	0/0	3.16088032722473			0	3.322E-07
High	Sequest HT (A2)	Unambiguous	[K].FGVSAAAAVAVAAGPVEAAEEK.[T]		1	1	A6TGN9	A6TGN9	0	3	0.6628	0	1	1	672.353332519531	2015.04544429859	0.520275680151654	0.000349459531207685	CID	MS2		18.54468	78.4105374344	70116	Control_CNB3_220917_02.raw	0/0	3.41436433792114			0	4.642E-09
High	Sequest HT (A2)	Unambiguous	[K].GNTGENLLALLEGR.[L]		1	1	B5XNB5	B5XNB5	0	2	0.3275	0	1	1	728.890625	1456.77397337	-1.00125933472797	-0.000729304999936176	CID	MS2		22.95511	78.4115084064	70117	Control_CNB3_220917_02.raw	0/0	2.83973097801209			0	7.93E-06
High	Sequest HT (A2)	Unambiguous	[K].FADVAcAGPLLAAELDALGK.[A]	C6(Carbamidomethyl)	1	1	B5XUB8	B5XUB8	0	3	0.631	0	1	1	668.014465332031	2002.02884273609	-1.27172027402085	-0.0008486746354374	HCD	MS2	26.75946	23.80185	78.4125129344	70118	Control_CNB3_220917_02.raw	0/0	4.58387470245361			0	1.922E-09
High	Sequest HT (A2)	Unambiguous	[K].FADVAcAGPLLAAELDALGK.[A]	C6(Carbamidomethyl)	1	1	B5XUB8	B5XUB8	0	3	0.7368	0	1	1	668.014465332031	2002.02884273609	-1.27172027402085	-0.0008486746354374	CID	MS2		31.34129	78.4141772474667	70120	Control_CNB3_220917_02.raw	0/0	4.5615701675415			0	6.412E-11
High	Sequest HT (A2)	Unambiguous	[K].ATLKPEGQQALDQLYTQLSNMDPK.[D]		1	1	P24017	P24017	0	3	0.6362	0	1	1	897.121887207031	2689.35110836109	0.354123129765433	0.000317453698092625	HCD	MS2	0	28.39633	78.3802576168	70099	Control_CNB3_220917_02.raw	0/0	5.58448171615601			0	1.986E-10
High	Sequest HT (A2)	Unambiguous	[R].EVLEAGPSIPVEILGLSGVPAAGDEVTVVR.[D]		1	2	A6TEI7	B5XSX4; A6TEI7	0	3	0.6715	0	1	1	991.876342773438	2973.61447506031	0.0613396005667551	6.08001043171195E-05	CID	MS2		40.545	78.334563732	70055	Control_CNB3_220917_02.raw	0/0	4.17443227767944			0	1.561E-07
High	Sequest HT (A2)	Unambiguous	[R].EAVNQVIALLDSGALR.[V]		1	1	B5Y1K5	B5Y1K5	0	3	0.5284	0	1	1	556.980407714844	1668.92666988453	-0.74292931463524	-0.00041329848939616	CID	MS2		40.59	78.5095918288	70203	Control_CNB3_220917_02.raw	0/0	2.29407405853271			0	4.869E-07
High	Sequest HT (A2)	Unambiguous	[K].AANDDLLNSFWLLDSEK.[G]		1	1	A6TCJ1	A6TCJ1	0	2	0.7004	0	1	1	975.975402832031	1950.94352903406	-0.419553709025066	-0.000409262968560142	HCD	MS2	7.280277	33.1	78.5342799357333	70222	Control_CNB3_220917_02.raw	0/0	5.03693580627441			0	8.161E-10
High	Sequest HT (A2)	Unambiguous	[K].EAnNLGIPVFAIVDTNSDPDGVDFVIPGNDDAIR.[A]	N3(Deamidated)	1	2	A6T4X1	A6T4X1; B5Y1K2	0	3	0.0347	0	1	1	1190.91589355469	3570.73312740406	2.70688676021354	0.00322184802109756	HCD	MS2	0	19.315	78.6908793882667	70362	Control_CNB3_220917_02.raw	0/0	4.03553676605225			0	1.514E-05
High	Sequest HT (A2)	Unambiguous	[R].LGLYPVVDSVAWIER.[L]		1	1	A6TGQ0	A6TGQ0	0	2	0.6689	0	1	1	858.969604492188	1716.93193235438	-0.00013141156783815	-1.12812358565861E-07	CID	MS2		40.78	78.6891129858667	70360	Control_CNB3_220917_02.raw	0/0	2.99204802513123			0	0.0001519
High	Sequest HT (A2)	Unambiguous	[R].LGLYPVVDSVAWIER.[L]		1	1	A6TGQ0	A6TGQ0	0	2	0.5455	0	1	1	858.969604492188	1716.93193235438	-0.00013141156783815	-1.12812358565861E-07	HCD	MS2	0	30.25	78.6872128458667	70358	Control_CNB3_220917_02.raw	0/0	2.42443752288818			0	1.537E-05
High	Sequest HT (A2)	Unambiguous	[R].TKPHVNVGTIGHVDHGK.[T]		1	1	A6TEX7	A6TEX7	0	4	0.4873	0	1	1	449.743865966797	1795.95363397719	-1.42332693096932	-0.000639058203091736	HCD	MS2	0	42.075	78.6863445618667	70357	Control_CNB3_220917_02.raw	0/0	3.94038844108582			0	2.726E-08
High	Sequest HT (A2)	Unambiguous	[K].IIELAGHLDTYIPEPER.[A]		1	1	A6TEX7	A6TEX7	0	3	0.8291	0	1	1	656.014282226563	1966.02829341969	0.140277597915816	9.19298959161097E-05	CID	MS2		23.46107	78.6760765541333	70347	Control_CNB3_220917_02.raw	0/0	2.74639797210693			0	3.419E-06
High	Sequest HT (A2)	Unambiguous	[K].IIELAGHLDTYIPEPER.[A]		1	1	A6TEX7	A6TEX7	0	3	0.7309	0	1	1	656.013488769531	1966.02591304859	-1.07047376086669	-0.00070152713533389	HCD	MS2	12.32241	23.86418	78.6743700714667	70345	Control_CNB3_220917_02.raw	0/0	2.74942493438721			0	3.65E-08
High	Sequest HT (A2)	Unambiguous	[K].FADVAcAGPLLAAELDALGK.[A]	C6(Carbamidomethyl)	1	1	B5XUB8	B5XUB8	0	2	0.8507	0	1	1	1001.51910400391	2002.03093137781	-0.228459049219514	-0.000228691093791866	CID	MS2		28.165	78.6723615424	70343	Control_CNB3_220917_02.raw	0/0	4.89038133621216			0	2.628E-09
High	Sequest HT (A2)	Unambiguous	[K].cDMVDDEELLELVEMEVR.[E]	C1(Carbamidomethyl)	1	1	A6TEX7	A6TEX7	0	3	0.7692	0	1	1	741.999572753906	2223.98416500172	1.06469473873685	0.000789287239487161	HCD	MS2	9.027225	33.1	86.6046487496	77250	Control_CNB3_220917_03.raw	0/0	4.68389701843262			0	2.057E-08
High	Sequest HT (A2)	Unambiguous	[R].AANKFPAIIYGGEAAPVAIELDHDK.[L]		1	1	B5XP25	B5XP25	1	4	0.7493	0	1	1	653.344604492188	2610.35658807875	0.138038152117957	9.00821875120528E-05	HCD	MS2	47.32113	26.65109	78.6570788914667	70332	Control_CNB3_220917_02.raw	0/0	3.62838244438171			0	7.336E-09
High	Sequest HT (A2)	Unambiguous	[K].GDGEQVAGGETVANWDPHTMPVITEVSGFIR.[F]		1	1	A6TGP1	A6TGP1	0	3	0.6814	0	1	1	1090.52307128906	3269.55466060719	0.457238990144825	0.000498322395894017	CID	MS2		17.26	78.6440626536	70318	Control_CNB3_220917_02.raw	0/0	3.16763424873352			0	3.525E-06
High	Sequest HT (A2)	Unambiguous	[K].GDGEQVAGGETVANWDPHTMPVITEVSGFIR.[F]		1	1	A6TGP1	A6TGP1	0	3	0.4373	0	1	1	1090.52307128906	3269.55466060719	0.457238990144825	0.000498322395894017	HCD	MS2	0	43.135	78.6422585888	70316	Control_CNB3_220917_02.raw	0/0	3.42704820632935			0	9.769E-08
High	Sequest HT (A2)	Unambiguous	[R].TDSFLFHYNFPPYSVGETGMVGSPK.[R]		1	2	A6TEI3	A6TEI3; B5XSX9	0	3	0.8317	0	1	1	926.434204101563	2777.28805904469	-1.26724732106483	-0.00117317177091536	CID	MS2		33.1	78.6397857354667	70314	Control_CNB3_220917_02.raw	0/0	3.9765408039093			0	2.888E-06
High	Sequest HT (A2)	Unambiguous	[R].TDSFLFHYNFPPYSVGETGMVGSPK.[R]		1	2	A6TEI3	A6TEI3; B5XSX9	0	3	0.5869	0	1	1	926.434204101563	2777.28805904469	-1.26724732106483	-0.00117317177091536	HCD	MS2	65.24977	42.345	78.6379819349333	70312	Control_CNB3_220917_02.raw	0/0	4.72309160232544			0	1.178E-10
High	Sequest HT (A2)	Unambiguous	[K].INPIEDMPHDAnGTPVDIVLNPLGVPSR.[M]	N12(Deamidated)	1	2	A6TGP0	B5XYF5; A6TGP0	0	3		0.0412	2	2	994.508666992188	2981.51144771656	2.59965686781862	0.00258362885396357	CID	MS2		33.1	78.6004771333333	70288	Control_CNB3_220917_02.raw	0/0	4.1888952255249			0	1.561E-10
High	Sequest HT (A2)	Unambiguous	[K].InPIEDMPHDANGTPVDIVLNPLGVPSR.[M]	N2(Deamidated)	1	2	A6TGP0	B5XYF5; A6TGP0	0	3	0.0412	0	1	1	994.508666992188	2981.51144771656	2.59965686781862	0.00258362885396357	CID	MS2		33.1	78.6004771333333	70288	Control_CNB3_220917_02.raw	0/0	4.37138605117798			0	1.217E-08
High	Sequest HT (A2)	Unambiguous	[K].INPIEDMPHDANGTPVDIVLNPLGVPSR.[M]		1	2	A6TGP0	B5XYF5; A6TGP0	0	3	0.6243	0	1	1	994.178466796875	2980.52084713063	0.391307808464438	0.000388766874796905	HCD	MS2	0	42.655	78.5986712176	70286	Control_CNB3_220917_02.raw	0/0	3.77908420562744			0	1.656E-10
High	Sequest HT (A2)	Unambiguous	[R].SDLSADINEHLIVELYSK.[-]		1	1	B5XNB5	B5XNB5	0	3	0.0787	0	1	1	682.68310546875	2046.03476314625	-2.05910239204614	-0.0014043345833367	HCD	MS2	74.08026	26.30349	78.5957253285333	70283	Control_CNB3_220917_02.raw	0/0	2.66938042640686			0	2.659E-07
High	Sequest HT (A2)	Unambiguous	[K].AANDDLLNSFWLLDSEK.[G]		1	1	A6TCJ1	A6TCJ1	0	2	0.7592	0	1	1	975.975769042969	1950.94426145594	-0.0441345557744756	-4.30520310601423E-05	CID	MS2		42.48	78.5362550770667	70224	Control_CNB3_220917_02.raw	0/0	5.1855902671814			0	1.884E-09
High	Sequest HT (A2)	Unambiguous	[K].EAAIQVSNVAIFNAATGK.[A]		1	1	A6TEW1	A6TEW1	0	2	0.3538	0	1	1	902.483825683594	1803.96037473719	0.242027097100834	0.000218303593555902	HCD	MS2	57.55837	39.325	78.5414591557333	70229	Control_CNB3_220917_02.raw	0/0	2.76504445075989			0	1.332E-05
High	Sequest HT (A2)	Unambiguous	[K].EAAIQVSNVAIFNAATGK.[A]		1	1	A6TEW1	A6TEW1	0	2	0.7323	0	1	1	902.483825683594	1803.96037473719	0.242027097100834	0.000218303593555902	CID	MS2		28.48	78.5431612986667	70231	Control_CNB3_220917_02.raw	0/0	3.25078272819519			0	2.858E-05
High	Sequest HT (A2)	Unambiguous	[R].HIYAQVIAPnGSEVLVAASTVEK.[A]	N10(Deamidated)	1	2	A6TEV6	B5XNA9; A6TEV6	0	3	0.09	0	1	1	799.760498046875	2397.26694088063	0.385702136741594	0.000308210208268545	HCD	MS2	48.16808	33.1	78.5572831256	70246	Control_CNB3_220917_02.raw	0/0	4.11432504653931			0	1.033E-08
High	Sequest HT (A2)	Unambiguous	[R].HIYAqVIAPnGSEVLVAASTVEK.[A]	Q5(Deamidated); N10(Deamidated)	1	2	A6TEV6	B5XNA9; A6TEV6	0	3	0.6972	0	1	1	800.095336914063	2398.27145748219	8.93369410995267	0.00714174406243521	CID	MS2		36.84424	78.5592831450667	70248	Control_CNB3_220917_02.raw	0/0	3.26626420021057	16851828	78.5542678833008	0	6.544E-07
High	Sequest HT (A2)	Unambiguous	[R].ALLNSMVIGVTEGFTK.[K]		1	2	A6TEV7	A6TEV7; B5XNA8	0	2	0.4295	0	1	1	840.455932617188	1679.90458860438	0.547468519886683	0.000459847187585183	HCD	MS2	34.22128	23.395	78.5658848576	70251	Control_CNB3_220917_02.raw	0/0	3.19420480728149			0	2.903E-08
High	Sequest HT (A2)	Unambiguous	[K].MVVTLIHPIAMDDGLR.[F]		1	1	A6TEX7	A6TEX7	0	2	0.5699	0	1	1	890.975830078125	1780.94438352625	-0.246326412771744	-0.000219346874700932	HCD	MS2	23.65202	38.41	78.5105584394667	70204	Control_CNB3_220917_02.raw	0/0	3.79286551475525			0	1.032E-06
High	Sequest HT (A2)	Unambiguous	[K].VPLFVQIGEVIK.[V]		1	1	A6TH65	A6TH65	0	2	0.6503	0	1	1	671.410705566406	1341.81413450281	0.0633715325029723	4.25164063244665E-05	CID	MS2		28.465	78.5665952912	70252	Control_CNB3_220917_02.raw	0/0	2.85961508750916			0	2.259E-06
High	Sequest HT (A2)	Unambiguous	[R].QVGVPYIIVFLNK.[C]		1	1	A6TEX7	A6TEX7	0	2	0.7992	0	1	1	745.444152832031	1489.88102903406	2.22617201078882	0.0016583620313213	HCD	MS2	31.18731	37.575	78.5684641194667	70254	Control_CNB3_220917_02.raw	0/0	2.54256415367126			0	2.483E-06
High	Sequest HT (A2)	Unambiguous	[K].IADQLIVGGGIANTFVAAQGHNVGK.[S]		1	1	B5XUB8	B5XUB8	0	3	0.5126	0	1	1	817.443359375	2450.315524865	0.201261875860406	0.000164384999910302	HCD	MS2	0	27.07	78.5733657824	70259	Control_CNB3_220917_02.raw	0/0	4.36688089370728			0	5.284E-10
High	Sequest HT (A2)	Unambiguous	[K].IADQLIVGGGIANTFVAAQGHNVGK.[S]		1	1	B5XUB8	B5XUB8	0	3	0.568	0	1	1	817.443359375	2450.315524865	0.201261875860406	0.000164384999910302	CID	MS2		36.375	78.5752991093333	70261	Control_CNB3_220917_02.raw	0/0	2.50045490264893			0	9.089E-05
High	Sequest HT (A2)	Unambiguous	[K].QLAMHVAASKPEFVKPEDVSAEVVEK.[E]		1	1	A6T4X2	A6T4X2	0	4	0.5112	0	1	1	710.373474121094	2838.47206659438	0.514764666751472	0.000365286093824579	HCD	MS2	43.69573	30.70779	78.5761990421333	70262	Control_CNB3_220917_02.raw	0/0	1.77588295936584			0	1.731E-05
High	Sequest HT (A2)	Unambiguous	[K].GVDLGEFPIMTFAEAER.[R]		1	1	A6TB35	A6TB35	0	2	0.4	0	1	1	941.454711914063	1881.90214719813	-1.58253029591147	-0.00148908593746455	HCD	MS2	0	33.1	78.5844466669333	70271	Control_CNB3_220917_02.raw	0/0	2.79667472839355			0	2.582E-07
High	Sequest HT (A2)	Unambiguous	[K].GVDLGEFPIMTFAEAER.[R]		1	1	A6TB35	A6TB35	0	2	0.6066	0	1	1	941.454711914063	1881.90214719813	-1.58253029591147	-0.00148908593746455	CID	MS2		40.35	78.5864299730667	70273	Control_CNB3_220917_02.raw	0/0	3.32855772972107			0	2.17E-06
High	Sequest HT (A2)	Unambiguous	[R].ALLNSMVIGVTEGFTK.[K]		1	2	A6TEV7	A6TEV7; B5XNA8	0	2	0.6413	0	1	1	840.455932617188	1679.90458860438	0.547468519886683	0.000459847187585183	CID	MS2		33.01	78.5676247701333	70253	Control_CNB3_220917_02.raw	0/0	3.29156255722046			0	1.984E-05
High	Sequest HT (A2)	Unambiguous	[R].EVLEAGPSIPVEILGLSGVPAAGDEVTVVR.[D]		1	2	A6TEI7	B5XSX4; A6TEI7	0	3	0.6957	0	1	1	991.876342773438	2973.61447506031	0.0613396005667551	6.08001043171195E-05	HCD	MS2	0	33.1	78.3321284005333	70053	Control_CNB3_220917_02.raw	0/0	4.59977674484253			0	6.11E-09
High	Sequest HT (A2)	Unambiguous	[K].ISYISTGGGAFLEFVEGK.[V]		1	1	B5XUB8	B5XUB8	0	2	0.6411	0	1	1	937.978210449219	1874.94914426844	-2.29951924910867	-0.00215574578135147	CID	MS2		33.1	78.3151687296	70041	Control_CNB3_220917_02.raw	0/0	3.6473605632782			0	6.573E-05
High	Sequest HT (A2)	Unambiguous	[K].ISYISTGGGAFLEFVEGK.[V]		1	1	B5XUB8	B5XUB8	0	2	0.5474	0	1	1	937.978210449219	1874.94914426844	-2.29951924910867	-0.00215574578135147	HCD	MS2	14.35724	36.6	78.3134813965333	70039	Control_CNB3_220917_02.raw	0/0	2.74150276184082			0	3.165E-05
High	Sequest HT (A2)	Unambiguous	[R].FGGEAVLAGSIIVR.[Q]		1	1	B5XSV6	B5XSV6	0	2	0.561	0	1	1	694.898498535156	1388.78972044031	0.0683043067731271	4.74301563144763E-05	HCD	MS2	57.88833	26.065	78.1163669133333	69869	Control_CNB3_220917_02.raw	0/0	3.27763819694519			0	4.773E-08
High	Sequest HT (A2)	Unambiguous	[K].ANEIDVPAALIDSEIDVLR.[R]		2	2	A6T5H9; B5Y0U3	A6T5H9; B5Y0U3	0	2	0.6213	0	1	1	1027.04467773438	2053.08207883875	0.440089150433164	0.00045176937510405	CID	MS2		35.475	78.1146261250667	69867	Control_CNB3_220917_02.raw	0/0	4.70323324203491			0	1.152E-10
High	Sequest HT (A2)	Unambiguous	[K].ANEIDVPAALIDSEIDVLR.[R]		2	2	A6T5H9; B5Y0U3	A6T5H9; B5Y0U3	0	2	0.6712	0	1	1	1027.04406738281	2053.08085813563	-0.154482140602919	-0.00015858218739595	HCD	MS2	0	26.035	78.1127650290667	69865	Control_CNB3_220917_02.raw	0/0	4.37649250030518			0	1.352E-09
High	Sequest HT (A2)	Unambiguous	[K].MVVTLIHPIAMDDGLR.[F]		1	1	A6TEX7	A6TEX7	0	2	0.6827	0	1	1	890.9765625	1780.94584837	0.576182927059475	0.000513075000299068	CID	MS2		43.36	78.0985953141333	69854	Control_CNB3_220917_02.raw	0/0	2.7053017616272			0	0.00015
High	Sequest HT (A2)	Unambiguous	[K].MVVTLIHPIAMDDGLR.[F]		1	1	A6TEX7	A6TEX7	0	2	0.6039	0	1	1	890.975280761719	1780.94328489344	-0.863208417645159	-0.000768663280950932	HCD	MS2	0	33.1	78.0966324890667	69852	Control_CNB3_220917_02.raw	0/0	3.61121845245361			0	1.347E-05
High	Sequest HT (A2)	Unambiguous	[-].METTKPSFQDVLEFVR.[L]		1	1	B5XPI0	B5XPI0	0	3	0.6852	0	1	1	642.992248535156	1926.96219234547	-0.405941650961857	-0.000260744843747792	CID	MS2		28.33	78.0931828210667	69849	Control_CNB3_220917_02.raw	0/0	2.15779423713684			0	0.0001921
High	Sequest HT (A2)	Unambiguous	[-].METTKPSFQDVLEFVR.[L]		1	1	B5XPI0	B5XPI0	0	3	0.6329	0	1	1	642.992248535156	1926.96219234547	-0.405941650961857	-0.000260744843747792	HCD	MS2	58.6287	39.50125	78.0913973869333	69847	Control_CNB3_220917_02.raw	0/0	3.65124225616455			0	7.242E-07
High	Sequest HT (A2)	Unambiguous	[R].NQQIAGIGAALIEHWQR.[-]		1	8	P37323	P0A3M1; P0A9Z9; P30896; P0A9Z8; Q9S424; P37323; Q9AHN9; P0AD64	0	3	0.6262	0	1	1	635.674621582031	1905.00931148609	0.187645361757641	0.00011915536477621	HCD	MS2	36.04849	30.4562	78.0644693106667	69827	Control_CNB3_220917_02.raw	0/0	3.20728969573975			0	7.453E-08
High	Sequest HT (A2)	Unambiguous	[R].LGIVKPWNSTWFANTK.[E]		1	1	B5XNA0	B5XNA0	0	3	0.8106	0	1	1	621.337158203125	1861.99692134938	0.532524995993869	0.000330519791684007	CID	MS2		21.21795	78.0501745130667	69813	Control_CNB3_220917_02.raw	0/0	2.64138245582581			0	9.79E-08
High	Sequest HT (A2)	Unambiguous	[K].MVVTLIHPIAMDDGLR.[F]		1	1	A6TEX7	A6TEX7	0	3	0.9064	0	1	1	594.3193359375	1780.9434545525	-0.767944903355004	-0.000455889166460111	CID	MS2		12.31474	78.0491012378667	69812	Control_CNB3_220917_02.raw	0/0	2.67090272903442			0	6.145E-08
High	Sequest HT (A2)	Unambiguous	[R].LGIVKPWNSTWFANTK.[E]		1	1	B5XNA0	B5XNA0	0	3	0.6578	0	1	1	621.336547851563	1861.99509029469	-0.450857759148088	-0.000279831770815993	HCD	MS2	18.80275	18.93904	78.0482781890667	69811	Control_CNB3_220917_02.raw	0/0	4.12057876586914			0	3.192E-10
High	Sequest HT (A2)	Unambiguous	[K].VINDNFGIVEGLMTTVHATTATqK.[T]	Q23(Deamidated)	1	1	P24164	P24164	0	3	0.095	0	1	1	854.442138671875	2561.31186275563	7.91935045215776	0.00676125520806078	CID	MS2		21.58	78.0322498461333	69799	Control_CNB3_220917_02.raw	0/0	2.21145701408386			0	1.785E-05
High	Sequest HT (A2)	Unambiguous	[K].VINDNFGIVEGLMTTVHATTATQK.[T]		1	1	P24164	P24164	0	3	0.6778	0	1	1	854.106567382813	2560.30514888844	-0.942895142058017	-0.000804700521105891	HCD	MS2	16.60938	42.57	78.0304416072	69797	Control_CNB3_220917_02.raw	0/0	5.71424436569214			0	8.364E-13
High	Sequest HT (A2)	Unambiguous	[R].TKPHVNVGTIGHVDHGK.[T]		1	1	A6TEX7	A6TEX7	0	4	0.4206	0	1	1	449.744171142578	1795.95485468031	-0.743631551062936	-0.000333882421841736	CID	MS2		40.55059	78.0255397736	69792	Control_CNB3_220917_02.raw	0/0	1.258664727211			0	4.774E-06
High	Sequest HT (A2)	Unambiguous	[R].TKPHVNVGTIGHVDHGK.[T]		1	1	A6TEX7	A6TEX7	0	4	0.5634	0	1	1	449.744171142578	1795.95485468031	-0.743631551062936	-0.000333882421841736	HCD	MS2	0	33.1	78.0235759488	69790	Control_CNB3_220917_02.raw	0/0	3.5539984703064			0	6.476E-09
High	Sequest HT (A2)	Unambiguous	[K].FADVAcAGPLLAAELDALGK.[A]	C6(Carbamidomethyl)	1	1	B5XUB8	B5XUB8	0	3	0.7312	0	1	1	668.014831542969	2002.02994136891	-0.722961239238448	-0.0004824636979374	CID	MS2		33.1	78.0200381482667	69787	Control_CNB3_220917_02.raw	0/0	4.38887596130371			0	5.659E-12
High	Sequest HT (A2)	Unambiguous	[K].FADVAcAGPLLAAELDALGK.[A]	C6(Carbamidomethyl)	1	1	B5XUB8	B5XUB8	0	3	0.7006	0	1	1	668.014831542969	2002.02994136891	-0.722961239238448	-0.0004824636979374	HCD	MS2	7.782213	27.18937	78.0183738557333	69785	Control_CNB3_220917_02.raw	0/0	5.40641355514526			0	1.053E-10
High	Sequest HT (A2)	Unambiguous	[K].STAETIVYSALETLAQR.[S]		1	1	A6TEX9	A6TEX9	0	3	0.6371	0	1	1	618.326293945313	1852.96432857594	-0.40715503461773	-0.000251481354174151	CID	MS2		10.95626	86.6414221856	77283	Control_CNB3_220917_03.raw	0/0	4.84912395477295			0	4.46E-14
High	Sequest HT (A2)	Unambiguous	[K].FGVSAAAAVAVAAGPVEAAEEK.[T]		1	1	A6TGN9	A6TGN9	0	3	0.699	0	1	1	672.352722167969	2015.04361324391	-0.388416302619278	-0.000260892031292315	CID	MS2		20.55683	77.9429579509333	69725	Control_CNB3_220917_02.raw	0/0	3.08751058578491			0	4.043E-11
High	Sequest HT (A2)	Unambiguous	[K].ATLKPEGQQALDQLYTQLSNMDPK.[D]		1	1	P24017	P24017	0	3	0.6353	0	1	1	897.122253417969	2689.35220699391	0.762635502187048	0.000683664635592625	HCD	MS2	2.730684	26.43804	77.9771106818667	69749	Control_CNB3_220917_02.raw	0/0	5.73059797286987			0	1.378E-12
High	Sequest HT (A2)	Unambiguous	[K].ATLKPEGQQALDQLYTQLSNMDPK.[D]		1	1	P24017	P24017	0	3	0.7037	0	1	1	897.121520996094	2689.35000972828	-0.0543892426561817	-4.87572394073747E-05	CID	MS2		29.06591	77.979050476	69751	Control_CNB3_220917_02.raw	0/0	4.05181121826172			0	5.514E-08
High	Sequest HT (A2)	Unambiguous	[K].FGVSAAAAVAVAAGPVEAAEEK.[T]		1	1	A6TGN9	A6TGN9	0	2	0.6859	0	1	1	1008.02569580078	2015.04411497156	-0.139425433115683	-0.000140474218824238	HCD	MS2	0	41.97	77.9800001146667	69752	Control_CNB3_220917_02.raw	0/0	5.03422069549561			0	3.445E-15
High	Sequest HT (A2)	Unambiguous	[K].FGVSAAAAVAVAAGPVEAAEEK.[T]		1	1	A6TGN9	A6TGN9	0	2	0.8281	0	1	1	1008.02569580078	2015.04411497156	-0.139425433115683	-0.000140474218824238	CID	MS2		33.1	77.981796004	69754	Control_CNB3_220917_02.raw	0/0	5.06040906906128			0	8.768E-11
High	Sequest HT (A2)	Unambiguous	[R].FGGEAVLAGSIIVR.[Q]		1	1	B5XSV6	B5XSV6	0	2	0.7462	0	1	1	694.898498535156	1388.78972044031	0.0683043067731271	4.74301563144763E-05	CID	MS2		36.355	78.1181583952	69871	Control_CNB3_220917_02.raw	0/0	3.30814671516418			0	3.598E-07
High	Sequest HT (A2)	Unambiguous	[R].VGAGPFPTELFDETGEFLcK.[Q]	C19(Carbamidomethyl)	1	2	A6TH93	B5Y325; A6TH93	0	2	0.8125	0	1	1	1107.52453613281	2214.04179563563	-0.249157101970125	-0.000275822187443708	HCD	MS2	0	41.82	77.984301952	69756	Control_CNB3_220917_02.raw	0/0	4.95900344848633			0	3.513E-11
High	Sequest HT (A2)	Unambiguous	[K].EGVITVEDGTGLEDELDVVEGMqFDR.[G]	Q23(Deamidated)	1	3	A6TH53	O66026; B5Y368; A6TH53	0	3	0.5247	0	1	1	951.776489257813	2853.31491451344	5.84400298751023	0.00555822781260806	HCD	MS2	35.29929	33.1	77.9921099037333	69765	Control_CNB3_220917_02.raw	0/0	4.65106821060181	12586799.75	77.9296264648438	0	2.097E-05
High	Sequest HT (A2)	Unambiguous	[K].EGVITVEDGTGLEDELDVVEGMqFDR.[G]	Q23(Deamidated)	1	3	A6TH53	O66026; B5Y368; A6TH53	0	3	0.5474	0	1	1	951.776489257813	2853.31491451344	5.84400298751023	0.00555822781260806	CID	MS2		42.7	77.9941432648	69767	Control_CNB3_220917_02.raw	0/0	2.74202799797058	12586799.75	77.9296264648438	0	5.826E-05
High	Sequest HT (A2)	Unambiguous	[R].QASITQELTEIVSGAAAV.[-]		1	1	A6TG37	A6TG37	0	2	0.5368	0	1	1	894.4736328125	1787.939988995	0.813822719296615	0.000727532499809058	CID	MS2		33.1	78.000584516	69774	Control_CNB3_220917_02.raw	0/0	3.2589111328125	5817422	77.9674072265625	0	0.0002773
High	Sequest HT (A2)	Unambiguous	[K].GNTGENLLALLEGR.[L]		1	1	B5XNB5	B5XNB5	0	2	0.3872	0	1	1	728.890747070313	1456.77421751063	-0.83366958847026	-0.000607234687436176	HCD	MS2	8.888994	23.395	78.0158463354667	69782	Control_CNB3_220917_02.raw	0/0	2.96644639968872			0	1.981E-06
High	Sequest HT (A2)	Unambiguous	[K].VPLFVQIGEVIK.[V]		1	1	A6TH65	A6TH65	0	2	0.6185	0	1	1	671.41015625	1341.81303587	-0.755395280181651	-0.000506799999925533	CID	MS2		25.12	78.0165587968	69783	Control_CNB3_220917_02.raw	0/0	3.25050497055054			0	1.814E-06
High	Sequest HT (A2)	Unambiguous	[K].GNTGENLLALLEGR.[L]		1	1	B5XNB5	B5XNB5	0	2	0.458	0	1	1	728.890747070313	1456.77421751063	-0.83366958847026	-0.000607234687436176	CID	MS2		29.66885	78.0175298208	69784	Control_CNB3_220917_02.raw	0/0	2.85668754577637			0	1.512E-05
High	Sequest HT (A2)	Unambiguous	[R].VGAGPFPTELFDETGEFLcK.[Q]	C19(Carbamidomethyl)	1	2	A6TH93	B5Y325; A6TH93	0	2	0.9389	0	1	1	1107.52453613281	2214.04179563563	-0.249157101970125	-0.000275822187443708	CID	MS2		33.1	77.9860915085333	69758	Control_CNB3_220917_02.raw	0/0	4.75472545623779			0	3.265E-09
High	Sequest HT (A2)	Unambiguous	[R].LAAEQGIPVWAPEDVnHPLWIER.[I]	N16(Deamidated)	1	2	A6TF98	A6TF98; B5XTK9	0	3	0.0511	0	1	1	881.125244140625	2641.36117916188	7.67287243369831	0.00675555729181469	HCD	MS2	0	33.1	78.1203355829333	69873	Control_CNB3_220917_02.raw	0/0	2.74367475509644			0	4.257E-06
High	Sequest HT (A2)	Unambiguous	[R].IAQFNVVSEAHNEGTIVSVSDGVIR.[I]		1	2	A6TG38	A6TG38; B5XZM2	0	3	0.2578	0	1	1	881.125244140625	2641.36117916188	1.19657458516828	0.00105352729178776	CID	MS2		42.015	78.1223733736	69875	Control_CNB3_220917_02.raw	0/0	3.22269058227539			0	2.778E-06
High	Sequest HT (A2)	Unambiguous	[R].ALLnSMVIGVTEGFTK.[K]	N4(Deamidated)	1	2	A6TEV7	A6TEV7; B5XNA8	0	3	0.4424	0	1	1	560.972900390625	1680.90414791188	9.79423076448643	0.00548766729173063	CID	MS2		30.88	78.1435198592	69898	Control_CNB3_220917_02.raw	0/0	2.17422366142273			0	2.965E-06
High	Sequest HT (A2)	Unambiguous	[K].AnEIDVPAALIDSEIDVLR.[R]	N2(Deamidated)	2	2	A6T5H9; B5Y0U3	A6T5H9; B5Y0U3	0	3	0.25	0	1	1	685.358703613281	2054.06155757984	-1.76903837882605	-0.00121124005200679	HCD	MS2	84.68727	24.25503	78.2338221533333	69974	Control_CNB3_220917_02.raw	0/0	3.2022442817688			0	0.000239
High	Sequest HT (A2)	Unambiguous	[K].AnEIDVPAALIDSEIDVLR.[R]	N2(Deamidated)	2	2	A6T5H9; B5Y0U3	A6T5H9; B5Y0U3	0	3	0.3323	0	1	1	685.358703613281	2054.06155757984	-1.76903837882605	-0.00121124005200679	CID	MS2		27.38248	78.235853584	69976	Control_CNB3_220917_02.raw	0/0	3.16445398330688			0	0.000242
High	Sequest HT (A2)	Unambiguous	[K].KRPFYQVVVTDSR.[N]		1	2	A6TCL7	A6TCL7; B5XVK3	1	3	0.8065	0	1	1	532.29443359375	1594.86874752125	-0.785994312355348	-0.000417852916598349	CID	MS2		33.1	86.6093139789333	77255	Control_CNB3_220917_03.raw	0/0	3.35806131362915			0	3.909E-05
High	Sequest HT (A2)	Unambiguous	[K].FADVAcAGPLLAAELDALGK.[A]	C6(Carbamidomethyl)	1	1	B5XUB8	B5XUB8	0	2	0.75	0	1	1	1001.51953125	2002.03178587	0.198353533389017	0.000198554999958134	HCD	MS2	8.106921	0.2428476	78.2912790749333	70015	Control_CNB3_220917_02.raw	0/0	2.43739533424377			0	4.673E-05
High	Sequest HT (A2)	Unambiguous	[K].FADVAcAGPLLAAELDALGK.[A]	C6(Carbamidomethyl)	1	1	B5XUB8	B5XUB8	0	2	0.8093	0	1	1	1001.51953125	2002.03178587	0.198353533389017	0.000198554999958134	CID	MS2		28.165	78.2922343336	70017	Control_CNB3_220917_02.raw	0/0	5.39672660827637			0	6.113E-10
High	Sequest HT (A2)	Unambiguous	[K].IIELAGHLDTYIPEPER.[A]		1	1	A6TEX7	A6TEX7	0	3	0.711	0	1	1	656.014282226563	1966.02829341969	0.140277597915816	9.19298959161097E-05	HCD	MS2	11.33847	18.92058	78.2942406005333	70019	Control_CNB3_220917_02.raw	0/0	3.00918078422546			0	1.331E-08
High	Sequest HT (A2)	Unambiguous	[R].LGLYPVVDSVAWIER.[L]		1	1	A6TGQ0	A6TGQ0	0	2	0.4805	0	1	1	858.968505859375	1716.92973508875	-1.27989421596639	-0.00109874562485857	HCD	MS2	20.71411	41.325	78.2250686744	69965	Control_CNB3_220917_02.raw	0/0	2.30621123313904			0	6.706E-06
High	Sequest HT (A2)	Unambiguous	[K].IIELAGHLDTYIPEPER.[A]		1	1	A6TEX7	A6TEX7	0	3	0.7742	0	1	1	656.014282226563	1966.02829341969	0.140277597915816	9.19298959161097E-05	CID	MS2		16.55993	78.2960009072	70021	Control_CNB3_220917_02.raw	0/0	2.79354858398438			0	5.727E-06
High	Sequest HT (A2)	Unambiguous	[R].EAVNQVIALLDSGALR.[V]		1	1	B5Y1K5	B5Y1K5	0	2	0.5565	0	1	1	834.967529296875	1668.92778196375	-0.0765858421511208	-6.39081247300055E-05	HCD	MS2	0	40.845	78.3021568493333	70027	Control_CNB3_220917_02.raw	0/0	3.53970170021057			0	1.256E-06
High	Sequest HT (A2)	Unambiguous	[R].EAVNQVIALLDSGALR.[V]		1	1	B5Y1K5	B5Y1K5	0	2	0.4305	0	1	1	834.967529296875	1668.92778196375	-0.0765858421511208	-6.39081247300055E-05	CID	MS2		33.1	78.3038545954667	70029	Control_CNB3_220917_02.raw	0/0	2.94561576843262			0	7.93E-07
High	Sequest HT (A2)	Unambiguous	[K].EANNLGIPVFAIVDTnSDPDGVDFVIPGNDDAIR.[A]	N16(Deamidated)	1	2	A6T4X1	A6T4X1; B5Y1K2	0	3	0.1141	0	1	1	1190.91918945313	3570.74301509938	5.47598815328234	0.00651774645859756	HCD	MS2	0	33.1	78.3067045058667	70032	Control_CNB3_220917_02.raw	0/0	4.46646022796631			0	4.029E-06
High	Sequest HT (A2)	Unambiguous	[K].EAnNLGIPVFAIVDTNSDPDGVDFVIPGNDDAIR.[A]	N3(Deamidated)	1	2	A6T4X1	A6T4X1; B5Y1K2	0	3	0.0214	0	1	1	1190.91918945313	3570.74301509938	5.47598815328234	0.00651774645859756	CID	MS2		42.18	78.3087317093333	70034	Control_CNB3_220917_02.raw	0/0	4.66831016540527			0	9.383E-08
High	Sequest HT (A2)	Unambiguous	[K].EANnLGIPVFAIVDTNSDPDGVDFVIPGNDDAIR.[A]	N4(Deamidated)	1	2	A6T4X1	A6T4X1; B5Y1K2	0	3	0.0214	0	1	2	1190.91918945313	3570.74301509938	5.47598815328234	0.00651774645859756	CID	MS2		42.18	78.3087317093333	70034	Control_CNB3_220917_02.raw	0/0	4.66822242736816			0	9.384E-08
High	Sequest HT (A2)	Unambiguous	[K].EANNLGIPVFAIVDTnSDPDGVDFVIPGNDDAIR.[A]	N16(Deamidated)	1	2	A6T4X1	A6T4X1; B5Y1K2	0	3		0.0214	3	3	1190.91918945313	3570.74301509938	5.47598815328234	0.00651774645859756	CID	MS2		42.18	78.3087317093333	70034	Control_CNB3_220917_02.raw	0/0	4.57163143157959			0	1.219E-08
High	Sequest HT (A2)	Unambiguous	[K].GLPIPVVITVYADR.[S]		1	2	A6TGN5	B5XYF9; A6TGN5	0	2	0.5348	0	1	1	756.942810058594	1512.87834348719	-0.0641510973909528	-4.85264060898771E-05	CID	MS2		42.46	78.2973861690667	70022	Control_CNB3_220917_02.raw	0/0	2.29603719711304			0	8.877E-05
High	Sequest HT (A2)	Unambiguous	[K].EANnLGIPVFAIVDTNSDPDGVDFVIPGNDDAIR.[A]	N4(Deamidated)	1	2	A6T4X1	A6T4X1; B5Y1K2	0	3		0.0347	2	2	1190.91589355469	3570.73312740406	2.70688676021354	0.00322184802109756	HCD	MS2	0	19.315	78.6908793882667	70362	Control_CNB3_220917_02.raw	0/0	3.90221548080444			0	3.319E-05
High	Sequest HT (A2)	Unambiguous	[R].ALLAAFDFPFRK.[-]		1	2	A6TEW0	A6TEW0; B5XNA5	1	3	0.7229	0	1	1	465.930725097656	1395.77762203297	-0.509147487395202	-0.000236885677016592	HCD	MS2	37.5815	33.1	86.6161711408	77262	Control_CNB3_220917_03.raw	0/0	3.14432549476624	9867307.25	86.5777282714844	0	4.983E-05
High	Sequest HT (A2)	Unambiguous	[K].GVDLGEFPIMTFAEAER.[R]		1	1	A6TB35	A6TB35	0	2	0.7549	0	1	1	941.456848144531	1881.90641965906	0.687754682806567	0.000647144531285448	CID	MS2		33.1	78.2068629352	69954	Control_CNB3_220917_02.raw	0/0	4.07669973373413			0	0.0001467
High	Sequest HT (A2)	Unambiguous	[K].AANDDLLNSFWLLDSEK.[G]		1	1	A6TCJ1	A6TCJ1	0	2	0.7198	0	1	1	975.975891113281	1950.94450559656	0.0810051619757211	7.90182814398577E-05	HCD	MS2	9.175009	33.1	78.1544005944	69904	Control_CNB3_220917_02.raw	0/0	5.71118307113647			0	2.671E-10
High	Sequest HT (A2)	Unambiguous	[K].AANDDLLNSFWLLDSEK.[G]		1	1	A6TCJ1	A6TCJ1	0	2	0.7563	0	1	1	975.976196289063	1950.94511594813	0.393854456351213	0.000384194062689858	CID	MS2		42.48	78.1563765877333	69906	Control_CNB3_220917_02.raw	0/0	5.16702699661255			0	1.785E-09
High	Sequest HT (A2)	Unambiguous	[R].GnPTVEAEVHLEGGFVGMAAAPSGASTGSR.[E]	N2(Deamidated)	1	2	A6TD53	B5XV19; A6TD53	0	3	0.5209	0	1	1	953.126037597656	2857.36355953297	7.50652254294669	0.00714956765595209	HCD	MS2	59.95429	33.1	78.165664796	69916	Control_CNB3_220917_02.raw	0/0	5.50969839096069			0	6.451E-06
High	Sequest HT (A2)	Unambiguous	[K].IADQLIVGGGIANTFVAAQGHNVGK.[S]		1	1	B5XUB8	B5XUB8	0	3	0.6947	0	1	1	817.441345214844	2450.30948238453	-2.26473959356418	-0.0018497751563397	HCD	MS2	11.1325	39.705	78.1798017864	69931	Control_CNB3_220917_02.raw	0/0	3.92636156082153			0	1.222E-10
High	Sequest HT (A2)	Unambiguous	[R].NVGEHEVNFQVHSEVFAK.[V]		1	1	A6THB4	A6THB4	0	4	0.614	0	1	1	518.256103515625	2070.0025841725	-0.64924393716036	-0.000335984375055887	HCD	MS2	8.864049	28.465	78.1904657405333	69937	Control_CNB3_220917_02.raw	0/0	2.84962296485901			0	4.264E-05
High	Sequest HT (A2)	Unambiguous	[R].ALLNSMVIGVTEGFTK.[K]		1	2	A6TEV7	A6TEV7; B5XNA8	0	2	0.7701	0	1	1	840.455261230469	1679.90324583094	-0.251847216099092	-0.000211539531164817	CID	MS2		33.1	78.1912656938667	69938	Control_CNB3_220917_02.raw	0/0	4.22267436981201			0	4.901E-06
High	Sequest HT (A2)	Unambiguous	[K].TAIESALTALESSLKGEDK.[A]		1	1	A6T4F4	A6T4F4	1	3	0.5792	0	1	1	655.012878417969	1963.02408199391	0.555405571500117	0.000363424635528039	HCD	MS2	29.7759	30.13527	86.6190149704	77265	Control_CNB3_220917_03.raw	0/0	3.84565472602844			0	4.123E-08
High	Sequest HT (A2)	Unambiguous	[K].QLAMHVAASKPEFVKPEDVSAEVVEK.[E]		1	1	A6T4X2	A6T4X2	0	4	0.455	0	1	1	710.37353515625	2838.472310735	0.600775994306261	0.000426321250074579	HCD	MS2	25.58884	32.66247	78.1932803853333	69940	Control_CNB3_220917_02.raw	0/0	2.10784912109375			0	6.276E-07
High	Sequest HT (A2)	Unambiguous	[R].TDSFLFHYNFPPYSVGETGMVGSPK.[R]		1	2	A6TEI3	A6TEI3; B5XSX9	0	3	0.6119	0	1	1	926.435791015625	2777.29281978688	0.446919900069508	0.00041374229158464	HCD	MS2	61.40176	34.915	78.1974552421333	69944	Control_CNB3_220917_02.raw	0/0	4.38367795944214			0	2.472E-07
High	Sequest HT (A2)	Unambiguous	[K].GDGEQVAGGETVAnWDPHTMPVITEVSGFIR.[F]	N14(Deamidated)	1	1	A6TGP1	A6TGP1	0	3	0.3132	0	1	1	1090.85974121094	3270.56467037281	8.40495957881082	0.00916291093756068	HCD	MS2	19.58532	33.1	78.1982029808	69945	Control_CNB3_220917_02.raw	0/0	3.47575736045837			0	1.544E-07
High	Sequest HT (A2)	Unambiguous	[R].TDSFLFHYNFPPYSVGETGMVGSPK.[R]		1	2	A6TEI3	A6TEI3; B5XSX9	0	3	0.6625	0	1	1	926.435791015625	2777.29281978688	0.446919900069508	0.00041374229158464	CID	MS2		33.1	78.1991303368	69946	Control_CNB3_220917_02.raw	0/0	3.96791529655457			0	2.215E-06
High	Sequest HT (A2)	Unambiguous	[K].GDGEQVAGGETVAnWDPHTMPVITEVSGFIR.[F]	N14(Deamidated)	1	1	A6TGP1	A6TGP1	0	3	0.0545	0	1	1	1090.85974121094	3270.56467037281	8.40495957881082	0.00916291093756068	CID	MS2		41.85	78.2002304586667	69947	Control_CNB3_220917_02.raw	0/0	3.85031700134277			0	3.697E-05
High	Sequest HT (A2)	Unambiguous	[R].ALDILTVTPPDVFNHNLENVPR.[L]		1	1	B5XZS6	B5XZS6	0	3	0.3823	0	1	1	825.440490722656	2474.30691890797	1.26120243241935	0.00104019932299101	HCD	MS2	16.29545	33.1	78.2020700226667	69949	Control_CNB3_220917_02.raw	0/0	2.92999577522278	16220377.25	78.1256637573242	0	1.497E-06
High	Sequest HT (A2)	Unambiguous	[K].GVDLGEFPIMTFAEAER.[R]		1	1	A6TB35	A6TB35	0	2	0.5143	0	1	1	941.456848144531	1881.90641965906	0.687754682806567	0.000647144531285448	HCD	MS2	18.59503	42.27	78.2050905194667	69952	Control_CNB3_220917_02.raw	0/0	3.85067963600159			0	2.143E-06
High	Sequest HT (A2)	Unambiguous	[R].QVGVPYIIVFLNK.[C]		1	1	A6TEX7	A6TEX7	0	2	0.8099	0	1	1	745.442749023438	1489.87822141688	0.341710511497789	0.000254553437571303	HCD	MS2	29.4828	33.1	78.1941638029333	69941	Control_CNB3_220917_02.raw	0/0	2.62864065170288			0	2.293E-05
High	Sequest HT (A2)	Unambiguous	[R].EAVNQVIALLDSGALR.[V]		1	1	B5Y1K5	B5Y1K5	0	2	0.5111	0	1	1	834.965942382813	1668.92460813563	-1.97830257083737	-0.00165082218723001	HCD	MS2	0	41.28	78.7145098429333	70378	Control_CNB3_220917_02.raw	0/0	3.15017533302307			0	3.226E-05
High	Sequest HT (A2)	Unambiguous	[R].EAVNQVIALLDSGALR.[V]		1	1	B5Y1K5	B5Y1K5	0	2	0.6532	0	1	1	834.968017578125	1668.92875852625	0.508557766675417	0.000424373125269994	CID	MS2		33.1	78.7162178245333	70380	Control_CNB3_220917_02.raw	0/0	3.95103025436401			0	6.946E-09
High	Sequest HT (A2)	Unambiguous	[K].ATLKPEGQQALDQLYTQLSNMDPK.[D]		1	1	P24017	P24017	0	3	0.686	0	1	1	897.121398925781	2689.34964351734	-0.190560033463387	-0.000170827551907375	HCD	MS2	2.069491	23.8649	78.7407646637333	70402	Control_CNB3_220917_02.raw	0/0	5.69630241394043			0	9.967E-12
High	Sequest HT (A2)	Unambiguous	[R].FGGEAVLAGSIIVR.[Q]		1	1	B5XSV6	B5XSV6	0	2	0.5719	0	1	1	694.898254394531	1388.78923215906	-0.28328332104781	-0.000196710468685524	HCD	MS2	48.37943	42.48	79.3097984821333	70871	Control_CNB3_220917_02.raw	0/0	3.26982259750366			0	1.501E-07
High	Sequest HT (A2)	Unambiguous	[K].AANDDLLNSFWLLDSEK.[G]		1	1	A6TCJ1	A6TCJ1	0	2	0.7615	0	1	1	975.97607421875	1950.9448718075	0.268714738601016	0.000262123750189858	CID	MS2		33.1	79.3077150442667	70869	Control_CNB3_220917_02.raw	0/0	4.99380731582642			0	3.695E-10
High	Sequest HT (A2)	Unambiguous	[-].METTKPSFQDVLEFVR.[L]		1	1	B5XPI0	B5XPI0	0	3	0.7143	0	1	1	642.992248535156	1926.96219234547	-0.405941650961857	-0.000260744843747792	HCD	MS2	0	37.3	79.2902534234667	70862	Control_CNB3_220917_02.raw	0/0	4.40792322158813			0	4.5E-08
High	Sequest HT (A2)	Unambiguous	[K].FGVSAAAAVAVAAGPVEAAEEK.[T]		1	1	A6TGN9	A6TGN9	0	3	0.6621	0	1	1	672.353149414063	2015.04489498219	0.247668085320374	0.000166354062457685	CID	MS2		15.84394	79.2809433650667	70852	Control_CNB3_220917_02.raw	0/0	3.66919589042664			0	4.504E-10
High	Sequest HT (A2)	Unambiguous	[K].FGVSAAAAVAVAAGPVEAAEEK.[T]		1	1	A6TGN9	A6TGN9	0	3	0.7264	0	1	1	672.3525390625	2015.0430639275	-0.661023897450558	-0.000443997500042315	HCD	MS2	34.83894	18.04376	79.2791556112	70850	Control_CNB3_220917_02.raw	0/0	4.97097396850586			0	4.362E-08
High	Sequest HT (A2)	Unambiguous	[K].ANEIDVPAALIDSEIDVLR.[R]		2	2	A6T5H9; B5Y0U3	A6T5H9; B5Y0U3	0	2	0.7026	0	1	1	1027.04418945313	2053.08110227625	-0.0355678823957023	-3.65118748959503E-05	CID	MS2		35.475	79.2739915186667	70845	Control_CNB3_220917_02.raw	0/0	4.9130539894104			0	4.093E-11
High	Sequest HT (A2)	Unambiguous	[K].ANEIDVPAALIDSEIDVLR.[R]		2	2	A6T5H9; B5Y0U3	A6T5H9; B5Y0U3	0	2	0.7018	0	1	1	1027.04382324219	2053.08036985438	-0.392310657017352	-0.00040272281239595	HCD	MS2	0	26.035	79.2721208816	70843	Control_CNB3_220917_02.raw	0/0	4.56408405303955			0	1.791E-10
High	Sequest HT (A2)	Unambiguous	[K].SVEELNAELLNLLR.[E]		1	1	B5XNA2	B5XNA2	0	2	0.4765	0	1	1	806.949462890625	1612.89164915125	0.73625040165381	0.000593745625110387	HCD	MS2	39.72898	31.075	86.5652716528	77212	Control_CNB3_220917_03.raw	0/0	3.39664316177368			0	1.479E-07
High	Sequest HT (A2)	Unambiguous	[R].EVLEAGPSIPVEILGLSGVPAAGDEVTVVR.[D]		1	2	A6TEI7	B5XSX4; A6TEI7	0	3	0.7286	0	1	1	991.876342773438	2973.61447506031	0.0613396005667551	6.08001043171195E-05	CID	MS2		32.74	79.2387492912	70815	Control_CNB3_220917_02.raw	0/0	3.98264288902283			0	2.053E-06
High	Sequest HT (A2)	Unambiguous	[R].EVLEAGPSIPVEILGLSGVPAAGDEVTVVR.[D]		1	2	A6TEI7	B5XSX4; A6TEI7	0	3	0.5967	0	1	1	991.876342773438	2973.61447506031	0.0613396005667551	6.08001043171195E-05	HCD	MS2	0	40.72	79.2369850122667	70813	Control_CNB3_220917_02.raw	0/0	4.81027412414551			0	1.559E-07
High	Sequest HT (A2)	Unambiguous	[K].GNTGENLLALLEGR.[L]		1	1	B5XNB5	B5XNB5	0	2	0.1466	0	1	1	728.890808105469	1456.77433958094	-0.749874715341403	-0.000546199531186176	CID	MS2		40.77	79.2322788589333	70808	Control_CNB3_220917_02.raw	0/0	2.66068291664124			0	8.034E-06
High	Sequest HT (A2)	Unambiguous	[K].EANNLGIPVFAIVDTNSDPDGVDFVIPGNDDAIR.[A]		1	2	A6T4X1	A6T4X1; B5Y1K2	0	3	0.64	0	1	1	1190.5830078125	3569.7344701775	-1.39385032848206	-0.00165856083306911	CID	MS2		25.12	79.2313057557333	70807	Control_CNB3_220917_02.raw	0/0	4.49751806259155			0	1.537E-09
High	Sequest HT (A2)	Unambiguous	[K].GNTGENLLALLEGR.[L]		1	1	B5XNB5	B5XNB5	0	2	0.1895	0	1	1	728.890808105469	1456.77433958094	-0.749874715341403	-0.000546199531186176	HCD	MS2	15.94779	33.1	79.2303809258667	70806	Control_CNB3_220917_02.raw	0/0	2.84728407859802			0	7.16E-06
High	Sequest HT (A2)	Unambiguous	[K].EANNLGIPVFAIVDTNSDPDGVDFVIPGNDDAIR.[A]		1	2	A6T4X1	A6T4X1; B5Y1K2	0	3	0.5467	0	1	1	1190.58422851563	3569.73813228688	-0.367974510221114	-0.000437857708069108	HCD	MS2	0	42.73	79.2295036584	70805	Control_CNB3_220917_02.raw	0/0	4.91629123687744			0	3.673E-08
High	Sequest HT (A2)	Unambiguous	[R].LGIVKPWNSTWFANTK.[E]		1	1	B5XNA0	B5XNA0	0	3	0.7763	0	1	1	621.336975097656	1861.99637203297	0.237510169451282	0.000147414322934007	CID	MS2		23.16649	79.2269521005333	70803	Control_CNB3_220917_02.raw	0/0	3.03641176223755			0	1.07E-08
High	Sequest HT (A2)	Unambiguous	[R].LGIVKPWNSTWFANTK.[E]		1	1	B5XNA0	B5XNA0	0	3	0.6584	0	1	1	621.336730957031	1861.99563961109	-0.155842932605501	-9.67263020659933E-05	HCD	MS2	5.428087	19.505	79.22523342	70801	Control_CNB3_220917_02.raw	0/0	4.01457786560059			0	2.792E-08
High	Sequest HT (A2)	Unambiguous	[K].MVVTLIHPIAMDDGLR.[F]		1	1	A6TEX7	A6TEX7	0	3	0.75	0	1	1	594.319519042969	1780.94400386891	-0.459503900918296	-0.000272783697710111	CID	MS2		20.7947	79.2242397056	70800	Control_CNB3_220917_02.raw	0/0	2.3580801486969			0	2.053E-07
High	Sequest HT (A2)	Unambiguous	[K].FVNELLPVIDSLDR.[A]		1	2	A6TCM1	B5XVJ9; A6TCM1	0	2	0.1901	0	1	1	815.447082519531	1629.88688840906	1.37456295792255	0.00112018953143433	HCD	MS2	43.8664	33.1	79.1463011725333	70732	Control_CNB3_220917_02.raw	0/0	2.42497873306274			0	0.0001681
High	Sequest HT (A2)	Unambiguous	[K].FGVSAAAAVAVAAGPVEAAEEK.[T]		1	1	A6TGN9	A6TGN9	0	2	0.8669	0	1	1	1008.02563476563	2015.04399290125	-0.200004898633745	-0.000201509375074238	CID	MS2		27.715	79.1473059570667	70733	Control_CNB3_220917_02.raw	0/0	5.55990839004517			0	3.808E-10
High	Sequest HT (A2)	Unambiguous	[R].EAVNQVIALLDSGALR.[V]		1	1	B5Y1K5	B5Y1K5	0	2	0.5458	0	1	1	834.968200683594	1668.92912473719	0.727986619985369	0.000607478594019994	HCD	MS2	0	36.93	79.150365816	70735	Control_CNB3_220917_02.raw	0/0	3.06087613105774			0	1.833E-07
High	Sequest HT (A2)	Unambiguous	[R].EAVNQVIALLDSGALR.[V]		1	1	B5Y1K5	B5Y1K5	0	2	0.4552	0	1	1	834.968200683594	1668.92912473719	0.727986619985369	0.000607478594019994	CID	MS2		33.1	79.1520217554667	70737	Control_CNB3_220917_02.raw	0/0	2.89872622489929			0	1.043E-06
High	Sequest HT (A2)	Unambiguous	[K].GKGNVEYWVALIQPGK.[V]		1	1	A6TEW5	A6TEW5	1	3	0.6667	0	1	1	586.989440917969	1758.95376949391	0.0220892146508575	1.29513021723445E-05	HCD	MS2	60.46196	42.18	79.1540597557333	70739	Control_CNB3_220917_02.raw	0/0	3.75350785255432			0	4.975E-05
High	Sequest HT (A2)	Unambiguous	[K].GKGNVEYWVALIQPGK.[V]		1	1	A6TEW5	A6TEW5	1	3	0.8077	0	1	1	586.989440917969	1758.95376949391	0.0220892146508575	1.29513021723445E-05	CID	MS2		24.985	79.1558112858667	70741	Control_CNB3_220917_02.raw	0/0	2.86023712158203			0	1.765E-06
High	Sequest HT (A2)	Unambiguous	[R].NQQIAGIGAALIEHWQR.[-]		1	8	P37323	P0A3M1; P0A9Z9; P30896; P0A9Z8; Q9S424; P37323; Q9AHN9; P0AD64	0	3	0.763	0	1	1	635.674621582031	1905.00931148609	0.187645361757641	0.00011915536477621	HCD	MS2	39.59004	23.08386	79.3106732741333	70872	Control_CNB3_220917_02.raw	0/0	3.84326100349426			0	3.072E-08
High	Sequest HT (A2)	Unambiguous	[K].SVEELNAELLNLLR.[E]		1	1	B5XNA2	B5XNA2	0	2	0.4843	0	1	1	806.949462890625	1612.89164915125	0.73625040165381	0.000593745625110387	CID	MS2		33.1	86.5667774106667	77214	Control_CNB3_220917_03.raw	0/0	3.51276206970215			0	1.435E-06
High	Sequest HT (A2)	Unambiguous	[K].FADVAcAGPLLAAELDALGK.[A]	C6(Carbamidomethyl)	1	1	B5XUB8	B5XUB8	0	3	0.7877	0	1	1	668.015808105469	2002.03287105641	0.740396186847945	0.0004940988020626	CID	MS2		15.95501	79.1930972549333	70772	Control_CNB3_220917_02.raw	0/0	4.37540149688721			0	8.029E-12
High	Sequest HT (A2)	Unambiguous	[R].VGAGPFPTELFDETGEFLcK.[Q]	C19(Carbamidomethyl)	1	2	A6TH93	B5Y325; A6TH93	0	2	0.8434	0	1	1	1107.52392578125	2214.0405749325	-0.800502981374672	-0.000886173749943708	HCD	MS2	0	41.07	79.1952347509333	70774	Control_CNB3_220917_02.raw	0/0	4.98178386688232			0	2.999E-10
High	Sequest HT (A2)	Unambiguous	[R].VGAGPFPTELFDETGEFLcK.[Q]	C19(Carbamidomethyl)	1	2	A6TH93	B5Y325; A6TH93	0	2	0.8381	0	1	1	1107.52392578125	2214.0405749325	-0.800502981374672	-0.000886173749943708	CID	MS2		33.1	79.1970075336	70776	Control_CNB3_220917_02.raw	0/0	4.51398992538452			0	2.001E-08
High	Sequest HT (A2)	Unambiguous	[R].AANKFPAIIYGGEAAPVAIELDHDK.[L]		1	1	B5XP25	B5XP25	1	4	0.7444	0	1	1	653.345336914063	2610.35951776625	1.26037060194043	0.000822504062512053	HCD	MS2	28.3498	21.27757	79.2070174010667	70786	Control_CNB3_220917_02.raw	0/0	4.50344657897949			0	5.82E-07
High	Sequest HT (A2)	Unambiguous	[K].MVVTLIHPIAMDDGLR.[F]		1	1	A6TEX7	A6TEX7	0	3	0.7312	0	1	1	594.319519042969	1780.94400386891	-0.459503900918296	-0.000272783697710111	HCD	MS2	15.92217	19.23894	79.2223124328	70798	Control_CNB3_220917_02.raw	0/0	3.46410274505615			0	4.049E-08
High	Sequest HT (A2)	Unambiguous	[K].VINDNFGIVEGLMTTVHATTATQK.[T]		1	1	P24164	P24164	0	3	0.6132	0	1	1	854.107604980469	2560.30826168141	0.272893544327298	0.000232897135144109	CID	MS2		29.89243	79.22318996	70799	Control_CNB3_220917_02.raw	0/0	3.17626285552979			0	2.373E-09
High	Sequest HT (A2)	Unambiguous	[K].LQTLGLTQGTVVTLSAEGEDEQK.[A]		1	1	P16481	P16481	0	3	0.37	0	1	1	806.419372558594	2417.24356441578	1.23098867153356	0.000991865260402847	HCD	MS2	47.31983	49.35513	79.1822351757333	70767	Control_CNB3_220917_02.raw	0/0	2.73428153991699	10220605.75	79.1375350952148	0	9.017E-05
High	Sequest HT (A2)	Unambiguous	[R].FGGEAVLAGSIIVR.[Q]		1	1	B5XSV6	B5XSV6	0	2	0.7057	0	1	1	694.898254394531	1388.78923215906	-0.28328332104781	-0.000196710468685524	CID	MS2		31.885	79.3114474306667	70873	Control_CNB3_220917_02.raw	0/0	3.67010855674744			0	1.212E-06
High	Sequest HT (A2)	Unambiguous	[K].FGVSAAAAVAVAAGPVEAAEEK.[T]		1	1	A6TGN9	A6TGN9	0	3	0.6884	0	1	1	672.35400390625	2015.04745845875	1.51983686119968	0.00102084624995769	CID	MS2		28.46008	86.5567073154667	77203	Control_CNB3_220917_03.raw	0/0	3.97916793823242			0	1.405E-10
High	Sequest HT (A2)	Selected	[R].IAQFNVVSEAHNEGTIVSVSDGVIR.[I]		1	2	A6TG38	A6TG38; B5XZM2	0	3		0.0186	2	2	881.125366210938	2641.36154537281	1.33521953027757	0.00117559760428776	HCD	MS2	13.00435	27.34	79.3145900837333	70876	Control_CNB3_220917_02.raw	0/0	3.16551303863525			0	5.06E-07
High	Sequest HT (A2)	Unambiguous	[K].MAIGPVVDNGFYYDVDLDHTLTqEDIDALEK.[R]	Q23(Deamidated)	1	1	B5XQC6	B5XQC6	0	3	0.2263	0	1	1	1166.55078125	3497.63779049	2.09219929230885	0.00243924666661514	CID	MS2		33.1	79.4502253669333	70987	Control_CNB3_220917_02.raw	0/0	3.80411338806152	9553288	79.4142227172852	0	0.0002717
High	Sequest HT (A2)	Unambiguous	[K].FGVSAAAAVAVAAGPVEAAEEK.[T]		1	1	A6TGN9	A6TGN9	0	3	0.7109	0	1	1	672.35400390625	2015.04745845875	1.51983686119968	0.00102084624995769	HCD	MS2	0	33.1	86.5547321138667	77201	Control_CNB3_220917_03.raw	0/0	4.60414409637451			0	1.593E-09
High	Sequest HT (A2)	Unambiguous	[K].QLAMHVAASKPEFVKPEDVSAEVVEK.[E]		1	1	A6T4X2	A6T4X2	0	5	0.2781	0	1	1	568.499694824219	2838.46936760109	-0.436097137505465	-0.00024756978118603	CID	MS2		33.1	79.4724269061333	71011	Control_CNB3_220917_02.raw	0/0	1.51025807857513			0	8.326E-05
High	Sequest HT (A2)	Unambiguous	[R].NVGEHEVNFQVHSEVFAK.[V]		1	1	A6THB4	A6THB4	0	3	0.649	0	1	1	690.671020507813	2069.99850826344	-2.61827839510122	-0.00180661552091503	HCD	MS2	87.29183	33.1	79.4828595853333	71017	Control_CNB3_220917_02.raw	0/0	3.96339964866638	20673514.25	79.6938171386719	0	1.164E-08
High	Sequest HT (A2)	Unambiguous	[R].NVGEHEVNFQVHSEVFAK.[V]		1	1	A6THB4	A6THB4	0	3	0.528	0	1	1	690.672058105469	2070.00162105641	-1.1145165294935	-0.000769017864665026	CID	MS2		41.76	79.4848453762667	71019	Control_CNB3_220917_02.raw	0/0	2.86109948158264	20673514.25	79.6938171386719	0	5.467E-08
High	Sequest HT (A2)	Unambiguous	[R].ALLNSMVIGVTEGFTK.[K]		1	2	A6TEV7	A6TEV7; B5XNA8	0	2	0.6087	0	1	1	840.45556640625	1679.9038561825	0.111478118439897	9.36362500851828E-05	HCD	MS2	32.27927	39.24054	79.4858325490667	71020	Control_CNB3_220917_02.raw	0/0	3.68315386772156			0	5.36E-07
High	Sequest HT (A2)	Unambiguous	[K].MAIGPVVDnGFYYDVDLDHTLTQEDIDALEK.[R]	N9(Deamidated)	1	1	B5XQC6	B5XQC6	0	3	0.1117	0	1	1	1166.55078125	3497.63779049	2.09219929230885	0.00243924666661514	HCD	MS2	32.86553	42.435	79.4484259301333	70985	Control_CNB3_220917_02.raw	0/0	3.66589784622192	9553288	79.4142227172852	0	8.022E-06
High	Sequest HT (A2)	Unambiguous	[R].NVGEHEVNFQVHSEVFAK.[V]		1	1	A6THB4	A6THB4	0	3	0.6154	0	1	1	690.676208496094	2070.01407222828	4.90053093293737	0.00338137276033497	HCD	MS2	0	33.93006	86.5456035416	77195	Control_CNB3_220917_03.raw	0/0	4.15913009643555			0	2.996E-08
High	Sequest HT (A2)	Unambiguous	[R].GENDSGSTEVQVALLTAQINHLQGHFAEHK.[K]		1	2	A6TEI4	A6TEI4; B5XSX7	0	5	0.3348	0	1	1	646.921936035156	3230.58057365578	-0.593779674088681	-0.000383650843832584	HCD	MS2	41.09779	28.885	86.54271186	77192	Control_CNB3_220917_03.raw	0/0	2.27205324172974	13133259.875	86.5573654174805	0	4.411E-07
High	Sequest HT (A2)	Unambiguous	[R].TDSFLFHYNFPPYSVGETGMVGSPK.[R]		1	2	A6TEI3	A6TEI3; B5XSX9	0	3	0.6943	0	1	1	926.433837890625	2777.28696041188	-1.66282437209583	-0.00153938270841536	HCD	MS2	85.88592	33.1	79.5096249306667	71045	Control_CNB3_220917_02.raw	0/0	4.93984603881836			0	1.131E-07
High	Sequest HT (A2)	Unambiguous	[R].TDSFLFHYNFPPYSVGETGMVGSPK.[R]		1	2	A6TEI3	A6TEI3; B5XSX9	0	3	0.7639	0	1	1	926.433837890625	2777.28696041188	-1.66282437209583	-0.00153938270841536	CID	MS2		41.925	79.5116606008	71047	Control_CNB3_220917_02.raw	0/0	4.32460641860962			0	7.87E-08
High	Sequest HT (A2)	Unambiguous	[K].ATLKPEGQQALDQLYTQLSNMDPK.[D]		1	1	P24017	P24017	0	3	0.6826	0	1	1	897.12158203125	2689.35019283375	0.0136961527474208	1.22779168426253E-05	CID	MS2		29.40086	79.5250951962667	71051	Control_CNB3_220917_02.raw	0/0	3.33982133865356			0	1.003E-06
High	Sequest HT (A2)	Unambiguous	[K].FGVSAAAAVAVAAGPVEAAEEK.[T]		1	1	A6TGN9	A6TGN9	0	2	0.7253	0	1	1	1008.02532958984	2015.04338254969	-0.502902226224056	-0.000506685156324238	HCD	MS2	3.424149	39.315	79.5271455421333	71053	Control_CNB3_220917_02.raw	0/0	5.57371044158936			0	3.859E-12
High	Sequest HT (A2)	Unambiguous	[K].FVNELLPVIDSLDR.[A]		1	2	A6TCM1	B5XVJ9; A6TCM1	0	2	0.268	0	1	1	815.445007324219	1629.88273801844	-1.17186916536696	-0.000955005781065665	HCD	MS2	9.124651	33.1	79.5279679773333	71054	Control_CNB3_220917_02.raw	0/0	2.50458645820618			0	0.0003841
High	Sequest HT (A2)	Unambiguous	[R].ALLNSMVIGVTEGFTK.[K]		1	2	A6TEV7	A6TEV7; B5XNA8	0	2	0.7386	0	1	1	840.45556640625	1679.9038561825	0.111478118439897	9.36362500851828E-05	CID	MS2		28.195	79.487563532	71022	Control_CNB3_220917_02.raw	0/0	3.51859641075134			0	6.705E-06
High	Sequest HT (A2)	Unambiguous	[K].FGVSAAAAVAVAAGPVEAAEEK.[T]		1	1	A6TGN9	A6TGN9	0	2	0.7293	0	1	1	1008.02587890625	2015.0444811825	0.0423129634385033	4.26312499257619E-05	HCD	MS2	0	39.315	79.1454785410667	70731	Control_CNB3_220917_02.raw	0/0	5.6868577003479			0	3.989E-13
High	Sequest HT (A2)	Unambiguous	[K].ISYISTGGGAFLEFVEGK.[V]		1	1	B5XUB8	B5XUB8	0	2	0.4568	0	1	1	937.978942871094	1874.95060911219	-1.51824985519391	-0.00142332390635147	HCD	MS2	14.17833	40.845	79.4441864557333	70981	Control_CNB3_220917_02.raw	0/0	2.77776598930359			0	2.741E-07
High	Sequest HT (A2)	Unambiguous	[K].LDPYINVDPGTMSPIQHGEVFVTEDGAETDLDLGHYER.[F]		1	2	A6TD54	B5XV18; A6TD54	0	4	0.5224	0	1	1	1058.24938964844	4229.97572870375	3.52747092198353	0.00373026593752002	HCD	MS2	51.5371	27.115	79.4183310488	70957	Control_CNB3_220917_02.raw	0/0	3.7857825756073			0	2.593E-06
High	Sequest HT (A2)	Unambiguous	[R].IAQFNVVSEAHNEGTIVSVSDGVIR.[I]		1	2	A6TG38	A6TG38; B5XZM2	0	3	0.2276	0	1	1	881.125366210938	2641.36154537281	1.33521953027757	0.00117559760428776	CID	MS2		36.6	79.3165355493333	70878	Control_CNB3_220917_02.raw	0/0	2.89751768112183			0	7.569E-07
High	Sequest HT (A2)	Unambiguous	[R].ILLSSMPGcAVTEVEIDGVLHEYSTK.[E]	C9(Carbamidomethyl)	1	1	A6TEU8	A6TEU8	0	3	0.6559	0	1	1	950.143615722656	2848.41629390797	1.96120171621727	0.00186210265607893	HCD	MS2	38.65546	42.045	79.3174354904	70879	Control_CNB3_220917_02.raw	0/0	3.39660167694092	3411516.75	79.260871887207	0	1.809E-07
High	Sequest HT (A2)	Unambiguous	[R].FLSQPFFVAEVFTGSPGK.[Y]		1	2	A6TG36	A6TG36; B5XZM4	0	2	0.081	0	1	1	979.506896972656	1958.00651731531	0.353219231147939	0.000345802656170235	HCD	MS2	19.12221	33.1	79.3183020730667	70880	Control_CNB3_220917_02.raw	0/0	2.47305583953857			0	9.07E-05
High	Sequest HT (A2)	Unambiguous	[R].ILLSSMPGcAVTEVEIDGVLHEYSTK.[E]	C9(Carbamidomethyl)	1	1	A6TEU8	A6TEU8	0	3	0.6677	0	1	1	950.143615722656	2848.41629390797	1.96120171621727	0.00186210265607893	CID	MS2		32.65	79.3192292869333	70881	Control_CNB3_220917_02.raw	0/0	3.09543228149414	3411516.75	79.260871887207	0	0.0004337
High	Sequest HT (A2)	Unambiguous	[R].FLSQPFFVAEVFTGSPGK.[Y]		1	2	A6TG36	A6TG36; B5XZM4	0	2	0.5088	0	1	1	979.506896972656	1958.00651731531	0.353219231147939	0.000345802656170235	CID	MS2		41.76	79.3203292368	70882	Control_CNB3_220917_02.raw	0/0	2.84570837020874			0	3.764E-05
High	Sequest HT (A2)	Unambiguous	[R].QVGVPYIIVFLNK.[C]		1	1	A6TEX7	A6TEX7	0	2	1	0	1	1	745.443054199219	1489.87883176844	0.751376054821927	0.000559729218821303	CID	MS2		33.1	79.3542983413333	70906	Control_CNB3_220917_02.raw	0/0	2.09411311149597			0	5.89E-05
High	Sequest HT (A2)	Unambiguous	[K].IIELAGHLDTYIPEPER.[A]		1	1	A6TEX7	A6TEX7	0	3	0.7868	0	1	1	656.014221191406	1966.02811031422	0.0471428780094689	3.08947396661097E-05	CID	MS2		20.616	79.4420824912	70979	Control_CNB3_220917_02.raw	0/0	3.33356523513794			0	7.237E-07
High	Sequest HT (A2)	Unambiguous	[K].IGLELGLPYDMLYR.[H]		1	2	A6TCC2	B5XNM4; A6TCC2	0	2	0.702	0	1	1	826.940063476563	1652.87285032313	0.731915955074743	0.000604881562708215	HCD	MS2	26.38523	38.545	79.3649917962667	70916	Control_CNB3_220917_02.raw	0/0	3.01758694648743			0	1.852E-05
High	Sequest HT (A2)	Unambiguous	[K].InPIEDMPHDANGTPVDIVLNPLGVPSR.[M]	N2(Deamidated)	1	2	A6TGP0	B5XYF5; A6TGP0	0	3	0.1429	0	1	1	994.505798339844	2981.50284175953	-0.286791685104539	-0.000285023489786429	HCD	MS2	0	33.1	79.3799285933333	70924	Control_CNB3_220917_02.raw	0/0	5.24571514129639			0	6.626E-11
High	Sequest HT (A2)	Unambiguous	[K].InPIEDMPHDANGTPVDIVLNPLGVPSR.[M]	N2(Deamidated)	1	2	A6TGP0	B5XYF5; A6TGP0	0	3	0.051	0	1	1	994.505798339844	2981.50284175953	-0.286791685104539	-0.000285023489786429	CID	MS2		42.55	79.3823284802667	70926	Control_CNB3_220917_02.raw	0/0	4.51460647583008			0	3.579E-08
High	Sequest HT (A2)	Unambiguous	[K].IADQLIVGGGIANTFVAAQGHNVGK.[S]		1	1	B5XUB8	B5XUB8	0	3	0.5754	0	1	1	817.444091796875	2450.31772213063	1.09798968292389	0.000896806874910302	HCD	MS2	80.9751	42.03	79.3866765477333	70931	Control_CNB3_220917_02.raw	0/0	3.25117516517639			0	1.512E-09
High	Sequest HT (A2)	Unambiguous	[R].SDLSADINEHLIVELYSK.[-]		1	1	B5XNB5	B5XNB5	0	3	0.3486	0	1	1	682.684326171875	2046.03842525563	-0.269249208559415	-0.000183631458336701	HCD	MS2	56.72274	20.45299	79.3982654517333	70943	Control_CNB3_220917_02.raw	0/0	3.27176928520203			0	4.682E-07
High	Sequest HT (A2)	Unambiguous	[R].SDLSADINEHLIVELYSK.[-]		1	1	B5XNB5	B5XNB5	0	3	0.1845	0	1	1	682.684326171875	2046.03842525563	-0.269249208559415	-0.000183631458336701	CID	MS2		26.89357	79.4000421621333	70945	Control_CNB3_220917_02.raw	0/0	2.33327698707581			0	5.288E-05
High	Sequest HT (A2)	Unambiguous	[K].FADVAcAGPLLAAELDALGK.[A]	C6(Carbamidomethyl)	1	1	B5XUB8	B5XUB8	0	2	0.8016	0	1	1	1001.51910400391	2002.03093137781	-0.228459049219514	-0.000228691093791866	CID	MS2		28.165	79.4155293816	70954	Control_CNB3_220917_02.raw	0/0	4.98684072494507			0	1.262E-09
High	Sequest HT (A2)	Unambiguous	[K].QLAMHVAASKPEFVKPEDVSAEVVEK.[E]		1	1	A6T4X2	A6T4X2	0	4	0.4277	0	1	1	710.372375488281	2838.46767206313	-1.03343922923473	-0.000733346718675421	HCD	MS2	30.99019	31.67781	79.3790976250667	70923	Control_CNB3_220917_02.raw	0/0	1.59426248073578			0	3.189E-05
High	Sequest HT (A2)	Unambiguous	[K].IAEQVIIqYGGSVNAGNAAELFTqPDIDGALVGGASLK.[A]	Q8(Deamidated); Q24(Deamidated)	1	1	Q7X222	Q7X222	0	3	0.0272	0	1	1	1263.65612792969	3788.95383052906	8.16597749761859	0.0103134196873856	CID	MS2		37.44	77.9193485058667	69709	Control_CNB3_220917_02.raw	0/0	5.15364265441895	10955741.25	78.0799865722656	0	1.55E-07
High	Sequest HT (A2)	Unambiguous	[K].ATLKPEGQQALDQLYTQLSNMDPK.[D]		1	1	P24017	P24017	0	3	0.7077	0	1	1	897.121948242188	2689.35129146656	0.422208525169036	0.000378488854342625	CID	MS2		22.93204	79.1433410794667	70729	Control_CNB3_220917_02.raw	0/0	3.89541363716125			0	2.888E-09
High	Sequest HT (A2)	Unambiguous	[R].HIYAqVIAPnGSEVLVAASTVEK.[A]	Q5(Deamidated); N10(Deamidated)	1	2	A6TEV6	B5XNA9; A6TEV6	0	3	0.6045	0	1	1	800.095275878906	2398.27127437672	8.8573444940712	0.00708070890618521	HCD	MS2	61.78833	39.85436	79.1293398685333	70722	Control_CNB3_220917_02.raw	0/0	4.44568204879761	6304154.625	79.0425796508789	0	3.617E-08
High	Sequest HT (A2)	Unambiguous	[R].FGGEAVLAGSIIVR.[Q]		1	1	B5XSV6	B5XSV6	0	2	0.5673	0	1	1	694.898559570313	1388.78984251063	0.156201213728361	0.000108465312564476	HCD	MS2	76.02329	26.065	78.8823921194667	70523	Control_CNB3_220917_02.raw	0/0	3.11862444877625			0	1.803E-07
High	Sequest HT (A2)	Unambiguous	[K].ANEIDVPAALIDSEIDVLR.[R]		2	2	A6T5H9; B5Y0U3	A6T5H9; B5Y0U3	0	2	0.7238	0	1	1	1027.04431152344	2053.08134641688	0.0833463758115144	8.55584376040497E-05	CID	MS2		35.475	78.8763196498667	70517	Control_CNB3_220917_02.raw	0/0	4.95634603500366			0	2.266E-11
High	Sequest HT (A2)	Unambiguous	[K].ANEIDVPAALIDSEIDVLR.[R]		2	2	A6T5H9; B5Y0U3	A6T5H9; B5Y0U3	0	2	0.711	0	1	1	1027.04431152344	2053.08134641688	0.0833463758115144	8.55584376040497E-05	HCD	MS2	0	26.035	78.8744587688	70515	Control_CNB3_220917_02.raw	0/0	4.36331796646118			0	4.62E-11
High	Sequest HT (A2)	Unambiguous	[R].EGLNVLQYFISTHGAR.[K]		1	1	A6TGP1	A6TGP1	0	3	0.4967	0	1	1	602.316223144531	1804.93411617359	0.0323522034868097	1.94645313058572E-05	HCD	MS2	53.40727	42.73	86.5819833904	77229	Control_CNB3_220917_03.raw	0/0	3.0233108997345			0	1.677E-06
High	Sequest HT (A2)	Unambiguous	[K].EANNLGIPVFAIVDTNSDPDGVDFVIPGnDDAIR.[A]	N29(Deamidated)	1	2	A6T4X1	A6T4X1; B5Y1K2	0	3		0.0086	2	2	1190.91687011719	3570.73605709156	3.52736124704874	0.00419841052109756	CID	MS2		30.925	78.8412730448	70489	Control_CNB3_220917_02.raw	0/0	4.59723949432373			0	2.759E-05
High	Sequest HT (A2)	Unambiguous	[K].EANNLGIPVFAIVDTnSDPDGVDFVIPGNDDAIR.[A]	N16(Deamidated)	1	2	A6T4X1	A6T4X1; B5Y1K2	0	3	0.0086	0	1	1	1190.91687011719	3570.73605709156	3.52736124704874	0.00419841052109756	CID	MS2		30.925	78.8412730448	70489	Control_CNB3_220917_02.raw	0/0	4.63794660568237			0	2.676E-07
High	Sequest HT (A2)	Unambiguous	[K].EANNLGIPVFAIVDTnSDPDGVDFVIPGNDDAIR.[A]	N16(Deamidated)	1	2	A6T4X1	A6T4X1; B5Y1K2	0	3		0.0394	3	3	1190.91687011719	3570.73605709156	3.52736124704874	0.00419841052109756	HCD	MS2	57.39494	42.15	78.8394853648	70487	Control_CNB3_220917_02.raw	0/0	4.63402891159058			0	7.675E-07
High	Sequest HT (A2)	Unambiguous	[K].EAnNLGIPVFAIVDTNSDPDGVDFVIPGNDDAIR.[A]	N3(Deamidated)	1	2	A6T4X1	A6T4X1; B5Y1K2	0	3		0.0145	2	2	1190.91687011719	3570.73605709156	3.52736124704874	0.00419841052109756	HCD	MS2	57.39494	42.15	78.8394853648	70487	Control_CNB3_220917_02.raw	0/0	4.75278377532959			0	9.141E-07
High	Sequest HT (A2)	Unambiguous	[K].EANnLGIPVFAIVDTNSDPDGVDFVIPGNDDAIR.[A]	N4(Deamidated)	1	2	A6T4X1	A6T4X1; B5Y1K2	0	3	0.0145	0	1	1	1190.91687011719	3570.73605709156	3.52736124704874	0.00419841052109756	HCD	MS2	57.39494	42.15	78.8394853648	70487	Control_CNB3_220917_02.raw	0/0	4.81620979309082			0	8.488E-07
High	Sequest HT (A2)	Unambiguous	[K].VINDNFGIVEGLMTTVHATTATQK.[T]		1	1	P24164	P24164	0	3	0.5654	0	1	1	854.107543945313	2560.30807857594	0.201376562775221	0.000171861978894109	CID	MS2		25.80442	78.838512612	70486	Control_CNB3_220917_02.raw	0/0	3.05916547775269			0	2.622E-09
High	Sequest HT (A2)	Unambiguous	[R].LGIVKPWNSTWFANTK.[E]		1	1	B5XNA0	B5XNA0	0	3	0.8523	0	1	1	621.336853027344	1861.99600582203	0.0408336184228906	2.53440104340067E-05	CID	MS2		23.53279	78.8369669568	70485	Control_CNB3_220917_02.raw	0/0	3.25390124320984			0	1.634E-10
High	Sequest HT (A2)	Unambiguous	[K].VINDNFGIVEGLMTTVHATTATQK.[T]		1	1	P24164	P24164	0	3	0.6707	0	1	1	854.107543945313	2560.30807857594	0.201376562775221	0.000171861978894109	HCD	MS2	15.45261	31.24	78.8360773128	70484	Control_CNB3_220917_02.raw	0/0	4.94565439224243			0	2.502E-14
High	Sequest HT (A2)	Unambiguous	[R].LGIVKPWNSTWFANTK.[E]		1	1	B5XNA0	B5XNA0	0	3	0.6734	0	1	1	621.336364746094	1861.99454097828	-0.745872585690675	-0.000462937239565993	HCD	MS2	0	24.56995	78.8352004736	70483	Control_CNB3_220917_02.raw	0/0	4.43970680236816			0	8.332E-09
High	Sequest HT (A2)	Unambiguous	[K].MVVTLIHPIAMDDGLR.[F]		1	1	A6TEX7	A6TEX7	0	3	0.8308	0	1	1	594.319213867188	1780.94308834156	-0.973572238312809	-0.000577959478960111	CID	MS2		18.97856	78.8331507122667	70481	Control_CNB3_220917_02.raw	0/0	2.60375881195068			0	2.222E-07
High	Sequest HT (A2)	Unambiguous	[R].EVLEAGPSIPVEILGLSGVPAAGDEVTVVR.[D]		1	2	A6TEI7	B5XSX4; A6TEI7	0	3	0.5768	0	1	1	991.874206542969	2973.60806636891	-2.09384623576349	-0.00207543036443288	HCD	MS2	23.15274	30.655	78.8207841496	70473	Control_CNB3_220917_02.raw	0/0	3.96556806564331			0	7.508E-07
High	Sequest HT (A2)	Unambiguous	[K].IIELAGHLDTYIPEPER.[A]		1	1	A6TEX7	A6TEX7	0	2	0.7151	0	1	1	983.513793945313	1966.02031126063	-3.9197657946213	-0.0038531846873866	CID	MS2		40.335	78.811903432	70463	Control_CNB3_220917_02.raw	0/0	3.36518931388855	10177220	78.7441940307617	0	1.684E-06
High	Sequest HT (A2)	Unambiguous	[K].IIELAGHLDTYIPEPER.[A]		1	1	A6TEX7	A6TEX7	0	2	0.5084	0	1	1	983.513793945313	1966.02031126063	-3.9197657946213	-0.0038531846873866	HCD	MS2	56.39009	33.1	78.8099032837333	70461	Control_CNB3_220917_02.raw	0/0	2.98696994781494	10177220	78.7441940307617	0	0.0001082
High	Sequest HT (A2)	Unambiguous	[K].ATLKPEGQQALDQLYTQLSNMDPK.[D]		1	1	P24017	P24017	0	3	0.7472	0	1	1	897.121826171875	2689.35092525563	0.286037734361831	0.000256418541842625	CID	MS2		23.73567	78.7427044472	70404	Control_CNB3_220917_02.raw	0/0	5.33507633209229			0	5.604E-10
High	Sequest HT (A2)	Unambiguous	[K].FGVSAAAAVAVAAGPVEAAEEK.[T]		1	1	A6TGN9	A6TGN9	0	2	0.6978	0	1	1	1008.02526855469	2015.04326047938	-0.563481691742118	-0.000567720312574238	HCD	MS2	7.892593	41.97	78.7436482536	70405	Control_CNB3_220917_02.raw	0/0	5.78554058074951			0	2.313E-12
High	Sequest HT (A2)	Unambiguous	[K].FVNELLPVIDSLDR.[A]		1	2	A6TCM1	B5XVJ9; A6TCM1	0	2	0.4771	0	1	1	815.445861816406	1629.88444700281	-0.123338291071277	-0.000100513593565665	HCD	MS2	0	33.1	78.7445125850667	70406	Control_CNB3_220917_02.raw	0/0	3.06294822692871			0	3.248E-05
High	Sequest HT (A2)	Unambiguous	[K].FGVSAAAAVAVAAGPVEAAEEK.[T]		1	1	A6TGN9	A6TGN9	0	2	0.8096	0	1	1	1008.02593994141	2015.04460325281	0.102892428956565	0.000103666406175762	CID	MS2		27.73	78.7454375245333	70407	Control_CNB3_220917_02.raw	0/0	5.199875831604			0	3.602E-10
High	Sequest HT (A2)	Unambiguous	[R].FRPSYFPFTEPSAEVDVMGK.[N]		1	2	A6TAI3	B5XQD0; A6TAI3	0	3	0.4594	0	1	1	768.705993652344	2304.10342769703	1.25738742432322	0.000965715677163341	HCD	MS2	58.59745	42.535	78.7630807072	70425	Control_CNB3_220917_02.raw	0/0	2.82976818084717			0	7.323E-05
High	Sequest HT (A2)	Unambiguous	[K].AnEIDVPAALIDSEIDVLR.[R]	N2(Deamidated)	2	2	A6T5H9; B5Y0U3	A6T5H9; B5Y0U3	0	3	0.4826	0	1	1	685.359924316406	2054.06521968922	0.0138209921962907	9.46307299320992E-06	HCD	MS2	84.93499	31.45521	78.7759343117333	70437	Control_CNB3_220917_02.raw	0/0	3.17372035980225	13717195.5	78.9704513549805	0	8.281E-06
High	Sequest HT (A2)	Unambiguous	[R].FGGEAVLAGSIIVR.[Q]		1	1	B5XSV6	B5XSV6	0	2	0.759	0	1	1	694.898559570313	1388.78984251063	0.156201213728361	0.000108465312564476	CID	MS2		30.20139	78.8841377613333	70525	Control_CNB3_220917_02.raw	0/0	3.31584572792053			0	1.213E-06
High	Sequest HT (A2)	Unambiguous	[K].AnEIDVPAALIDSEIDVLR.[R]	N2(Deamidated)	2	2	A6T5H9; B5Y0U3	A6T5H9; B5Y0U3	0	3	0.137	0	1	1	685.359924316406	2054.06521968922	0.0138209921962907	9.46307299320992E-06	CID	MS2		25.94857	78.7776757325333	70439	Control_CNB3_220917_02.raw	0/0	2.69588994979858	13717195.5	78.9704513549805	0	8.093E-07
High	Sequest HT (A2)	Unambiguous	[R].VGAGPFPTELFDETGEFLcK.[Q]	C19(Carbamidomethyl)	1	2	A6TH93	B5Y325; A6TH93	0	2	0.8717	0	1	1	1107.52697753906	2214.04667844813	1.95622641564807	0.00216558406255629	CID	MS2		33.1	78.7953978754667	70446	Control_CNB3_220917_02.raw	0/0	4.91206741333008			0	2.144E-08
High	Sequest HT (A2)	Unambiguous	[K].FADVAcAGPLLAAELDALGK.[A]	C6(Carbamidomethyl)	1	1	B5XUB8	B5XUB8	0	3	0.6364	0	1	1	668.014892578125	2002.03012447438	-0.631501400108048	-0.0004214285416874	CID	MS2		29.53234	78.7964983376	70447	Control_CNB3_220917_02.raw	0/0	4.73484325408936			0	4.337E-12
High	Sequest HT (A2)	Unambiguous	[K].GNTGENLLALLEGR.[L]		1	1	B5XNB5	B5XNB5	0	2	0.4131	0	1	1	728.89013671875	1456.7729968075	-1.67161831975883	-0.00121758624993618	HCD	MS2	8.107861	27.93387	78.7974750954667	70448	Control_CNB3_220917_02.raw	0/0	3.5146484375			0	1.326E-06
High	Sequest HT (A2)	Unambiguous	[K].GNTGENLLALLEGR.[L]		1	1	B5XNB5	B5XNB5	0	2	0.1633	0	1	1	728.890991210938	1456.77470579188	-0.498490095954831	-0.000363094062436176	CID	MS2		33.1	78.7991476565333	70450	Control_CNB3_220917_02.raw	0/0	2.51391649246216			0	6.03E-05
High	Sequest HT (A2)	Unambiguous	[K].KRPFYQVVVTDSR.[N]		1	2	A6TCL7	A6TCL7; B5XVK3	1	3	0.8024	0	1	1	532.294250488281	1594.86819820484	-1.13042138533184	-0.000600958385348349	HCD	MS2	72.57188	41.07	78.8014955341333	70452	Control_CNB3_220917_02.raw	0/0	3.39046382904053			0	6.394E-09
High	Sequest HT (A2)	Unambiguous	[K].KRPFYQVVVTDSR.[N]		1	2	A6TCL7	A6TCL7; B5XVK3	1	3	0.8635	0	1	1	532.294494628906	1594.86893062672	-0.67118528802985	-0.000356817760348349	CID	MS2		33.1	78.8031621165333	70454	Control_CNB3_220917_02.raw	0/0	2.70971393585205			0	2.817E-05
High	Sequest HT (A2)	Unambiguous	[K].FADVAcAGPLLAAELDALGK.[A]	C6(Carbamidomethyl)	1	1	B5XUB8	B5XUB8	0	3	0.73	0	1	1	668.014831542969	2002.02994136891	-0.722961239238448	-0.0004824636979374	HCD	MS2	26.2429	27.41534	78.7944603768	70445	Control_CNB3_220917_02.raw	0/0	5.25564289093018			0	3.249E-12
High	Sequest HT (A2)	Unambiguous	[-].METTKPSFQDVLEFVR.[L]		1	1	B5XPI0	B5XPI0	0	3	0.6694	0	1	1	642.992858886719	1926.96402340016	0.544286615826246	0.000349606718752208	HCD	MS2	22.33803	33.61	78.8850299496	70526	Control_CNB3_220917_02.raw	0/0	3.6893265247345			0	1.28E-07
High	Sequest HT (A2)	Unambiguous	[-].METTKPSFQDVLEFVR.[L]		1	1	B5XPI0	B5XPI0	0	3	0.7668	0	1	1	642.992858886719	1926.96402340016	0.544286615826246	0.000349606718752208	CID	MS2		27.325	78.8866604813333	70528	Control_CNB3_220917_02.raw	0/0	3.12823605537415			0	4.881E-07
High	Sequest HT (A2)	Unambiguous	[R].NQQIAGIGAALIEHWQR.[-]		1	8	P37323	P0A3M1; P0A9Z9; P30896; P0A9Z8; Q9S424; P37323; Q9AHN9; P0AD64	0	3	0.6554	0	1	1	635.674133300781	1905.00784664234	-0.581297874392954	-0.00036912588522379	HCD	MS2	22.99187	24.14566	78.8997245557333	70542	Control_CNB3_220917_02.raw	0/0	3.24695777893066			0	1.482E-08
High	Sequest HT (A2)	Unambiguous	[K].INPIEDMPHDAnGTPVDIVLnPLGVPSR.[M]	N12(Deamidated); N21(Deamidated)	1	2	A6TGP0	B5XYF5; A6TGP0	0	3	0.049	0	1	1	994.841186523438	2982.50900631031	7.13950311355547	0.00709782677063024	HCD	MS2	8.03602	21.58	79.010963396	70630	Control_CNB3_220917_02.raw	0/0	4.28833961486816			0	2.795E-07
High	Sequest HT (A2)	Unambiguous	[K].InPIEDMPHDAnGTPVDIVLNPLGVPSR.[M]	N2(Deamidated); N12(Deamidated)	1	2	A6TGP0	B5XYF5; A6TGP0	0	3		0.049	2	2	994.841186523438	2982.50900631031	7.13950311355547	0.00709782677063024	HCD	MS2	8.03602	21.58	79.010963396	70630	Control_CNB3_220917_02.raw	0/0	4.08040618896484			0	9.368E-08
High	Sequest HT (A2)	Unambiguous	[K].InPIEDMPHDAnGTPVDIVLNPLGVPSR.[M]	N2(Deamidated); N12(Deamidated)	1	2	A6TGP0	B5XYF5; A6TGP0	0	3	0.137	0	1	1	994.841186523438	2982.50900631031	7.13950311355547	0.00709782677063024	CID	MS2		31.435	79.0128009344	70632	Control_CNB3_220917_02.raw	0/0	4.1604585647583			0	3.233E-10
High	Sequest HT (A2)	Unambiguous	[K].FADVAcAGPLLAAELDALGK.[A]	C6(Carbamidomethyl)	1	1	B5XUB8	B5XUB8	0	2	0.8046	0	1	1	1001.52026367188	2002.03325071375	0.930032246432214	0.000930976874958134	CID	MS2		28.18	79.0316522234667	70644	Control_CNB3_220917_02.raw	0/0	5.22196197509766			0	4.716E-09
High	Sequest HT (A2)	Unambiguous	[K].EEGFIEDFKVEGDTKPELELTLK.[Y]		1	1	A6TEV8	A6TEV8	1	4	0.1803	0	1	1	667.342224121094	2666.34706659438	0.880277916702029	0.000586781093716127	HCD	MS2	20.56866	33.1	86.5789540909333	77226	Control_CNB3_220917_03.raw	0/0	2.43519353866577			0	9.207E-06
High	Sequest HT (A2)	Unambiguous	[K].IIELAGHLDTYIPEPER.[A]		1	1	A6TEX7	A6TEX7	0	3	0.6709	0	1	1	656.014038085938	1966.02756099781	-0.232261281709571	-0.00015221072908389	CID	MS2		18.107	79.0569863157333	70663	Control_CNB3_220917_02.raw	0/0	2.36774635314941			0	1.731E-05
High	Sequest HT (A2)	Unambiguous	[K].QLAMHVAASKPEFVKPEDVSAEVVEK.[E]		1	1	A6T4X2	A6T4X2	0	4	0.5465	0	1	1	710.373657226563	2838.47279901625	0.772798649415839	0.000548391562574579	HCD	MS2	28.78295	27.95431	79.0071488850667	70626	Control_CNB3_220917_02.raw	0/0	1.72368860244751			0	5.634E-05
High	Sequest HT (A2)	Unambiguous	[K].QLAMHVAASKPEFVKPEDVSAEVVEK.[E]		1	1	A6T4X2	A6T4X2	0	5	0.2481	0	1	1	568.500061035156	2838.47119865578	0.208987819155452	0.00011864115631397	HCD	MS2	12.43448	29.55023	79.0680463306667	70674	Control_CNB3_220917_02.raw	0/0	2.61986827850342			0	1.176E-05
High	Sequest HT (A2)	Unambiguous	[K].GDGEQVAGGETVAnWDPHTMPVITEVSGFIR.[F]	N14(Deamidated)	1	1	A6TGP1	A6TGP1	0	3	0.2914	0	1	1	1090.85437011719	3270.54855709156	3.47815998746049	0.00379181718756068	HCD	MS2	76.50752	33.1	79.0836271232	70690	Control_CNB3_220917_02.raw	0/0	5.48585796356201			0	2.837E-10
High	Sequest HT (A2)	Unambiguous	[K].GDGEQVAGGETVAnWDPHTMPVITEVSGFIR.[F]	N14(Deamidated)	1	1	A6TGP1	A6TGP1	0	3	0.0936	0	1	1	1090.85437011719	3270.54855709156	3.47815998746049	0.00379181718756068	CID	MS2		42.715	79.0857602957333	70692	Control_CNB3_220917_02.raw	0/0	4.7016019821167			0	6.879E-10
High	Sequest HT (A2)	Unambiguous	[R].LGLYPVVDSVAWIER.[L]		1	1	A6TGQ0	A6TGQ0	0	2	0.5652	0	1	1	858.968872070313	1716.93046751063	-0.853306614500204	-0.000732534687358566	HCD	MS2	0	33.1	79.1103507152	70703	Control_CNB3_220917_02.raw	0/0	2.52548146247864			0	0.0001222
High	Sequest HT (A2)	Unambiguous	[K].IAEQVIIQYGGSVNAGNAAELFTqPDIDGALVGGASLK.[A]	Q24(Deamidated)	1	1	Q7X222	Q7X222	0	3	0.1644	0	1	1	1263.32666015625	3787.96542720875	7.00986463377765	0.00885097958321894	HCD	MS2	27.00999	33.1	79.1222253442667	70715	Control_CNB3_220917_02.raw	0/0	5.11434459686279	22178264.375	79.1405792236328	0	4.438E-10
High	Sequest HT (A2)	Unambiguous	[K].IAEqVIIQYGGSVNAGNAAELFTQPDIDGALVGGASLK.[A]	Q4(Deamidated)	1	1	Q7X222	Q7X222	0	3	0.0651	0	1	1	1263.32666015625	3787.96542720875	7.00986463377765	0.00885097958321894	CID	MS2		41.55	79.1243879093333	70717	Control_CNB3_220917_02.raw	0/0	5.53097248077393	22178264.375	79.1405792236328	0	4.266E-07
High	Sequest HT (A2)	Unambiguous	[R].TKPHVNVGTIGHVDHGK.[T]		1	1	A6TEX7	A6TEX7	0	4	0.4843	0	1	1	449.744201660156	1795.95497675063	-0.675662013072298	-0.000303364843716736	HCD	MS2	0	33.1	79.1262146293333	70719	Control_CNB3_220917_02.raw	0/0	4.13169574737549			0	9.687E-09
High	Sequest HT (A2)	Unambiguous	[R].LGLYPVVDSVAWIER.[L]		1	1	A6TGQ0	A6TGQ0	0	2	0.5613	0	1	1	858.968811035156	1716.93034544031	-0.924404548077901	-0.000793569843608566	HCD	MS2	0	41.73	79.0750232378667	70681	Control_CNB3_220917_02.raw	0/0	2.68889713287354			0	4.162E-06
High	Sequest HT (A2)	Unambiguous	[R].HIYAqVIAPnGSEVLVAASTVEK.[A]	Q5(Deamidated); N10(Deamidated)	1	2	A6TEV6	B5XNA9; A6TEV6	0	3	0.5925	0	1	1	800.095275878906	2398.27127437672	8.8573444940712	0.00708070890618521	CID	MS2		40.5	79.1314707610667	70723	Control_CNB3_220917_02.raw	0/0	2.64502239227295	6304154.625	79.0425796508789	0	0.0003191
High	Sequest HT (A2)	Unambiguous	[K].IADQLIVGGGIANTFVAAQGHNVGK.[S]		1	1	B5XUB8	B5XUB8	0	3	0.5903	0	1	1	817.444030761719	2450.31753902516	1.0232623656686	0.000835771718660302	CID	MS2		41.365	79.0053013394667	70624	Control_CNB3_220917_02.raw	0/0	2.87510180473328			0	1.475E-05
High	Sequest HT (A2)	Unambiguous	[K].ISYISTGGGAFLEFVEGK.[V]		1	1	B5XUB8	B5XUB8	0	2	0.6364	0	1	1	937.982116699219	1874.95695676844	1.86725085177005	0.00175050421864853	CID	MS2		33.1	78.9778441349333	70604	Control_CNB3_220917_02.raw	0/0	4.06626987457275			0	1.682E-06
High	Sequest HT (A2)	Unambiguous	[R].AAEGSHIHLGAQNVDVNLSGAFTGETSAEMLK.[D]		1	1	Q7X222	Q7X222	0	4	0.584	0	1	1	814.398193359375	3254.5709435475	-1.132492850709	-0.000921445624953776	HCD	MS2	24.34459	31.45	78.9033288109333	70546	Control_CNB3_220917_02.raw	0/0	3.87225365638733	14300635.5	78.943229675293	0	2.376E-08
High	Sequest HT (A2)	Unambiguous	[R].LAAEQGIPVWAPEDVnHPLWIER.[I]	N16(Deamidated)	1	2	A6TF98	A6TF98; B5XTK9	0	3	0.2074	0	1	1	881.126220703125	2641.36410884938	8.7820391778117	0.00773211979181469	HCD	MS2	40.3059	31.075	78.9076054245333	70551	Control_CNB3_220917_02.raw	0/0	3.23070955276489			0	6.383E-05
High	Sequest HT (A2)	Unambiguous	[R].IAQFNVVSEAHnEGTIVSVSDGVIR.[I]	N12(Deamidated)	1	2	A6TG38	A6TG38; B5XZM2	0	3	0.2138	0	1	1	881.45947265625	2642.36386470875	8.26165896188878	0.00727670958345443	CID	MS2		39.825	78.9096012914667	70553	Control_CNB3_220917_02.raw	0/0	3.04051446914673			0	1.391E-06
High	Sequest HT (A2)	Unambiguous	[K].AANDDLLNSFWLLDSEK.[G]		1	1	A6TCJ1	A6TCJ1	0	2	0.6594	0	1	1	975.975463867188	1950.94365110438	-0.356983850149967	-0.000348227812310142	HCD	MS2	5.703083	33.1	78.924721212	70556	Control_CNB3_220917_02.raw	0/0	5.48905897140503			0	3.797E-10
High	Sequest HT (A2)	Unambiguous	[K].AANDDLLNSFWLLDSEK.[G]		1	1	A6TCJ1	A6TCJ1	0	2	0.7932	0	1	1	975.976867675781	1950.94645872156	1.08212290397729	0.00105558078143986	CID	MS2		42.48	78.9266944661333	70558	Control_CNB3_220917_02.raw	0/0	4.97664737701416			0	3.058E-09
High	Sequest HT (A2)	Unambiguous	[R].ALDILTVTPPDVFNHNLENVPR.[L]		1	1	B5XZS6	B5XZS6	0	3	0.2574	0	1	1	825.439392089844	2474.30362300953	-0.0708484013348394	-5.84334895089948E-05	HCD	MS2	36.48531	33.1	78.940137264	70572	Control_CNB3_220917_02.raw	0/0	3.03412437438965			0	2.599E-07
High	Sequest HT (A2)	Unambiguous	[K].IADQLIVGGGIANTFVAAQGHNVGK.[S]		1	1	B5XUB8	B5XUB8	0	3	0.7112	0	1	1	817.444030761719	2450.31753902516	1.0232623656686	0.000835771718660302	HCD	MS2	0	30.88	79.0029138013333	70622	Control_CNB3_220917_02.raw	0/0	4.57161617279053			0	4.003E-10
High	Sequest HT (A2)	Unambiguous	[R].ALDILTVTPPDVFNHNLENVPR.[L]		1	1	B5XZS6	B5XZS6	0	3	0.4919	0	1	1	825.439392089844	2474.30362300953	-0.0708484013348394	-5.84334895089948E-05	CID	MS2		41.265	78.9421792456	70574	Control_CNB3_220917_02.raw	0/0	1.85356509685516			0	0.0001128
High	Sequest HT (A2)	Unambiguous	[R].TDSFLFHYnFPPYSVGETGMVGSPK.[R]	N9(Deamidated)	1	2	A6TEI3	A6TEI3; B5XSX9	0	3	0.372	0	1	1	926.7685546875	2778.2911108025	5.5848464170133	0.00517208083325131	CID	MS2		21.58	78.9487556954667	70581	Control_CNB3_220917_02.raw	0/0	3.35540437698364			0	7.302E-06
High	Sequest HT (A2)	Unambiguous	[R].QVGVPYIIVFLNK.[C]		1	1	A6TEX7	A6TEX7	0	2	0.828	0	1	1	745.443542480469	1489.87980833094	1.40684092414055	0.0010480104688213	HCD	MS2	38.37182	28.465	78.9654069117333	70591	Control_CNB3_220917_02.raw	0/0	3.14038181304932			0	3.481E-06
High	Sequest HT (A2)	Unambiguous	[R].ALLNSMVIGVTEGFTK.[K]		1	2	A6TEV7	A6TEV7; B5XNA8	0	2	0.6891	0	1	1	840.455993652344	1679.90471067469	0.620133586794481	0.000520882343835183	CID	MS2		25.615	78.96621124	70592	Control_CNB3_220917_02.raw	0/0	3.86204814910889			0	6.282E-06
High	Sequest HT (A2)	Unambiguous	[R].QVGVPYIIVFLNK.[C]		1	1	A6TEX7	A6TEX7	0	2	0.868	0	1	1	745.443542480469	1489.87980833094	1.40684092414055	0.0010480104688213	CID	MS2		33.46542	78.9671906728	70593	Control_CNB3_220917_02.raw	0/0	1.97003543376923			0	0.0001288
High	Sequest HT (A2)	Unambiguous	[K].IGLELGLPYDMLYR.[H]		1	2	A6TCC2	B5XNM4; A6TCC2	0	2	0.7447	0	1	1	826.939025878906	1652.87077512781	-0.523593100544915	-0.000432716093541785	HCD	MS2	0	34.915	78.9681094490667	70594	Control_CNB3_220917_02.raw	0/0	2.81589984893799			0	3.837E-05
High	Sequest HT (A2)	Unambiguous	[K].ISYISTGGGAFLEFVEGK.[V]		1	1	B5XUB8	B5XUB8	0	2	0.6269	0	1	1	937.97900390625	1874.9507311825	-1.45314407236768	-0.00136228875010147	HCD	MS2	36.92642	39.33	78.9761254010667	70602	Control_CNB3_220917_02.raw	0/0	3.34666538238525			0	2.866E-06
High	Sequest HT (A2)	Unambiguous	[R].TDSFLFHYnFPPYSVGETGMVGSPK.[R]	N9(Deamidated)	1	2	A6TEI3	A6TEI3; B5XSX9	0	3	0.5441	0	1	1	926.7685546875	2778.2911108025	5.5848464170133	0.00517208083325131	HCD	MS2	31.12871	39.325	78.9470038565333	70579	Control_CNB3_220917_02.raw	0/0	4.54150533676147			0	4.279E-05
High	Sequest HT (A2)	Unambiguous	[R].LPSEFDLSAFLHAGENR.[L]		1	2	A6TI29	A6TI29; A7KGA5	0	3	0.704	0	1	1	634.982849121094	1902.93399410328	-0.240437455946941	-0.000152512239462036	CID	MS2		27.36785	81.0202467197333	72348	Control_CNB3_220917_02.raw	0/0	2.77345705032349			0	4.028E-05
High	Sequest HT (A2)	Unambiguous	[K].ALIEEMASAYEDPSEVVEFYSK.[N]		1	1	A6T5H9	A6T5H9	0	3	0.5655	0	1	1	836.390747070313	2507.15768795094	1.70496584465125	0.0014248703123485	CID	MS2		38.41	74.7497992178667	67010	Control_CNB3_220917_02.raw	0/0	4.12361240386963			0	3.691E-07
High	Sequest HT (A2)	Unambiguous	[K].MVVTLIHPIAMDDGLR.[F]		1	1	A6TEX7	A6TEX7	0	2	0.5139	0	1	1	890.977294921875	1780.94731321375	1.39869226689069	0.00124549687529907	CID	MS2		28.99	74.7332084290667	66993	Control_CNB3_220917_02.raw	0/0	2.51498985290527			0	0.000289
High	Sequest HT (A2)	Unambiguous	[K].GVDLGEFPIMTFAEAER.[R]		1	1	A6TB35	A6TB35	0	2	0.6451	0	1	1	941.453918457031	1881.90056028406	-2.42577900229246	-0.00228254296871455	HCD	MS2	39.80915	33.1	69.3830600136	62644	Control_CNB3_220917_02.raw	0/0	3.54645299911499			0	1.6E-07
High	Sequest HT (A2)	Unambiguous	[K].AANDDLLNSFWLLDSEK.[G]		1	1	A6TCJ1	A6TCJ1	0	2	0.75	0	1	1	975.976928710938	1950.94658079188	1.14469276285239	0.00111661593768986	CID	MS2		42.505	69.37432282	62634	Control_CNB3_220917_02.raw	0/0	3.92417883872986			0	1.981E-08
High	Sequest HT (A2)	Unambiguous	[K].AANDDLLNSFWLLDSEK.[G]		1	1	A6TCJ1	A6TCJ1	0	2	0.515	0	1	1	975.976928710938	1950.94658079188	1.14469276285239	0.00111661593768986	HCD	MS2	38.57829	33.1	69.3722918522667	62632	Control_CNB3_220917_02.raw	0/0	3.99960923194885			0	1.185E-09
High	Sequest HT (A2)	Unambiguous	[K].FGVSAAAAVAVAAGPVEAAEEK.[T]		1	1	A6TGN9	A6TGN9	0	2	0.8227	0	1	1	1008.02532958984	2015.04338254969	-0.502902226224056	-0.000506685156324238	CID	MS2		32.34263	69.3428468752	62606	Control_CNB3_220917_02.raw	0/0	5.63685083389282			0	4.396E-12
High	Sequest HT (A2)	Unambiguous	[K].TTLTAAITTVLAK.[T]		1	1	A6TEX7	A6TEX7	0	2	0.9055	0	1	1	652.395080566406	1303.78288450281	-0.198428081378307	-0.000129353593820269	CID	MS2		7.910402	69.3064276888	62577	Control_CNB3_220917_02.raw	0/0	3.81365156173706			0	2.021E-07
High	Sequest HT (A2)	Unambiguous	[K].FGVSAAAAVAVAAGPVEAAEEK.[T]		1	1	A6TGN9	A6TGN9	0	3	0.6295	0	1	1	672.352783203125	2015.04379634938	-0.297547104342185	-0.000199856875042315	HCD	MS2	0	32.32186	86.9166084456	77554	Control_CNB3_220917_03.raw	0/0	4.13185119628906			0	1.365E-07
High	Sequest HT (A2)	Unambiguous	[R].ALLNSMVIGVTEGFTK.[K]		1	2	A6TEV7	A6TEV7; B5XNA8	0	2	0.6538	0	1	1	840.45556640625	1679.9038561825	0.111478118439897	9.36362500851828E-05	CID	MS2		35.9963	69.2804102173333	62559	Control_CNB3_220917_02.raw	0/0	2.86476469039917			0	1.94E-05
High	Sequest HT (A2)	Unambiguous	[R].ALLNSMVIGVTEGFTK.[K]		1	2	A6TEV7	A6TEV7; B5XNA8	0	2	0.5472	0	1	1	840.454833984375	1679.90239133875	-0.760502684453676	-0.000638785624914817	HCD	MS2	0	33.1	69.2784412813333	62557	Control_CNB3_220917_02.raw	0/0	3.71184277534485			0	9.154E-08
High	Sequest HT (A2)	Unambiguous	[K].IIELAGHLDTYIPEPER.[A]		1	1	A6TEX7	A6TEX7	0	2	0.7399	0	1	1	983.517883300781	1966.02848997156	0.240251694528847	0.000236170781363398	CID	MS2		31.21	69.2436367066667	62529	Control_CNB3_220917_02.raw	0/0	3.72538042068481			0	1.278E-05
High	Sequest HT (A2)	Unambiguous	[K].IIELAGHLDTYIPEPER.[A]		1	1	A6TEX7	A6TEX7	0	2	0.7164	0	1	1	983.516662597656	1966.02604856531	-1.00154457088911	-0.000984532343636602	HCD	MS2	34.83094	33.7	69.2419869514667	62527	Control_CNB3_220917_02.raw	0/0	3.35140943527222			0	5.375E-07
High	Sequest HT (A2)	Unambiguous	[R].QVGVPYIIVFLNK.[C]		1	1	A6TEX7	A6TEX7	0	2	0.9427	0	1	1	745.4423828125	1489.877488995	-0.149888140491176	-0.000111657499928697	CID	MS2		19.30409	69.221521536	62507	Control_CNB3_220917_02.raw	0/0	2.78543782234192			0	3.01E-06
High	Sequest HT (A2)	Unambiguous	[R].QVGVPYIIVFLNK.[C]		1	1	A6TEX7	A6TEX7	0	2	0.9293	0	1	1	745.4423828125	1489.877488995	-0.149888140491176	-0.000111657499928697	HCD	MS2	24.66906	20.76726	69.219339788	62505	Control_CNB3_220917_02.raw	0/0	3.1050443649292			0	3.405E-07
High	Sequest HT (A2)	Unambiguous	[K].EGVITVEDGTGLEDELDVVEGMqFDR.[G]	Q23(Deamidated)	1	3	A6TH53	O66026; B5Y368; A6TH53	0	3	0.5601	0	1	1	951.778991699219	2853.32242183766	8.4751069197782	0.00806066921885806	HCD	MS2	31.85056	21.265	69.20973394	62496	Control_CNB3_220917_02.raw	0/0	3.66490077972412			0	5.263E-05
High	Sequest HT (A2)	Unambiguous	[K].AGDGNYGYNAATEEYGNMIDFGILDPTK.[V]		1	3	A6TH53	O66026; B5Y368; A6TH53	0	2	0.8935	0	1	1	1498.66906738281	2996.33085813563	1.8025096745677	0.00270045281240527	CID	MS2		33.1	69.2003509589333	62485	Control_CNB3_220917_02.raw	0/0	3.09510684013367	12373605.25	69.4031448364258	0	1.19E-05
High	Sequest HT (A2)	Unambiguous	[K].AGDGNYGYNAATEEYGNMIDFGILDPTK.[V]		1	3	A6TH53	O66026; B5Y368; A6TH53	0	2	0.8285	0	1	1	1498.66906738281	2996.33085813563	1.8025096745677	0.00270045281240527	HCD	MS2	0	43.405	69.1985804610667	62483	Control_CNB3_220917_02.raw	0/0	3.78687858581543	12373605.25	69.4031448364258	0	4.681E-07
High	Sequest HT (A2)	Unambiguous	[K].EAAIQVSNVAIFNAATGK.[A]		1	1	A6TEW1	A6TEW1	0	2	0.6656	0	1	1	902.486511230469	1803.96574583094	3.2194179118701	0.0029038504685559	CID	MS2		33.1	69.1965513770667	62481	Control_CNB3_220917_02.raw	0/0	3.20483016967773			0	2.185E-08
High	Sequest HT (A2)	Unambiguous	[K].EAAIQVSNVAIFNAATGK.[A]		1	1	A6TEW1	A6TEW1	0	2	0.6331	0	1	1	902.486511230469	1803.96574583094	3.2194179118701	0.0029038504685559	HCD	MS2	51.80362	41.01	69.1947786909333	62479	Control_CNB3_220917_02.raw	0/0	4.17329454421997			0	3.178E-08
High	Sequest HT (A2)	Unambiguous	[K].FPAIIYGGEAAPVAIELDHDK.[L]		1	1	B5XP25	B5XP25	0	3	0.639	0	1	1	742.720153808594	2226.14590816578	0.807789474662983	0.000599418593689431	HCD	MS2	80.54781	18.8581	69.0707151514667	62357	Control_CNB3_220917_02.raw	0/0	3.49167108535767			0	1.072E-09
High	Sequest HT (A2)	Unambiguous	[K].FPAIIYGGEAAPVAIELDHDK.[L]		1	1	B5XP25	B5XP25	0	3	0.4642	0	1	1	742.720153808594	2226.14590816578	0.807789474662983	0.000599418593689431	CID	MS2		19.58143	69.0725192984	62359	Control_CNB3_220917_02.raw	0/0	2.65193009376526			0	7.812E-10
High	Sequest HT (A2)	Unambiguous	[K].GMNTAVGDEGGYAPNLGSnAEALAVIAEAVK.[A]	N19(Deamidated)	1	2	A6TD53	B5XV19; A6TD53	0	3	0.0699	0	1	1	997.491638183594	2990.46036129078	6.4221998624522	0.00640173692708279	HCD	MS2	51.09346	34.36	69.0817125850667	62369	Control_CNB3_220917_02.raw	0/0	5.00856637954712			0	5.469E-09
High	Sequest HT (A2)	Unambiguous	[K].GMNTAVGDEGGYAPNLGSnAEALAVIAEAVK.[A]	N19(Deamidated)	1	2	A6TD53	B5XV19; A6TD53	0	3	0.0342	0	1	1	997.491638183594	2990.46036129078	6.4221998624522	0.00640173692708279	CID	MS2		23.995	69.0833770066667	62371	Control_CNB3_220917_02.raw	0/0	4.08856916427612			0	8.278E-07
High	Sequest HT (A2)	Unambiguous	[K].GMNTAVGDEGGYAPnLGSNAEALAVIAEAVK.[A]	N15(Deamidated)	1	2	A6TD53	B5XV19; A6TD53	0	3		0.0342	2	2	997.491638183594	2990.46036129078	6.4221998624522	0.00640173692708279	CID	MS2		23.995	69.0833770066667	62371	Control_CNB3_220917_02.raw	0/0	3.94851994514465			0	5.03E-07
High	Sequest HT (A2)	Unambiguous	[R].FGASSLLASLLK.[A]		1	1	B5Y277	B5Y277	0	2	1	0	1	1	603.858520507813	1206.70976438563	0.426205090447752	0.000257152812537242	HCD	MS2	57.37282	33.1	86.917483344	77555	Control_CNB3_220917_03.raw	0/0	2.6028733253479			0	0.0003824
High	Sequest HT (A2)	Unambiguous	[K].GVDLGEFPIMTFAEAER.[R]		1	1	A6TB35	A6TB35	0	2	0.5629	0	1	1	941.453918457031	1881.90056028406	-2.42577900229246	-0.00228254296871455	CID	MS2		39.18	69.3850347765333	62646	Control_CNB3_220917_02.raw	0/0	3.49775862693787			0	2.391E-05
High	Sequest HT (A2)	Unambiguous	[K].GNTGENLLALLEGR.[L]		1	1	B5XNB5	B5XNB5	0	2	0.5049	0	1	1	728.890747070313	1456.77421751063	-0.83366958847026	-0.000607234687436176	HCD	MS2	0	23.80461	69.1056807328	62392	Control_CNB3_220917_02.raw	0/0	3.0534040927887			0	1.072E-06
High	Sequest HT (A2)	Unambiguous	[K].GDLGLVIAcLPYA.[-]	C9(Carbamidomethyl)	1	1	B5XQC8	B5XQC8	0	2	0.5816	0	1	1	681.360107421875	1361.71293821375	-0.301991788673821	-0.000205613125029203	HCD	MS2	5.195776	18.00774	69.1223253629333	62408	Control_CNB3_220917_02.raw	0/0	2.94498085975647			0	6.285E-06
High	Sequest HT (A2)	Unambiguous	[K].GDLGLVIAcLPYA.[-]	C9(Carbamidomethyl)	1	1	B5XQC8	B5XQC8	0	2	0.7532	0	1	1	681.360107421875	1361.71293821375	-0.301991788673821	-0.000205613125029203	CID	MS2		22.3201	69.1239942976	62410	Control_CNB3_220917_02.raw	0/0	3.08176946640015			0	5.121E-06
High	Sequest HT (A2)	Unambiguous	[K].AGDGNYGYNAATEEYGNMIDFGILDPTK.[V]		1	3	A6TH53	O66026; B5Y368; A6TH53	0	3	0.7383	0	1	1	999.446105957031	2996.32376461109	-0.564898216358208	-0.000564206302139307	HCD	MS2	0	33.1	69.1340914261333	62420	Control_CNB3_220917_02.raw	0/0	4.70291709899902			0	5.511E-10
High	Sequest HT (A2)	Unambiguous	[K].AGDGNYGYNAATEEYGNMIDFGILDPTK.[V]		1	3	A6TH53	O66026; B5Y368; A6TH53	0	3	0.8027	0	1	1	999.446105957031	2996.32376461109	-0.564898216358208	-0.000564206302139307	CID	MS2		41.13	69.136122912	62422	Control_CNB3_220917_02.raw	0/0	3.75198936462402			0	9.495E-09
High	Sequest HT (A2)	Unambiguous	[K].IADQISDAVLDAILEQDPK.[A]		1	2	A6TDV1	A6TDV1; B5XUA8	0	2	0.6246	0	1	1	1027.53381347656	2054.06035032313	-2.35656925407749	-0.00242027343733753	HCD	MS2	53.72961	28.555	69.1670523976	62453	Control_CNB3_220917_02.raw	0/0	3.088618516922			0	8.222E-06
High	Sequest HT (A2)	Unambiguous	[K].IADQISDAVLDAILEQDPK.[A]		1	2	A6TDV1	A6TDV1; B5XUA8	0	2	0.6297	0	1	1	1027.53381347656	2054.06035032313	-2.35656925407749	-0.00242027343733753	CID	MS2		37.65	69.1690072248	62455	Control_CNB3_220917_02.raw	0/0	3.42811965942383			0	2.239E-05
High	Sequest HT (A2)	Unambiguous	[K].GNTGENLLALLEGR.[L]		1	1	B5XNB5	B5XNB5	0	2	0.4178	0	1	1	728.890747070313	1456.77421751063	-0.83366958847026	-0.000607234687436176	CID	MS2		23.13664	69.1073487650667	62394	Control_CNB3_220917_02.raw	0/0	3.04344844818115			0	4.126E-05
High	Sequest HT (A2)	Unambiguous	[R].IAqFNVVSEAHNEGTIVSVSDGVIR.[I]	Q3(Deamidated)	1	2	A6TG38	A6TG38; B5XZM2	0	3		0.0169	2	2	881.458190917969	2642.36001949391	6.80642917201746	0.00599497130220443	CID	MS2		42.435	69.0633344258667	62351	Control_CNB3_220917_02.raw	0/0	4.07382440567017	4483264.5	69.0034027099609	0	4.658E-07
High	Sequest HT (A2)	Unambiguous	[K].TAEDYLGEPVTEAVITVPAYFNDAQR.[Q]		1	2	A6T4F4	A6T4F4; B5Y242	0	3	0.5765	0	1	1	957.135314941406	2869.39139156422	0.818203520814868	0.000782581406080377	HCD	MS2	0	31.405	69.4089753416	62667	Control_CNB3_220917_02.raw	0/0	4.50620222091675			0	2.78E-08
High	Sequest HT (A2)	Unambiguous	[R].GnPTVEAEVHLEGGFVGMAAAPSGASTGSR.[E]	N2(Deamidated)	1	2	A6TD53	B5XV19; A6TD53	0	3	0.5195	0	1	1	953.124206542969	2857.35806636891	5.58404919203795	0.00531851296845209	HCD	MS2	55.77127	41.73	69.4119565917333	62670	Control_CNB3_220917_02.raw	0/0	4.62169551849365	25569000	69.3423156738281	0	0.0002024
High	Sequest HT (A2)	Unambiguous	[R].IAQFNVVSEAHNEGTIVSVSDGVIR.[I]		1	2	A6TG38	A6TG38; B5XZM2	0	3	0.6	0	1	1	881.123291015625	2641.35531978688	-1.02174453658032	-0.000899597708212241	CID	MS2		19.375	69.6104126253333	62834	Control_CNB3_220917_02.raw	0/0	3.60491871833801	16817128.25	69.5652084350586	0	2.553E-08
High	Sequest HT (A2)	Unambiguous	[R].IAQFNVVSEAHNEGTIVSVSDGVIR.[I]		1	2	A6TG38	A6TG38; B5XZM2	0	3	0.4101	0	1	1	881.123291015625	2641.35531978688	-1.02174453658032	-0.000899597708212241	HCD	MS2	0	38.355	69.6086814245333	62832	Control_CNB3_220917_02.raw	0/0	3.56306982040405	16817128.25	69.5652084350586	0	3.072E-07
High	Sequest HT (A2)	Selected	[K].ELLSIGIQPDILIcR.[S]	C14(Carbamidomethyl)	1	2	A6TD54	B5XV18; A6TD54	0	2	0.034	0	1	1	870.489440917969	1739.97160520594	-0.466820079467403	-0.000406127031094883	HCD	MS2	0	33.1	69.6057333746667	62829	Control_CNB3_220917_02.raw	0/0	2.65232872962952			0	1.771E-06
High	Sequest HT (A2)	Unambiguous	[R].IFTEDGVSIPVTVIEVEANR.[V]		1	1	A6TEX2	A6TEX2	0	2	0.6416	0	1	1	1094.5771484375	2188.147020245	-1.17401708403287	-0.00128446250005254	CID	MS2		33.1	69.6027709685333	62826	Control_CNB3_220917_02.raw	0/0	3.8471052646637			0	4.047E-07
High	Sequest HT (A2)	Unambiguous	[R].IFTEDGVSIPVTVIEVEANR.[V]		1	1	A6TEX2	A6TEX2	0	2	0.6154	0	1	1	1094.5771484375	2188.147020245	-1.17401708403287	-0.00128446250005254	HCD	MS2	8.352031	42.495	69.600969392	62824	Control_CNB3_220917_02.raw	0/0	4.55472183227539			0	2.538E-11
High	Sequest HT (A2)	Unambiguous	[R].QVGVPYIIVFLNK.[C]		1	1	A6TEX7	A6TEX7	0	2	0.8985	0	1	1	745.443725585938	1489.88017454188	1.65264025013503	0.0012311159375713	HCD	MS2	0	21.51148	69.5969194298667	62820	Control_CNB3_220917_02.raw	0/0	3.24694061279297			0	7.7E-07
High	Sequest HT (A2)	Unambiguous	[R].IAqFNVVSEAHNEGTIVSVSDGVIR.[I]	Q3(Deamidated)	1	2	A6TG38	A6TG38; B5XZM2	0	3		0.0142	2	2	881.457946777344	2642.35928707203	6.5292425453753	0.00575083067720443	CID	MS2		33.1	69.5848675810667	62811	Control_CNB3_220917_02.raw	0/0	4.15834379196167			0	1.426E-08
High	Sequest HT (A2)	Unambiguous	[R].IAQFNVVSEAHnEGTIVSVSDGVIR.[I]	N12(Deamidated)	1	2	A6TG38	A6TG38; B5XZM2	0	3	0.0142	0	1	1	881.457946777344	2642.35928707203	6.5292425453753	0.00575083067720443	CID	MS2		33.1	69.5848675810667	62811	Control_CNB3_220917_02.raw	0/0	4.21838808059692			0	6.618E-09
High	Sequest HT (A2)	Unambiguous	[R].IAQFNVVSEAHNEGTIVSVSDGVIR.[I]		1	2	A6TG38	A6TG38; B5XZM2	0	3	0.481	0	1	1	881.125610351563	2641.36227779469	1.61250942049614	0.00141973822928776	HCD	MS2	0	39.27	69.5831179362667	62809	Control_CNB3_220917_02.raw	0/0	3.94747281074524	16817128.25	69.5652084350586	0	1.274E-08
High	Sequest HT (A2)	Unambiguous	[K].QYPIVSIEDGLDESDWEGFAYQTK.[V]		1	1	A6TD53	A6TD53	0	2	0.7176	0	1	1	1395.64245605469	2790.27763547938	-0.165198811555032	-0.000230475312719136	CID	MS2		33.1	69.5737992914667	62799	Control_CNB3_220917_02.raw	0/0	3.47160172462463	12431427.25	69.4992523193359	0	0.0003067
High	Sequest HT (A2)	Unambiguous	[K].QYPIVSIEDGLDESDWEGFAYQTK.[V]		1	1	A6TD53	A6TD53	0	2	0.7545	0	1	1	1395.64245605469	2790.27763547938	-0.165198811555032	-0.000230475312719136	HCD	MS2	0	37.12	69.5721287096	62797	Control_CNB3_220917_02.raw	0/0	3.90795230865479	12431427.25	69.4992523193359	0	6.455E-07
High	Sequest HT (A2)	Unambiguous	[K].GMNTAVGDEGGYAPNLGSNAEALAVIAEAVK.[A]		1	2	A6TD53	B5XV19; A6TD53	0	3	0.6675	0	1	1	997.157836914063	2989.45895748219	0.607937194727515	0.000605800729166125	CID	MS2		14.92	69.5608068357333	62791	Control_CNB3_220917_02.raw	0/0	3.94085001945496			0	1.171E-06
High	Sequest HT (A2)	Unambiguous	[K].ITTVQAAIDYInGHQA.[-]	N12(Deamidated)	1	1	B5XXH6	B5XXH6	0	2	0.0721	0	1	1	858.433471679688	1715.85966672938	-0.130238270766271	-0.000111735312488426	CID	MS2		33.1	69.5279346858667	62774	Control_CNB3_220917_02.raw	0/0	3.05405139923096	16418137.5	69.5136642456055	0	8.073E-07
High	Sequest HT (A2)	Unambiguous	[K].ITTVQAAIDYINGHqA.[-]	Q15(Deamidated)	1	1	B5XXH6	B5XXH6	0	2		0.0129	2	2	858.433471679688	1715.85966672938	-0.130238270766271	-0.000111735312488426	HCD	MS2	62.30475	42.61	69.5261913546667	62772	Control_CNB3_220917_02.raw	0/0	3.05206513404846	16418137.5	69.5136642456055	0	0.0001153
High	Sequest HT (A2)	Unambiguous	[K].ITTVQAAIDYInGHQA.[-]	N12(Deamidated)	1	1	B5XXH6	B5XXH6	0	2	0.0129	0	1	1	858.433471679688	1715.85966672938	-0.130238270766271	-0.000111735312488426	HCD	MS2	62.30475	42.61	69.5261913546667	62772	Control_CNB3_220917_02.raw	0/0	3.09291386604309	16418137.5	69.5136642456055	0	6.798E-05
High	Sequest HT (A2)	Unambiguous	[K].GMNTAVGDEGGYAPnLGSNAEALAVIAEAVK.[A]	N15(Deamidated)	1	2	A6TD53	B5XV19; A6TD53	0	3		0.0424	2	2	997.49072265625	2990.45761470875	5.50374606654125	0.00548620958333279	CID	MS2		33.1	69.5204622645333	62766	Control_CNB3_220917_02.raw	0/0	4.29083871841431			0	3.512E-07
High	Sequest HT (A2)	Unambiguous	[K].GMNTAVGDEGGYAPNLGSnAEALAVIAEAVK.[A]	N19(Deamidated)	1	2	A6TD53	B5XV19; A6TD53	0	3	0.0424	0	1	1	997.49072265625	2990.45761470875	5.50374606654125	0.00548620958333279	CID	MS2		33.1	69.5204622645333	62766	Control_CNB3_220917_02.raw	0/0	4.48264074325562			0	1.585E-07
High	Sequest HT (A2)	Unambiguous	[R].FGGEAVLAGSIIVR.[Q]		1	1	B5XSV6	B5XSV6	0	2	0.7735	0	1	1	694.898376464844	1388.78947629969	-0.107489507137342	-7.46401561855237E-05	CID	MS2		28.3	86.8528383928	77487	Control_CNB3_220917_03.raw	0/0	2.86523747444153			0	7.046E-06
High	Sequest HT (A2)	Unambiguous	[K].GLPIPVVITVYADR.[S]		1	2	A6TGN5	B5XYF9; A6TGN5	0	2	0.764	0	1	1	756.942810058594	1512.87834348719	-0.0641510973909528	-4.85264060898771E-05	CID	MS2		22.46963	69.4769079816	62727	Control_CNB3_220917_02.raw	0/0	2.50003933906555			0	1.361E-05
High	Sequest HT (A2)	Unambiguous	[K].FPAIIYGGEAAPVAIELDHDK.[L]		1	1	B5XP25	B5XP25	0	3	0.6831	0	1	1	742.7197265625	2226.1446264275	0.232023388566329	0.000172172499939431	HCD	MS2	51.24639	12.75486	69.4779057397333	62728	Control_CNB3_220917_02.raw	0/0	4.85614156723022			0	2.07E-13
High	Sequest HT (A2)	Unambiguous	[K].FPAIIYGGEAAPVAIELDHDK.[L]		1	1	B5XP25	B5XP25	0	3	0.5357	0	1	1	742.7197265625	2226.1446264275	0.232023388566329	0.000172172499939431	CID	MS2		17.28586	69.4804328413333	62729	Control_CNB3_220917_02.raw	0/0	3.64375281333923			0	7.916E-10
High	Sequest HT (A2)	Unambiguous	[K].GDLGLVIAcLPYA.[-]	C9(Carbamidomethyl)	1	1	B5XQC8	B5XQC8	0	2	0.7171	0	1	1	681.359436035156	1361.71159544031	-1.28808290546592	-0.000876999843779203	CID	MS2		11.59725	69.4852032373333	62733	Control_CNB3_220917_02.raw	0/0	3.03502535820007			0	2.909E-06
High	Sequest HT (A2)	Unambiguous	[K].IADQLIVGGGIAnTFVAAQGHNVGK.[S]	N13(Deamidated)	1	1	B5XUB8	B5XUB8	0	3	0.0337	0	1	1	817.776123046875	2451.31381588063	6.02463034386902	0.00492272354157697	HCD	MS2	53.32451	33.1	69.5009609738667	62748	Control_CNB3_220917_02.raw	0/0	4.4512791633606			0	1.762E-10
High	Sequest HT (A2)	Unambiguous	[K].TAEDYLGEPVTEAVITVPAYFNDAQR.[Q]		1	2	A6T4F4	A6T4F4; B5Y242	0	3	0.5332	0	1	1	957.135314941406	2869.39139156422	0.818203520814868	0.000782581406080377	CID	MS2		40.11	69.4109963088	62669	Control_CNB3_220917_02.raw	0/0	4.36956453323364			0	7.117E-07
High	Sequest HT (A2)	Unambiguous	[K].IADQLIVGGGIANTFVAAqGHNVGK.[S]	Q19(Deamidated)	1	1	B5XUB8	B5XUB8	0	3		0.0337	2	2	817.776123046875	2451.31381588063	6.02463034386902	0.00492272354157697	HCD	MS2	53.32451	33.1	69.5009609738667	62748	Control_CNB3_220917_02.raw	0/0	4.30329608917236			0	6.933E-10
High	Sequest HT (A2)	Unambiguous	[R].FGGEAVLAGSIIVR.[Q]		1	1	B5XSV6	B5XSV6	0	2	0.5522	0	1	1	694.898376464844	1388.78947629969	-0.107489507137342	-7.46401561855237E-05	HCD	MS2	0	40.74	86.851227972	77485	Control_CNB3_220917_03.raw	0/0	2.96595215797424			0	2.377E-05
High	Sequest HT (A2)	Unambiguous	[K].GNVVNLALGFSHPVDHQLPAGITAEcPTQTEIVLK.[G]	C26(Carbamidomethyl)	1	1	A6TEV7	A6TEV7	0	4	0.7211	0	1	1	932.238159179688	3725.93080682875	-0.308207788990866	-0.000287090312459881	CID	MS2		32.14	86.8491612341333	77483	Control_CNB3_220917_03.raw	0/0	3.55285263061523			0	5.754E-07
High	Sequest HT (A2)	Unambiguous	[K].AGDGNYGYNAATEEYGNMIDFGILDPTK.[V]		1	3	A6TH53	O66026; B5Y368; A6TH53	0	3	0.736	0	1	1	999.447021484375	2996.32651119313	0.35175188405816	0.000351321041610693	HCD	MS2	0	33.1	69.5156311248	62761	Control_CNB3_220917_02.raw	0/0	4.46733140945435			0	1.525E-09
High	Sequest HT (A2)	Unambiguous	[K].AGDGNYGYNAATEEYGNMIDFGILDPTK.[V]		1	3	A6TH53	O66026; B5Y368; A6TH53	0	3	0.7989	0	1	1	999.447021484375	2996.32651119313	0.35175188405816	0.000351321041610693	CID	MS2		42.315	69.5176769674667	62763	Control_CNB3_220917_02.raw	0/0	3.62775731086731			0	6.153E-08
High	Sequest HT (A2)	Unambiguous	[K].GMNTAVGDEGGYAPNLGSnAEALAVIAEAVK.[A]	N19(Deamidated)	1	2	A6TD53	B5XV19; A6TD53	0	3	0.0246	0	1	1	997.49072265625	2990.45761470875	5.50374606654125	0.00548620958333279	HCD	MS2	44.20972	41.55	69.5186727616	62764	Control_CNB3_220917_02.raw	0/0	4.88403558731079			0	2.92E-07
High	Sequest HT (A2)	Unambiguous	[K].GMNTAVGDEGGYAPnLGSNAEALAVIAEAVK.[A]	N15(Deamidated)	1	2	A6TD53	B5XV19; A6TD53	0	3		0.0246	2	2	997.49072265625	2990.45761470875	5.50374606654125	0.00548620958333279	HCD	MS2	44.20972	41.55	69.5186727616	62764	Control_CNB3_220917_02.raw	0/0	4.75957536697388			0	1.52E-07
High	Sequest HT (A2)	Unambiguous	[K].IADqLIVGGGIANTFVAAQGHNVGK.[S]	Q4(Deamidated)	1	1	B5XUB8	B5XUB8	0	3		0.0404	3	3	817.776123046875	2451.31381588063	6.02463034386902	0.00492272354157697	HCD	MS2	53.32451	33.1	69.5009609738667	62748	Control_CNB3_220917_02.raw	0/0	4.2731237411499			0	2.067E-09
High	Sequest HT (A2)	Unambiguous	[R].IAQFNVVSEAHnEGTIVSVSDGVIR.[I]	N12(Deamidated)	1	2	A6TG38	A6TG38; B5XZM2	0	3	0.0169	0	1	1	881.458190917969	2642.36001949391	6.80642917201746	0.00599497130220443	CID	MS2		42.435	69.0633344258667	62351	Control_CNB3_220917_02.raw	0/0	4.13797616958618	4483264.5	69.0034027099609	0	2.49E-07
High	Sequest HT (A2)	Unambiguous	[R].IAQFNVVSEAHnEGTIVSVSDGVIR.[I]	N12(Deamidated)	1	2	A6TG38	A6TG38; B5XZM2	0	3	0.0797	0	1	1	881.458190917969	2642.36001949391	6.80642917201746	0.00599497130220443	HCD	MS2	16.82402	33.1	69.0612446274667	62349	Control_CNB3_220917_02.raw	0/0	4.77184772491455	4483264.5	69.0034027099609	0	1.282E-10
High	Sequest HT (A2)	Unambiguous	[K].IADQLIVGGGIANTFVAAQGHNVGK.[S]		1	1	B5XUB8	B5XUB8	0	3	0.6791	0	1	1	817.446716308594	2450.32559566578	4.31126432490137	0.0035213185936603	HCD	MS2	13.50051	31.07852	69.0569636717333	62344	Control_CNB3_220917_02.raw	0/0	2.67768692970276			0	2.46E-06
High	Sequest HT (A2)	Unambiguous	[K].ALIEEMASAYEDPSEVVEFYSK.[N]		1	1	A6T5H9	A6T5H9	0	2	0.8917	0	1	1	1254.07971191406	2507.15214719813	-0.505011727140097	-0.000633070937738012	CID	MS2		33.1	68.6473148578667	61971	Control_CNB3_220917_02.raw	0/0	3.97207236289978	39727762	68.5997924804688	0	3.478E-08
High	Sequest HT (A2)	Unambiguous	[K].ALIEEMASAYEDPSEVVEFYSK.[N]		1	1	A6T5H9	A6T5H9	0	2	0.7884	0	1	1	1254.07971191406	2507.15214719813	-0.505011727140097	-0.000633070937738012	HCD	MS2	45.60944	41.565	68.6455523482667	61969	Control_CNB3_220917_02.raw	0/0	4.29884576797485	39727762	68.5997924804688	0	5.599E-07
High	Sequest HT (A2)	Unambiguous	[K].GMnTAVGDEGGYAPNLGSNAEALAVIAEAVK.[A]	N3(Deamidated)	1	2	A6TD53	B5XV19; A6TD53	0	3		0.0292	3	3	997.489624023438	2990.45431881031	4.40160151144811	0.00438757677083279	CID	MS2		40.77	68.6445818138667	61968	Control_CNB3_220917_02.raw	0/0	5.64894390106201			0	1.189E-07
High	Sequest HT (A2)	Unambiguous	[K].GMNTAVGDEGGYAPNLGSnAEALAVIAEAVK.[A]	N19(Deamidated)	1	2	A6TD53	B5XV19; A6TD53	0	3		0.0189	2	2	997.489624023438	2990.45431881031	4.40160151144811	0.00438757677083279	CID	MS2		40.77	68.6445818138667	61968	Control_CNB3_220917_02.raw	0/0	5.71371507644653			0	9.674E-08
High	Sequest HT (A2)	Unambiguous	[K].GMNTAVGDEGGYAPnLGSNAEALAVIAEAVK.[A]	N15(Deamidated)	1	2	A6TD53	B5XV19; A6TD53	0	3	0.0189	0	1	1	997.489624023438	2990.45431881031	4.40160151144811	0.00438757677083279	CID	MS2		40.77	68.6445818138667	61968	Control_CNB3_220917_02.raw	0/0	5.81792306900024			0	2.491E-08
High	Sequest HT (A2)	Unambiguous	[K].GMNTAVGDEGGYAPNLGSnAEALAVIAEAVK.[A]	N19(Deamidated)	1	2	A6TD53	B5XV19; A6TD53	0	3	0.0521	0	1	1	997.489624023438	2990.45431881031	4.40160151144811	0.00438757677083279	HCD	MS2	0	32.17	68.6425585890667	61966	Control_CNB3_220917_02.raw	0/0	5.37188005447388			0	3.224E-09
High	Sequest HT (A2)	Unambiguous	[K].SNFGANAILAVSLANAK.[A]		1	2	A6TD53	B5XV19; A6TD53	0	2	0.2374	0	1	1	830.953552246094	1660.89982786219	-1.12420730156693	-0.000933598906385669	CID	MS2		23.63305	68.6244783570667	61950	Control_CNB3_220917_02.raw	0/0	2.57397842407227	14541231.5	68.6977767944336	0	7.296E-05
High	Sequest HT (A2)	Unambiguous	[K].SNFGANAILAVSLANAK.[A]		1	2	A6TD53	B5XV19; A6TD53	0	2	0.1758	0	1	1	830.953552246094	1660.89982786219	-1.12420730156693	-0.000933598906385669	HCD	MS2	79.93003	25.20732	68.6227741090667	61948	Control_CNB3_220917_02.raw	0/0	2.73421359062195	14541231.5	68.6977767944336	0	6.181E-07
High	Sequest HT (A2)	Unambiguous	[K].FGVSAAAAVAVAAGPVEAAEEK.[T]		1	1	A6TGN9	A6TGN9	0	2	0.7545	0	1	1	1008.02581787109	2015.04435911219	-0.0182665020795589	-1.84039063242381E-05	CID	MS2		32.95191	68.6021420138667	61927	Control_CNB3_220917_02.raw	0/0	4.97253847122192			0	5.318E-11
High	Sequest HT (A2)	Unambiguous	[K].FGVSAAAAVAVAAGPVEAAEEK.[T]		1	1	A6TGN9	A6TGN9	0	2	0.6681	0	1	1	1008.02581787109	2015.04435911219	-0.0182665020795589	-1.84039063242381E-05	HCD	MS2	11.60405	31.12	68.600190592	61925	Control_CNB3_220917_02.raw	0/0	4.75780963897705			0	8.098E-12
High	Sequest HT (A2)	Unambiguous	[K].IADQISDAVLDAILEQDPK.[A]		1	2	A6TDV1	A6TDV1; B5XUA8	0	2	0.6995	0	1	1	1027.53442382813	2054.06157102625	-1.76228279694564	-0.00180992187483753	CID	MS2		43.09	68.5835552829333	61910	Control_CNB3_220917_02.raw	0/0	3.76396012306213	13088150	68.5296936035156	0	5.14E-05
High	Sequest HT (A2)	Unambiguous	[K].IADQISDAVLDAILEQDPK.[A]		1	2	A6TDV1	A6TDV1; B5XUA8	0	2	0.3158	0	1	1	1027.53442382813	2054.06157102625	-1.76228279694564	-0.00180992187483753	HCD	MS2	0	33.1	68.5815362522667	61908	Control_CNB3_220917_02.raw	0/0	3.60732650756836	13088150	68.5296936035156	0	7.163E-08
High	Sequest HT (A2)	Unambiguous	[K].AGEEFTIDVTFPEEYHAEnLK.[G]	N19(Deamidated)	2	2	A6T5H9; B5Y0U3	A6T5H9; B5Y0U3	0	3	0.6044	0	1	1	814.051025390625	2440.13852291188	7.96916513486198	0.00648190395831127	CID	MS2		20.01997	68.5647767744	61893	Control_CNB3_220917_02.raw	0/0	3.64007925987244			0	7.249E-05
High	Sequest HT (A2)	Unambiguous	[K].AGEEFTIDVTFPEEYHAENLK.[G]		2	2	A6T5H9; B5Y0U3	A6T5H9; B5Y0U3	0	3	0.5421	0	1	1	813.716247558594	2439.13418941578	-0.357415311961969	-0.000290594739605391	HCD	MS2	49.35129	11.00905	68.5609122096	61891	Control_CNB3_220917_02.raw	0/0	3.80227160453796			0	3.919E-09
High	Sequest HT (A2)	Unambiguous	[K].TTLTAAITTVLAK.[T]		1	1	A6TEX7	A6TEX7	0	2	0.9006	0	1	1	652.395141601563	1303.78300657313	-0.10480030812803	-6.83184375702695E-05	CID	MS2		9.296586	68.5255161373333	61857	Control_CNB3_220917_02.raw	0/0	3.6223418712616			0	6.207E-07
High	Sequest HT (A2)	Unambiguous	[K].TTLTAAITTVLAK.[T]		1	1	A6TEX7	A6TEX7	0	2	0.8269	0	1	1	652.395141601563	1303.78300657313	-0.10480030812803	-6.83184375702695E-05	HCD	MS2	23.21165	8.08703	68.523738748	61855	Control_CNB3_220917_02.raw	0/0	3.12106227874756			0	2.497E-06
High	Sequest HT (A2)	Unambiguous	[R].HIYAQVIAPnGSEVLVAASTVEK.[A]	N10(Deamidated)	1	2	A6TEV6	B5XNA9; A6TEV6	0	3	0.2178	0	1	1	799.7607421875	2397.2676733025	0.691225958476536	0.000552350833268545	CID	MS2		13.67985	68.5147038984	61850	Control_CNB3_220917_02.raw	0/0	3.25628209114075			0	9.789E-08
High	Sequest HT (A2)	Unambiguous	[K].ANDAAGDGTTTATVLAQAIVNEGLK.[A]		1	3	A6TH53	O66026; B5Y368; A6TH53	0	2	0.7313	0	1	1	1201.11218261719	2401.21708860438	-1.4298960019909	-0.00171674781222464	CID	MS2		39.495	68.4222537736	61775	Control_CNB3_220917_02.raw	0/0	4.02276039123535	12342508	68.2748413085938	0	1.331E-08
High	Sequest HT (A2)	Unambiguous	[K].ITTVQAAIDYINGHqA.[-]	Q15(Deamidated)	1	1	B5XXH6	B5XXH6	0	2	0.0026	0	1	1	858.432678222656	1715.85807981531	-1.05508887865304	-0.000905192343738426	HCD	MS2	11.50836	32.98	68.4390550034667	61789	Control_CNB3_220917_02.raw	0/0	3.82117319107056			0	5.795E-05
High	Sequest HT (A2)	Unambiguous	[K].ITTVQAAIDYInGHQA.[-]	N12(Deamidated)	1	1	B5XXH6	B5XXH6	0	2		0.0026	2	2	858.432678222656	1715.85807981531	-1.05508887865304	-0.000905192343738426	HCD	MS2	11.50836	32.98	68.4390550034667	61789	Control_CNB3_220917_02.raw	0/0	3.80533838272095			0	3.293E-05
High	Sequest HT (A2)	Unambiguous	[K].ITTVQAAIDYInGHQA.[-]	N12(Deamidated)	1	1	B5XXH6	B5XXH6	0	2	0.065	0	1	1	858.432678222656	1715.85807981531	-1.05508887865304	-0.000905192343738426	CID	MS2		33.1	68.4406235949333	61791	Control_CNB3_220917_02.raw	0/0	3.54025340080261			0	6.656E-07
High	Sequest HT (A2)	Unambiguous	[R].QVGVPYIIVFLNK.[C]		1	1	A6TEX7	A6TEX7	0	2	0.7643	0	1	1	745.441711425781	1489.87614622156	-1.05115233580428	-0.000783044218678697	HCD	MS2	22.14894	33.75449	68.4464943432	61797	Control_CNB3_220917_02.raw	0/0	2.96588945388794			0	2.452E-06
High	Sequest HT (A2)	Unambiguous	[R].QVGVPYIIVFLNK.[C]		1	1	A6TEX7	A6TEX7	0	2	0.75	0	1	1	745.441711425781	1489.87614622156	-1.05115233580428	-0.000783044218678697	CID	MS2		23.43968	68.4481630746667	61799	Control_CNB3_220917_02.raw	0/0	2.27539467811584			0	1.561E-05
High	Sequest HT (A2)	Unambiguous	[K].TAEDYLGEPVTEAVITVPAYFNDAQR.[Q]		1	2	A6T4F4	A6T4F4; B5Y242	0	3	0.5416	0	1	1	957.1357421875	2869.3926733025	1.26489731579208	0.00120982749983038	HCD	MS2	0	42.315	68.649395892	61973	Control_CNB3_220917_02.raw	0/0	4.45095014572144			0	5.47E-10
High	Sequest HT (A2)	Unambiguous	[K].IADQISDAVLDAILEQDPK.[A]		1	2	A6TDV1	A6TDV1; B5XUA8	0	3	0.34	0	1	1	685.357116699219	2054.05679683766	-4.08654622098349	-0.00279801078113451	HCD	MS2	47.49699	11.81193	68.4570520250667	61805	Control_CNB3_220917_02.raw	0/0	2.00132369995117			0	0.0001425
High	Sequest HT (A2)	Unambiguous	[K].IIELAGHLDTYIPEPER.[A]		1	1	A6TEX7	A6TEX7	0	2	0.7805	0	1	1	983.516235351563	1966.02519407313	-1.43617326378539	-0.0014117784373866	HCD	MS2	20.20822	42.655	68.4600005469333	61808	Control_CNB3_220917_02.raw	0/0	3.69312357902527			0	7.716E-09
High	Sequest HT (A2)	Unambiguous	[K].IIELAGHLDTYIPEPER.[A]		1	1	A6TEX7	A6TEX7	0	2	0.7236	0	1	1	983.516235351563	1966.02519407313	-1.43617326378539	-0.0014117784373866	CID	MS2		33.1	68.4618651810667	61810	Control_CNB3_220917_02.raw	0/0	2.74737691879272			0	2.631E-08
High	Sequest HT (A2)	Unambiguous	[K].GVLGYTEDDVVSTDFnGEVcTSVFDAK.[A]	N16(Deamidated); C20(Carbamidomethyl)	1	1	P24164	P24164	0	3	0.5822	0	1	1	975.775939941406	2925.31326656422	5.13671529707699	0.00500880807287984	HCD	MS2	0	31.36	68.465193856	61813	Control_CNB3_220917_02.raw	0/0	4.49867630004883	15400017.5	68.335823059082	0	2.094E-06
High	Sequest HT (A2)	Unambiguous	[K].GVLGYTEDDVVSTDFnGEVcTSVFDAK.[A]	N16(Deamidated); C20(Carbamidomethyl)	1	1	P24164	P24164	0	3	0.8032	0	1	1	975.775939941406	2925.31326656422	5.13671529707699	0.00500880807287984	CID	MS2		40.08	68.4672059802667	61815	Control_CNB3_220917_02.raw	0/0	5.64003801345825	15400017.5	68.335823059082	0	3.943E-10
High	Sequest HT (A2)	Unambiguous	[R].ALLNSMVIGVTEGFTK.[K]		1	2	A6TEV7	A6TEV7; B5XNA8	0	2	0.5868	0	1	1	840.45654296875	1679.9058093075	1.27411918896466	0.00107019875008518	HCD	MS2	0	42.36	68.5009253498667	61843	Control_CNB3_220917_02.raw	0/0	3.17171144485474			0	2.976E-07
High	Sequest HT (A2)	Unambiguous	[R].ALLNSMVIGVTEGFTK.[K]		1	2	A6TEV7	A6TEV7; B5XNA8	0	2	0.6997	0	1	1	840.456115722656	1679.90495481531	0.765463720610076	0.000642952656335183	CID	MS2		33.1	68.5063270712	61845	Control_CNB3_220917_02.raw	0/0	3.53070759773254			0	3.565E-05
High	Sequest HT (A2)	Unambiguous	[K].IADQISDAVLDAILEQDPK.[A]		1	2	A6TDV1	A6TDV1; B5XUA8	0	3	0.585	0	1	1	685.357177734375	2054.05697994313	-3.99740325241371	-0.00273697562488451	CID	MS2		12.55702	68.4590126618667	61807	Control_CNB3_220917_02.raw	0/0	2.94280219078064			0	5.065E-06
High	Sequest HT (A2)	Unambiguous	[K].TAEDYLGEPVTEAVITVPAYFNDAqR.[Q]	Q25(Deamidated)	1	2	A6T4F4	A6T4F4; B5Y242	0	3	0.0709	0	1	1	957.468017578125	2870.38949947438	5.72735809314001	0.00547988479149704	CID	MS2		40.5	68.6521294661333	61974	Control_CNB3_220917_02.raw	0/0	4.22501802444458			0	6.107E-05
High	Sequest HT (A2)	Unambiguous	[K].ELLQLGDLPTSGQITLFDGR.[T]		1	2	A6TGP0	B5XYF5; A6TGP0	0	2	0.5665	0	1	1	1087.08178710938	2173.15629758875	2.9330920436211	0.00318702437516549	HCD	MS2	20.72652	29.305	68.6695453944	61988	Control_CNB3_220917_02.raw	0/0	3.76429271697998			0	1.643E-05
High	Sequest HT (A2)	Unambiguous	[K].ELLQLGDLPTSGQITLFDGR.[T]		1	2	A6TGP0	B5XYF5; A6TGP0	0	2	0.6581	0	1	1	1087.08178710938	2173.15629758875	2.9330920436211	0.00318702437516549	CID	MS2		33.1	68.6711138634667	61990	Control_CNB3_220917_02.raw	0/0	3.09719681739807			0	0.0004405
High	Sequest HT (A2)	Unambiguous	[K].FGVSAAAAVAVAAGPVEAAEEK.[T]		1	1	A6TGN9	A6TGN9	0	3	0.7974	0	1	1	672.352783203125	2015.04379634938	-0.297547104342185	-0.000199856875042315	CID	MS2		21.385	86.9184025181333	77556	Control_CNB3_220917_03.raw	0/0	4.54367589950562			0	5.008E-10
High	Sequest HT (A2)	Unambiguous	[K].IIELAGHLDTYIPEPER.[A]		1	1	A6TEX7	A6TEX7	0	2	0.7093	0	1	1	983.517883300781	1966.02848997156	0.240251694528847	0.000236170781363398	HCD	MS2	35.28376	43.045	68.8601449872	62162	Control_CNB3_220917_02.raw	0/0	3.4372718334198			0	4.168E-07
High	Sequest HT (A2)	Unambiguous	[K].IIELAGHLDTYIPEPER.[A]		1	1	A6TEX7	A6TEX7	0	2	0.7122	0	1	1	983.517883300781	1966.02848997156	0.240251694528847	0.000236170781363398	CID	MS2		31.855	68.8620115565333	62164	Control_CNB3_220917_02.raw	0/0	3.36564540863037			0	7.355E-05
High	Sequest HT (A2)	Unambiguous	[R].VGFFNPIAnGAEEETRLDLDR.[I]	N9(Deamidated)	1	1	A6TCL7	A6TCL7	1	3	0.121	0	1	1	788.721496582031	2364.14993648609	1.3988498229507	0.00110236203132189	HCD	MS2	45.54149	27.75735	68.8649218664	62167	Control_CNB3_220917_02.raw	0/0	2.81056809425354			0	3.902E-05
High	Sequest HT (A2)	Unambiguous	[R].VGFFNPIAnGAEEETRLDLDR.[I]	N9(Deamidated)	1	1	A6TCL7	A6TCL7	1	3	0.2195	0	1	1	788.720825195313	2364.14792232594	0.54688906417104	0.000430975312571894	CID	MS2		23.01889	68.8669490674667	62169	Control_CNB3_220917_02.raw	0/0	3.27949213981628			0	1.841E-06
High	Sequest HT (A2)	Unambiguous	[R].ALLNSMVIGVTEGFTK.[K]		1	2	A6TEV7	A6TEV7; B5XNA8	0	2	0.6231	0	1	1	840.456481933594	1679.90568723719	1.20145412205686	0.00100916359383518	HCD	MS2	69.39078	33.1	68.8953768573333	62196	Control_CNB3_220917_02.raw	0/0	3.89807391166687			0	5.945E-06
High	Sequest HT (A2)	Unambiguous	[K].IADqLIVGGGIANTFVAAQGHNVGK.[S]	Q4(Deamidated)	1	1	B5XUB8	B5XUB8	0	3	0.0607	0	1	1	817.77734375	2451.31747799	7.51857673870858	0.00614342666657697	HCD	MS2	75.32899	40.38	68.8474290613333	62151	Control_CNB3_220917_02.raw	0/0	4.12441396713257			0	8.401E-07
High	Sequest HT (A2)	Unambiguous	[R].ALLNSMVIGVTEGFTK.[K]		1	2	A6TEV7	A6TEV7; B5XNA8	0	2	0.6396	0	1	1	840.456481933594	1679.90568723719	1.20145412205686	0.00100916359383518	CID	MS2		32.7332	68.8973353429333	62198	Control_CNB3_220917_02.raw	0/0	3.69036316871643			0	1.258E-05
High	Sequest HT (A2)	Unambiguous	[R].HIYAqVIAPnGSEVLVAASTVEK.[A]	Q5(Deamidated); N10(Deamidated)	1	2	A6TEV6	B5XNA9; A6TEV6	0	3	0.5411	0	1	1	800.094604492188	2398.26926021656	8.01749871937508	0.00640932218743521	HCD	MS2	79.72585	10.68869	68.9087805397333	62207	Control_CNB3_220917_02.raw	0/0	3.77475881576538			0	3.682E-08
High	Sequest HT (A2)	Unambiguous	[K].TTLTAAITTVLAK.[T]		1	1	A6TEX7	A6TEX7	0	2	0.8683	0	1	1	652.394836425781	1303.78239622156	-0.572939174379417	-0.000373494218820269	CID	MS2		8.510553	68.9191633290667	62216	Control_CNB3_220917_02.raw	0/0	3.19015026092529			0	4.359E-07
High	Sequest HT (A2)	Unambiguous	[K].FGVSAAAAVAVAAGPVEAAEEK.[T]		1	1	A6TGN9	A6TGN9	0	2	0.7606	0	1	1	1008.02844238281	2015.04960813563	2.58665051519711	0.00260610781242576	CID	MS2		31.31394	68.9773463717333	62274	Control_CNB3_220917_02.raw	0/0	5.18107271194458			0	3.143E-13
High	Sequest HT (A2)	Unambiguous	[K].GVLGYTEDDVVSTDFnGEVcTSVFDAK.[A]	N16(Deamidated); C20(Carbamidomethyl)	1	1	P24164	P24164	0	3	0.7346	0	1	1	975.774353027344	2925.30850582203	3.50927706798478	0.00342189401037984	HCD	MS2	21.98819	33.1	69.0091844864	62300	Control_CNB3_220917_02.raw	0/0	4.55565452575684			0	1.015E-07
High	Sequest HT (A2)	Unambiguous	[K].GVLGYTEDDVVSTDFnGEVcTSVFDAK.[A]	N16(Deamidated); C20(Carbamidomethyl)	1	1	P24164	P24164	0	3	0.8621	0	1	1	975.774353027344	2925.30850582203	3.50927706798478	0.00342189401037984	CID	MS2		39.225	69.0111698418667	62302	Control_CNB3_220917_02.raw	0/0	5.7975959777832			0	2.547E-08
High	Sequest HT (A2)	Unambiguous	[K].AGEEFTIDVTFPEEYHAENLK.[G]		2	2	A6T5H9; B5Y0U3	A6T5H9; B5Y0U3	0	3	0.5396	0	1	1	813.716125488281	2439.13382320484	-0.507554983735549	-0.000412665052105391	HCD	MS2	64.97445	11.72311	69.0167902837333	62308	Control_CNB3_220917_02.raw	0/0	3.91408634185791			0	1.596E-07
High	Sequest HT (A2)	Unambiguous	[R].TELAGVSGcAVAIAPPEMYLDLAK.[R]	C9(Carbamidomethyl)	1	1	Q7X222	Q7X222	0	2	0.4663	0	1	1	1238.62585449219	2476.24443235438	-0.717346126140015	-0.000888162812582749	HCD	MS2	64.99945	33.1	68.9058305504	62204	Control_CNB3_220917_02.raw	0/0	3.56471014022827	19395961	68.7355346679688	0	0.0003731
High	Sequest HT (A2)	Unambiguous	[K].EGVITVEDGTGLEDELDVVEGMQFDR.[G]		1	3	A6TH53	O66026; B5Y368; A6TH53	0	3	0.6242	0	1	1	951.443176269531	2852.31497554859	0.263546907908627	0.000250572864691397	HCD	MS2	0	28.24	69.6156393736	62840	Control_CNB3_220917_02.raw	0/0	4.79025936126709			0	1.908E-08
High	Sequest HT (A2)	Unambiguous	[K].ITTVQAAIDYInGHQA.[-]	N12(Deamidated)	1	1	B5XXH6	B5XXH6	0	2	0.0886	0	1	1	858.433166503906	1715.85905637781	-0.485950043030414	-0.000416911093738426	CID	MS2		33.64	68.8396565288	62146	Control_CNB3_220917_02.raw	0/0	3.50030207633972	10264380.25	68.8617172241211	0	5.245E-07
High	Sequest HT (A2)	Unambiguous	[K].ITTVQAAIDYInGHQA.[-]	N12(Deamidated)	1	1	B5XXH6	B5XXH6	0	2	0.0179	0	1	1	858.433166503906	1715.85905637781	-0.485950043030414	-0.000416911093738426	HCD	MS2	0	24.13	68.837852212	62144	Control_CNB3_220917_02.raw	0/0	3.91685485839844	10264380.25	68.8617172241211	0	2.933E-05
High	Sequest HT (A2)	Unambiguous	[K].FPAIIYGGEAAPVAIELDHDK.[L]		1	1	B5XP25	B5XP25	0	3	0.6631	0	1	1	742.719848632813	2226.14499263844	0.396527984593944	0.000294242812439431	HCD	MS2	56.26347	13.64244	68.6905273237333	62006	Control_CNB3_220917_02.raw	0/0	3.70943808555603			0	4.611E-10
High	Sequest HT (A2)	Unambiguous	[K].FGVSAAAAVAVAAGPVEAAEEK.[T]		1	1	A6TGN9	A6TGN9	0	3	0.5893	0	1	1	672.352355957031	2015.04251461109	-0.933631492281838	-0.000627102968792315	CID	MS2		11.0904	68.6914045605333	62007	Control_CNB3_220917_02.raw	0/0	3.1948184967041			0	3.085E-05
High	Sequest HT (A2)	Unambiguous	[K].FPAIIYGGEAAPVAIELDHDK.[L]		1	1	B5XP25	B5XP25	0	3	0.4626	0	1	1	742.719848632813	2226.14499263844	0.396527984593944	0.000294242812439431	CID	MS2		15.5332	68.6925109677333	62008	Control_CNB3_220917_02.raw	0/0	2.26703238487244			0	2.416E-07
High	Sequest HT (A2)	Unambiguous	[K].IIELAGHLDTYIPEPER.[A]		1	1	A6TEX7	A6TEX7	0	3	0.6794	0	1	1	656.014038085938	1966.02756099781	-0.232261281709571	-0.00015221072908389	CID	MS2		3.879729	68.7312006128	62040	Control_CNB3_220917_02.raw	0/0	2.08968710899353			0	8.463E-05
High	Sequest HT (A2)	Unambiguous	[K].AGDGNYGYNAATEEYGNMIDFGILDPTK.[V]		1	3	A6TH53	O66026; B5Y368; A6TH53	0	3	0.7016	0	1	1	999.446411132813	2996.32468013844	-0.259348182886085	-0.000259030520889307	HCD	MS2	0	40.725	68.7612743610667	62069	Control_CNB3_220917_02.raw	0/0	4.38542604446411			0	1.692E-09
High	Sequest HT (A2)	Unambiguous	[K].AGDGNYGYNAATEEYGNMIDFGILDPTK.[V]		1	3	A6TH53	O66026; B5Y368; A6TH53	0	3	0.7495	0	1	1	999.446411132813	2996.32468013844	-0.259348182886085	-0.000259030520889307	CID	MS2		33.1	68.7631096949333	62071	Control_CNB3_220917_02.raw	0/0	4.75413942337036			0	2.488E-09
High	Sequest HT (A2)	Unambiguous	[K].ITTVQAAIDYINGHqA.[-]	Q15(Deamidated)	1	1	B5XXH6	B5XXH6	0	2		0.0179	2	2	858.433166503906	1715.85905637781	-0.485950043030414	-0.000416911093738426	HCD	MS2	0	24.13	68.837852212	62144	Control_CNB3_220917_02.raw	0/0	3.85027885437012	10264380.25	68.8617172241211	0	0.0001281
High	Sequest HT (A2)	Unambiguous	[K].GDLGLVIAcLPYA.[-]	C9(Carbamidomethyl)	1	1	B5XQC8	B5XQC8	0	2	0.6357	0	1	1	681.35986328125	1361.7124499325	-0.660570376598221	-0.000449753750029203	CID	MS2		23.56376	68.7679389245333	62076	Control_CNB3_220917_02.raw	0/0	2.69153428077698			0	2.493E-05
High	Sequest HT (A2)	Unambiguous	[K].AGDGNYGYNAATEEYGnMIDFGILDPTK.[V]	N17(Deamidated)	1	3	A6TH53	O66026; B5Y368; A6TH53	0	2	0.1058	0	1	1	1499.16638183594	2997.32548704188	5.34272887662599	0.00800690593740527	HCD	MS2	12.6341	40.95	68.8165657384	62122	Control_CNB3_220917_02.raw	0/0	3.78199529647827			0	1.252E-06
High	Sequest HT (A2)	Unambiguous	[R].IFTEDGVSIPVTVIEVEANR.[V]		1	1	A6TEX2	A6TEX2	0	2	0.5405	0	1	1	1094.57641601563	2188.14555540125	-1.84346114638129	-0.00201688437505254	HCD	MS2	25.88371	39.64	68.8231762610667	62130	Control_CNB3_220917_02.raw	0/0	4.06588840484619			0	1.126E-08
High	Sequest HT (A2)	Unambiguous	[R].IFTEDGVSIPVTVIEVEAnR.[V]	N19(Deamidated)	1	1	A6TEX2	A6TEX2	0	2	0.6125	0	1	1	1095.07934570313	2189.15141477625	8.13545879878441	0.00890480312494746	CID	MS2		32.8	68.8249194157333	62132	Control_CNB3_220917_02.raw	0/0	3.69258975982666			0	1.278E-06
High	Sequest HT (A2)	Unambiguous	[R].QVGVPYIIVFLNK.[C]		1	1	A6TEX7	A6TEX7	0	2	0.8671	0	1	1	745.443969726563	1489.88066282313	1.98037268479434	0.0014752565625713	HCD	MS2	9.179594	19.3531	68.8333279637333	62139	Control_CNB3_220917_02.raw	0/0	3.45919322967529			0	2.01E-07
High	Sequest HT (A2)	Unambiguous	[R].QVGVPYIIVFLNK.[C]		1	1	A6TEX7	A6TEX7	0	2	0.8711	0	1	1	745.443908691406	1489.88054075281	1.89843957612951	0.0014142214063213	CID	MS2		18.0633	68.8350011253333	62141	Control_CNB3_220917_02.raw	0/0	2.86817145347595			0	7.29E-05
High	Sequest HT (A2)	Unambiguous	[K].QYDINEAIALLK.[E]		1	1	A6TGN6	A6TGN6	0	2	0.4651	0	1	1	695.882568359375	1390.75786008875	0.146228747440369	0.000101684375067634	HCD	MS2	48.89839	33.715	68.8371250026667	62143	Control_CNB3_220917_02.raw	0/0	3.00915384292603	14455157.5	68.8985977172852	0	4.488E-05
High	Sequest HT (A2)	Unambiguous	[R].NVGEHEVNFQVHSEVFAK.[V]		1	1	A6THB4	A6THB4	0	4	0.0845	0	1	1	518.255493164063	2070.00014276625	-1.82866500822524	-0.000946335937555887	HCD	MS2	67.2547	15.83549	68.8092326925333	62114	Control_CNB3_220917_02.raw	0/0	1.42105174064636	28361387.5	68.7986755371094	0	3.471E-05
High	Sequest HT (A2)	Unambiguous	[K].AGDGNYGYNAATEEYGNMIDFGILDPTK.[V]		1	3	A6TH53	O66026; B5Y368; A6TH53	0	2	0.8706	0	1	1	1498.6640625	2996.32084837	-1.53817069139418	-0.00230443000009473	CID	MS2		33.1	68.4211557208	61774	Control_CNB3_220917_02.raw	0/0	3.71150350570679	10205821	68.3460083007813	0	9.612E-06
High	Sequest HT (A2)	Unambiguous	[K].EGVITVEDGTGLEDELDVVEGMqFDR.[G]	Q23(Deamidated)	1	3	A6TH53	O66026; B5Y368; A6TH53	0	3	0.7437	0	1	1	951.77587890625	2853.31308345875	5.2022703211034	0.00494787625010806	CID	MS2		40.5	69.6183850808	62841	Control_CNB3_220917_02.raw	0/0	4.76236009597778	21827674.75	69.5313262939453	0	4.332E-08
High	Sequest HT (A2)	Unambiguous	[K].IIELAGHLDTYIPEPER.[A]		1	1	A6TEX7	A6TEX7	0	2	0.791	0	1	1	983.517822265625	1966.02836790125	0.178161881257949	0.000175135625113398	CID	MS2		43.405	69.6281935845333	62850	Control_CNB3_220917_02.raw	0/0	3.77927088737488			0	4.065E-08
High	Sequest HT (A2)	Unambiguous	[R].IAQFNVVSEAHNEGTIVSVSDGVIR.[I]		1	2	A6TG38	A6TG38; B5XZM2	0	3	0.2622	0	1	1	881.1240234375	2641.3575170525	-0.189874865924592	-0.000167175833212241	CID	MS2		38.785	70.3195629232	63443	Control_CNB3_220917_02.raw	0/0	2.86110949516296			0	8.914E-05
High	Sequest HT (A2)	Unambiguous	[R].IAQFNVVSEAHNEGTIVSVSDGVIR.[I]		1	2	A6TG38	A6TG38; B5XZM2	0	3	0.4134	0	1	1	881.1240234375	2641.3575170525	-0.189874865924592	-0.000167175833212241	HCD	MS2	17.56781	28.735	70.3176129288	63441	Control_CNB3_220917_02.raw	0/0	4.03906011581421			0	1.91E-07
High	Sequest HT (A2)	Unambiguous	[K].FPAIIYGGEAAPVAIELDHDK.[L]		1	1	B5XP25	B5XP25	0	3	0.6506	0	1	1	742.72021484375	2226.14609127125	0.89004177267679	0.000660453749939431	CID	MS2		17.42054	70.300324816	63423	Control_CNB3_220917_02.raw	0/0	3.51778674125671			0	1.61E-09
High	Sequest HT (A2)	Unambiguous	[K].GDLGLVIAcLPYA.[-]	C9(Carbamidomethyl)	1	1	B5XQC8	B5XQC8	0	2	0.7731	0	1	1	681.359802246094	1361.71232786219	-0.750215023579321	-0.000510788906279203	CID	MS2		16.81285	70.2992178669333	63422	Control_CNB3_220917_02.raw	0/0	3.56687712669373			0	1.378E-06
High	Sequest HT (A2)	Unambiguous	[K].FPAIIYGGEAAPVAIELDHDK.[L]		1	1	B5XP25	B5XP25	0	3	0.5792	0	1	1	742.72021484375	2226.14609127125	0.89004177267679	0.000660453749939431	HCD	MS2	33.66835	21.15841	70.2985010829333	63421	Control_CNB3_220917_02.raw	0/0	4.22799777984619			0	8.446E-11
High	Sequest HT (A2)	Unambiguous	[R].TKPHVnVGTIGHVDHGK.[T]	N6(Deamidated)	1	1	A6TEX7	A6TEX7	0	4	0.4824	0	1	1	449.994689941406	1796.95692987563	9.3067457488781	0.00418091640628326	HCD	MS2	67.49632	42.91	70.2836520754667	63415	Control_CNB3_220917_02.raw	0/0	2.84436273574829			0	1.336E-05
High	Sequest HT (A2)	Unambiguous	[K].TAIESALTALESSLK.[G]		1	1	A6T4F4	A6T4F4	0	2	0.6981	0	1	1	767.4228515625	1533.838426495	0.911038769911952	0.000698692500122888	CID	MS2		33.1	70.2679424157333	63401	Control_CNB3_220917_02.raw	0/0	3.08132362365723			0	1.831E-06
High	Sequest HT (A2)	Unambiguous	[K].TAIESALTALESSLK.[G]		1	1	A6T4F4	A6T4F4	0	2	0.5034	0	1	1	767.4228515625	1533.838426495	0.911038769911952	0.000698692500122888	HCD	MS2	57.7428	33.22674	70.2662760010667	63399	Control_CNB3_220917_02.raw	0/0	2.95529675483704			0	0.0001335
High	Sequest HT (A2)	Unambiguous	[R].VGAGPFPTELFDETGEFLcK.[Q]	C19(Carbamidomethyl)	1	2	A6TH93	B5Y325; A6TH93	0	2	0.9248	0	1	1	1107.52502441406	2214.04277219813	0.191919601553513	0.000212459062556292	CID	MS2		35.415	70.2653943882667	63398	Control_CNB3_220917_02.raw	0/0	3.98569273948669			0	1.289E-07
High	Sequest HT (A2)	Unambiguous	[K].GLPIPVVITVYADR.[S]		1	2	A6TGN5	B5XYF9; A6TGN5	0	2	0.7236	0	1	1	756.942687988281	1512.87809934656	-0.225526009252911	-0.000170596718589877	CID	MS2		33.1	70.2638427752	63397	Control_CNB3_220917_02.raw	0/0	3.21610355377197			0	1.783E-06
High	Sequest HT (A2)	Unambiguous	[R].VGAGPFPTELFDETGEFLcK.[Q]	C19(Carbamidomethyl)	1	2	A6TH93	B5Y325; A6TH93	0	2	0.7936	0	1	1	1107.52502441406	2214.04277219813	0.191919601553513	0.000212459062556292	HCD	MS2	0	25.96	70.2630341546667	63396	Control_CNB3_220917_02.raw	0/0	3.72640180587769			0	1.677E-06
High	Sequest HT (A2)	Unambiguous	[K].GLPIPVVITVYADR.[S]		1	2	A6TGN5	B5XYF9; A6TGN5	0	2	0.5915	0	1	1	756.942687988281	1512.87809934656	-0.225526009252911	-0.000170596718589877	HCD	MS2	0	30.23524	70.2621614344	63395	Control_CNB3_220917_02.raw	0/0	2.3479630947113			0	0.0001074
High	Sequest HT (A2)	Unambiguous	[K].TAEDYLGEPVTEAVITVPAYFNDAQR.[Q]		1	2	A6T4F4	A6T4F4; B5Y242	0	3	0.4385	0	1	1	957.135803222656	2869.39285640797	1.32871071507454	0.00127086265608038	CID	MS2		29.62	70.2277148256	63369	Control_CNB3_220917_02.raw	0/0	3.58400559425354			0	3.991E-07
High	Sequest HT (A2)	Unambiguous	[K].TAEDYLGEPVTEAVITVPAYFNDAQR.[Q]		1	2	A6T4F4	A6T4F4; B5Y242	0	3	0.5756	0	1	1	957.135803222656	2869.39285640797	1.32871071507454	0.00127086265608038	HCD	MS2	21.72557	19.465	70.2259275109333	63367	Control_CNB3_220917_02.raw	0/0	4.50284004211426			0	2.371E-09
High	Sequest HT (A2)	Unambiguous	[K].FADVAcAGPLLAAELDALGK.[A]	C6(Carbamidomethyl)	1	1	B5XUB8	B5XUB8	0	3	0.6404	0	1	1	668.015747070313	2002.03268795094	0.648936347717545	0.0004330636458126	CID	MS2		21.13465	70.2186586576	63360	Control_CNB3_220917_02.raw	0/0	4.95013999938965			0	7.142E-12
High	Sequest HT (A2)	Unambiguous	[K].FADVAcAGPLLAAELDALGK.[A]	C6(Carbamidomethyl)	1	1	B5XUB8	B5XUB8	0	3	0.7028	0	1	1	668.015930175781	2002.03323726734	0.923315865108744	0.0006161691145626	HCD	MS2	46.96188	16.00717	70.2168673802667	63358	Control_CNB3_220917_02.raw	0/0	4.61431074142456			0	4.836E-11
High	Sequest HT (A2)	Unambiguous	[K].AGEEFTIDVTFPEEYHAENLK.[G]		2	2	A6T5H9; B5Y0U3	A6T5H9; B5Y0U3	0	3	0.5693	0	1	1	813.717041015625	2439.13656978688	0.618492554566304	0.000502862291644609	CID	MS2		10.86382	70.2158634138667	63357	Control_CNB3_220917_02.raw	0/0	3.39450335502625			0	1.177E-06
High	Sequest HT (A2)	Unambiguous	[K].cDMVDDEELLELVEMEVR.[E]	C1(Carbamidomethyl)	1	1	A6TEX7	A6TEX7	0	2	0.8824	0	1	1	1112.49731445313	2223.98735227625	2.49783350602678	0.00277756812484498	CID	MS2		33.1	86.8213726968	77455	Control_CNB3_220917_03.raw	0/0	4.92586755752563			0	4.111E-09
High	Sequest HT (A2)	Unambiguous	[K].AGDGNYGYNAATEEYGnMIDFGILDPTK.[V]	N17(Deamidated)	1	3	A6TH53	O66026; B5Y368; A6TH53	0	2	0.106	0	1	1	1499.16882324219	2997.33036985438	6.97179405778598	0.0104483121874053	CID	MS2		40.56	70.1044285858667	63272	Control_CNB3_220917_02.raw	0/0	4.53140211105347			0	4.01E-05
High	Sequest HT (A2)	Unambiguous	[K].ELLSIGIQPDILIcR.[S]	C14(Carbamidomethyl)	1	2	A6TD54	B5XV18; A6TD54	0	2	0.2	0	1	1	870.491088867188	1739.97490110438	1.42740445215554	0.00124182218765512	CID	MS2		33.1	70.1070825293333	63275	Control_CNB3_220917_02.raw	0/0	2.99507355690002			0	5E-07
High	Sequest HT (A2)	Unambiguous	[R].HIYAqVIAPnGSEVLVAASTVEK.[A]	Q5(Deamidated); N10(Deamidated)	1	2	A6TEV6	B5XNA9; A6TEV6	0	3	0.6023	0	1	1	800.094665527344	2398.26944332203	8.09384833525655	0.00647035734368521	CID	MS2		12.08846	70.108184864	63276	Control_CNB3_220917_02.raw	0/0	3.47251749038696			0	1.85E-06
High	Sequest HT (A2)	Unambiguous	[K].FGVSAAAAVAVAAGPVEAAEEK.[T]		1	1	A6TGN9	A6TGN9	0	3	0.6371	0	1	1	672.352600097656	2015.04324703297	-0.570154699173465	-0.000382962343792315	HCD	MS2	61.69136	8.017942	70.1277961602667	63283	Control_CNB3_220917_02.raw	0/0	3.71998715400696			0	6.047E-07
High	Sequest HT (A2)	Unambiguous	[K].FGVSAAAAVAVAAGPVEAAEEK.[T]		1	1	A6TGN9	A6TGN9	0	3	0.5823	0	1	1	672.353393554688	2015.04562740406	0.611144878428747	0.000410494687457685	CID	MS2		7.971173	70.1298299365333	63285	Control_CNB3_220917_02.raw	0/0	3.27927184104919			0	4.829E-05
High	Sequest HT (A2)	Unambiguous	[K].TAAFSLPLLNNIDPELR.[A]		1	1	P33906	P33906	0	2	0.3902	0	1	1	942.516296386719	1884.02531614344	1.47438439895696	0.00138888671892801	HCD	MS2	33.33505	33.1	70.3252729533333	63449	Control_CNB3_220917_02.raw	0/0	2.45916485786438	14493921.5	70.2493515014648	0	4.544E-06
High	Sequest HT (A2)	Unambiguous	[K].ELLqLGDLPTSGQITLFDGR.[T]	Q4(Deamidated)	1	2	A6TGP0	B5XYF5; A6TGP0	0	2	0.0267	0	1	1	1087.57727050781	2174.14726438563	6.12880622623933	0.00666242281266549	HCD	MS2	55.07166	33.1	70.1360415698667	63291	Control_CNB3_220917_02.raw	0/0	4.49486255645752			0	1.909E-09
High	Sequest HT (A2)	Unambiguous	[K].ELLQLGDLPTSGqITLFDGR.[T]	Q13(Deamidated)	1	2	A6TGP0	B5XYF5; A6TGP0	0	2	0.0621	0	1	1	1087.57727050781	2174.14726438563	6.12880622623933	0.00666242281266549	CID	MS2		42.685	70.1380645552	63293	Control_CNB3_220917_02.raw	0/0	4.83272409439087			0	8.003E-08
High	Sequest HT (A2)	Unambiguous	[K].AANDDLLNSFWLLDSEK.[G]		1	1	A6TCJ1	A6TCJ1	0	2	0.7548	0	1	1	975.976257324219	1950.94523801844	0.456424315226311	0.000445229218939858	HCD	MS2	5.745958	41.92	70.1697027224	63321	Control_CNB3_220917_02.raw	0/0	4.73346567153931			0	1.211E-10
High	Sequest HT (A2)	Unambiguous	[K].AANDDLLNSFWLLDSEK.[G]		1	1	A6TCJ1	A6TCJ1	0	2	0.8026	0	1	1	975.976257324219	1950.94523801844	0.456424315226311	0.000445229218939858	CID	MS2		32.875	70.1714899744	63323	Control_CNB3_220917_02.raw	0/0	5.36583757400513			0	4.475E-10
High	Sequest HT (A2)	Unambiguous	[K].EAAIQVSNVAIFNAATGK.[A]		1	1	A6TEW1	A6TEW1	0	2	0.5788	0	1	1	902.487365722656	1803.96745481531	4.16676953475123	0.0037583426560559	HCD	MS2	21.54152	33.1	70.1819749861333	63334	Control_CNB3_220917_02.raw	0/0	3.67582559585571			0	2.832E-08
High	Sequest HT (A2)	Unambiguous	[K].EAAIQVSNVAIFNAATGK.[A]		1	1	A6TEW1	A6TEW1	0	2	0.717	0	1	1	902.487365722656	1803.96745481531	4.16676953475123	0.0037583426560559	CID	MS2		41.67	70.1839688402667	63336	Control_CNB3_220917_02.raw	0/0	3.63890433311462			0	1.442E-08
High	Sequest HT (A2)	Unambiguous	[K].AGEEFTIDVTFPEEYHAENLK.[G]		2	2	A6T5H9; B5Y0U3	A6T5H9; B5Y0U3	0	3	0.4587	0	1	1	813.715759277344	2439.13272457203	-0.957973999056291	-0.000778875989605391	HCD	MS2	60.41174	18.53258	70.2138757562667	63355	Control_CNB3_220917_02.raw	0/0	3.7502748966217			0	9.026E-08
High	Sequest HT (A2)	Unambiguous	[K].ELLQLGDLPTSGqITLFDGR.[T]	Q13(Deamidated)	1	2	A6TGP0	B5XYF5; A6TGP0	0	2		0.0267	2	2	1087.57727050781	2174.14726438563	6.12880622623933	0.00666242281266549	HCD	MS2	55.07166	33.1	70.1360415698667	63291	Control_CNB3_220917_02.raw	0/0	4.37330722808838			0	3.587E-10
High	Sequest HT (A2)	Unambiguous	[K].AGDGnYGYNAATEEYGNMIDFGILDPTK.[V]	N5(Deamidated)	1	3	A6TH53	O66026; B5Y368; A6TH53	0	2		0.011	2	2	1499.16882324219	2997.33036985438	6.97179405778598	0.0104483121874053	HCD	MS2	0	33.1	70.1024536114667	63270	Control_CNB3_220917_02.raw	0/0	3.60031604766846			0	1.032E-06
High	Sequest HT (A2)	Unambiguous	[K].TAAFSLPLLNNIDPELR.[A]		1	1	P33906	P33906	0	2	0.7621	0	1	1	942.516296386719	1884.02531614344	1.47438439895696	0.00138888671892801	CID	MS2		42.495	70.3272856232	63451	Control_CNB3_220917_02.raw	0/0	2.06194925308228	14493921.5	70.2493515014648	0	3.198E-06
High	Sequest HT (A2)	Unambiguous	[K].ELLQLGDLPTSGQITLFDGR.[T]		1	2	A6TGP0	B5XYF5; A6TGP0	0	2	0.6556	0	1	1	1087.07849121094	2173.14970579188	-0.100199310830018	-0.000108874062334507	CID	MS2		33.76	70.3554680288	63466	Control_CNB3_220917_02.raw	0/0	4.81754302978516			0	5.956E-09
High	Sequest HT (A2)	Unambiguous	[R].NVGEHEVDFQVHSEVFAK.[V]		1	1	B5Y305	B5Y305	0	3	0.5816	0	1	1	691.007751464844	2071.00870113453	10.0229721734822	0.00691915151037392	CID	MS2		17.50557	70.5476694738667	63621	Control_CNB3_220917_02.raw	0/0	3.79941177368164			0	0.0001113
High	Sequest HT (A2)	Unambiguous	[R].NVGEHEVDFQVHSEVFAK.[V]		1	1	B5Y305	B5Y305	0	3	0.6016	0	1	1	691.007751464844	2071.00870113453	10.0229721734822	0.00691915151037392	HCD	MS2	89.201	20.41869	70.545869932	63619	Control_CNB3_220917_02.raw	0/0	3.74388098716736			0	4.847E-05
High	Sequest HT (A2)	Unambiguous	[K].EGVITVEDGTGLEDELDVVEGMqFDR.[G]	Q23(Deamidated)	1	3	A6TH53	O66026; B5Y368; A6TH53	0	2	0.7325	0	1	1	1427.16076660156	2853.31425657313	5.61341359333574	0.00800837156265133	CID	MS2		33.1	70.5360263509333	63609	Control_CNB3_220917_02.raw	0/0	4.70718908309937			0	6.944E-06
High	Sequest HT (A2)	Unambiguous	[K].EGVITVEDGTGLEDELDVVEGMqFDR.[G]	Q23(Deamidated)	1	3	A6TH53	O66026; B5Y368; A6TH53	0	2	0.7607	0	1	1	1427.16076660156	2853.31425657313	5.61341359333574	0.00800837156265133	HCD	MS2	0	41.475	70.5342766938667	63607	Control_CNB3_220917_02.raw	0/0	4.42514753341675			0	5.668E-05
High	Sequest HT (A2)	Unambiguous	[R].HIYAQVIAPnGSEVLVAASTVEK.[A]	N10(Deamidated)	1	2	A6TEV6	B5XNA9; A6TEV6	0	3	0.1454	0	1	1	799.760620117188	2397.26730709156	0.538464047609065	0.000430280520768545	CID	MS2		14.39625	70.4871706029333	63567	Control_CNB3_220917_02.raw	0/0	4.46942329406738			0	1.266E-09
High	Sequest HT (A2)	Unambiguous	[K].FGVSAAAAVAVAAGPVEAAEEK.[T]		1	1	A6TGN9	A6TGN9	0	2	0.7922	0	1	1	1008.02520751953	2015.04313840906	-0.62406115726018	-0.000628755468824238	CID	MS2		33.1	70.4856285432	63566	Control_CNB3_220917_02.raw	0/0	5.15282678604126			0	2.897E-12
High	Sequest HT (A2)	Unambiguous	[R].HIYAQVIAPnGSEVLVAASTVEK.[A]	N10(Deamidated)	1	2	A6TEV6	B5XNA9; A6TEV6	0	3	0.1589	0	1	1	799.759948730469	2397.26529293141	-0.301726462162026	-0.000241106197981455	HCD	MS2	50.60271	12.55299	70.4846993490667	63565	Control_CNB3_220917_02.raw	0/0	4.27805614471436			0	4.197E-11
High	Sequest HT (A2)	Unambiguous	[K].FGVSAAAAVAVAAGPVEAAEEK.[T]		1	1	A6TGN9	A6TGN9	0	2	0.7335	0	1	1	1008.02520751953	2015.04313840906	-0.62406115726018	-0.000628755468824238	HCD	MS2	16.45452	34.03923	70.4838390914667	63564	Control_CNB3_220917_02.raw	0/0	4.98982381820679			0	2.735E-13
High	Sequest HT (A2)	Unambiguous	[K].FADVAcAGPLLAAELDALGK.[A]	C6(Carbamidomethyl)	1	1	B5XUB8	B5XUB8	0	2	0.7526	0	1	1	1001.51916503906	2002.03105344813	-0.167485823132581	-0.000167655937541866	CID	MS2		42.7	70.4828351250667	63563	Control_CNB3_220917_02.raw	0/0	5.77911901473999			0	2.572E-09
High	Sequest HT (A2)	Unambiguous	[K].FADVAcAGPLLAAELDALGK.[A]	C6(Carbamidomethyl)	1	1	B5XUB8	B5XUB8	0	2	0.7056	0	1	1	1001.51867675781	2002.03007688563	-0.655271631828045	-0.000655937187541866	HCD	MS2	0	33.1	70.4808515061333	63561	Control_CNB3_220917_02.raw	0/0	4.96215009689331			0	3.309E-12
High	Sequest HT (A2)	Unambiguous	[R].DLALIEINPLVITK.[Q]		1	1	A6T6F6	A6T6F6	0	2	0.6708	0	1	1	776.471069335938	1551.93486204188	-0.489046139982041	-0.000379484062477786	HCD	MS2	20.32596	35.96577	70.4682293645333	63553	Control_CNB3_220917_02.raw	0/0	3.22085499763489	20880195.5	70.7005615234375	0	7.22E-06
High	Sequest HT (A2)	Unambiguous	[K].EGVITVEDGTGLEDELDVVEGMQFDR.[G]		1	3	A6TH53	O66026; B5Y368; A6TH53	0	3	0.6032	0	1	1	951.444152832031	2852.31790523609	1.29067339892549	0.0012271353646914	CID	MS2		34.165	70.4595172474667	63544	Control_CNB3_220917_02.raw	0/0	4.30916500091553	25438472.5	70.3933792114258	0	5.151E-08
High	Sequest HT (A2)	Unambiguous	[K].EGVITVEDGTGLEDELDVVEGMQFDR.[G]		1	3	A6TH53	O66026; B5Y368; A6TH53	0	3	0.6869	0	1	1	951.444152832031	2852.31790523609	1.29067339892549	0.0012271353646914	HCD	MS2	69.89354	24.745	70.4576317866667	63542	Control_CNB3_220917_02.raw	0/0	5.59432315826416	25438472.5	70.3933792114258	0	7.152E-07
High	Sequest HT (A2)	Unambiguous	[R].IFTEDGVSIPVTVIEVEANR.[V]		1	1	A6TEX2	A6TEX2	0	2	0.6421	0	1	1	1094.57946777344	2188.15165891688	0.945889113403808	0.00103487343744746	CID	MS2		34.495	70.4514465365333	63536	Control_CNB3_220917_02.raw	0/0	3.80283188819885			0	4.889E-07
High	Sequest HT (A2)	Unambiguous	[K].GNTGENLLALLEGR.[L]		1	1	B5XNB5	B5XNB5	0	2	0.5304	0	1	1	728.891235351563	1456.77519407313	-0.163310603439403	-0.000118953437436176	CID	MS2		28.6308	70.4503030594667	63535	Control_CNB3_220917_02.raw	0/0	3.13060188293457			0	6.631E-06
High	Sequest HT (A2)	Unambiguous	[R].IFTEDGVSIPVTVIEVEANR.[V]		1	1	A6TEX2	A6TEX2	0	2	0.6437	0	1	1	1094.57946777344	2188.15165891688	0.945889113403808	0.00103487343744746	HCD	MS2	11.94854	25.12	70.4495097176	63534	Control_CNB3_220917_02.raw	0/0	4.06544256210327			0	9.817E-10
High	Sequest HT (A2)	Unambiguous	[K].GNTGENLLALLEGR.[L]		1	1	B5XNB5	B5XNB5	0	2	0.5573	0	1	1	728.891235351563	1456.77519407313	-0.163310603439403	-0.000118953437436176	HCD	MS2	22.79759	42.465	70.4486322997333	63533	Control_CNB3_220917_02.raw	0/0	3.13962602615356			0	2.033E-07
High	Sequest HT (A2)	Unambiguous	[K].cDMVDDEELLELVEMEVR.[E]	C1(Carbamidomethyl)	1	1	A6TEX7	A6TEX7	0	2	0.6477	0	1	1	1112.49731445313	2223.98735227625	2.49783350602678	0.00277756812484498	HCD	MS2	0	42.405	86.8195749208	77453	Control_CNB3_220917_03.raw	0/0	4.40210962295532			0	1.473E-10
High	Sequest HT (A2)	Unambiguous	[K].EGVITVEDGTGLEDELDVVEGMQFDR.[G]		1	3	A6TH53	O66026; B5Y368; A6TH53	0	3	0.4521	0	1	1	951.444580078125	2852.31918697438	1.74004123874537	0.0016543814584414	HCD	MS2	60.31864	41.82	70.3638632888	63475	Control_CNB3_220917_02.raw	0/0	5.22411155700684	25438472.5	70.3933792114258	0	1.149E-08
High	Sequest HT (A2)	Unambiguous	[K].EGVITVEDGTGLEDELDVVEGMQFDR.[G]		1	3	A6TH53	O66026; B5Y368; A6TH53	0	3	0.7782	0	1	1	951.444580078125	2852.31918697438	1.74004123874537	0.0016543814584414	CID	MS2		33.1	70.3656525674667	63477	Control_CNB3_220917_02.raw	0/0	5.68264198303223	25438472.5	70.3933792114258	0	3.052E-10
High	Sequest HT (A2)	Unambiguous	[K].IIELAGHLDTYIPEPER.[A]		1	1	A6TEX7	A6TEX7	0	3	0.0929	0	1	1	656.01416015625	1966.02792720875	-0.0459918418968778	-3.01404165838903E-05	HCD	MS2	21.87657	0.02538426	70.3880400314667	63492	Control_CNB3_220917_02.raw	0/0	1.39789593219757			0	0.0002146
High	Sequest HT (A2)	Unambiguous	[K].IIELAGHLDTYIPEPER.[A]		1	1	A6TEX7	A6TEX7	0	3	0.8333	0	1	1	656.01416015625	1966.02792720875	-0.0459918418968778	-3.01404165838903E-05	CID	MS2		7.665909	70.3889827306667	63494	Control_CNB3_220917_02.raw	0/0	3.65881371498108			0	6.163E-06
High	Sequest HT (A2)	Unambiguous	[K].IIELAGHLDTYIPEPER.[A]		1	1	A6TEX7	A6TEX7	0	2	0.7355	0	1	1	983.518615722656	1966.02995481531	0.98532945377962	0.000968592656363398	HCD	MS2	18.94047	33.1	70.3918681149333	63497	Control_CNB3_220917_02.raw	0/0	3.97272396087646			0	2.399E-09
High	Sequest HT (A2)	Unambiguous	[K].ELLQLGDLPTSGQITLFDGR.[T]		1	2	A6TGP0	B5XYF5; A6TGP0	0	2	0.6467	0	1	1	1087.07849121094	2173.14970579188	-0.100199310830018	-0.000108874062334507	HCD	MS2	36.96216	24.265	70.3531846957333	63464	Control_CNB3_220917_02.raw	0/0	4.83768510818481			0	2.429E-08
High	Sequest HT (A2)	Unambiguous	[K].IIELAGHLDTYIPEPER.[A]		1	1	A6TEX7	A6TEX7	0	2	0.7211	0	1	1	983.518859863281	1966.03044309656	1.23368870686321	0.0012127332813634	CID	MS2		43.405	70.3942765517333	63499	Control_CNB3_220917_02.raw	0/0	3.37377119064331			0	2.477E-06
High	Sequest HT (A2)	Unambiguous	[R].AIDKPFLLPIEDVFSISGR.[G]		1	1	A6TEX7	A6TEX7	0	3	0.5714	0	1	1	706.393798828125	2117.16684322438	1.28761126869165	0.000908694791633025	CID	MS2		19.28559	70.3971074178667	63502	Control_CNB3_220917_02.raw	0/0	2.72976660728455			0	0.0001069
High	Sequest HT (A2)	Unambiguous	[R].QVGVPYIIVFLNK.[C]		1	1	A6TEX7	A6TEX7	0	2	0.6357	0	1	1	745.443664550781	1489.88005247156	1.5707071414702	0.0011700807813213	HCD	MS2	0	33.1	70.407419556	63509	Control_CNB3_220917_02.raw	0/0	2.79541802406311	12196962.5	70.6268920898438	0	1.424E-05
High	Sequest HT (A2)	Unambiguous	[R].QVGVPYIIVFLNK.[C]		1	1	A6TEX7	A6TEX7	0	2	0.4718	0	1	1	745.443664550781	1489.88005247156	1.5707071414702	0.0011700807813213	CID	MS2		39.255	70.4096672482667	63511	Control_CNB3_220917_02.raw	0/0	1.95151805877686	12196962.5	70.6268920898438	0	0.0001085
High	Sequest HT (A2)	Unambiguous	[K].GMNTAVGDEGGYAPNLGSNAEALAVIAEAVK.[A]		1	2	A6TD53	B5XV19; A6TD53	0	3	0.6646	0	1	1	997.157592773438	2989.45822506031	0.362935563769059	0.000361660104166125	HCD	MS2	14.78977	33.1	70.4245873664	63525	Control_CNB3_220917_02.raw	0/0	4.91676187515259			0	2.017E-10
High	Sequest HT (A2)	Unambiguous	[K].GMNTAVGDEGGYAPNLGSnAEALAVIAEAVK.[A]	N19(Deamidated)	1	2	A6TD53	B5XV19; A6TD53	0	3	0.0779	0	1	1	997.491027832031	2990.45853023609	5.8098973318449	0.00579138536458279	CID	MS2		42.865	70.4266145517333	63527	Control_CNB3_220917_02.raw	0/0	5.39354133605957			0	1.508E-10
High	Sequest HT (A2)	Unambiguous	[K].TTLTAAITTVLAK.[T]		1	1	A6TEX7	A6TEX7	0	2	0.8949	0	1	1	652.395446777344	1303.78361692469	0.363338558123358	0.000236857343679731	CID	MS2		7.268703	70.4466988205333	63531	Control_CNB3_220917_02.raw	0/0	3.52215504646301			0	1.14E-07
High	Sequest HT (A2)	Unambiguous	[R].AIDKPFLLPIEDVFSISGR.[G]		1	1	A6TEX7	A6TEX7	0	3	0.8114	0	1	1	706.393798828125	2117.16684322438	1.28761126869165	0.000908694791633025	HCD	MS2	69.06956	24.11138	70.3953200770667	63500	Control_CNB3_220917_02.raw	0/0	3.34243941307068			0	9.489E-07
High	Sequest HT (A2)	Unambiguous	[K].AGDGNYGYnAATEEYGNMIDFGILDPTK.[V]	N9(Deamidated)	1	3	A6TH53	O66026; B5Y368; A6TH53	0	2	0.011	0	1	1	1499.16882324219	2997.33036985438	6.97179405778598	0.0104483121874053	HCD	MS2	0	33.1	70.1024536114667	63270	Control_CNB3_220917_02.raw	0/0	3.64385223388672			0	2.092E-06
High	Sequest HT (A2)	Unambiguous	[R].TELAGVSGcAVAIAPPEMYLDLAK.[R]	C9(Carbamidomethyl)	1	1	Q7X222	Q7X222	0	2	0.5312	0	1	1	1238.62744140625	2476.2476061825	0.564363307225198	0.000698751249917251	HCD	MS2	23.37567	42.55	70.1015766096	63269	Control_CNB3_220917_02.raw	0/0	3.51723146438599			0	9.477E-05
High	Sequest HT (A2)	Unambiguous	[K].FGVSAAAAVAVAAGPVEAAEEK.[T]		1	1	A6TGN9	A6TGN9	0	2	0.8253	0	1	1	1008.02697753906	2015.04667844813	1.13274334276362	0.00114126406242576	CID	MS2		30.78266	70.0733401184	63239	Control_CNB3_220917_02.raw	0/0	5.84030437469482			0	2.483E-11
High	Sequest HT (A2)	Unambiguous	[K].AGEEFTIDVTFPEEYHAENLK.[G]		2	2	A6T5H9; B5Y0U3	A6T5H9; B5Y0U3	0	3	0.5879	0	1	1	813.716735839844	2439.13565425953	0.243143375132353	0.000197686510394609	CID	MS2		13.93702	69.8277946346667	63032	Control_CNB3_220917_02.raw	0/0	3.29704856872559			0	3.908E-05
High	Sequest HT (A2)	Unambiguous	[K].AGEEFTIDVTFPEEYHAENLK.[G]		2	2	A6T5H9; B5Y0U3	A6T5H9; B5Y0U3	0	3	0.6339	0	1	1	813.716918945313	2439.13620357594	0.468352882792723	0.000380791979144609	HCD	MS2	60.37775	16.65282	69.825809336	63030	Control_CNB3_220917_02.raw	0/0	4.47904539108276			0	1.78E-09
High	Sequest HT (A2)	Unambiguous	[K].TAEDYLGEPVTEAVITVPAYFNDAqR.[Q]	Q25(Deamidated)	1	2	A6T4F4	A6T4F4; B5Y242	0	3		0.0048	2	2	957.467834472656	2870.38895015797	5.53598352446828	0.00529677932274704	CID	MS2		19.435	69.809528872	63018	Control_CNB3_220917_02.raw	0/0	4.10643672943115			0	1.119E-05
High	Sequest HT (A2)	Unambiguous	[K].TAEDYLGEPVTEAVITVPAYFnDAQR.[Q]	N22(Deamidated)	1	2	A6T4F4	A6T4F4; B5Y242	0	3	0.0048	0	1	1	957.467834472656	2870.38895015797	5.53598352446828	0.00529677932274704	CID	MS2		19.435	69.809528872	63018	Control_CNB3_220917_02.raw	0/0	4.13186454772949			0	1.43E-05
High	Sequest HT (A2)	Unambiguous	[K].TAEDYLGEPVTEAVITVPAYFNDAQR.[Q]		1	2	A6T4F4	A6T4F4; B5Y242	0	3	0.5459	0	1	1	957.135375976563	2869.39157466969	0.882016920097327	0.000843616562330377	HCD	MS2	10.36269	43.405	69.8077164872	63016	Control_CNB3_220917_02.raw	0/0	4.02988052368164			0	8.789E-07
High	Sequest HT (A2)	Unambiguous	[K].EGVITVEDGTGLEDELDVVEGMQFDR.[G]		1	3	A6TH53	O66026; B5Y368; A6TH53	0	3	0.5155	0	1	1	951.442260742188	2852.31222896656	-0.699384177419684	-0.000664954479058603	CID	MS2		43.09	69.7884719154667	62999	Control_CNB3_220917_02.raw	0/0	3.88072371482849	4979818.75	69.7889099121094	0	5.203E-08
High	Sequest HT (A2)	Unambiguous	[K].EGVITVEDGTGLEDELDVVEGMQFDR.[G]		1	3	A6TH53	O66026; B5Y368; A6TH53	0	3	0.5831	0	1	1	951.442260742188	2852.31222896656	-0.699384177419684	-0.000664954479058603	HCD	MS2	18.34727	33.1	69.7864359824	62997	Control_CNB3_220917_02.raw	0/0	4.14901208877563	4979818.75	69.7889099121094	0	6.661E-06
High	Sequest HT (A2)	Unambiguous	[K].AANDDLLNSFWLLDSEK.[G]		1	1	A6TCJ1	A6TCJ1	0	2	0.8219	0	1	1	975.97607421875	1950.9448718075	0.268714738601016	0.000262123750189858	CID	MS2		38.8858	69.7491479597333	62966	Control_CNB3_220917_02.raw	0/0	5.39450216293335			0	4.17E-10
High	Sequest HT (A2)	Unambiguous	[K].AANDDLLNSFWLLDSEK.[G]		1	1	A6TCJ1	A6TCJ1	0	2	0.7532	0	1	1	975.97607421875	1950.9448718075	0.268714738601016	0.000262123750189858	HCD	MS2	15.45623	33.1	69.7466710730667	62964	Control_CNB3_220917_02.raw	0/0	4.73832368850708			0	2.069E-11
High	Sequest HT (A2)	Unambiguous	[K].EAAIQVSNVAIFNAATGK.[A]		1	1	A6TEW1	A6TEW1	0	2	0.698	0	1	1	902.488159179688	1803.96904172938	5.04645318456943	0.0045517996873059	CID	MS2		33.1	69.7299967448	62948	Control_CNB3_220917_02.raw	0/0	3.50673055648804	3753913.3125	69.5624313354492	0	1.094E-06
High	Sequest HT (A2)	Unambiguous	[K].EAAIQVSNVAIFNAATGK.[A]		1	1	A6TEW1	A6TEW1	0	2	0.6102	0	1	1	902.488159179688	1803.96904172938	5.04645318456943	0.0045517996873059	HCD	MS2	28.73899	40.93859	69.7282263565333	62946	Control_CNB3_220917_02.raw	0/0	3.71642065048218	3753913.3125	69.5624313354492	0	5.918E-09
High	Sequest HT (A2)	Unambiguous	[K].FADVAcAGPLLAAELDALGK.[A]	C6(Carbamidomethyl)	1	1	B5XUB8	B5XUB8	0	2	0.7258	0	1	1	1001.51977539063	2002.03227415125	0.442246437736749	0.000442695624958134	CID	MS2		32.47	69.7218512992	62940	Control_CNB3_220917_02.raw	0/0	5.47366666793823	8307058	69.6624221801758	0	1.585E-09
High	Sequest HT (A2)	Unambiguous	[K].FADVAcAGPLLAAELDALGK.[A]	C6(Carbamidomethyl)	1	1	B5XUB8	B5XUB8	0	2	0.6114	0	1	1	1001.51977539063	2002.03227415125	0.442246437736749	0.000442695624958134	HCD	MS2	53.99194	42.73	69.7200432813333	62938	Control_CNB3_220917_02.raw	0/0	4.58153438568115	8307058	69.6624221801758	0	6.006E-12
High	Sequest HT (A2)	Unambiguous	[K].FGVSAAAAVAVAAGPVEAAEEK.[T]		1	1	A6TGN9	A6TGN9	0	2	0.8265	0	1	1	1008.02630615234	2015.04533567469	0.466369222064938	0.000469877343675762	CID	MS2		33.1	69.7179577205333	62936	Control_CNB3_220917_02.raw	0/0	5.58761692047119			0	9.06E-11
High	Sequest HT (A2)	Unambiguous	[R].VGFFNPIAnGAEEETRLDLDR.[I]	N9(Deamidated)	1	1	A6TCL7	A6TCL7	1	3	0.2174	0	1	1	788.726196289063	2364.16403560719	7.36257513440832	0.00580206906257189	CID	MS2		24.14963	69.7079834906667	62928	Control_CNB3_220917_02.raw	0/0	3.21514058113098			0	0.0001236
High	Sequest HT (A2)	Unambiguous	[R].VGFFNPIAnGAEEETRLDLDR.[I]	N9(Deamidated)	1	1	A6TCL7	A6TCL7	1	3	0.1343	0	1	1	788.726196289063	2364.16403560719	7.36257513440832	0.00580206906257189	HCD	MS2	84.50368	22.33368	69.7059665637333	62926	Control_CNB3_220917_02.raw	0/0	2.83227849006653			0	9.435E-05
High	Sequest HT (A2)	Unambiguous	[R].HIYAqVIAPnGSEVLVAASTVEK.[A]	Q5(Deamidated); N10(Deamidated)	1	2	A6TEV6	B5XNA9; A6TEV6	0	3	0.6019	0	1	1	800.095458984375	2398.27182369313	9.0863933417156	0.00726381437493521	CID	MS2		11.39001	69.7029876109333	62923	Control_CNB3_220917_02.raw	0/0	3.23803424835205			0	1.488E-07
High	Sequest HT (A2)	Unambiguous	[R].NVGEHEVNFQVHSEVFAK.[V]		1	1	A6THB4	A6THB4	0	4	0.4553	0	1	1	518.255676269531	2070.00087518813	-1.47483868690577	-0.000763230468805887	HCD	MS2	0	19.38633	69.6292033509333	62851	Control_CNB3_220917_02.raw	0/0	2.34862995147705	24149968	69.4663925170898	0	0.000323
High	Sequest HT (A2)	Unambiguous	[K].GNTGENLLALLEGR.[L]		1	1	B5XNB5	B5XNB5	0	2	0.5052	0	1	1	728.891052246094	1456.77482786219	-0.414695222825974	-0.000302058906186176	HCD	MS2	31.20969	21.80135	69.6300616770667	62852	Control_CNB3_220917_02.raw	0/0	2.90506100654602			0	1.5E-05
High	Sequest HT (A2)	Unambiguous	[K].GNTGENLLALLEGR.[L]		1	1	B5XNB5	B5XNB5	0	2	0.557	0	1	1	728.891052246094	1456.77482786219	-0.414695222825974	-0.000302058906186176	CID	MS2		33.69265	69.6319449752	62854	Control_CNB3_220917_02.raw	0/0	3.06565999984741			0	3.79E-05
High	Sequest HT (A2)	Unambiguous	[R].VGAGPFPTELFDETGEFLcK.[Q]	C19(Carbamidomethyl)	1	2	A6TH93	B5Y325; A6TH93	0	2	0.6968	0	1	1	1107.52465820313	2214.04203977625	-0.138887926089215	-0.000153751874943708	HCD	MS2	0	34.495	69.6329513042667	62855	Control_CNB3_220917_02.raw	0/0	4.31632375717163	17853787	69.729133605957	0	1.918E-08
High	Sequest HT (A2)	Unambiguous	[R].VGAGPFPTELFDETGEFLcK.[Q]	C19(Carbamidomethyl)	1	2	A6TH93	B5Y325; A6TH93	0	2	0.8601	0	1	1	1107.52465820313	2214.04203977625	-0.138887926089215	-0.000153751874943708	CID	MS2		28.885	69.6346154941333	62857	Control_CNB3_220917_02.raw	0/0	4.29190349578857	17853787	69.729133605957	0	2.582E-07
High	Sequest HT (A2)	Unambiguous	[K].AGDGNYGYNAATEEYGNMIDFGILDPTK.[V]		1	3	A6TH53	O66026; B5Y368; A6TH53	0	2	0.8655	0	1	1	1498.66271972656	2996.31816282313	-2.43445078957907	-0.00364720343759473	HCD	MS2	0	33.1	69.6446488349333	62864	Control_CNB3_220917_02.raw	0/0	3.93795275688171	10473831.5	69.6153106689453	0	2.874E-08
High	Sequest HT (A2)	Unambiguous	[R].VGAGPFPTELFDETGEFLcK.[Q]	C19(Carbamidomethyl)	1	2	A6TH93	B5Y325; A6TH93	0	2	0.7585	0	1	1	1107.5263671875	2214.045457745	1.40488053624352	0.00155523250005629	HCD	MS2	69.54049	42.255	69.8366966552	63041	Control_CNB3_220917_02.raw	0/0	4.68000793457031	17853787	69.729133605957	0	2.342E-08
High	Sequest HT (A2)	Unambiguous	[K].AGDGNYGYNAATEEYGNMIDFGILDPTK.[V]		1	3	A6TH53	O66026; B5Y368; A6TH53	0	2	0.8594	0	1	1	1498.66271972656	2996.31816282313	-2.43445078957907	-0.00364720343759473	CID	MS2		39.195	69.6467067352	62866	Control_CNB3_220917_02.raw	0/0	4.47644472122192	10473831.5	69.6153106689453	0	4.498E-05
High	Sequest HT (A2)	Unambiguous	[K].ELLQLGDLPTSGQITLFDGR.[T]		1	2	A6TGP0	B5XYF5; A6TGP0	0	2	0.6531	0	1	1	1087.08166503906	2173.15605344813	2.82074791938217	0.00306495406266549	CID	MS2		40.77	69.6602044874667	62879	Control_CNB3_220917_02.raw	0/0	3.91779470443726	42411702	69.7897338867188	0	3.51E-06
High	Sequest HT (A2)	Unambiguous	[K].FADVAcAGPLLAAELDALGK.[A]	C6(Carbamidomethyl)	1	1	B5XUB8	B5XUB8	0	2	0.7505	0	1	1	1001.52008056641	2002.03288450281	0.747112568171415	0.000747871406208134	HCD	MS2	0	33.1	69.6658643717333	62885	Control_CNB3_220917_02.raw	0/0	4.88853120803833	8307058	69.6624221801758	0	5.892E-13
High	Sequest HT (A2)	Unambiguous	[K].TTLTAAITTVLAK.[T]		1	1	A6TEX7	A6TEX7	0	2	0.8635	0	1	1	652.395202636719	1303.78312864344	-0.011172534877752	-7.28328132026945E-06	CID	MS2		9.168347	69.6764844813333	62895	Control_CNB3_220917_02.raw	0/0	3.58825516700745			0	2.149E-07
High	Sequest HT (A2)	Unambiguous	[R].ALLNSMVIGVTEGFTK.[K]		1	2	A6TEV7	A6TEV7; B5XNA8	0	2	0.5635	0	1	1	840.455688476563	1679.90410032313	0.256808252255492	0.000215706562585183	HCD	MS2	0	26.19603	69.6941173394667	62913	Control_CNB3_220917_02.raw	0/0	3.06561303138733			0	5.291E-07
High	Sequest HT (A2)	Unambiguous	[R].ALLNSMVIGVTEGFTK.[K]		1	2	A6TEV7	A6TEV7; B5XNA8	0	2	0.6826	0	1	1	840.455993652344	1679.90471067469	0.620133586794481	0.000520882343835183	CID	MS2		31.62803	69.6956753354667	62915	Control_CNB3_220917_02.raw	0/0	3.33802080154419			0	5.134E-05
High	Sequest HT (A2)	Unambiguous	[R].HIYAQVIAPnGSEVLVAASTVEK.[A]	N10(Deamidated)	1	2	A6TEV6	B5XNA9; A6TEV6	0	3	0.224	0	1	1	799.760986328125	2397.26840572438	0.996749780211478	0.000796491458268545	HCD	MS2	62.06792	9.367626	69.70118774	62921	Control_CNB3_220917_02.raw	0/0	4.99558258056641			0	9.14E-11
High	Sequest HT (A2)	Unambiguous	[K].ELLQLGDLPTSGQITLFDGR.[T]		1	2	A6TGP0	B5XYF5; A6TGP0	0	2	0.5802	0	1	1	1087.08166503906	2173.15605344813	2.82074791938217	0.00306495406266549	HCD	MS2	68.91541	32.17	69.6582476928	62877	Control_CNB3_220917_02.raw	0/0	4.54848432540894	42411702	69.7897338867188	0	3.609E-06
High	Sequest HT (A2)	Unambiguous	[R].VGAGPFPTELFDETGEFLcK.[Q]	C19(Carbamidomethyl)	1	2	A6TH93	B5Y325; A6TH93	0	2	0.8044	0	1	1	1107.5263671875	2214.045457745	1.40488053624352	0.00155523250005629	CID	MS2		33.1	69.8384962213333	63043	Control_CNB3_220917_02.raw	0/0	4.95627593994141	17853787	69.729133605957	0	8.162E-09
High	Sequest HT (A2)	Unambiguous	[K].LLDNAAADLAAISGQKPLITK.[A]		1	1	A6TEW0	A6TEW0	0	3	0.6941	0	1	1	708.40673828125	2123.20566158375	-0.651343095932596	-0.000460978749894518	HCD	MS2	20.77794	18.21134	69.8650951666667	63063	Control_CNB3_220917_02.raw	0/0	3.75909519195557	21407163	69.5924377441406	0	3.411E-07
High	Sequest HT (A2)	Unambiguous	[K].GDLGLVIAcLPYA.[-]	C9(Carbamidomethyl)	1	1	B5XQC8	B5XQC8	0	2	0.7412	0	1	1	681.360168457031	1361.71306028406	-0.212347141692721	-0.000144577968779203	CID	MS2		11.16064	69.8763632562667	63070	Control_CNB3_220917_02.raw	0/0	3.12984895706177			0	3.937E-06
High	Sequest HT (A2)	Unambiguous	[R].IAQFNVVSEAHnEGTIVSVSDGVIR.[I]	N12(Deamidated)	1	2	A6TG38	A6TG38; B5XZM2	0	3	0.1097	0	1	1	881.459594726563	2642.36423091969	8.40025227520986	0.00739877989595443	HCD	MS2	39.38823	33.1	70.0155094928	63190	Control_CNB3_220917_02.raw	0/0	4.00612545013428			0	8.367E-07
High	Sequest HT (A2)	Unambiguous	[R].IAQFNVVSEAHnEGTIVSVSDGVIR.[I]	N12(Deamidated)	1	2	A6TG38	A6TG38; B5XZM2	0	3	0.0776	0	1	1	881.459594726563	2642.36423091969	8.40025227520986	0.00739877989595443	CID	MS2		41.835	70.017549144	63192	Control_CNB3_220917_02.raw	0/0	4.64191579818726			0	3.052E-09
High	Sequest HT (A2)	Unambiguous	[K].GMNTAVGDEGGYAPNLGSNAEALAVIAEAVK.[A]		1	2	A6TD53	B5XV19; A6TD53	0	3	0.5556	0	1	1	997.158386230469	2989.46060543141	1.15919086438404	0.00115511713541612	HCD	MS2	68.36968	42.045	70.0185384397333	63193	Control_CNB3_220917_02.raw	0/0	4.94945907592773			0	3.083E-09
High	Sequest HT (A2)	Unambiguous	[K].GMNTAVGDEGGYAPNLGSNAEALAVIAEAVK.[A]		1	2	A6TD53	B5XV19; A6TD53	0	3	0.754	0	1	1	997.158386230469	2989.46060543141	1.15919086438404	0.00115511713541612	CID	MS2		33.1	70.0203340605333	63195	Control_CNB3_220917_02.raw	0/0	4.9615626335144			0	1.447E-07
High	Sequest HT (A2)	Unambiguous	[K].QYPIVSIEDGLDESDWEGFAYqTK.[V]	Q22(Deamidated)	1	1	A6TD53	A6TD53	0	2	0.0634	0	1	1	1396.146484375	2791.28569212	8.44768031442015	0.0117898449997809	HCD	MS2	0	33.1	70.0232985661333	63198	Control_CNB3_220917_02.raw	0/0	3.30944418907166			0	3.531E-06
[truncated: 41,979 more rows]
