# Supplementary material for: Disruption of KPC-producing Klebsiella pneumoniae membrane via induction of oxidative stress by cinnamon bark (Cinnamomum verum J. Presl) essential oil
Source: PLoS One. 2019 Apr 2;14(4):e0214326. doi: 10.1371/journal.pone.0214326 (PMC6445408; doi:10.1371/journal.pone.0214326)
Supplement: S1 Attachment — (ZIP) [file pone.0214326.s001.zip › S1 Attachment/Control BR3/Control3_070917_01_PeptideGroups.txt]

Checked	Confidence	Annotated Sequence	Modifications	Modifications in Master Proteins	Qvality PEP	Qvality q-value	# Protein Groups	# Proteins	# PSMs	Master Protein Accessions	Positions in Master Proteins	# Missed Cleavages	Theo. MH+ [Da]	Found in Sample: [S21] F21: Sample	Found in Sample: [S20] F20: Sample	Found in Sample: [S19] F19: Sample	Area: F21: Sample	Area: F20: Sample	Area: F19: Sample	XCorr Sequest HT	Confidence Sequest HT	Percolator q-Value Sequest HT	Percolator PEP Sequest HT
False	High	[R].GTTVLTNLLDSDDVR.[H]			0.00642698	0	1	3	4	A6T701	A6T701 [37-51]	0	1618.82825528	High	High	Not Found				2.98784327507019	High	0	1.352E-05
False	High	[K].YLTTGMTVAELSAAAVQYSDNAAANLLLK.[E]			1.36981E-09	0	1	1	146	Q9F663	Q9F663 [111-139]	0	2999.53941318	High	High	Not Found	1.2e7			7.01344871520996	High	0	1.111E-17
False	High	[R].GVTSLLEQALLPWVDEVNPQEEVDEDAEYWAK.[F]	1xDeamidated [Q/N]		0.00349485	0	1	1	11	A6TCD0	A6TCD0 [150-181]	0	3673.74319421	Not Found	High	Not Found		4.6e6		3.40840291976929	High	5.155E-05	0.002122
False	High	[R].FSLTCPEANLAEWEQVIYEEANPAGEVTIGMVGK.[Y]	1xDeamidated [N/Q]; 1xCarbamidomethyl [C5]		0.0126072	0	1	2	29	A6TD54	A6TD54 [264-297]	0	3753.76625496	High	High	Not Found	2.2e6	2.5e6		4.01691007614136	High	0	6.484E-05
False	High	[R].FSLTCPEANLAEWEQVIYEEANPAGEVTIGMVGK.[Y]	1xCarbamidomethyl [C5]		0.0482868	0	1	2	6	A6TD54	A6TD54 [264-297]	0	3752.78223896	High	High	Not Found	2.9e6	1.2e6		3.08518695831299	High	7.46E-05	0.004381
False	High	[R].ITESLFNGNLSDLSEADFEQLAQDGVPMIEMEK.[G]	3xDeamidated [N9; Q20; Q23]		0.000795144	0	1	1	2	A6T9Y5	A6T9Y5 [327-359]	0	3673.66593227	Not Found	High	Not Found		3.0e6		4.10157585144043	High	0	2.606E-07
False	High	[R].ITESLFNGNLSDLSEADFEQLAQDGVPMIEMEK.[G]	2xDeamidated [N/Q]		0.0142458	0	1	1	6	A6T9Y5	A6T9Y5 [327-359]	0	3672.68191627	High	High	Not Found	3.1e6	2.6e6		3.82218647003174	High	0	6.095E-05
False	High	[R].ITESLFNGNLSDLSEADFEQLAQDGVPMIEMEK.[G]	1xDeamidated [Q/N]		0.022762	0	1	1	13	A6T9Y5	A6T9Y5 [327-359]	0	3671.69790027	High	High	Not Found	6.2e6	4.0e6		3.59747672080994	High	5.155E-05	0.003035
False	High	[R].GLDITITTTAK.[S]			0.00894076	0	1	2	21	A6TEW0	A6TEW0 [151-161]	0	1133.64123007	High	High	High	1.2e7	9.7e6	3.1e6	2.77892374992371	High	0	2.758E-05
False	High	[K].GAEAALTALEMINVLK.[A]			5.10661E-05	0	1	1	55	A6T5E8	A6T5E8 [137-152]	0	1643.90366891	High	High	Not Found	2.7e6	4.3e6		4.10389423370361	High	0	4.057E-09
False	High	[K].TLLMDEQDHGFPVSGDALTQAAIQAANR.[C]	1xDeamidated [Q/N]		2.94885E-05	0	1	1	11	A6TBN1	A6TBN1 [174-201]	0	2970.42617476	High	High	Not Found	6.2e6	8.9e6		4.59022808074951	High	0	5.141E-10
False	High	[K].TLLMDEQDHGFPVSGDALTQAAIQAANR.[C]			3.21113E-05	0	1	1	2	A6TBN1	A6TBN1 [174-201]	0	2969.44215876	Not Found	High	Not Found				4.43958854675293	High	0	6.041E-10
False	High	[R].AAFEQYPQEIACIIVEPVAGNMNCIPPQPEFLPGLR.[A]	2xDeamidated [N/Q]; 2xCarbamidomethyl [C12; C24]		0.00366397	0	1	1	13	A6T4V8	A6T4V8 [189-224]	0	4070.97005761	High	High	Not Found	1.6e6	1.1e6		4.09768009185791	High	0	4.679E-06
False	High	[R].AAFEQYPQEIACIIVEPVAGNMNCIPPQPEFLPGLR.[A]	1xDeamidated [N/Q]; 2xCarbamidomethyl [C12; C24]		0.0279517	0	1	1	14	A6T4V8	A6T4V8 [189-224]	0	4069.98604161	High	High	Not Found	1.7e6	3.1e6		3.34929895401001	High	0	0.0006472
False	High	[R].AAFEQYPQEIACIIVEPVAGNMNCIPPQPEFLPGLR.[A]	2xCarbamidomethyl [C12; C24]		0.0394171	0	1	1	1	A6T4V8	A6T4V8 [189-224]	0	4069.00202561	Not Found	High	Not Found				1.9341721534729	High	0	0.0004302
False	High	[K].ATIDAHIPPQSLEEMWDIEGLQER.[L]	1xDeamidated [Q10]		0.0144479	0	1	2	2	A6T4P1	A6T4P1 [686-709]	0	2779.32433557	High	Not Found	Not Found				3.12433409690857	High	0	6.309E-05
False	High	[R].EVTALGAAYLAGLAVGFWQNLDELQEK.[A]			0.00932807	0	1	2	2	A6TFR2	A6TFR2 [438-464]	0	2906.49344935	High	Not Found	Not Found	1.6e7			3.63044381141663	High	0	0.0006946
False	High	[K].VPSEQLTLLVR.[E]			0.00398923	0	1	2	15	A6TDV1	A6TDV1 [321-331]	0	1254.7416128	High	High	Not Found	6.0e6	8.2e6		2.09710669517517	High	0	1.732E-05
False	High	[K].FVESVDVAVNLGIDAR.[K]	1xDeamidated [N10]		0.000713138	0	1	1	1	B5XYF8	B5XYF8 [38-53]	0	1704.88029129	High	Not Found	Not Found				2.93280553817749	High	0	2.116E-07
False	High	[R].FCVPNQEVMPER.[G]	1xCarbamidomethyl [C2]		0.00369876	0	1	1	12	B5XVC4	B5XVC4 [40-51]	0	1505.68754534	High	High	Not Found		8.4e6		2.22393941879272	High	0.0003327	0.01049
False	High	[K].GEVVLGDEFSPDGSR.[L]			5.05849E-05	0	1	1	18	A6TC99	A6TC99 [185-199]	0	1563.72854129	High	High	Not Found				4.15565776824951	High	0	3.53E-08
False	High	[R].EIILNADGEPWLAGR.[T]	1xDeamidated [N5]		0.0607113	0	1	2	2	A6TGU8	A6TGU8 [78-92]	0	1654.84351191	Not Found	High	Not Found				1.74294090270996	High	0.004687	0.1166
False	High	[K].ANDAAGDGTTTATVLAQAIVNEGLK.[A]	2xDeamidated [N2; N21]		0.00115012	0	1	3	2	A6TH53	A6TH53 [81-105]	0	2403.1885541	High	Not Found	Not Found				3.68899202346802	High	0	5.221E-07
False	High	[K].ANDAAGDGTTTATVLAQAIVNEGLK.[A]	1xDeamidated [N/Q]		1.3985E-06	0	1	3	17	A6TH53	A6TH53 [81-105]	0	2402.2045381	High	High	Not Found				5.64919471740723	High	0	1.936E-11
False	High	[K].YLTTGMTVAELSAAAVQYSDNAAANLLLK.[E]	1xDeamidated [N/Q]		1.80935E-07	0	1	1	34	Q9F663	Q9F663 [111-139]	0	3000.52342918	High	High	Not Found				6.97549104690552	High	0	1.729E-13
False	High	[K].YLTTGMTVAELSAAAVQYSDNAAANLLLK.[E]	2xDeamidated [N25; N/Q]		0.0175953	0	1	1	5	Q9F663	Q9F663 [111-139]	0	3001.50744518	Not Found	High	Not Found		2.0e6		2.91908264160156	High	0.000802	0.03243
False	High	[K].YLTTGMTVAELSAAAVQYSDNAAANLLLK.[E]	3xDeamidated [Q17; N21; N25]		0.0655961	0	1	1	2	Q9F663	Q9F663 [111-139]	0	3002.49146118	Not Found	Not Found	High				4.01442289352417	High	0	0.001158
False	High	[R].TAAGQPVLVGTISIEK.[S]			0.00042171	0	1	2	14	A6T4P1	A6T4P1 [446-461]	0	1583.90029809	High	High	Not Found	6.4e6	5.1e6		3.75333642959595	High	0	1.528E-07
False	High	[R].TVGAGVVAK.[V]			0.0478447	0	1	1	3	A6TEX7	A6TEX7 [383-391]	0	801.48287915	High	High	Not Found	2.4e6	2.3e6		1.36172878742218	High	0.0001448	0.007851
False	High	[K].KPETINYR.[T]			0.0731362	0	1	1	3	A6TGP1	A6TGP1 [40-47]	0	1020.54727022	High	High	Not Found	1.1e6	5.6e5		1.95803320407867	High	0	0.001426
False	High	[K].VTDGSGNAVQDGQGDLWVK.[R]			1.69005E-06	0	1	2	16	A6T6Y8	A6T6Y8 [45-63]	0	1945.92500907	High	High	Not Found	6.3e6	2.4e6		4.58148670196533	High	0	2.32E-12
False	High	[K].AVESGDKKPLR.[T]			0.0019537	0	1	1	4	B5XN98	B5XN98 [22-32]	1	1199.67426153	High	High	Not Found	1.3e6	1.1e6		2.52716398239136	High	0	1.417E-06
False	High	[R].AADTQDDAQFGEWVELLLDQALLAER.[G]	1xDeamidated [Q]		0.00026519	0	1	1	13	A6T5N6	A6T5N6 [580-605]	0	2918.40542254	High	High	Not Found	1.9e6	8.4e5		4.20286083221436	High	0	4.131E-08
False	High	[R].AADTQDDAQFGEWVELLLDQALLAER.[G]			1.41181E-06	0	1	1	28	A6T5N6	A6T5N6 [580-605]	0	2917.42140654	High	High	Not Found	8.8e7	7.7e7		5.98520183563232	High	0	3.116E-11
False	High	[R].EQIIFPEIDYDKVDR.[V]			0.000249364	0	1	2	54	A6TEW0	A6TEW0 [134-148]	1	1879.94361933	High	High	Not Found	8.4e6	1.2e7		3.35882711410522	High	0	2.908E-08
False	High	[R].ELLSQYDFPGDDTPIVR.[G]	1xDeamidated [Q5]		0.000448473	0	1	1	3	A6TEX7	A6TEX7 [156-172]	0	1965.94401362	High	High	Not Found				3.25928354263306	High	0	8.806E-08
False	High	[R].ELLSQYDFPGDDTPIVR.[G]			7.2974E-06	0	1	1	93	A6TEX7	A6TEX7 [156-172]	0	1964.95999762	High	High	Not Found	1.6e7	1.4e7		4.73755359649658	High	0	6.508E-10
False	High	[K].TTLTAAITTVLAK.[T]			0.000153867	0	1	1	370	A6TEX7	A6TEX7 [26-38]	0	1303.78314321	High	High	Not Found	6.0e6			4.28323698043823	High	0	1.761E-07
False	High	[-].MQGSVTEFLKPR.[L]			0.00108664	0	1	1	10	A6TEU8	A6TEU8 [1-12]	0	1392.73039616	High	High	Not Found		1.3e7		2.65868020057678	High	0	4.663E-07
False	High	[K].ANDAAGDGTTTATVLAQAIVNEGLK.[A]			3.15428E-08	0	1	3	60	A6TH53	A6TH53 [81-105]	0	2401.2205221	High	High	Not Found	6.0e6	1.3e7		6.34549474716187	High	0	1.259E-15
False	High	[R].DVSGEGVQQALLK.[L]			0.0018113	0	1	2	6	A6T5I1	A6T5I1 [201-213]	0	1343.71652017	High	Not Found	Not Found	9.7e6			2.61129999160767	High	0	2.109E-06
False	High	[K].VVADIAGVPAQINIAEVR.[K]			7.87158E-06	0	1	1	29	B5XNA0	B5XNA0 [90-107]	0	1835.0385228	High	High	Not Found		1.1e7		4.23081302642822	High	0	3.09E-08
False	High	[K].ELAGWMCDVLDNINDDAVIER.[V]	1xDeamidated [N]; 1xCarbamidomethyl [C7]		0.0206327	0	1	1	3	A6TCG5	A6TCG5 [381-401]	0	2449.1010014	Not Found	High	Not Found				3.15536165237427	High	0	0.0001244
False	High	[K].ELAGWMCDVLDNINDDAVIER.[V]	1xCarbamidomethyl [C7]		0.000592943	0	1	1	13	A6TCG5	A6TCG5 [381-401]	0	2448.1169854	High	High	Not Found	5.4e6	2.7e6		3.95879530906677	High	0	1.517E-06
False	High	[R].DHTLFALTDGK.[V]			0.00598775	0	1	1	18	B5XSV6	B5XSV6 [56-66]	0	1217.61607795	High	High	Not Found				3.12284708023071	High	5.155E-05	0.002411
False	High	[K].TGDIVEYLVK.[A]			0.0233002	0	1	2	4	A6T4Z7	A6T4Z7 [559-568]	0	1136.61976638	High	High	Not Found				2.63153409957886	High	0	0.0001562
False	High	[K].KYEIISEAEAEVAEIQEQFQSGLVTAGER.[Y]			0.0225502	0	1	1	2	A6TGP1	A6TGP1 [650-678]	1	3224.59574189	High	Not Found	Not Found	8.5e6			2.71143078804016	High	0	0.0001464
False	High	[R].FQAAMNDAHDTR.[H]			0.000584584	0	1	1	8	B5Y2Y3	B5Y2Y3 [157-168]	0	1376.60117288	High	High	Not Found	3.1e6	5.0e6		3.26280355453491	High	0	1.452E-07
False	High	[K].KYEIISEAEAEVAEIQEQFQSGLVTAGER.[Y]	1xDeamidated [Q]		0.00941638	0	1	1	9	A6TGP1	A6TGP1 [650-678]	1	3225.57975789	High	High	Not Found		1.2e6		4.99994945526123	High	0	2.789E-05
False	High	[K].VAFTALVEK.[A]			0.00768881	0	1	1	42	B5XQC9	B5XQC9 [104-112]	0	977.56660871	High	High	Not Found				2.5499312877655	High	0	2.205E-05
False	High	[K].ATLLGLGLR.[R]			0.0180125	0	1	1	32	A6TEV4	A6TEV4 [22-30]	0	913.58292751	High	High	Not Found				2.50196814537048	High	0	0.0001164
False	High	[R].DLALIEINPLVITK.[Q]			6.34896E-05	0	1	1	21	A6T6F6	A6T6F6 [192-205]	0	1551.93562101	High	High	Not Found	7.4e6	1.5e7		4.74603176116943	High	0	2.425E-09
False	High	[R].YLSLLPYTDR.[H]			0.00457493	0	1	1	32	B5Y306	B5Y306 [64-73]	0	1240.6572145	High	High	Not Found	8.3e6	6.8e6		2.4112663269043	High	0	8.659E-05
False	High	[K].IINACSQAGHVGNPELAVYSSSK.[F]	1xCarbamidomethyl [C5]		0.000636568	0	1	1	2	Q48436	Q48436 [134-156]	0	2402.17688356	Not Found	High	Not Found				2.40848684310913	High	0	1.429E-05
False	High	[K].YLDNMGEDEILELNIPTGVPLVYEFDENFKPIK.[H]	2xDeamidated [N14; N]		4.89362E-05	0	1	1	16	B5XZB2	B5XZB2 [194-226]	0	3856.87651697	High	High	Not Found	1.3e6			4.30914163589478	High	0	1.337E-09
False	High	[K].YLDNMGEDEILELNIPTGVPLVYEFDENFKPIK.[H]	1xDeamidated [N]		6.94647E-05	0	1	1	21	B5XZB2	B5XZB2 [194-226]	0	3855.89250097	High	High	Not Found		3.3e6		5.22896146774292	High	0	1.683E-07
False	High	[K].VIDIWAAANDR.[V]			0.000744169	0	1	1	12	A6TGP1	A6TGP1 [682-692]	0	1243.64296141	High	High	Not Found	3.6e6			3.39826130867004	High	0	2.661E-06
False	High	[K].NYFAQLNGQDVNDLYELVLAEVEQPLLDMVMQYTR.[G]	3xDeamidated [Q/N]		6.0672E-06	0	1	2	5	B5XND7	B5XND7 [37-71]	0	4134.95624092	High	High	Not Found	2.0e7	7.0e6		6.05917549133301	High	0	6.469E-08
False	High	[K].NYFAQLNGQDVNDLYELVLAEVEQPLLDMVMQYTR.[G]	1xDeamidated [Q/N]		0.000197743	0	1	2	6	B5XND7	B5XND7 [37-71]	0	4132.98820892	Not Found	High	Not Found		3.7e7		5.25949811935425	High	0	1.872E-08
False	High	[K].GNTGENLLALLEGR.[L]			5.77544E-05	0	1	1	63	B5XNB5	B5XNB5 [84-97]	0	1456.77543198	High	High	Not Found	8.3e6			3.67772912979126	High	0	1.735E-06
False	High	[K].AMLQDIATLTGGTVISEEIGMELEK.[A]	1xDeamidated [Q4]		7.40177E-06	0	1	3	37	A6TH53	A6TH53 [287-311]	0	2650.32016142	High	High	High	5.6e6	3.3e6	2.2e6	5.85413074493408	High	0	3.768E-11
False	High	[K].AMLQDIATLTGGTVISEEIGMELEK.[A]			7.2974E-06	0	1	3	125	A6TH53	A6TH53 [287-311]	0	2649.33614542	High	High	High	8.2e6	4.5e6		5.1332688331604	High	0	2.345E-07
False	High	[K].NVHLSGGVGIGGVLEPLQANPTIIEDNCFIGAR.[S]	3xDeamidated [N20; N27; N/Q]; 1xCarbamidomethyl [C28]		0.00968633	0	1	1	2	B5Y1K5	B5Y1K5 [155-187]	0	3420.71039607	Not Found	Not Found	High				4.22099781036377	High	0	5.515E-05
False	High	[K].NVHLSGGVGIGGVLEPLQANPTIIEDNCFIGAR.[S]	2xDeamidated [N/Q]; 1xCarbamidomethyl [C28]		1.8987E-05	0	1	1	25	B5Y1K5	B5Y1K5 [155-187]	0	3419.72638007	High	High	Not Found	1.4e6			5.51260280609131	High	0	2.252E-10
False	High	[K].NVHLSGGVGIGGVLEPLQANPTIIEDNCFIGAR.[S]	1xDeamidated [N/Q]; 1xCarbamidomethyl [C28]		1.30013E-05	0	1	1	152	B5Y1K5	B5Y1K5 [155-187]	0	3418.74236407	High	High	Not Found	5.9e6	7.8e6		5.42030715942383	High	0	1.666E-07
False	High	[K].NVHLSGGVGIGGVLEPLQANPTIIEDNCFIGAR.[S]	1xCarbamidomethyl [C28]		1.08514E-07	0	1	1	71	B5Y1K5	B5Y1K5 [155-187]	0	3417.75834807	High	High	Not Found	3.9e6	3.6e6		6.4519214630127	High	0	2.138E-08
False	High	[R].SDIEIVAINDLLDAEYMAYMLK.[Y]			1.21676E-05	0	1	1	7	P24164	P24164 [19-40]	0	2530.24553963	High	High	Not Found	1.7e7	1.4e7		5.25587177276611	High	0	1.469E-08
False	High	[K].SLYEADLVDEAKR.[L]			0.000737159	0	1	1	12	B5XUB8	B5XUB8 [232-244]	1	1508.75911318	High	High	Not Found				2.47377562522888	High	0	3.138E-05
False	High	[R].LADGEEFTVGQNISVELFADVK.[K]	1xDeamidated [N/Q]		0.000163633	0	1	1	10	A6TEX2	A6TEX2 [84-105]	0	2382.17111278	High	High	Not Found	2.2e6	2.1e6		4.30935049057007	High	0	1.316E-08
False	High	[K].RPQVLDVPYLLSIQLDSFQK.[F]	1xDeamidated [Q]		0.00192617	0	1	1	23	A6TGP0	A6TGP0 [18-37]	0	2360.28602348	High	High	Not Found	1.9e6	1.6e6		3.59522223472595	High	0	0.0002543
False	High	[K].RPQVLDVPYLLSIQLDSFQK.[F]			4.87051E-05	0	1	1	86	A6TGP0	A6TGP0 [18-37]	0	2359.30200748	High	High	Not Found	3.2e6	3.7e6		3.9252712726593	High	0	4.023E-07
False	High	[R].SDIEIVAINDLLDAEYMAYMLK.[Y]	1xDeamidated [N9]		0.000899252	0	1	1	3	P24164	P24164 [19-40]	0	2531.22955563	High	Not Found	Not Found				4.06455087661743	High	0	3.281E-07
False	High	[R].KGTEIVANAIADSEGFSIAGGGDTLAAIDLFGIADK.[I]			0.0248748	0	1	1	4	B5XUB8	B5XUB8 [320-355]	1	3507.78533344	High	High	Not Found		1.7e6		4.35795450210571	High	0	0.000177
False	High	[R].LEEVNAELEQPDVWNEPER.[A]	2xDeamidated [N5; N15]		0.00651861	0	1	1	2	B5XUF3	B5XUF3 [34-52]	0	2298.04082733	High	Not Found	Not Found	5.2e6			3.34752607345581	High	0	1.387E-05
False	High	[R].LEEVNAELEQPDVWNEPER.[A]	1xDeamidated [Q/N]		0.000618746	0	1	1	3	B5XUF3	B5XUF3 [34-52]	0	2297.05681133	Not Found	High	Not Found				3.6164562702179	High	0	2.454E-07
False	High	[R].TDSFLFHYNFPPYSVGETGMVGSPK.[R]	1xDeamidated [N9]		0.00148491	0	1	2	2	A6TEI3	A6TEI3 [373-397]	0	2778.27559456	Not Found	High	Not Found				3.47920632362366	High	0	8.429E-07
False	High	[R].TDSFLFHYNFPPYSVGETGMVGSPK.[R]			7.01254E-05	0	1	2	10	A6TEI3	A6TEI3 [373-397]	0	2777.29157856	High	High	Not Found	8.4e6			4.48636865615845	High	0	2.518E-07
False	High	[K].DAGSIAVGEVISAVDESVDATR.[C]			8.02205E-06	0	1	1	12	A6TCF2	A6TCF2 [70-91]	0	2161.0618963	High	High	Not Found	5.5e6			4.79871463775635	High	0	1.058E-08
False	High	[K].EANNLGIPVFAIVDTNSDPDGVDFVIPGNDDAIR.[A]	3xDeamidated [N4; N16; N]		7.2974E-06	0	1	2	5	A6T4X1	A6T4X1 [175-208]	0	3572.69149386	Not Found	High	High			7.0e6	5.43755292892456	High	0	1.328E-10
False	High	[K].EANNLGIPVFAIVDTNSDPDGVDFVIPGNDDAIR.[A]	2xDeamidated [N]		1.15725E-06	0	1	2	26	A6T4X1	A6T4X1 [175-208]	0	3571.70747786	High	High	Not Found	2.5e6	2.2e6		5.87111520767212	High	0	8.494E-12
False	High	[R].LADGEEFTVGQNISVELFADVK.[K]			7.50764E-06	0	1	1	39	A6TEX2	A6TEX2 [84-105]	0	2381.18709678	High	High	High		7.0e6		4.64551448822021	High	0	3.884E-11
False	High	[K].VTAIPADFVTVASTDNCPFAIMANEEK.[R]	1xCarbamidomethyl [C17]		0.000148852	0	1	1	12	A6TCC2	A6TCC2 [147-173]	0	2911.38522111	High	High	Not Found	1.3e7	1.2e7		4.38376092910767	High	0	1.092E-08
False	High	[K].GLADDDHFVGLAIDEDRQPELTNER.[V]			0.000604275	0	1	1	5	O07026	O07026 [132-156]	1	2825.33365418	High	High	Not Found				2.84567356109619	High	0	1.363E-05
False	High	[R].QVDDLEELDIGIQALAAIPVGAAGEGIGESDVR.[V]	1xDeamidated [Q]		0.0708556	0	1	1	7	A6TGB9	A6TGB9 [98-130]	0	3321.66963545	High	High	High			2.0e6	2.8280975818634	High	7.46E-05	0.003624
False	High	[K].YLDNMGEDEILELNIPTGVPLVYEFDENFKPIK.[H]			0.00158659	0	1	1	27	B5XZB2	B5XZB2 [194-226]	0	3854.90848497	High	High	Not Found	2.9e6			4.65890884399414	High	0	2.216E-05
False	High	[K].NMITGAAQMDGAILVVAATDGPMPQTR.[E]	2xDeamidated [Q8; Q/N]; 1xOxidation [M]		0.00937212	0	1	1	16	A6TEX7	A6TEX7 [91-117]	0	2747.30486332	High	High	High			1.1e6	3.63693070411682	High	0	2.752E-05
False	High	[K].NMITGAAQMDGAILVVAATDGPMPQTR.[E]	1xDeamidated [N/Q]		0.000168347	0	1	1	82	A6TEX7	A6TEX7 [91-117]	0	2730.32593232	High	High	Not Found				5.7749342918396	High	0	1.699E-07
False	High	[K].NMITGAAQMDGAILVVAATDGPMPQTR.[E]			1.08095E-05	0	1	1	65	A6TEX7	A6TEX7 [91-117]	0	2729.34191632	High	High	Not Found				6.06465435028076	High	0	3.888E-08
False	High	[R].DAANLLTNCEIIVDSSQLPELEEGDYYWK.[D]	1xDeamidated [Q/N]; 1xCarbamidomethyl [C9]		3.00522E-05	0	1	2	11	A6TCL6	A6TCL6 [81-109]	0	3386.56205919	High	High	Not Found	4.5e6	1.3e6		5.85211277008057	High	0	7.93E-09
False	High	[R].DAANLLTNCEIIVDSSQLPELEEGDYYWK.[D]	1xCarbamidomethyl [C9]		0.00120585	0	1	2	6	A6TCL6	A6TCL6 [81-109]	0	3385.57804319	High	High	Not Found	6.8e6			4.64642906188965	High	0	5.68E-07
False	High	[K].IAIDPLAGPMPYQGR.[E]			1.8195E-05	0	1	1	11	A6T6F6	A6T6F6 [147-161]	0	1598.83592378	High	High	Not Found				3.74163198471069	High	0	1.059E-08
False	High	[R].DQVDYMDVSTQQVVSVGASLIPFLEHDDANR.[A]	1xDeamidated [Q/N]		2.02313E-06	0	1	2	112	A6TGP0	A6TGP0 [648-678]	0	3449.61655403	High	High	Not Found	3.6e6	6.8e6		6.09719038009644	High	0	3.267E-12
False	High	[R].DQVDYMDVSTQQVVSVGASLIPFLEHDDANR.[A]			0.000387269	0	1	2	35	A6TGP0	A6TGP0 [648-678]	0	3448.63253803	High	High	Not Found	5.1e6			4.69981956481934	High	0	9.908E-07
False	High	[K].NELSQYGILPEEWGGESQFVHVSAK.[A]	1xDeamidated [Q/N]		0.00680138	0	1	2	14	A6TEI7	A6TEI7 [518-542]	0	2805.33661481	High	High	Not Found	1.4e7	8.1e6		3.95336389541626	High	0	1.509E-05
False	High	[K].NELSQYGILPEEWGGESQFVHVSAK.[A]			0.00991715	0	1	2	7	A6TEI7	A6TEI7 [518-542]	0	2804.35259881	High	High	Not Found	1.1e7	1.1e7		3.1719012260437	High	0	0.000326
False	High	[K].GLADDDHFVGLAIDEDRQPELTNER.[V]	1xDeamidated [Q18]		0.00422192	0	1	1	1	O07026	O07026 [132-156]	1	2826.31767018	High	Not Found	Not Found	1.1e7			3.37586665153503	High	0	6.09E-06
False	High	[K].LAAISDWTAENVHHAIQATADELEVGMGK.[V]	1xDeamidated [N/Q]		0.000837632	0	1	1	28	A6TC43	A6TC43 [395-423]	0	3078.4836896	High	High	Not Found	2.5e6	2.2e6		3.20368409156799	High	5.155E-05	0.001578
False	High	[K].AFTSEEFTHFLEELTK.[Q]			3.68365E-05	0	1	1	220	A6TD53	A6TD53 [267-282]	0	1928.9276349	High	High	High	9.8e6	5.6e6		3.79871296882629	High	0	1.882E-07
False	High	[R].FMGEPEFTIDHADQYPQILLER.[G]	1xDeamidated [Q]		0.0507898	0	1	2	3	A6TFH4	A6TFH4 [191-212]	0	2650.24937984	Not Found	High	Not Found		6.3e6		2.3855140209198	High	0	0.0007016
False	High	[K].INPIEDMPHDANGTPVDIVLNPLGVPSR.[M]	2xDeamidated [N12; N]		3.83325E-06	0	1	2	11	A6TGP0	A6TGP0 [1079-1106]	0	2982.48771283	High	High	Not Found	6.1e6	9.0e6		4.44531011581421	High	0	3.66E-08
False	High	[K].INPIEDMPHDANGTPVDIVLNPLGVPSR.[M]	1xDeamidated [N]		8.72801E-08	0	1	2	32	A6TGP0	A6TGP0 [1079-1106]	0	2981.50369683	High	High	Not Found	2.6e7	1.7e7		5.30380010604858	High	0	1.269E-07
False	High	[K].INPIEDMPHDANGTPVDIVLNPLGVPSR.[M]			0.00131927	0	1	2	2	A6TGP0	A6TGP0 [1079-1106]	0	2980.51968083	Not Found	High	Not Found				2.96093153953552	High	0	6.732E-07
False	High	[R].LVDVAQDLVVTEDDCGTLEGITMTPVIEGGDVK.[E]	1xCarbamidomethyl [C15]		0.0480653	0	1	1	2	A6TGP1	A6TGP1 [800-832]	0	3488.70225732	High	Not Found	Not Found				3.65788173675537	High	0	0.0006299
False	High	[K].VMVTSHLGRPTEGEYNEEFSLLPVVNYLK.[D]	2xDeamidated [N16; N26]		0.0211211	0	1	1	3	B5XUB8	B5XUB8 [54-82]	0	3323.65042092	Not Found	High	Not Found				3.96800923347473	High	0	0.0003262
False	High	[K].VMVTSHLGRPTEGEYNEEFSLLPVVNYLK.[D]	1xDeamidated [N]		0.000150268	0	1	1	21	B5XUB8	B5XUB8 [54-82]	0	3322.66640492	High	High	Not Found		9.9e6		4.91676473617554	High	0	2.254E-06
False	High	[K].VMVTSHLGRPTEGEYNEEFSLLPVVNYLK.[D]			3.68365E-05	0	1	1	35	B5XUB8	B5XUB8 [54-82]	0	3321.68238892	High	High	Not Found		3.5e6		4.52972841262817	High	0	7.809E-10
False	High	[K].ATVNGQVFSLPINLHTINQFFSK.[T]	1xDeamidated [Q/N]		0.0291488	0	1	1	11	Q48485	Q48485 [88-110]	0	2576.35074892	High	Not Found	Not Found	2.7e6			3.45748138427734	High	0	0.00024
False	High	[K].ATVNGQVFSLPINLHTINQFFSK.[T]			0.0702165	0	1	1	1	Q48485	Q48485 [88-110]	0	2575.36673292	High	Not Found	Not Found				2.14495134353638	High	0	0.00132
False	High	[K].LAAISDWTAENVHHAIQATADELEVGMGK.[V]			0.00840939	0	1	1	11	A6TC43	A6TC43 [395-423]	0	3077.4996736	High	High	Not Found	8.3e5	3.1e6		3.0718035697937	High	0	0.0002157
False	High	[K].EANNLGIPVFAIVDTNSDPDGVDFVIPGNDDAIR.[A]	1xDeamidated [N]		1.74699E-06	0	1	2	41	A6T4X1	A6T4X1 [175-208]	0	3570.72346186	High	High	Not Found	6.2e6	7.4e6		5.47501420974731	High	0	2.47E-12
False	High	[K].VTAIPADFVTVASTDNCPFAIMANEEK.[R]	1xDeamidated [N]; 1xCarbamidomethyl [C17]		0.000104368	0	1	1	15	A6TCC2	A6TCC2 [147-173]	0	2912.36923711	High	High	Not Found	1.2e7			4.57138967514038	High	0	6.445E-08
False	High	[K].HSQVFSTAEDNQSAVTIHVLQGER.[K]			2.19881E-05	0	1	2	8	A6T4F4	A6T4F4 [422-445]	0	2653.29648094	High	High	Not Found	1.4e7			5.12222862243652	High	0	1.244E-09
False	High	[R].STGSYSLVTQQPLGGK.[A]			3.11249E-06	0	1	2	21	A6TGP0	A6TGP0 [1247-1262]	0	1622.83842608	High	High	Not Found	3.4e6			4.12370824813843	High	0	3.721E-09
False	High	[K].VVLCGAVLAR.[V]	1xCarbamidomethyl [C4]		0.00552604	0	2	9	14	P0A3M1; P37323	P0A3M1 [70-79]; P37323 [49-58]	0	1057.61866136	High	High	Not Found				2.28240847587585	High	0	1.188E-05
False	High	[K].DLEHPIEVPVGK.[A]			0.000676963	0	1	2	17	A6TG36	A6TG36 [71-82]	0	1332.71579194	High	High	Not Found				3.12027430534363	High	0	1.908E-07
False	High	[R].VGGSTYQVPVEVRPVR.[R]			0.000129758	0	1	2	32	A6TEX9	A6TEX9 [80-95]	0	1742.95479324	High	High	Not Found				3.13584160804749	High	0	8.446E-09
False	High	[R].EKPTWLEVDAGK.[M]			0.000294295	0	1	1	59	B5XNB5	B5XNB5 [166-177]	0	1372.71070654	High	High	Not Found		8.6e6		2.97438335418701	High	0	1E-05
False	High	[R].ELDKLENSLGGIK.[D]	1xDeamidated [N7]		0.0180971	0	1	2	14	A6T4X1	A6T4X1 [140-152]	1	1416.75805101	High	High	Not Found		3.2e6		2.28111982345581	High	0	0.0008811
False	High	[R].ELDKLENSLGGIK.[D]			0.000407966	0	1	2	61	A6T4X1	A6T4X1 [140-152]	1	1415.77403501	High	High	Not Found	1.4e7	2.5e6		2.89074635505676	High	0	2.659E-06
False	High	[K].VGLFGGAGVGK.[T]			0.00109697	0	1	2	29	A6TG36	A6TG36 [146-156]	0	961.54654199	High	High	Not Found				2.52701663970947	High	0	5.293E-07
False	High	[K].DGSAVVLGYTDR.[I]			0.000302773	0	1	1	14	P24017	P24017 [250-261]	0	1252.61680618	High	High	Not Found				3.42413115501404	High	0	2.019E-07
False	High	[K].INPAGAPNYVPGEYK.[L]			0.000102896	0	1	2	26	A6T5H9	A6T5H9 [84-98]	0	1589.79583307	High	High	Not Found	7.2e6			3.35429358482361	High	0	1.198E-08
False	High	[R].AAVPADWAVGDK.[T]			0.00237176	0	1	1	17	Q9F663	Q9F663 [222-233]	0	1199.60551329	High	High	Not Found				2.92468285560608	High	0	2.055E-06
False	High	[K].QVIGQVAADLR.[A]			0.00154219	0	1	2	12	A6TEV7	A6TEV7 [139-149]	0	1169.66369687	High	High	Not Found	3.2e6			2.51748967170715	High	0	9.061E-07
False	High	[K].LGADGNALFR.[Q]			0.0139151	0	1	1	20	A6T6F6	A6T6F6 [216-225]	0	1033.54251919	High	High	Not Found		7.2e6		2.41003775596619	High	0	0.0002561
False	High	[R].KVIEAESLDLR.[Y]			0.0170272	0	1	2	4	A6TEI7	A6TEI7 [762-772]	1	1272.71579194	High	High	Not Found	4.2e6	5.3e6		2.46422028541565	High	0	0.0003201
False	High	[K].VLCTASIDEGVPR.[F]	1xCarbamidomethyl [C3]		0.000956308	0	1	1	11	B5XTF9	B5XTF9 [37-49]	0	1416.71514027	High	High	Not Found	4.5e6	7.7e6		2.69206047058105	High	0	1.249E-06
False	High	[R].ERQEQQEQEAAELQAVTAIAEGR.[R]	1xDeamidated [Q]		1.92585E-05	0	1	1	11	B5XTE8	B5XTE8 [68-90]	1	2585.24377705	High	Not Found	Not Found	1.3e7			6.27272653579712	High	0	2.311E-10
False	High	[R].GDVVSDGPEAPHDILR.[L]			9.05507E-05	0	1	1	6	A6TGP1	A6TGP1 [1207-1222]	0	1676.82383862	High	High	Not Found		8.0e6		2.99294805526733	High	0	5.397E-08
False	High	[K].VGAEVEEGEDYIR.[I]			0.00153491	0	1	3	8	A6T701	A6T701 [355-367]	0	1465.68052851	High	High	Not Found	3.4e6	7.4e6		3.34639954566956	High	0	7.012E-05
False	High	[R].YAGVGDIIK.[I]			0.00915391	0	1	1	14	A6TEW2	A6TEW2 [32-40]	0	935.51965853	High	High	Not Found				1.57161450386047	High	0	3.187E-05
False	High	[K].AGLVDILGASGAENVQGEVQQK.[L]			0.016247	0	1	2	2	A6THE3	A6THE3 [43-64]	0	2183.13025068	High	Not Found	Not Found				2.95874738693237	High	0	7.844E-05
False	High	[K].SEVNDDEYKEFYK.[H]			0.00272034	0	1	1	2	A6T5N6	A6T5N6 [239-251]	1	1665.72787255	Not Found	High	Not Found				2.98798179626465	High	0	2.662E-06
False	High	[K].LAAVLGLLEQEPEAFLQSGAQVDDAEVAEIESLIQQR.[L]			0.0186131	0	1	1	3	A6T5R2	A6T5R2 [387-423]	0	3980.04988072	High	Not Found	Not Found				3.86063981056213	High	0	0.0001019
False	High	[R].SPGVFFDSDK.[G]			0.00498084	0	1	2	12	A6TGP0	A6TGP0 [152-161]	0	1098.51021596	High	High	Not Found				2.45449495315552	High	0	0.0001506
False	High	[K].EATFIEGDIR.[N]			0.00779835	0	1	1	8	P45602	P45602 [51-60]	0	1150.5738788	High	High	Not Found				2.417475938797	High	0	1.946E-05
False	High	[K].NVEFFEAR.[R]			0.0236291	0	2	2	21	A6THB4; B5Y305	A6THB4 [43-50]; B5Y305 [43-50]	0	1011.48942101	High	High	Not Found	2.3e7			2.56505966186523	High	0	0.0001909
False	High	[K].TGVGVTDVLER.[L]			0.00573872	0	1	1	11	A6TCI3	A6TCI3 [165-175]	0	1145.61607795	High	High	Not Found	8.4e6			2.82436633110046	High	0	4.581E-05
False	High	[R].GLIDSNDLPLNVSR.[E]			0.000376425	0	1	1	22	A6T5N6	A6T5N6 [323-336]	0	1512.8016467	High	High	Not Found		1.4e7		4.10074138641357	High	0	1.237E-07
False	High	[R].LQELGGGEAVPLEGR.[E]	1xDeamidated [Q2]		0.00573872	0	1	1	5	A6T4G3	A6T4G3 [282-296]	0	1525.7856627	High	High	Not Found	4.2e6	1.4e7		2.27338218688965	High	0	1.086E-05
False	High	[R].LLQCPGGAPANVAVGVAR.[L]	1xCarbamidomethyl [C4]		0.00218854	0	1	1	6	P26420	P26420 [23-40]	0	1749.94284868	High	High	Not Found				2.36615705490112	High	0	7.923E-06
False	High	[K].AADMTGADIEAMTR.[S]			1.26971E-05	0	1	2	30	A6TGN5	A6TGN5 [114-127]	0	1452.64573974	High	High	Not Found	9.7e5			4.44671106338501	High	0	1.912E-08
False	High	[K].LTVLDSLSK.[I]			0.0212202	0	1	1	14	B5XUB8	B5XUB8 [198-206]	0	975.57208797	High	High	Not Found				1.30872702598572	High	0	0.0001312
False	High	[K].DDIIEVMK.[K]			0.0512582	0	1	2	8	A6TGP0	A6TGP0 [423-430]	0	962.48630946	High	High	Not Found				2.06704473495483	High	7.46E-05	0.003671
False	High	[R].VVGQLGQVLGPR.[G]			0.000305653	0	2	2	30	B5XYF8; A6TGN6	B5XYF8 [123-134]; A6TGN6 [123-134]	0	1222.72663148	High	High	Not Found				2.78125166893005	High	0	2.221E-07
False	High	[K].ELLSIGIQPDILICR.[S]	1xCarbamidomethyl [C14]		0.00856945	0	1	2	4	A6TD54	A6TD54 [197-211]	0	1739.97241746	High	High	Not Found				2.19340467453003	High	0	0.0005961
False	High	[K].LSCPITAEDTSGSLYDK.[L]	1xCarbamidomethyl [C3]		9.44919E-05	0	1	2	4	A6TEU1	A6TEU1 [155-171]	0	1856.85823499	High	High	Not Found	1.7e6	7.9e6		3.45317530632019	High	0	4.655E-09
False	High	[K].VTALFIDGK.[A]			0.0305379	0	1	1	4	A6TCV9	A6TCV9 [470-478]	0	963.55095865	High	High	Not Found				2.19418001174927	High	5.155E-05	0.00253
False	High	[R].ISVVGIYR.[N]			0.069583	0	1	2	10	A6TCB0	A6TCB0 [96-103]	0	906.54072836	High	High	Not Found				1.99370884895325	High	0	0.001301
False	High	[R].EVNLLGQNVNAWR.[G]			0.0123143	0	1	2	1	A6T6B5	A6T6B5 [195-207]	0	1512.79175078	High	Not Found	Not Found				2.76890444755554	High	0	4.63E-05
False	High	[R].AIAGDSVSGLGTGGMGTK.[L]			2.59504E-05	0	1	2	6	A6T562	A6T562 [200-217]	0	1578.77919666	High	High	Not Found	3.4e6	6.9e6		3.48227286338806	High	0	5.908E-10
False	High	[K].KLQLVGVGYR.[A]			0.00269474	0	1	2	10	A6TEV7	A6TEV7 [86-95]	1	1132.6837041	Not Found	High	Not Found		3.7e6		2.92590594291687	High	0	2.606E-06
False	High	[R].IGLLLDMPLR.[D]			0.00693095	0	1	1	3	A6TGP1	A6TGP1 [124-133]	0	1140.68092692	High	Not Found	Not Found				2.92118549346924	High	0	1.558E-05
False	High	[R].HFVDAIIK.[E]			0.0448579	0	1	2	21	A6T5H9	A6T5H9 [74-81]	0	942.54072836	High	High	Not Found				2.14634656906128	High	0	0.0009637
False	High	[R].GNIGYIGPVPER.[A]			0.00664281	0	1	2	9	A6TGM5	A6TGM5 [124-135]	0	1271.67426153	High	High	Not Found	5.8e6			2.59690403938293	High	0	3.405E-05
False	High	[R].FPLCSSFK.[G]	1xCarbamidomethyl [C4]		0.0333582	0	1	1	27	Q9F663	Q9F663 [65-72]	0	985.48116488	High	High	Not Found		2.6e6		2.30554866790771	High	0	0.001319
False	High	[K].TPVGNTAAVCIYPR.[F]	1xCarbamidomethyl [C10]		0.000104368	0	1	1	6	B5Y277	B5Y277 [38-51]	0	1518.77332385	High	High	Not Found	5.3e6			2.99941229820251	High	0	1.914E-07
False	High	[K].RDWYVVDATGK.[T]			0.00200994	0	1	1	21	B5XSS1	B5XSS1 [13-23]	1	1309.65352607	High	High	Not Found	5.8e6			3.0358099937439	High	0	1.492E-06
False	High	[R].ALMEYDESLR.[SG]			0.00368132	0	1	2	16	A6TEN8	A6TEN8 [86-95]	0	1226.57216422	High	High	Not Found		1.4e7		2.65925049781799	High	0	5.263E-06
False	High	[R].ERQEQQEQEAAELQAVTAIAEGR.[R]			2.14138E-06	0	1	1	7	B5XTE8	B5XTE8 [68-90]	1	2584.25976105	High	Not Found	Not Found	2.6e7			6.28072786331177	High	0	1.293E-11
False	High	[R].NGPQLAELVK.[L]	1xDeamidated [Q/N]		0.0273078	0	1	2	3	A6TC43	A6TC43 [336-345]	0	1069.58880106	Not Found	High	Not Found		5.9e6		2.08650827407837	High	0	0.0002123
False	High	[R].GADVALIGTADGVK.[T]			0.000472442	0	1	2	10	A6TDS5	A6TDS5 [202-215]	0	1286.69505648	High	High	Not Found		4.0e6		2.97635173797607	High	0	9.382E-06
False	High	[K].YSDHIALPVEIEK.[R]			0.000317449	0	1	1	2	A6T5N6	A6T5N6 [200-212]	0	1513.78968507	High	Not Found	Not Found				3.47947955131531	High	0	4.577E-08
False	High	[R].DTTTPASMAATLR.[K]			0.00176896	0	2	9	8	P0A3M1; P37323	P0A3M1 [175-187]; P37323 [154-166]	0	1335.65729075	High	High	Not Found				2.53348255157471	High	0	1.181E-06
False	High	[K].DLDLAQANATDQLKK.[A]			0.000159051	0	1	2	18	B5XZM0	B5XZM0 [53-67]	1	1643.85988977	High	High	Not Found	1.2e7	1.6e7		3.62032794952393	High	0	9.726E-08
False	High	[R].ELPELTEEFIK.[R]			0.000890781	0	1	2	28	A6T5H9	A6T5H9 [244-254]	0	1347.70422417	High	High	Not Found				2.82547521591187	High	0	4.706E-05
False	High	[K].TDYELACMR.[E]	1xCarbamidomethyl [C7]		0.0432331	0	1	2	6	A6TGM5	A6TGM5 [163-171]	0	1158.49180579	High	High	Not Found		5.9e6		1.80559325218201	High	0	0.0005114
False	High	[K].SPFVTSGIR.[I]			0.0544055	0	1	2	10	A6TCG5	A6TCG5 [355-363]	0	963.52580653	High	High	Not Found				1.32318198680878	High	0	0.0008039
False	High	[R].ATLGEVGNAEHMLR.[V]			6.43977E-05	0	1	1	70	A6TEW9	A6TEW9 [190-203]	0	1497.74783705	High	High	Not Found	6.0e6	8.6e6		3.93154621124268	High	0	2.704E-07
False	High	[K].CDGPSALPLDK.[L]	1xCarbamidomethyl [C1]		0.0111559	0	1	1	4	A6TAN5	A6TAN5 [249-259]	0	1172.56159987	High	High	Not Found	1.6e6	5.1e6		2.63408064842224	High	0	3.84E-05
False	High	[K].VALVTGAGQGIGK.[A]			0.0303961	0	1	1	5	Q48436	Q48436 [4-16]	0	1170.68409796	High	High	Not Found		4.6e6		2.04801464080811	High	0	0.0002597
False	High	[K].LAAVLGLLEQEPEAFLQSGAQVDDAEVAEIESLIQQR.[L]	2xDeamidated [Q]		0.000407966	0	1	1	6	A6T5R2	A6T5R2 [387-423]	0	3982.01791272	High	High	Not Found				4.51564311981201	High	0	7.347E-08
False	High	[K].IANLEAQLAEAQK.[R]			0.00231634	0	1	2	2	A6TCM1	A6TCM1 [44-56]	0	1398.75871932	High	Not Found	Not Found				2.93242025375366	High	0	1.961E-06
False	High	[K].VIDLMCPFAK.[G]	1xCarbamidomethyl [C6]		0.0154296	0	1	2	14	A6TG36	A6TG36 [133-142]	0	1193.60571338	High	High	Not Found	1.4e7			3.01415395736694	High	0	0.0008446
False	High	[R].VPHFGYADR.[I]			0.0461152	0	1	2	4	A6T518	A6T518 [162-170]	0	1061.51630447	High	High	Not Found	1.6e6			1.56463801860809	High	7.46E-05	0.003661
False	High	[R].ISVVEVMGR.[Y]			0.0278218	0	1	1	4	A6TGB8	A6TGB8 [164-172]	0	989.54482741	High	High	Not Found				2.25656127929688	High	0	0.0002592
False	High	[K].ADAAEVSMIPSTK.[A]			0.000519349	0	1	1	4	A6TB33	A6TB33 [193-205]	0	1319.65114275	High	High	Not Found				2.78593349456787	High	0	1.353E-06
False	High	[K].AYSTDSNMLGATHEAK.[D]			0.00313485	0	1	2	2	A6TEJ0	A6TEJ0 [190-205]	0	1695.76427483	High	High	Not Found		4.1e6		2.5219452381134	High	0	3.469E-06
False	High	[R].VELENGHVVTAHISGK.[M]			0.00571169	0	1	1	5	A6T6Y1	A6T6Y1 [24-39]	0	1689.89185863	High	High	Not Found	3.2e6	5.2e6		1.69306826591492	High	0	0.001213
False	High	[K].QIADDYQQALR.[D]	1xDeamidated [Q]		0.0268031	0	2	2	6	P00350; P41576	P00350 [395-405]; P41576 [395-405]	0	1321.6382703	Not Found	High	Not Found		1.1e7		1.89770019054413	High	0	0.0006435
False	High	[K].IVDLLTER.[A]			0.0731362	0	1	2	10	A6TH93	A6TH93 [20-27]	0	958.55677228	High	High	Not Found	5.5e6			1.31587111949921	High	7.46E-05	0.003979
False	High	[R].ALAGAEGAQEPYR.[Y]			0.00136369	0	1	1	5	B5XZ20	B5XZ20 [301-313]	0	1332.6542543	High	High	Not Found	4.1e6			3.77166342735291	High	0	9.313E-07
False	High	[K].AVAEAYYASR.[E]			0.00924058	0	1	2	2	A6TFH5	A6TFH5 [282-291]	0	1100.53709942	Not Found	High	Not Found				3.35381960868835	High	0	2.69E-05
False	High	[R].ALMGANMQR.[Q]			0.0155751	0	1	2	6	A6TGP0	A6TGP0 [679-687]	0	991.48118133	High	High	Not Found		5.8e6		2.07662200927734	High	0	0.0006662
False	High	[R].SGASVGIDDMVIPEK.[K]			0.000245848	0	1	1	10	A6TGP1	A6TGP1 [635-649]	0	1517.75158497	High	High	Not Found		8.7e6		3.98627138137817	High	0	8.37E-05
False	High	[R].ALESFQGTGR.[R]			0.0237397	0	1	2	3	A6T4N4	A6T4N4 [317-326]	0	1065.53234839	Not Found	High	Not Found		7.9e6		1.68093907833099	High	0	0.0001621
False	High	[K].AESCGDCGTYLK.[I]	2xCarbamidomethyl [C4; C7]		0.0134017	0	1	1	4	B5XZH9	B5XZH9 [252-263]	0	1360.5507774	High	High	Not Found	2.5e6	8.1e5		3.23798727989197	High	0	6.694E-05
False	High	[K].ETAAYGHFGR.[E]			0.0266784	0	1	2	4	A6TDV1	A6TDV1 [354-363]	0	1108.5170327	High	High	Not Found		2.9e6		1.77139794826508	High	5.155E-05	0.002868
False	High	[R].LSDLAHVEGDVVDLNALK.[A]	1xDeamidated [N15]		0.00038544	0	1	1	3	B5XNB2	B5XNB2 [79-96]	0	1908.99129817	High	Not Found	Not Found				4.51424980163574	High	0	6.614E-08
False	High	[R].LSDLAHVEGDVVDLNALK.[A]			1.31758E-07	0	1	1	74	B5XNB2	B5XNB2 [79-96]	0	1908.00728217	High	High	Not Found	8.9e6	2.2e7		5.05245447158813	High	0	5.193E-12
False	High	[K].HSQVFSTAEDNQSAVTIHVLQGER.[K]	1xDeamidated [Q/N]		0.000286055	0	1	2	13	A6T4F4	A6T4F4 [422-445]	0	2654.28049694	High	High	Not Found	1.8e6	7.4e6		3.65220785140991	High	0	3.7E-05
False	High	[K].IAALMDKPVK.[L]			0.0394171	0	1	1	1	P52671	P52671 [34-43]	0	1085.63872777	Not Found	High	Not Found		2.1e6		1.86953723430634	High	0	0.0004275
False	High	[R].SGLPQAALNYIQR.[I]			0.000865844	0	1	2	31	A6TH93	A6TH93 [390-402]	0	1430.77503812	High	High	Not Found		1.1e7		3.53433465957642	High	0	6.743E-06
False	High	[R].VELENGHVVTAHISGK.[M]	1xDeamidated [N5]		0.000479198	0	1	1	10	A6T6Y1	A6T6Y1 [24-39]	0	1690.87587463	High	High	Not Found		1.4e7		1.87677717208862	High	0	0.0001519
False	High	[K].GDIIIDGGNTFFQDTIR.[R]			2.93492E-05	0	2	2	13	P00350; P41576	P00350 [94-110]; P41576 [94-110]	0	1881.93411727	High	High	Not Found	1.4e7	1.5e7		4.73238229751587	High	0	5.091E-10
False	High	[R].AQYVLAEQVTR.[L]			0.00973206	0	1	2	11	A6T9Y5	A6T9Y5 [303-313]	0	1277.68482619	High	High	Not Found	6.3e6			2.54005670547485	High	0	8.924E-05
False	High	[K].LAAVLGLLEQEPEAFLQSGAQVDDAEVAEIESLIQQR.[L]	1xDeamidated [Q]		0.00088239	0	1	1	25	A6T5R2	A6T5R2 [387-423]	0	3981.03389672	High	High	Not Found	2.3e6	2.5e6		4.76558256149292	High	0	3.158E-07
False	High	[K].ADLGIAYDGDGDR.[V]			0.00156423	0	1	1	4	B5XSW5	B5XSW5 [234-246]	0	1337.59679895	High	High	Not Found				2.98744869232178	High	0	9.316E-07
False	High	[R].VGGLSVVCEDSETAGR.[V]	1xCarbamidomethyl [C8]		0.000417737	0	1	1	10	O85746	O85746 [256-271]	0	1635.76427514	High	High	Not Found	7.2e6	8.3e6		2.7631950378418	High	0	7.678E-08
False	High	[K].AFLESMGSDQAK.[D]			0.00645738	0	1	1	11	A6T5N6	A6T5N6 [104-115]	0	1283.59362791	High	High	Not Found	3.5e6			2.50927829742432	High	0	4.788E-05
False	High	[R].FSGLLTPK.[R]			0.0507898	0	1	2	16	A6TGQ1	A6TGQ1 [132-139]	0	862.50328024	High	High	Not Found				1.91251230239868	High	0	0.0008781
False	High	[R].QLYGEPTITER.[H]			0.0325922	0	1	2	6	A6TD54	A6TD54 [456-466]	0	1306.66375636	High	High	Not Found	3.3e6			1.60141205787659	High	0.0001211	0.007656
False	High	[R].VPTPNVSVVDLTVR.[L]			6.11302E-05	0	1	1	24	P24164	P24164 [227-240]	0	1495.84786865	High	High	Not Found				2.61625814437866	High	0	8.829E-09
False	High	[R].VEGGQHLNVNVLR.[R]			0.000615824	0	1	1	27	A6TCJ1	A6TCJ1 [67-79]	0	1434.78118612	High	High	Not Found				3.37069821357727	High	0	2.493E-06
False	High	[K].GEAIGVIAAQSIGEPGTQLTMR.[T]	1xDeamidated [Q]		3.35089E-05	0	1	1	6	A6TGP1	A6TGP1 [912-933]	0	2200.1278083	Not Found	High	Not Found				4.27428340911865	High	0	6.942E-08
False	High	[K].GEAIGVIAAQSIGEPGTQLTMR.[T]			2.52726E-06	0	1	1	21	A6TGP1	A6TGP1 [912-933]	0	2199.1437923	High	High	Not Found	1.4e7	1.1e7		4.69987678527832	High	0	1.51E-08
False	High	[K].DVHIEGYTPPEK.[Q]			0.058803	0	1	2	6	A6TDX0	A6TDX0 [79-90]	0	1384.67432102	High	High	Not Found		2.9e6		2.09292221069336	High	0	0.0009337
False	High	[R].APLDNDIGVSEATR.[I]	1xDeamidated [N5]		0.0148608	0	1	2	2	A6TI29	A6TI29 [788-801]	0	1458.70707803	High	Not Found	Not Found				2.84560775756836	High	0	6.607E-05
False	High	[R].ATIDGLENMK.[S]			0.0156484	0	1	1	18	A6TEV5	A6TEV5 [139-148]	0	1091.54013587	High	High	Not Found				2.50341510772705	High	0	7.864E-05
False	High	[R].SPVVDISFPEIEK.[F]			0.0187005	0	1	2	2	A6T6B5	A6T6B5 [123-135]	0	1459.76788701	Not Found	High	Not Found				2.45612931251526	High	0	0.0001028
False	High	[K].TWGCQMNEYDSSK.[M]	1xCarbamidomethyl [C4]		0.0216209	0	1	2	2	A6T6B5	A6T6B5 [9-21]	0	1605.63081822	Not Found	High	Not Found				1.32582950592041	High	0	0.0001357
False	High	[K].AYGSTNPINVVR.[A]			0.000181592	0	1	1	28	A6TEV5	A6TEV5 [127-138]	0	1290.68007516	High	High	Not Found	3.0e6	7.1e6		3.84913110733032	High	0	2.329E-06
False	High	[R].VPAGSVVVSGNLPSK.[D]			1.42923E-05	0	1	1	16	B5Y1K5	B5Y1K5 [227-241]	0	1410.79510484	High	High	Not Found				3.93926954269409	High	0	1.31E-10
False	High	[R].DEIEGSGILSK.[D]			0.00624756	0	1	2	11	A6TGP0	A6TGP0 [412-422]	0	1147.58410909	High	High	Not Found				2.94255518913269	High	0	2.444E-05
False	High	[K].IDLPAADPER.[V]			0.0119716	0	1	2	6	A6TCI3	A6TCI3 [133-142]	0	1096.56331414	High	High	Not Found				2.16631102561951	High	0	4.396E-05
False	High	[K].IFVDEGPSMK.[R]			0.0176779	0	1	1	14	A6TEW7	A6TEW7 [74-83]	0	1122.5499723	High	High	Not Found				2.76619815826416	High	0	0.0001003
False	High	[K].AAQVPVVVAVNK.[I]			0.00134447	0	1	2	17	A6TEI7	A6TEI7 [494-505]	0	1194.72048348	High	High	Not Found	1.2e7			1.93973731994629	High	0	2.663E-05
False	High	[R].EIELEDKFENMGAQMVK.[E]			2.31634E-05	0	1	3	50	A6TH53	A6TH53 [59-75]	1	2010.9510892	High	High	Not Found	6.2e6			4.85798120498657	High	0	4.984E-09
False	High	[K].VCSGGIVGLGESVK.[D]	1xCarbamidomethyl [C2]		0.00361239	0	1	1	4	A6T6L5	A6T6L5 [187-200]	0	1361.70932664	High	High	Not Found				2.72866106033325	High	0	4.545E-06
False	High	[R].APLDNDIGVSEATR.[I]			0.000115276	0	1	2	16	A6TI29	A6TI29 [788-801]	0	1457.72306203	High	High	Not Found	4.9e6			3.0529477596283	High	0	1.804E-08
False	High	[K].EANNLGIPVFAIVDTNSDPDGVDFVIPGNDDAIR.[A]			3.50353E-06	0	1	2	38	A6T4X1	A6T4X1 [175-208]	0	3569.73944586	High	High	Not Found	3.2e6	3.8e6		5.29317426681519	High	0	1.068E-08
False	High	[R].VFMQPASEGTGIIAGGAMR.[A]	1xDeamidated [Q4]		3.88054E-05	0	1	1	1	A6TEV5	A6TEV5 [94-112]	0	1893.91973002	Not Found	High	Not Found		3.5e6		3.5028817653656	High	0	8.63E-10
False	High	[R].VFMQPASEGTGIIAGGAMR.[A]			1.54767E-07	0	1	1	35	A6TEV5	A6TEV5 [94-112]	0	1892.93571402	High	High	Not Found				5.50791788101196	High	0	8.394E-14
False	High	[R].GDAAQTLFEDALALEAAGAQLLVLECVPVELAK.[R]	1xDeamidated [Q]; 1xCarbamidomethyl [C26]		0.00977801	0	1	1	3	A6T4T0	A6T4T0 [156-188]	0	3426.77126411	High	Not Found	Not Found	4.2e6			3.51858496665955	High	0	2.988E-05
False	High	[R].NWVSPVDAIVER.[D]			0.0224451	0	1	2	7	A6T6A3	A6T6A3 [584-595]	0	1384.72193994	High	High	High	1.1e7	1.4e7		2.36153483390808	High	0.0006136	0.0215
False	High	[K].DAEGNITTIFCTYDADTLSK.[D]	1xCarbamidomethyl [C11]		0.00092515	0	1	2	2	A6T6C3	A6T6C3 [427-446]	0	2235.01216925	Not Found	High	Not Found		8.5e6		3.1064133644104	High	0	3.445E-07
False	High	[K].IADQLIVGGGIANTFVAAQGHNVGK.[S]	1xDeamidated [Q/N]		1.69005E-06	0	1	1	64	B5XUB8	B5XUB8 [207-231]	0	2451.29904771	High	High	Not Found	1.3e7	5.6e6		5.10622596740723	High	0	4.244E-08
False	High	[K].IADQLIVGGGIANTFVAAQGHNVGK.[S]			8.11404E-07	0	1	1	231	B5XUB8	B5XUB8 [207-231]	0	2450.31503171	High	High	Not Found	1.3e7	9.6e6		5.04403686523438	High	0	5.837E-13
False	High	[K].VMAGLGIAVVSTSK.[G]			0.0487329	0	1	2	6	A6TEV8	A6TEV8 [95-108]	0	1332.75554828	Not Found	High	High		4.1e6	3.3e6	2.16587924957275	High	0.0005948	0.01899
False	High	[K].IALESVLLGDKE.[-]			0.0607113	0	1	1	1	B5Y274	B5Y274 [228-239]	1	1286.7202086	Not Found	Not Found	High			2.2e7	1.72454047203064	High	0	0.0009906
False	High	[K].SVNDIKDDEQILDLGDVSAQK.[L]	1xDeamidated [Q/N]		0.00457493	0	1	1	3	B5XUB8	B5XUB8 [273-293]	1	2303.12489083	High	Not Found	Not Found	1.3e7			4.82267713546753	High	0	7.087E-06
False	High	[K].SVNDIKDDEQILDLGDVSAQK.[L]			0.000122014	0	1	1	17	B5XUB8	B5XUB8 [273-293]	1	2302.14087483	High	High	Not Found		1.2e7		4.22892045974731	High	0	8.025E-07
False	High	[R].GENYDGTTGSFADLLR.[L]			0.0143803	0	1	2	2	A6T6B5	A6T6B5 [208-223]	0	1715.78711873	Not Found	Not Found	High				1.22185516357422	High	0.00104	0.03718
False	High	[K].VMGQALPELVDQVVEVVQR.[H]			0.00109697	0	1	1	6	B5XZS3	B5XZS3 [19-37]	0	2109.13725044	High	Not Found	Not Found				3.34797167778015	High	0	5.329E-06
False	High	[K].LNSAVFPSAQGGPLMHVIAAK.[A]	1xDeamidated [Q10]		0.00422192	0	1	2	1	A6TCG5	A6TCG5 [252-272]	0	2109.11612155	High	Not Found	Not Found				3.94381666183472	High	0	6.092E-06
False	High	[R].WLELGLTDEEK.[Q]			0.00410393	0	1	2	16	A6TGP0	A6TGP0 [997-1007]	0	1332.66817302	High	High	Not Found	1.4e7			2.89940905570984	High	0	1.712E-05
False	High	[R].GLAQGTDVSFGTFGLK.[A]			1.64733E-05	0	1	1	53	A6TEW5	A6TEW5 [19-34]	0	1597.82204779	High	High	Not Found		8.9e6		4.54373931884766	High	0	5.821E-10
False	High	[R].WELELNSAIPGDAR.[D]			1.90771E-05	0	1	1	42	Q9F663	Q9F663 [164-177]	0	1570.78599664	High	High	High		1.3e7		4.33569288253784	High	0	3.559E-10
False	High	[R].FGIDDFQK.[G]			0.0658949	0	1	2	10	A6TFL2	A6TFL2 [316-323]	0	969.46762295	High	High	Not Found	5.6e6			2.28711485862732	High	0.002513	0.07541
False	High	[R].TPLIISGPAEDSSEMYR.[K]			0.00231634	0	1	2	12	A6T4P1	A6T4P1 [221-237]	0	1865.89495457	High	High	Not Found	6.1e6			2.97066116333008	High	0	5.67E-06
False	High	[R].LATLPTYEEAIAR.[L]			0.000670585	0	1	1	32	P0A297	P0A297 [126-138]	0	1447.77912041	High	High	Not Found	2.1e6	3.0e6		2.72016763687134	High	0	7.225E-07
False	High	[R].YAIALNLER.[D]			0.00461835	0	1	2	30	A6TG38	A6TG38 [60-68]	0	1062.5942204	High	High	Not Found				2.78355050086975	High	0	1.043E-05
False	High	[R].VVYDISGKPPATIEWE.[-]			0.000878224	0	2	2	29	B5XNM4; A6TCC2	B5XNM4 [510-525]; A6TCC2 [510-525]	0	1803.91634201	High	High	High	7.6e6			3.79065227508545	High	0	3.263E-07
False	High	[K].ISELSEEQIDILR.[E]			3.44743E-05	0	1	1	53	B5XNB4	B5XNB4 [45-57]	0	1544.81662802	High	High	High	1.8e6	2.0e7	1.2e7	4.18951940536499	High	0	4.016E-08
False	High	[R].DDGYLPEALLNYLVR.[L]			0.0593423	0	1	2	4	A6TC43	A6TC43 [252-266]	0	1750.90102632	Not Found	High	Not Found		3.4e6		2.46281981468201	High	7.46E-05	0.0031
False	High	[R].ALVNAGPGSLGPVNMPVPVIIDR.[T]	1xDeamidated [N]		0.00736928	0	1	1	3	A6T4Z7	A6T4Z7 [329-351]	0	2287.24786389	Not Found	High	Not Found				2.74994516372681	High	0	1.749E-05
False	High	[R].QGNALGWATAGGSGFR.[G]			1.42923E-05	0	1	1	30	A6TEV0	A6TEV0 [38-53]	0	1549.75061423	High	High	Not Found		4.1e6		4.30854654312134	High	0	1.057E-08
False	High	[R].VSDYDGYNQFLVHR.[S]			0.00491077	0	1	1	2	B5XZC1	B5XZC1 [184-197]	0	1712.8027093	Not Found	High	Not Found				2.1290762424469	High	0	8.132E-06
False	High	[R].NQQIAGIGAALIEHWQR.[-]			3.54675E-05	0	2	8	8	P0A3M1; P37323	P0A3M1 [270-286]; P37323 [249-265]	0	1905.00895402	High	High	Not Found	9.6e6	1.4e7		3.42763328552246	High	0	1.352E-08
False	High	[K].MQEEIAQLEVTGESGAGLVK.[V]			8.83574E-07	0	1	2	10	A6T5N4	A6T5N4 [25-44]	0	2089.0481606	High	High	Not Found		1.5e7		4.23625564575195	High	0	6.837E-13
False	High	[K].YSPVEGATANELADQVPEEVKEER.[W]			0.00111265	0	1	2	14	A6T6T1	A6T6T1 [336-359]	1	2660.26859437	High	High	Not Found	4.6e6			2.9897768497467	High	0	5.482E-06
False	High	[R].NMDLEQECEQLREELNETNSETK.[R]	1xDeamidated [N/Q]; 1xCarbamidomethyl [C8]		0.00249839	0	1	1	10	A6TGP1	A6TGP1 [191-213]	1	2840.21967223	High	High	Not Found		1.1e7		3.9977490901947	High	0	6.044E-05
False	High	[R].NMDLEQECEQLREELNETNSETK.[R]	1xCarbamidomethyl [C8]		4.77915E-05	0	1	1	17	A6TGP1	A6TGP1 [191-213]	1	2839.23565623	High	High	Not Found	1.5e7	1.2e7		3.83448219299316	High	0	5.726E-06
False	High	[K].IGVMFGNPETTTGGNALK.[F]			0.000124936	0	1	2	16	A6TCW1	A6TCW1 [200-217]	0	1806.90545974	High	High	Not Found	8.2e6	7.2e6		2.95193815231323	High	0	2.965E-07
False	High	[K].ITTVQAAIDYINGHQA.[-]	3xDeamidated [Q5; N12; Q15]		0.00178577	0	1	1	4	B5XXH6	B5XXH6 [63-78]	0	1717.8279222	Not Found	Not Found	High			2.6e7	3.71355104446411	High	0	1.193E-06
False	High	[K].ITTVQAAIDYINGHQA.[-]	2xDeamidated [Q5; N12]		0.000536844	0	1	1	1	B5XXH6	B5XXH6 [63-78]	0	1716.8439062	High	Not Found	Not Found				4.12300395965576	High	0	1.235E-07
False	High	[K].ITTVQAAIDYINGHQA.[-]	1xDeamidated [N/Q]		1.28427E-06	0	1	1	228	B5XXH6	B5XXH6 [63-78]	0	1715.8598902	High	High	High	1.8e7	1.6e7		5.7248740196228	High	0	3.051E-11
False	High	[K].ITTVQAAIDYINGHQA.[-]			1.3985E-06	0	1	1	66	B5XXH6	B5XXH6 [63-78]	0	1714.8758742	High	High	High	1.9e7	9.2e6	1.3e7	5.57926177978516	High	0	6.607E-12
False	High	[K].ASLATESFISAASFQETTR.[V]			0.00292026	0	1	1	3	A6TGP1	A6TGP1 [1312-1330]	0	2016.98727494	High	High	High	1.2e7			2.20108795166016	High	0	3.02E-06
False	High	[R].MAWLAAQEQAQPAVEHEEAPYPLVDDLER.[F]			0.0225502	0	1	1	1	A6TCF3	A6TCF3 [158-186]	0	3306.57356673	Not Found	High	Not Found				1.82162439823151	High	0	0.0001468
False	High	[K].ANPELAPMVEGIELTLK.[S]			0.00035564	0	1	1	14	A6TCM1	A6TCM1 [112-128]	0	1824.97756204	High	High	Not Found	1.6e7	2.3e7		3.00578308105469	High	0	4.082E-05
False	High	[R].NGFLLDGFPR.[T]	1xDeamidated [N1]		0.0129071	0	1	1	2	A6T5N7	A6T5N7 [79-88]	0	1136.57348537	High	Not Found	Not Found				1.97266495227814	High	0	0.0008667
False	High	[K].AKPGQDFFPLTVNYQER.[T]	1xDeamidated [N/Q]		0.0189652	0	1	2	3	A6TEI3	A6TEI3 [50-66]	0	2010.99196691	High	Not Found	Not Found				2.43161535263062	High	0	0.0001056
False	High	[R].QGGPGSFIPAFLDALYQEVQG.[-]			0.0302549	0	1	2	4	A6TBJ8	A6TBJ8 [237-257]	0	2194.08150967	High	High	Not Found	1.5e7	1.8e7		2.86915564537048	High	0	0.0002568
False	High	[K].LGPEEITADIPNVGEAALSK.[L]			5.51913E-06	0	1	2	11	A6TGP0	A6TGP0 [845-864]	0	2024.05462621	High	High	Not Found		3.6e7		4.04453229904175	High	0	2.182E-11
False	High	[K].YEIISEAEAEVAEIQEQFQSGLVTAGER.[Y]	2xDeamidated [Q17; Q19]		0.000113651	0	1	1	1	A6TGP1	A6TGP1 [651-678]	0	3098.46881093	Not Found	High	Not Found				4.60373592376709	High	0	6.59E-09
False	High	[K].YEIISEAEAEVAEIQEQFQSGLVTAGER.[Y]	1xDeamidated [Q]		0.000127929	0	1	1	19	A6TGP1	A6TGP1 [651-678]	0	3097.48479493	High	High	High		1.5e6	1.7e6	4.73665761947632	High	0	6.48E-08
False	High	[K].YEIISEAEAEVAEIQEQFQSGLVTAGER.[Y]			1.54169E-05	0	1	1	35	A6TGP1	A6TGP1 [651-678]	0	3096.50077893	High	High	High	6.9e6	3.7e6	1.0e6	5.47986602783203	High	0	1.506E-10
False	High	[R].GYLSPYFINKPDTGAVELESPFILLADK.[K]	1xDeamidated [N9]		4.20574E-05	0	1	3	15	A6TH53	A6TH53 [198-225]	0	3098.59724606	High	High	Not Found	4.1e6	1.9e6		5.34079313278198	High	0	1.606E-08
False	High	[R].GYLSPYFINKPDTGAVELESPFILLADK.[K]			4.01908E-06	0	1	3	41	A6TH53	A6TH53 [198-225]	0	3097.61323006	High	High	Not Found	2.3e7			5.49165296554565	High	0	5.192E-09
False	High	[K].EGVQEDILEILLNLK.[G]			1.33127E-05	0	1	1	120	A6TEU8	A6TEU8 [72-86]	0	1725.96329219	High	High	Not Found	3.0e6	8.4e6		5.13884782791138	High	0	2.634E-09
False	High	[K].SILSELVR.[Q]			0.0366022	0	1	1	27	A6TEX1	A6TEX1 [107-114]	0	916.54620762	High	High	High		9.9e6		2.30015850067139	High	0	0.0005196
False	High	[K].TVPMFNEALAELNK.[I]			0.00111793	0	1	2	32	A6T4X1	A6T4X1 [46-59]	0	1576.80395492	High	High	Not Found				2.76144123077393	High	0	4.939E-07
False	High	[K].MQEEIAQLEVTGESGAGLVK.[V]	1xDeamidated [Q]		0.00426199	0	1	2	4	A6T5N4	A6T5N4 [25-44]	0	2090.0321766	High	Not Found	Not Found				2.718670129776	High	0	6.207E-06
False	High	[K].AKPGQDFFPLTVNYQER.[T]			0.0260633	0	1	2	1	A6TEI3	A6TEI3 [50-66]	0	2010.00795091	High	Not Found	Not Found				2.45658349990845	High	0	0.0001942
False	High	[K].DEVILTLNK.[S]			0.0159449	0	1	1	16	A6TEU8	A6TEU8 [96-104]	0	1044.59355166	High	High	Not Found				2.46413540840149	High	0	0.0005329
False	High	[K].RLEEVGCAAVMPLGAPIGSNQGLETK.[A]	1xDeamidated [Q/N]; 1xCarbamidomethyl [C7]		0.0218241	0	1	1	3	A6TGP7	A6TGP7 [139-164]	1	2698.35386193	Not Found	High	Not Found		1.3e7		3.20435118675232	High	0	0.0008788
False	High	[R].TEFDKDNGFTVLDAGQVNDR.[S]	2xDeamidated [N7; N18]		0.0221324	0	1	1	1	B5XUB2	B5XUB2 [188-207]	1	2243.00986158	Not Found	High	Not Found		3.8e6		4.32295799255371	High	0	0.0001421
False	High	[K].AIVQLEDGVQISSGDTLAR.[I]			9.87971E-06	0	1	1	8	A6TGP1	A6TGP1 [1105-1123]	0	1972.03455949	High	High	Not Found	3.9e6	7.7e6		4.31778812408447	High	0	2.072E-08
False	High	[R].QIASFPQHNGAPAFSPDGSK.[L]	1xDeamidated [N/Q]		0.00404617	0	1	1	8	B5XZC1	B5XZC1 [238-257]	0	2056.97229405	High	High	Not Found	9.2e6	1.6e7		3.3422417640686	High	0	0.0001368
False	High	[K].GEVAALNVAALSEDQK.[A]			0.000123175	0	1	1	4	A6T6A3	A6T6A3 [684-699]	0	1614.83334068	High	High	Not Found	4.4e6	5.6e6		3.55883407592773	High	0	4.62E-05
False	High	[R].ELSAEGFNFIGTGVSGGEEGALK.[G]	1xDeamidated [N8]		2.786E-05	0	2	2	4	P00350; P41576	P00350 [114-136]; P41576 [114-136]	0	2270.08229782	High	High	Not Found				5.01332998275757	High	0	4.628E-10
False	High	[R].ELSAEGFNFIGTGVSGGEEGALK.[G]			5.37496E-07	0	2	2	30	P00350; P41576	P00350 [114-136]; P41576 [114-136]	0	2269.09828182	High	High	Not Found	2.0e7	7.5e6		5.42124319076538	High	0	3.721E-09
False	High	[K].IVAADNGDAWLDVK.[G]	1xDeamidated [N6]		5.13084E-05	0	1	2	10	A6T4F4	A6T4F4 [93-106]	0	1487.73764992	High	High	High		2.6e7		4.6141562461853	High	0	2.264E-08
False	High	[K].IVAADNGDAWLDVK.[G]			0.000512027	0	1	2	7	A6T4F4	A6T4F4 [93-106]	0	1486.75363392	High	High	High	9.3e6		2.0e7	3.22752571105957	High	0	2.443E-06
False	High	[K].TVYSTDNPDLLVLEFR.[N]	1xDeamidated [N7]		0.00140296	0	1	1	2	A6TC99	A6TC99 [14-29]	0	1882.94328539	Not Found	High	Not Found				3.06709051132202	High	0	2.254E-05
False	High	[K].TVYSTDNPDLLVLEFR.[N]			4.55819E-05	0	1	1	15	A6TC99	A6TC99 [14-29]	0	1881.95926939	High	High	Not Found	1.4e7	1.3e7		4.30050373077393	High	0	3.74E-06
False	High	[R].FNNFINDSLLEGAIDALK.[R]	1xDeamidated [N]		0.0263076	0	1	1	2	A6T5E8	A6T5E8 [22-39]	0	1995.00694823	Not Found	High	Not Found				3.29890131950378	High	0	0.0001976
False	High	[K].IMIDLDGTENK.[S]			0.00398923	0	1	2	15	A6TD53	A6TD53 [93-103]	0	1248.614029	High	High	Not Found				2.70293140411377	High	0	7.304E-06
False	High	[R].WDWQPEAVNEALNAR.[V]			5.97003E-05	0	1	2	20	A6TEI3	A6TEI3 [231-245]	0	1798.85072208	High	High	Not Found	8.7e6	9.9e6		3.9790894985199	High	0	1.53E-08
False	High	[K].ITLNMGVGEAIADK.[K]			0.000184189	0	1	2	29	A6TEW0	A6TEW0 [34-47]	0	1431.75119111	High	High	High		6.0e6		4.11449432373047	High	0	8.542E-08
False	High	[R].FLDALAGESDPEAK.[R]			2.1071E-05	0	1	1	28	A6TCC2	A6TCC2 [294-307]	0	1462.706015	High	High	Not Found	1.6e6			4.49635124206543	High	0	5.166E-09
False	High	[K].LMEIAQQQHAQQQAGSADAQASNAKDDDVVDAEFEEVK.[D]	2xDeamidated [Q/N]		1.68858E-08	0	1	2	13	A6T4F4	A6T4F4 [598-635]	1	4116.85746557	High	High	High		2.7e6	4.4e7	8.2785005569458	High	0	9.508E-16
False	High	[K].LMEIAQQQHAQQQAGSADAQASNAKDDDVVDAEFEEVK.[D]	1xDeamidated [N/Q]		2.60284E-09	0	1	2	47	A6T4F4	A6T4F4 [598-635]	1	4115.87344957	High	High	Not Found	6.3e6	6.2e6		8.24239730834961	High	0	1.48E-17
False	High	[K].LMEIAQQQHAQQQAGSADAQASNAKDDDVVDAEFEEVK.[D]			2.83681E-07	0	1	2	9	A6T4F4	A6T4F4 [598-635]	1	4114.88943357	High	High	Not Found	5.6e6	2.0e7		5.8606071472168	High	0	1.548E-13
False	High	[K].AGSGALTLGQPNSPGVPADFAK.[H]			0.00736928	0	1	2	2	A6T4V8	A6T4V8 [153-174]	0	2055.05054392	Not Found	High	Not Found				3.30885291099548	High	0	1.752E-05
False	High	[K].GEILGGMAAVEQPEPAAQPK.[K]	1xDeamidated [Q]		0.0347817	0	1	1	3	B5XNA0	B5XNA0 [205-224]	0	1993.98991796	High	Not Found	Not Found				3.03081464767456	High	0	0.0003356
False	High	[K].GEILGGMAAVEQPEPAAQPK.[K]			2.1557E-07	0	1	1	38	B5XNA0	B5XNA0 [205-224]	0	1993.00590196	High	High	Not Found	3.8e6	9.0e6		5.19388055801392	High	0	2.628E-13
False	High	[R].ALGMTDELAHSSIR.[F]			0.00699665	0	1	2	2	A6TCF1	A6TCF1 [341-354]	0	1500.74750268	High	Not Found	Not Found	1.8e6			2.45667386054993	High	0	0.0001432
False	High	[R].SVFPIQSYSGNSELQYVSYR.[L]	1xDeamidated [N/Q]		7.52859E-05	0	1	2	6	A6TGP0	A6TGP0 [55-74]	0	2325.10336765	High	High	Not Found	1.6e7			3.77897524833679	High	0	2.141E-05
False	High	[R].SVFPIQSYSGNSELQYVSYR.[L]			6.02682E-05	0	1	2	3	A6TGP0	A6TGP0 [55-74]	0	2324.11935165	High	High	Not Found	1.2e7			3.47346544265747	High	0	1.992E-09
False	High	[K].HLDVLVADEDLSR.[F]			0.022762	0	1	2	4	B5XZ37	B5XZ37 [429-441]	0	1481.75944755	Not Found	High	High				1.91828298568726	High	0.001101	0.03963
False	High	[R].GGTVQYVDASR.[I]			0.00270751	0	1	2	2	A6TGP0	A6TGP0 [721-731]	0	1152.56437674	High	Not Found	Not Found	1.3e7			3.2356538772583	High	0	4.42E-05
False	High	[K].YSPVEGATANELADQVPEEVKEER.[W]	1xDeamidated [N/Q]		0.00289278	0	1	2	7	A6T6T1	A6T6T1 [336-359]	1	2661.25261037	High	High	Not Found	2.7e6			2.44922924041748	High	0	6.654E-06
False	High	[R].FTVLISPHVNK.[D]			0.0010764	0	1	1	75	A6TEX3	A6TEX3 [49-59]	0	1254.72048348	High	High	Not Found	1.4e7			3.03299236297607	High	0	1.332E-05
False	High	[R].SALAEAEVEYYDK.[T]			0.00582056	0	1	1	1	B5Y235	B5Y235 [193-205]	0	1487.69003057	Not Found	High	Not Found				2.09961271286011	High	0	1.121E-05
False	High	[R].TEFDKDNGFTVLDAGQVNDR.[S]	1xDeamidated [N]		0.00453191	0	1	1	4	B5XUB2	B5XUB2 [188-207]	1	2242.02584558	Not Found	High	Not Found		7.8e6		3.85784101486206	High	0	6.97E-06
False	High	[K].TEFDVILK.[A]			0.0202501	0	1	2	91	A6TGN9	A6TGN9 [53-60]	0	964.53497422	High	High	High	1.1e7	8.4e6	3.5e6	2.11370778083801	High	0	0.0002797
False	High	[K].GLPVTEVSDYTGFPEMMDGR.[V]			0.00373388	0	1	2	2	A6TGR3	A6TGR3 [48-67]	0	2200.98893118	High	Not Found	Not Found				3.69532370567322	High	0	2.524E-05
False	High	[R].QEQQEQEAAELQAVTAIAEGR.[R]	1xDeamidated [Q]		0.000576342	0	1	1	11	B5XTE8	B5XTE8 [70-90]	0	2300.10007308	High	Not Found	Not Found				3.43245315551758	High	0	2.776E-05
False	High	[R].QEQQEQEAAELQAVTAIAEGR.[R]			0.000339198	0	1	1	2	B5XTE8	B5XTE8 [70-90]	0	2299.11605708	Not Found	High	Not Found		9.3e6		3.39743709564209	High	0	5.205E-08
False	High	[R].GIDQLLANASQLGK.[G]			7.56431E-05	0	1	1	48	P19650	P19650 [115-128]	0	1427.78526841	High	High	Not Found	2.5e6	9.1e6		4.01299142837524	High	0	7.366E-08
False	High	[R].GLMAKPDGSIIETPITANFR.[E]			0.000242381	0	1	1	11	A6TGP1	A6TGP1 [745-764]	0	2131.12160038	High	High	Not Found	1.6e7			3.07785129547119	High	0	2.69E-06
False	High	[R].AYALQDQGYDTVEANHQLGFAADER.[D]	1xDeamidated [Q/N]		0.000150981	0	1	2	2	A6T7Y5	A6T7Y5 [104-128]	0	2783.25434171	High	Not Found	Not Found	7.4e6			3.33914613723755	High	0	3.544E-08
False	High	[R].LAQGPIALYCGFDPTADSLHLGHLVPLLCLK.[R]	2xCarbamidomethyl [C10; C29]		5.20423E-05	0	1	2	13	A6T9Y5	A6T9Y5 [33-63]	0	3389.7748502	High	High	Not Found		2.5e6		3.36450815200806	High	0	1.501E-09
False	High	[R].VATEFSETATATLK.[S]			0.000174844	0	1	1	66	B5XUB8	B5XUB8 [259-272]	0	1468.75296518	High	High	Not Found	9.3e6	4.3e6		3.66402006149292	High	0	1.484E-08
False	High	[R].QGTVTTPDGPAVYMVQTR.[Q]	1xDeamidated [Q16]		0.0164772	0	1	1	1	P19650	P19650 [174-191]	0	1921.93240312	Not Found	High	Not Found				2.20710635185242	High	0	8.071E-05
False	High	[R].QLDPLVVGQEHYDTAR.[G]			0.000206349	0	1	2	20	A6TG36	A6TG36 [344-359]	0	1840.91880158	High	High	Not Found	5.6e6	2.7e6		3.37979054450989	High	0	1.929E-07
False	High	[R].QGTVTTPDGPAVYMVQTR.[Q]			5.17965E-05	0	1	1	21	P19650	P19650 [174-191]	0	1920.94838712	High	High	Not Found	2.8e6			3.63927316665649	High	0	3.063E-07
False	High	[R].SVEENLALFEK.[M]			0.0279517	0	1	2	10	A6T6C3	A6T6C3 [150-160]	0	1278.65760836	High	High	Not Found		4.1e6		2.8268609046936	High	0	0.0002686
False	High	[R].SMADAPEIDGAVYLNGETR.[V]	1xDeamidated [N15]		0.000570912	0	1	2	3	A6T6T1	A6T6T1 [399-417]	0	2009.91206152	High	Not Found	High			1.8e7	3.27037191390991	High	0	4.809E-05
False	High	[R].SNFNLLGLLPEVVETIEEQAER.[A]	1xDeamidated [Q19]		0.0280823	0	1	2	1	A6T9K7	A6T9K7 [38-59]	0	2501.27697477	Not Found	High	Not Found				2.98929405212402	High	0	0.0002235
False	High	[R].SNFNLLGLLPEVVETIEEQAER.[A]			0.000833678	0	1	2	5	A6T9K7	A6T9K7 [38-59]	0	2500.29295877	High	High	Not Found	6.2e6	1.1e7		3.37933325767517	High	0	3.189E-06
False	High	[K].ALSYNNIADTDAALECVK.[E]	1xCarbamidomethyl [C16]		0.000211291	0	1	2	8	A6TGR3	A6TGR3 [259-276]	0	1967.93788226	Not Found	Not Found	High				2.42917966842651	High	0	7.926E-08
False	High	[R].IFTEDGVSIPVTVIEVEANR.[V]	1xDeamidated [N19]		0.00100265	0	1	1	2	A6TEX2	A6TEX2 [14-33]	0	2189.13360517	High	High	Not Found				2.81776881217957	High	0	8.926E-05
False	High	[R].IFTEDGVSIPVTVIEVEANR.[V]			6.90776E-07	0	1	1	55	A6TEX2	A6TEX2 [14-33]	0	2188.14958917	High	High	Not Found	6.6e6	1.3e7		4.77339792251587	High	0	4.294E-13
False	High	[R].QAVTNPQNTLFAIK.[R]			9.40456E-05	0	1	2	23	A6T4F4	A6T4F4 [57-70]	0	1544.84311762	High	High	Not Found	1.4e7			3.04626750946045	High	0	1.529E-08
False	High	[K].IADYLEAQTDDILR.[A]			0.000845598	0	1	2	4	A6T561	A6T561 [31-44]	0	1635.82244165	High	High	Not Found				3.56500720977783	High	0	5.079E-06
False	High	[K].VLYEMDGVPEELAR.[E]			6.22987E-05	0	1	1	32	A6TEW5	A6TEW5 [101-114]	0	1620.79378412	High	High	Not Found	1.5e6	3.8e6		4.35085582733154	High	0	6.879E-08
False	High	[R].EPEIVDTANFLNALGAK.[I]			0.000310024	0	1	2	2	A6TEK8	A6TEK8 [188-204]	0	1801.93305467	High	Not Found	Not Found				2.26333427429199	High	0	4.369E-08
False	High	[R].ILQQCLDNMPEGPFK.[A]	1xCarbamidomethyl [C5]		0.0120848	0	1	2	3	A6TBX2	A6TBX2 [482-496]	0	1789.86115246	High	High	Not Found	3.1e6			2.46268320083618	High	0	0.001093
False	High	[K].GLPFSIVNQALGK.[K]			0.0325922	0	1	1	8	A6TGP1	A6TGP1 [586-598]	0	1343.76816189	Not Found	Not Found	High			2.6e7	2.40777659416199	High	0	0.000298
False	High	[R].AAPSYEELSSSQELLETGIK.[V]			4.3437E-07	0	1	2	38	A6TG36	A6TG36 [113-132]	0	2152.06558473	High	High	Not Found	7.4e6	1.1e7		5.28852939605713	High	0	4.568E-10
False	High	[R].AAPSYEELSSSQELLETGIK.[V]	1xDeamidated [Q12]		0.0109995	0	1	2	1	A6TG36	A6TG36 [113-132]	0	2153.04960073	High	Not Found	Not Found				4.06611204147339	High	0	3.741E-05
False	High	[K].ASDEAQVAALLDAAAYEALLEDE.[-]			5.25373E-05	0	1	1	16	A6TDR6	A6TDR6 [107-129]	0	2378.12455603	High	High	Not Found	5.5e6			5.48592472076416	High	0	5.617E-09
False	High	[R].AAEGSHIHLGAQNVDVNLSGAFTGETSAEMLK.[D]	2xDeamidated [N17; N/Q]		0.00162457	0	1	1	7	Q7X222	Q7X222 [53-84]	0	3256.54266133	Not Found	High	Not Found				4.45743179321289	High	0	1.351E-06
False	High	[R].AAEGSHIHLGAQNVDVNLSGAFTGETSAEMLK.[D]	1xDeamidated [N/Q]		0.000158299	0	1	1	116	Q7X222	Q7X222 [53-84]	0	3255.55864533	High	High	Not Found	3.7e6	4.7e6		5.18690729141235	High	0	8.509E-06
False	High	[R].AAEGSHIHLGAQNVDVNLSGAFTGETSAEMLK.[D]			0.000103384	0	1	1	34	Q7X222	Q7X222 [53-84]	0	3254.57462933	High	High	Not Found	3.6e6	1.6e6		4.64096689224243	High	0	6.42E-06
False	High	[R].LAENLSVTLPSAPHAIPQLTTSETDFCIELDNKR.[W]	2xDeamidated [Q18; N32]; 1xCarbamidomethyl [C27]		0.0711772	0	1	2	2	A6TI29	A6TI29 [723-756]	1	3782.87931122	Not Found	High	Not Found				3.19336819648743	High	0	0.001351
False	High	[R].LAENLSVTLPSAPHAIPQLTTSETDFCIELDNKR.[W]	1xDeamidated [Q/N]; 1xCarbamidomethyl [C27]		0.0407139	0	1	2	8	A6TI29	A6TI29 [723-756]	1	3781.89529522	High	High	Not Found	5.2e6	5.4e6		3.21680665016174	High	5.155E-05	0.002391
False	High	[R].LAENLSVTLPSAPHAIPQLTTSETDFCIELDNKR.[W]	1xCarbamidomethyl [C27]		0.00719751	0	1	2	2	A6TI29	A6TI29 [723-756]	1	3780.91127922	High	Not Found	Not Found	6.3e6			3.66460919380188	High	0	1.678E-05
False	High	[K].LQTLGLTQGTVVTLSAEGEDEQK.[A]	1xDeamidated [Q]		0.000109427	0	1	1	100	P16481	P16481 [50-72]	0	2418.22460482	High	High	Not Found	9.4e6	3.6e7		5.08154439926147	High	0	6.15E-09
False	High	[K].LQTLGLTQGTVVTLSAEGEDEQK.[A]			2.25584E-06	0	1	1	274	P16481	P16481 [50-72]	0	2417.24058882	High	High	High	1.9e7	6.1e7		6.00951099395752	High	0	3.776E-11
False	High	[R].LPVVATLNELSEEALIQILK.[E]	1xDeamidated [N8]		0.0213197	0	1	2	1	A6T5I1	A6T5I1 [308-327]	0	2194.25807742	High	Not Found	Not Found				3.28213095664978	High	0	0.0001323
False	High	[R].LPVVATLNELSEEALIQILK.[E]			1.3063E-05	0	1	2	14	A6T5I1	A6T5I1 [308-327]	0	2193.27406142	High	High	Not Found	3.1e7	2.7e7		5.06352472305298	High	0	4.553E-09
False	High	[K].ASDEAQVAALLDAAAYEALLEDE.[-]	1xDeamidated [Q6]		3.46379E-05	0	1	1	1	A6TDR6	A6TDR6 [107-129]	0	2379.10857203	High	Not Found	Not Found				5.57159614562988	High	0	7.004E-10
False	High	[R].LNEAQQVMEMFGDHFGLNIVHVEGEQR.[F]	2xDeamidated [Q/N]		0.0205364	0	1	1	3	A6TCC2	A6TCC2 [267-293]	0	3129.44044504	Not Found	High	Not Found				2.92610836029053	High	0	0.000315
False	High	[R].LNEAQQVMEMFGDHFGLNIVHVEGEQR.[F]			3.97349E-05	0	1	1	18	A6TCC2	A6TCC2 [267-293]	0	3127.47241304	High	High	Not Found	1.7e6	2.8e6		4.12093448638916	High	0	2.129E-07
False	High	[K].IAILNFGTLLPEAAAVADK.[L]			0.062965	0	1	2	2	A6T5F3	A6T5F3 [506-524]	0	1927.08988964	Not Found	High	Not Found				3.08417749404907	High	5.155E-05	0.002479
False	High	[R].AEQINALESVTIASK.[A]	1xDeamidated [N/Q]		0.000806513	0	1	1	9	A6THB4	A6THB4 [69-83]	0	1574.82719311	High	High	High	3.1e6	5.5e6		3.03400874137878	High	0	2.669E-07
False	High	[R].AEQINALESVTIASK.[A]			5.85805E-05	0	1	1	93	A6THB4	A6THB4 [69-83]	0	1573.84317711	High	High	Not Found	6.6e6	4.5e6		4.10898733139038	High	0	8.866E-09
False	High	[K].TIAELVEQFNLPIEK.[T]	1xDeamidated [N/Q]		0.0079844	0	1	1	4	A6T4Z7	A6T4Z7 [262-276]	0	1744.93674353	Not Found	Not Found	High				1.62790620326996	High	0	2.031E-05
False	High	[K].TIAELVEQFNLPIEK.[T]			7.04582E-05	0	1	1	26	A6T4Z7	A6T4Z7 [262-276]	0	1743.95272753	High	High	Not Found	1.4e7			3.46606135368347	High	0	2.668E-09
False	High	[K].TIAELVEQFDLPIEK.[T]			0.0079844	0	0	1	3			0	1744.9367431	Not Found	Not Found	High				1.62790620326996	High	0	2.031E-05
False	High	[R].DLLGATNPANALAGTLR.[A]			7.02621E-06	0	1	1	44	A6TCD7	A6TCD7 [88-104]	0	1667.90750869	High	High	Not Found	1.0e7	1.5e7		3.74298810958862	High	0	4.055E-10
False	High	[K].VAHFCSMCGPK.[F]	2xCarbamidomethyl [C5; C8]		0.0112085	0	1	2	6	A6TGQ1	A6TGQ1 [577-587]	0	1293.55369487	High	High	Not Found				2.8002405166626	High	0	5.013E-05
False	High	[R].LHILGVMEQAINAPR.[G]			0.00330215	0	1	2	57	A6TEI3	A6TEI3 [531-545]	0	1661.91557105	High	High	High	3.8e6			3.04905867576599	High	0	8.289E-05
False	High	[K].EGVITVEDGTGLEDELDVVEGMQFDR.[G]	1xDeamidated [Q23]		3.30364E-05	0	1	3	59	A6TH53	A6TH53 [172-197]	0	2853.29823983	High	High	Not Found	3.4e6	3.1e6		4.77832841873169	High	0	1.616E-06
False	High	[R].LNEAQQVMEMFGDHFGLNIVHVEGEQR.[F]	1xDeamidated [Q/N]		2.51045E-05	0	1	1	21	A6TCC2	A6TCC2 [267-293]	0	3128.45642904	High	High	Not Found	2.9e6	2.0e6		4.57469654083252	High	0	3.808E-10
False	High	[K].EGVITVEDGTGLEDELDVVEGMQFDR.[G]			3.91746E-05	0	1	3	122	A6TH53	A6TH53 [172-197]	0	2852.31422383	High	High	High	9.1e6	3.1e6		5.0042405128479	High	0	1.177E-09
False	High	[R].EVTTTPLAADNWEGIEPIYETMPGWSETTFGVK.[E]			0.000114732	0	1	2	2	A6TH93	A6TH93 [355-387]	0	3669.73052068	Not Found	High	Not Found				4.50755405426025	High	0	6.709E-09
False	High	[K].AGTGIDDLLDAILLQAEVLELK.[A]			2.21781E-07	0	1	2	12	A6TEI7	A6TEI7 [543-564]	0	2310.28026891	High	High	Not Found	6.5e7	7.1e7		5.1891827583313	High	0	6.684E-09
False	High	[K].LVIEMETNGTIDPEEAIR.[R]	1xDeamidated [N8]		1.18497E-06	0	1	1	25	A6TEU8	A6TEU8 [201-218]	0	2030.99506285	High	High	Not Found		1.4e7		5.14720821380615	High	0	4.312E-10
False	High	[R].VTPVGTPVTEEDFLQPGNK.[Q]	1xDeamidated [Q/N]		0.0367722	0	1	1	4	A6THE3	A6THE3 [134-152]	0	2029.01242749	High	High	Not Found				2.93392515182495	High	0	0.0003766
False	High	[R].VTPVGTPVTEEDFLQPGNK.[Q]			0.000179881	0	1	1	5	A6THE3	A6THE3 [134-152]	0	2028.02841149	High	High	Not Found	1.5e7	1.6e7		2.69285440444946	High	0	1.056E-07
False	High	[K].SVEELNAELLNLLR.[E]	2xDeamidated [N6; N11]		0.00404617	0	1	1	1	B5XNA2	B5XNA2 [10-23]	0	1614.85849366	Not Found	Not Found	High				2.74379301071167	High	0	5.623E-06
False	High	[K].SVEELNAELLNLLR.[E]			0.000121438	0	1	1	39	B5XNA2	B5XNA2 [10-23]	0	1612.89046166	High	High	Not Found	3.7e6	8.9e6		4.26685190200806	High	0	2.973E-07
False	High	[R].TTPSIIAYTQDGETLVGQPAK.[R]			1.51146E-07	0	1	2	48	A6T4F4	A6T4F4 [35-55]	0	2190.12885371	High	High	Not Found	2.0e7	7.3e6		5.10487079620361	High	0	2.211E-10
False	High	[K].LDLDTASTQLAEGVYEVVLR.[V]	1xDeamidated [Q9]		0.000107884	0	1	1	7	B5XTJ1	B5XTJ1 [42-61]	0	2193.12851977	High	High	High				4.00712108612061	High	0	5.946E-09
False	High	[K].LDLDTASTQLAEGVYEVVLR.[V]			9.07274E-06	0	1	1	138	B5XTJ1	B5XTJ1 [42-61]	0	2192.14450377	High	High	Not Found	5.6e6	3.0e6		4.81450319290161	High	0	1.431E-08
False	High	[K].ELLQLGDLPTSGQITLFDGR.[T]	1xDeamidated [Q]		1.57862E-05	0	1	2	4	A6TGP0	A6TGP0 [1197-1216]	0	2174.13393954	High	High	Not Found				4.28718376159668	High	0	1.577E-10
False	High	[K].ELLQLGDLPTSGQITLFDGR.[T]			7.61502E-06	0	1	2	32	A6TGP0	A6TGP0 [1197-1216]	0	2173.14992354	High	High	Not Found	2.4e7	2.3e7		5.09575271606445	High	0	3.979E-11
False	High	[K].AANDDLLNSFWLLDSEK.[G]	1xDeamidated [N8]		0.000857688	0	1	1	2	A6TCJ1	A6TCJ1 [10-26]	0	1951.92836356	Not Found	High	Not Found		5.3e6		3.93710517883301	High	0	2.998E-07
False	High	[R].EVTTTPLAADNWEGIEPIYETMPGWSETTFGVK.[E]	1xDeamidated [N11]		8.31546E-05	0	1	2	3	A6TH93	A6TH93 [355-387]	0	3670.71453668	Not Found	High	Not Found				5.00181579589844	High	0	3.66E-09
False	High	[K].AANDDLLNSFWLLDSEK.[G]			3.50353E-06	0	1	1	47	A6TCJ1	A6TCJ1 [10-26]	0	1950.94434756	High	High	Not Found	7.8e6	7.4e6		5.149338722229	High	0	2.571E-10
False	High	[K].LVAPLIDVMGSAGDELK.[Q]			0.00168723	0	1	1	4	A6TCV9	A6TCV9 [334-350]	0	1727.92479823	High	Not Found	Not Found	7.6e6			2.61837553977966	High	0	1.077E-06
False	High	[K].IEGNYGYILEVNCQTDFVAK.[D]	1xDeamidated [N/Q]; 1xCarbamidomethyl [C13]		0.0652987	0	1	1	19	A6T4X2	A6T4X2 [66-85]	0	2334.09583975	High	High	Not Found	1.9e6	1.0e6		2.98296689987183	High	0.0005948	0.01969
False	High	[K].IEGNYGYILEVNCQTDFVAK.[D]	1xCarbamidomethyl [C13]		0.0395999	0	1	1	8	A6T4X2	A6T4X2 [66-85]	0	2333.11182375	High	High	Not Found		3.0e6		2.88149857521057	High	0	0.000431
False	High	[R].VAFMPWNGYNFEDSILVSER.[V]	1xDeamidated [N]		0.0476252	0	1	2	2	A6TGP0	A6TGP0 [802-821]	0	2375.10125921	Not Found	High	Not Found				1.90799009799957	High	0	0.0006175
False	High	[R].GIEGTSLDVPEDIVHSGK.[T]			0.000560205	0	1	2	5	A6T5G0	A6T5G0 [73-90]	0	1852.9286975	High	High	Not Found	4.0e6			2.78010511398315	High	0	9.054E-07
False	High	[K].EEKPEFDPILLRPVDDLELTVR.[S]			4.30647E-05	0	1	1	21	A6TEU8	A6TEU8 [244-265]	0	2623.39775816	High	High	High	1.0e7	5.6e6		2.81065320968628	High	0	1.655E-08
False	High	[K].LIDQTEHPGPLPETVVAHLDK.[S]			0.00237176	0	1	2	4	A6T4R5	A6T4R5 [91-111]	0	2309.21358638	Not Found	High	Not Found		2.3e6		2.53868007659912	High	0	1.991E-05
False	High	[K].ASNNSPVIFDVTHALQCR.[D]	1xCarbamidomethyl [C17]		9.31594E-05	0	1	1	5	A6TAN5	A6TAN5 [190-207]	0	2028.99198355	High	High	Not Found	6.9e6	1.2e7		3.55417227745056	High	0	4.506E-09
False	High	[K].LVIENYPQGESEMVVMPNHPNKPEMGSR.[E]	2xDeamidated [N/Q]		0.036943	0	1	1	2	A6T6C3	A6T6C3 [352-379]	0	3184.47478161	High	Not Found	Not Found	4.5e6			3.5956084728241	High	0	0.0003784
False	High	[K].LVIENYPQGESEMVVMPNHPNKPEMGSR.[E]	1xDeamidated [Q/N]		8.67739E-05	0	1	1	11	A6T6C3	A6T6C3 [352-379]	0	3183.49076561	High	High	Not Found	7.0e6	7.1e6		4.01383590698242	High	0	5.377E-08
False	High	[K].LVIENYPQGESEMVVMPNHPNKPEMGSR.[E]			0.00389609	0	1	1	4	A6T6C3	A6T6C3 [352-379]	0	3182.50674961	High	High	Not Found	3.0e6			2.81971049308777	High	0	5.288E-05
False	High	[R].LLLSEACPLILDYHVALDVAR.[E]	1xCarbamidomethyl [C7]		0.000627593	0	1	2	8	A6TH93	A6TH93 [98-118]	0	2381.28972855	High	High	High	1.9e6	3.8e6		2.68059206008911	High	0	5.227E-05
False	High	[K].AGIALNDNFVK.[L]			0.00334931	0	1	1	30	P24164	P24164 [291-301]	0	1161.62624875	High	High	Not Found	6.3e6			3.10433888435364	High	0	4.92E-06
False	High	[K].NIVDGNHQMEPGMPESFNVLLK.[E]	1xDeamidated [N/Q]		7.74549E-05	0	1	2	16	A6TGP0	A6TGP0 [1307-1328]	0	2470.1741065	High	High	Not Found	1.1e7	2.2e7		4.16969633102417	High	0	7.935E-09
False	High	[K].NVLQPIGWDAFGLPAEGAAVK.[N]	2xDeamidated [N1; Q4]		0.0569524	0	1	2	2	A6T6A3	A6T6A3 [72-92]	0	2155.10699702	Not Found	Not Found	High				3.14045977592468	High	0	0.0009435
False	High	[R].AASEAIAEVEVISANQLSDEQLAR.[I]	1xDeamidated [N/Q]		0.000615824	0	1	2	15	A6TG39	A6TG39 [101-124]	0	2515.25221651	High	High	Not Found		5.9e6		5.00956726074219	High	0	1.603E-07
False	High	[R].VCPIETPEGPNIGLINSLSVYAQTNEYGFLETPYR.[K]	2xDeamidated [N/Q]; 1xCarbamidomethyl [C2]		0.0524473	0	1	2	3	A6TGP0	A6TGP0 [558-592]	0	3943.89462691	High	Not Found	Not Found				2.54032421112061	High	0.006901	0.1594
False	High	[R].FAPSPTGYLHVGGAR.[T]			0.00266938	0	1	2	7	A6TC43	A6TC43 [7-21]	0	1529.78593715	High	High	Not Found	6.2e6			2.66757750511169	High	0	3.919E-05
False	High	[K].VNANIGNSAVTSSIEEEVEK.[L]	2xDeamidated [N4; N7]		0.000339198	0	1	2	4	A6TGQ1	A6TGQ1 [236-255]	0	2091.99281455	Not Found	High	Not Found		5.8e6		3.51508569717407	High	0	4.122E-05
False	High	[K].VNANIGNSAVTSSIEEEVEK.[L]	1xDeamidated [N]		0.000223641	0	1	2	9	A6TGQ1	A6TGQ1 [236-255]	0	2091.00879855	High	High	Not Found	5.9e6	9.1e6		3.74157810211182	High	0	9.546E-07
False	High	[K].VNANIGNSAVTSSIEEEVEK.[L]			3.08317E-06	0	1	2	17	A6TGQ1	A6TGQ1 [236-255]	0	2090.02478255	High	High	Not Found		5.7e6		6.09408473968506	High	0	2.759E-11
False	High	[R].LTPVSDVSVLTVGQALK.[V]			1.05068E-05	0	1	1	18	A6TB02	A6TB02 [170-186]	0	1726.99492668	High	High	Not Found	3.3e6	1.6e7		3.9890251159668	High	0	2.604E-10
False	High	[R].CDGQIINIGNPDNEASIK.[E]	1xCarbamidomethyl [C1]		0.00132553	0	1	1	4	A6TF98	A6TF98 [558-575]	0	1957.9283802	High	High	Not Found	3.6e6	3.7e6		3.66715407371521	High	0	7.45E-07
False	High	[R].AKLESLVEDLVNR.[S]			0.000576342	0	1	2	128	A6T4F4	A6T4F4 [303-315]	1	1485.82713319	High	High	High	3.5e6			3.80194687843323	High	0	1.046E-06
False	High	[R].LTDTPAIVTTDADEMSTQMAK.[L]	1xDeamidated [Q18]		0.0322907	0	1	1	2	A6T5N6	A6T5N6 [532-552]	0	2240.03085588	High	Not Found	Not Found				2.55858016014099	High	0	0.0002934
False	High	[R].LTDTPAIVTTDADEMSTQMAK.[L]			3.7792E-06	0	1	1	20	A6T5N6	A6T5N6 [532-552]	0	2239.04683988	High	High	Not Found	1.1e7	1.7e7		5.16562986373901	High	0	1.059E-11
False	High	[K].VSQALDILTYTNK.[K]			7.52859E-05	0	1	1	51	A6TEW7	A6TEW7 [29-41]	0	1465.78968507	High	High	Not Found	3.9e6	3.6e6		4.12450122833252	High	0	3.004E-08
False	High	[K].SLTDAAQQVVAAVEGK.[-]	1xDeamidated [Q]		0.000357327	0	1	1	15	A6T6F6	A6T6F6 [373-388]	0	1587.82244208	Not Found	Not Found	High				3.30834031105042	High	0	1.03E-06
False	High	[R].VDAGDEQLER.[K]			0.00964081	0	2	9	2	P0A3M1; P37323	P0A3M1 [80-89]; P37323 [59-68]	0	1131.52765685	High	Not Found	Not Found				2.87690234184265	High	0	2.904E-05
False	High	[K].AEAIHYIGDLVQR.[T]			8.04443E-05	0	1	1	11	A6TEU8	A6TEU8 [272-284]	0	1484.78560278	High	High	Not Found	4.8e6			3.04420518875122	High	0	9.643E-09
False	High	[K].SAVEQWSAGATGLGVR.[T]			0.000260216	0	1	2	10	A6TCE4	A6TCE4 [404-419]	0	1588.8077947	High	High	Not Found				2.98605442047119	High	0	3.14E-08
False	High	[R].TSQYLLSTLK.[E]			0.0205364	0	1	2	16	A6T4Z7	A6T4Z7 [3-12]	0	1153.64631547	High	High	Not Found	3.9e6			2.10935044288635	High	0	0.0004999
False	High	[R].DIADAVTAAGVK.[V]			0.00111793	0	2	2	10	A6THB4; B5Y305	A6THB4 [98-109]; B5Y305 [98-109]	0	1130.60517892	High	High	Not Found				3.51318049430847	High	0	1.591E-06
False	High	[K].DQIIEAVSAMSVMDVVELISAMEEK.[F]	1xOxidation [M]		2.60007E-06	0	1	2	17	A6TGN9	A6TGN9 [6-30]	0	2753.32934584	High	High	Not Found	6.1e7	5.5e7		5.70550155639648	High	0	2.633E-11
False	High	[K].DQIIEAVSAMSVMDVVELISAMEEK.[F]	1xDeamidated [Q2]		0.000837632	0	1	2	5	A6TGN9	A6TGN9 [6-30]	0	2738.31844684	High	High	Not Found		1.6e6		4.22675371170044	High	0	2.859E-07
False	High	[K].DQIIEAVSAMSVMDVVELISAMEEK.[F]			6.94053E-07	0	1	2	11	A6TGN9	A6TGN9 [6-30]	0	2737.33443084	High	High	Not Found	1.1e8	1.4e8		5.9400429725647	High	0	5.718E-13
False	High	[K].EFFGSSQLSQFMDQNNPLSEITHK.[R]	2xDeamidated [N/Q]		0.0199677	0	1	2	3	A6TGP0	A6TGP0 [504-527]	0	2786.26140139	High	Not Found	High				2.70662641525269	High	0	0.0001267
False	High	[K].EFFGSSQLSQFMDQNNPLSEITHK.[R]	1xDeamidated [Q/N]		9.36015E-05	0	1	2	13	A6TGP0	A6TGP0 [504-527]	0	2785.27738539	High	High	Not Found		2.4e6		4.89934539794922	High	0	4.578E-09
False	High	[K].EFFGSSQLSQFMDQNNPLSEITHK.[R]			5.31403E-06	0	1	2	40	A6TGP0	A6TGP0 [504-527]	0	2784.29336939	High	High	Not Found	9.3e6	2.6e6		4.6327338218689	High	0	2.09E-11
False	High	[K].SLTDAAQQVVAAVEGK.[-]			2.53434E-05	0	1	1	4	A6T6F6	A6T6F6 [373-388]	0	1586.83842608	Not Found	High	Not Found				3.64608645439148	High	0	3.869E-10
False	High	[K].NIVDGNHQMEPGMPESFNVLLK.[E]			0.00014537	0	1	2	12	A6TGP0	A6TGP0 [1307-1328]	0	2469.1900905	High	High	Not Found	2.1e7	2.3e7		4.15654468536377	High	0	2.288E-07
False	High	[K].KRPFYQVVVTDSR.[N]			0.000329701	0	1	2	24	A6TCL7	A6TCL7 [13-25]	1	1594.87000108	High	High	Not Found	4.3e6			3.33942794799805	High	0	9.298E-06
False	High	[R].EGNDFYHEMTDSNVIDK.[V]	1xDeamidated [N]		0.0239626	0	1	2	2	A6TG36	A6TG36 [186-202]	0	2014.83347685	Not Found	High	Not Found		4.3e6		2.4996395111084	High	5.155E-05	0.002112
False	High	[K].NVLQPIGWDAFGLPAEGAAVK.[N]	1xDeamidated [Q/N]		0.000275425	0	1	2	11	A6T6A3	A6T6A3 [72-92]	0	2154.12298102	High	High	Not Found		1.0e7		3.80481863021851	High	0	3.512E-08
False	High	[K].NVLQPIGWDAFGLPAEGAAVK.[N]			0.000536844	0	1	2	22	A6T6A3	A6T6A3 [72-92]	0	2153.13896502	High	High	Not Found	2.1e7	3.1e7		3.68294095993042	High	0	4.043E-07
False	High	[-].MQQLQNVIESAFER.[R]			0.00044215	0	1	2	14	B5Y1K5	B5Y1K5 [1-14]	0	1692.83738024	High	High	Not Found	3.2e6	1.0e7		3.99925184249878	High	0	7.445E-07
False	High	[K].LGTSTVSPVELENAVR.[G]			0.0149308	0	1	2	4	A6TE31	A6TE31 [298-313]	0	1671.89118989	High	High	Not Found	5.7e6			2.97476649284363	High	0	6.704E-05
False	High	[K].AGDGNYGYNAATEEYGNMIDFGILDPTK.[V]	2xDeamidated [N9; N17]		0.00296197	0	1	3	1	A6TH53	A6TH53 [471-498]	0	2998.29348923	Not Found	High	Not Found				2.62806105613709	High	0	3.106E-06
False	High	[K].AGDGNYGYNAATEEYGNMIDFGILDPTK.[V]	1xDeamidated [N]		1.76855E-05	0	1	3	24	A6TH53	A6TH53 [471-498]	0	2997.30947323	High	High	Not Found		1.3e7		4.4018406867981	High	0	1.96E-10
False	High	[K].AGDGNYGYNAATEEYGNMIDFGILDPTK.[V]			2.13127E-06	0	1	3	44	A6TH53	A6TH53 [471-498]	0	2996.32545723	High	High	Not Found	3.7e7	2.1e7		5.31422138214111	High	0	4.131E-11
False	High	[R].ALIEQEKPDYIVPEIEAIATDTLVELEQAGQK.[V]			0.000364157	0	1	1	4	B5XQ21	B5XQ21 [69-100]	0	3553.85235034	High	High	Not Found	1.0e7			4.41323137283325	High	0	5.961E-08
False	High	[K].LTIPEVELPNAELLSK.[R]			0.0033178	0	1	1	13	P33906	P33906 [366-381]	0	1765.99459231	High	High	Not Found	8.6e6	7.7e6		2.82171034812927	High	0	5.962E-05
False	High	[K].ALKEPARPMVAIVGGSK.[V]			0.0344603	0	1	1	12	B5XUB8	B5XUB8 [177-193]	1	1723.98873595	High	High	Not Found	8.3e6			2.79751372337341	High	7.46E-05	0.00392
False	High	[K].ATLKPEGQQALDQLYTQLSNMDPK.[D]	3xDeamidated [Q9; Q/N]		0.000122014	0	1	1	6	P24017	P24017 [226-249]	0	2692.302204	Not Found	Not Found	High			8.6e6	4.95063209533691	High	0	7.494E-09
False	High	[R].EGNDFYHEMTDSNVIDK.[V]			0.00102181	0	1	2	12	A6TG36	A6TG36 [186-202]	0	2013.84946085	High	High	Not Found	3.1e6	8.0e6		3.04661202430725	High	0	1.184E-05
False	High	[K].ATLKPEGQQALDQLYTQLSNMDPK.[D]	1xDeamidated [Q/N]		5.46712E-06	0	1	1	16	P24017	P24017 [226-249]	0	2690.334172	High	High	Not Found				5.49538469314575	High	0	7.84E-11
False	High	[K].FTESVDVAVNLGIDAR.[K]	1xDeamidated [N10]		0.000115823	0	1	1	2	A6TGN6	A6TGN6 [38-53]	0	1706.85955583	High	High	Not Found				4.4595251083374	High	0	6.811E-09
False	High	[K].FTESVDVAVNLGIDAR.[K]			6.01003E-06	0	1	1	105	A6TGN6	A6TGN6 [38-53]	0	1705.87553983	High	High	Not Found				4.79265928268433	High	0	1.297E-09
False	High	[K].YNPDALMTDLPKPLR.[L]			0.0145843	0	1	2	1	A6TGG9	A6TGG9 [384-398]	0	1743.90981691	Not Found	High	Not Found		8.5e6		2.14052510261536	High	0	6.378E-05
False	High	[R].ADDMQFFAER.[V]			0.00542266	0	1	1	6	A6T726	A6T726 [282-291]	0	1229.52554841	High	High	Not Found				3.54227209091187	High	0	9.747E-06
False	High	[R].ENVTSIIGNGVVLSPAALMK.[E]	1xDeamidated [N9]		2.42863E-05	0	1	2	2	A6TH93	A6TH93 [63-82]	0	2014.08890372	High	Not Found	Not Found	9.8e6			3.58168411254883	High	0	3.567E-10
False	High	[R].ENVTSIIGNGVVLSPAALMK.[E]			0.000787654	0	1	2	2	A6TH93	A6TH93 [63-82]	0	2013.10488772	Not Found	Not Found	High				2.84255766868591	High	0	2.633E-05
False	High	[R].ALIEQEKPDYIVPEIEAIATDTLVELEQAGQK.[V]	1xDeamidated [Q5]		0.0133389	0	1	1	2	B5XQ21	B5XQ21 [69-100]	0	3554.83636634	Not Found	High	Not Found		1.2e7		2.61982464790344	High	5.155E-05	0.001957
False	High	[K].DAQSALTVSETTFGR.[D]			4.60155E-05	0	1	1	44	A6TEX1	A6TEX1 [7-21]	0	1582.77074044	High	High	Not Found	7.5e6			4.40212631225586	High	0	2.184E-08
False	High	[R].GLAIDTALPSGEEFPR.[F]			0.00042977	0	1	1	10	B5XXK6	B5XXK6 [172-187]	0	1672.85407614	High	High	Not Found	1.0e7			3.11101341247559	High	0	3.888E-05
False	High	[R].AWQCGTVQLDFSLPQR.[L]	1xCarbamidomethyl [C4]		0.0276924	0	1	1	1	B5XQC6	B5XQC6 [477-492]	0	1905.92759248	Not Found	High	Not Found				1.54215288162231	High	0	0.0002169
False	High	[K].SNFGANAILAVSLANAK.[A]			0.000339198	0	1	2	15	A6TD53	A6TD53 [104-120]	0	1660.90169506	High	High	Not Found	8.2e6	2.3e7		3.20344209671021	High	0	1.787E-07
False	High	[K].ATLKPEGQQALDQLYTQLSNMDPK.[D]			2.10121E-06	0	1	1	38	P24017	P24017 [226-249]	0	2689.350156	High	High	Not Found	1.5e7	4.0e6		5.47580051422119	High	0	7.927E-12
False	High	[K].AGIALNDNFVK.[L]	1xDeamidated [N]		0.00844912	0	1	1	29	P24164	P24164 [291-301]	0	1162.61026475	High	High	Not Found				2.81955790519714	High	0	4.523E-05
False	High	[K].IITDVHEASQAQPVADVVDVIQLPAFLAR.[Q]			2.58278E-05	0	1	1	34	A6TAN5	A6TAN5 [92-120]	0	3115.67862424	High	High	Not Found	9.2e6	3.9e6		4.58029699325562	High	0	4.009E-10
False	High	[K].IITDVHEASQAQPVADVVDVIQLPAFLAR.[Q]	1xDeamidated [Q]		0.00209734	0	1	1	16	A6TAN5	A6TAN5 [92-120]	0	3116.66264024	High	High	Not Found				3.86241507530212	High	0	1.626E-06
False	High	[R].LIDMLEDCDDVQEVYHNGEISDEVAATL.[-]	1xDeamidated [N/Q]; 1xCarbamidomethyl [C8]		0.00865061	0	1	1	7	A6TB33	A6TB33 [219-246]	0	3194.40278141	High	High	Not Found	4.4e6			4.26416540145874	High	0	2.371E-05
False	High	[R].YYGGCEYVDVVEQLAIDR.[A]	1xCarbamidomethyl [C5]		0.000163633	0	1	2	2	A6TCG5	A6TCG5 [64-81]	0	2148.99064607	Not Found	High	Not Found				2.89530205726624	High	0	1.306E-08
False	High	[K].GMNTAVGDEGGYAPNLGSNAEALAVIAEAVK.[A]	1xDeamidated [N]		5.79788E-07	0	1	2	12	A6TD53	A6TD53 [201-231]	0	2990.44115608	High	High	Not Found				6.45757913589478	High	0	4.317E-12
False	High	[K].GMNTAVGDEGGYAPNLGSNAEALAVIAEAVK.[A]			4.05379E-08	0	1	2	66	A6TD53	A6TD53 [201-231]	0	2989.45714008	High	High	Not Found	4.4e7	6.3e6		6.15365743637085	High	0	4.362E-13
False	High	[R].KVVADIAGVPAQINIAEVR.[K]			0.0101057	0	1	1	2	B5XNA0	B5XNA0 [89-107]	1	1963.13348576	High	Not Found	Not Found	1.9e7			3.24770498275757	High	0	3.189E-05
False	High	[R].GVLAVMPTIEEFPYTVR.[V]			4.60155E-05	0	1	1	30	A6TEI3	A6TEI3 [410-426]	0	1922.00919653	High	High	Not Found	1.2e7	9.4e6		4.04518270492554	High	0	3.698E-08
False	High	[K].TAEDYLGEPVTEAVITVPAYFNDAQR.[Q]	1xDeamidated [N/Q]		2.96284E-05	0	1	2	35	A6T4F4	A6T4F4 [126-151]	0	2870.37305982	High	High	Not Found	1.6e7	8.7e6		5.71215152740479	High	0	5.095E-07
False	High	[K].TAEDYLGEPVTEAVITVPAYFNDAQR.[Q]			6.70135E-06	0	1	2	37	A6T4F4	A6T4F4 [126-151]	0	2869.38904382	High	High	Not Found	2.3e7	2.1e7		5.64286327362061	High	0	3.133E-11
False	High	[K].GNVVNLALGFSHPVDHQLPAGITAECPTQTEIVLK.[G]	2xDeamidated [Q/N]; 1xCarbamidomethyl [C26]		7.17438E-07	0	1	1	20	A6TEV7	A6TEV7 [100-134]	0	3727.89998719	High	High	Not Found	1.3e7			5.80146026611328	High	0	4.599E-13
False	High	[K].GNVVNLALGFSHPVDHQLPAGITAECPTQTEIVLK.[G]	1xDeamidated [Q/N]; 1xCarbamidomethyl [C26]		1.03787E-06	0	1	1	196	A6TEV7	A6TEV7 [100-134]	0	3726.91597119	High	High	Not Found	5.9e6	5.6e6		5.63677167892456	High	0	2.817E-11
False	High	[K].GNVVNLALGFSHPVDHQLPAGITAECPTQTEIVLK.[G]	1xCarbamidomethyl [C26]		1.32383E-07	0	1	1	139	A6TEV7	A6TEV7 [100-134]	0	3725.93195519	High	High	Not Found	3.0e6	1.3e7		5.56428241729736	High	0	3.377E-08
False	High	[K].KTAEDYLGEPVTEAVITVPAYFNDAQR.[Q]	1xDeamidated [Q/N]		0.0159449	0	1	2	3	A6T4F4	A6T4F4 [125-151]	1	2998.46802278	High	Not Found	Not Found				4.80364418029785	High	0	7.584E-05
False	High	[K].KTAEDYLGEPVTEAVITVPAYFNDAQR.[Q]			0.00119449	0	1	2	4	A6T4F4	A6T4F4 [125-151]	1	2997.48400678	High	High	Not Found		9.6e6		3.71547341346741	High	0	5.578E-07
False	High	[K].KGPFIDLHLLK.[K]			7.42243E-05	0	1	1	223	B5XN98	B5XN98 [7-17]	1	1280.77251906	High	High	Not Found	7.1e6	1.0e7		4.59934091567993	High	0	5.002E-07
False	High	[R].SGAVDVIVVDSVAALTPK.[A]			0.0036295	0	1	2	2	A6TCW1	A6TCW1 [136-153]	0	1740.97419122	High	Not Found	Not Found	7.2e6			3.62882518768311	High	0	4.578E-06
False	High	[K].TVAAMDVLAPGIGEIIGGSQR.[E]	1xDeamidated [Q20]		0.0241875	0	1	1	3	A6T726	A6T726 [376-396]	0	2056.07431626	Not Found	High	Not Found				3.90604710578918	High	0	0.0001675
False	High	[K].TVAAMDVLAPGIGEIIGGSQR.[E]			0.00160927	0	1	1	7	A6T726	A6T726 [376-396]	0	2055.09030026	High	High	Not Found	3.3e7	1.8e7		3.54829120635986	High	0	1.196E-06
False	High	[R].TELAGVSGCAVAIAPPEMYLDLAK.[R]	1xCarbamidomethyl [C9]		0.000169146	0	1	1	25	Q7X222	Q7X222 [28-51]	0	2476.24620868	High	High	Not Found	1.8e7	1.2e7		4.78388071060181	High	0	1.411E-06
False	High	[K].VPLFVQIGEVIK.[V]			0.000214313	0	1	1	51	A6TH65	A6TH65 [164-175]	0	1341.81404947	High	High	Not Found	4.2e6	1.1e7		3.41201019287109	High	0	4.082E-07
False	High	[R].LVTYQTDANGQPVNQILVEAATDIDK.[E]			0.0503256	0	1	1	1	A6T6F6	A6T6F6 [81-106]	0	2816.43124297	Not Found	High	Not Found				1.61008453369141	High	0	0.0006911
False	High	[K].GLPIPVVITVYADR.[S]			0.000228997	0	1	2	52	A6TGN5	A6TGN5 [52-65]	0	1512.87844054	High	High	Not Found	1.9e7	2.3e7		3.60838770866394	High	0	1.039E-07
False	High	[K].VINDNFGIVEGLMTTVHATTATQK.[T]	1xDeamidated [Q/N]		1.20762E-06	0	1	1	66	P24164	P24164 [155-178]	0	2561.29157899	High	High	Not Found				4.96570491790771	High	0	1.236E-12
False	High	[K].VINDNFGIVEGLMTTVHATTATQK.[T]			1.52584E-07	0	1	1	95	P24164	P24164 [155-178]	0	2560.30756299	High	High	Not Found	2.2e7	1.7e7		6.04278087615967	High	0	3.641E-14
False	High	[R].LIDMLEDCDDVQEVYHNGEISDEVAATL.[-]	2xDeamidated [Q12; N17]; 1xCarbamidomethyl [C8]		0.00211728	0	1	1	8	A6TB33	A6TB33 [219-246]	0	3195.38679741	High	High	Not Found	3.7e6	1.2e7		4.51738929748535	High	0	0.000602
False	High	[R].ASPSLLDGIVVEYYGTPTPLR.[Q]			7.11284E-05	0	1	1	14	B5Y1J9	B5Y1J9 [32-52]	0	2248.18597469	High	High	Not Found	1.1e7	1.4e7		3.55037474632263	High	0	7.816E-09
False	High	[K].QYPIVSIEDGLDESDWEGFAYQTK.[V]			0.000565534	0	1	1	21	A6TD53	A6TD53 [283-306]	0	2790.27809643	High	High	Not Found	1.3e7			3.94477438926697	High	0	1.36E-07
False	High	[K].QYPIVSIEDGLDESDWEGFAYQTK.[V]	1xDeamidated [Q]		0.00201947	0	1	1	16	A6TD53	A6TD53 [283-306]	0	2791.26211243	High	High	Not Found	8.0e6	2.6e6		3.40355515480042	High	0	1.976E-05
False	High	[K].LGVDIDNLLCSQPDTGEQALEICDALAR.[S]	1xDeamidated [Q/N]; 2xCarbamidomethyl [C10; C23]		0.00645738	0	1	2	4	A6TCW1	A6TCW1 [108-135]	0	3087.46090581	Not Found	High	Not Found				4.05135488510132	High	0	1.358E-05
False	High	[K].LGVDIDNLLCSQPDTGEQALEICDALAR.[S]	2xCarbamidomethyl [C10; C23]		0.000584584	0	1	2	5	A6TCW1	A6TCW1 [108-135]	0	3086.47688981	Not Found	High	Not Found		8.3e6		3.26261496543884	High	0	1.449E-07
False	High	[K].LAEAGIPTQMEALLSDTECLVK.[K]	1xDeamidated [Q9]; 1xCarbamidomethyl [C19]		0.000576342	0	1	1	10	A6TC99	A6TC99 [61-82]	0	2390.18294013	High	High	Not Found		3.4e6		3.72647285461426	High	0	1.419E-07
False	High	[K].LAEAGIPTQMEALLSDTECLVK.[K]	1xCarbamidomethyl [C19]		0.00122309	0	1	1	30	A6TC99	A6TC99 [61-82]	0	2389.19892413	High	High	Not Found				3.79140257835388	High	0	2.463E-05
False	High	[K].FADVACAGPLLAAELDALGK.[A]	1xCarbamidomethyl [C6]		3.40247E-08	0	1	1	108	B5XUB8	B5XUB8 [157-176]	0	2002.03138876	High	High	Not Found	1.4e7	8.3e7		6.22702169418335	High	0	2.716E-14
False	High	[K].MAIGPVVDNGFYYDVDLDHTLTQEDIDALEK.[R]	2xDeamidated [N9; Q23]		0.000113651	0	1	1	6	B5XQC6	B5XQC6 [92-122]	0	3498.61448875	High	High	Not Found		4.6e6		3.67853760719299	High	0	6.557E-09
False	High	[K].MAIGPVVDNGFYYDVDLDHTLTQEDIDALEK.[R]	1xDeamidated [N/Q]		0.000115823	0	1	1	10	B5XQC6	B5XQC6 [92-122]	0	3497.63047275	High	High	Not Found	1.0e7			3.92871761322021	High	0	1.474E-07
False	High	[K].GDLGLVIACLPYA.[-]	1xCarbamidomethyl [C9]		0.00133181	0	1	1	30	B5XQC8	B5XQC8 [53-65]	0	1361.71334944	High	High	Not Found		5.2e6		3.38753271102905	High	0	8.707E-07
False	High	[K].ALIEEMASAYEDPSEVVEFYSK.[N]			2.67498E-06	0	1	1	60	A6T5H9	A6T5H9 [369-390]	0	2507.15341334	High	High	Not Found	2.1e6	1.5e7		5.95748138427734	High	0	5.518E-12
False	High	[K].IGLELGLPYDMLYR.[H]			0.000220487	0	2	2	30	B5XNM4; A6TCC2	B5XNM4 [387-400]; A6TCC2 [387-400]	0	1652.87164056	High	High	Not Found		1.2e7		3.37807011604309	High	0	5.622E-08
False	High	[R].VGAGPFPTELFDETGEFLCK.[Q]	1xCarbamidomethyl [C19]		4.65435E-06	0	1	2	48	A6TH93	A6TH93 [274-293]	0	2214.04234728	High	High	Not Found	1.1e7	7.2e6		5.55909109115601	High	0	7.173E-10
False	High	[R].NGMASGAVIESFLDK.[G]	1xDeamidated [N1]		0.00044215	0	1	2	2	A6TEI7	A6TEI7 [568-582]	0	1539.73593534	Not Found	High	Not Found		8.6e6		3.12499141693115	High	0	8.551E-08
False	High	[K].EEGFIEDFKVEGDTKPELELTLK.[Y]			7.54326E-06	0	1	1	282	A6TEV8	A6TEV8 [42-64]	1	2666.34471947	High	High	Not Found	1.2e7	9.5e6		4.61100959777832	High	0	4.922E-05
False	High	[R].ELASEVGSLLTYEATADLETEK.[V]			0.00040604	0	1	1	6	A6TCB0	A6TCB0 [30-51]	0	2369.16060718	High	High	Not Found	3.8e6	9.7e6		3.9428346157074	High	0	1.215E-05
False	High	[K].VAIANVLKEEGFIEDFK.[V]			0.0276924	0	1	2	2	A6TEV8	A6TEV8 [34-50]	1	1922.02695503	Not Found	High	Not Found		6.6e6		2.31393003463745	High	0	0.0002179
False	High	[K].TIDGILVQLPLPAGIDNVK.[V]	1xDeamidated [Q8]		0.0303961	0	1	1	1	A6T5R4	A6T5R4 [91-109]	0	1977.12666945	Not Found	High	Not Found				2.70570135116577	High	0	0.0002602
False	High	[K].TIDGILVQLPLPAGIDNVK.[V]			0.000780234	0	1	1	17	A6T5R4	A6T5R4 [91-109]	0	1976.14265345	High	High	Not Found	5.2e6	1.2e7		4.12519788742065	High	0	0.0002732
False	High	[R].QVGVPYIIVFLNK.[C]			0.000318955	0	1	1	56	A6TEX7	A6TEX7 [125-137]	0	1489.87771231	High	High	Not Found	2.3e6			3.61395263671875	High	0	5.688E-07
False	High	[R].ALLNSMVIGVTEGFTK.[K]			2.14738E-05	0	1	2	38	A6TEV7	A6TEV7 [70-85]	0	1679.90366891	High	High	Not Found				4.54218864440918	High	0	2.839E-10
False	High	[K].SELETLLAEIR.[D]			0.0306803	0	1	2	8	A6T6Z0	A6T6Z0 [87-97]	0	1273.69980751	High	High	Not Found				2.23901343345642	High	0	0.0002655
False	High	[K].FVNELLPVIDSLDR.[A]			0.000261451	0	1	2	29	A6TCM1	A6TCM1 [91-104]	0	1629.88464803	High	High	Not Found				2.90832209587097	High	0	5.86E-06
False	High	[R].GNPTVEAEVHLEGGFVGMAAAPSGASTGSR.[E]	1xDeamidated [N2]		0.00500441	0	1	2	46	A6TD53	A6TD53 [17-46]	0	2857.34211083	High	High	Not Found	3.9e6	7.8e6		4.10893726348877	High	0	0.0008773
False	High	[R].GNPTVEAEVHLEGGFVGMAAAPSGASTGSR.[E]			0.000199624	0	1	2	67	A6TD53	A6TD53 [17-46]	0	2856.35809483	High	High	Not Found		1.8e6		4.90882539749146	High	0	2.016E-07
False	High	[R].ILLSSMPGCAVTEVEIDGVLHEYSTK.[E]	1xCarbamidomethyl [C9]		3.01105E-06	0	1	1	156	A6TEU8	A6TEU8 [46-71]	0	2848.4107076	High	High	Not Found	7.0e6	5.8e6		5.22632217407227	High	0	2.437E-09
False	High	[R].LKGNTGENLLALLEGR.[L]			0.00324031	0	1	1	19	B5XNB5	B5XNB5 [82-97]	1	1697.95445887	High	High	Not Found				3.31328797340393	High	0	6.384E-06
False	High	[K].EAQQLLALETPLPLPAYER.[I]			0.00236057	0	1	2	12	A6TFH5	A6TFH5 [229-247]	0	2152.16484537	High	High	Not Found	1.3e7	1.0e7		3.96208238601685	High	0	2.024E-06
False	High	[K].VALQDAGLSVSDINDVILVGGQTR.[M]	1xDeamidated [N/Q]		0.000257765	0	1	2	9	A6T4F4	A6T4F4 [322-345]	0	2441.28820817	High	High	Not Found		4.5e6		3.73167562484741	High	0	0.0002768
False	High	[K].VALQDAGLSVSDINDVILVGGQTR.[M]			3.7792E-06	0	1	2	23	A6T4F4	A6T4F4 [322-345]	0	2440.30419217	High	High	Not Found	7.1e6	1.5e7		4.22803974151611	High	0	1.156E-09
False	High	[R].LGIQAFEPVLIEGK.[A]			7.6725E-05	0	1	1	36	A6TGP1	A6TGP1 [432-445]	0	1513.86245611	High	High	Not Found	3.6e7	1.1e7		3.38278722763062	High	0	3.943E-06
False	High	[R].ADAGDIVAQQAVAIGADDAALTLHR.[K]			1.81091E-05	0	1	1	6	A6TF98	A6TF98 [139-163]	0	2462.26338999	High	High	Not Found		1.6e7		3.94126868247986	High	0	2.625E-10
False	High	[K].DITLAMDCAASEFYK.[D]	1xCarbamidomethyl [C8]		4.45157E-05	0	1	2	39	A6TD53	A6TD53 [240-254]	0	1734.77133439	High	High	Not Found	4.4e6	2.3e7		4.64161348342896	High	0	1.125E-09
False	High	[R].FAGDALPSNPVACAVAIADK.[M]	1xDeamidated [N9]; 1xCarbamidomethyl [C13]		0.0321409	0	1	2	4	A6TFH4	A6TFH4 [438-457]	0	1987.97935361	Not Found	High	Not Found		7.6e6		2.80708074569702	High	0.0004671	0.01373
False	High	[R].NGSVWIDAGPVDVFCAPYDLVK.[T]	1xDeamidated [N1]; 1xCarbamidomethyl [C15]		0.000769235	0	1	2	15	A6TEK8	A6TEK8 [67-88]	0	2423.15877436	High	High	Not Found	4.0e6			4.04095983505249	High	0	0.000186
False	High	[R].ITTEAFNQR.[R]			0.0392352	0	1	2	2	A6T4I7	A6T4I7 [213-221]	0	1079.54799845	High	Not Found	Not Found				1.91481578350067	High	0	0.0004249
False	High	[R].YETNEPIPVYDTSGPYGDPDISIDVR.[Q]	1xDeamidated [N4]		0.00408458	0	1	1	6	A6TGQ1	A6TGQ1 [65-90]	0	2913.33125453	High	High	Not Found	7.1e6	7.2e6		4.0267539024353	High	0	5.729E-06
False	High	[R].YETNEPIPVYDTSGPYGDPDISIDVR.[Q]			0.00270751	0	1	1	4	A6TGQ1	A6TGQ1 [65-90]	0	2912.34723853	High	High	Not Found		4.3e6		3.41322946548462	High	0	2.633E-06
False	High	[K].VNEDEMYPGEAGIDIYNLTK.[Y]			0.000100966	0	1	2	6	A6TGP0	A6TGP0 [736-755]	0	2271.04855446	Not Found	High	Not Found				4.0451922416687	High	0	5.844E-09
False	High	[K].VSQAFTVFLPVR.[S]			0.00794684	0	2	2	8	B5XNM4; A6TCC2	B5XNM4 [444-455]; A6TCC2 [444-455]	0	1363.77324729	High	High	Not Found	7.0e6			2.9442138671875	High	0	4.963E-05
False	High	[K].IGQPLATAVEATAAAEPAPLPEEEIR.[A]			0.0683322	0	1	1	2	A6TH77	A6TH77 [279-304]	0	2644.38283633	High	Not Found	Not Found				3.56968975067139	High	0	0.001254
False	High	[K].WLAQGTIYPDVIESAASATGK.[A]			3.90653E-06	0	2	2	21	B5XNM4; A6TCC2	B5XNM4 [331-351]; A6TCC2 [331-351]	0	2178.10772439	High	High	Not Found	8.1e6			4.7522292137146	High	0	1.948E-10
False	High	[K].LPQVASPLTFATEEEIR.[A]			7.42243E-05	0	1	2	14	A6T4Z7	A6T4Z7 [312-328]	0	1901.00146854	High	High	Not Found	1.0e7			3.26216006278992	High	0	0.0003773
False	High	[R].ELLLNNQDAKPDFVVDGNDAEETEQDF.[-]			0.00809813	0	1	1	3	A6TCW1	A6TCW1 [326-352]	0	3065.38580874	Not Found	High	Not Found		1.2e7		3.80748724937439	High	0	0.0009015
False	High	[K].GIDTVLAELR.[A]			0.00248661	0	1	1	10	A6TFM8	A6TFM8 [63-72]	0	1086.61534972	High	High	Not Found				3.49750161170959	High	0	2.231E-06
False	High	[K].IIGIDLGTTNSCVAIMDGTTAR.[V]	1xDeamidated [N10]; 1xCarbamidomethyl [C12]		3.05411E-06	0	1	2	2	A6T4F4	A6T4F4 [4-25]	0	2280.12100863	Not Found	High	Not Found				4.20398283004761	High	0	7.082E-12
False	High	[K].IIGIDLGTTNSCVAIMDGTTAR.[V]	1xCarbamidomethyl [C12]		1.38533E-06	0	1	2	27	A6T4F4	A6T4F4 [4-25]	0	2279.13699263	High	High	Not Found	1.2e7	1.4e7		4.76245212554932	High	0	6.433E-09
False	High	[R].DAPYFGFEIPNAPGK.[Y]			0.000120293	0	1	2	16	A6TBK7	A6TBK7 [235-249]	0	1622.78493404	High	High	Not Found	1.0e7	1.7e7		3.6589732170105	High	0	9.817E-09
False	High	[R].IAQFNVVSEAHNEGTIVSVSDGVIR.[I]	1xDeamidated [N/Q]		0.000103875	0	1	2	70	A6TG38	A6TG38 [16-40]	0	2642.34203458	High	High	Not Found	1.1e7	3.7e6		4.52751111984253	High	0	1.724E-08
False	High	[R].IAQFNVVSEAHNEGTIVSVSDGVIR.[I]			4.75658E-05	0	1	2	92	A6TG38	A6TG38 [16-40]	0	2641.35801858	High	High	Not Found	7.2e6	9.1e6		4.15533113479614	High	0	3.968E-06
False	High	[R].IVEFIEKPDEPQTLDSDLMAVGR.[Y]	1xDeamidated [Q12]		0.00227293	0	1	1	3	Q48447	Q48447 [194-216]	0	2603.29091025	High	High	Not Found		9.3e6		3.9576199054718	High	0	7.601E-06
False	High	[R].IVEFIEKPDEPQTLDSDLMAVGR.[Y]			7.38737E-05	0	1	1	3	Q48447	Q48447 [194-216]	0	2602.30689425	Not Found	High	Not Found		6.3e6		3.10109543800354	High	0	2.917E-09
False	High	[K].NLTCVFVDNGLLR.[L]	1xDeamidated [N9]; 1xCarbamidomethyl [C4]		0.000683401	0	2	2	4	B5XNM4; A6TCC2	B5XNM4 [254-266]; A6TCC2 [254-266]	0	1521.77298991	High	Not Found	Not Found	1.4e7			3.95885920524597	High	0	1.956E-07
False	High	[K].NLTCVFVDNGLLR.[L]	1xCarbamidomethyl [C4]		0.000573621	0	2	2	6	B5XNM4; A6TCC2	B5XNM4 [254-266]; A6TCC2 [254-266]	0	1520.78897391	High	High	Not Found	7.5e6	9.1e6		3.69277715682983	High	0	1.406E-07
False	High	[R].ELLLNNQDAKPDFVVDGNDAEETEQDF.[-]	1xDeamidated [N18]		0.000654903	0	1	1	4	A6TCW1	A6TCW1 [326-352]	0	3066.36982474	Not Found	High	Not Found		8.5e6		5.50841999053955	High	0	1.795E-07
False	High	[K].SGIGPVTAADITHDGDVEIVKPQHVICHLTDENAAISMR.[I]	1xCarbamidomethyl [C27]		7.2974E-06	0	1	1	48	A6TEU8	A6TEU8 [105-143]	0	4167.05975098	High	High	Not Found	1.3e6	7.1e6		5.54015874862671	High	0	3.674E-11
False	High	[K].WLAQGTIYPDVIESAASATGK.[A]	1xDeamidated [Q4]		0.00128235	0	2	2	3	B5XNM4; A6TCC2	B5XNM4 [331-351]; A6TCC2 [331-351]	0	2179.09174039	High	High	Not Found		1.4e7		3.56137084960938	High	0	1.544E-06
False	High	[K].AGEEFTIDVTFPEEYHAENLK.[G]			2.00019E-05	0	1	2	68	A6T5H9	A6T5H9 [207-227]	0	2439.1350612	High	High	Not Found	1.6e7	3.0e7		4.8300838470459	High	0	3.177E-10
False	High	[K].GVLGYTEDDVVSTDFNGEVCTSVFDAK.[A]	1xDeamidated [N16]; 1xCarbamidomethyl [C20]		6.61964E-07	0	1	1	160	P24164	P24164 [264-290]	0	2925.29824014	High	High	Not Found	1.7e7	1.8e7		6.48514795303345	High	0	1.312E-12
False	High	[K].GVLGYTEDDVVSTDFNGEVCTSVFDAK.[A]	1xCarbamidomethyl [C20]		1.14413E-05	0	1	1	111	P24164	P24164 [264-290]	0	2924.31422414	High	High	Not Found	3.9e6	4.2e6		5.81183862686157	High	0	1.627E-09
False	High	[R].LAAEQGIPVWAPEDVNHPLWIER.[I]	1xDeamidated [N16]		0.00424191	0	1	2	7	A6TF98	A6TF98 [48-70]	0	2641.34091249	High	High	Not Found	7.2e6	9.1e6		3.17197465896606	High	0	0.00124
False	High	[R].LAAEQGIPVWAPEDVNHPLWIER.[I]			0.0157959	0	1	2	1	A6TF98	A6TF98 [48-70]	0	2640.35689649	High	Not Found	Not Found	2.5e7			2.7245922088623	High	0	7.44E-05
False	High	[R].IFSFTALTVVGDGNGR.[V]	1xDeamidated [N14]		0.00020344	0	1	1	4	A6TEV5	A6TEV5 [30-45]	0	1654.84351191	Not Found	High	Not Found		4.5e6		3.26751255989075	High	0	1.985E-08
False	High	[R].GSWLDFEFDPK.[D]			0.00481888	0	1	2	6	A6TGP0	A6TGP0 [181-191]	0	1340.61574358	High	High	Not Found		8.9e6		3.31370663642883	High	0	1.161E-05
False	High	[R].EGFEVTYLAPQSNGIIDLK.[E]	2xDeamidated [Q11; N13]		0.00475109	0	1	1	1	A6TCF1	A6TCF1 [117-135]	0	2096.04339367	High	Not Found	Not Found				3.56599164009094	High	0	7.631E-06
False	High	[R].EGFEVTYLAPQSNGIIDLK.[E]	1xDeamidated [Q/N]		0.000205375	0	1	1	4	A6TCF1	A6TCF1 [117-135]	0	2095.05937767	High	Not Found	Not Found	9.0e6			3.75424313545227	High	0	5.293E-06
False	High	[R].IDDIDLNLEDFVQR.[V]			0.000320469	0	1	2	10	A6TBK7	A6TBK7 [368-381]	0	1704.84390534	High	High	Not Found	9.3e6	9.8e6		3.77856850624084	High	0	1.025E-07
False	High	[K].GPLENDGFSAVEAIAPGVIER.[Q]	1xDeamidated [N5]		0.000174018	0	1	2	4	A6TG38	A6TG38 [119-139]	0	2142.0713393	High	High	Not Found	2.9e6	1.5e7		4.35768032073975	High	0	1.149E-07
False	High	[K].GPLENDGFSAVEAIAPGVIER.[Q]			5.92015E-08	0	1	2	47	A6TG38	A6TG38 [119-139]	0	2141.0873233	High	High	Not Found	7.2e6	1.1e7		5.7846474647522	High	0	1.917E-13
False	High	[R].DSVGAVVMGPYADLAEGMK.[V]			2.45173E-05	0	1	2	24	A6TG38	A6TG38 [69-87]	0	1909.90341079	High	High	Not Found	1.1e7	2.4e7		4.93248224258423	High	0	1.226E-09
False	High	[K].YGLNIKPVILAADGSEPDLSEQALTEK.[G]	1xDeamidated [N/Q]		0.00077655	0	1	1	7	A6T6A3	A6T6A3 [352-378]	0	2872.48261024	High	High	Not Found	1.2e7	4.8e6		3.84177613258362	High	0	6.157E-05
False	High	[R].QTDELTGLSSLVVLDSAER.[T]			9.78662E-06	0	1	1	10	A6TGP1	A6TGP1 [1049-1067]	0	2033.03970438	High	High	Not Found	1.6e7	1.0e7		4.02447557449341	High	0	6.822E-09
False	High	[K].FGVSAAAAVAVAAGPVEAAEEK.[T]			3.00844E-08	0	1	1	501	A6TGN9	A6TGN9 [31-52]	0	2015.04439592	High	High	Not Found	1.8e7	5.6e7		6.0089864730835	High	0	3.228E-14
False	High	[R].DANGIDPVSLIAFDK.[V]	1xDeamidated [N3]		9.20251E-06	0	1	1	20	A6TEX1	A6TEX1 [171-185]	0	1575.79007936	High	High	Not Found				4.35977363586426	High	0	4.374E-09
False	High	[R].DANGIDPVSLIAFDK.[V]			0.000446356	0	1	1	6	A6TEX1	A6TEX1 [171-185]	0	1574.80606336	High	High	Not Found				3.36111950874329	High	0	1.15E-06
False	High	[K].LEQDFGGSIGVYAMDTGSGATVSYR.[A]	1xDeamidated [Q3]		0.000149558	0	1	1	13	Q9F663	Q9F663 [36-60]	0	2582.1715234	High	High	Not Found	1.1e7	1.1e7		4.37304544448853	High	0	1.101E-08
False	High	[K].LEQDFGGSIGVYAMDTGSGATVSYR.[A]			2.06758E-05	0	1	1	36	Q9F663	Q9F663 [36-60]	0	2581.1875074	High	High	Not Found	8.2e6	1.2e7		4.92544317245483	High	0	5.335E-08
False	High	[K].VDGVFTADPAKDPSATMYDQLTYSEVLEK.[E]	1xDeamidated [Q20]		0.00166345	0	1	1	4	A6T4X3	A6T4X3 [167-195]	1	3191.49766781	High	High	Not Found	8.2e6	5.8e6		4.57330179214478	High	0	1.283E-05
False	High	[R].HIYAQVIAPNGSEVLVAASTVEK.[A]	2xDeamidated [Q5; N10]		1.67882E-05	0	1	2	38	A6TEV6	A6TEV6 [34-56]	0	2398.25003225	High	High	Not Found		1.0e7		4.63747930526733	High	0	4.031E-10
False	High	[R].HIYAQVIAPNGSEVLVAASTVEK.[A]	1xDeamidated [N/Q]		7.14049E-07	0	1	2	187	A6TEV6	A6TEV6 [34-56]	0	2397.26601625	High	High	Not Found	2.0e6	3.9e6		5.47242021560669	High	0	2.991E-12
False	High	[R].HIYAQVIAPNGSEVLVAASTVEK.[A]			1.32498E-05	0	1	2	38	A6TEV6	A6TEV6 [34-56]	0	2396.28200025	High	High	Not Found	2.8e6	2.7e6		4.55264234542847	High	0	6.342E-10
False	High	[K].AGEEFTIDVTFPEEYHAENLK.[G]	1xDeamidated [N19]		0.000364157	0	1	2	22	A6T5H9	A6T5H9 [207-227]	0	2440.1190772	High	High	Not Found	1.8e7	1.2e7		4.43217372894287	High	0	9.005E-08
False	High	[K].YGLNIKPVILAADGSEPDLSEQALTEK.[G]			1.61643E-05	0	1	1	4	A6T6A3	A6T6A3 [352-378]	0	2871.49859424	High	High	Not Found		5.6e6		3.76029658317566	High	0	1.982E-06
False	High	[K].SGIGPVTAADITHDGDVEIVKPQHVICHLTDENAAISMR.[I]	1xDeamidated [N/Q]; 1xCarbamidomethyl [C27]		2.45649E-06	0	1	1	145	A6TEU8	A6TEU8 [105-143]	0	4168.04376698	High	High	Not Found	4.6e6	7.4e6		6.15981483459473	High	0	2.625E-11
False	High	[K].SGIGPVTAADITHDGDVEIVKPQHVICHLTDENAAISMR.[I]	2xDeamidated [Q23; N33]; 1xCarbamidomethyl [C27]		5.74325E-07	0	1	1	40	A6TEU8	A6TEU8 [105-143]	0	4169.02778298	High	High	Not Found	2.3e6	1.6e6		5.56721639633179	High	0	3.02E-13
False	High	[K].ISYISTGGGAFLEFVEGK.[V]			0.00726573	0	1	1	69	B5XUB8	B5XUB8 [356-373]	0	1874.95345576	High	High	Not Found		6.9e6		3.31663775444031	High	0	0.0003074
False	High	[R].AAGELPAAPQVSVEEASANLAELLNAGLGGSDND.[-]			5.04439E-06	0	1	1	26	A6TGP1	A6TGP1 [1374-1407]	0	3250.57098363	High	High	Not Found	2.1e6			5.51568126678467	High	0	1.325E-10
False	High	[R].EEAVVWDILDEVIR.[E]			0.000730215	0	1	1	26	A6TGP1	A6TGP1 [404-417]	0	1685.87447723	High	High	Not Found	3.4e6	3.1e6		3.69454097747803	High	0	2.203E-07
False	High	[K].APILEALTDLGYEKPSPIQAECIPHLLDGR.[D]	1xDeamidated [Q19]; 1xCarbamidomethyl [C22]		0.00973206	0	1	1	2	P33906	P33906 [15-44]	0	3317.70860438	High	Not Found	Not Found	4.6e6			1.70055389404297	High	0	2.959E-05
False	High	[R].VYEALEVQNGNEVLVLEVQQQLGGGIVR.[T]	3xDeamidated [Q8; N/Q]		0.0572133	0	1	1	9	A6TG36	A6TG36 [26-53]	0	3056.57863666	High	High	Not Found				2.45284652709961	High	0.006177	0.1432
False	High	[K].GYTGKPITDVVNIGIGGSDLGPFMVTEALRPYK.[N]	1xDeamidated [N12]		0.00133181	0	1	2	15	A6TGT4	A6TGT4 [141-173]	0	3466.792668	High	High	Not Found	3.7e6	3.7e6		2.8610577583313	High	0	0.0001867
False	High	[K].GYTGKPITDVVNIGIGGSDLGPFMVTEALRPYK.[N]			0.000787654	0	1	2	5	A6TGT4	A6TGT4 [141-173]	0	3465.808652	High	High	Not Found	1.7e6	5.1e6		2.76231551170349	High	0	0.0006229
False	High	[K].EPAILAEISGIISFGK.[E]			0.000161325	0	1	1	40	A6TGP1	A6TGP1 [1152-1167]	0	1644.92069918	High	High	Not Found	7.9e6	1.7e6		3.01846218109131	High	0	1.892E-06
False	High	[R].LFSVPNPGAADDFLAVINPESLVIK.[Q]	1xDeamidated [N]		0.000146753	0	1	1	19	A6T6C3	A6T6C3 [477-501]	0	2627.39669599	High	High	Not Found	5.0e6			4.59494256973267	High	0	7.636E-07
False	High	[R].LFSVPNPGAADDFLAVINPESLVIK.[Q]			5.91377E-05	0	1	1	45	A6T6C3	A6T6C3 [477-501]	0	2626.41267999	High	High	Not Found	3.5e6			4.33035945892334	High	0	4.031E-08
False	High	[K].VAVTELAHIVDETLAANNLER.[S]	1xDeamidated [N]		0.0430341	0	1	1	2	A6T7F1	A6T7F1 [215-235]	0	2279.18776595	High	Not Found	Not Found				3.14634776115417	High	0	0.0005089
False	High	[K].VAVTELAHIVDETLAANNLER.[S]			0.00459658	0	1	1	3	A6T7F1	A6T7F1 [215-235]	0	2278.20374995	Not Found	High	Not Found				3.71754431724548	High	0	7.147E-06
False	High	[R].AAGELPAAPQVSVEEASANLAELLNAGLGGSDND.[-]	1xDeamidated [Q/N]		7.22237E-08	0	1	1	17	A6TGP1	A6TGP1 [1374-1407]	0	3251.55499963	High	High	Not Found		1.9e6		6.99820756912231	High	0	6.011E-15
False	High	[R].LNEAQQVMDMFGDHFGLNIVHVEGEQR.[F]	1xOxidation [M]		0.0282135	0	1	1	9	B5XNM4	B5XNM4 [267-293]	0	3129.45167798	High	High	Not Found				3.2088942527771	High	0	0.0002255
False	High	[K].IIGSGVGGITETDATLAAASNAILVGFNVR.[A]	1xDeamidated [N]		1.87192E-05	0	1	2	14	A6TEI7	A6TEI7 [726-755]	0	2888.53637716	High	High	Not Found	2.9e6	1.9e6		4.04939079284668	High	0	0.000478
False	High	[K].IIGSGVGGITETDATLAAASNAILVGFNVR.[A]			0.000185941	0	1	2	11	A6TEI7	A6TEI7 [726-755]	0	2887.55236116	High	High	Not Found	2.3e6			3.40257263183594	High	0	5.47E-06
False	High	[R].FGGEAVLAGSIIVR.[Q]			6.53187E-05	0	1	1	182	B5XSV6	B5XSV6 [26-39]	0	1388.78962558	High	High	Not Found		1.5e6		3.86149930953979	High	0	8.397E-07
False	High	[K].KSTAETIVYSALETLAQR.[S]	1xDeamidated [Q17]		0.0154296	0	1	1	2	A6TEX9	A6TEX9 [36-53]	1	1982.04406198	Not Found	High	Not Found				2.76480793952942	High	0	7.133E-05
False	High	[K].KSTAETIVYSALETLAQR.[S]			0.000106363	0	1	1	87	A6TEX9	A6TEX9 [36-53]	1	1981.06004598	High	High	Not Found	1.8e6	4.1e6		3.82227921485901	High	0	5.782E-09
False	High	[K].IAEQVIIQYGGSVNAGNAAELFTQPDIDGALVGGASLK.[A]	2xDeamidated [Q/N]		3.8956E-07	0	1	1	51	Q7X222	Q7X222 [201-238]	0	3788.92289027	High	High	Not Found	2.0e6	4.3e6		6.77947473526001	High	0	3.724E-12
False	High	[K].IAEQVIIQYGGSVNAGNAAELFTQPDIDGALVGGASLK.[A]	1xDeamidated [Q/N]		2.45649E-06	0	1	1	231	Q7X222	Q7X222 [201-238]	0	3787.93887427	High	High	Not Found	4.6e6	3.4e6		6.0344557762146	High	0	5.904E-09
False	High	[K].IAEQVIIQYGGSVNAGNAAELFTQPDIDGALVGGASLK.[A]			9.09804E-05	0	1	1	105	Q7X222	Q7X222 [201-238]	0	3786.95485827	High	High	Not Found	5.1e6	4.5e6		4.85444498062134	High	0	3.401E-08
False	High	[R].LLDVPFTMADATTLTEAGYVGEDVENIIQK.[L]	2xDeamidated [N26; Q29]		0.0178444	0	1	2	2	A6T5I1	A6T5I1 [135-164]	0	3255.5864832	Not Found	High	Not Found		4.5e6		4.38779354095459	High	0	9.431E-05
False	High	[R].LLDVPFTMADATTLTEAGYVGEDVENIIQK.[L]	1xDeamidated [N/Q]		0.000237835	0	1	2	17	A6T5I1	A6T5I1 [135-164]	0	3254.6024672	High	High	Not Found	4.3e6	3.0e6		4.62958431243896	High	0	6.453E-07
False	High	[R].LLDVPFTMADATTLTEAGYVGEDVENIIQK.[L]			2.74672E-05	0	1	2	24	A6T5I1	A6T5I1 [135-164]	0	3253.6184512	High	High	Not Found	3.6e6	4.8e6		4.54262351989746	High	0	1.138E-07
False	High	[K].IGIIGAMEEEVTLLR.[D]			0.0674083	0	1	3	15	A6T4W3	A6T4W3 [3-17]	0	1643.90366891	High	High	Not Found	2.7e6	4.3e6		2.60822820663452	High	0.0005117	0.01483
False	High	[R].AATILAEQLEAFVDLR.[D]			0.00025413	0	1	1	74	A6TEU8	A6TEU8 [220-235]	0	1759.95887553	High	High	Not Found	1.0e7	3.0e6		3.91334652900696	High	0	1.674E-07
False	High	[R].ACLDDAVELAPGATTLLPTGLAIHIADPSLAAVILPR.[S]	1xCarbamidomethyl [C2]		0.000219446	0	1	2	14	A6TFN1	A6TFN1 [35-71]	0	3736.03535761	High	High	Not Found	5.7e6			5.02724552154541	High	0	2.27E-08
False	High	[K].NAALPILFSALLAEEPVEIQNVPK.[L]	1xDeamidated [Q/N]		0.00500441	0	1	2	31	A6TEK8	A6TEK8 [23-46]	0	2577.41743145	High	High	Not Found	3.6e6	1.2e6		4.03734731674194	High	0	8.405E-06
False	High	[K].FGVSAAAAVAVAAGPVEAAEEKTEFDVILK.[A]			4.01908E-06	0	1	1	90	A6TGN9	A6TGN9 [31-60]	1	2960.56152885	High	High	Not Found	1.5e7	4.2e6		4.3905086517334	High	0	5.431E-10
False	High	[R].GGTAHFEYVAGGASNGLAHVAQDSEIPVAFGVLTTESIEQAIER.[A]	3xDeamidated [N15; Q22; Q40]		9.09804E-05	0	1	1	11	A6T5E8	A6T5E8 [85-128]	0	4502.16340795	High	High	Not Found				4.74238920211792	High	0	4.339E-09
False	High	[R].GGTAHFEYVAGGASNGLAHVAQDSEIPVAFGVLTTESIEQAIER.[A]	2xDeamidated [Q22; N/Q]		4.47269E-05	0	1	1	47	A6T5E8	A6T5E8 [85-128]	0	4501.17939195	High	High	Not Found	3.6e6	7.2e6		5.52406930923462	High	0	2.479E-08
False	High	[R].GGTAHFEYVAGGASNGLAHVAQDSEIPVAFGVLTTESIEQAIER.[A]	1xDeamidated [N/Q]		6.84851E-05	0	1	1	18	A6T5E8	A6T5E8 [85-128]	0	4500.19537595	High	High	Not Found	8.5e6			5.53682613372803	High	0	1.587E-08
False	High	[R].LGIEEGIELNPPLFDLFLK.[N]	1xDeamidated [N10]		0.0554109	0	1	1	7	A6TC99	A6TC99 [105-123]	0	2158.16819986	High	High	Not Found		1.8e6		2.68172669410706	High	0.0001684	0.008391
False	High	[R].LGIEEGIELNPPLFDLFLK.[N]			0.00730009	0	1	1	49	A6TC99	A6TC99 [105-123]	0	2157.18418386	High	High	Not Found	4.3e6	3.3e6		2.86023378372192	High	0.003906	0.1013
False	High	[R].GENDSGSTEVQVALLTAQINHLQGHFAEHK.[K]	2xDeamidated [Q11; Q/N]		0.00357841	0	1	2	3	A6TEI4	A6TEI4 [18-47]	0	3232.55052391	High	Not Found	Not Found	1.4e6			3.15476083755493	High	0	5.023E-06
False	High	[R].GENDSGSTEVQVALLTAQINHLQGHFAEHK.[K]	1xDeamidated [N/Q]		0.000350626	0	1	2	38	A6TEI4	A6TEI4 [18-47]	0	3231.56650791	High	High	Not Found	3.7e6	1.5e6		4.58209562301636	High	0	0.0002305
False	High	[R].GENDSGSTEVQVALLTAQINHLQGHFAEHK.[K]			0.000128536	0	1	2	24	A6TEI4	A6TEI4 [18-47]	0	3230.58249191	High	High	Not Found	4.5e6			3.72163510322571	High	0	1.101E-07
False	High	[K].GGLALSNEELAQTFTEWNEGELSSYLIDITK.[D]	2xDeamidated [Q12; N18]		4.03032E-05	0	1	1	2	P41576	P41576 [206-236]	0	3430.64241805	Not Found	High	Not Found				5.59368133544922	High	0	9.315E-10
False	High	[K].GGLALSNEELAQTFTEWNEGELSSYLIDITK.[D]	1xDeamidated [N/Q]		6.19515E-07	0	1	1	55	P41576	P41576 [206-236]	0	3429.65840205	High	High	Not Found	2.0e6	4.9e6		7.25850486755371	High	0	3.482E-13
False	High	[K].NAALPILFSALLAEEPVEIQNVPK.[L]			0.000114732	0	1	2	23	A6TEK8	A6TEK8 [23-46]	0	2576.43341545	High	High	Not Found	3.4e6	1.6e6		4.16969966888428	High	0	4.322E-06
False	High	[K].GGLALSNEELAQTFTEWNEGELSSYLIDITK.[D]			2.61972E-05	0	1	1	25	P41576	P41576 [206-236]	0	3428.67438605	High	High	Not Found	2.2e6	3.5e6		5.6704158782959	High	0	1.683E-07
False	High	[R].LVTYQTDANGQPVNQILVEAATDIDKELYLGAVVDR.[S]	2xDeamidated [N/Q]		0.000381808	0	1	1	43	A6T6F6	A6T6F6 [81-116]	1	3933.9967834	High	High	Not Found	1.6e6	3.3e6		4.90594244003296	High	0	4.3E-05
False	High	[R].LVTYQTDANGQPVNQILVEAATDIDKELYLGAVVDR.[S]	1xDeamidated [Q/N]		0.00598775	0	1	1	59	A6T6F6	A6T6F6 [81-116]	1	3933.0127674	High	High	Not Found	2.2e6			3.99950456619263	High	0	0.0002042
False	High	[K].AIQLHPLVCAAYNADFDGDQMAVHVPLTLEAQLEAR.[A]	2xDeamidated [Q/N]; 1xCarbamidomethyl [C9]		1.21676E-05	0	1	1	27	A6TGP1	A6TGP1 [446-481]	0	3978.93644896	High	High	Not Found	2.3e6	2.3e6		6.00840139389038	High	0	9.699E-11
False	High	[K].AIQLHPLVCAAYNADFDGDQMAVHVPLTLEAQLEAR.[A]	1xDeamidated [N/Q]; 1xCarbamidomethyl [C9]		1.7602E-05	0	1	1	78	A6TGP1	A6TGP1 [446-481]	0	3977.95243296	High	High	Not Found	4.0e6	2.8e6		5.96438312530518	High	0	1.939E-10
False	High	[K].AIQLHPLVCAAYNADFDGDQMAVHVPLTLEAQLEAR.[A]	1xCarbamidomethyl [C9]		0.000733679	0	1	1	24	A6TGP1	A6TGP1 [446-481]	0	3976.96841696	High	High	Not Found	2.2e6	1.8e6		4.28346300125122	High	0	2.231E-07
False	High	[R].LTNGFEVTSYIGGEGHNLQEHSVILIR.[G]	2xDeamidated [N17; N/Q]		1.663E-05	0	1	1	35	A6TEY0	A6TEY0 [57-83]	0	2985.49524104	High	High	Not Found	1.0e7	2.7e6		4.53139543533325	High	0	5.191E-10
False	High	[R].LTNGFEVTSYIGGEGHNLQEHSVILIR.[G]	1xDeamidated [Q/N]		1.79732E-06	0	1	1	88	A6TEY0	A6TEY0 [57-83]	0	2984.51122504	High	High	Not Found	4.1e6	4.8e6		4.75878572463989	High	0	9.959E-12
False	High	[R].LTNGFEVTSYIGGEGHNLQEHSVILIR.[G]			5.16521E-06	0	1	1	8	A6TEY0	A6TEY0 [57-83]	0	2983.52720904	High	High	Not Found	3.3e6			3.63652658462524	High	0	4.252E-11
False	High	[R].GTFPQLNLAPVNFDALFMNYLQQQAGEGAEQHQDA.[-]	2xDeamidated [Q/N]		5.29916E-07	0	1	1	19	B5XTJ1	B5XTJ1 [121-155]	0	3864.78099389	High	High	Not Found	1.6e6			5.61988592147827	High	0	2.59E-13
False	High	[R].GTFPQLNLAPVNFDALFMNYLQQQAGEGAEQHQDA.[-]	1xDeamidated [N/Q]		9.83306E-06	0	1	1	44	B5XTJ1	B5XTJ1 [121-155]	0	3863.79697789	High	High	Not Found				4.80806589126587	High	0	1.486E-10
False	High	[R].GTFPQLNLAPVNFDALFMNYLQQQAGEGAEQHQDA.[-]			9.40456E-05	0	1	1	15	B5XTJ1	B5XTJ1 [121-155]	0	3862.81296189	High	High	Not Found				4.3836817741394	High	0	6.726E-06
False	High	[R].LVTYQTDANGQPVNQILVEAATDIDKELYLGAVVDR.[S]	3xDeamidated [Q5; Q/N]		0.0392352	0	1	1	6	A6T6F6	A6T6F6 [81-116]	1	3934.9807994	Not Found	High	Not Found				4.14104032516479	High	0	0.0004447
False	High	[K].AANIIGVQIEFAK.[V]			0.00177735	0	1	1	16	B5XNB2	B5XNB2 [97-109]	0	1373.77872655	High	High	Not Found	6.3e6			3.0252161026001	High	0	2.923E-06
False	High	[K].DYIDEATGELICPANMELSLDLLAK.[L]	1xDeamidated [N15]; 1xCarbamidomethyl [C12]		0.000232272	0	1	2	10	A6TGP0	A6TGP0 [300-324]	0	2795.33654002	High	High	Not Found	3.8e6	1.9e6		4.02448081970215	High	0	2.546E-08
False	High	[K].FAGDLFHTRPLEEEADSSNYALIPTAEVPLTNLVR.[D]	1xDeamidated [N19]		0.0247589	0	1	2	14	A6T6Z0	A6T6Z0 [213-247]	0	3886.9497733	High	High	Not Found	3.0e6	5.2e6		3.91426014900208	High	0	0.0001754
False	High	[K].TGSITSVQAVYVPADDLTDPSPATTFAHLDATVVLSR.[Q]	1xDeamidated [Q8]		0.00382315	0	1	2	57	A6TG36	A6TG36 [288-324]	0	3816.91780444	High	High	Not Found	5.7e6	2.8e6		3.6125431060791	High	0	1.715E-05
False	High	[K].TGSITSVQAVYVPADDLTDPSPATTFAHLDATVVLSR.[Q]			0.00382315	0	1	2	31	A6TG36	A6TG36 [288-324]	0	3815.93378844	High	High	Not Found	4.8e6	1.9e6		3.83160829544067	High	0	5.032E-06
False	High	[K].LLSNFFAQTEALAFGK.[S]			0.00030856	0	1	2	15	A6TGT4	A6TGT4 [420-435]	0	1756.92684718	Not Found	High	Not Found		5.9e6		3.24189138412476	High	0	0.0001159
False	High	[R].DTLLEQAEQGVDYFTIHAGVLLR.[Y]			0.00101218	0	1	2	1	A6TGQ1	A6TGQ1 [317-339]	0	2588.33549229	High	Not Found	Not Found				3.63571715354919	High	0	4.102E-07
False	High	[K].GIMEGEYDHLPEQAFYMVGSIDEAVEK.[A]	1xDeamidated [Q13]		0.00021533	0	1	2	18	A6TG36	A6TG36 [430-456]	0	3058.36963066	High	High	Not Found		5.9e6		4.5590124130249	High	0	2.197E-08
False	High	[K].GIMEGEYDHLPEQAFYMVGSIDEAVEK.[A]			0.000479198	0	1	2	28	A6TG36	A6TG36 [430-456]	0	3057.38561466	High	High	Not Found	5.0e6			3.94681477546692	High	0	2.379E-07
False	High	[R].IQALAGWIAEQIGADVNHATR.[A]			0.00509983	0	1	1	1	A6TFH4	A6TFH4 [368-388]	0	2234.16763931	High	Not Found	Not Found	1.7e6			2.11018013954163	High	0	8.709E-06
False	High	[R].DTLLEQAEQGVDYFTIHAGVLLR.[Y]	1xDeamidated [Q]		0.0034294	0	1	2	10	A6TGQ1	A6TGQ1 [317-339]	0	2589.31950829	High	Not Found	Not Found	2.6e6			3.92196917533875	High	0	3.477E-05
False	High	[R].DDVMGESLYNPMLPGIVADLK.[A]			0.0299746	0	1	2	6	A6TB43	A6TB43 [253-273]	0	2277.11413166	High	High	Not Found				3.25675535202026	High	0	0.0005376
False	High	[R].SDLSADINEHLIVELYSK.[-]	1xDeamidated [N8]		0.00507581	0	1	1	4	B5XNB5	B5XNB5 [189-206]	0	2047.02299215	High	High	Not Found				2.62794351577759	High	0	8.598E-06
False	High	[R].SDLSADINEHLIVELYSK.[-]			8.55503E-05	0	1	1	127	B5XNB5	B5XNB5 [189-206]	0	2046.03897615	High	High	Not Found	1.8e7	9.5e5		3.91872072219849	High	0	3.345E-08
False	High	[K].VQQAIDTITLLQMEIEELKEK.[N]			0.000310024	0	1	2	17	A6TFR0	A6TFR0 [15-35]	1	2472.32656711	High	High	Not Found	8.0e6	3.6e6		3.67414379119873	High	0	4.368E-08
False	High	[K].AGAGTDSAIDSLKPYLDKGDIIIDGGNTFFQDTIR.[R]	2xDeamidated [N27; Q31]		7.24881E-05	0	1	1	13	P41576	P41576 [76-110]	1	3686.80719185	High	High	Not Found				5.93875455856323	High	0	2.81E-09
False	High	[K].AGAGTDSAIDSLKPYLDKGDIIIDGGNTFFQDTIR.[R]			0.00152767	0	1	1	21	P41576	P41576 [76-110]	1	3684.83915985	High	High	Not Found	4.9e6	8.5e6		4.19488573074341	High	0	0.0002468
False	High	[R].LPVDGVVEAVIAGVQEGCR.[D]	1xCarbamidomethyl [C18]		0.00034897	0	1	1	6	A6T9W8	A6T9W8 [110-128]	0	1968.0218867	High	High	Not Found	5.8e6			2.93629384040833	High	0	1.069E-05
False	High	[K].EGDNFVVLSDILGDEDHLGDMDFK.[V]	1xDeamidated [N4]		7.2832E-05	0	1	2	9	A6TEI3	A6TEI3 [471-494]	0	2681.19231835	High	High	Not Found		4.7e6		3.44620776176453	High	0	1.362E-07
False	High	[K].EGDNFVVLSDILGDEDHLGDMDFK.[V]			5.37496E-07	0	1	2	37	A6TEI3	A6TEI3 [471-494]	0	2680.20830235	High	High	Not Found	1.1e7	5.7e6		4.35654735565186	High	0	1.331E-10
False	High	[R].AIDKPFLLPIEDVFSISGR.[G]			2.96859E-06	0	1	1	363	A6TEX7	A6TEX7 [206-224]	0	2117.16411714	High	High	Not Found		1.9e6		4.24973630905151	High	0	1.384E-10
False	High	[R].EQLQSWDTTSEALSLLDVVR.[N]			0.000787654	0	1	1	9	A6T9K7	A6T9K7 [360-379]	0	2290.15613103	High	High	Not Found	7.2e6	5.2e6		3.89242029190063	High	0	1.06E-05
False	High	[R].ALLAAFDFPFR.[K]			0.0239626	0	1	2	2	A6TEW0	A6TEW0 [168-178]	0	1267.68336973	Not Found	High	Not Found				2.16589164733887	High	0	0.0001653
False	High	[R].EVLEAGPSIPVEILGLSGVPAAGDEVTVVR.[D]			5.68913E-07	0	1	2	43	A6TEI7	A6TEI7 [622-651]	0	2973.61429266	High	High	Not Found	4.7e6	3.8e6		5.20764064788818	High	0	3.194E-12
False	High	[K].TAIESALTALESSLK.[G]			3.59748E-05	0	1	1	56	A6T4F4	A6T4F4 [563-577]	0	1533.83702911	High	High	Not Found				4.18325471878052	High	0	2.925E-09
False	High	[R].KLGVDIDNLLCSQPDTGEQALEICDALAR.[S]	1xDeamidated [Q/N]; 2xCarbamidomethyl [C11; C24]		1.84553E-05	0	1	2	21	A6TCW1	A6TCW1 [107-135]	1	3215.55586877	High	High	Not Found	4.6e6			4.89443302154541	High	0	2.119E-10
False	High	[R].KLGVDIDNLLCSQPDTGEQALEICDALAR.[S]	2xCarbamidomethyl [C11; C24]		0.000232272	0	1	2	15	A6TCW1	A6TCW1 [107-135]	1	3214.57185277	High	High	Not Found	5.8e6	1.1e7		4.86800718307495	High	0	2.532E-08
False	High	[K].AGAGTDSAIDSLKPYLDKGDIIIDGGNTFFQDTIR.[R]	1xDeamidated [Q/N]		0.000198681	0	1	1	26	P41576	P41576 [76-110]	1	3685.82317585	High	High	Not Found				5.18744611740112	High	0	1.887E-08
False	High	[K].DYIDEATGELICPANMELSLDLLAK.[L]	1xCarbamidomethyl [C12]		0.00031595	0	1	2	19	A6TGP0	A6TGP0 [300-324]	0	2794.35252402	High	High	Not Found	6.7e6			3.85984921455383	High	0	1.411E-06
False	High	[K].VQQAIDTITLLQMEIEELKEK.[N]	1xDeamidated [Q]		0.00654944	0	1	2	11	A6TFR0	A6TFR0 [15-35]	1	2473.31058311	High	High	Not Found				3.41825819015503	High	7.46E-05	0.003571
False	High	[K].TTAAACLMTEAPSFANPAALGELGIQVVEK.[E]	1xDeamidated [N/Q]; 1xCarbamidomethyl [C6]		0.000266448	0	1	2	6	A6TB35	A6TB35 [557-586]	0	3061.52204928	High	High	Not Found	5.6e6	6.0e6		4.50526237487793	High	0	7.271E-08
False	High	[K].FAGDLFHTRPLEEEADSSNYALIPTAEVPLTNLVR.[D]			0.0255813	0	1	2	10	A6T6Z0	A6T6Z0 [213-247]	0	3885.9657573	High	High	Not Found				2.5939507484436	High	5.155E-05	0.001704
False	High	[K].NDQMAELLSGALAPETLSEAFIAICGEQLDENGQNLIK.[V]	1xDeamidated [Q/N]; 1xCarbamidomethyl [C25]		0.0364329	0	1	2	9	A6TG39	A6TG39 [41-78]	0	4103.97876666	High	High	Not Found	1.7e6	1.3e6		3.1647937297821	High	0	0.0003953
False	High	[K].WDEVGVDVVAEATGIFLTDETAR.[K]			0.0082913	0	1	1	28	P24164	P24164 [79-101]	0	2493.2143741	High	High	Not Found	2.7e5	3.9e6		3.33859968185425	High	0	2.192E-05
False	High	[K].LVALFGCGDQEDYAEYFCDALGTIR.[D]	1xDeamidated [Q10]; 2xCarbamidomethyl [C7; C18]		0.00488764	0	1	1	8	O07026	O07026 [82-106]	0	2884.28042246	High	High	Not Found	2.8e6	2.5e6		3.24780035018921	High	0	3.317E-05
False	High	[K].LVALFGCGDQEDYAEYFCDALGTIR.[D]	2xCarbamidomethyl [C7; C18]		0.00233835	0	1	1	4	O07026	O07026 [82-106]	0	2883.29640646	High	High	Not Found	3.1e6			3.50573444366455	High	0	1.987E-06
False	High	[R].SALQYAASVAGLMITTECMVTDLPK.[SG]	1xDeamidated [Q4]; 1xCarbamidomethyl [C18]		0.000107375	0	1	3	41	A6TH53	A6TH53 [502-526]	0	2671.3027376	High	High	Not Found	2.3e6	1.5e6		4.92514848709106	High	0	5.924E-09
False	High	[R].SALQYAASVAGLMITTECMVTDLPK.[SG]	1xCarbamidomethyl [C18]		2.10528E-07	0	1	3	66	A6TH53	A6TH53 [502-526]	0	2670.3187216	High	High	Not Found	1.2e8	9.5e7		5.9888653755188	High	0	1.166E-13
False	High	[K].LSDSELNTLGDLIGEQDIEPLLQAANSDREDAQAAR.[Q]	1xDeamidated [Q/N]		0.0192335	0	1	1	11	A6T4J7	A6T4J7 [365-400]	1	3868.86828792	High	High	Not Found	3.8e6	1.9e6		3.30833721160889	High	0.0005948	0.01963
False	High	[R].AVAPLVPAADALVLDSTELNIEQVIEK.[A]	2xDeamidated [N20; Q23]		0.0469723	0	1	2	1	A6T702	A6T702 [189-215]	0	2820.51284819	Not Found	High	Not Found		2.2e6		2.75764465332031	High	0	0.0006042
False	High	[R].AVAPLVPAADALVLDSTELNIEQVIEK.[A]			0.000493001	0	1	2	6	A6T702	A6T702 [189-215]	0	2818.54481619	High	Not Found	Not Found	2.9e6			4.4854793548584	High	0	1.054E-07
False	High	[K].LSGEALQGSEGFGIDASILDR.[M]			0.00163227	0	1	1	2	A6T4X3	A6T4X3 [16-36]	0	2135.06150244	High	Not Found	Not Found				3.88229250907898	High	0	1.008E-06
False	High	[K].TTAAACLMTEAPSFANPAALGELGIQVVEK.[E]	1xCarbamidomethyl [C6]		0.00330215	0	1	2	6	A6TB35	A6TB35 [557-586]	0	3060.53803328	High	High	Not Found	8.5e6	4.6e6		3.98463726043701	High	0	4.914E-05
False	High	[K].IGSFEAALLAYVDR.[D]			0.000676963	0	1	2	8	A6TG38	A6TG38 [464-477]	0	1524.8056695	High	High	Not Found				2.63175797462463	High	0	8.096E-06
False	High	[R].FTTEEEIDYAIDLIR.[K]			0.000483755	0	1	1	3	A6TCF1	A6TCF1 [360-374]	0	1827.90108581	Not Found	High	Not Found		4.3e6		2.72333598136902	High	0	8.472E-07
False	High	[R].NQILTEEQYLDALEEFGDEFDAK.[M]	1xDeamidated [Q/N]		0.00142301	0	1	1	14	A6TGP1	A6TGP1 [157-179]	0	2718.23047794	High	High	Not Found				4.34631395339966	High	0	7.214E-05
False	High	[R].NQILTEEQYLDALEEFGDEFDAK.[M]			0.000104368	0	1	1	44	A6TGP1	A6TGP1 [157-179]	0	2717.24646194	High	High	Not Found	3.8e6	2.6e6		4.63342332839966	High	0	5.591E-09
False	High	[K].VLPDVLEQFIHLR.[A]			0.00136369	0	1	2	2	A6TG39	A6TG39 [88-100]	0	1578.9002386	High	High	Not Found				2.37490200996399	High	0	9.142E-07
False	High	[K].NDQMAELLSGALAPETLSEAFIAICGEQLDENGQNLIK.[V]	2xDeamidated [N/Q]; 1xCarbamidomethyl [C25]		0.0459033	0	1	2	27	A6TG39	A6TG39 [41-78]	0	4104.96278266	High	High	Not Found	1.2e6	1.1e6		4.03703117370605	High	9.845E-05	0.005288
False	High	[K].DENITVVWVPGAYELPLAAGALAK.[T]			0.0238509	0	1	1	21	A6T5E8	A6T5E8 [46-69]	0	2497.33370146	High	High	Not Found	3.4e6	3.3e6		3.79303455352783	High	0	0.0001639
False	High	[K].TILWNGPVGVFEFPNFR.[K]	1xDeamidated [N]		0.000353961	0	1	1	20	B5XUB8	B5XUB8 [303-319]	0	1994.01705954	High	High	Not Found	3.0e6	1.3e6		4.59591388702393	High	0	8.135E-06
False	High	[K].TILWNGPVGVFEFPNFR.[K]			2.23026E-05	0	1	1	57	B5XUB8	B5XUB8 [303-319]	0	1993.03304354	High	High	Not Found	3.0e6			4.3389139175415	High	0	8.034E-08
False	High	[K].CDMVDDEELLELVEMEVR.[E]	1xCarbamidomethyl [C1]; 1xOxidation [M3]		0.000202479	0	1	1	16	A6TEX7	A6TEX7 [138-155]	0	2239.97671214	High	High	Not Found	5.4e6	2.7e6		3.74541664123535	High	0	3.374E-08
False	High	[K].CDMVDDEELLELVEMEVR.[E]	1xCarbamidomethyl [C1]		1.53012E-06	0	1	1	94	A6TEX7	A6TEX7 [138-155]	0	2223.98179714	High	High	Not Found	3.6e6			4.93908023834229	High	0	1.642E-10
False	High	[K].TTAAACLMTEAPSFANPAALGELGIQVVEK.[E]	2xDeamidated [N16; Q26]; 1xCarbamidomethyl [C6]		0.00269474	0	1	2	2	A6TB35	A6TB35 [557-586]	0	3062.50606528	High	Not Found	Not Found	5.9e6			4.09652042388916	High	0	2.611E-06
False	High	[R].EGITALDLAGDELGFPGTLFR.[N]			0.0165547	0	1	1	1	A6T9W8	A6T9W8 [161-181]	0	2192.12337445	Not Found	High	Not Found				3.40516781806946	High	0	8.167E-05
False	High	[K].AGAWYSYNGDK.[I]	1xDeamidated [N8]		0.0124892	0	1	2	6	A6TCW1	A6TCW1 [288-298]	0	1232.52184365	High	High	Not Found		8.6e6		2.86032915115356	High	0	8.779E-05
False	High	[K].AGIVEFAQALSAR.[G]			0.041092	0	1	1	5	A6TGR3	A6TGR3 [18-30]	0	1332.72702534	High	High	Not Found	2.3e7			2.54952096939087	High	9.845E-05	0.005779
False	High	[K].GEMNFDVVIASPDAMR.[V]			0.0148608	0	2	2	1	B5XYF8; A6TGN6	B5XYF8 [107-122]; A6TGN6 [107-122]	0	1751.80911657	Not Found	High	Not Found				2.32071733474731	High	0	6.64E-05
False	High	[R].KDVNPDEAVAIGAAVQGGVLTGDVK.[D]			7.70233E-07	0	1	2	106	A6T4F4	A6T4F4 [363-387]	1	2423.27764308	High	High	Not Found	9.2e6	1.0e7		5.43630647659302	High	0	1.376E-12
False	High	[K].GGGRPDMAQAGGTDASALPAALASVK.[G]	1xDeamidated [Q9]		0.00434329	0	1	1	2	A6TCV9	A6TCV9 [843-868]	0	2370.17179828	Not Found	High	Not Found				3.37666058540344	High	0	6.423E-06
False	High	[K].GGGRPDMAQAGGTDASALPAALASVK.[G]			4.06516E-07	0	1	1	14	A6TCV9	A6TCV9 [843-868]	0	2369.18778228	High	High	Not Found	2.0e7			4.9288477897644	High	0	2.914E-11
False	High	[R].LIAGESDGLPGVTIDR.[F]			0.0359297	0	1	2	2	A6T766	A6T766 [108-123]	0	1612.85407614	Not Found	High	Not Found				2.74097180366516	High	0	0.0006644
False	High	[R].ALTEETGTTIEIEDDGTVK.[I]			3.56358E-05	0	1	2	14	A6TEI3	A6TEI3 [578-596]	0	2021.97610103	High	High	Not Found	1.0e7	6.8e6		3.95664858818054	High	0	8.22E-10
False	High	[K].QIAAVAEDGEPCVTYIGADGAGHYVK.[M]	1xDeamidated [Q1]; 1xCarbamidomethyl [C12]		0.000621681	0	1	1	3	P41576	P41576 [158-183]	0	2692.25592201	High	High	Not Found				4.90401792526245	High	0	1.623E-07
False	High	[K].QIAAVAEDGEPCVTYIGADGAGHYVK.[M]	1xCarbamidomethyl [C12]		3.20836E-07	0	1	1	18	P41576	P41576 [158-183]	0	2691.27190601	High	High	Not Found	1.3e7			5.21803188323975	High	0	4.857E-12
False	High	[R].GLVAQVTDEEALAER.[L]			0.000305653	0	1	2	15	A6T9Y5	A6T9Y5 [18-32]	0	1600.81769062	High	High	Not Found				3.35691547393799	High	0	5.678E-05
False	High	[R].IAVLEGDVLGSYQHGAR.[I]			8.33168E-06	0	1	1	58	A6T4X2	A6T4X2 [135-151]	0	1784.92897238	High	High	Not Found	4.9e6	7.0e6		4.06603384017944	High	0	6.437E-11
False	High	[K].NILMIGPTGVGK.[T]			0.02152	0	1	2	10	B5XZ37	B5XZ37 [52-63]	0	1199.68165515	High	High	Not Found				2.66559720039368	High	5.155E-05	0.002147
False	High	[R].EISSCSNVWDFQAR.[R]	1xCarbamidomethyl [C5]		0.00046799	0	1	2	21	A6T6Z0	A6T6Z0 [355-368]	0	1698.75404485	High	High	Not Found	2.1e6	2.8e6		3.37856459617615	High	0	4.819E-07
False	High	[K].ATSFNELMNQQA.[-]			0.0536631	0	1	2	4	A6T5H9	A6T5H9 [421-432]	0	1353.61034057	High	High	Not Found				2.68936085700989	High	0	0.0007806
False	High	[K].HIEVPVEYIAGK.[V]			0.00147093	0	1	2	6	A6TGP0	A6TGP0 [284-295]	0	1354.7365274	High	High	Not Found				2.44993138313293	High	0.0004893	0.01409
False	High	[R].AQSVVDYLVAK.[G]			0.0082913	0	1	1	14	P24017	P24017 [276-286]	0	1192.6572145	High	High	Not Found				2.68435955047607	High	0	5.405E-05
False	High	[R].VVEPLITLAK.[T]			0.0302549	0	1	1	7	A6TEU7	A6TEU7 [47-56]	0	1082.68197276	High	High	Not Found				1.91954398155212	High	0	0.0002581
False	High	[R].DSEVEDDVIAAIALGR.[R]			1.30013E-05	0	1	1	8	A6TGQ0	A6TGQ0 [45-60]	0	1672.83881994	High	High	Not Found	1.0e7	6.0e6		3.83341789245605	High	0	1.578E-05
False	High	[R].YVESQVYQGVVENLASEQAAR.[M]	1xDeamidated [N13]		3.25706E-05	0	1	2	1	A6TG37	A6TG37 [223-243]	0	2341.13064497	Not Found	High	Not Found				4.52036190032959	High	0	6.185E-10
False	High	[R].YVESQVYQGVVENLASEQAAR.[M]			1.03097E-05	0	1	2	21	A6TG37	A6TG37 [223-243]	0	2340.14662897	High	High	Not Found	8.2e6			4.96153259277344	High	0	4.724E-10
False	High	[-].MSVVPVADVLQGR.[V]			0.0311115	0	1	1	2	A6T726	A6T726 [1-13]	0	1370.74604622	High	Not Found	Not Found	7.1e6			2.4628803730011	High	0	0.0003831
False	High	[R].APIVLAVYTR.[A]			0.00131927	0	1	1	68	Q9F663	Q9F663 [255-264]	0	1102.66190604	High	High	Not Found	7.1e6			3.08620309829712	High	0	7.679E-07
False	High	[R].RVVEPLITLAK.[T]			0.0330497	0	1	1	14	A6TEU7	A6TEU7 [46-56]	1	1238.78308372	High	High	Not Found				2.68579626083374	High	0.004726	0.1175
False	High	[K].GYRPQFYFR.[T]			0.000979204	0	1	1	44	A6TEX7	A6TEX7 [326-334]	0	1233.61635283	High	High	Not Found				3.34630632400513	High	0	1.153E-06
False	High	[R].GGLVPGALLAR.[E]			0.0231916	0	1	1	22	A6T532	A6T532 [38-48]	0	1023.63094029	High	High	Not Found	5.0e6			2.29691028594971	High	0	0.0005572
False	High	[R].KDVNPDEAVAIGAAVQGGVLTGDVK.[D]	1xDeamidated [N/Q]		1.21676E-05	0	1	2	39	A6T4F4	A6T4F4 [363-387]	1	2424.26165908	High	High	Not Found	1.0e7	1.2e7		5.60522031784058	High	0	1.331E-10
False	High	[R].VGMIEMDLASGR.[T]			0.0156484	0	2	8	2	P0A3M1; P37323	P0A3M1 [40-51]; P37323 [19-30]	0	1278.61806856	Not Found	High	Not Found		6.3e6		2.27796530723572	High	0	0.0005018
False	High	[R].FAWFPAPEAVPESWLER.[D]			0.00150614	0	1	2	17	A6TI29	A6TI29 [61-77]	0	2031.99632365	High	High	Not Found				3.52907085418701	High	0	5.891E-05
False	High	[K].NAELACEVTLQPLR.[R]	1xCarbamidomethyl [C6]		0.00184589	0	1	2	3	A6TGQ4	A6TGQ4 [52-65]	0	1613.83156692	High	High	Not Found				2.75824761390686	High	0	1.276E-06
False	High	[K].DLMGCQVVTTEGYSLGK.[V]	1xCarbamidomethyl [C5]		9.62981E-05	0	1	2	6	A6TCL6	A6TCL6 [110-126]	0	1857.87211098	High	High	Not Found	7.6e6	4.7e6		3.30385136604309	High	0	4.803E-09
False	High	[K].AAGAELVGMEDLAEQIK.[K]			1.30264E-06	0	1	1	46	A6TGN6	A6TGN6 [89-105]	0	1744.87857628	High	High	Not Found	7.5e7	1.3e7		4.862229347229	High	0	2.592E-09
False	High	[K].TCAFIDAEHALDPVYAR.[K]	1xCarbamidomethyl [C2]		0.000276732	0	1	2	10	A6TCW1	A6TCW1 [90-106]	0	1948.92217271	High	High	Not Found				3.61519718170166	High	0	1.034E-07
False	High	[K].MKPFIFGAR.[N]			0.00229453	0	1	2	9	A6T4X1	A6T4X1 [27-35]	0	1066.5866327	High	High	Not Found	5.4e6	3.4e6		2.49695134162903	High	0	5.95E-05
False	High	[R].TAWQCLATENADGTFR.[K]	1xCarbamidomethyl [C5]		0.000500052	0	1	2	4	P27217	P27217 [127-142]	0	1840.82827235	High	High	Not Found	3.4e6	6.8e6		2.82033777236938	High	0	1.085E-07
False	High	[K].IVDAQGNDVLIPGTDMPAQYFLPGK.[A]	1xDeamidated [Q19]		0.0559202	0	1	1	7	A6TGP1	A6TGP1 [1080-1104]	0	2660.32763014	High	High	Not Found	8.0e6	1.2e7		3.1782238483429	High	0.0005948	0.02034
False	High	[K].IVDAQGNDVLIPGTDMPAQYFLPGK.[A]			0.00327109	0	1	1	10	A6TGP1	A6TGP1 [1080-1104]	0	2659.34361414	High	High	Not Found		6.9e6		3.80659651756287	High	0	4.465E-05
False	High	[R].DGHPLFAGFVK.[A]			0.00451056	0	1	2	2	A6TD54	A6TD54 [524-534]	0	1187.62076949	Not Found	High	Not Found		7.0e6		2.31314706802368	High	0	4.523E-05
False	High	[K].AVGESVAKPLEYYDNNVTGTLK.[L]	1xDeamidated [N]		0.00092515	0	1	1	6	P45602	P45602 [85-106]	0	2369.18709721	High	High	Not Found	6.1e6			3.11677074432373	High	0	3.455E-07
False	High	[K].AVGESVAKPLEYYDNNVTGTLK.[L]			8.57172E-06	0	1	1	18	P45602	P45602 [85-106]	0	2368.20308121	High	High	Not Found		1.2e7		4.33901739120483	High	0	2.187E-08
False	High	[R].FVIGGPMGDCGLTGR.[K]	1xCarbamidomethyl [C10]		0.000129758	0	1	2	11	A6TDV1	A6TDV1 [231-245]	0	1536.72974449	High	High	Not Found	4.0e6			3.79874181747437	High	0	2.023E-07
False	High	[K].VWIFKGEILGGMAAVEQPEPAAQPK.[K]	1xDeamidated [Q]		0.00539712	0	1	1	7	B5XNA0	B5XNA0 [200-224]	1	2667.38508549	High	High	Not Found	2.3e7	3.8e7		2.73297166824341	High	0	0.001289
False	High	[R].EADGQDFQLYPGELGK.[R]			1.1605E-05	0	1	2	18	A6TDX0	A6TDX0 [13-28]	0	1766.82316988	High	High	Not Found	5.1e6	6.6e6		3.75595235824585	High	0	9.392E-10
False	High	[K].LPIDLSQLK.[V]			0.015001	0	1	2	8	A6TCF1	A6TCF1 [188-196]	0	1026.61937252	High	High	Not Found				2.20909976959229	High	0	6.732E-05
False	High	[R].FKGDDIVDTVTLTR.[R]			0.0033178	0	1	2	10	A6TBQ0	A6TBQ0 [56-69]	1	1579.83261245	High	High	Not Found		6.7e6		3.03192257881165	High	0	3.85E-06
False	High	[K].AGAGTDSAIDSLKPYLDK.[G]			0.0190542	0	1	1	6	P41576	P41576 [76-93]	0	1821.92288387	High	High	Not Found	1.6e6	3.9e6		2.47534036636353	High	0	0.000185
False	High	[K].LHVHDENNECGIGDKVEIR.[E]	1xDeamidated [N8]; 1xCarbamidomethyl [C10]		0.000164409	0	1	1	4	A6TEW3	A6TEW3 [44-62]	1	2235.04586988	High	High	Not Found	6.2e6	5.7e6		4.69738483428955	High	0	1.32E-08
False	High	[K].LHVHDENNECGIGDKVEIR.[E]	1xCarbamidomethyl [C10]		5.44131E-06	0	1	1	17	A6TEW3	A6TEW3 [44-62]	1	2234.06185388	High	High	Not Found	1.1e7	1.0e7		3.73853230476379	High	0	4.486E-10
False	High	[R].LTGLEGEQLGIVSLR.[E]			7.16052E-06	0	1	1	30	P33318	P33318 [26-40]	0	1584.89554706	High	High	Not Found	1.1e7	1.3e7		4.35212230682373	High	0	1.354E-08
False	High	[K].AAAFEGELIPASQIDR.[L]			2.50344E-06	0	1	1	39	P0A297	P0A297 [110-125]	0	1687.86497517	High	High	Not Found	2.3e6	3.2e6		4.40703773498535	High	0	1.804E-09
False	High	[K].VSISTTMGAGVAVDQAGLNASAN.[-]			0.000213301	0	2	2	14	B5XYF8; A6TGN6	B5XYF8 [212-234]; A6TGN6 [212-234]	0	2134.04447217	High	High	Not Found	7.0e6	7.3e6		3.10608959197998	High	0	2.428E-08
False	High	[K].NVIGSIFSR.[F]			0.00683354	0	1	1	37	A6TCD7	A6TCD7 [18-26]	0	992.55235562	High	High	Not Found		9.6e6		2.46965217590332	High	0	1.744E-05
False	High	[K].ATIESAGSSDFLEGEQVEYSR.[V]			2.77822E-06	0	1	1	9	A6TGP1	A6TGP1 [1264-1284]	0	2275.03607544	High	High	Not Found	6.5e6	5.8e6		4.96834325790405	High	0	5.929E-12
False	High	[K].NDLQGATLAIVPGDPER.[V]			0.000983849	0	1	1	10	P52671	P52671 [14-30]	0	1765.90790255	High	High	Not Found	2.8e6	5.8e6		3.03556299209595	High	0	6.127E-07
False	High	[K].TGGNLGTDGSVSYLFSK.[K]			3.9624E-06	0	1	1	26	A6TB33	A6TB33 [120-136]	0	1702.82825528	High	High	Not Found				4.53750562667847	High	0	2.032E-11
False	High	[R].SVITVGPYLR.[L]			0.0505572	0	1	1	14	A6TGP1	A6TGP1 [353-362]	0	1104.64117058	High	High	Not Found				2.0867702960968	High	5.155E-05	0.002662
False	High	[K].VIVEGINLVK.[K]			0.017513	0	1	2	6	A6TEW1	A6TEW1 [34-43]	0	1083.67722173	High	High	Not Found				2.36481761932373	High	0	9.058E-05
False	High	[K].FESEVYILSK.[D]			0.00328658	0	1	1	65	A6TEX7	A6TEX7 [305-314]	0	1214.63033104	High	High	Not Found	9.4e6	2.0e6		2.75337982177734	High	0	2.735E-05
False	High	[R].TTDVTGTIELPEGVEMVMPGDNIK.[M]	1xDeamidated [N22]		0.00217822	0	1	1	3	A6TEX7	A6TEX7 [335-358]	0	2547.22044743	High	Not Found	Not Found				4.21077060699463	High	0	1.75E-06
False	High	[R].TTDVTGTIELPEGVEMVMPGDNIK.[M]			3.79384E-08	0	1	1	95	A6TEX7	A6TEX7 [335-358]	0	2546.23643143	High	High	Not Found	3.4e7	1.4e7		6.50355577468872	High	0	2.298E-13
False	High	[R].AAVEEGVVAGGGVALVR.[V]			2.45173E-05	0	1	3	181	A6TH53	A6TH53 [405-421]	0	1553.86458131	High	High	Not Found	9.0e6	7.6e6		4.06803798675537	High	0	1.768E-08
False	High	[R].NEETLEPVPYFQK.[L]			0.00347837	0	1	2	3	A6TCB0	A6TCB0 [104-116]	0	1593.77951427	High	High	Not Found	8.5e6	7.6e6		2.66933822631836	High	5.155E-05	0.001487
False	High	[R].ALGPEPMATAYVQPSR.[R]			0.000587357	0	1	2	4	A6TFH5	A6TFH5 [48-63]	0	1687.84721667	High	High	Not Found	9.0e6			2.71381282806396	High	0	5.413E-05
False	High	[K].SVDAMIPIGR.[G]			0.0176779	0	1	2	4	A6TG38	A6TG38 [152-161]	0	1058.5662911	Not Found	High	Not Found		9.3e6		2.08907079696655	High	0	0.0001479
False	High	[K].AVIAAVEELK.[A]			0.00247488	0	1	3	78	A6TH53	A6TH53 [123-132]	0	1042.61428712	High	High	Not Found				2.09473896026611	High	0	3.176E-06
False	High	[R].DQGKDPATLEHVVPFK.[V]			0.000232272	0	1	2	11	A6TGT4	A6TGT4 [446-461]	1	1780.92282438	High	High	Not Found	4.6e6	2.6e6		3.03954315185547	High	0	1.424E-07
False	High	[K].ASEGELLAQVEPEDLIK.[F]			5.13084E-05	0	1	2	13	A6T5I1	A6T5I1 [281-297]	0	1840.95384962	High	High	Not Found	6.4e6	2.0e7		3.85664844512939	High	0	5.71E-08
False	High	[R].GYLADVELAK.[I]			0.0167893	0	1	2	32	A6TG38	A6TG38 [454-463]	0	1078.5779016	High	High	Not Found		9.0e6		2.79441356658936	High	0	0.0001565
False	High	[K].DTTTIIDGVGEESAIQGR.[V]			5.63552E-07	0	1	3	54	A6TH53	A6TH53 [328-345]	0	1861.91377567	High	High	Not Found	9.1e6	8.1e6		4.87378787994385	High	0	8.752E-11
False	High	[R].GDVLADGPSTDLGELALGQNMR.[V]			2.02313E-06	0	1	2	20	A6TGP0	A6TGP0 [780-801]	0	2229.08158592	High	High	Not Found	6.0e6	1.1e7		5.04815101623535	High	0	4.334E-09
False	High	[K].QYDINEAIALLK.[E]			0.00189903	0	1	1	16	A6TGN6	A6TGN6 [20-31]	0	1390.75765672	High	High	Not Found	1.5e7	1.0e7		3.11927556991577	High	0	1.812E-06
False	High	[K].YIELPDAYK.[S]			0.0574754	0	1	2	14	A6TD54	A6TD54 [298-306]	0	1111.56700257	High	High	Not Found	9.7e6	1.5e7		2.48138785362244	High	0.0004893	0.01457
False	High	[R].VNAEYVEAFTK.[G]			0.00422192	0	1	2	19	A6TG38	A6TG38 [304-314]	0	1270.63139364	High	High	Not Found	1.0e7	2.1e7		3.24307703971863	High	0	6.289E-06
False	High	[K].VGEEVEIVGIK.[E]			0.000845598	0	1	1	12	A6TEX7	A6TEX7 [239-249]	0	1171.65688013	High	High	Not Found				3.11815881729126	High	0	4.517E-06
False	High	[K].AIDEAKDEDTADIFTAASR.[D]			0.00395171	0	1	2	7	A6T6Q6	A6T6Q6 [135-153]	1	2038.95636868	High	High	Not Found	4.7e6	1.0e7		3.49798393249512	High	0	9.019E-05
False	High	[K].LGINPQQTAVLEGDNEQQQR.[L]	1xDeamidated [Q/N]		8.75993E-05	0	1	2	10	A6T6L5	A6T6L5 [308-327]	0	2239.09492819	Not Found	High	Not Found				3.18458032608032	High	0	4.204E-06
False	High	[R].AAVLLADSFK.[A]			0.0204405	0	1	2	18	A6T518	A6T518 [33-42]	0	1034.5880724	High	High	Not Found				1.92940402030945	High	0	0.0009456
False	High	[R].AVQLGGVALGTTQVINSK.[T]			8.4344E-05	0	1	2	12	A6T6Q6	A6T6Q6 [84-101]	0	1755.99632365	High	High	Not Found	6.9e6	7.0e6		3.00001168251038	High	0	4.616E-07
False	High	[K].WTSQSSLDLGEPLSLITESVFAR.[Y]	1xDeamidated [Q4]		0.00253409	0	1	1	6	P41576	P41576 [265-287]	0	2537.27697477	High	High	Not Found		4.4e6		3.72058820724487	High	0	3.069E-05
False	High	[K].WTSQSSLDLGEPLSLITESVFAR.[Y]			1.65514E-05	0	1	1	85	P41576	P41576 [265-287]	0	2536.29295877	High	High	Not Found	2.0e6	1.6e6		4.86835289001465	High	0	1.296E-08
False	High	[R].QDLAPEAAEAVLHGK.[W]	1xDeamidated [Q1]		0.0189652	0	1	1	11	A6T5I9	A6T5I9 [81-95]	0	1549.7856627	High	High	Not Found				2.10444355010986	High	5.155E-05	0.003067
False	High	[K].VEGDTKPELELTLK.[Y]			0.00135726	0	1	1	15	A6TEV8	A6TEV8 [51-64]	0	1571.85267917	High	High	Not Found	2.2e6			2.60333466529846	High	0	7.146E-07
False	High	[K].VALCTGDMGFSACK.[T]	2xCarbamidomethyl [C4; C13]		0.00375156	0	1	2	4	A6T6Z0	A6T6Z0 [326-339]	0	1516.65928198	High	High	Not Found				2.62227749824524	High	0	2.33E-05
False	High	[K].AEEAGVDLVEISPNAEPPVCR.[I]	1xCarbamidomethyl [C20]		1.71422E-06	0	1	1	24	P33318	P33318 [46-66]	0	2252.08633726	High	High	Not Found	7.4e6	9.8e6		5.44586563110352	High	0	3.028E-12
False	High	[R].GDVLADGPSTDLGELALGQNMR.[V]	1xDeamidated [Q/N]		0.00018771	0	1	2	5	A6TGP0	A6TGP0 [780-801]	0	2230.06560192	Not Found	High	Not Found				4.60378789901733	High	0	1.699E-08
False	High	[K].EFADNLDSDFK.[V]			0.0173495	0	1	1	17	B5XNA0	B5XNA0 [28-38]	0	1300.56918726	High	High	Not Found	5.2e7			2.74093532562256	High	0	0.0002343
False	High	[K].EATFEEMIAR.[R]			0.00212731	0	1	1	30	B5XSS1	B5XSS1 [86-95]	0	1196.56159956	High	High	Not Found				3.16932511329651	High	0	1.664E-06
False	High	[K].DIGAQYIIIGHSER.[R]			0.00630681	0	1	1	3	Q7X222	Q7X222 [85-98]	0	1571.81763113	High	High	Not Found				2.27399039268494	High	0	1.301E-05
False	High	[K].VSQALDILTYTNKK.[A]			0.00442614	0	1	1	2	A6TEW7	A6TEW7 [29-42]	1	1593.88464803	High	High	Not Found				1.84090197086334	High	0	6.663E-06
False	High	[K].NFDEDSSNLVVGPINK.[Q]			4.47269E-05	0	1	1	8	A6TF98	A6TF98 [443-458]	0	1747.84971897	High	High	Not Found	6.3e6			3.69379997253418	High	0	8.91E-08
False	High	[R].AHRPIIDELQER.[M]			0.0295588	0	1	1	2	B5XUB1	B5XUB1 [443-454]	0	1476.79175078	Not Found	High	Not Found		6.2e6		1.22965204715729	High	0	0.000246
False	High	[K].ITLNMGVGEAIADKK.[L]			0.000328144	0	1	2	27	A6TEW0	A6TEW0 [34-48]	1	1559.84615407	High	High	Not Found		1.1e7		3.76620292663574	High	0	2.976E-05
False	High	[R].LTLCDVSAPAVEASR.[A]	1xCarbamidomethyl [C4]		3.00522E-05	0	1	2	9	A6THY6	A6THY6 [223-237]	0	1588.79993243	High	High	Not Found	6.7e6			3.30825591087341	High	0	2.094E-06
False	High	[R].YGLPAPVGYACTTPR.[E]	1xCarbamidomethyl [C11]		5.83038E-05	0	1	1	24	A6T6F6	A6T6F6 [15-29]	0	1622.79953857	High	High	Not Found	4.9e6	4.0e6		2.94879961013794	High	0	1.049E-07
False	High	[K].LDVLDGLK.[E]			0.0526883	0	1	2	18	A6TH93	A6TH93 [333-340]	0	872.5087595	High	High	Not Found		2.3e6		1.79483067989349	High	0	0.001032
False	High	[K].AEIEGEIGDSHMGLAAR.[M]			0.0397835	0	1	2	4	A6TCW1	A6TCW1 [154-170]	0	1755.83302307	High	High	Not Found	6.5e6	5.5e6		1.37568855285645	High	0.003742	0.09765
False	High	[R].DGGAQHFADCISAIR.[E]	1xCarbamidomethyl [C10]		0.00430245	0	1	1	10	B5XZS6	B5XZS6 [143-157]	0	1617.74381456	High	High	Not Found	1.1e7			2.50408029556274	High	0	0.000846
False	High	[R].GDVLADGPSTDLGELALGQNMR.[V]	2xDeamidated [Q19; N20]		0.0519685	0	1	2	2	A6TGP0	A6TGP0 [780-801]	0	2231.04961792	Not Found	High	Not Found				2.80501866340637	High	0	0.0007316
False	High	[R].ETLLDAVEHPEK.[Y]			0.000280689	0	1	1	38	A6TCJ1	A6TCJ1 [81-92]	0	1380.70053574	High	High	Not Found	1.2e7			4.08128547668457	High	0	7.166E-07
False	High	[K].KLPADTPVAAQASTGDNAEIVENTVR.[Y]	1xDeamidated [N/Q]		3.56358E-05	0	1	1	10	B5XXK6	B5XXK6 [438-463]	1	2668.34242844	High	High	Not Found	4.5e6			4.51268911361694	High	0	7.34E-10
False	High	[K].KLPADTPVAAQASTGDNAEIVENTVR.[Y]			9.60305E-06	0	1	1	13	B5XXK6	B5XXK6 [438-463]	1	2667.35841244	High	High	Not Found	9.1e6	4.6e6		5.13019037246704	High	0	6.191E-11
False	High	[R].GVDTTDTAAAALPAAQALAR.[R]			0.000825824	0	1	2	2	A6TBJ8	A6TBJ8 [142-161]	0	1883.98213005	High	Not Found	Not Found	3.0e6			2.86825251579285	High	0	2.781E-07
False	High	[K].EEGFIEDFK.[V]			0.0471889	0	1	2	4	A6TEV8	A6TEV8 [42-50]	0	1113.50988159	High	High	Not Found	2.4e6			2.05679750442505	High	0	0.0008044
False	High	[R].SHDALTAVTSLSVDK.[T]			1.6241E-05	0	1	1	109	A6T7E9	A6T7E9 [18-32]	0	1543.79622693	High	High	Not Found	1.2e7	8.7e6		3.85906958580017	High	0	1.019E-08
False	High	[R].VVNFEGTPDLVGK.[F]			0.000845598	0	1	1	12	A6T6B5	A6T6B5 [409-421]	0	1374.7263566	High	High	Not Found	4.4e6			3.47879648208618	High	0	0.0001214
False	High	[K].IYYITADSYAAAK.[S]			0.000291522	0	1	1	16	A6T5N6	A6T5N6 [430-442]	0	1449.72602223	High	High	Not Found	4.7e6	4.2e6		3.36621928215027	High	0	3.9E-08
False	High	[R].WGADTVMDLSTGR.[Y]			0.000208312	0	1	2	24	A6TGQ1	A6TGQ1 [262-274]	0	1408.65253972	High	High	Not Found	1.0e7	1.0e7		4.16037559509277	High	0	1.481E-07
False	High	[R].DWYVVDATGK.[T]			0.0067375	0	1	1	30	B5XSS1	B5XSS1 [14-23]	0	1153.55241511	High	High	Not Found	1.4e6	2.6e6		3.14295768737793	High	0	9.252E-05
False	High	[R].LLVDACYSPVER.[I]	1xCarbamidomethyl [C6]		0.00493402	0	1	1	4	A6TEU8	A6TEU8 [171-182]	0	1421.70932664	Not Found	High	Not Found		3.4e6		2.3396954536438	High	0	9.685E-05
False	High	[R].GFAVTPPELTK.[D]			0.00987055	0	1	1	8	B5XZB2	B5XZB2 [118-128]	0	1159.63575081	High	High	Not Found				2.30748105049133	High	0.0004224	0.01177
False	High	[K].IVSYAQGFSQLR.[A]			0.000899252	0	2	2	8	P00350; P41576	P00350 [330-341]; P41576 [330-341]	0	1368.72702534	High	High	Not Found		5.7e6		3.05726552009583	High	0	3.285E-07
False	High	[K].AEEAGVDLVEISPNAEPPVCR.[I]	1xDeamidated [N14]; 1xCarbamidomethyl [C20]		2.61972E-05	0	1	1	2	P33318	P33318 [46-66]	0	2253.07035326	High	Not Found	Not Found	5.1e6			5.03508901596069	High	0	4.108E-10
False	High	[K].KVSQALDILTYTNK.[K]			0.00440528	0	1	1	13	A6TEW7	A6TEW7 [28-41]	1	1593.88464803	High	High	Not Found	5.0e6	4.6e6		4.02385139465332	High	0	9.469E-06
False	High	[K].NALVPWSPISEK.[Y]			0.00136369	0	1	1	43	Q9F663	Q9F663 [99-110]	0	1340.72087734	High	High	Not Found	4.3e6			2.69123506546021	High	0	3.001E-05
False	High	[R].SNNTEPSWFPDSQNLAFTSDQAGRPQVYK.[V]			0.00512397	0	1	1	6	B5XZC1	B5XZC1 [288-316]	0	3284.52430833	High	Not Found	Not Found	4.1e6			3.7019784450531	High	0	8.751E-06
False	High	[K].YYCLSMLPYPSGR.[L]	1xCarbamidomethyl [C3]		0.0150716	0	1	2	2	A6T6A3	A6T6A3 [35-47]	0	1606.73924655	Not Found	High	Not Found		4.6e6		2.37295746803284	High	0	0.0001498
False	High	[R].GANFDAYAGQDIVSNASCTTNCLAPLAK.[V]	1xDeamidated [N/Q]; 2xCarbamidomethyl [C18; C22]		0.000407966	0	1	1	11	P24164	P24164 [127-154]	0	2930.32949784	High	High	Not Found	5.6e6	7.3e6		3.85547208786011	High	0	7.326E-08
False	High	[R].GANFDAYAGQDIVSNASCTTNCLAPLAK.[V]	2xCarbamidomethyl [C18; C22]		8.62906E-07	0	1	1	33	P24164	P24164 [127-154]	0	2929.34548184	High	High	Not Found	4.5e6	1.1e7		5.69595670700073	High	0	6.853E-11
False	High	[R].AVEQALEDNCPLICFSASGGAR.[M]	1xDeamidated [N9]; 2xCarbamidomethyl [C10; C14]		0.000236712	0	1	1	2	A6TC02	A6TC02 [145-166]	0	2366.07512136	High	Not Found	Not Found	8.9e6			4.29126071929932	High	0	2.63E-08
False	High	[R].AVEQALEDNCPLICFSASGGAR.[M]	2xCarbamidomethyl [C10; C14]		0.00519707	0	1	1	4	A6TC02	A6TC02 [145-166]	0	2365.09110536	Not Found	High	Not Found		9.0e6		3.59700322151184	High	0	9.016E-06
False	High	[R].DNVVIYEGELESLR.[R]			0.0006899	0	1	2	10	A6TEI7	A6TEI7 [839-852]	0	1635.82244165	High	High	Not Found		6.2e6		3.99974989891052	High	0	4.857E-07
False	High	[R].DIALAIPNIPHDDVPVGR.[D]			0.00130684	0	1	2	3	A6T6Z0	A6T6Z0 [98-115]	0	1912.02868637	High	High	Not Found	7.9e6			3.46095299720764	High	0	6.607E-07
False	High	[K].TSLLDYIR.[S]			0.0618283	0	1	2	2	A6TEI7	A6TEI7 [411-418]	0	980.54112222	Not Found	High	Not Found				1.79580533504486	High	0	0.001027
False	High	[R].ASLPTIELALK.[Q]			0.0315487	0	1	1	6	B5XUB8	B5XUB8 [39-49]	0	1155.69835105	High	High	Not Found				1.98161125183105	High	0	0.0003171
False	High	[K].QLAMHVAASKPEFVKPEDVSAEVVEK.[E]			0.00809813	0	1	1	14	A6T4X2	A6T4X2 [168-193]	0	2838.47060545	High	High	Not Found	1.2e7	1.7e7		2.62150287628174	High	0	0.0002102
False	High	[R].SNNTEPSWFPDSQNLAFTSDQAGRPQVYK.[V]	1xDeamidated [N/Q]		0.000352289	0	1	1	27	B5XZC1	B5XZC1 [288-316]	0	3285.50832433	High	High	Not Found	6.6e6	1.5e7		4.41826581954956	High	0	5.578E-08
False	High	[K].IIELAGHLDTYIPEPER.[A]			1.1771E-05	0	1	1	337	A6TEX7	A6TEX7 [189-205]	0	1966.02801763	High	High	Not Found	2.7e7	8.7e6		4.2852897644043	High	0	2.052E-08
False	High	[R].SGETEDATIADLAVGTAAGQIK.[T]			3.72268E-08	0	1	2	59	A6TD53	A6TD53 [372-393]	0	2118.05608267	High	High	Not Found	7.6e6	1.5e7		6.6406512260437	High	0	2.394E-14
False	High	[K].AEYTPHVDTGDYIIVLNAEK.[V]	1xDeamidated [N17]		1.01644E-05	0	1	1	3	B5XSS1	B5XSS1 [42-61]	0	2249.09721965	High	High	Not Found				4.61421871185303	High	0	6.892E-11
False	High	[K].AEYTPHVDTGDYIIVLNAEK.[V]			1.05567E-05	0	1	1	27	B5XSS1	B5XSS1 [42-61]	0	2248.11320365	High	High	Not Found	1.1e7			4.47922706604004	High	0	2.369E-07
False	High	[R].DALVADFPGLTR.[D]			0.0302549	0	1	1	5	A6TCD0	A6TCD0 [27-38]	0	1274.67392716	High	High	Not Found	5.7e6	8.0e6		2.52468657493591	High	0	0.0002582
False	High	[R].IATVTNFPHGNDDIDIALAETR.[A]	1xDeamidated [N]		0.00125236	0	1	1	5	B5Y277	B5Y277 [70-91]	0	2384.17284412	High	High	Not Found	6.2e6			3.64971876144409	High	0	6.118E-07
False	High	[R].IATVTNFPHGNDDIDIALAETR.[A]			9.18458E-05	0	1	1	12	B5Y277	B5Y277 [70-91]	0	2383.18882812	High	High	Not Found	1.2e7	8.5e6		3.43769836425781	High	0	4.389E-09
False	High	[K].IELSSAQQTDVNLPYITADATGPK.[H]	1xDeamidated [N/Q]		2.05206E-06	0	1	2	34	A6T4F4	A6T4F4 [271-294]	0	2533.26680397	High	High	Not Found	1.3e7	1.1e7		4.13863468170166	High	0	2.26E-11
False	High	[K].IELSSAQQTDVNLPYITADATGPK.[H]			1.53308E-07	0	1	2	59	A6T4F4	A6T4F4 [271-294]	0	2532.28278797	High	High	Not Found	1.4e7	4.3e6		5.21225261688232	High	0	1.839E-11
False	High	[R].VNWLGLGPQENYPDR.[L]			0.0204405	0	1	2	6	A6TI29	A6TI29 [896-910]	0	1757.86055851	High	High	Not Found	1.1e7			3.23012757301331	High	0	0.0006793
False	High	[R].EFGYAQVEVVNDSALVR.[G]			2.82585E-05	0	2	2	18	B5XNM4; A6TCC2	B5XNM4 [107-123]; A6TCC2 [107-123]	0	1895.94976733	High	High	Not Found	6.4e6	4.3e6		4.99852657318115	High	0	3.273E-09
False	High	[R].TASITGACVALADALNK.[L]	1xCarbamidomethyl [C8]		0.000120864	0	1	1	10	B5XTF9	B5XTF9 [127-143]	0	1675.8683463	High	High	Not Found	4.7e6			4.1806697845459	High	0	1.29E-05
False	High	[R].SGETEDATIADLAVGTAAGQIK.[T]	1xDeamidated [Q20]		7.81916E-05	0	1	2	4	A6TD53	A6TD53 [372-393]	0	2119.04009867	High	High	Not Found		1.0e7		4.54884624481201	High	0	3.253E-09
False	High	[R].VTIDFTGSVDGEEFEGGK.[A]			3.84398E-05	0	1	2	52	A6T5H9	A6T5H9 [164-181]	0	1886.86542852	High	High	Not Found	6.6e6	1.6e7		4.51820993423462	High	0	8.47E-09
False	High	[K].GDGEQVAGGETVANWDPHTMPVITEVSGFIR.[F]			2.85827E-06	0	1	1	23	A6TGP1	A6TGP1 [1006-1036]	0	3269.55316564	High	High	Not Found		5.4e6		4.23767328262329	High	0	6.297E-12
False	High	[R].VVPYWNETILPR.[L]			0.000560205	0	1	1	21	B5XZB2	B5XZB2 [161-172]	0	1486.80527564	High	High	Not Found	2.3e6			2.5129919052124	High	0	1.259E-05
False	High	[K].LLDNAAADLAAISGQKPLITK.[A]	1xDeamidated [Q/N]		7.89354E-05	0	1	1	5	A6TEW0	A6TEW0 [49-69]	0	2124.19106052	High	High	Not Found		1.5e7		4.35412359237671	High	0	3.317E-09
False	High	[K].LLDNAAADLAAISGQKPLITK.[A]			4.86633E-07	0	1	1	33	A6TEW0	A6TEW0 [49-69]	0	2123.20704452	High	High	Not Found	9.5e6			5.51196050643921	High	0	7.823E-13
False	High	[K].TEIIEESEGEVAGIK.[S]			0.000261451	0	1	1	2	B5XUF3	B5XUF3 [163-177]	0	1603.80612285	High	Not Found	Not Found	4.0e6			3.31939768791199	High	0	3.171E-08
False	High	[R].QIASLGIYPAVDPLDSTSR.[Q]			5.32888E-05	0	1	2	22	A6TG36	A6TG36 [325-343]	0	2003.04439592	High	High	Not Found				4.43573379516602	High	0	1.731E-09
False	High	[K].LGLIEVQAPILSR.[V]			0.000576342	0	1	2	8	A6TG48	A6TG48 [27-39]	0	1408.85222582	High	High	Not Found	8.4e6	1.1e7		2.72544884681702	High	0	7.022E-06
False	High	[R].LVITPVDGSEPYEEMIPK.[W]			0.000886575	0	1	1	9	A6TGP1	A6TGP1 [1175-1192]	0	2017.01982068	High	High	Not Found				3.70851016044617	High	0	1.793E-06
False	High	[R].LAFDEFDELAGDR.[A]			0.000512027	0	1	2	8	A6T4Y7	A6T4Y7 [81-93]	0	1497.68561391	High	High	Not Found	1.1e7			3.89414548873901	High	0	1.129E-07
False	High	[R].NSPVPIGTVPIYQALEK.[V]			2.25148E-05	0	1	2	18	A6TGQ1	A6TGQ1 [286-302]	0	1826.00582571	High	High	Not Found				3.53163838386536	High	0	7.867E-08
False	High	[R].VGQQFPLPTYATSGSAGLDLR.[A]			0.000326594	0	1	2	6	A6TFN1	A6TFN1 [14-34]	0	2178.11895779	High	High	Not Found	6.4e6			3.14888310432434	High	0	8.741E-07
False	High	[R].WTDDDLYGIIR.[A]			0.0175953	0	1	1	10	B5Y235	B5Y235 [32-42]	0	1366.66375636	High	High	Not Found	9.9e6			2.21973276138306	High	7.46E-05	0.003568
False	High	[R].VALAGAQAYYGVEPDLTCLGK.[I]	1xDeamidated [Q7]; 1xCarbamidomethyl [C18]		0.00140296	0	1	2	2	A6T4V8	A6T4V8 [245-265]	0	2197.08454686	High	Not Found	Not Found	5.1e6			4.05733060836792	High	0	7.613E-07
False	High	[K].GDGEQVAGGETVANWDPHTMPVITEVSGFIR.[F]	1xDeamidated [N/Q]		2.3054E-05	0	1	1	23	A6TGP1	A6TGP1 [1006-1036]	0	3270.53718164	High	High	Not Found	4.6e6	3.4e6		4.38318729400635	High	0	3.482E-05
False	High	[R].VALAGAQAYYGVEPDLTCLGK.[I]	1xCarbamidomethyl [C18]		0.000347322	0	1	2	7	A6T4V8	A6T4V8 [245-265]	0	2196.10053086	High	High	Not Found		9.9e6		4.43376398086548	High	0	6.191E-08
False	High	[R].GMNDYLPGETALWQR.[I]			0.0194145	0	1	1	4	B5XNL6	B5XNL6 [10-24]	0	1750.82173018	High	High	Not Found	9.7e6	7.8e6		3.18291044235229	High	0	0.0002397
False	High	[R].IETLFTNDLDHGPYISETVR.[V]			0.00398923	0	1	2	1	A6TGP0	A6TGP0 [333-352]	0	2320.14556637	High	Not Found	Not Found				2.77772283554077	High	0	5.461E-06
False	High	[K].QFENPVYWGVDLSSEHER.[Y]			0.000292905	0	1	1	5	A6T726	A6T726 [326-343]	0	2192.00432197	High	High	Not Found	9.4e6			3.61389231681824	High	0	3.917E-08
False	High	[R].YTLAGTEVSALLGR.[M]			5.83038E-05	0	1	2	40	A6TG36	A6TG36 [248-261]	0	1450.79001944	High	High	Not Found	1.1e7	9.7e6		4.05925321578979	High	0	1.863E-09
False	High	[R].VGFFNPIANGAEEETRLDLDR.[I]	2xDeamidated [N5; N9]		0.0263076	0	1	1	4	A6TCL7	A6TCL7 [36-56]	1	2365.1306454	High	High	Not Found	6.6e6			2.44479131698608	High	0	0.000197
False	High	[R].VGFFNPIANGAEEETRLDLDR.[I]	1xDeamidated [N]		0.000123175	0	1	1	18	A6TCL7	A6TCL7 [36-56]	1	2364.1466294	High	High	Not Found		9.5e6		3.33090734481812	High	0	3.013E-08
False	High	[R].AEADLAVALEENNIPFEYQLGEGAFYGPK.[I]	2xDeamidated [N13; Q/N]		0.000100966	0	1	1	3	B5XQC6	B5XQC6 [437-465]	0	3157.48881816	High	Not Found	Not Found				5.45664358139038	High	0	5.243E-09
False	High	[R].AEADLAVALEENNIPFEYQLGEGAFYGPK.[I]	1xDeamidated [N/Q]		4.12685E-05	0	1	1	40	B5XQC6	B5XQC6 [437-465]	0	3156.50480216	High	High	Not Found	2.7e6			5.47399091720581	High	0	1.6E-08
False	High	[R].AEADLAVALEENNIPFEYQLGEGAFYGPK.[I]			8.23711E-05	0	1	1	7	B5XQC6	B5XQC6 [437-465]	0	3155.52078616	High	High	Not Found		3.6e6		4.36406993865967	High	0	1.209E-05
False	High	[K].NSIQSIEDYPKPGILFR.[D]			0.00224091	0	1	2	1	A6T5N2	A6T5N2 [13-29]	0	1977.04400206	Not Found	High	Not Found				1.86983096599579	High	0	1.837E-06
False	High	[K].LTDAELPTTESLALTIDR.[V]			1.69005E-06	0	1	1	35	B5XZB2	B5XZB2 [143-160]	0	1959.02807712	High	High	Not Found	2.4e6	7.2e6		4.93985748291016	High	0	2.761E-11
False	High	[R].LDRWELELNSAIPGDAR.[D]			0.00285204	0	1	1	8	Q9F663	Q9F663 [161-177]	1	1954.99811448	Not Found	High	Not Found				3.90260863304138	High	0	3.571E-06
False	High	[R].NVALEEQAVEAVLAK.[A]			7.19449E-06	0	1	2	49	A6T5H9	A6T5H9 [400-414]	0	1583.86391257	High	High	Not Found	1.2e7	1.1e7		4.65258646011353	High	0	3.806E-09
False	High	[K].IQLVGDDLFVTNTK.[I]			6.88101E-05	0	1	2	38	A6TD53	A6TD53 [312-325]	0	1562.84244888	High	High	Not Found				4.12253952026367	High	0	2.559E-09
False	High	[R].EQIIFPEIDYDK.[V]			0.000965402	0	1	2	22	A6TEW0	A6TEW0 [134-145]	0	1509.74715155	High	High	Not Found				3.55432558059692	High	0	4.177E-06
False	High	[K].GSPLFMEIEPR.[F]			0.00466218	0	1	2	14	P40785	P40785 [95-105]	0	1275.64018423	High	High	Not Found	1.1e7			3.24876642227173	High	0	0.0001854
False	High	[K].IGVPFVEGGVIK.[A]			0.000179032	0	1	1	51	B5XSV5	B5XSV5 [49-60]	0	1214.71433548	High	High	Not Found	9.5e6			2.54004836082459	High	0	4.278E-07
False	High	[R].ELESQHPELITPDSPTQR.[V]			0.0418584	0	1	2	2	A6TC47	A6TC47 [44-61]	0	2077.01963766	High	Not Found	Not Found	1.4e6			2.58742022514343	High	0.000262	0.01021
False	High	[K].ILADIAVFDK.[V]			0.00509983	0	1	1	37	B5XQC9	B5XQC9 [94-103]	0	1104.62993718	High	High	Not Found	6.4e6	5.5e6		2.81625175476074	High	0	9.963E-06
False	High	[K].EISDGLASAER.[A]			0.00765263	0	1	2	2	B5XZM0	B5XZM0 [39-49]	0	1147.55895697	High	Not Found	Not Found	6.8e6			2.80659174919128	High	0	1.874E-05
False	High	[R].EFNPSGIILSGGPESTTEENSPR.[A]	1xDeamidated [N]		0.00273323	0	2	2	3	B5XNM4; A6TCC2	B5XNM4 [48-70]; A6TCC2 [48-70]	0	2419.12595343	High	Not Found	Not Found	2.0e7			3.22760105133057	High	0	4.372E-06
False	High	[R].EFNPSGIILSGGPESTTEENSPR.[A]			2.52237E-05	0	2	2	21	B5XNM4; A6TCC2	B5XNM4 [48-70]; A6TCC2 [48-70]	0	2418.14193743	High	High	Not Found	1.3e7	2.1e7		4.53105497360229	High	0	9.789E-10
False	High	[R].VGYINDQYVLNPTQEELK.[S]	1xDeamidated [Q/N]		8.04443E-05	0	1	2	4	A6TEI3	A6TEI3 [154-171]	0	2124.04954124	High	High	Not Found		1.1e7		4.66573286056519	High	0	3.437E-09
False	High	[R].VGYINDQYVLNPTQEELK.[S]			7.05954E-06	0	1	2	25	A6TEI3	A6TEI3 [154-171]	0	2123.06552524	High	High	Not Found	1.1e7	1.0e7		5.35833072662354	High	0	3.452E-11
False	High	[K].GFLAAAVLAR.[S]			0.000703085	0	1	1	56	Q9F663	Q9F663 [73-82]	0	988.59382654	High	High	Not Found	8.8e6	7.1e6		3.5434935092926	High	0	3.845E-07
False	High	[K].HANPCGVAVSNSILDAYDR.[A]	1xDeamidated [N11]; 1xCarbamidomethyl [C5]		0.000381808	0	1	2	4	A6TGR3	A6TGR3 [288-306]	0	2059.95017869	High	Not Found	Not Found	6.0e6			3.97245717048645	High	0	1.828E-07
False	High	[K].EQGLTPVLCIGETEAENEAGK.[T]	1xCarbamidomethyl [C9]		0.000345682	0	1	1	5	Q7X222	Q7X222 [118-138]	0	2245.06526743	High	High	Not Found		1.0e7		3.47045016288757	High	0	5.375E-08
False	High	[R].DRGEDALIVYDDLSK.[Q]			0.00500441	0	1	1	10	A6TG38	A6TG38 [251-265]	1	1708.83881994	High	High	Not Found	7.9e6	8.0e6		3.6162440776825	High	0	8.37E-06
False	High	[R].VGFFNPIANGAEEETR.[L]	1xDeamidated [N9]		1.30264E-06	0	1	1	39	A6TCL7	A6TCL7 [36-51]	0	1751.82350468	High	High	Not Found		4.5e6		5.55637836456299	High	0	2.792E-10
False	High	[R].VGFFNPIANGAEEETR.[L]			4.47269E-05	0	1	1	7	A6TCL7	A6TCL7 [36-51]	0	1750.83948868	High	High	Not Found				4.35189962387085	High	0	1.135E-09
False	High	[R].YASIDELPAGSVVGTSSLR.[R]			0.000615824	0	1	1	4	A6TGI8	A6TGI8 [113-131]	0	1921.98654671	High	High	Not Found		8.5e6		3.07778429985046	High	0	6.51E-05
False	High	[R].DEIIDEDDLPIK.[M]			0.00285204	0	1	2	2	A6T6Z0	A6T6Z0 [248-259]	0	1414.6947816	Not Found	High	Not Found				3.21813678741455	High	0	2.91E-06
False	High	[K].SLGQFNLDGINPAPR.[G]			9.51256E-06	0	1	2	29	A6T4F4	A6T4F4 [453-467]	0	1598.82853016	High	High	Not Found	4.4e6			3.54058980941772	High	0	1.094E-07
False	High	[K].NFIFSSSATVYGDQPK.[I]			0.000127929	0	1	1	22	P45602	P45602 [118-133]	0	1760.84899074	High	High	Not Found	1.2e7	1.8e7		4.53132295608521	High	0	3.083E-07
False	High	[K].TPEGQAPEEIITEQHDDVEAVEPEVSAEQVDPR.[D]	2xDeamidated [Q14; Q29]		0.00121731	0	1	2	1	A6TCM1	A6TCM1 [8-40]	0	3645.65623	High	Not Found	Not Found	1.4e7			4.62821769714355	High	0	5.788E-07
False	High	[K].TPEGQAPEEIITEQHDDVEAVEPEVSAEQVDPR.[D]	1xDeamidated [Q]		1.84037E-06	0	1	2	16	A6TCM1	A6TCM1 [8-40]	0	3644.672214	High	High	Not Found	1.1e7	3.4e6		5.37162017822266	High	0	2.379E-11
False	High	[K].TPEGQAPEEIITEQHDDVEAVEPEVSAEQVDPR.[D]			1.20192E-06	0	1	2	12	A6TCM1	A6TCM1 [8-40]	0	3643.688198	High	High	Not Found	7.1e7			5.40459871292114	High	0	1.221E-12
False	High	[R].GATIVGHWPTAGYHFEASK.[G]			0.00034897	0	1	1	1	O07026	O07026 [113-131]	0	2028.99263522	Not Found	High	Not Found		7.3e6		3.31972217559814	High	0	5.474E-08
False	High	[K].NALVPWSPISEK.[Y]	1xDeamidated [N1]		0.0301144	0	1	1	10	Q9F663	Q9F663 [99-110]	0	1341.70489334	High	High	Not Found				2.21166157722473	High	0.0001914	0.009077
False	High	[K].DLAVSSGSACTSASLEPSYVLR.[A]	1xCarbamidomethyl [C10]		4.61049E-06	0	1	2	14	A6TCF1	A6TCF1 [319-340]	0	2270.09690192	High	High	Not Found	5.9e6	6.5e6		4.67599391937256	High	0	8.199E-11
False	High	[R].LINYLVDEFKK.[D]			0.0188766	0	1	2	3	A6T4F4	A6T4F4 [236-246]	1	1381.77257855	Not Found	High	Not Found		2.8e6		1.99173057079315	High	0	0.0001041
False	High	[K].EQGLTPVLCIGETEAENEAGK.[T]	1xDeamidated [Q/N]; 1xCarbamidomethyl [C9]		0.000206349	0	1	1	5	Q7X222	Q7X222 [118-138]	0	2246.04928343	High	Not Found	Not Found	1.5e7			3.60307884216309	High	0	2.036E-08
False	High	[K].EAYELVAPILK.[Q]			0.00178577	0	1	1	32	P41576	P41576 [147-157]	0	1245.70891571	High	High	Not Found	3.7e6	9.8e6		3.3291802406311	High	0	3.353E-06
False	High	[K].FAAPEVMVEAIR.[A]			0.00507581	0	1	1	10	B5XYE8	B5XYE8 [20-31]	0	1332.69803344	High	High	Not Found		9.5e6		2.67569017410278	High	0	0.0002157
False	High	[R].FLSQPFFVAEVFTGSPGK.[Y]			4.08796E-05	0	1	2	27	A6TG36	A6TG36 [400-417]	0	1958.00582571	High	High	Not Found				3.50483226776123	High	0	4.677E-06
False	High	[R].FTGWYDVDLSEK.[G]			0.000598582	0	1	1	23	B5XZB2	B5XZB2 [22-33]	0	1459.67398665	High	High	Not Found				4.00874900817871	High	0	1.518E-07
False	High	[K].FTGEVSLTGQPFVMEPSK.[S]			1.1217E-07	0	1	1	26	A6T4X2	A6T4X2 [223-240]	0	1953.96264021	High	High	Not Found	6.1e6	8.3e6		5.64550113677979	High	0	4.51E-08
False	High	[K].AVAAVNGPIAQAILGK.[D]	1xDeamidated [N6]		7.63627E-05	0	1	2	37	A6TD53	A6TD53 [67-82]	0	1493.86860454	High	High	Not Found				4.11409187316895	High	0	1.966E-08
False	High	[K].AVAAVNGPIAQAILGK.[D]			1.8195E-05	0	1	2	18	A6TD53	A6TD53 [67-82]	0	1492.88458854	High	High	Not Found				4.18380928039551	High	0	4.308E-08
False	High	[K].FIEQDPEGQYGLEAAFR.[S]	1xDeamidated [Q]		0.000670585	0	1	2	3	A6TGP0	A6TGP0 [38-54]	0	1970.91304787	High	Not Found	Not Found				3.11375784873962	High	0	1.879E-07
False	High	[K].FIEQDPEGQYGLEAAFR.[S]			1.48025E-06	0	1	2	30	A6TGP0	A6TGP0 [38-54]	0	1969.92903187	High	High	Not Found		6.9e6		5.28561162948608	High	0	9.219E-12
False	High	[R].VTITIAADSIENAVK.[S]			3.75406E-05	0	1	2	31	A6T5H9	A6T5H9 [15-29]	0	1544.85301354	High	High	Not Found	1.2e7	1.1e7		4.04725742340088	High	0	8.14E-10
False	High	[K].VTIEGWNGPVEVEQIK.[G]			2.00019E-05	0	1	2	16	A6TCB0	A6TCB0 [52-67]	0	1797.93814007	High	High	Not Found		9.4e6		3.8419828414917	High	0	3.909E-06
False	High	[K].LESLVEDLVNR.[S]			0.00208745	0	1	2	24	A6T4F4	A6T4F4 [305-315]	0	1286.69505648	High	High	Not Found	3.7e6	8.6e6		3.53371238708496	High	0	1.762E-06
False	High	[R].EFICIDTGGIDGTEEGVETR.[M]	1xCarbamidomethyl [C4]		1.82814E-05	0	1	1	6	A6TCD0	A6TCD0 [51-70]	0	2197.99176816	High	High	Not Found	1.1e7	8.8e6		4.85120010375977	High	0	2.136E-10
False	High	[R].EGEDDFLNDWR.[V]			0.00550001	0	1	1	7	A6T5N6	A6T5N6 [182-192]	0	1395.58114889	High	High	Not Found				3.1865439414978	High	0	1.002E-05
False	High	[R].NELNEAAETLANFLQDEANIHAIQR.[A]	2xDeamidated [N12; N]		0.000610022	0	1	2	3	A6T518	A6T518 [8-32]	0	2826.35405613	Not Found	High	Not Found				4.16543769836426	High	0	1.575E-07
False	High	[R].NELNEAAETLANFLQDEANIHAIQR.[A]	1xDeamidated [N/Q]		0.00135085	0	1	2	9	A6T518	A6T518 [8-32]	0	2825.37004013	Not Found	High	Not Found				4.53875350952148	High	0	7.904E-07
False	High	[R].NELNEAAETLANFLQDEANIHAIQR.[A]			0.000157552	0	1	2	12	A6T518	A6T518 [8-32]	0	2824.38602413	High	High	Not Found	3.8e6	2.6e6		3.7150866985321	High	0	4.796E-07
False	High	[R].AASDEYNWDLNYGEIAK.[I]	1xDeamidated [N]		0.00030421	0	1	1	3	P41576	P41576 [342-358]	0	1959.86067792	Not Found	High	Not Found				4.75670289993286	High	0	8.539E-08
False	High	[R].AASDEYNWDLNYGEIAK.[I]			2.00968E-05	0	1	1	23	P41576	P41576 [342-358]	0	1958.87666192	High	High	Not Found				4.5272274017334	High	0	1.847E-09
False	High	[K].EQGLTPVLCIGETEAENEAGKTEEVCAR.[Q]	1xDeamidated [N/Q]; 2xCarbamidomethyl [C9; C26]		0.00026519	0	1	1	5	Q7X222	Q7X222 [118-145]	1	3091.41943489	High	High	Not Found				2.20731425285339	High	0	3.242E-05
False	High	[K].EQGLTPVLCIGETEAENEAGKTEEVCAR.[Q]	2xCarbamidomethyl [C9; C26]		1.5157E-06	0	1	1	16	Q7X222	Q7X222 [118-145]	1	3090.43541889	High	High	Not Found	2.6e7	8.5e6		4.51531791687012	High	0	2.185E-11
False	High	[K].TGTCGVYGTANDYAVVWPTGR.[A]	1xDeamidated [N11]; 1xCarbamidomethyl [C4]		2.81796E-06	0	1	1	18	Q9F663	Q9F663 [234-254]	0	2246.01825819	High	High	Not Found		8.1e6		5.09842395782471	High	0	6.093E-12
False	High	[K].TGTCGVYGTANDYAVVWPTGR.[A]	1xCarbamidomethyl [C4]		6.49547E-07	0	1	1	42	Q9F663	Q9F663 [234-254]	0	2245.03424219	High	High	Not Found	1.5e7	2.1e7		4.98742198944092	High	0	4.395E-13
False	High	[K].GTFPNELSLGTLK.[V]			0.0121418	0	1	1	6	B5XSW5	B5XSW5 [164-176]	0	1376.74200666	High	High	Not Found	6.3e6			2.7738676071167	High	0	4.528E-05
False	High	[K].LDLYITVK.[G]			0.0371146	0	1	2	26	A6TEN8	A6TEN8 [61-68]	0	964.57135974	High	High	Not Found	2.4e6			1.95433330535889	High	0	0.0006032
False	High	[K].VGGSLEAAVTLYADADLAAK.[L]			0.054157	0	1	1	5	B5Y235	B5Y235 [832-851]	0	1935.0069478	High	High	Not Found		2.7e6		2.42030119895935	High	0	0.0007947
False	High	[K].MVVTLIHPIAMDDGLR.[F]	1xOxidation [M1]		0.00699665	0	1	1	5	A6TEX7	A6TEX7 [359-374]	0	1796.93973722	Not Found	High	Not Found				2.85496377944946	High	0	1.587E-05
False	High	[R].AYALQDQGYDTVEANHQLGFAADER.[D]			4.45157E-05	0	1	2	7	A6T7Y5	A6T7Y5 [104-128]	0	2782.27032571	High	High	Not Found	9.7e6	5.8e6		3.79104518890381	High	0	6.776E-07
False	High	[R].AIHTLWNVLDELDQAWLPVEK.[S]			3.46379E-05	0	1	1	2	B5XZB2	B5XZB2 [63-83]	0	2490.30273571	High	High	Not Found		5.4e6		3.70047760009766	High	0	6.958E-10
False	High	[K].AAQGLIDAAR.[N]			0.014179	0	1	1	17	A6T4J7	A6T4J7 [898-907]	0	985.54251919	High	High	High				2.16973948478699	High	0	0.001356
False	High	[R].HYGALQGLNK.[A]			0.00181988	0	1	1	38	B5XZB2	B5XZB2 [91-100]	0	1100.58471834	High	High	High				3.08372783660889	High	0	1.238E-06
False	High	[R].IAYNVEAAR.[V]			0.0111559	0	1	1	22	A6TEU8	A6TEU8 [183-191]	0	1006.53162016	High	High	High	1.9e7		1.2e8	2.53535938262939	High	0	4.171E-05
False	High	[K].DAMFTTSSENR.[E]			0.00522167	0	1	1	18	B5XQC6	B5XQC6 [315-325]	0	1258.5368413	High	High	High		1.1e6	2.9e7	3.27229452133179	High	0	3.261E-05
False	High	[R].LHQCGLPK.[K]	1xCarbamidomethyl [C4]		0.0388737	0	1	1	3	A6TGP1	A6TGP1 [363-370]	0	952.50329731	High	Not Found	Not Found	1.1e6			1.58252489566803	High	0	0.0004181
False	High	[K].TTCTGVEMFR.[K]	1xCarbamidomethyl [C3]; 1xOxidation [M8]		0.0073346	0	1	1	12	A6TEX7	A6TEX7 [254-263]	0	1217.52891994	High	High	High			1.6e7	2.99099373817444	High	0	1.736E-05
False	High	[K].TTCTGVEMFR.[K]	1xCarbamidomethyl [C3]		0.00369876	0	1	1	31	A6TEX7	A6TEX7 [254-263]	0	1201.53400494	High	High	High			3.0e7	3.19456148147583	High	0	4.738E-06
False	High	[R].ELDAETAQAIISR.[Q]			0.000207328	0	1	2	14	A6TGR3	A6TGR3 [325-337]	0	1416.73289846	High	High	Not Found	7.6e6	4.1e6		3.62528467178345	High	0	2.53E-07
False	High	[K].ADAFAVIVK.[A]			0.00686586	0	1	1	19	Q7X222	Q7X222 [239-247]	0	933.54039399	High	High	Not Found	7.5e6	2.3e6		3.06724524497986	High	0	1.642E-05
False	High	[K].DDKHSEAVIAAAAR.[L]			0.000419718	0	1	1	19	Q9F663	Q9F663 [269-282]	1	1453.73938083	High	High	High				3.30519127845764	High	0	7.778E-08
False	High	[K].VMSTGQVYNADR.[L]			0.000165189	0	1	2	19	A6TCI3	A6TCI3 [225-236]	0	1340.626325	High	High	High		3.6e6	1.4e7	3.87555289268494	High	0	1.336E-08
False	High	[R].EILQDSSVTR.[N]			0.00286556	0	1	1	17	A6T5N6	A6T5N6 [337-346]	0	1147.59534249	High	High	High	1.9e7		4.6e7	2.87963914871216	High	0	2.919E-06
False	High	[R].ALNAAGFR.[I]			0.0321409	0	1	1	9	A6TEV0	A6TEV0 [99-106]	0	819.44716237	High	High	High	4.5e7		1.1e8	1.93095254898071	High	0	0.0002906
False	High	[R].SIGDTTFR.[L]			0.0244145	0	1	1	21	Q9F663	Q9F663 [153-160]	0	896.44722186	High	High	High	2.5e8	2.1e8	3.8e8	1.78968906402588	High	0	0.0001715
False	High	[K].VAEADMATMEK.[K]			0.0294215	0	1	2	10	A6T6A3	A6T6A3 [290-300]	0	1195.53333589	Not Found	High	High				2.26006650924683	High	0	0.0002452
False	High	[K].VPMNIVAQR.[Y]			0.0146529	0	1	1	34	A6T5H9	A6T5H9 [49-57]	0	1027.57171087	High	High	High			5.5e6	2.36884570121765	High	0	0.000108
False	High	[K].SLEEAGAEVEVK.[-]			0.000222585	0	1	2	276	A6TGN9	A6TGN9 [110-121]	0	1260.6317875	High	High	High	7.9e6	5.1e6	3.6e8	4.21330833435059	High	0	2.341E-08
False	High	[R].QLALTGDEDR.[L]			0.0314023	0	1	1	6	A6TG48	A6TG48 [264-273]	0	1117.54839231	High	High	High		4.5e6	1.4e7	2.29974579811096	High	9.845E-05	0.005754
False	High	[K].EACAAANVLLK.[V]	1xCarbamidomethyl [C3]		0.0112614	0	1	1	10	B5Y277	B5Y277 [127-137]	0	1159.61396982	High	High	Not Found		1.1e7		1.99156403541565	High	0	0.0001039
False	High	[R].IDVQQVEAK.[-]			0.0621106	0	1	1	3	A6TCD4	A6TCD4 [365-373]	0	1029.55750051	Not Found	High	High		2.9e7	1.0e7	1.88680994510651	High	9.845E-05	0.00535
False	High	[K].SLYEADLVDEAK.[R]			0.000437984	0	1	1	16	B5XUB8	B5XUB8 [232-243]	0	1352.65800222	High	High	Not Found				3.35835766792297	High	0	1.264E-06
False	High	[K].SQPVLVQPGQTDK.[L]			0.00223034	0	1	2	24	A6TG08	A6TG08 [290-302]	0	1396.74306926	High	High	High	2.2e6	3.7e6	7.9e6	2.71143317222595	High	0	0.001385
False	High	[K].AGGGSATLSMGQAAAR.[F]			4.82461E-05	0	1	2	8	A6TEQ3	A6TEQ3 [218-233]	0	1405.68523681	High	High	High	1.7e6	1.2e6	4.8e6	3.80846953392029	High	0	6.798E-07
False	High	[K].ITLSTQPADGR.[W]			0.0180971	0	1	1	4	A6TCE4	A6TCE4 [7-17]	0	1158.61132692	Not Found	Not Found	High			1.6e7	2.10865259170532	High	7.46E-05	0.003352
False	High	[K].SVGGEVIEQPR.[N]			0.00202904	0	1	2	18	A6TB00	A6TB00 [61-71]	0	1170.61132692	High	High	High	1.7e6			3.24133563041687	High	0	4.766E-06
False	High	[K].NIDIQSPSAR.[G]			0.0159449	0	1	2	6	A6TBQ0	A6TBQ0 [24-33]	0	1100.56946214	High	High	High			2.5e7	2.34948921203613	High	0	7.565E-05
False	High	[K].TLNEQGTPDIR.[I]			0.0196892	0	1	1	6	B5Y277	B5Y277 [59-69]	0	1243.62770521	Not Found	High	High		2.5e6		2.57407546043396	High	0	0.0002868
False	High	[R].KITQGDDLAPGVLK.[I]			0.0014502	0	1	2	2	A6TGP0	A6TGP0 [1035-1048]	1	1454.82131956	High	Not Found	Not Found	3.6e6			2.69583082199097	High	0	8.109E-07
False	High	[R].QQDLVDYSPVSEK.[H]			0.00261937	0	2	10	17	P0A3M1; P37323	P0A3M1 [95-107]; P37323 [74-86]	0	1507.72747869	High	High	Not Found				2.71902132034302	High	0	4.804E-05
False	High	[R].AAIEAAGGKIEE.[-]			0.0420521	0	1	1	10	B5XNB2	B5XNB2 [133-144]	1	1158.60009352	Not Found	High	High			3.0e7	2.61416530609131	High	0	0.0004851
False	High	[K].IDSLTAVSR.[Q]			0.0192335	0	1	2	9	A6T4Y7	A6T4Y7 [19-27]	0	961.53128579	High	High	High		4.0e6	2.2e7	2.32226276397705	High	0	0.0007274
False	High	[R].WETELNEALPGDAR.[AD]			0.000153867	0	2	9	13	P0A3M1; P37323	P0A3M1 [161-174]; P37323 [140-153]	0	1600.76017578	High	High	High				3.08019804954529	High	0	3.199E-07
False	High	[R].IINEVNGISR.[V]	1xDeamidated [N]		0.0284777	0	2	2	10	B5XNM4; A6TCC2	B5XNM4 [500-509]; A6TCC2 [500-509]	0	1115.60551372	High	High	High	3.5e6			2.25987696647644	High	0	0.0002294
False	High	[K].LLANQEEGTQIR.[V]			0.000263938	0	1	2	22	B5XTS2	B5XTS2 [15-26]	0	1371.72266817	High	High	High		6.5e6	3.4e7	3.73166489601135	High	0	5.546E-07
False	High	[K].VQQLTQQQQQTQATTQQVAR.[R]	1xDeamidated [Q]		1.06068E-05	0	1	1	10	P27218	P27218 [61-80]	0	2314.17457546	Not Found	Not Found	High				4.01487112045288	High	0	1.562E-08
False	High	[K].VQQLTQQQQQTQATTQQVAR.[R]			1.14314E-07	0	1	1	24	P27218	P27218 [61-80]	0	2313.19055946	High	High	High	8.4e6	4.4e6	5.1e7	4.82959318161011	High	0	2.892E-11
False	High	[-].SPQPLEQIK.[L]			0.013656	0	1	1	24	P37323	P37323 [1-9]	0	1039.57823597	High	High	High			1.4e8	2.4353494644165	High	0	0.0001198
False	High	[-].MIQEQTMLNVADNSGAR.[R]	1xOxidation [M1]		2.46337E-05	0	1	1	8	A6TEW2	A6TEW2 [1-17]	0	1893.87932167	High	High	Not Found	5.4e6	4.0e6		4.14590549468994	High	0	6.026E-09
False	High	[K].VTVELTPYDLSK.[G]			0.00127629	0	1	1	19	A6T6Y1	A6T6Y1 [53-64]	0	1364.73077326	High	High	Not Found				3.13497996330261	High	0	2.886E-06
False	High	[-].MIQEQTMLNVADNSGAR.[R]	1xDeamidated [N]		2.23026E-05	0	1	1	4	A6TEW2	A6TEW2 [1-17]	0	1878.86842267	High	Not Found	Not Found				4.87234973907471	High	0	7.708E-10
False	High	[R].AVEAAGGEVCMTR.[A]	1xCarbamidomethyl [C10]		0.000419718	0	1	1	20	A6T710	A6T710 [57-69]	0	1350.61404607	High	High	High	2.2e6	8.6e5	2.2e6	4.02434158325195	High	0	7.755E-08
False	High	[R].IAGLEVK.[R]			0.066799	0	1	2	14	A6T4F4	A6T4F4 [160-166]	0	729.45051643	High	High	High	7.9e6	1.7e7	7.2e7	1.56975996494293	High	5.155E-05	0.001648
False	High	[K].LNELLEFPTPFTYK.[V]			0.0234093	0	1	1	2	B5XZS3	B5XZS3 [5-18]	0	1711.89415009	Not Found	High	Not Found				2.39385962486267	High	0	0.0001582
False	High	[R].IGSEAYNQQLSEK.[R]			1.63955E-05	0	1	1	38	P24017	P24017 [262-274]	0	1466.712163	High	High	High	2.3e6	1.3e7		4.69967889785767	High	0	1.42E-09
False	High	[K].IIGEQLGVK.[Q]			0.0120848	0	1	1	28	B5XXH6	B5XXH6 [11-19]	0	956.57750774	High	High	High			2.5e7	1.96837306022644	High	0	9.107E-05
False	High	[R].ADLNVPVK.[D]			0.037287	0	1	1	21	B5XUB8	B5XUB8 [20-27]	0	855.49344381	High	High	High			5.6e7	2.70645356178284	High	0	0.001258
False	High	[K].LGEFAPTR.[T]			0.00790945	0	1	1	29	B5XN98	B5XN98 [71-78]	0	890.47304272	High	High	High	7.0e7	5.1e7	3.1e8	2.94387936592102	High	0	5.934E-05
False	High	[K].LENSLGGIK.[D]			0.0206327	0	1	2	14	A6T4X1	A6T4X1 [144-152]	0	930.52547216	High	High	High		1.3e7	9.7e7	1.96717643737793	High	0	0.0002829
False	High	[R].YSALIER.[L]			0.0167893	0	1	1	32	A6TEI4	A6TEI4 [78-84]	0	851.46214369	High	High	High			4.0e8	1.97754764556885	High	0	0.0002212
False	High	[R].DWFLATAGDDK.[H]			0.00174403	0	1	2	14	A6TGT4	A6TGT4 [224-234]	0	1238.5687934	High	High	Not Found	2.5e7			3.73633694648743	High	0	1.479E-06
False	High	[R].FNDAVIR.[S]			0.035106	0	1	2	11	A6THB1	A6THB1 [80-86]	0	834.446828	High	High	High			5.1e8	2.31717228889465	High	0	0.001344
False	High	[-].MIQEQTMLNVADNSGAR.[R]			1.19059E-06	0	1	1	36	A6TEW2	A6TEW2 [1-17]	0	1877.88440667	High	High	Not Found	6.7e6	4.6e6		6.2777738571167	High	0	4.637E-11
False	High	[K].TVASNAVTINGEK.[Q]	1xDeamidated [N]		0.00279862	0	1	1	3	A6T9Y5	A6T9Y5 [382-394]	0	1304.66923605	Not Found	Not Found	High				2.65823554992676	High	0	2.8E-06
False	High	[K].GDTAGTGGKPATLSTGAVVK.[V]			1.65835E-06	0	1	1	34	A6TH65	A6TH65 [144-163]	0	1787.94976733	High	High	High		1.0e6	1.3e8	4.0618577003479	High	0	4.109E-09
False	High	[R].EELTEGGYNIGR.[V]			0.000960844	0	1	1	12	B5Y275	B5Y275 [199-210]	0	1337.63318447	High	High	Not Found	6.2e6			3.79217004776001	High	0	6.304E-07
False	High	[R].AQLQEIAQTK.[A]			0.00322503	0	1	2	35	A6TGN5	A6TGN5 [104-113]	0	1129.62116335	High	High	High	1.7e8	1.3e8	1.0e9	3.29113101959229	High	0	0.000762
False	High	[K].QMPSAPQGLEQLAR.[H]			0.000664268	0	1	1	19	A6TGQ0	A6TGQ0 [138-151]	0	1525.77913717	High	High	Not Found	7.8e6	6.3e6		2.54627847671509	High	0	0.0001889
False	High	[K].AAECTTAYTNAVK.[E]	1xCarbamidomethyl [C4]		0.00075481	0	1	2	14	A6TE25	A6TE25 [61-73]	0	1399.65220566	High	High	High		1.3e6	8.8e6	3.51638269424438	High	0	8.521E-06
False	High	[R].HTLAQALHR.[F]			0.0322907	0	1	1	12	A6T726	A6T726 [142-150]	0	1046.58538708	Not Found	High	High			1.6e7	2.17346024513245	High	0	0.000908
False	High	[K].VDEAGFEAAMEEQR.[R]			0.000122014	0	1	1	10	A6TCV9	A6TCV9 [420-433]	0	1581.68496193	High	High	Not Found	9.6e6	4.7e6		3.63415884971619	High	0	2.774E-08
False	High	[K].ADVAFDAQDNCQK.[S]	1xCarbamidomethyl [C11]		0.00590356	0	1	1	2	A6T8U4	A6T8U4 [75-87]	0	1481.6325328	Not Found	Not Found	High				3.26668238639832	High	0	1.147E-05
False	High	[R].IAKEEMESEMAR.[L]			0.0105929	0	1	2	4	A6TCF1	A6TCF1 [258-269]	1	1423.65557617	Not Found	Not Found	High				3.58422613143921	High	0	3.479E-05
False	High	[R].FNSLTPEQQR.[D]	1xDeamidated [N/Q]		0.00330215	0	1	1	15	A6TCJ1	A6TCJ1 [107-116]	0	1220.59059189	High	High	High				3.3033173084259	High	0	0.0003488
False	High	[R].FNSLTPEQQR.[D]			0.00187227	0	1	1	30	A6TCJ1	A6TCJ1 [107-116]	0	1219.60657589	High	High	High	6.4e7	6.5e7	4.0e8	2.94726037979126	High	0	0.0004517
False	High	[K].LIDSQDVETR.[G]			0.000667419	0	1	2	16	A6TD54	A6TD54 [327-336]	0	1175.59025709	High	High	High		1.1e7	3.5e7	3.54392194747925	High	0	4.239E-07
False	High	[K].EPMVAEGQVAR.[I]			0.00393308	0	1	1	8	Q48447	Q48447 [183-193]	0	1186.58848302	High	High	High	3.6e6		1.9e7	2.1929407119751	High	0	2.851E-05
False	High	[R].ICEHYVTVTQK.[L]	1xCarbamidomethyl [C2]		0.00542266	0	1	1	6	A6TAN5	A6TAN5 [37-47]	0	1377.68311192	Not Found	High	High		1.9e6	2.4e7	2.33638668060303	High	0	0.0002408
False	High	[R].NKDGIPAVVER.[L]			0.00408458	0	1	1	65	A6TEW9	A6TEW9 [70-80]	1	1197.65861147	High	High	High	3.0e6			3.12180280685425	High	0	0.000857
False	High	[R].TVDATQPLDAVAR.[D]	1xDeamidated [Q6]		0.0253436	0	1	2	6	A6T7F8	A6T7F8 [186-198]	0	1357.69578514	High	High	Not Found		8.2e6		2.06272888183594	High	0.001081	0.03863
False	High	[R].TVDATQPLDAVAR.[D]			0.00371628	0	1	2	4	A6T7F8	A6T7F8 [186-198]	0	1356.71176914	Not Found	High	High		8.4e6	3.5e6	2.72621178627014	High	0	4.959E-05
False	High	[R].AVMCVDDPVIR.[E]	1xCarbamidomethyl [C4]		0.0407139	0	1	2	12	A6T4N4	A6T4N4 [227-237]	0	1274.62315427	High	High	Not Found				2.02821159362793	High	0.000802	0.0318
False	High	[K].QLLNEFPELK.[G]			0.00519707	0	1	1	6	B5XTS2	B5XTS2 [166-175]	0	1230.67286456	High	High	Not Found	5.3e6	4.8e6		2.28598213195801	High	0	5.842E-05
False	High	[R].VVAAAIEQNFDDR.[G]			0.000444248	0	1	2	2	A6T4Z7	A6T4Z7 [451-463]	0	1447.71758277	High	Not Found	Not Found				3.73466062545776	High	0	8.666E-08
False	High	[K].CHPFFTGK.[Q]	1xCarbamidomethyl [C1]		0.00747429	0	1	2	24	A6TGC6	A6TGC6 [40-47]	0	993.46109816	High	High	High			1.2e7	2.5005087852478	High	7.46E-05	0.004629
False	High	[K].LDDPTGYGR.[I]			0.0438356	0	0	1	7			0	993.46360015	High	High	High	1.7e6	5.5e6	1.2e7	2.40655422210693	High	0	0.000863
False	High	[K].LDNPTGYGR.[I]	1xDeamidated [N3]		0.0438356	0	1	1	7	B5XZM7	B5XZM7 [133-141]	0	993.46360058	High	High	High	1.7e6	5.5e6	1.2e7	2.40655422210693	High	0	0.0008632
False	High	[R].FDGTVEVK.[D]			0.0287443	0	1	1	15	P24164	P24164 [48-55]	0	894.45672392	High	High	High	1.5e8	9.2e7	1.5e8	2.01908493041992	High	0	0.0003192
False	High	[K].QLSGAQVMATDLR.[A]			0.000529275	0	1	2	6	A6TEK8	A6TEK8 [359-371]	0	1389.71547433	High	High	Not Found	2.7e6	5.5e6		3.48881459236145	High	0	1.202E-07
False	High	[K].ALTTHDFER.[I]			0.0341419	0	1	2	1	B5XZ37	B5XZ37 [335-343]	0	1089.53234839	Not Found	Not Found	High				2.57936644554138	High	0	0.0003259
False	High	[R].QKEISDGLASAER.[A]			0.0191437	0	1	2	4	B5XZM0	B5XZM0 [37-49]	1	1403.71249737	Not Found	High	High			1.7e7	2.70010900497437	High	0	0.0001069
False	High	[R].TFEVTEDESK.[E]			0.00571169	0	1	2	4	A6T6A3	A6T6A3 [23-32]	0	1184.53173914	Not Found	High	High		4.4e6	1.9e7	2.8305299282074	High	0	1.079E-05
False	High	[K].EASVATATQLQGK.[A]			0.000247014	0	1	2	14	A6TGR3	A6TGR3 [246-258]	0	1303.68522005	High	High	High			4.1e7	3.27537870407104	High	0	5.343E-07
False	High	[R].GGYADHVTLR.[L]			0.0291488	0	1	2	10	A6TI29	A6TI29 [284-293]	0	1088.54833282	High	High	High				1.77699899673462	High	0	0.0008168
False	High	[K].KLADSGLNIIAAK.[S]			0.0632523	0	1	1	1	A6T6F6	A6T6F6 [360-372]	1	1313.77872655	High	Not Found	Not Found				2.05049729347229	High	0	0.001075
False	High	[R].GDGTTGEDITSNVR.[T]			3.86222E-05	0	1	2	8	A6TC47	A6TC47 [137-150]	0	1421.65029099	High	High	High			3.3e6	4.04223728179932	High	0	4.387E-08
False	High	[K].AQMLAETEPR.[T]			0.0117485	0	1	1	2	B5XXK0	B5XXK0 [15-24]	0	1145.56193393	Not Found	Not Found	High			3.4e6	2.3886547088623	High	0	4.224E-05
False	High	[K].LVAAAESCIK.[A]	1xCarbamidomethyl [C8]		0.00664281	0	1	1	27	A6T4W3	A6T4W3 [125-134]	0	1061.56595704	High	High	High		4.5e6	7.4e6	3.201500415802	High	0	1.441E-05
False	High	[R].YATATNLVFNR.[T]			0.0212202	0	1	1	6	A6T6C3	A6T6C3 [532-542]	0	1269.65861147	High	High	Not Found	1.0e7			2.60098576545715	High	0	0.00022
False	High	[R].ISDNTVITTSR.[D]			0.00127027	0	1	1	10	A6TDV7	A6TDV7 [99-109]	0	1206.63245624	High	High	High		1.8e6	3.5e6	3.27420520782471	High	0	6.627E-07
False	High	[K].VEGKDDVTGEELTTR.[K]			0.000106363	0	1	1	22	A6T5N7	A6T5N7 [142-156]	1	1648.80243442	High	High	High	2.7e6	2.8e6	6.8e7	3.81217384338379	High	0	2.064E-07
False	High	[R].IVDACVTSTEEQR.[R]	1xCarbamidomethyl [C5]		0.000228997	0	1	1	6	A6TB40	A6TB40 [272-284]	0	1507.7056977	High	High	High	1.4e6		6.1e6	3.71560549736023	High	0	1.083E-07
False	High	[K].DGSEVSSHDSSTNGLINR.[Y]	1xDeamidated [N]		2.00406E-06	0	1	2	51	A6TGT4	A6TGT4 [526-543]	0	1875.831503	High	High	High	4.7e6	4.2e6	1.1e8	4.68256187438965	High	0	6.463E-12
False	High	[K].DGSEVSSHDSSTNGLINR.[Y]			5.51913E-06	0	1	2	18	A6TGT4	A6TGT4 [526-543]	0	1874.847487	High	High	High		4.1e6	3.7e7	4.76354551315308	High	0	2.177E-11
False	High	[K].TSVAPNVDHAEIAK.[F]			0.0031497	0	1	2	4	A6TBT7	A6TBT7 [6-19]	0	1451.74888289	Not Found	High	High			1.1e7	3.07226514816284	High	0	5.455E-06
False	High	[K].TGEDIPITAR.[R]			0.00297601	0	1	1	27	A6TAI1	A6TAI1 [67-76]	0	1072.56331414	High	High	High		4.3e6	1.3e7	2.33909940719604	High	0	3.565E-06
False	High	[K].AAMSGMLSPELK.[Q]			0.0117485	0	1	2	4	A6TEI7	A6TEI7 [786-797]	0	1234.61700596	High	Not Found	Not Found				2.18560290336609	High	5.155E-05	0.002342
False	High	[K].VANLGSLGDQVNVK.[A]	2xDeamidated [N3; N12]		0.0187883	0	2	2	7	A6THB4; B5Y305	A6THB4 [9-22]; B5Y305 [9-22]	0	1415.73765035	Not Found	Not Found	High				2.80273771286011	High	0.0001211	0.007391
False	High	[K].VANLGSLGDQVNVK.[A]			7.70891E-05	0	2	2	32	A6THB4; B5Y305	A6THB4 [9-22]; B5Y305 [9-22]	0	1413.76961835	High	High	Not Found	1.3e7			3.23863220214844	High	0	1.917E-08
False	High	[K].APVVVPAGVDVK.[IV]			0.00030421	0	1	2	31	A6TEV7	A6TEV7 [7-18]	0	1150.68303536	High	High	High			6.1e8	2.72005867958069	High	0	9.312E-07
False	High	[K].SNVPALEACPQK.[R]	1xCarbamidomethyl [C9]		0.00040604	0	1	1	47	A6TEY0	A6TEY0 [19-30]	0	1313.6518118	High	High	High	1.1e6	1.5e6	1.1e8	3.05290079116821	High	0	1.512E-06
False	High	[R].GQQSFIIEPGER.[I]			0.0536631	0	1	2	25	A6TFN1	A6TFN1 [105-116]	0	1360.68555442	High	High	High	1.2e7		3.0e7	2.20646214485168	High	9.845E-05	0.00581
False	High	[R].EYAAEQIDGQR.[K]			0.000899252	0	1	1	14	B5Y235	B5Y235 [128-138]	0	1279.59131969	High	High	High			3.6e7	3.59429883956909	High	0	2.143E-05
False	High	[R].GGAQGDLLCR.[V]	1xCarbamidomethyl [C9]		0.0211211	0	1	2	6	A6T4F5	A6T4F5 [316-325]	0	1046.50475377	High	High	High		6.1e6	3.9e6	2.64254093170166	High	0	0.0001294
False	High	[R].YSQQQLMETSHR.[H]			0.000301343	0	1	2	6	A6TI29	A6TI29 [963-974]	0	1507.69580147	Not Found	High	High			8.2e7	3.00988364219666	High	0	8.66E-07
False	High	[K].IQTDPSPSNLR.[A]			0.00136369	0	1	1	38	P19650	P19650 [151-161]	0	1227.63279061	High	High	High			1.1e9	2.38124322891235	High	0	0.0003521
False	High	[K].FCSTAQQGFNR.[N]	1xCarbamidomethyl [C2]		0.0632523	0	1	2	6	A6TCD6	A6TCD6 [135-145]	0	1315.5847949	High	High	High			1.7e7	2.11318588256836	High	0.0004671	0.0139
False	High	[R].IMNVLGQPVDMK.[G]			0.00495737	0	1	2	20	A6TG36	A6TG36 [88-99]	0	1344.70140426	High	High	Not Found				3.37625241279602	High	0	9.288E-05
False	High	[K].KVYAAIEAGDK.[A]			0.00950552	0	1	2	53	B5Y237	B5Y237 [34-44]	1	1164.62591438	High	High	High	1.4e6	4.3e6	8.5e6	2.76213932037354	High	0	0.0008991
False	High	[K].DVTISELFAK.[D]			0.0566927	0	1	2	2	A6TGT4	A6TGT4 [24-33]	0	1122.60411632	High	Not Found	Not Found	3.1e6			2.1317195892334	High	7.46E-05	0.003106
False	High	[K].HLIADEDNPNLK.[L]			0.000132239	0	1	2	12	A6T4W0	A6T4W0 [21-32]	0	1378.69611908	Not Found	High	High		2.9e6	7.3e6	3.17326664924622	High	0	2.329E-05
False	High	[K].DMGGLPDALFVIDADHEHIAIK.[E]			2.73375E-05	0	1	2	172	A6T4X1	A6T4X1 [153-174]	0	2377.18565708	High	High	Not Found	6.3e6	6.4e6		4.54803323745728	High	0	2.08E-09
False	High	[R].RADITPANVDTVTR.[E]			0.00593149	0	1	2	24	B5Y1K5	B5Y1K5 [15-28]	1	1528.8077947	High	High	High	2.9e6	7.4e6	4.7e6	2.52879118919373	High	0.0007182	0.0266
False	High	[R].KGSALQQGFQKPAQAVNR.[D]			0.000148149	0	1	2	10	A6TEI7	A6TEI7 [297-314]	1	1928.04606777	High	High	High				3.53999876976013	High	0	1.086E-08
False	High	[R].EAFGLAAAK.[L]			0.0143803	0	1	1	36	A6TEW5	A6TEW5 [115-123]	0	877.47779375	High	High	High			1.4e8	1.91608083248138	High	5.155E-05	0.001897
False	High	[R].GYLSPYFINKPDTGAVELESPFILLADKK.[I]			0.00131927	0	1	3	4	A6TH53	A6TH53 [198-226]	1	3225.70819302	High	High	Not Found		4.3e6		3.6944043636322	High	0	6.745E-07
False	High	[R].HVDTVCISSYDHDNQR.[E]	1xCarbamidomethyl [C6]		3.84067E-07	0	1	1	28	A6T532	A6T532 [54-69]	0	1945.84571324	High	High	High		6.0e6	5.5e6	5.63075971603394	High	0	6.62E-13
False	High	[K].VRENEPFDVALR.[R]			0.00140296	0	1	1	40	B5XU21	B5XU21 [6-17]	1	1444.75430266	High	High	Not Found	4.9e6			3.64942121505737	High	0	2.922E-06
False	High	[R].AGDMVIDGSVR.[G]			0.000956308	0	1	2	43	A6TG39	A6TG39 [155-165]	0	1119.54628387	High	High	High	3.1e6	1.6e6		3.60092258453369	High	0	3.687E-07
False	High	[K].ISDVEVLK.[A]			0.0531736	0	1	1	24	A6T4X2	A6T4X2 [105-112]	0	902.51932416	High	High	High	6.0e7	5.0e7	2.2e8	1.64049696922302	High	0	0.0008189
False	High	[K].SQAIEGLVK.[A]			0.0155751	0	1	2	17	A6T5H9	A6T5H9 [288-296]	0	944.54112222	High	High	High			9.0e7	2.0619375705719	High	0	0.0002888
False	High	[K].MVVTLIHPIAMDDGLR.[F]			6.71432E-07	0	1	1	107	A6TEX7	A6TEX7 [359-374]	0	1780.94482222	High	High	Not Found	1.6e7	9.4e6		4.04892921447754	High	0	9.046E-06
False	High	[R].SQLNYSEENLK.[Q]			0.00493402	0	1	1	24	A6T5R2	A6T5R2 [300-310]	0	1324.6379355	High	High	High	1.0e7	2.4e6	1.2e7	3.13849925994873	High	0	2.97E-05
False	High	[R].MQAASGQLQQTHLLK.[Q]	1xOxidation [M1]		0.000191298	0	1	1	3	B5XNA2	B5XNA2 [30-44]	0	1669.86901513	Not Found	Not Found	High				2.51863479614258	High	0	1.754E-08
False	High	[R].MQAASGQLQQTHLLK.[Q]			1.9114E-06	0	1	1	70	B5XNA2	B5XNA2 [30-44]	0	1653.87410013	High	High	High	2.2e6	2.8e6	1.8e7	4.23395204544067	High	0	4.036E-10
False	High	[R].DGAYVTLR.[L]			0.0271807	0	1	1	34	A6TEW9	A6TEW9 [168-175]	0	894.46795732	High	High	High	3.9e7	4.9e7	1.0e8	2.36322975158691	High	0	0.001069
False	High	[K].STWVNPQAESANEVNAHLTAPLSR.[E]	1xDeamidated [N15]		0.0205364	0	1	1	1	A6TG45	A6TG45 [482-505]	0	2593.26411865	High	Not Found	Not Found	4.1e6			1.8690482378006	High	0	0.0001224
False	High	[K].ATLEDLGQAK.[R]			0.0105929	0	1	3	16	A6TH53	A6TH53 [312-321]	0	1045.55241511	High	High	High				2.66006588935852	High	0	0.0001543
False	High	[R].AIIPANINHPESEPMIIGR.[N]			0.0152138	0	1	2	1	A6TGQ1	A6TGQ1 [212-230]	0	2072.09572003	High	Not Found	Not Found				1.7256201505661	High	0	6.921E-05
False	High	[R].GGTPYGATTIAGGDGSR.[Q]			3.58049E-05	0	1	1	18	B5XXP0	B5XXP0 [156-172]	0	1537.72412463	High	High	High	7.4e6	3.2e6	1.1e7	3.83796954154968	High	0	1.022E-09
False	High	[R].VAYENVEDAAR.[N]			0.0014502	0	1	2	12	A6T9W8	A6T9W8 [79-89]	0	1236.58550606	High	High	High	3.3e6	2.5e6	2.4e7	3.45825171470642	High	0	8.091E-07
False	High	[R].ITEYEKDDNGEFVAK.[T]	1xDeamidated [N9]		1.13873E-05	0	1	1	13	A6TGP1	A6TGP1 [552-566]	1	1758.80685151	High	High	High	3.4e6	6.0e6	4.6e6	4.13006687164307	High	0	8.574E-11
False	High	[R].ITEYEKDDNGEFVAK.[T]			4.01129E-05	0	1	1	37	A6TGP1	A6TGP1 [552-566]	1	1757.82283551	High	High	High	3.4e6	2.9e6	1.2e7	3.91405081748962	High	0	9.229E-10
False	High	[K].IGENINIR.[R]			0.0260633	0	1	1	29	A6T4X2	A6T4X2 [126-133]	0	928.5210555	High	High	High	7.7e6		9.6e7	2.00351548194885	High	0	0.0004358
False	High	[R].LGIVKPWNSTWFANTK.[E]			2.16175E-06	0	1	1	35	B5XNA0	B5XNA0 [12-27]	0	1861.99592979	High	High	Not Found	1.1e7			4.68773508071899	High	0	1.246E-10
False	High	[R].LGIVKPWNSTWFANTK.[E]	1xDeamidated [N8]		0.00014606	0	1	1	5	B5XNA0	B5XNA0 [12-27]	0	1862.97994579	High	High	Not Found				4.9436993598938	High	0	1.055E-08
False	High	[K].STWVNPQAESANEVNAHLTAPLSR.[E]			7.1805E-05	0	1	1	1	A6TG45	A6TG45 [482-505]	0	2592.28010265	High	Not Found	Not Found	1.1e7			2.36658787727356	High	0	2.759E-09
False	High	[K].FEELVQTR.[N]			0.0202501	0	1	2	19	A6T4F4	A6T4F4 [529-536]	0	1021.53128579	High	High	High	2.5e6		8.4e6	2.54565477371216	High	0	0.0001197
False	High	[K].ITVAVDATEEQVR.[E]			0.000292905	0	1	2	16	A6T6A3	A6T6A3 [814-826]	0	1430.74854852	High	High	High	8.1e6	4.6e6	5.5e6	3.30487108230591	High	0	2.387E-07
False	High	[K].VFEGNRPTNSILLR.[E]			0.0399679	0	1	2	9	A6TGT4	A6TGT4 [462-475]	0	1615.89146477	High	High	Not Found				1.68731391429901	High	0.0008457	0.03308
False	High	[K].VHIINLEK.[T]			0.0118039	0	1	2	102	A6T4X1	A6T4X1 [38-45]	0	965.57784211	High	High	High	2.3e6	3.9e6	1.3e8	2.10257434844971	High	0	0.001142
False	High	[K].HLFTSESVSEGHPDK.[I]			6.51368E-06	0	1	2	25	A6TDV1	A6TDV1 [4-18]	0	1669.78163947	High	High	High			4.9e6	4.64506101608276	High	0	9.544E-11
False	High	[K].ADGIGSQLPAAR.[G]			0.00146399	0	1	2	20	A6TGM5	A6TGM5 [112-123]	0	1155.61166129	High	High	High		2.0e6	1.9e7	2.77021884918213	High	0	4.637E-06
False	High	[K].AGVLAEVR.[R]			0.0230834	0	1	1	8	B5XU21	B5XU21 [26-33]	0	814.47812812	High	Not Found	High	3.8e7			1.99277365207672	High	0	0.0002732
False	High	[R].LTTGCSVIVTGK.[V]	1xCarbamidomethyl [C5]		0.00349485	0	1	1	15	A6T726	A6T726 [68-79]	0	1235.66639926	High	High	High			9.3e6	2.74646496772766	High	0	2.413E-05
False	High	[K].FTEVGYVGK.[E]			0.0178444	0	1	2	12	B5XZ37	B5XZ37 [86-94]	0	999.51457313	High	High	High				2.40160751342773	High	0	9.357E-05
False	High	[R].QVSTNLAWEHNR.[F]			0.00547411	0	1	1	8	B5XUB2	B5XUB2 [61-72]	0	1454.71350048	High	High	High				2.40960431098938	High	0	3.368E-05
False	High	[K].TAEEAVFAAR.[L]			0.00230541	0	2	2	18	B5XYE8; A6TGP7	B5XYE8 [74-83]; A6TGP7 [74-83]	0	1064.53709942	High	High	High			9.1e6	3.12158226966858	High	0	1.942E-06
False	High	[R].NIPVGSTVHNVEMKPGK.[G]			0.000818045	0	1	1	14	A6TEW9	A6TEW9 [134-150]	0	1806.95307866	High	High	High			1.6e8	2.62779498100281	High	0	2.73E-07
False	High	[K].TAPPQISAEVLKK.[M]			0.00618887	0	1	2	7	A6T4F4	A6T4F4 [110-122]	1	1381.80494127	High	High	High			8.7e7	2.30964612960815	High	0	0.0001961
False	High	[R].AFDQIDNAPEEK.[A]			0.00077655	0	1	1	21	A6TEX7	A6TEX7 [46-57]	0	1376.6328501	High	High	High			1.9e8	4.1693229675293	High	0	2.168E-06
False	High	[R].FLPNLHSHR.[F]			0.0108452	0	1	2	46	A6TFM8	A6TFM8 [29-37]	0	1120.60103714	High	High	High	1.2e6	8.2e6	1.5e7	2.58411192893982	High	0	3.625E-05
False	High	[K].AAINEASDVAALDNVR.[V]	1xDeamidated [N]		0.000733679	0	1	2	6	A6TAI3	A6TAI3 [13-28]	0	1629.80785462	Not Found	Not Found	High			5.0e7	2.6645085811615	High	0	9.912E-05
False	High	[R].QHVPVFVSDEMVGHK.[L]	1xDeamidated [Q1]		0.0381606	0	1	1	3	B5XN98	B5XN98 [56-70]	0	1709.83156704	Not Found	High	High			9.6e6	1.71727418899536	High	0.002119	0.06648
False	High	[R].QHVPVFVSDEMVGHK.[L]			1.41577E-05	0	1	1	41	B5XN98	B5XN98 [56-70]	0	1708.84755104	High	High	Not Found		6.3e6		4.15493011474609	High	0	4.741E-10
False	High	[R].ELIPGGVNSPVR.[A]			0.0195972	0	1	2	12	A6T4V8	A6T4V8 [13-24]	0	1237.68991159	High	High	Not Found		6.2e6		1.34536409378052	High	0.007507	0.171
False	High	[K].KIIGEQLGVK.[Q]			0.00740412	0	1	1	32	B5XXH6	B5XXH6 [10-19]	1	1084.6724707	High	High	High	7.4e6		9.5e6	2.85777163505554	High	0	0.0002245
False	High	[R].VIEIAVK.[G]			0.0728062	0	1	1	54	B5XSS1	B5XSS1 [100-106]	0	771.49746661	High	High	High				2.0561625957489	High	0	0.001419
False	High	[K].GKVPMNIVAQR.[Y]			0.062965	0	1	1	7	A6T5H9	A6T5H9 [47-57]	1	1212.68813752	High	High	High			7.3e6	1.80713152885437	High	0	0.001365
False	High	[R].YGVTDLR.[A]			0.0647076	0	1	2	4	A6TAI3	A6TAI3 [307-313]	0	823.43084357	Not Found	High	High				2.42130398750305	High	5.155E-05	0.001549
False	High	[K].DISFEAPNAPQVFQK.[D]			0.000174844	0	1	1	16	B5XTJ1	B5XTJ1 [20-34]	0	1690.84351148	High	High	Not Found	1.0e7			3.39191436767578	High	0	1.102E-07
False	High	[K].GLNEHGYIIPGLGDAGDK.[I]			0.0104444	0	1	2	11	A6TCB0	A6TCB0 [186-203]	0	1825.90790255	High	High	Not Found				3.01862454414368	High	0	3.401E-05
False	High	[R].FATTHTDSSAQTVSLEEYVSR.[M]			0.00123471	0	1	1	2	A6T5N6	A6T5N6 [402-422]	0	2329.09425902	High	Not Found	Not Found				3.45387196540833	High	0	5.673E-06
False	High	[K].LVAEGTDPAYAEK.[L]			0.00387772	0	1	2	10	A6TGG1	A6TGG1 [240-252]	0	1363.67398665	High	High	High			5.3e6	2.67895460128784	High	0	2.436E-05
False	High	[K].NPASPAYGQYTDASGK.[S]			0.000417737	0	1	2	8	A6TE25	A6TE25 [149-164]	0	1626.73944032	High	High	High		3.2e6	5.2e6	2.93966031074524	High	0	3.699E-07
False	High	[K].VDLNTFSDEEVLR.[L]			0.00336518	0	1	2	2	A6TGP0	A6TGP0 [1159-1171]	0	1536.75402778	High	Not Found	Not Found	9.3e6			3.00250601768494	High	0	3.981E-06
False	High	[K].EVIYVDSPSK.[L]			0.0174311	0	1	2	8	A6TCI3	A6TCI3 [380-389]	0	1136.58338086	High	Not Found	High				1.93252182006836	High	0	0.0004197
False	High	[R].YLTDNSHGMQR.[I]			0.0175953	0	1	2	1	A6T7R0	A6T7R0 [80-90]	0	1321.59535925	High	Not Found	Not Found	8.7e5			2.45639204978943	High	0	9.104E-05
False	High	[K].LGLDTLGIETVER.[M]			0.0147912	0	1	2	2	A6TB43	A6TB43 [564-576]	0	1415.77403501	High	Not Found	Not Found	8.0e6			2.19545817375183	High	0	6.565E-05
False	High	[K].DAGYTAVISHR.[S]			0.00115012	0	1	2	77	A6TD53	A6TD53 [361-371]	0	1189.59601123	High	High	High		2.8e6	2.3e8	3.34930849075317	High	0	3.485E-06
False	High	[R].GVTYSAPLR.[V]			0.0110513	0	1	2	30	A6TGP0	A6TGP0 [89-97]	0	963.52580653	High	High	High				2.65159583091736	High	0	0.0004222
False	High	[R].DVATPEVADIR.[N]			0.0123723	0	1	2	6	A6T4Z7	A6T4Z7 [378-388]	0	1185.61099255	Not Found	High	High		1.3e7	5.5e7	2.29474425315857	High	0.001101	0.04042
False	High	[R].SALPTPHEIR.[H]			0.0114753	0	1	2	10	A6T5I1	A6T5I1 [62-71]	0	1120.61093306	High	High	High	2.1e6	1.5e6	1.4e7	2.12064123153687	High	0	4.065E-05
False	High	[K].GEGMVLTGPK.[E]			0.0140464	0	1	1	17	A6TGP1	A6TGP1 [522-531]	0	988.51319292	High	High	High			2.1e7	2.21153736114502	High	0	0.0001408
False	High	[K].FRPGTDEGDYQVK.[L]			6.31898E-05	0	1	1	34	P33318	P33318 [98-110]	0	1511.71249737	High	High	High			1.4e8	4.37082862854004	High	0	1.43E-08
False	High	[K].TALAIDAIINQR.[D]			0.000159805	0	1	2	10	A6TG38	A6TG38 [176-187]	0	1298.7426754	High	Not Found	Not Found				3.73274254798889	High	0	2.591E-07
False	High	[K].QQQAQVEQVLK.[T]			0.000758391	0	1	1	16	A6TCV9	A6TCV9 [351-361]	0	1298.70628988	Not Found	High	High			2.6e6	2.79885911941528	High	0	7.561E-07
False	High	[K].LVSSAGTGHFYTTTK.[N]			2.1071E-05	0	1	1	49	B5XTG7	B5XTG7 [11-25]	0	1569.79074767	High	High	High			2.4e8	3.91930961608887	High	0	2.042E-09
False	High	[K].LAGGVAVIK.[V]			0.0107943	0	1	2	31	A6TH53	A6TH53 [372-380]	0	827.53491473	High	High	High	3.7e7		3.8e7	1.91036319732666	High	0	0.0001931
False	High	[R].VSEVSIVGR.[N]			0.0193238	0	1	1	4	P14829	P14829 [808-816]	0	945.53637119	Not Found	High	High		5.0e6	1.2e7	2.54639506340027	High	0	0.0001092
False	High	[R].TLEESSALAAANKR.[V]			0.00514822	0	1	2	2	A6TFH4	A6TFH4 [572-585]	1	1460.77034658	Not Found	Not Found	High			1.7e6	2.64958357810974	High	0	8.844E-06
False	High	[R].EAFPGDVFYLHSR.[L]			0.000696461	0	1	2	2	A6TG38	A6TG38 [284-296]	0	1537.74340363	High	Not Found	Not Found				2.94055962562561	High	0	2.015E-07
False	High	[K].LGEIEYR.[E]			0.0580029	0	1	1	28	A6TCJ1	A6TCJ1 [49-55]	0	879.45705829	High	High	High	2.4e7	2.1e7	2.8e7	2.34525942802429	High	5.155E-05	0.001567
False	High	[K].VGDAVQADVDEAR.[R]			1.90771E-05	0	1	1	24	A6TCV9	A6TCV9 [544-556]	0	1344.6389981	High	High	High	1.7e7	8.0e5	7.3e7	4.82951736450195	High	0	3.109E-09
False	High	[K].AALELAEQR.[E]			0.00946084	0	1	1	34	B5XNB5	B5XNB5 [157-165]	0	1000.54218482	High	High	High	1.2e8		2.6e8	2.71870303153992	High	0	0.0001361
False	High	[K].AQSVTLDYK.[A]			0.0394171	0	1	2	24	A6TCI3	A6TCI3 [56-64]	0	1024.53095142	High	High	High		4.1e6	1.2e7	2.3398265838623	High	0	0.0006682
False	High	[K].DDVTGEELTTR.[K]			0.000592943	0	1	1	18	A6T5N7	A6T5N7 [146-156]	0	1235.57500089	High	High	High	1.0e7	1.2e7	5.6e7	3.84908986091614	High	0	1.889E-07
False	High	[K].DPQQIISGNEK.[V]			0.0017523	0	1	2	4	A6TFH4	A6TFH4 [311-321]	0	1228.61680618	Not Found	High	High				2.87883687019348	High	0	4.951E-05
False	High	[R].TQQEIPNAETMK.[S]			0.00368132	0	1	1	18	P52671	P52671 [249-260]	0	1389.66785541	High	High	High			7.6e6	3.09741926193237	High	0	0.0007611
False	High	[R].VVEGTQFECLK.[D]	1xCarbamidomethyl [C9]		0.000703085	0	1	1	28	P0A297	P0A297 [63-73]	0	1309.6456638	High	High	High			2.8e8	3.10399699211121	High	0	3.316E-07
False	High	[K].VAIANVLK.[E]			0.0286107	0	1	2	33	A6TEV8	A6TEV8 [34-41]	0	827.53491473	High	High	High		5.5e6	2.0e8	1.75264430046082	High	0.0005948	0.02011
False	High	[R].QDLDQLQAGAR.[V]			0.00113929	0	1	1	18	A6T5R2	A6T5R2 [158-168]	0	1214.61238952	High	High	High		1.3e7	6.3e6	3.23637080192566	High	0	9.559E-07
False	High	[K].VIEAESLDLR.[Y]			0.0561765	0	1	2	1	A6TEI7	A6TEI7 [763-772]	0	1144.62082898	Not Found	High	Not Found				2.03110456466675	High	0	0.0008541
False	High	[R].GLHSAFTVR.[K]			0.0487329	0	1	1	44	B5XVK6	B5XVK6 [54-62]	0	987.53703993	High	High	High		2.3e7	8.1e6	2.07446646690369	High	0.0001211	0.007674
False	High	[K].DAAIMANCPDAQTR.[R]	1xCarbamidomethyl [C8]		0.00730009	0	1	3	2	A6T9H1	A6T9H1 [61-74]	0	1533.67843714	Not Found	Not Found	High				3.23076105117798	High	0	1.725E-05
False	High	[R].TLEESSALAAANK.[R]			0.000181592	0	1	2	25	A6TFH4	A6TFH4 [572-584]	0	1304.66923562	High	High	High	9.0e6	4.6e6	6.9e6	4.02219724655151	High	0	8.875E-08
False	High	[R].VADEIEDIVGIDAHDAVR.[C]			0.0167107	0	1	2	2	A6TCI3	A6TCI3 [143-160]	0	1936.96106022	High	Not Found	Not Found				3.01114726066589	High	0	8.304E-05
False	High	[K].DLETQSQDGTFDK.[L]	2xDeamidated [Q5; Q7]		0.00414289	0	1	2	2	A6T4X1	A6T4X1 [116-128]	0	1485.62273965	Not Found	High	Not Found		3.8e6		4.05400991439819	High	0	5.876E-06
False	High	[K].DLETQSQDGTFDK.[L]			0.000168347	0	1	2	29	A6T4X1	A6T4X1 [116-128]	0	1483.65470765	High	High	High		2.7e7		4.84229135513306	High	0	1.906E-08
False	High	[R].DYFGAHTYK.[R]			0.0208267	0	2	2	5	P00350; P41576	P00350 [446-454]; P41576 [446-454]	0	1101.49998567	Not Found	High	High				1.63809263706207	High	0	0.0001258
False	High	[R].VAVFTQGANAEAAK.[A]	1xDeamidated [N9]		0.000292905	0	1	1	10	A6TGN6	A6TGN6 [75-88]	0	1377.70087054	High	High	High				3.55467677116394	High	0	3.21E-07
False	High	[R].VAVFTQGANAEAAK.[A]			3.41495E-05	0	1	1	29	A6TGN6	A6TGN6 [75-88]	0	1376.71685454	High	High	High	1.5e6	4.4e6		3.87142705917358	High	0	1.092E-07
False	High	[K].VGDIVVSDEAR.[Y]			0.000723336	0	1	2	20	A6T4W3	A6T4W3 [86-96]	0	1159.59534249	High	High	High		4.7e6	2.1e7	3.75802326202393	High	0	2.167E-07
False	High	[K].HNDLENVGYTAR.[H]			0.00183718	0	1	1	2	A6TCV9	A6TCV9 [75-86]	0	1388.6553169	Not Found	Not Found	High				2.59531164169312	High	0	0.0005529
False	High	[R].IGGVAHDLPR.[G]			0.025942	0	1	2	3	A6TBX2	A6TBX2 [367-376]	0	1034.57415368	High	High	High	3.3e6		3.0e6	1.65178573131561	High	0	0.0001914
False	High	[K].SAGGIVLTGSAAAK.[S]			0.00014332	0	1	2	54	A6TH52	A6TH52 [21-34]	0	1202.67392716	High	High	High	8.2e6	4.2e6	4.1e7	3.96278476715088	High	0	9.313E-08
False	High	[R].REDFANETADDSEAGDSEE.[-]	1xDeamidated [N6]		2.51045E-05	0	1	2	3	A6THB1	A6THB1 [113-131]	1	2087.7795864	High	Not Found	High			3.5e6	5.10263252258301	High	0	3.803E-10
False	High	[R].REDFANETADDSEAGDSEE.[-]			1.26617E-06	0	1	2	48	A6THB1	A6THB1 [113-131]	1	2086.7955704	High	High	High	3.1e6	3.3e7	6.0e8	4.9236364364624	High	0	1.343E-12
False	High	[R].LKDLETQSQDGTFDK.[L]			1.58611E-05	0	1	2	70	A6T4X1	A6T4X1 [114-128]	1	1724.83373454	High	High	High	5.9e6	2.2e7	2.9e8	4.86560678482056	High	0	2.599E-09
False	High	[R].ETGEVFYGR.[V]			0.0171072	0	1	1	22	B5Y1K5	B5Y1K5 [218-226]	0	1057.49490027	High	High	High	8.0e6	9.8e6	1.1e7	2.25334239006042	High	0	9.258E-05
False	High	[R].IGVLVAAK.[G]			0.0708556	0	1	1	17	A6T4X2	A6T4X2 [152-159]	0	770.51345104	High	High	High			1.2e8	2.13048553466797	High	0	0.001343
False	High	[K].LLIEEEAAK.[L]			0.0420521	0	1	2	4	B5XZ37	B5XZ37 [224-232]	0	1015.56700257	Not Found	High	High				1.36459505558014	High	0.0004023	0.01135
False	High	[K].VWVVEGSK.[K]			0.0641217	0	1	1	21	B5XVK6	B5XVK6 [30-37]	0	903.49344381	High	High	High	6.9e7	4.2e7	2.9e8	2.03921818733215	High	0.0004224	0.01218
False	High	[K].DGGYLYTTTDIACAK.[Y]	1xCarbamidomethyl [C13]		0.000340808	0	1	2	14	A6TB43	A6TB43 [308-322]	0	1648.75231351	High	High	Not Found	5.3e6	4.3e6		3.79106974601746	High	0	3.187E-07
False	High	[K].EIMQVALNQAK.[G]			0.00648792	0	1	2	14	A6TEI3	A6TEI3 [517-527]	0	1244.66673332	High	High	Not Found				2.51355528831482	High	0	1.439E-05
False	High	[R].IIQICGGLSDR.[E]	1xCarbamidomethyl [C5]		0.00140961	0	1	2	2	A6TCI3	A6TCI3 [24-34]	0	1231.64633254	High	Not Found	Not Found				2.89002823829651	High	0	7.67E-07
False	High	[K].GIANSILIK.[F]			0.0263076	0	1	2	32	A6TD53	A6TD53 [334-342]	0	928.58259314	High	High	Not Found				2.47587823867798	High	0	0.0002027
False	High	[R].TIAMGSSDGLR.[R]			0.00382315	0	1	2	4	A6TG36	A6TG36 [54-64]	0	1107.54628387	Not Found	High	High			2.0e7	2.65405368804932	High	0	5.05E-06
False	High	[R].LSASYVGENNER.[Q]			0.000314458	0	1	1	19	B5XQC6	B5XQC6 [493-504]	0	1338.62843344	High	High	High	3.8e6		5.4e7	3.91512823104858	High	0	1.297E-07
False	High	[K].DDDVVDAEFEEVK.[D]			0.000396543	0	1	2	20	A6T4F4	A6T4F4 [623-635]	0	1509.65912431	High	High	Not Found	4.0e6			3.72207093238831	High	0	9.174E-08
False	High	[R].SAYPDPQPLIGR.[L]			0.0184395	0	1	2	13	A6TBK7	A6TBK7 [618-629]	0	1313.68482619	High	High	Not Found	1.0e7			1.69189858436584	High	0.0007182	0.02767
False	High	[R].SNQNTCINQMPCVSLGEPIER.[G]	1xDeamidated [Q/N]; 2xCarbamidomethyl [C6; C12]		0.0123723	0	1	2	15	A6TGP0	A6TGP0 [759-779]	0	2448.09520484	High	High	Not Found	6.3e6			3.60629439353943	High	0	4.691E-05
False	High	[R].SNQNTCINQMPCVSLGEPIER.[G]	2xCarbamidomethyl [C6; C12]		0.00111265	0	1	2	11	A6TGP0	A6TGP0 [759-779]	0	2447.11118884	High	High	Not Found	3.8e6	5.2e6		3.84841895103455	High	0	4.897E-07
False	High	[R].NQGDHLLHSTR.[K]			0.00170326	0	1	2	72	A6T4F4	A6T4F4 [537-547]	0	1277.63452195	High	High	High		1.7e6		3.03426337242126	High	0	1.092E-06
False	High	[R].SVDEAANSDIVDK.[L]			8.88522E-05	0	1	2	31	B5XZM0	B5XZM0 [139-151]	0	1362.63832936	High	High	High	2.1e7	2.1e7	9.8e7	4.45635557174683	High	0	5.748E-08
False	High	[R].HVEQALNETPDK.[L]			0.000271541	0	1	2	20	A6T7C6	A6T7C6 [781-792]	0	1380.67538362	High	High	High	4.8e5	1.4e6	3.8e6	3.00951385498047	High	0	1.609E-07
False	High	[R].KQIEEATSDYDREK.[L]			1.13335E-05	0	1	3	35	A6TH53	A6TH53 [351-364]	2	1711.81333345	High	High	High			3.0e7	4.46507120132446	High	0	1.307E-10
False	High	[R].KLQELGATR.[L]			0.023519	0	1	2	8	A6TEV6	A6TEV6 [17-25]	1	1015.58946937	High	High	High	1.1e7	4.2e6	8.0e6	2.15564036369324	High	7.46E-05	0.003848
False	High	[R].VVNIASYQVK.[A]			0.0113145	0	1	1	18	B5XNB5	B5XNB5 [129-138]	0	1120.63608518	High	High	Not Found				2.54170298576355	High	0	6.154E-05
False	High	[K].TFTAKPETVK.[R]			0.0212202	0	1	1	28	B5XSS1	B5XSS1 [3-12]	0	1121.62010075	High	High	High	2.6e7	1.3e7	2.5e7	2.46621203422546	High	0	0.0003109
False	High	[K].AANDDLLNSFWLLDSEKGEAR.[C]			1.79385E-05	0	1	1	2	A6TCJ1	A6TCJ1 [10-30]	1	2364.14662897	High	Not Found	Not Found	3.5e7			5.79611110687256	High	0	2.008E-10
False	High	[R].ESSGFGADYNAMIR.[V]			0.00216794	0	1	1	12	A6TCV9	A6TCV9 [438-451]	0	1517.66891801	High	High	Not Found		4.8e6		2.75798797607422	High	0	3.441E-05
False	High	[K].AEMSEYLFDK.[L]			0.0167107	0	1	1	7	A6TAI1	A6TAI1 [6-15]	0	1232.55036616	High	High	Not Found	1.2e7	4.5e6		2.64559674263	High	0	8.292E-05
False	High	[R].LGLYPVVDSVAWIER.[L]			0.000236712	0	1	1	14	A6TGQ0	A6TGQ0 [13-27]	0	1716.93193258	High	Not Found	Not Found	6.3e6			3.71003317832947	High	0	1.678E-06
False	High	[K].EQAAAQESANLSSK.[A]			9.09804E-05	0	1	1	10	A6TCV9	A6TCV9 [751-764]	0	1433.68667651	High	High	High	6.4e6	4.4e6	8.8e6	3.6972873210907	High	0	9.221E-09
False	High	[R].GATVLPHGTGR.[S]			0.00607313	0	2	2	6	B5XYF8; A6TGN6	B5XYF8 [61-71]; A6TGN6 [61-71]	0	1065.57996731	High	Not Found	High	1.5e6		1.4e6	2.07717967033386	High	0	1.216E-05
False	High	[R].RFQDEEVQR.[D]			0.00524638	0	1	2	6	A6T4F4	A6T4F4 [76-84]	1	1206.5861748	High	High	High		2.0e6	2.9e6	3.02399277687073	High	0	9.19E-06
False	High	[K].TVEVMNTDAEGR.[L]			0.00113391	0	1	2	13	A6TCE4	A6TCE4 [270-281]	0	1321.60525517	High	High	High		3.8e6	4.7e7	3.80101728439331	High	0	5.384E-07
False	High	[R].SGFQYHGR.[V]			0.0572133	0	1	2	8	A6TEV6	A6TEV6 [95-102]	0	951.44313957	High	High	High	7.4e5	6.9e5	8.6e5	1.73727226257324	High	0.004062	0.1063
False	High	[R].HLESVVTNK.[I]			0.00664281	0	1	1	11	B5Y1K6	B5Y1K6 [106-114]	0	1026.55783488	High	High	High	2.8e6	1.5e6	2.0e6	2.08439826965332	High	7.46E-05	0.003804
False	High	[-].MSIRPLHDR.[V]			0.0718246	0	1	2	14	A6TH52	A6TH52 [1-9]	0	1124.59932256	High	High	High			1.0e7	1.78730523586273	High	5.155E-05	0.001671
False	High	[R].VTAERDPANLK.[W]			0.0593423	0	1	1	14	P24164	P24164 [68-78]	1	1213.65352607	High	High	High	6.3e7	2.6e7	4.8e7	1.87747669219971	High	0.002348	0.0721
False	High	[R].HAPGDYSPSVKPSSK.[G]			1.88973E-05	0	1	1	51	B5XZS3	B5XZS3 [38-52]	0	1556.77034658	High	High	High	4.0e6	2.5e6	6.3e6	3.14354825019836	High	0	2.225E-10
False	High	[K].INGQVITIK.[G]	1xDeamidated [Q/N]		0.00836984	0	1	1	70	A6TEV7	A6TEV7 [19-27]	0	986.58807283	High	High	High			4.1e8	2.86873817443848	High	0	0.0001378
False	High	[K].HAVTEASPMVK.[A]			0.000228997	0	1	2	60	A6THB1	A6THB1 [94-104]	0	1169.59831945	High	High	High	1.0e8	1.3e8	2.3e8	3.5027322769165	High	0	2.476E-08
False	High	[K].NLDLDLQTLTEEAVR.[L]			0.00915391	0	1	1	2	A6TFH4	A6TFH4 [495-509]	0	1729.89666915	High	Not Found	Not Found				2.17636775970459	High	0	2.633E-05
False	High	[K].ASSGLNEEEIQK.[M]			0.000661132	0	1	2	13	A6T4F4	A6T4F4 [503-514]	0	1304.6328501	High	High	High	4.2e7	1.5e8	5.0e8	3.46918153762817	High	0	3.774E-05
False	High	[R].ENEPFDVALR.[R]			0.00865061	0	1	1	32	B5XU21	B5XU21 [8-17]	0	1189.58477783	High	High	Not Found				2.35859036445618	High	0	0.0001926
False	High	[K].EGISKDDAEALKK.[S]			0.00188115	0	1	1	93	A6TGN9	A6TGN9 [97-109]	2	1403.73764949	High	High	High	7.8e7	6.0e7	2.6e9	3.75415825843811	High	0	2.89E-06
False	High	[R].ISDAAQAHFAK.[L]			0.00274619	0	1	2	11	B5XTS2	B5XTS2 [4-14]	0	1158.5901976	High	High	High	2.5e6	7.9e6	2.0e7	3.13627123832703	High	0	3.237E-05
False	High	[K].RGGTVQYVDASR.[I]			0.00154219	0	1	2	37	A6TGP0	A6TGP0 [720-731]	1	1308.6654877	High	High	High	2.2e6	3.8e6	3.1e7	2.86539959907532	High	0	9.037E-07
False	High	[R].QLASVTVEDSR.[T]			0.0017523	0	1	1	34	B5Y1J9	B5Y1J9 [53-63]	0	1204.61680618	High	High	High			2.2e7	2.80516767501831	High	0	2.708E-06
False	High	[K].NLNLDLQTLTEEAVR.[L]	1xDeamidated [N/Q]		0.00915391	0	0	1	4			0	1729.89666958	High	Not Found	Not Found				2.17636775970459	High	0	2.633E-05
False	High	[R].VMQAQGSQLTNK.[Y]			0.00184589	0	1	2	4	A6TCG5	A6TCG5 [43-54]	0	1304.66271052	Not Found	High	High		1.8e6	2.6e6	3.26668119430542	High	0	5.275E-06
False	High	[K].AIISDVNATDEDR.[W]	1xDeamidated [N7]		0.00115557	0	1	1	2	B5XNA6	B5XNA6 [29-41]	0	1419.65979348	Not Found	High	Not Found		3.6e6		3.31987953186035	High	0	5.248E-07
False	High	[K].AIISDVNATDEDR.[W]			5.30371E-05	0	1	1	51	B5XNA6	B5XNA6 [29-41]	0	1418.67577748	High	High	High	2.3e6		1.9e6	3.86170101165771	High	0	1.561E-09
False	High	[R].EGSSLVGSDAGELAGAGK.[A]			8.96212E-07	0	1	3	8	A6T4H8	A6T4H8 [40-57]	0	1604.7762197	High	High	Not Found		1.9e7		4.63210868835449	High	0	4.625E-10
False	High	[R].IVIERPAK.[S]			0.0284777	0	1	1	29	B5XNA0	B5XNA0 [55-62]	0	925.58292751	High	High	High	1.6e7		1.2e7	1.9963721036911	High	0.0001211	0.006247
False	High	[R].INDNQVIDGAESR.[Y]	1xDeamidated [Q/N]		0.00648792	0	1	1	9	B5Y1K5	B5Y1K5 [69-81]	0	1431.67102688	High	Not Found	High	3.7e6		7.4e6	2.69382214546204	High	0	1.378E-05
False	High	[K].INGQVITIK.[G]			0.0498655	0	1	1	32	A6TEV7	A6TEV7 [19-27]	0	985.60405683	High	High	High				1.85359346866608	High	5.155E-05	0.00197
False	High	[R].INDNQVIDGAESR.[Y]			6.59401E-05	0	1	1	22	B5Y1K5	B5Y1K5 [69-81]	0	1430.68701088	High	High	High	5.6e7		3.0e7	4.54311847686768	High	0	1.031E-08
False	High	[R].NGKGEVDDIDHLGNR.[R]	1xDeamidated [N1]		1.0021E-05	0	1	2	22	A6TGP0	A6TGP0 [437-451]	1	1639.76705244	High	High	High	2.3e6		4.9e6	3.92410206794739	High	0	1.278E-09
False	High	[R].EMLPVLEAVAK.[A]			0.00642698	0	1	3	44	A6TH53	A6TH53 [232-242]	0	1199.67042175	High	High	Not Found				2.88336992263794	High	0	0.0001268
False	High	[K].HSEAVIAAAAR.[L]			0.000380005	0	1	1	97	Q9F663	Q9F663 [272-282]	0	1095.59053197	High	High	High	1.2e7	8.0e7	1.8e8	3.06842851638794	High	0	5.272E-07
False	High	[R].SGEQTTVTQESVAAHLR.[T]			2.14138E-06	0	1	1	24	B5XNL6	B5XNL6 [404-420]	0	1813.90387975	High	High	High	6.2e6		4.0e7	4.51004028320313	High	0	3.463E-11
False	High	[R].RPTRPADFDAR.[M]			0.0531736	0	1	2	6	A6TFH4	A6TFH4 [553-563]	0	1301.67090747	Not Found	Not Found	High			8.5e5	1.96336388587952	High	0	0.0007659
False	High	[K].YCQEEDKATQRPYTSR.[Y]	1xCarbamidomethyl [C2]		0.0566927	0	1	1	8	A6THE3	A6THE3 [223-238]	1	2031.91887814	Not Found	High	High			8.9e6	1.69016230106354	High	0.0001211	0.006619
False	High	[R].EMAHQQIGMEVLNR.[V]			0.000457045	0	1	1	12	P33318	P33318 [134-147]	0	1655.79922065	High	High	Not Found	4.8e6	9.1e6		3.6924421787262	High	0	5.273E-07
False	High	[R].YQAFTQADLTNLR.[K]			0.00117765	0	1	3	14	A6TFL4	A6TFL4 [272-284]	0	1540.77543198	High	High	Not Found		6.1e6		2.84204864501953	High	0	9.856E-07
False	High	[K].KAGNVAADGVIK.[T]			0.000365885	0	1	1	27	A6T4X2	A6T4X2 [52-63]	1	1142.65279784	High	High	High	2.4e7	1.5e7	7.2e6	3.34743070602417	High	0	2.95E-06
False	High	[R].HHITADGFYR.[G]			0.0113678	0	1	1	4	A6T7E9	A6T7E9 [41-50]	0	1216.58578094	Not Found	High	Not Found		4.8e6		1.91255116462708	High	7.46E-05	0.004971
False	High	[K].ENIASAAHCATR.[L]	1xCarbamidomethyl [C9]		0.0035114	0	1	2	11	P08470	P08470 [18-29]	0	1300.60625859	High	High	High		1.4e6	4.9e6	2.82729125022888	High	0	4.286E-06
False	High	[R].KQIEEATSDYDR.[E]			0.000136694	0	1	3	44	A6TH53	A6TH53 [351-362]	1	1454.67577748	High	High	High	2.8e7	1.8e6	1.8e8	4.29791450500488	High	0	1.455E-07
False	High	[K].QVEEAGDKLPADDK.[T]			0.000337597	0	1	2	19	A6T4F4	A6T4F4 [549-562]	1	1514.73329232	High	High	High	1.8e7	2.9e7	1.5e8	4.04013395309448	High	0	5.123E-08
False	High	[K].FVNILMVDGK.[K]			0.00686586	0	1	2	18	A6TEX9	A6TEX9 [26-35]	0	1135.61799231	High	High	Not Found	8.1e6			3.38227915763855	High	0	1.532E-05
False	High	[K].ANLTAQINK.[L]	1xDeamidated [N2]		0.069583	0	1	1	2	B5Y237	B5Y237 [77-85]	0	973.53128622	Not Found	High	Not Found				1.78453326225281	High	0.008942	0.1964
False	High	[K].CKIEQAPGQHGAR.[K]	1xCarbamidomethyl [C1]		5.43074E-05	0	1	1	28	B5XNB5	B5XNB5 [32-44]	1	1451.71720598	High	High	High	1.4e7	6.9e6	9.3e6	3.74298810958862	High	0	1.504E-08
False	High	[R].VIDQGTGETMGDMTK.[H]			5.4824E-05	0	1	2	18	A6TEK2	A6TEK2 [96-110]	0	1582.70873384	High	High	High	4.0e6	5.0e6	5.1e6	4.14946365356445	High	0	1.921E-09
False	High	[R].EMNIADYDAELWQAMEQEK.[V]			0.00011748	0	1	2	10	A6TCG5	A6TCG5 [5-23]	0	2314.00022407	High	High	Not Found	4.7e6	8.6e6		4.15738582611084	High	0	6.984E-09
False	High	[K].VKPGSLGHR.[E]			0.0206327	0	1	1	6	B5Y275	B5Y275 [373-381]	0	950.55302436	High	High	High	7.7e5	4.6e5	5.5e5	1.62805879116058	High	5.155E-05	0.002812
False	High	[R].GTAMNPVDHPHGGGEGR.[N]	1xOxidation [M4]		0.000172379	0	1	1	16	A6TEW9	A6TEW9 [222-238]	0	1704.75069088	High	High	High	7.5e6	3.9e6	6.1e6	2.95612120628357	High	0	1.032E-07
False	High	[R].GTAMNPVDHPHGGGEGR.[N]			1.25775E-05	0	1	1	152	A6TEW9	A6TEW9 [222-238]	0	1688.75577588	High	High	High	3.6e7	1.8e7	1.9e8	3.67713785171509	High	0	1.324E-09
False	High	[K].DVLLLDVTPLSLGIETMGGVMTALISK.[N]			2.82585E-05	0	1	1	1	A6T4F4	A6T4F4 [388-414]	0	2786.52936591	High	Not Found	Not Found	1.6e7			3.47641348838806	High	0	4.74E-10
False	High	[R].TQDATHGNSLSHR.[V]			0.000301343	0	1	1	10	A6TEX2	A6TEX2 [129-141]	0	1423.66727853	High	High	High	2.4e6	1.9e6	2.1e6	2.36756205558777	High	0	4.147E-08
False	High	[R].EAEANAESDR.[K]			0.0426387	0	1	2	2	A6T4F4	A6T4F4 [518-527]	0	1091.45997121	Not Found	Not Found	High			8.8e4	1.25382542610168	High	0	0.0004996
False	High	[K].GIAAASLAAILEAR.[G]			0.00273323	0	1	2	7	A6TD54	A6TD54 [19-32]	0	1326.77397552	High	High	Not Found		9.6e6		2.35512685775757	High	0	2.682E-06
False	High	[R].TLVNPETDSPTNR.[H]			0.00670579	0	1	1	6	A6TBX4	A6TBX4 [133-145]	0	1443.70741197	High	High	High	2.0e6	1.3e6		2.51856088638306	High	0	3.24E-05
False	High	[K].DGTIFSGSYAENAAFNPTLPPLQGALNLLSLNGYDYPAIQR.[A]	2xDeamidated [N/Q]		0.0270543	0	1	2	5	A6TBN1	A6TBN1 [219-259]	0	4371.14557277	High	Not Found	Not Found	2.2e6			2.20030832290649	High	9.845E-05	0.005828
False	High	[R].IINEPTAAALAYGLDK.[E]			0.000179881	0	1	2	2	A6T4F4	A6T4F4 [168-183]	0	1659.89521269	High	Not Found	Not Found				3.19520664215088	High	0	1.567E-08
False	High	[K].YADYQQIQFNHDK.[A]			0.000899252	0	1	1	10	B5XXK6	B5XXK6 [56-68]	0	1669.76051015	High	High	High	4.6e6		1.1e7	3.45962905883789	High	0	3.269E-07
False	High	[R].NQIAELVGADPR.[E]			0.000452739	0	1	2	16	A6TCF1	A6TCF1 [56-67]	0	1282.67498976	High	High	Not Found		5.3e6		2.64264559745789	High	0	9.119E-06
False	High	[-].MQEQYRPEEIESK.[V]			0.00223034	0	1	2	18	A6T6A3	A6T6A3 [1-13]	0	1666.77411126	High	High	High	2.2e6	2.7e6	4.4e7	3.13996362686157	High	0	9.867E-05
False	High	[R].FAAYFQQGNMESNGK.[Y]	1xDeamidated [N13]		0.000221534	0	1	2	14	A6TGT4	A6TGT4 [345-359]	0	1692.73224691	High	High	High	8.6e6			3.31993198394775	High	0	2.314E-08
False	High	[R].FAAYFQQGNMESNGK.[Y]			0.00109179	0	1	2	11	A6TGT4	A6TGT4 [345-359]	0	1691.74823091	High	High	Not Found	2.5e6	6.3e6		3.05173921585083	High	0	0.000175
False	High	[R].VPGSIGQNQTPGK.[V]			0.0290133	0	1	1	3	A6TEX2	A6TEX2 [142-154]	0	1282.67498976	High	High	Not Found		8.4e5		2.70869779586792	High	0	0.0002385
False	High	[R].GTLEDPNQFIR.[R]			0.00385945	0	1	1	20	A6T5N6	A6T5N6 [606-616]	0	1289.64844067	High	High	Not Found	2.1e6	2.7e6		2.65579271316528	High	0.0001684	0.008585
False	High	[K].YMMDNNYQYSK.[E]			0.00630681	0	1	3	6	A6TFL4	A6TFL4 [88-98]	0	1456.5871623	High	High	High	3.1e6		5.9e6	2.99102330207825	High	0	1.306E-05
False	High	[K].VGDAVQADVDEARR.[H]			0.00579315	0	1	1	6	A6TCV9	A6TCV9 [544-557]	1	1500.74010906	High	High	Not Found		3.3e6		3.2018735408783	High	0	1.113E-05
False	High	[K].CQDEAQIVER.[G]	1xCarbamidomethyl [C1]		0.0116385	0	1	1	5	A6TE31	A6TE31 [206-215]	0	1247.5684761	High	High	High			5.3e6	2.39817118644714	High	0	7.982E-05
False	High	[R].VSGEGHITCGHCR.[N]	2xCarbamidomethyl [C9; C12]		0.000415764	0	1	2	22	A6TFL2	A6TFL2 [85-97]	0	1469.63724141	High	High	High	3.1e6	1.9e6	3.2e6	3.61367511749268	High	0	2.277E-05
False	High	[R].EKSVEELNAELLNLLR.[E]			0.0503256	0	1	1	3	B5XNA2	B5XNA2 [8-23]	1	1870.02801763	High	Not Found	Not Found				2.43634271621704	High	0	0.0006868
False	High	[R].FNNFINDSLLEGAIDALKR.[I]			0.0321409	0	1	1	2	A6T5E8	A6T5E8 [22-40]	1	2150.12404319	High	Not Found	Not Found				2.49694418907166	High	0	0.0002902
False	High	[R].IEAQIHGGGHER.[G]			0.00296197	0	1	1	7	A6TCF1	A6TCF1 [226-237]	0	1303.65017201	High	High	High	3.1e6		4.0e6	2.67226338386536	High	0	3.118E-06
False	High	[R].LALEGLGVNGQ.[-]	1xDeamidated [N9]		0.000772884	0	1	1	21	Q9F663	Q9F663 [283-293]	0	1071.5680656	High	High	Not Found	3.9e6			3.70181918144226	High	0	1.343E-06
False	High	[R].IEAVTGEGAMAILHAQSDQLNDIAQLLK.[G]	1xDeamidated [Q/N]		0.0298354	0	1	1	7	A6TCV9	A6TCV9 [695-722]	0	2950.51901252	High	Not Found	Not Found	2.0e6			2.7858715057373	High	0	0.0002874
False	High	[K].FHAGTNVGCGR.[D]	1xCarbamidomethyl [C9]		0.000291522	0	1	1	63	B5XSV6	B5XSV6 [45-55]	0	1175.53745086	High	High	High	4.9e7	2.6e7	4.0e7	2.65714144706726	High	0	0.0008152
False	High	[K].KVVLTGPSK.[D]			0.0171876	0	1	1	10	P24164	P24164 [110-118]	1	928.58259314	High	High	High	5.9e6	4.5e6	8.0e6	1.93859505653381	High	7.46E-05	0.004563
False	High	[R].QLEELGQVEK.[A]			0.025942	0	1	2	13	A6T5E9	A6T5E9 [73-82]	0	1172.61574358	High	High	High			1.2e7	2.5089373588562	High	0.000215	0.009656
False	High	[R].KQVEEAGDKLPADDK.[T]			0.000118597	0	1	2	55	A6T4F4	A6T4F4 [548-562]	2	1642.82825528	High	High	High	2.5e7	2.3e7	1.0e8	4.23799514770508	High	0	7.37E-05
False	High	[R].LVDIEQVSSTHAK.[V]			0.000233374	0	1	1	23	A6TEU8	A6TEU8 [13-25]	0	1426.75363392	High	High	High	1.1e6	5.2e6	1.3e7	3.25229692459106	High	0	2.571E-08
False	High	[K].DLDLAQANATDQLK.[K]			0.000874078	0	1	2	3	B5XZM0	B5XZM0 [53-66]	0	1515.76492681	High	High	Not Found				2.5912880897522	High	0	3.438E-06
False	High	[K].QEIVTDPLEQEVNK.[S]			0.000869951	0	1	1	4	A6TBX3	A6TBX3 [22-35]	0	1641.83300631	High	High	Not Found	7.0e6			2.56065154075623	High	0	3.084E-07
False	High	[R].FIDTLAGTAFPNSR.[R]			4.18588E-05	0	1	2	16	A6TGQ1	A6TGQ1 [18-31]	0	1509.76961835	High	High	Not Found	1.0e7			3.91758894920349	High	0	3.56E-09
False	High	[K].VAEHAEICGR.[C]	1xCarbamidomethyl [C8]		0.0485093	0	1	1	2	B5Y235	B5Y235 [914-923]	0	1141.54186752	Not Found	Not Found	High			6.5e5	1.41035664081573	High	0	0.0006406
False	High	[R].SVGEMAENQFR.[V]			0.000938377	0	1	2	26	A6TGP0	A6TGP0 [455-465]	0	1267.57356119	High	High	High	4.0e6		2.2e8	3.43932008743286	High	0	1.12E-05
False	High	[R].IHSEEDERPIGR.[L]			0.00046799	0	1	1	87	A6TEU8	A6TEU8 [159-170]	0	1437.70808071	High	High	High	3.3e7	3.1e7	7.0e7	2.99734926223755	High	0	2.983E-05
False	High	[R].KTLNEQGTPDIR.[I]			0.00555218	0	1	1	13	B5Y277	B5Y277 [58-69]	1	1371.72266817	High	High	High				2.67736291885376	High	0	4.909E-05
False	High	[K].SHHNVGGLPK.[E]			0.00218854	0	2	2	86	B5XNM4; A6TCC2	B5XNM4 [357-366]; A6TCC2 [357-366]	0	1045.55375259	High	High	High	1.4e6	2.8e5	1.4e7	3.09757828712463	High	0.008269	0.1833
False	High	[K].LNDHKPSSIGQASR.[I]			6.47032E-05	0	1	1	25	A6TG45	A6TG45 [590-603]	0	1509.77682895	High	High	High	1.5e6	2.4e5	3.6e6	3.11797952651978	High	0.0001211	0.007523
False	High	[-].MNTEATQDHQEANTTGAR.[L]			0.00180275	0	1	2	5	A6TCD5	A6TCD5 [1-18]	0	1974.85700582	High	High	High	2.4e6		8.4e5	3.26108431816101	High	0	1.214E-06
False	High	[R].VTKPEAGHFAK.[A]			0.000360726	0	1	1	40	A6TEX2	A6TEX2 [60-70]	0	1184.64223318	High	High	High	1.0e8	5.5e7	4.4e7	3.26186537742615	High	0	5.841E-08
False	High	[-].MQVILLDK.[V]			0.016247	0	2	2	34	A6THB4; B5Y305	A6THB4 [1-8]; B5Y305 [1-8]	0	959.55941487	High	High	Not Found	1.5e7	7.6e6		2.26799368858337	High	0	0.0001174
False	High	[K].QDVPSFRPGDTVEVK.[V]			0.0152138	0	1	1	6	B5XVK6	B5XVK6 [15-29]	0	1673.84932511	High	High	Not Found				2.89983534812927	High	7.46E-05	0.004449
False	High	[R].KKEEAPAAPPAPSK.[E]			0.00182851	0	1	1	20	B5XNC0	B5XNC0 [105-118]	2	1420.77945478	High	High	High	4.2e6		1.0e7	3.48931288719177	High	0	4.034E-06
False	High	[K].AGSKPQTCPTCHGAGQVQMR.[Q]	2xCarbamidomethyl [C8; C11]; 1xOxidation [M19]		7.31776E-05	0	1	2	6	A6T4F5	A6T4F5 [155-174]	0	2186.98520104	High	High	High	1.6e6		1.0e6	3.23465394973755	High	0	2.861E-09
False	High	[K].AGSKPQTCPTCHGAGQVQMR.[Q]	1xDeamidated [Q]; 2xCarbamidomethyl [C8; C11]		0.000765603	0	1	2	6	A6T4F5	A6T4F5 [155-174]	0	2171.97430204	High	Not Found	High	1.1e6			3.7752058506012	High	0	2.405E-07
False	High	[K].AGSKPQTCPTCHGAGQVQMR.[Q]	2xCarbamidomethyl [C8; C11]		1.61643E-05	0	1	2	27	A6T4F5	A6T4F5 [155-174]	0	2170.99028604	High	High	High	5.2e6	8.4e5	4.4e7	3.7355649471283	High	0	1.647E-10
False	High	[K].AGVHFGHQTR.[Y]			0.000479198	0	1	2	127	A6T4X1	A6T4X1 [12-21]	0	1109.55990059	High	High	High	3.1e6	4.9e6	1.6e7	3.35911250114441	High	0	1.826E-05
False	High	[R].IGHTVEREDTPAVR.[G]			0.00726573	0	1	1	67	A6TEV4	A6TEV4 [32-45]	1	1579.81869373	High	High	High		4.1e6	2.4e7	3.14929628372192	High	0	1.704E-05
False	High	[R].GAAQNIIPSSTGAAK.[A]			3.07719E-05	0	1	1	82	P24164	P24164 [193-207]	0	1385.73831823	High	High	High	2.1e6	4.6e6	4.6e6	3.41564178466797	High	0	6.163E-09
False	High	[-].MNLHEYQAK.[Q]			0.00844912	0	1	1	45	A6T6F6	A6T6F6 [1-9]	0	1133.54080461	High	High	High		4.7e6	5.4e6	2.7980797290802	High	0	5.297E-05
False	High	[R].SKGESSLFSR.[D]			0.0647076	0	1	2	3	A6TGP0	A6TGP0 [638-647]	1	1097.55856311	Not Found	Not Found	High			2.0e7	2.31399321556091	High	0	0.001351
False	High	[K].FPAIIYGGEAAPVAIELDHDK.[L]			3.98545E-09	0	1	1	17	B5XP25	B5XP25 [26-46]	0	2226.14410991	High	Not Found	Not Found	6.4e6			6.26382303237915	High	0	1.007E-16
False	High	[K].TFTTQETMTNAHSAR.[D]			3.73633E-05	0	1	2	30	A6TGT4	A6TGT4 [209-223]	0	1695.77550823	High	High	High	1.4e6	2.5e5	1.1e8	4.31146717071533	High	0	1.593E-08
False	High	[R].DICQCEALWTPAK.[I]	2xCarbamidomethyl [C3; C5]		0.000344049	0	2	2	24	B5XNM4; A6TCC2	B5XNM4 [200-212]; A6TCC2 [200-212]	0	1591.72432503	High	High	Not Found	3.3e6	8.0e6		3.30940628051758	High	0	5.317E-08
False	High	[R].ELISNASDAADK.[L]			0.000440062	0	1	1	16	A6T5N6	A6T5N6 [34-45]	0	1233.59573635	High	High	High	2.6e7	4.1e7	1.0e8	3.48786377906799	High	0	6.713E-07
False	High	[-].MAENQYYGTGR.[R]			0.00155685	0	1	2	16	A6TEN8	A6TEN8 [1-11]	0	1289.55791113	High	High	High	9.8e5	2.2e6	3.0e7	3.61126351356506	High	0	1.59E-06
False	High	[R].IYVHGSQADIR.[V]			0.00532122	0	1	2	11	A6TGQ1	A6TGQ1 [33-43]	0	1258.65386044	Not Found	High	High				2.14037680625916	High	0	0.0005585
False	High	[K].EGISKDDAEALK.[K]			0.00300428	0	1	1	19	A6TGN9	A6TGN9 [97-108]	1	1275.64268653	High	High	High	1.4e7	2.4e6	8.6e7	3.15216422080994	High	0	3.188E-06
False	High	[R].QSVDQPVQTGYK.[S]			0.00018332	0	1	2	28	A6TG38	A6TG38 [140-151]	0	1349.66956999	High	High	High	5.2e7	4.9e7		4.21219873428345	High	0	6.502E-08
False	High	[K].NGIIHTTIGK.[V]	1xDeamidated [N1]		0.00382315	0	2	2	66	B5XYF8; A6TGN6	B5XYF8 [168-177]; A6TGN6 [168-177]	0	1054.58913543	High	High	High	2.1e6	4.9e6	6.7e6	2.51382660865784	High	0	8.832E-06
False	High	[K].NGIIHTTIGK.[V]			0.00542266	0	2	2	66	B5XYF8; A6TGN6	B5XYF8 [168-177]; A6TGN6 [168-177]	0	1053.60511943	High	High	High	1.5e6		1.6e7	2.53949975967407	High	0	4.593E-05
False	High	[R].TFHIGGAASR.[A]			0.000213301	0	1	1	32	A6TGP1	A6TGP1 [934-943]	0	1016.5272035	High	High	High	1.2e6			3.07615303993225	High	0	2.158E-08
False	High	[R].ASGVQTGGPDSLSQR.[D]			0.0029341	0	1	2	3	A6T5B1	A6T5B1 [117-131]	0	1459.71355997	Not Found	High	High			7.3e6	2.83927059173584	High	0	3.068E-06
False	High	[K].LFAAAGQAAPEVK.[Y]			7.31776E-05	0	1	1	22	A6T5N6	A6T5N6 [553-565]	0	1272.69466262	High	High	High	1.3e6	4.5e6	6.0e6	3.38664531707764	High	0	1.118E-07
False	High	[R].ATVLGHIQR.[G]			0.0249912	0	1	1	16	A6TGB8	A6TGB8 [245-253]	0	994.57923908	Not Found	High	High			5.2e6	2.17461657524109	High	7.46E-05	0.003567
False	High	[K].HVEGWDDPR.[M]			0.00598775	0	1	2	32	A6T6C3	A6T6C3 [282-290]	0	1110.49629724	High	High	High		9.8e5	5.7e6	2.5244038105011	High	0	0.0003581
False	High	[K].ASTISNVVR.[K]			0.0438356	0	1	2	6	A6TG38	A6TG38 [202-210]	0	946.53162016	High	High	High	7.4e6	4.4e6	9.1e6	2.5836808681488	High	5.155E-05	0.002587
False	High	[R].APVQEIDNETR.[K]			0.000581823	0	1	2	18	A6TBN8	A6TBN8 [26-36]	0	1271.62261981	High	High	High	7.1e6	1.2e7	4.6e7	3.24559617042542	High	0	3.819E-06
False	High	[R].LANELTDAADNK.[G]	1xDeamidated [N3]		0.000372878	0	1	2	10	A6TEX9	A6TEX9 [120-131]	0	1275.60630144	High	High	High		3.2e6	2.5e7	3.87561726570129	High	0	5.767E-07
False	High	[R].LANELTDAADNK.[G]			0.000298504	0	1	2	34	A6TEX9	A6TEX9 [120-131]	0	1274.62228544	High	High	High				4.20699501037598	High	0	4.078E-08
False	High	[R].LANELTDAADNKGTAVK.[K]			0.000869951	0	1	2	2	A6TEX9	A6TEX9 [120-136]	1	1730.89191812	Not Found	High	Not Found				3.38481760025024	High	0	3.086E-07
False	High	[K].AGNVAADGVIK.[T]			0.000895006	0	1	1	8	A6T4X2	A6T4X2 [53-63]	0	1014.55783488	High	High	High	1.0e7	6.9e6	1.6e7	2.7823703289032	High	0	3.231E-07
False	High	[K].QIEEATSDYDR.[E]			0.000938377	0	1	3	20	A6TH53	A6TH53 [352-362]	0	1326.58081452	High	High	High	4.3e7		2.8e8	3.51915550231934	High	0	5.53E-07
False	High	[K].KNVEFFEAR.[R]			0.00924058	0	2	2	17	A6THB4; B5Y305	A6THB4 [42-50]; B5Y305 [42-50]	1	1139.58438397	High	High	High	4.9e6		1.0e7	2.99944853782654	High	0	0.0002866
False	High	[R].AQVAINDGDQDEAER.[L]			0.000360726	0	1	2	6	A6TF41	A6TF41 [456-470]	0	1630.73033212	High	High	High	7.9e5		1.7e6	2.85602927207947	High	0	1.677E-05
False	High	[R].MVNSGTEATMSAIR.[L]			0.00120585	0	1	2	2	A6T4V8	A6T4V8 [111-124]	0	1467.69302429	High	Not Found	Not Found	2.6e6			2.87311458587646	High	0	1.81E-06
False	High	[K].STLNLPETGFPMR.[G]			0.00932807	0	1	1	8	B5Y235	B5Y235 [6-18]	0	1462.73587542	High	High	Not Found	6.9e6	1.3e7		2.98159337043762	High	0	8.002E-05
False	High	[K].MGAEAIQALLR.[N]	1xDeamidated [Q7]		0.00790945	0	1	1	3	A6TGP1	A6TGP1 [180-190]	0	1173.62962	Not Found	Not Found	High				1.48829889297485	High	0	1.995E-05
False	High	[K].MGAEAIQALLR.[N]			0.00661154	0	1	1	1	A6TGP1	A6TGP1 [180-190]	0	1172.645604	Not Found	High	Not Found				2.95834803581238	High	0	1.425E-05
False	High	[R].TLNDAVEVK.[H]			0.00740412	0	1	2	11	A6TEV7	A6TEV7 [36-44]	0	988.53095142	High	High	High	1.2e8	6.9e7	9.6e7	2.36152005195618	High	0	2.237E-05
False	High	[K].VYAAIEAGDK.[A]			0.0011074	0	1	2	52	B5Y237	B5Y237 [35-44]	0	1036.53095142	High	High	High		5.8e7	2.5e8	3.1457359790802	High	0	4.853E-07
False	High	[K].SWDYLYEPDPK.[A]			0.00317962	0	1	2	6	A6TG37	A6TG37 [203-213]	0	1412.6368729	High	High	Not Found	5.4e6	8.7e6		3.56766700744629	High	0	1.141E-05
False	High	[R].DTINAPAEELGPEQLAQR.[A]			0.000463581	0	1	2	14	A6TCE4	A6TCE4 [112-129]	0	1951.97195925	High	High	High	9.1e6	7.8e6		3.33743286132813	High	0	5.094E-05
False	High	[R].GCGITVDQAER.[L]	1xCarbamidomethyl [C2]		0.000933947	0	1	2	10	A6TFH4	A6TFH4 [97-107]	0	1205.55791144	High	High	High	4.4e6	7.6e6	7.1e7	3.65985751152039	High	0	6.011E-07
False	High	[K].SNVPALEACPQKR.[G]	1xCarbamidomethyl [C9]		0.00306163	0	1	1	64	A6TEY0	A6TEY0 [19-31]	1	1469.75292276	High	High	High	4.3e5		2.6e8	2.81349587440491	High	0	5.799E-05
False	High	[R].IEELTGVPVDIISTGPDR.[T]			0.000106363	0	1	2	2	A6TH93	A6TH93 [403-420]	0	1911.0069478	High	Not Found	Not Found				2.930739402771	High	0	5.798E-09
False	High	[K].MTAHTPCFR.[S]	1xCarbamidomethyl [C7]		0.017761	0	1	2	17	A6T6Z0	A6T6Z0 [260-268]	0	1120.50264533	High	High	High			1.5e7	2.41515874862671	High	0	0.0001336
False	High	[R].INPGNIGNEER.[I]			0.00231634	0	1	2	24	A6TCD4	A6TCD4 [107-117]	0	1212.59673946	High	High	High	3.5e6	6.7e6	1.8e7	2.88460206985474	High	5.155E-05	0.001529
False	High	[R].EHGTQHSDAILTR.[T]			0.0296968	0	1	2	3	A6T561	A6T561 [335-347]	0	1464.71897974	Not Found	Not Found	High				2.63165307044983	High	0	0.0002481
False	High	[K].DVADVHDIAK.[S]			0.0035114	0	1	1	29	O07026	O07026 [29-38]	0	1082.54766408	High	High	High	8.3e6	8.7e6	6.9e7	2.67069816589355	High	0	0.0002633
False	High	[R].VIIAAHGNSLR.[A]	1xDeamidated [N8]		0.0159449	0	1	1	2	B5XZB2	B5XZB2 [179-189]	0	1151.65313264	Not Found	Not Found	High				2.76266121864319	High	0	7.587E-05
False	High	[R].VIIAAHGNSLR.[A]			0.00406533	0	1	1	27	B5XZB2	B5XZB2 [179-189]	0	1150.66911664	High	High	High			3.6e7	2.34195995330811	High	0	0.0007738
False	High	[K].LMEIAQQQHAQQQAGSADAQASNAK.[D]	1xDeamidated [Q/N]; 1xOxidation [M2]		3.58744E-06	0	1	2	12	A6T4F4	A6T4F4 [598-622]	0	2641.22708155	Not Found	High	High				5.12140035629272	High	0	5.689E-09
False	High	[K].LMEIAQQQHAQQQAGSADAQASNAK.[D]	1xOxidation [M2]		3.39589E-07	0	1	2	8	A6T4F4	A6T4F4 [598-622]	0	2640.24306555	High	High	High	2.1e6	3.1e6	2.8e6	5.2441782951355	High	0	1.125E-13
False	High	[K].LMEIAQQQHAQQQAGSADAQASNAK.[D]	1xDeamidated [Q]		1.5698E-07	0	1	2	7	A6T4F4	A6T4F4 [598-622]	0	2625.23216655	Not Found	High	Not Found				5.81120109558105	High	0	2.617E-14
False	High	[K].LMEIAQQQHAQQQAGSADAQASNAK.[D]			6.27831E-09	0	1	2	31	A6T4F4	A6T4F4 [598-622]	0	2624.24815055	High	High	High	2.7e7	5.0e6	5.4e8	5.86722421646118	High	0	5.248E-14
False	High	[R].AAGDKPENGVFWESAGEGEYTVADITK.[A]	1xDeamidated [N8]		0.000138649	0	1	1	2	A6T5N6	A6T5N6 [143-169]	0	2842.30537418	High	Not Found	Not Found	3.3e6			5.16919374465942	High	0	9.563E-09
False	High	[-].MQVSVETTQGLGR.[R]	1xOxidation [M1]		0.000199624	0	1	2	13	A6T5H9	A6T5H9 [1-13]	0	1421.70530393	High	High	High	1.4e6	5.2e6	7.5e6	3.75191974639893	High	0	1.945E-08
False	High	[-].MQVSVETTQGLGR.[R]			8.47442E-05	0	1	2	47	A6T5H9	A6T5H9 [1-13]	0	1405.71038893	High	High	High	3.8e6	8.3e6	8.8e7	3.90028190612793	High	0	1.647E-08
False	High	[R].EGRPSEGETLIAR.[L]			0.000243531	0	1	2	35	A6TEI3	A6TEI3 [81-93]	0	1414.7284818	High	High	High			8.7e7	4.09828615188599	High	0	1.735E-06
False	High	[R].EGFVVLPYCGADPVLCK.[R]	2xCarbamidomethyl [C9; C16]		0.0336696	0	1	1	2	A6TGP7	A6TGP7 [122-138]	0	1923.93431767	High	Not Found	Not Found	1.0e7			2.8073103427887	High	0	0.0003166
False	High	[R].KAELEGAALNAR.[L]			0.00122309	0	1	1	29	A6TAI3	A6TAI3 [75-86]	1	1242.68007516	High	High	High	1.6e6		1.7e7	3.32181310653687	High	0	5.838E-07
False	High	[K].GSLYVATTHTQAR.[Y]			0.0223404	0	1	1	2	P45600	P45600 [93-105]	0	1404.72300254	Not Found	Not Found	High			1.2e6	2.51086783409119	High	0	0.0001448
False	High	[K].EGPAEDPSNQEAIAK.[L]			6.99302E-06	0	1	1	22	A6T5N6	A6T5N6 [384-398]	0	1555.72345589	High	High	High	3.1e7	2.7e7	3.6e8	3.79175448417664	High	0	4.142E-09
False	High	[K].TVNMMELIR.[N]			0.0241875	0	1	2	10	A6TG36	A6TG36 [157-165]	0	1106.56966192	High	High	Not Found				1.8983873128891	High	0	0.0005981
False	High	[R].SYDLPETTSEAELLELIDTLNADK.[T]			0.0397835	0	1	1	11	A6T5R4	A6T5R4 [67-90]	0	2680.30872781	High	High	Not Found	3.1e6	3.7e6		2.76988482475281	High	5.155E-05	0.002285
False	High	[R].LNTLSPAEGSK.[K]			0.00973206	0	1	1	7	B5XNB2	B5XNB2 [3-13]	0	1116.58952886	Not Found	High	High		9.7e6	1.9e7	2.42370772361755	High	0.001161	0.04293
False	High	[K].SSALNTLTNQK.[NS]			0.0198744	0	1	2	4	A6TG68	A6TG68 [40-50]	0	1176.62189158	High	Not Found	High				2.25178933143616	High	0	0.0001285
False	High	[K].GGGISGQAGAIR.[H]			0.00117765	0	1	2	9	A6TEN8	A6TEN8 [69-80]	0	1043.55923185	High	High	High	1.2e8	6.0e7	7.0e7	2.74010443687439	High	0	5.44E-07
False	High	[K].QVAEELHLEEIK.[N]			0.00779835	0	1	1	2	O07026	O07026 [163-174]	0	1437.75838495	Not Found	High	Not Found				1.75844430923462	High	0	1.956E-05
False	High	[R].GVQTNMVYHGK.[Q]			0.0204405	0	1	2	2	A6TCI3	A6TCI3 [427-437]	0	1233.60446745	Not Found	Not Found	High			2.3e6	2.13762903213501	High	0	0.0001213
False	High	[R].IQGQSDSPLTAHGER.[Q]			0.000158299	0	1	2	17	A6TI09	A6TI09 [20-34]	0	1595.77722281	High	High	High		4.7e6	1.8e7	3.48484349250793	High	0	1.444E-08
False	High	[R].EFYEKPTTER.[K]			0.00347837	0	1	1	41	B5XU21	B5XU21 [36-45]	0	1299.62155721	High	High	High	4.1e7	1.2e8	5.0e8	2.56286191940308	High	0	8.89E-06
False	High	[K].HPQALQGIQR.[G]			0.0397835	0	1	2	2	A6TCV4	A6TCV4 [15-24]	0	1147.63306549	Not Found	Not Found	High			3.4e6	1.30054473876953	High	0	0.0004371
False	High	[R].IENGGLHPVTR.[T]	1xDeamidated [N3]		0.0014163	0	1	2	9	A6TAI3	A6TAI3 [101-111]	0	1193.62731178	High	High	High	3.4e6	7.0e6	1.2e7	2.06672525405884	High	0	4.867E-06
False	High	[R].LVHGEEGLEAAK.[R]			0.00347837	0	1	2	8	A6T9Y5	A6T9Y5 [314-325]	0	1252.6531917	Not Found	High	High			1.8e6	2.95897245407104	High	0	4.209E-06
False	High	[R].SGGVTFAARPQDHSQK.[V]			0.00391454	0	1	1	1	A6TEX1	A6TEX1 [80-95]	0	1685.83540639	Not Found	Not Found	High				1.45242345333099	High	0	5.275E-06
False	High	[R].KLNQLVTEK.[H]			0.0209244	0	1	2	9	A6T6C3	A6T6C3 [273-281]	1	1072.63608518	High	Not Found	High	5.2e5		4.1e6	2.67932295799255	High	0	0.0001268
False	High	[K].QIEEATSDYDREK.[L]			0.000136048	0	1	3	26	A6TH53	A6TH53 [352-364]	1	1583.71837049	High	High	High	1.6e6	3.9e7	1.5e8	3.53419327735901	High	0	7.257E-08
False	High	[R].NLDNDDIEYK.[Y]			0.0246436	0	1	2	9	A6T4Z7	A6T4Z7 [538-547]	0	1238.5535372	High	High	High		4.3e6	1.0e7	2.45488333702087	High	0.0001211	0.00686
False	High	[K].LADEVDESTKEAEK.[A]			0.00201947	0	1	1	11	A6T5N6	A6T5N6 [493-506]	1	1563.73843721	Not Found	High	High		6.4e6	5.4e7	3.02312612533569	High	0	3.977E-06
False	High	[R].LIDQSTAEIVETAK.[R]	1xDeamidated [Q4]		0.0126667	0	1	1	2	A6TEX3	A6TEX3 [17-30]	0	1518.78974499	Not Found	Not Found	High				2.20659041404724	High	0	0.000214
False	High	[R].LIDQSTAEIVETAK.[R]			7.81916E-05	0	1	1	41	A6TEX3	A6TEX3 [17-30]	0	1517.80572899	High	High	Not Found	6.5e6			3.61610293388367	High	0	4.355E-09
False	High	[R].AYHDETLPQESGK.[V]			0.000284704	0	1	2	43	A6TGQ1	A6TGQ1 [564-576]	0	1474.68086288	High	High	High	1.6e7	1.1e7	1.0e8	3.32517743110657	High	0	3.941E-08
False	High	[R].MMRPGEPPTR.[E]			0.0287443	0	1	2	14	A6TGP0	A6TGP0 [369-378]	0	1171.57105889	High	High	High	4.4e6			2.23680639266968	High	7.46E-05	0.003635
False	High	[K].LHVHDENNECGIGDK.[V]	1xCarbamidomethyl [C10]		5.05416E-07	0	1	1	129	A6TEW3	A6TEW3 [44-58]	0	1736.76567211	High	High	High	1.4e6	1.3e6	1.4e8	5.26745700836182	High	0	2.318E-12
False	High	[K].IGVLTSGGDAPGMNAAIR.[G]			2.07158E-06	0	1	1	25	A6TGB8	A6TGB8 [5-22]	0	1699.87957939	High	High	Not Found	2.3e6			4.39923334121704	High	0	1.061E-07
False	High	[K].IVAQAQAEIDAER.[K]			0.000627593	0	1	2	6	B5XZM0	B5XZM0 [101-113]	0	1413.73323283	High	High	Not Found	8.0e6			3.0952889919281	High	0	1.666E-07
False	High	[R].FKDDVNEVR.[N]			0.0212202	0	1	2	39	A6TEI7	A6TEI7 [854-862]	1	1121.55856311	High	High	High	2.2e6	1.2e7	4.2e7	2.76510119438171	High	0	0.0007246
False	High	[R].KTVASNAVTINGEK.[Q]	1xDeamidated [N]		0.00185464	0	1	1	23	A6T9Y5	A6T9Y5 [381-394]	1	1432.76419901	High	High	High	3.5e6	2.2e6	3.0e6	3.28026390075684	High	0	3.151E-06
False	High	[K].ITVAVDATEEQVR.[E]	1xDeamidated [Q11]		0.0187883	0	1	2	2	A6T6A3	A6T6A3 [814-826]	0	1431.73256452	High	Not Found	High	7.2e6		1.0e7	2.61224293708801	High	0	0.0001038
False	High	[K].VAEETPHLIHK.[I]			0.00512397	0	1	1	23	A6T6F6	A6T6F6 [136-146]	0	1273.68991159	High	High	High				2.58442544937134	High	0	8.774E-06
False	High	[K].HFAALSTNAK.[A]			0.000899252	0	1	2	38	A6TGT4	A6TGT4 [239-248]	0	1059.55816925	High	High	High				3.07687497138977	High	0	3.284E-07
False	High	[R].GMGESNPVTGNTCDNVK.[A]	1xCarbamidomethyl [C13]; 1xOxidation [M2]		0.000113114	0	1	1	12	P24017	P24017 [297-313]	0	1795.75853816	High	High	High	2.3e6	9.8e5	9.3e6	3.86861300468445	High	0	6.538E-09
False	High	[R].GMGESNPVTGNTCDNVK.[A]	1xDeamidated [N]; 1xCarbamidomethyl [C13]		4.48138E-06	0	1	1	9	P24017	P24017 [297-313]	0	1780.74763916	High	High	High			3.9e7	5.04261541366577	High	0	1.468E-11
False	High	[R].GMGESNPVTGNTCDNVK.[A]	1xCarbamidomethyl [C13]		8.46721E-07	0	1	1	30	P24017	P24017 [297-313]	0	1779.76362316	High	High	High			4.0e8	4.82073068618774	High	0	1.508E-12
False	High	[K].ALSVPCSDSK.[A]	1xCarbamidomethyl [C6]		0.013592	0	1	3	4	A6TH53	A6TH53 [133-142]	0	1063.50883606	Not Found	High	High		3.7e7	5.4e7	1.84028291702271	High	0	0.0003421
False	High	[R].ISETSEGCLSGSCK.[S]	2xCarbamidomethyl [C8; C13]		0.00105123	0	1	2	6	A6TF33	A6TF33 [49-62]	0	1514.64613422	High	High	High	1.3e6	1.4e6	2.0e6	3.09192705154419	High	0	9.921E-07
False	High	[K].VGAATEVEMK.[E]			0.00129454	0	1	3	22	A6TH53	A6TH53 [381-390]	0	1034.51867218	High	High	High	1.2e8	7.3e7	1.4e8	3.71401810646057	High	0	6.524E-07
False	High	[K].GHQVHIIDQR.[D]			0.0632523	0	1	1	4	Q48485	Q48485 [26-35]	0	1202.63887912	Not Found	Not Found	High			1.6e6	1.87423133850098	High	0.0001211	0.006547
False	High	[R].ADLNVPVKDGK.[V]			0.0143129	0	1	1	26	B5XUB8	B5XUB8 [20-30]	1	1155.63681341	High	High	High	8.0e6	8.3e6		3.10258173942566	High	0	6.177E-05
False	High	[K].CVTQLHYAR.[Q]	1xCarbamidomethyl [C1]		0.0208267	0	1	2	19	A6TGQ1	A6TGQ1 [146-154]	0	1147.56768838	High	High	High			2.5e6	2.8604097366333	High	0	0.0001266
False	High	[K].EAYEILTDAQK.[R]			0.00328658	0	1	2	11	A6T4F5	A6T4F5 [52-62]	0	1280.6368729	High	High	Not Found				3.10465335845947	High	0	1.355E-05
False	High	[R].MPEEVEAMEQQR.[R]			0.000610022	0	1	2	12	A6T4P1	A6T4P1 [833-844]	0	1476.64573974	High	High	High		3.1e6	1.7e7	3.8815062046051	High	0	1.938E-07
False	High	[R].GQVLAKPGTINPHTK.[F]			6.65673E-05	0	1	1	60	A6TEX7	A6TEX7 [290-304]	0	1560.88565114	High	High	High	1.7e6	8.7e5	3.2e6	3.78756713867188	High	0	7.917E-07
False	High	[R].TMENQQPPIR.[I]			0.00124645	0	1	2	20	A6TAI3	A6TAI3 [177-186]	0	1213.59938205	High	High	High	7.3e6	2.4e6	3.7e7	3.05278038978577	High	0	1.758E-06
False	High	[K].YGQAIGHIGK.[V]			0.058803	0	1	1	13	A6TCV9	A6TCV9 [527-536]	0	1043.56325465	High	High	High			3.8e6	1.90094602108002	High	0.0009311	0.03492
False	High	[K].NHIVTLQER.[T]			0.0198744	0	1	2	14	A6TGM5	A6TGM5 [10-18]	0	1109.60618203	High	High	High				1.85639595985413	High	5.155E-05	0.001853
False	High	[R].NSESGGSYTFSSDDTKK.[Y]			0.00287914	0	1	2	4	A6TGU6	A6TGU6 [171-187]	1	1809.77734179	High	Not Found	High			4.8e5	3.02107214927673	High	0	2.955E-06
False	High	[K].AVEDSASPLVALLVR.[G]			0.000321989	0	1	1	6	A6T4Z7	A6T4Z7 [285-299]	0	1539.87408337	High	Not Found	Not Found	9.5e6			3.96778392791748	High	0	1.628E-06
False	High	[R].LPIVEQTPLFK.[R]			0.00135726	0	1	1	14	B5XNL6	B5XNL6 [43-53]	0	1284.75620026	High	High	Not Found	5.2e6			2.89333939552307	High	0	0.0003701
False	High	[R].TFEVTEDESKEK.[Y]			0.00550001	0	1	2	27	A6T6A3	A6T6A3 [23-34]	1	1441.66929511	High	High	High	3.4e6	1.9e6	1.6e7	2.80089116096497	High	0	1.004E-05
False	High	[K].EATEQTPSAAAPEAPAAEQGE.[-]			5.64035E-05	0	1	1	17	A6TEI3	A6TEI3 [691-711]	0	2054.91489776	High	High	High	1.2e7	2.0e6	4.2e7	4.78313159942627	High	0	3.587E-08
False	High	[K].AHPDVELYTASVDK.[G]			0.00018332	0	1	2	15	A6TCB0	A6TCB0 [172-185]	0	1544.75911318	High	High	Not Found	9.1e6	8.6e6		2.16382598876953	High	0	1.627E-08
False	High	[K].GQIEGAVSSSDASTEK.[L]			4.23391E-06	0	1	2	22	A6TDS5	A6TDS5 [44-59]	0	1565.72893515	High	High	High	8.1e6	1.0e6	4.2e7	5.40078592300415	High	0	1.317E-11
False	High	[R].VIVSQLHR.[S]			0.00369876	0	1	2	42	A6TGP0	A6TGP0 [144-151]	0	951.57342545	High	High	High	8.1e6		3.4e7	1.89800035953522	High	0	0.000108
False	High	[K].VETDFAAEVAAMSK.[Q]			2.54636E-05	0	1	1	8	A6T4X2	A6T4X2 [268-281]	0	1468.69882116	High	Not Found	High	8.3e6			4.14221477508545	High	0	1.079E-08
False	High	[R].ANEVRPVLACR.[M]	1xCarbamidomethyl [C10]		0.017761	0	1	1	6	A6T7Z4	A6T7Z4 [275-285]	0	1284.68411503	Not Found	High	High			4.8e6	2.37387871742249	High	0.0001684	0.00847
False	High	[K].LHDYYKDEVVK.[K]			0.00382315	0	1	1	39	A6TEW0	A6TEW0 [4-14]	1	1408.71070654	High	High	High	4.4e6	6.9e6	3.4e6	3.39746809005737	High	0	8.81E-06
False	High	[R].LAQGPIALYCGFDPTADSLHLGHLVPLLCLK.[R]	1xDeamidated [Q3]; 2xCarbamidomethyl [C10; C29]		0.000243531	0	1	2	16	A6T9Y5	A6T9Y5 [33-63]	0	3390.7588662	High	High	Not Found	5.0e6			3.63194012641907	High	0	3.889E-08
False	High	[K].FNQIGSLTETLAAIK.[M]			2.93492E-05	0	1	2	36	A6TD53	A6TD53 [343-357]	0	1605.88464803	High	High	Not Found				3.85601854324341	High	0	5.122E-10
False	High	[K].HYYLGNAEEIAAK.[A]			2.57058E-05	0	1	1	21	B5XZB2	B5XZB2 [227-239]	0	1478.7274192	High	High	Not Found				4.05153322219849	High	0	5.825E-10
False	High	[K].DVMPEVNAVLEK.[M]			0.0152854	0	1	2	15	A6TGT4	A6TGT4 [115-126]	0	1343.68752827	High	High	Not Found				1.94654250144959	High	0	8.243E-05
False	High	[R].LGAQQCQLSDDSLVR.[Q]	1xCarbamidomethyl [C6]		2.20307E-06	0	1	1	18	A6TD54	A6TD54 [441-455]	0	1689.82245872	High	High	High	2.5e6	3.0e6	1.5e7	4.62135934829712	High	0	5.335E-12
False	High	[R].VVVETPVGLNEK.[Q]			0.0405261	0	1	2	5	A6T4F5	A6T4F5 [326-337]	0	1283.72054297	High	High	Not Found				2.27750277519226	High	0.0005948	0.01819
False	High	[K].GAVPGATGSDLIVKPAVK.[A]			3.32576E-06	0	1	1	32	A6TEX2	A6TEX2 [191-208]	0	1679.96904633	High	High	High	4.1e6	8.6e6	4.3e6	4.31728839874268	High	0	3.369E-11
False	High	[K].FVVEGDLR.[R]			0.0171876	0	1	1	30	B5XNB4	B5XNB4 [63-70]	0	934.49925744	High	High	Not Found		7.2e6		2.89607405662537	High	0	8.776E-05
False	High	[K].GNVEYWVALIQPGK.[V]			0.00361239	0	1	1	11	A6TEW5	A6TEW5 [87-100]	0	1573.83730399	High	High	Not Found				1.9601217508316	High	0.0006546	0.02422
False	High	[R].NQSSDWQQYNIK.[Q]			0.00147093	0	1	2	12	A6T6Y8	A6T6Y8 [117-128]	0	1510.69209628	High	High	High		1.3e7	3.5e7	2.99340844154358	High	0	8.322E-07
False	High	[R].YTCPQYQEGMLDSK.[A]	1xCarbamidomethyl [C3]		0.000433858	0	1	2	17	A6T6A3	A6T6A3 [503-516]	0	1719.73528324	High	High	High	1.8e7	1.2e7	5.5e7	2.91212034225464	High	0	8.247E-08
False	High	[K].VILSGEVTRPVTVR.[G]			0.000886575	0	1	1	32	B5XNB2	B5XNB2 [110-123]	0	1525.90605223	High	High	High			3.4e8	1.7468010187149	High	0	1.215E-05
False	High	[R].TGCDMLPETVGR.[L]	1xCarbamidomethyl [C3]		0.00107132	0	1	1	14	A6TCA1	A6TCA1 [139-150]	0	1335.60314704	High	High	High	1.1e7	7.4e6	1.0e7	2.80134892463684	High	0	8.181E-05
False	High	[K].GFTSEITVTSNGK.[S]	1xDeamidated [N11]		0.000389106	0	1	1	60	P16481	P16481 [28-40]	0	1341.65325162	High	High	Not Found				4.26013708114624	High	0	6.711E-08
False	High	[K].GFTSEITVTSNGK.[S]			0.00406533	0	1	1	2	P16481	P16481 [28-40]	0	1340.66923562	Not Found	Not Found	High				3.3092188835144	High	0	5.662E-06
False	High	[R].STVGHDLNLDVCGK.[C]	1xDeamidated [N8]; 1xCarbamidomethyl [C12]		0.0554109	0	1	2	2	A6TGC6	A6TGC6 [26-39]	0	1515.71078353	Not Found	Not Found	High				2.44695401191711	High	0	0.0008328
False	High	[R].STVGHDLNLDVCGK.[C]	1xCarbamidomethyl [C12]		2.39438E-05	0	1	2	66	A6TGC6	A6TGC6 [26-39]	0	1514.72676753	High	High	High	6.4e6	8.7e6	3.1e7	4.34182405471802	High	0	5.294E-08
False	High	[R].VETGSGIGFGATVK.[A]			0.000226839	0	1	2	10	A6T5I1	A6T5I1 [262-275]	0	1322.69505648	High	High	High			1.8e7	3.78853011131287	High	0	2.437E-08
False	High	[R].ITHIPTGLVTQCQNDR.[S]	1xCarbamidomethyl [C12]		0.000206349	0	1	1	7	B5XUF3	B5XUF3 [263-278]	0	1852.93340611	High	High	High	5.8e6	1.1e7	2.0e7	2.93451714515686	High	0	4.309E-06
False	High	[K].DGGFQAFADK.[V]			0.00420202	0	1	1	33	A6T4X2	A6T4X2 [86-95]	0	1055.47925021	High	High	High	8.5e6		3.3e7	3.81041598320007	High	0	6.051E-06
False	High	[K].AIAQVGTISANSDETVGK.[L]	2xDeamidated [Q4; N11]		0.0189652	0	1	3	2	A6TH53	A6TH53 [143-160]	0	1762.87051478	Not Found	Not Found	High				2.18776750564575	High	0	0.0001053
False	High	[K].AIAQVGTISANSDETVGK.[L]	1xDeamidated [N11]		1.11425E-06	0	1	3	8	A6TH53	A6TH53 [143-160]	0	1761.88649878	High	High	Not Found	6.6e7			5.0125675201416	High	0	6.086E-11
False	High	[K].AIAQVGTISANSDETVGK.[L]			1.58167E-06	0	1	3	52	A6TH53	A6TH53 [143-160]	0	1760.90248278	High	High	High	1.0e7	4.3e6	2.3e7	5.02962779998779	High	0	2.844E-11
False	High	[R].TFSIIKPNAVAK.[N]			0.00334931	0	1	1	43	A6TCD7	A6TCD7 [6-17]	0	1288.76234826	High	High	High		5.0e6	4.4e7	2.78053069114685	High	0	0.0002146
False	High	[K].LAGLTGQNEDQNVGIK.[V]	1xDeamidated [N/Q]		2.36062E-05	0	1	3	8	A6TH53	A6TH53 [426-441]	0	1657.83915474	High	Not Found	Not Found	1.3e7			3.70857548713684	High	0	3.379E-10
False	High	[K].LAGLTGQNEDQNVGIK.[V]			3.0978E-06	0	1	3	28	A6TH53	A6TH53 [426-441]	0	1656.85513874	High	High	High	1.4e7		1.4e8	3.05420422554016	High	0	7.744E-11
False	High	[K].DLVESAPAALK.[E]			0.00206779	0	1	2	32	A6TGN9	A6TGN9 [86-96]	0	1113.61501535	High	High	Not Found	4.0e7	1.1e7		3.10413265228271	High	0	2.01E-05
False	High	[R].SVDDVIAQVK.[Q]			0.0207295	0	1	1	12	B5XUB2	B5XUB2 [208-217]	0	1073.58371523	High	High	Not Found	5.3e6			2.63354277610779	High	0	0.001346
False	High	[R].DGYADGWAQAGTAR.[A]			3.64894E-05	0	1	1	32	A6TEV7	A6TEV7 [56-69]	0	1438.63458144	High	High	High	1.1e7	6.1e6	5.4e8	3.8095223903656	High	0	9.815E-08
False	High	[K].QVLGSYGYSEIR.[L]			0.046328	0	1	1	2	B5XNL6	B5XNL6 [31-42]	0	1371.69030545	High	Not Found	Not Found	1.2e7			1.68680417537689	High	5.155E-05	0.001718
False	High	[R].MPSAVGYQPTLAEEMGVLQER.[I]	1xDeamidated [Q]		4.64532E-05	0	1	2	19	A6TG36	A6TG36 [262-282]	0	2307.09954463	High	High	Not Found	1.0e7	1.3e7		5.09660482406616	High	0	5.024E-08
False	High	[R].FANPQEGSVIFDDQIR.[G]			7.76058E-06	0	0	1	18			0	1835.89225249	High	High	Not Found	2.6e6	1.8e7		4.47228670120239	High	0	4.15E-11
False	High	[R].FANPQQGSVIFDDQIR.[G]	1xDeamidated [N/Q]		7.76058E-06	0	1	1	20	A6TC43	A6TC43 [142-157]	0	1835.89225292	High	High	Not Found	2.6e6	1.8e7		4.47228670120239	High	0	4.15E-11
False	High	[K].NINPTQTSAWQALQK.[H]			0.0016169	0	1	2	8	A6TGT4	A6TGT4 [3-17]	0	1699.87620857	High	High	Not Found	9.7e6	1.9e7		2.77257013320923	High	0	9.881E-07
False	High	[R].HGNTSAASVPCALDEAVR.[D]	1xCarbamidomethyl [C11]		0.0107436	0	1	1	2	A6T7F1	A6T7F1 [272-289]	0	1854.87628513	High	High	Not Found		6.2e6		1.89304006099701	High	0	3.562E-05
False	High	[K].KHQKPVPALNQPGGIVEK.[E]			0.00104133	0	1	2	25	A6TEW1	A6TEW1 [44-61]	1	1940.10760541	High	High	Not Found	8.0e6	2.3e7		2.71161365509033	High	0	0.0002478
False	High	[K].AVAAGMNPMDLK.[R]			0.000857688	0	1	3	20	A6TH53	A6TH53 [106-117]	0	1217.60169027	High	High	High			1.9e7	3.18204140663147	High	0	8.486E-07
False	High	[R].ITNITDVTPIPHNGCRPPK.[K]	2xDeamidated [N3; N13]; 1xCarbamidomethyl [C15]		0.00790945	0	1	1	4	A6TEV0	A6TEV0 [107-125]	0	2132.080465	Not Found	High	High				2.75161576271057	High	0	0.001351
False	High	[R].ITNITDVTPIPHNGCRPPK.[K]	1xDeamidated [N13]; 1xCarbamidomethyl [C15]		1.76855E-05	0	1	1	66	A6TEV0	A6TEV0 [107-125]	0	2131.096449	High	High	Not Found				3.88505530357361	High	0	9.978E-10
False	High	[K].MPIITFIDTPGAYPGVGAEER.[G]			0.000576342	0	1	2	5	A6T4Y7	A6T4Y7 [155-175]	0	2234.11618061	High	High	Not Found	1.7e6			4.45007944107056	High	0	1.92E-07
False	High	[K].AEFYSEVLTVVVDGK.[E]			0.0271807	0	1	1	13	A6TBR5	A6TBR5 [54-68]	0	1655.85267917	High	High	Not Found	1.6e6	5.2e6		2.63000440597534	High	5.155E-05	0.001531
False	High	[R].DAQNIDELMGER.[T]			0.00349485	0	1	2	4	A6TEI3	A6TEI3 [361-372]	0	1390.62671886	High	High	Not Found	2.2e6			3.00151491165161	High	0	4.271E-06
False	High	[R].EIVFTSGATESDNLAIK.[G]			0.00209734	0	1	2	12	A6TCF1	A6TCF1 [68-84]	0	1794.91198484	High	High	Not Found	1.4e6			2.5927209854126	High	0	1.623E-06
False	High	[R].VPLPPLTEER.[R]			0.0180971	0	1	1	22	B5Y1J9	B5Y1J9 [100-109]	0	1150.64664984	High	High	Not Found				2.20370435714722	High	0	0.000199
False	High	[R].GEEVSRPCDDILFEIAQLAAQGVR.[E]	1xDeamidated [Q]; 1xCarbamidomethyl [C8]		0.000969981	0	1	2	4	A6T6B5	A6T6B5 [171-194]	0	2674.31410559	High	High	Not Found				4.28246641159058	High	0	3.775E-07
False	High	[R].GEEVSRPCDDILFEIAQLAAQGVR.[E]	1xCarbamidomethyl [C8]		0.00163227	0	1	2	6	A6T6B5	A6T6B5 [171-194]	0	2673.33008959	High	High	Not Found				3.24321722984314	High	0	3.603E-06
False	High	[K].DEEGLEIIR.[H]			0.041092	0	1	1	10	B5XQC6	B5XQC6 [64-72]	0	1073.54732971	High	High	Not Found	7.6e6			2.53027629852295	High	0	0.0004637
False	High	[R].SCAFLVADGVIPSNENR.[G]	1xCarbamidomethyl [C2]		8.13679E-06	0	1	1	17	A6TCV9	A6TCV9 [290-306]	0	1848.89087259	High	High	Not Found	9.3e6	1.0e7		4.61633062362671	High	0	8.282E-08
False	High	[R].VALTGLTMAEK.[F]			0.00991715	0	1	2	3	A6TG36	A6TG36 [220-230]	0	1133.62347157	High	High	Not Found				2.04009675979614	High	0	3.077E-05
False	High	[K].AIMASDLGLNPSSAGSDIR.[V]			3.44447E-07	0	1	1	26	B5Y1J9	B5Y1J9 [81-99]	0	1874.92765166	High	High	Not Found	2.3e6	1.9e7		6.4446005821228	High	0	1.245E-13
False	High	[R].FTAEGVQEIDYK.[D]			0.000240097	0	1	1	31	B5Y306	B5Y306 [13-24]	0	1399.67398665	High	High	Not Found				3.78061985969543	High	0	1.117E-07
False	High	[K].TAFETAPQYEGK.[I]			0.0144479	0	1	2	4	A6TGG1	A6TGG1 [337-348]	0	1341.63212187	High	High	Not Found	2.7e6			2.21539545059204	High	9.845E-05	0.005642
False	High	[R].EYEQPLNVYGYSK.[F]			0.00307613	0	1	3	2	A6TFL4	A6TFL4 [132-144]	0	1589.74821415	Not Found	High	Not Found				2.7963502407074	High	0	3.36E-06
False	High	[R].LNAAQDPANTISSVK.[R]			0.000294295	0	1	1	4	A6TCE7	A6TCE7 [72-86]	0	1528.7965613	High	High	Not Found	2.3e6	2.2e6		3.37765574455261	High	0	3.959E-08
False	High	[K].AIISDVNATDEDRWNAVLK.[L]	1xDeamidated [N]		0.0108964	0	1	1	11	B5XNA6	B5XNA6 [29-47]	1	2131.06658827	High	High	High				3.66577696800232	High	0	0.0007841
False	High	[K].AIISDVNATDEDRWNAVLK.[L]			2.92106E-05	0	1	1	97	B5XNA6	B5XNA6 [29-47]	1	2130.08257227	High	High	Not Found	1.6e7	9.1e6		3.61162948608398	High	0	2.053E-09
False	High	[R].MPSAVGYQPTLAEEMGVLQER.[I]			7.57905E-06	0	1	2	37	A6TG36	A6TG36 [262-282]	0	2306.11552863	High	High	Not Found	2.1e7	1.1e7		5.15843868255615	High	0	8.483E-09
False	High	[R].EEMNNAGAIEVLMPVVQPSELWQESGR.[W]			0.025701	0	1	2	2	A6T4Z7	A6T4Z7 [59-85]	0	3013.43938158	High	High	Not Found				2.08413815498352	High	0.0007182	0.02671
False	High	[K].GGFAEDDVVAVSK.[L]			6.47032E-05	0	1	1	24	A6TCJ1	A6TCJ1 [36-48]	0	1293.63212187	High	High	High		7.3e6	6.1e8	3.40676140785217	High	0	1.434E-06
False	High	[R].ADYADSFTENGTHGSDSVESAAR.[E]			5.86945E-06	0	1	1	23	A6TCD7	A6TCD7 [105-127]	0	2387.00181512	High	High	High	5.7e6	4.6e7		3.6477222442627	High	0	3.38E-10
False	High	[K].NNTLVQEVQSAQHGR.[E]			1.4844E-05	0	1	2	22	A6TFR0	A6TFR0 [36-50]	0	1680.84122002	High	High	Not Found				3.76241683959961	High	0	1.404E-10
False	High	[K].VGDIVIFNDGYGVK.[ST]			0.000227916	0	1	2	24	A6TH52	A6TH52 [61-74]	0	1495.77912041	High	High	Not Found				3.98928284645081	High	0	2.441E-08
False	High	[R].VALIENAEFVEGSDK.[L]			0.000142643	0	1	2	30	A6TBK7	A6TBK7 [583-597]	0	1620.81154262	High	High	Not Found	5.6e6	2.8e6		4.22362804412842	High	0	1.658E-08
False	High	[K].ALASEIQTSVDR.[L]	1xDeamidated [Q7]		0.0394171	0	1	2	8	A6TEI7	A6TEI7 [8-19]	0	1290.65358599	Not Found	Not Found	High			7.6e8	1.55993390083313	High	0	0.001003
False	High	[R].ELAAFSQFASDLDDATR.[K]			4.29446E-06	0	1	2	27	A6TG38	A6TG38 [402-418]	0	1856.86609726	High	High	Not Found		1.6e7		5.96684837341309	High	0	1.845E-11
False	High	[K].LYNIIPYGIDESGK.[I]			0.00806004	0	1	2	10	A6TCG5	A6TCG5 [139-152]	0	1581.81589979	High	High	Not Found				3.16629028320313	High	0	2.066E-05
False	High	[K].LTLGSALAAPQR.[Q]			0.000159805	0	1	1	36	Q9F663	Q9F663 [192-203]	0	1197.69499699	High	High	Not Found				3.35111474990845	High	0	1.349E-08
False	High	[R].TKPHVNVGTIGHVDHGK.[T]	1xDeamidated [N6]		0.000170754	0	1	1	6	A6TEX7	A6TEX7 [9-25]	0	1796.94020621	High	High	High	7.3e6		3.6e7	2.68463683128357	High	0	1.424E-08
False	High	[R].TKPHVNVGTIGHVDHGK.[T]			7.65115E-06	0	1	1	245	A6TEX7	A6TEX7 [9-25]	0	1795.95619021	High	High	High	2.2e7	7.7e6	2.8e8	4.4189076423645	High	0	1.76E-10
False	High	[R].RETLLDAVEHPEK.[Y]			0.00438452	0	1	1	2	A6TCJ1	A6TCJ1 [80-92]	1	1536.8016467	Not Found	High	Not Found				2.69611430168152	High	0	0.0001475
False	High	[R].TLVALMENYQQADGR.[I]			0.000129146	0	1	2	13	A6T6Z0	A6T6Z0 [398-412]	0	1708.83229484	High	High	Not Found	7.9e6	7.5e6		3.89196515083313	High	0	1.441E-07
False	High	[R].ALEIEEMQLK.[Q]			0.00542266	0	1	2	11	A6TGP0	A6TGP0 [945-954]	0	1203.62895083	High	High	Not Found				2.95038509368896	High	0	6.953E-05
False	High	[R].GEMPQTIGGGIGQSR.[L]			0.00029992	0	1	2	10	A6TG48	A6TG48 [285-299]	0	1487.72710159	High	Not Found	High	9.6e6		2.3e7	3.12864136695862	High	0	8.483E-08
False	High	[K].ADVVVANILAGPLR.[E]	1xDeamidated [N7]		0.0352692	0	1	2	4	A6TES6	A6TES6 [224-237]	0	1408.81584073	Not Found	Not Found	High				2.03963494300842	High	0	0.0003468
False	High	[K].VLSGPQAQPAGDKAEFIEK.[V]			0.00176061	0	1	1	11	P00350	P00350 [302-320]	1	1985.03383126	High	High	High		7.4e6	5.5e7	1.97600173950195	High	0	2.467E-05
False	High	[R].ITWEGSQNQDADVSADGK.[T]			1.63496E-06	0	1	1	18	B5XZC1	B5XZC1 [327-344]	0	1920.85698906	High	High	High	7.4e6	4.6e6	5.5e6	4.52523803710938	High	0	1.143E-11
False	High	[K].QGYAEPSLAQAEAGK.[A]			1.50563E-05	0	1	2	20	A6T6C3	A6T6C3 [502-516]	0	1519.73871209	High	High	High	3.5e6	4.2e6	9.7e6	3.48998093605042	High	0	7.026E-09
False	High	[R].LVDIVEPTEK.[T]			0.0021374	0	1	1	29	A6TEX3	A6TEX3 [73-82]	0	1142.63033104	High	High	High	2.6e7	1.3e7	4.6e7	3.28488993644714	High	0	5.586E-06
False	High	[-].MQLNSTEISELIK.[Q]	2xDeamidated [Q2; N4]		0.00509983	0	1	2	6	A6TG38	A6TG38 [1-13]	0	1507.75600249	Not Found	Not Found	High			1.9e7	2.17702984809875	High	0	8.682E-06
False	High	[-].MQLNSTEISELIK.[Q]			0.000325052	0	1	2	28	A6TG38	A6TG38 [1-13]	0	1505.78797049	High	High	Not Found	2.6e7			3.32272338867188	High	0	1.111E-07
False	High	[K].TPPAAVLLK.[K]			0.0141126	0	1	2	27	A6TGN5	A6TGN5 [73-81]	0	909.57677951	High	High	High			3.4e8	2.37739586830139	High	0	9.025E-05
False	High	[K].DGEVIIVDEHTGR.[T]			0.00902542	0	1	2	6	A6T4P1	A6T4P1 [330-342]	0	1439.71249737	High	High	Not Found				2.26831793785095	High	0	2.572E-05
False	High	[R].FGASSLLASLLK.[A]			0.00950552	0	1	1	4	B5Y277	B5Y277 [235-246]	0	1206.70925008	High	Not Found	Not Found				2.75733637809753	High	0	2.844E-05
False	High	[-].MYAVFQSGGK.[Q]			0.0322907	0	1	1	10	B5XSV5	B5XSV5 [1-10]	0	1087.52409195	High	High	High			4.6e7	2.08641123771667	High	5.155E-05	0.001719
False	High	[K].STPFAAQVAAER.[C]			0.00199101	0	1	1	24	A6TEV0	A6TEV0 [58-69]	0	1247.63787601	High	High	High	1.2e7		1.9e8	2.83640646934509	High	0	1.963E-06
False	High	[K].NNTLVQEVQSAQHGR.[E]	1xDeamidated [Q/N]		0.000670585	0	1	2	16	A6TFR0	A6TFR0 [36-50]	0	1681.82523602	High	High	High	5.0e6			3.72278261184692	High	0	1.128E-05
False	High	[R].ADYADSFTENGTHGSDSVESAAR.[E]	1xDeamidated [N10]		2.03666E-07	0	1	1	45	A6TCD7	A6TCD7 [105-127]	0	2387.98583112	High	High	High	2.3e8	3.4e6	8.9e8	4.38192129135132	High	0	1.147E-12
False	High	[R].GFGHTLGNALR.[R]			0.00313485	0	1	1	24	A6TEU8	A6TEU8 [34-44]	0	1142.6065164	High	High	Not Found	5.1e6	6.8e6		2.96152424812317	High	0	3.47E-06
False	High	[R].NAQPDTLDAVLAK.[L]			0.0191437	0	1	2	3	A6TEK8	A6TEK8 [253-265]	0	1355.71652017	High	High	Not Found				2.04394602775574	High	0	0.0001076
False	High	[K].YPQLTIR.[V]			0.0359297	0	1	1	32	A6TCJ1	A6TCJ1 [93-99]	0	890.50942824	High	High	High			6.2e8	1.70546913146973	High	0.0005948	0.01827
False	High	[K].GKPFAPLLEK.[N]			0.00137016	0	1	1	58	A6TEW9	A6TEW9 [27-36]	0	1099.65100701	High	High	High			1.7e8	2.1915910243988	High	0	0.0002617
False	High	[R].ECITSLVSR.[G]	1xCarbamidomethyl [C2]		0.0271807	0	1	1	22	B5XTJ1	B5XTJ1 [112-120]	0	1064.54047055	High	High	High		7.9e5	1.7e8	2.14264440536499	High	0	0.0005216
False	High	[K].ALTEANGDIELAIENMR.[K]	1xDeamidated [N]		9.04737E-07	0	1	1	39	A6T4X2	A6T4X2 [26-42]	0	1860.90076863	High	High	Not Found	8.0e6	3.1e6		6.08124399185181	High	0	7.572E-12
False	High	[K].ALTEANGDIELAIENMR.[K]			3.18087E-05	0	1	1	19	A6T4X2	A6T4X2 [26-42]	0	1859.91675263	High	High	High	2.4e7	2.0e7		4.38008546829224	High	0	1.997E-09
False	High	[R].VAFQAVIK.[A]			0.0383376	0	1	1	49	B5XQC9	B5XQC9 [34-41]	0	875.53491473	High	High	High			2.5e8	2.14720416069031	High	0	0.0004172
False	High	[R].SAGTYVQIVAR.[D]	1xDeamidated [Q7]		0.0474065	0	1	1	4	A6TEW9	A6TEW9 [157-167]	0	1165.62116378	High	High	Not Found				1.72861659526825	High	0.001727	0.05744
False	High	[R].SAGTYVQIVAR.[D]			0.000814183	0	1	1	36	A6TEW9	A6TEW9 [157-167]	0	1164.63714778	High	High	High			5.4e8	3.15806913375854	High	0	1.994E-05
False	High	[R].GVNVLADAVK.[V]			0.00446815	0	1	3	38	A6TH53	A6TH53 [19-28]	0	985.56767131	High	High	High		2.2e6	6.2e8	2.93671011924744	High	0	6.792E-06
False	High	[R].AGENVGVLLR.[G]			0.00333352	0	1	1	72	A6TEX7	A6TEX7 [271-280]	0	1027.58946937	High	High	High	6.4e6	2.6e7	7.8e8	2.61767935752869	High	5.155E-05	0.001526
False	High	[R].GITINTSHVEYDTPTR.[H]	1xDeamidated [N5]		7.38737E-05	0	1	1	17	A6TEX7	A6TEX7 [60-75]	0	1804.87118309	High	High	Not Found		1.2e7		3.95759558677673	High	0	2.921E-09
False	High	[R].GITINTSHVEYDTPTR.[H]			1.14413E-05	0	1	1	65	A6TEX7	A6TEX7 [60-75]	0	1803.88716709	High	High	High	5.5e6	2.8e7	4.2e9	4.10157775878906	High	0	3.228E-10
False	High	[R].ENELEEAVMSDR.[D]			0.000256547	0	1	2	12	A6TEI7	A6TEI7 [376-387]	0	1421.62129909	High	High	Not Found	1.5e6	4.8e6		3.80856227874756	High	0	5.745E-07
False	High	[K].VQQQLESSDLDQYR.[A]	2xDeamidated [Q4; Q12]		0.000539391	0	1	2	2	P33906	P33906 [391-404]	0	1710.78169982	Not Found	Not Found	High				4.03939056396484	High	0	1.243E-07
False	High	[K].VQQQLESSDLDQYR.[A]			0.000185941	0	1	2	10	P33906	P33906 [391-404]	0	1708.81366782	High	High	Not Found	5.7e6	1.2e7		4.37447071075439	High	0	1.662E-08
False	High	[K].YGIPQISTGDMLR.[A]			0.000286055	0	1	1	21	A6T5N7	A6T5N7 [24-36]	0	1450.73587542	High	High	Not Found		8.5e6		3.28438115119934	High	0	1.791E-07
False	High	[R].KDDTIPAIISHNE.[-]	1xDeamidated [N12]		0.0240748	0	1	1	4	P41392	P41392 [31-43]	1	1453.71691446	Not Found	High	Not Found		2.6e6		2.64848613739014	High	0	0.0001664
False	High	[K].QLLEYDDVANDQR.[R]			0.000636568	0	1	2	8	A6T4P1	A6T4P1 [644-656]	0	1578.73944032	High	High	Not Found	4.2e6	5.7e6		3.47400951385498	High	0	1.576E-06
False	High	[K].AMMDNLQTETVINR.[D]	1xDeamidated [N/Q]		0.067103	0	1	1	2	A6TGP1	A6TGP1 [696-709]	0	1636.76691785	Not Found	Not Found	High			2.1e6	1.34446036815643	High	5.155E-05	0.001771
False	High	[K].AMMDNLQTETVINR.[D]			0.000268983	0	1	1	14	A6TGP1	A6TGP1 [696-709]	0	1635.78290185	High	High	Not Found				3.53614354133606	High	0	6.887E-08
False	High	[K].QASQNAILNANYIATR.[L]			0.0346206	0	1	2	1	A6TDR5	A6TDR5 [780-795]	0	1747.90857129	Not Found	Not Found	High				1.78418958187103	High	0	0.0003331
False	High	[R].AYDLGADVR.[Q]			0.00950552	0	1	2	19	A6TGP0	A6TGP0 [1148-1156]	0	979.48433561	High	High	High			9.1e6	2.70337438583374	High	0	2.828E-05
False	High	[K].TFEVLATNGDTHLGGEDFDTR.[L]	1xDeamidated [N8]		2.0618E-06	0	1	2	22	A6T4F4	A6T4F4 [215-235]	0	2296.03641024	High	High	Not Found	2.0e7	9.7e6		4.50615358352661	High	0	3.378E-12
False	High	[K].TFEVLATNGDTHLGGEDFDTR.[L]			0.00124645	0	1	2	1	A6T4F4	A6T4F4 [215-235]	0	2295.05239424	High	Not Found	Not Found				3.9824333190918	High	0	6.04E-07
False	High	[R].LSDYGVQLR.[E]			0.0392352	0	1	1	13	B5XNB5	B5XNB5 [48-56]	0	1050.55783488	High	High	High				2.25969839096069	High	0	0.0006619
False	High	[K].MLHLTVEQAR.[G]			0.0231916	0	1	1	20	A6TCD7	A6TCD7 [39-48]	0	1197.64085297	High	High	Not Found		1.2e7		1.96632885932922	High	5.155E-05	0.002101
False	High	[R].RVVEGTQFECLK.[D]	1xCarbamidomethyl [C10]		0.00366397	0	1	1	38	P0A297	P0A297 [62-73]	1	1465.74677476	High	High	High	2.9e6			3.7434549331665	High	0	3.996E-05
False	High	[R].EEMNNAGAIEVLMPVVQPSELWQESGR.[W]	1xDeamidated [Q/N]		0.0409025	0	1	2	6	A6T4Z7	A6T4Z7 [59-85]	0	3014.42339758	High	Not Found	Not Found	1.5e7			3.76496005058289	High	0	0.000459
False	High	[R].WAVGCAQAAQEDILK.[A]	1xCarbamidomethyl [C5]		1.87192E-05	0	1	1	12	B5Y235	B5Y235 [687-701]	0	1659.81591686	High	High	Not Found		3.2e6		4.08382987976074	High	0	2.183E-10
False	High	[R].AIHTLWNVLDELDQAWLPVEK.[S]	1xDeamidated [Q/N]		0.0144479	0	1	1	3	B5XZB2	B5XZB2 [63-83]	0	2491.28675171	High	High	Not Found				2.66047239303589	High	0	6.282E-05
False	High	[R].DGNPNVTADITR.[H]			0.0407139	0	1	1	1	B5XZ20	B5XZ20 [254-265]	0	1272.61786878	High	Not Found	Not Found				1.70848381519318	High	0	0.0004556
False	High	[K].LADVLAAAEAR.[A]			0.000604275	0	1	1	25	A6THB4	A6THB4 [58-68]	0	1099.61059869	High	High	Not Found	3.3e6			3.251877784729	High	0	1.593E-07
False	High	[R].NMINVALNHGTLQHPVK.[G]			0.00018332	0	1	1	41	A6TEV5	A6TEV5 [70-86]	0	1886.00651121	High	High	Not Found	2.6e6			3.3806688785553	High	0	5.766E-08
False	High	[K].VVGDVVYEDAAER.[A]			0.00011419	0	1	1	16	A6T5R4	A6T5R4 [240-252]	0	1421.69069931	High	High	Not Found	9.4e6	9.0e6		3.53269743919373	High	0	2.308E-07
False	High	[K].AAGAELVGMEDLAEQIKK.[G]			0.0103465	0	1	1	2	A6TGN6	A6TGN6 [89-106]	1	1872.97353924	High	Not Found	Not Found				1.91920363903046	High	0	3.331E-05
False	High	[R].LAQMQQLSHQSDDEAAAEDLAAQTGER.[K]			0.00187227	0	0	1	1			0	2913.3279168	Not Found	Not Found	High				3.87293171882629	High	0	1.309E-06
False	High	[R].LAQMQQLSHQSDDEAAAQDLAAQTGER.[K]	1xDeamidated [Q]		0.000895006	0	1	1	4	A6T4P1	A6T4P1 [851-877]	0	2913.32791723	Not Found	Not Found	High				3.87293171882629	High	0	1.309E-06
False	High	[R].LAQMQQLSHQSDDEAAAQDLAAQTGER.[K]			6.94053E-07	0	1	1	12	A6T4P1	A6T4P1 [851-877]	0	2912.34390123	High	High	Not Found	7.3e6	3.0e6		4.95953369140625	High	0	4.333E-13
False	High	[R].AGDVLLGISTSGNSGNVIK.[A]			2.16781E-05	0	1	2	7	A6T518	A6T518 [111-129]	0	1801.96541739	High	High	Not Found	4.3e6	9.0e6		2.99350166320801	High	0	2.225E-06
False	High	[R].AIGEVTDVVEK.[E]			0.0385155	0	1	1	2	B5XNL6	B5XNL6 [55-65]	0	1159.62049461	High	Not Found	Not Found				2.1687445640564	High	0	0.0004103
False	High	[K].ANEIDVPAALIDSEIDVLR.[R]	1xDeamidated [N2]		0.00149195	0	1	2	12	A6T5H9	A6T5H9 [297-315]	0	2054.0651913	High	High	Not Found				2.8926260471344	High	0	0.0001857
False	High	[K].ANEIDVPAALIDSEIDVLR.[R]			5.63552E-07	0	1	2	58	A6T5H9	A6T5H9 [297-315]	0	2053.0811753	High	High	Not Found	1.3e7	2.4e6		4.84667825698853	High	0	2.916E-13
False	High	[K].IADQISDAVLDAILEQDPK.[A]	1xDeamidated [Q4]		0.036943	0	1	2	1	A6TDV1	A6TDV1 [19-37]	0	2055.04920687	High	Not Found	Not Found				2.36687660217285	High	0	0.0003793
False	High	[K].IADQISDAVLDAILEQDPK.[A]			0.00434329	0	1	2	6	A6TDV1	A6TDV1 [19-37]	0	2054.06519087	High	High	Not Found				3.07071685791016	High	0	4.204E-05
False	High	[R].ILENGTVQPLDVK.[V]	2xDeamidated [N4; Q8]		0.00840939	0	1	2	2	A6TH52	A6TH52 [48-60]	0	1427.76280247	Not Found	Not Found	High				2.21950840950012	High	0	3.074E-05
False	High	[R].ILENGTVQPLDVK.[V]	1xDeamidated [N/Q]		0.00010241	0	1	2	22	A6TH52	A6TH52 [48-60]	0	1426.77878647	High	High	Not Found	1.6e8	5.8e7		3.50132656097412	High	0	2.136E-08
False	High	[K].VLESAIANAEHNDGADIDDLK.[V]	2xDeamidated [N8; N12]		0.00167134	0	1	1	3	A6TEW7	A6TEW7 [50-70]	0	2212.02517727	Not Found	High	High				2.75748324394226	High	0	1.263E-05
False	High	[K].VLESAIANAEHNDGADIDDLK.[V]	1xDeamidated [N]		7.61502E-06	0	1	1	36	A6TEW7	A6TEW7 [50-70]	0	2211.04116127	High	High	High	8.7e6	4.3e6	5.2e7	3.98104548454285	High	0	1.236E-07
False	High	[K].VLESAIANAEHNDGADIDDLK.[V]			1.43477E-07	0	1	1	50	A6TEW7	A6TEW7 [50-70]	0	2210.05714527	High	High	Not Found	5.3e6	9.1e6		5.54516887664795	High	0	1.932E-13
False	High	[R].MPGDLSEYSVIQTK.[E]			5.77544E-05	0	1	1	6	Q48447	Q48447 [169-182]	0	1567.76723503	High	High	Not Found	7.7e6	7.3e6		3.91211104393005	High	0	1.302E-07
False	High	[R].RVEIDPSLLEDDKEMLEDLVAAAFNDAAR.[R]			0.000381808	0	1	2	4	A6T5N4	A6T5N4 [55-83]	2	3245.59944708	High	High	Not Found	1.4e7	1.4e7		3.41033411026001	High	0	6.519E-08
False	High	[K].YSIVTNSNDSVTLR.[L]	1xDeamidated [N]		0.00131927	0	1	1	20	P19650	P19650 [15-28]	0	1569.7754919	High	High	High			5.4e7	3.12255215644836	High	0	2.008E-06
False	High	[K].YSIVTNSNDSVTLR.[L]			0.000723336	0	1	1	16	P19650	P19650 [15-28]	0	1568.7914759	High	High	Not Found	9.1e6			3.37115573883057	High	0	4.778E-07
False	High	[R].EGCSLEDAVENIDIGGPTMVR.[S]	1xDeamidated [N11]; 1xCarbamidomethyl [C3]		0.000124936	0	1	2	2	A6TGR3	A6TGR3 [115-135]	0	2263.0216885	Not Found	High	Not Found				4.60917139053345	High	0	7.871E-09
False	High	[K].GLPLYAHIAELNGTPGK.[Y]	1xDeamidated [N12]		0.000761988	0	1	2	50	A6TD53	A6TD53 [127-143]	0	1751.93266124	High	High	Not Found	1.0e7	3.3e6		3.16990399360657	High	0	1.348E-05
False	High	[-].MNIIEANVATPDAR.[V]	1xDeamidated [N]		0.00776167	0	1	1	2	A6T5E8	A6T5E8 [1-14]	0	1515.74716874	Not Found	Not Found	High				2.36445283889771	High	0	4.544E-05
False	High	[R].NQILTMGCYGIGVTR.[V]	1xCarbamidomethyl [C8]		0.000337597	0	1	2	6	A6T4Z7	A6T4Z7 [436-450]	0	1682.83527211	High	High	Not Found				3.4969654083252	High	0	5.131E-08
False	High	[R].IAQAAWQVNETTENIGAR.[R]			1.43601E-05	0	1	2	25	B5XZ37	B5XZ37 [377-394]	0	1971.98827805	High	High	Not Found	5.3e6	7.1e6		4.31793260574341	High	0	2.949E-09
False	High	[K].YVQIDPEMVSVQLEQR.[D]			0.035598	0	1	2	2	A6TAX5	A6TAX5 [53-68]	0	1933.96878821	High	Not Found	Not Found				3.65345859527588	High	0	0.001412
False	High	[R].FYGVQFHPEVTHTR.[Q]			0.00118324	0	2	2	12	B5XNM4; A6TCC2	B5XNM4 [175-188]; A6TCC2 [175-188]	0	1717.84451459	High	High	Not Found	1.1e7	4.7e6		2.74982500076294	High	0	5.483E-07
False	High	[R].YIVNEVQDVYR.[L]			0.00300428	0	1	1	25	A6TGP1	A6TGP1 [1232-1242]	0	1397.70595551	High	High	High	4.5e6		5.9e6	3.42965602874756	High	0	9.948E-06
False	High	[K].SLQEAVMEEIIKPILPTEWLNASTK.[F]	1xDeamidated [Q/N]		0.00761663	0	1	1	5	A6TDV1	A6TDV1 [198-222]	0	2841.49542363	High	High	Not Found		2.8e6		3.57260251045227	High	0	1.869E-05
False	High	[K].EYQVQLDIAMQSGKPK.[E]	1xDeamidated [Q]		0.00937212	0	1	1	3	A6T4X2	A6T4X2 [194-209]	0	1835.92077586	Not Found	High	Not Found		3.9e5		2.83972954750061	High	0	2.768E-05
False	High	[K].EYQVQLDIAMQSGKPK.[E]			0.000220487	0	1	1	16	A6T4X2	A6T4X2 [194-209]	0	1834.93675986	High	High	Not Found	2.6e6	3.4e6		3.54608774185181	High	0	4.636E-08
False	High	[R].FDGNACVILNNNSEQPIGTR.[I]	2xDeamidated [N12; N/Q]; 1xCarbamidomethyl [C6]		0.000114732	0	1	1	9	A6TEW2	A6TEW2 [79-98]	0	2221.01898685	Not Found	High	High		6.0e6		3.47423624992371	High	0	6.674E-09
False	High	[R].FDGNACVILNNNSEQPIGTR.[I]	1xDeamidated [Q/N]; 1xCarbamidomethyl [C6]		3.21736E-06	0	1	1	89	A6TEW2	A6TEW2 [79-98]	0	2220.03497085	High	High	High	5.3e6	9.5e6		5.71765422821045	High	0	1.979E-11
False	High	[R].FDGNACVILNNNSEQPIGTR.[I]	1xCarbamidomethyl [C6]		1.6459E-07	0	1	1	35	A6TEW2	A6TEW2 [79-98]	0	2219.05095485	High	High	Not Found	1.6e6	1.3e7		5.10765075683594	High	0	9.489E-11
False	High	[K].EFNEPACVIVK.[H]	1xCarbamidomethyl [C7]		0.00453191	0	1	2	14	A6TGR3	A6TGR3 [277-287]	0	1305.6507492	High	High	Not Found	9.6e6	4.0e6		2.74709558486938	High	0	4.936E-05
False	High	[K].YGTPPHAGLAFGLDR.[L]			0.0618283	0	1	2	4	A6TB35	A6TB35 [523-537]	0	1571.79650181	Not Found	Not Found	High			6.9e6	1.57695841789246	High	5.155E-05	0.002331
False	High	[R].GETQALVTATLGTAR.[D]	1xDeamidated [Q4]		0.00563137	0	1	2	2	A6TEI3	A6TEI3 [346-360]	0	1489.7856627	Not Found	Not Found	High				2.65418648719788	High	0	1.05E-05
False	High	[R].GETQALVTATLGTAR.[D]			7.52859E-05	0	1	2	4	A6TEI3	A6TEI3 [346-360]	0	1488.8016467	High	Not Found	Not Found				3.42531275749207	High	0	9.176E-08
False	High	[K].LMPGEEEVAENPR.[A]			0.00371628	0	1	2	5	A6T4M5	A6T4M5 [287-299]	0	1470.6893191	High	High	Not Found	1.5e6	2.5e6		2.14777159690857	High	0	5.133E-05
False	High	[K].MVHNGIEYGDMQLIAEAYALLK.[G]	1xDeamidated [N/Q]		0.00219892	0	1	1	10	P41576	P41576 [184-205]	0	2480.21999408	High	High	Not Found		5.5e5		3.97099494934082	High	0	1.779E-06
False	High	[K].DAALSCDQFFVNHR.[W]	1xDeamidated [N12]; 1xCarbamidomethyl [C6]		0.000661132	0	1	1	6	A6T4X1	A6T4X1 [82-95]	0	1680.74348062	Not Found	High	High			4.1e7	4.18701076507568	High	0	5.089E-06
False	High	[K].DAALSCDQFFVNHR.[W]	1xCarbamidomethyl [C6]		5.40509E-05	0	1	1	46	A6T4X1	A6T4X1 [82-95]	0	1679.75946462	High	High	Not Found				4.18347644805908	High	0	7.018E-08
False	High	[R].SLEQYFGR.[E]			0.0303961	0	1	2	12	A6TEN8	A6TEN8 [34-41]	0	999.48942101	High	High	Not Found				2.32513189315796	High	0	0.0002591
False	High	[R].GPIEFSNQELDDLIIR.[R]	2xDeamidated [N7; Q8]		0.00434329	0	1	2	2	A6TC43	A6TC43 [158-173]	0	1860.92255036	Not Found	High	Not Found				1.997563123703	High	0	6.445E-06
False	High	[R].GPIEFSNQELDDLIIR.[R]			0.000362438	0	1	2	1	A6TC43	A6TC43 [158-173]	0	1858.95451836	Not Found	High	Not Found		7.1e6		3.34204888343811	High	0	5.872E-08
False	High	[K].STAETIVYSALETLAQR.[S]			4.67238E-08	0	1	1	226	A6TEX9	A6TEX9 [37-53]	0	1852.96508302	High	High	Not Found	4.2e6	1.4e6		5.11878776550293	High	0	1.734E-14
False	High	[K].EAAIQVSNVAIFNAATGK.[A]	2xDeamidated [N13; Q/N]		0.00324031	0	1	1	7	A6TEW1	A6TEW1 [62-79]	0	1805.92797013	Not Found	Not Found	High				3.46607899665833	High	0	0.0002325
False	High	[K].EAAIQVSNVAIFNAATGK.[A]	1xDeamidated [N/Q]		1.28179E-05	0	1	1	16	A6TEW1	A6TEW1 [62-79]	0	1804.94395413	High	High	High				4.48732709884644	High	0	4.987E-10
False	High	[K].EAAIQVSNVAIFNAATGK.[A]			4.44774E-07	0	1	1	184	A6TEW1	A6TEW1 [62-79]	0	1803.95993813	High	High	Not Found	2.2e7	2.2e7		5.04742670059204	High	0	8.122E-11
False	High	[R].IAQAAWQVNETTENIGAR.[R]	1xDeamidated [Q/N]		0.000193118	0	1	2	5	B5XZ37	B5XZ37 [377-394]	0	1972.97229405	Not Found	Not Found	High			4.4e6	3.5705406665802	High	0	1.798E-08
False	High	[K].AMVEVFLNR.[G]			0.0469723	0	1	2	9	A6TCG5	A6TCG5 [297-305]	0	1078.5713765	High	High	Not Found		4.2e6		2.37599015235901	High	0	0.000679
False	High	[K].IGGQADLSESLLEEVTSLVEWPVVLTAK.[F]			3.58744E-06	0	1	2	5	A6TFH4	A6TFH4 [237-264]	0	2983.5874092	High	High	Not Found	3.4e7	3.9e7		5.05154132843018	High	0	1.241E-08
False	High	[-].MNIIEANVATPDAR.[V]			0.00011258	0	1	1	11	A6T5E8	A6T5E8 [1-14]	0	1514.76315274	High	High	Not Found				3.31506824493408	High	0	6.459E-09
False	High	[R].ADIDYNTSEAHTTYGVIGVK.[V]			1.98518E-06	0	1	1	65	B5XNA0	B5XNA0 [180-199]	0	2154.03495335	High	High	Not Found	2.6e7	1.6e7		3.93318772315979	High	0	1.995E-11
False	High	[K].VYAGNEHNHAAQQPQVLDI.[-]	1xDeamidated [Q/N]		0.0632523	0	1	1	8	B5XSS1	B5XSS1 [124-142]	0	2105.00465677	Not Found	High	High		1.3e7		2.15100336074829	High	0.0002385	0.00999
False	High	[K].VYAGNEHNHAAQQPQVLDI.[-]			0.000230084	0	1	1	62	B5XSS1	B5XSS1 [124-142]	0	2104.02064077	High	High	Not Found	1.4e7	1.2e7		3.54814171791077	High	0	1.485E-05
False	High	[R].AGDNAPMAYIELVDR.[A]			9.6944E-06	0	1	1	43	A6TEU7	A6TEU7 [104-118]	0	1634.78428206	High	High	Not Found	2.7e6	2.6e6		4.23070907592773	High	0	2.14E-09
False	High	[K].GIHPNYDEITATCSCGNVMK.[I]	1xDeamidated [N5]; 2xCarbamidomethyl [C13; C15]		0.0160952	0	1	1	2	A6TGC6	A6TGC6 [4-23]	0	2267.97296456	Not Found	Not Found	High			4.8e6	2.08789443969727	High	0	7.744E-05
False	High	[K].GIHPNYDEITATCSCGNVMK.[I]	2xCarbamidomethyl [C13; C15]		1.31872E-05	0	1	1	40	A6TGC6	A6TGC6 [4-23]	0	2266.98894856	High	High	Not Found	9.0e6	7.8e6		5.44374799728394	High	0	8.187E-10
False	High	[K].VSQALIAAGAPADCEPQVR.[Q]	1xDeamidated [Q17]; 1xCarbamidomethyl [C14]		0.00817486	0	1	2	2	A6TB43	A6TB43 [11-29]	0	1953.96985155	Not Found	Not Found	High			3.4e6	3.31312108039856	High	0	0.0001919
False	High	[K].VSQALIAAGAPADCEPQVR.[Q]	1xCarbamidomethyl [C14]		0.000531786	0	1	2	16	A6TB43	A6TB43 [11-29]	0	1952.98583555	High	High	Not Found	4.2e6	2.2e6		4.14051151275635	High	0	3.089E-07
False	High	[K].EMLPIVDKPMIQYIVDEIVAAGIK.[E]	1xDeamidated [Q12]		0.022762	0	1	1	3	Q48447	Q48447 [29-52]	0	2686.44457418	High	High	Not Found	1.5e7			2.34434485435486	High	0.002782	0.07865
False	High	[K].AYESYDFHEVVQR.[L]			0.00236057	0	1	1	4	B5Y235	B5Y235 [702-714]	0	1642.74961112	High	High	Not Found		2.5e6		2.33324360847473	High	0	0.0001344
False	High	[K].NVNPETTLFLVASK.[T]			0.00322503	0	1	2	29	A6TGT4	A6TGT4 [195-208]	0	1532.83188422	High	High	Not Found	8.3e6	5.2e6		1.79612910747528	High	5.155E-05	0.002931
False	High	[R].RVGGSTYQVPVEVRPVR.[R]			0.000933947	0	1	2	14	A6TEX9	A6TEX9 [79-95]	1	1899.0559042	High	High	Not Found	6.9e6	4.6e6		3.37202620506287	High	5.155E-05	0.001684
False	High	[K].YLVDVILDEAANK.[G]			0.000222585	0	1	1	8	P41576	P41576 [248-260]	0	1462.77878604	High	High	Not Found	1.3e7	1.6e7		3.48438119888306	High	0	3.668E-07
False	High	[R].EITPVNIEEELK.[S]			0.00375156	0	1	1	10	P14829	P14829 [7-18]	0	1413.74715155	High	High	Not Found	2.6e7	1.1e7		2.04268217086792	High	0	5.926E-05
False	High	[K].VTDYLQMGQEVPVK.[V]			1.10684E-05	0	1	2	13	A6TEI3	A6TEI3 [662-675]	0	1606.81451958	High	High	Not Found				3.93730425834656	High	0	8.086E-11
False	High	[R].VLNQFDDAGIVTR.[H]			0.00167926	0	1	1	3	P45599	P45599 [58-70]	0	1447.75396829	Not Found	High	Not Found				2.79828596115112	High	0	1.063E-06
False	High	[R].IEEALGEQAPFNGR.[K]	2xDeamidated [Q8; N12]		0.00736928	0	1	2	1	A6TD53	A6TD53 [412-425]	0	1532.72272852	Not Found	Not Found	High				3.12205481529236	High	0	1.741E-05
False	High	[R].IEEALGEQAPFNGR.[K]	1xDeamidated [N/Q]		3.44743E-05	0	1	2	36	A6TD53	A6TD53 [412-425]	0	1531.73871252	High	High	Not Found	8.7e6	4.9e6		4.22324848175049	High	0	4.234E-09
False	High	[R].IEEALGEQAPFNGR.[K]			4.68951E-05	0	1	2	12	A6TD53	A6TD53 [412-425]	0	1530.75469652	High	High	Not Found				3.84677386283875	High	0	2.469E-08
False	High	[K].LLVSELTGVEPK.[M]			0.00130684	0	1	1	18	A6TCV9	A6TCV9 [773-784]	0	1284.74094406	High	High	Not Found	9.3e6	5.1e6		3.02562808990479	High	0	1.394E-06
False	High	[R].VFQTHSPVVDSIAVK.[R]	1xDeamidated [Q3]		0.000141299	0	1	1	8	B5XVK6	B5XVK6 [73-87]	0	1627.8689984	Not Found	Not Found	High				2.95734190940857	High	0	9.897E-09
False	High	[R].VFQTHSPVVDSIAVK.[R]			8.45085E-06	0	1	1	64	B5XVK6	B5XVK6 [73-87]	0	1626.8849824	High	High	Not Found	4.9e6	6.3e6		4.05984544754028	High	0	1.151E-08
False	High	[R].IPVIAGTGANATAEAISLTK.[R]	1xDeamidated [N10]		0.000696461	0	1	1	2	A6TCA1	A6TCA1 [71-90]	0	1899.04333375	High	Not Found	Not Found				3.16729736328125	High	0	5.845E-07
False	High	[R].IPVIAGTGANATAEAISLTK.[R]			5.29916E-07	0	1	1	16	A6TCA1	A6TCA1 [71-90]	0	1898.05931775	High	High	Not Found		1.5e7		4.47437858581543	High	0	6.186E-11
False	High	[K].HTLTCTYNDLASVR.[A]	1xCarbamidomethyl [C5]		0.00357841	0	1	2	4	A6T4V8	A6T4V8 [175-188]	0	1650.79043037	High	High	Not Found				2.90540432929993	High	0	0.0001676
False	High	[K].DAGVDIDAGNALVDR.[I]			1.11737E-05	0	1	2	10	A6TCB3	A6TCB3 [11-25]	0	1500.72887566	High	High	Not Found	1.1e7	3.7e6		4.04192447662354	High	0	8.215E-11
False	High	[R].INSNDELALPK.[E]			0.0171876	0	1	1	4	B5XVC4	B5XVC4 [153-163]	0	1213.64229267	Not Found	High	Not Found				1.758864402771	High	0.00118	0.04566
False	High	[R].ADIDYNTSEAHTTYGVIGVK.[V]	1xDeamidated [N6]		0.00576587	0	1	1	7	B5XNA0	B5XNA0 [180-199]	0	2155.01896935	High	High	High	9.2e6		3.2e7	2.93904280662537	High	0	0.0001094
False	High	[R].NELLDVSDVSETINSIR.[E]			0.00174403	0	1	2	1	A6T4P1	A6T4P1 [664-680]	0	1903.96072585	High	Not Found	Not Found	1.2e7			2.23891258239746	High	0	1.14E-06
False	High	[R].HDLAVEPPAPTVLQK.[L]	1xDeamidated [Q14]		0.0432331	0	1	1	2	B5Y275	B5Y275 [231-245]	0	1615.8689984	Not Found	Not Found	High				3.20832204818726	High	0	0.0005128
False	High	[K].VLSESDFQVNQLLDILR.[A]	1xDeamidated [Q/N]		0.000404123	0	1	2	6	A6T5G0	A6T5G0 [50-66]	0	1990.04914738	High	Not Found	Not Found				3.86619400978088	High	0	7.254E-08
False	High	[K].VLSESDFQVNQLLDILR.[A]			1.28179E-05	0	1	2	16	A6T5G0	A6T5G0 [50-66]	0	1989.06513138	High	High	Not Found				4.16301584243774	High	0	1.49E-09
False	High	[R].RDWENPGVTQLNR.[L]	1xDeamidated [N5]		0.0264307	0	1	2	4	A6TI29	A6TI29 [15-27]	1	1585.77174398	High	High	Not Found				2.36140251159668	High	0.001081	0.03809
False	High	[K].LGAMATINQVIDQETAQLVAEEMGHK.[V]	1xDeamidated [Q/N]		1.8195E-05	0	1	2	27	A6TEI7	A6TEI7 [345-370]	0	2798.36990554	High	High	Not Found		6.7e6		5.68228912353516	High	0	4.005E-07
False	High	[K].LGAMATINQVIDQETAQLVAEEMGHK.[V]			1.75528E-06	0	1	2	31	A6TEI7	A6TEI7 [345-370]	0	2797.38588954	High	High	Not Found	1.4e6	2.8e6		5.40902853012085	High	0	8.764E-11
False	High	[R].NVGEHEVDFQVHSEVFAK.[V]			3.24168E-05	0	1	1	16	B5Y305	B5Y305 [124-141]	0	2070.98794368	High	High	Not Found	7.2e6	6.1e6		3.58910226821899	High	0	6.149E-10
False	High	[R].NVGEHEVNFQVHSEVFAK.[V]	1xDeamidated [N/Q]		3.24168E-05	0	1	1	34	A6THB4	A6THB4 [124-141]	0	2070.98794411	High	High	Not Found	7.2e6	6.1e6		3.74768853187561	High	0	1.248E-08
False	High	[R].NVGEHEVNFQVHSEVFAK.[V]			3.34154E-06	0	1	1	327	A6THB4	A6THB4 [124-141]	0	2070.00392811	High	High	Not Found	1.3e7	1.1e7		4.74335432052612	High	0	6.947E-09
False	High	[R].ILTEPNASITVQYK.[A]			0.0024632	0	1	2	2	B5XZ37	B5XZ37 [344-357]	0	1576.85809894	Not Found	High	Not Found		5.9e6		2.3503520488739	High	0	2.198E-06
False	High	[R].SQQQAGLLDTPIR.[Y]			0.000618746	0	1	1	33	Q9F663	Q9F663 [83-95]	0	1426.76486732	High	High	High		5.0e6		3.38812255859375	High	0	2.083E-07
False	High	[R].LMTEHDLAMLYEWLNR.[S]	1xDeamidated [N15]		0.0428359	0	1	1	2	P19650	P19650 [29-44]	0	2035.9615948	Not Found	High	Not Found				2.94870018959045	High	0	0.0005017
False	High	[R].LMTEHDLAMLYEWLNR.[S]			0.000320469	0	1	1	85	P19650	P19650 [29-44]	0	2034.9775788	High	High	Not Found				4.15120553970337	High	0	3.85E-06
False	High	[K].TAPPQISAEVLK.[K]			0.0116933	0	1	2	7	A6T4F4	A6T4F4 [110-121]	0	1253.70997831	High	High	Not Found				1.93923258781433	High	0	0.0001459
False	High	[R].AVEDLVNAQIR.[R]	1xDeamidated [N7]		0.0274354	0	1	1	3	A6TCV9	A6TCV9 [611-621]	0	1228.65319213	Not Found	Not Found	High			5.6e6	1.62918817996979	High	5.155E-05	0.001819
False	High	[R].LETVLFQQQLGTLR.[D]			0.0024632	0	1	2	2	A6TFH4	A6TFH4 [349-362]	0	1645.92718155	High	Not Found	Not Found	5.2e6			2.71169877052307	High	0	2.198E-06
False	High	[K].QVALTYEIPMAEVVLDFFDR.[L]			0.0082523	0	1	2	2	A6TCI3	A6TCI3 [438-457]	0	2356.18934551	Not Found	High	Not Found		7.2e6		3.36823892593384	High	0	2.175E-05
False	High	[R].LDRWETELNEALPGDAR.[AD]			0.00189903	0	2	9	20	P0A3M1; P37323	P0A3M1 [158-174]; P37323 [137-153]	1	1984.97229362	High	High	Not Found		6.2e6		3.94054961204529	High	0	6.621E-05
False	High	[K].AHYVLMNVEAPQEAIDELETNFR.[F]	1xDeamidated [N/Q]		2.47985E-06	0	1	1	25	A6THB1	A6THB1 [57-79]	0	2690.27665716	High	High	High	2.0e6	1.4e6		5.35628223419189	High	0	1.724E-10
False	High	[K].AHYVLMNVEAPQEAIDELETNFR.[F]			1.8475E-08	0	1	1	118	A6THB1	A6THB1 [57-79]	0	2689.29264116	High	High	Not Found	8.5e6	2.1e6		6.35276794433594	High	0	2.296E-14
False	High	[R].NVAGMENANSTEFVPDCK.[Y]	1xDeamidated [N]; 1xCarbamidomethyl [C17]		0.0298354	0	1	2	2	A6TD54	A6TD54 [392-409]	0	1983.84226775	Not Found	Not Found	High				2.22660851478577	High	5.155E-05	0.001957
False	High	[R].NVAGMENANSTEFVPDCK.[Y]	1xCarbamidomethyl [C17]		9.04737E-07	0	1	2	18	A6TD54	A6TD54 [392-409]	0	1982.85825175	High	High	Not Found	8.6e6	3.1e6		4.63209629058838	High	0	3.062E-10
False	High	[R].VNSDVLTVSTVNSQDQVTQKPLR.[D]	2xDeamidated [N2; N12]		4.20574E-05	0	1	2	3	B5XND7	B5XND7 [6-28]	0	2530.29950149	Not Found	Not Found	High				4.11661911010742	High	0	1.006E-09
False	High	[R].VNSDVLTVSTVNSQDQVTQKPLR.[D]	1xDeamidated [Q/N]		2.3054E-05	0	1	2	27	B5XND7	B5XND7 [6-28]	0	2529.31548549	High	High	High				5.5285758972168	High	0	3.242E-10
False	High	[R].VNSDVLTVSTVNSQDQVTQKPLR.[D]			7.16052E-06	0	1	2	15	B5XND7	B5XND7 [6-28]	0	2528.33146949	High	High	Not Found				3.84377074241638	High	0	7.279E-10
False	High	[K].VLPAVAMLEER.[A]			0.00138319	0	1	1	34	B5XUB8	B5XUB8 [374-384]	0	1227.67656975	High	High	Not Found	6.8e6			3.22730088233948	High	0	4.067E-06
False	High	[R].HDLAVEPPAPTVLQK.[L]			0.0374601	0	1	1	5	B5Y275	B5Y275 [231-245]	0	1614.8849824	High	High	Not Found				2.38802623748779	High	0	0.001202
False	High	[K].HQKPVPALNQPGGIVEK.[E]			8.87767E-07	0	1	2	45	A6TEW1	A6TEW1 [45-61]	0	1812.01264245	High	High	High		9.2e6	1.7e8	4.29235887527466	High	0	9.123E-10
False	High	[K].GNTYSINEGNYIK.[F]			0.00378719	0	1	2	12	A6THE3	A6THE3 [200-212]	0	1472.70159834	High	High	Not Found	1.3e7	5.7e6		2.68173146247864	High	0	8.486E-06
False	High	[K].ITQGDDLAPGVLK.[I]			0.000271541	0	1	2	14	A6TGP0	A6TGP0 [1036-1048]	0	1326.7263566	High	High	Not Found	3.2e6	4.6e6		3.0506854057312	High	0	6.398E-08
False	High	[K].EQVQQALNAR.[K]			0.0139806	0	1	2	2	A6TAI3	A6TAI3 [65-74]	0	1156.60691026	High	Not Found	Not Found	7.2e6			1.87722945213318	High	0	5.911E-05
False	High	[K].AICAETGIAENVK.[I]	1xCarbamidomethyl [C3]		7.63627E-05	0	1	1	48	B5XNB4	B5XNB4 [32-44]	0	1375.68859118	High	High	High	1.4e7	1.2e7		4.33008241653442	High	0	6.686E-08
False	High	[R].TSHITVVVSDR.[-]			0.0180125	0	1	1	13	A6TEW7	A6TEW7 [100-110]	0	1213.65352607	High	High	High	4.9e6			2.20247888565063	High	5.155E-05	0.002127
False	High	[R].QPLELVDMVEK.[L]			0.00408458	0	1	2	29	A6TEN8	A6TEN8 [50-60]	0	1300.68171464	High	High	Not Found				2.91039800643921	High	0	4.226E-05
False	High	[K].GALSAVVADSR.[G]			0.00225154	0	1	1	47	P0A297	P0A297 [21-31]	0	1045.56364851	High	High	High			4.7e6	3.32984566688538	High	0	1.909E-06
False	High	[R].TSTVVVDLDSHGER.[T]			0.00283859	0	1	1	2	P26420	P26420 [82-95]	0	1514.74452572	Not Found	Not Found	High			1.7e6	2.72324967384338	High	0	2.863E-06
False	High	[-].MITGIQITK.[A]			0.0164772	0	1	1	16	A6TCJ1	A6TCJ1 [1-9]	0	1004.58087856	High	High	High		7.4e6	2.8e8	1.92171239852905	High	0	8.068E-05
False	High	[K].FNHFIMSK.[L]			0.0251081	0	1	1	19	A6TC99	A6TC99 [53-60]	0	1023.50804803	Not Found	High	High		2.8e6	5.7e6	2.20789933204651	High	0	0.0006885
False	High	[R].MQLNEELR.[H]			0.0705354	0	1	2	6	B5XZ37	B5XZ37 [38-45]	0	1032.51425552	High	High	High			4.1e6	1.65007889270782	High	0.0001211	0.007135
False	High	[K].ELQESFGGPTGENNSPR.[S]			5.21435E-06	0	1	2	24	A6T4F5	A6T4F5 [344-360]	0	1818.82529508	High	High	High	1.1e7		2.7e7	4.36336660385132	High	0	4.48E-11
False	High	[K].ELQESFGGPTGENNSPR.[S]	1xDeamidated [N]		2.32733E-05	0	1	2	20	A6T4F5	A6T4F5 [344-360]	0	1819.80931108	High	High	High	4.0e6	5.1e6	5.2e6	4.48037385940552	High	0	9.625E-10
False	High	[K].SVEEILGK.[-]			0.0397835	0	1	1	23	A6TEV5	A6TEV5 [160-167]	0	874.48802404	High	High	High				1.9832329750061	High	0	0.0005419
False	High	[R].EIPVDVKPEVR.[V]			0.00869148	0	1	1	48	A6TCJ1	A6TCJ1 [56-66]	0	1280.72087734	High	High	High	9.1e6	1.2e7	1.3e8	2.17108607292175	High	0	4.773E-05
False	High	[K].DVHIEGYTPPEKQ.[-]			0.00121157	0	1	2	19	A6TDX0	A6TDX0 [79-91]	1	1512.73289846	High	High	High	7.0e6	8.4e6	1.1e7	3.3913094997406	High	0	6.443E-07
False	High	[R].GFEGGQMPLYR.[R]			0.000507203	0	1	1	25	B5XNB2	B5XNB2 [49-59]	0	1254.59356842	High	High	Not Found				3.40713357925415	High	0	1.112E-07
False	High	[R].LGVTKPQAQTIVVDYSAPNVAK.[E]			0.000160563	0	1	2	14	A6TB43	A6TB43 [105-126]	0	2299.26562196	High	High	Not Found	5.4e6			3.44009375572205	High	0	1.652E-08
False	High	[R].LGVTKPQAQTIVVDYSAPNVAK.[E]	1xDeamidated [Q]		0.0577386	0	1	2	8	A6TB43	A6TB43 [105-126]	0	2300.24963796	High	High	Not Found	3.8e6	2.8e6		2.61455965042114	High	0	0.001167
False	High	[R].ALVELLFNDPEVTK.[I]			0.000576342	0	1	1	27	P19650	P19650 [137-150]	0	1587.86284997	High	High	Not Found	1.4e7			3.55040836334229	High	0	1.547E-07
False	High	[K].VGTVTPNVAEAVK.[N]			0.000661132	0	2	2	27	B5XYF8; A6TGN6	B5XYF8 [142-154]; A6TGN6 [142-154]	0	1284.71579194	High	High	High	1.3e8		6.1e8	2.34683108329773	High	0	1.276E-06
False	High	[R].RDDEVIVLTGK.[D]			0.00361239	0	1	2	17	A6TEW1	A6TEW1 [7-17]	1	1244.68449182	High	High	High			1.5e8	2.98534488677979	High	0	4.524E-06
False	High	[K].QAIVAEVSEVAK.[G]			0.000683401	0	1	2	20	P0A297	P0A297 [9-20]	0	1243.68924285	High	High	Not Found	1.6e7			2.52323961257935	High	0	1.628E-06
False	High	[R].FTDMIDGQTITR.[Q]			0.000758391	0	1	1	8	A6TGP1	A6TGP1 [1037-1048]	0	1397.67294081	High	High	Not Found				3.39291024208069	High	0	3.844E-07
False	High	[K].FGSELLAK.[F]			0.0280823	0	1	2	37	A6TEX9	A6TEX9 [18-25]	0	864.48254478	High	High	High			3.4e8	2.56562185287476	High	0	0.0002314
False	High	[K].AFNEMQPIVDR.[Q]	1xOxidation [M5]		0.0615472	0	1	2	5	B5Y237	B5Y237 [50-60]	0	1335.63616183	High	High	High				1.72356331348419	High	0	0.00102
False	High	[K].AMITAEIR.[L]			0.0279517	0	1	1	22	B5XNB2	B5XNB2 [71-78]	0	904.4920636	High	High	High				2.19351053237915	High	0	0.0004832
False	High	[K].SIGNTVSPQDVMNK.[L]			0.0266784	0	1	1	1	B5Y235	B5Y235 [606-619]	0	1489.73151825	High	Not Found	Not Found	2.2e7			2.34577941894531	High	0	0.0002024
False	High	[R].DGTIHQFSAVEQDDQR.[S]	1xDeamidated [Q6]		0.00840939	0	1	2	1	A6T6Y8	A6T6Y8 [155-170]	0	1846.82021011	Not Found	High	Not Found				4.12549448013306	High	0	2.237E-05
False	High	[R].DGTIHQFSAVEQDDQR.[S]			4.28613E-05	0	1	2	27	A6T6Y8	A6T6Y8 [155-170]	0	1845.83619411	High	High	High	6.5e6	4.0e6	2.0e7	4.92125797271729	High	0	1.04E-09
False	High	[R].IGLTCQLAQVAER.[V]	1xCarbamidomethyl [C5]		0.00015533	0	1	2	7	A6TI29	A6TI29 [883-895]	0	1458.77332385	High	High	Not Found	1.6e7			3.57282876968384	High	0	1.864E-07
False	High	[R].AVLEVAGVR.[N]			0.00779835	0	1	1	33	A6TEV5	A6TEV5 [113-121]	0	913.54654199	High	High	High				2.30580401420593	High	0	0.0002533
False	High	[R].YTGAITAAAGTIHR.[L]			1.31249E-05	0	1	2	68	A6THB1	A6THB1 [25-38]	0	1402.743738	High	High	High	3.2e6		1.5e8	3.64120626449585	High	0	3.989E-10
False	High	[R].MGSEVFHHLAK.[V]			0.00153491	0	1	2	31	A6TD53	A6TD53 [185-195]	0	1255.62520291	High	High	High		9.3e6	5.3e7	2.42364645004272	High	0	0.0004462
False	High	[K].AFNEMQPIVDR.[Q]			0.000933947	0	1	2	24	B5Y237	B5Y237 [50-60]	0	1319.64124683	High	High	High			1.2e8	3.32084083557129	High	0	1.143E-05
False	High	[R].YDLSAVGR.[M]			0.0436339	0	1	2	17	A6TGP0	A6TGP0 [395-402]	0	880.45230726	High	High	High				2.30981492996216	High	0	0.0006832
False	High	[R].VPQDISLIGYDNVR.[N]			0.0689549	0	1	2	2	A6TA06	A6TA06 [265-278]	0	1588.83294682	High	High	Not Found	4.4e6	5.9e6		1.70770680904388	High	0	0.001275
False	High	[R].IAHWVGQGATVSDR.[V]	1xDeamidated [Q7]		0.000179881	0	1	1	2	A6TCL7	A6TCL7 [57-70]	0	1497.74446666	High	Not Found	Not Found				3.00468230247498	High	0	1.318E-06
False	High	[R].IAHWVGQGATVSDR.[V]			1.90771E-05	0	1	1	87	A6TCL7	A6TCL7 [57-70]	0	1496.76045066	High	High	High	1.7e7	5.5e6	1.2e7	3.29750061035156	High	0	9.278E-08
False	High	[K].ALEGDAEWEAK.[I]			0.00180275	0	1	1	82	A6TEX7	A6TEX7 [178-188]	0	1218.563708	High	High	High		1.5e6		3.11588311195374	High	0	1.22E-06
False	High	[K].HADNALTFGPR.[D]			0.00111793	0	1	2	52	A6TEV7	A6TEV7 [45-55]	0	1198.5963456	High	High	High	3.9e6			2.39801144599915	High	0	3.327E-06
False	High	[K].SFGAPTITK.[D]			0.0440382	0	1	3	4	A6TH53	A6TH53 [43-51]	0	921.50400847	Not Found	High	High			2.9e7	1.88468861579895	High	0	0.000532
False	High	[R].SESLPLDSNHVNTEEAR.[L]			6.14202E-05	0	1	2	36	A6TB35	A6TB35 [105-121]	0	1897.88862355	High	High	High	3.1e6	3.6e6	4.6e7	3.95995306968689	High	0	2.893E-09
False	High	[R].TFQPSVLK.[R]			0.0529304	0	1	1	41	A6TG05	A6TG05 [4-11]	0	919.52474393	High	High	High			3.5e7	1.92975604534149	High	0	0.0007992
False	High	[K].FTGQVLPTAK.[K]			0.0467566	0	1	2	18	A6T748	A6T748 [114-123]	0	1061.59897143	High	High	High				1.94819569587708	High	7.46E-05	0.003081
False	High	[K].MTDLDLAGK.[R]			0.0432331	0	1	1	27	B5XUB8	B5XUB8 [6-14]	0	963.48155843	High	High	High	7.6e6		2.8e7	1.57352948188782	High	0.0005948	0.01928
False	High	[R].DVLGMAQTGSGK.[T]			0.00148491	0	1	2	28	P33906	P33906 [45-56]	0	1163.57249859	High	High	High	5.4e6	7.2e6	7.5e6	3.32780981063843	High	0	8.447E-07
False	High	[R].SVVSCDTDFGVCAHCYGR.[D]	3xCarbamidomethyl [C5; C12; C15]		3.12121E-05	0	1	1	1	A6TGP1	A6TGP1 [884-901]	0	2089.8524555	High	Not Found	Not Found	7.5e6			2.82401204109192	High	0	5.707E-10
False	High	[K].SQVTFQYDDGK.[I]			0.00341323	0	1	2	26	A6TDV1	A6TDV1 [167-177]	0	1287.58517169	High	High	High	4.5e6	4.9e6	1.1e7	3.21225619316101	High	0	2.056E-05
False	High	[R].KFEELVQTR.[N]			0.0270543	0	1	2	24	A6T4F4	A6T4F4 [528-536]	1	1149.62624875	High	High	High				2.22269558906555	High	0	0.0002088
False	High	[R].FTEGSGNPLENEHVK.[A]			0.00129454	0	1	1	13	B5XSW5	B5XSW5 [378-392]	0	1657.78163947	High	High	High	6.2e6	2.0e6		2.53536820411682	High	0	1.349E-06
False	High	[K].LVADSITSQLER.[R]			0.00013413	0	1	1	42	B5XNA0	B5XNA0 [115-126]	0	1331.71652017	High	High	High	1.1e7	8.6e6		3.76245808601379	High	0	3.923E-08
False	High	[R].EDFANETADDSEAGDSEE.[-]			1.36579E-06	0	1	2	23	A6THB1	A6THB1 [114-131]	0	1930.69445944	High	High	High	2.1e6	1.2e6	1.0e8	4.81322860717773	High	0	1.562E-12
False	High	[R].GVEATFELNDANK.[T]			0.00170326	0	1	2	11	A6T5G0	A6T5G0 [34-46]	0	1407.67504925	High	High	Not Found	1.2e6			3.43464922904968	High	0	1.099E-06
False	High	[K].GEVDDIDHLGNR.[R]			0.0012583	0	1	2	16	A6TGP0	A6TGP0 [440-451]	0	1339.62368241	High	High	High			1.2e7	2.79787111282349	High	0	6.159E-07
False	High	[K].AEAQVIIEQANK.[R]			0.000232272	0	1	2	29	B5XZM0	B5XZM0 [70-81]	0	1313.70595551	High	High	High	1.4e6		5.8e6	3.74885869026184	High	0	1.125E-06
False	High	[K].EALEWGTTGAGLR.[A]			0.00199101	0	1	2	12	A6TBX2	A6TBX2 [420-432]	0	1360.68555442	High	High	Not Found	2.4e6			3.31600093841553	High	0	2.009E-06
False	High	[R].ALLENTDMGAR.[D]	1xDeamidated [N5]		0.0612674	0	1	1	3	B5XZ36	B5XZ36 [136-146]	0	1191.56741362	High	High	High				2.24636602401733	High	0	0.001008
False	High	[K].VAEYGVDCLR.[I]	1xCarbamidomethyl [C8]		0.00790945	0	1	2	2	A6TCD4	A6TCD4 [97-106]	0	1181.56193424	High	Not Found	Not Found				2.32561922073364	High	0	2.003E-05
False	High	[R].ILQSAVETYQR.[K]			0.00387772	0	1	2	13	A6T4P1	A6T4P1 [739-749]	0	1307.69539085	High	High	High		4.3e6	9.8e6	2.69498491287231	High	0	6.898E-05
False	High	[K].QLIELPGLPQPK.[S]			0.0017523	0	1	1	8	A6TI29	A6TI29 [679-690]	0	1332.78856298	High	High	Not Found	7.3e6	1.1e7		3.0472936630249	High	5.155E-05	0.001764
False	High	[R].FWVESEK.[R]			0.0686429	0	1	2	39	A6TFM8	A6TFM8 [38-44]	0	924.44615926	High	High	High			4.4e7	1.86441814899445	High	0.0004671	0.01384
False	High	[R].MIPGFEDGIK.[G]			0.0101534	0	1	2	29	A6T5H9	A6T5H9 [194-203]	0	1106.5550577	High	High	Not Found		9.6e6		2.22867393493652	High	0	3.218E-05
False	High	[R].FEVGEGIEK.[V]			0.00430245	0	1	1	42	A6T4X2	A6T4X2 [259-267]	0	1007.50440233	High	High	High				1.89421856403351	High	0	0.0003017
False	High	[K].THGEGGNLVGSPLQGR.[V]			0.00873254	0	1	1	8	B5XTG0	B5XTG0 [104-119]	0	1578.79829264	High	High	High		6.2e6		3.29051923751831	High	0	0.0005152
False	High	[R].LIPAGTGYAYHQDR.[M]			0.000841606	0	1	1	5	A6TGP1	A6TGP1 [1356-1369]	0	1561.77576635	High	High	High			8.3e6	2.91661286354065	High	0	2.296E-06
False	High	[K].IADIYANCGITK.[K]	1xCarbamidomethyl [C8]		0.00645738	0	1	1	6	B5Y275	B5Y275 [260-271]	0	1338.67221289	High	High	Not Found				2.58916163444519	High	0	1.363E-05
False	High	[K].NWSETSDSPEDSSDYHVTTSQHAR.[Q]	1xDeamidated [Q/N]		8.92738E-05	0	1	2	5	A6TEI7	A6TEI7 [218-241]	0	2737.12444969	High	High	Not Found				4.32987260818481	High	0	6.103E-08
False	High	[K].NWSETSDSPEDSSDYHVTTSQHAR.[Q]			3.52015E-06	0	1	2	22	A6TEI7	A6TEI7 [218-241]	0	2736.14043369	High	High	High	3.7e6	2.0e6	8.6e6	4.78404092788696	High	0	2.216E-11
False	High	[R].VVNTLGAPIDGK.[G]			0.00371628	0	1	2	43	A6TG38	A6TG38 [107-118]	0	1183.66811353	High	High	High	2.1e6			3.24721693992615	High	0	2.577E-05
False	High	[R].ALSQPDLYEGDGELR.[V]			9.07274E-06	0	1	1	20	A6T5N6	A6T5N6 [50-64]	0	1662.79695516	High	High	Not Found	4.0e6	2.3e6		4.47141599655151	High	0	1.061E-09
False	High	[K].GVQCDLAMIGSK.[G]	1xCarbamidomethyl [C4]		0.012199	0	1	2	8	A6TG37	A6TG37 [110-121]	0	1278.61806887	High	High	Not Found	7.8e6	7.2e6		2.94918751716614	High	0	4.541E-05
False	High	[K].LGEQLDAAK.[S]			0.0156484	0	1	2	2	A6T6Z0	A6T6Z0 [78-86]	0	944.5047367	High	Not Found	Not Found	3.2e6			2.44915986061096	High	0	7.295E-05
False	High	[K].LHGGEPANFLDVGGGATK.[E]			0.00092515	0	1	1	6	A6T6F6	A6T6F6 [278-295]	0	1739.87112317	High	High	Not Found		6.5e6		2.65360522270203	High	0	3.459E-07
False	High	[K].QGVDLNSIEWSHH.[-]			0.00723154	0	1	2	2	A6TCF1	A6TCF1 [392-404]	0	1521.70808071	Not Found	High	Not Found				2.22925424575806	High	0	1.69E-05
False	High	[R].LGAELVDLGK.[N]			0.0271807	0	1	1	3	A6THE7	A6THE7 [42-51]	0	1014.582987	Not Found	High	Not Found				1.47307121753693	High	0	0.0002093
False	High	[R].AGIEHGLLYNQEQR.[L]			0.0211211	0	1	1	3	B5XNL6	B5XNL6 [91-104]	0	1627.81869373	Not Found	High	High		3.3e6	3.7e7	1.95493042469025	High	0	0.000129
False	High	[K].VSLVYGQMNEPPGNR.[L]			6.18318E-06	0	1	2	28	A6TG36	A6TG36 [203-217]	0	1660.81116552	High	High	Not Found		8.4e6		3.76237726211548	High	0	1.207E-08
False	High	[R].QDVLGDLMSR.[H]			0.00873254	0	1	2	18	A6T5H9	A6T5H9 [64-73]	0	1133.56193393	High	High	Not Found				2.81138229370117	High	0	2.412E-05
False	High	[K].HPVSPWGLQTK.[G]			0.0010764	0	1	1	29	A6TEW9	A6TEW9 [243-253]	0	1249.66878227	High	High	High			9.5e7	2.84964823722839	High	0	2.319E-06
False	High	[K].GETIARPQDEATVQMAER.[R]			4.2257E-05	0	1	1	8	A6T7Z4	A6T7Z4 [517-534]	0	2001.96582801	High	High	High			7.9e6	3.91730237007141	High	0	2.244E-07
False	High	[R].QIVSNAGEEPSVVANNVK.[A]	1xDeamidated [N/Q]		1.8881E-07	0	1	3	51	A6TH53	A6TH53 [453-470]	0	1855.93959696	High	High	High	4.1e6		1.6e8	5.07597303390503	High	0	1.809E-11
False	High	[R].GIIYHVDATQSVGK.[L]			0.0082523	0	1	2	2	A6TCF1	A6TCF1 [174-187]	0	1487.78526841	High	Not Found	Not Found	1.6e7			2.69153642654419	High	0	2.177E-05
False	High	[K].LKGDTLDGETAFR.[L]			0.0424423	0	1	1	7	A6TCV9	A6TCV9 [385-397]	1	1422.7223338	Not Found	High	High			6.5e6	1.88248944282532	High	0	0.0004966
False	High	[R].AATDQLLALAGAGDE.[-]			0.000380005	0	1	1	8	A6TGQ0	A6TGQ0 [197-211]	0	1415.70126397	High	High	Not Found		1.0e7		3.37441086769104	High	0	1.022E-07
False	High	[R].IAGINIPDHK.[H]			0.000974582	0	1	1	63	B5XNB4	B5XNB4 [4-13]	0	1077.60511943	High	High	High	3.4e6	1.8e6	1.5e8	2.29658079147339	High	0	7.779E-05
False	High	[K].EHNADVTGFIR.[F]			0.000531786	0	1	1	46	A6T4X2	A6T4X2 [248-258]	0	1258.61747492	High	High	High			2.6e8	3.18064570426941	High	0	1.697E-06
False	High	[R].IASLADSVSNAQEQR.[M]			0.000110468	0	1	3	6	A6T716	A6T716 [566-580]	0	1588.7925385	High	Not Found	High	4.6e6			3.61611127853394	High	0	1.183E-08
False	High	[R].GDISEFAPR.[I]			0.0169475	0	1	2	20	A6TEI3	A6TEI3 [546-554]	0	991.48433561	High	High	High			8.6e7	2.65668392181396	High	0	0.0002874
False	High	[K].GDKDPFALR.[R]			0.0114215	0	1	2	6	A6TFH4	A6TFH4 [473-481]	1	1018.53162016	High	High	High	2.0e6		3.4e6	2.69934773445129	High	0	4.027E-05
False	High	[R].EAVNQVIALLDSGALR.[V]			3.43115E-05	0	1	1	37	B5Y1K5	B5Y1K5 [29-44]	0	1668.92790978	High	High	Not Found		9.4e6		3.72818565368652	High	0	1.257E-09
False	High	[K].EIVLVTHSSK.[N]			0.0517307	0	1	1	3	Q48447	Q48447 [53-62]	0	1112.63099978	High	Not Found	Not Found				2.1783230304718	High	0	0.0007247
False	High	[R].HYAHVDCPGHADYVK.[N]	1xCarbamidomethyl [C7]		6.19515E-07	0	1	1	156	A6TEX7	A6TEX7 [76-90]	0	1768.78601371	High	High	High	1.3e7	8.8e6	2.6e8	5.29810905456543	High	0	9.891E-11
False	High	[R].QIVSNAGEEPSVVANNVK.[A]			7.18826E-08	0	1	3	25	A6TH53	A6TH53 [453-470]	0	1854.95558096	High	High	High	6.8e6	2.5e7	2.9e7	4.02868032455444	High	0	1.103E-11
False	High	[R].IAESPESVIAR.[T]			0.00226221	0	1	2	20	A6T6B5	A6T6B5 [450-460]	0	1171.63172801	High	High	High	2.7e6	2.6e6	1.1e7	2.34515285491943	High	0	1.988E-06
False	High	[K].ELTCVDSAELGK.[A]	1xCarbamidomethyl [C4]		0.00202904	0	1	1	8	B5XSW5	B5XSW5 [136-147]	0	1321.6304076	High	High	High			9.9e6	3.24270820617676	High	0	2.741E-05
False	High	[K].VLQVQTENLQAER.[N]			5.50842E-05	0	1	2	22	A6T6Z0	A6T6Z0 [39-51]	0	1527.81254573	High	High	High	7.0e6	6.5e6	4.6e7	3.40469980239868	High	0	7.011E-08
False	High	[K].FICIADASK.[Q]	1xCarbamidomethyl [C3]		0.0632523	0	1	2	7	A6TDS5	A6TDS5 [113-121]	0	1024.51319323	High	High	High			2.5e7	1.77598094940186	High	0	0.00135
False	High	[R].GVELLSTGGTAR.[L]			0.00338112	0	1	2	4	A6TGR3	A6TGR3 [31-42]	0	1160.62697698	High	Not Found	High				2.3214590549469	High	0	4.005E-06
False	High	[K].SSHGDVDYAQASAELAK.[A]			3.12726E-06	0	1	2	37	A6TG35	A6TG35 [108-124]	0	1748.80858242	High	High	High	1.8e6	1.0e7	6.2e7	4.11411237716675	High	0	2.587E-10
False	High	[K].FENMGAQMVK.[E]			0.0403392	0	1	3	8	A6TH53	A6TH53 [66-75]	0	1154.5332764	High	High	High				2.26602435112	High	0	0.0004501
False	High	[K].DAAGHELVYTGMSK.[M]			8.19821E-05	0	1	2	10	A6T6A3	A6T6A3 [606-619]	0	1478.6944045	High	High	High	3.3e6	2.5e6		4.08271789550781	High	0	3.542E-09
False	High	[R].VNGGLLVQDR.[D]	1xDeamidated [N2]		0.0574754	0	1	2	3	A6TGR3	A6TGR3 [382-391]	0	1071.579299	Not Found	Not Found	High				1.76742315292358	High	0	0.0008956
False	High	[K].AGDQIQSGVDAAIK.[A]			1.8987E-05	0	1	1	55	A6TEW9	A6TEW9 [112-125]	0	1372.70668374	High	High	High	9.5e6	1.4e7	5.9e8	4.16653633117676	High	0	2.486E-08
False	High	[K].LTHIDFVR.[A]			0.000895006	0	2	2	44	B5XP25; A6TBR5	B5XP25 [86-93]; A6TBR5 [86-93]	0	1000.55744102	High	High	High	6.1e6		2.8e7	2.76779890060425	High	0	5.837E-06
False	High	[K].EPARPMVAIVGGSK.[V]			0.0171876	0	1	1	3	B5XUB8	B5XUB8 [180-193]	0	1411.77259531	Not Found	High	High			4.2e6	2.75010323524475	High	5.155E-05	0.002366
False	High	[R].IVEIYGPESSGK.[T]			0.00950552	0	1	2	4	A6TCW1	A6TCW1 [62-73]	0	1278.65760836	Not Found	High	High				3.62199759483337	High	0	2.836E-05
False	High	[R].KGLADTALK.[T]			0.0734677	0.000542841	1	1	4	A6TGP1	A6TGP1 [781-789]	1	916.54620762	High	High	High		6.5e6	1.2e7	2.27142238616943	High	5.155E-05	0.001755
False	High	[R].DALEAAGLK.[A]			0.0734677	0.000542841	1	1	12	A6TB33	A6TB33 [184-192]	0	887.48327301	High	High	High	3.0e6		9.7e6	1.84995031356812	High	0.00118	0.04581
False	High	[R].TPNPDILCNK.[E]	1xCarbamidomethyl [C8]		0.079326	0.0010367	1	2	1	A6T7K3	A6T7K3 [95-104]	0	1171.5775843	Not Found	Not Found	High				2.1013548374176	High	5.155E-05	0.001683
False	High	[K].GILDSFK.[A]			0.0751465	0.0010367	1	2	22	A6TG38	A6TG38 [502-508]	0	779.42978097	High	High	Not Found		1.1e7		1.72748899459839	High	0.0001211	0.00728
False	High	[K].FSVEAPK.[T]			0.084481	0.0010367	1	1	18	A6TEX1	A6TEX1 [124-130]	0	777.41413091	High	High	High			2.9e8	1.99756669998169	High	0.0005948	0.01835
False	High	[R].VGLSPTPCLER.[V]	1xCarbamidomethyl [C8]		0.101011	0.0010367	1	1	10	P37424	P37424 [38-48]	0	1228.63543351	High	High	Not Found		1.4e6		2.07236409187317	High	0.0006546	0.02391
False	High	[R].EYQAIEQLAER.[V]	1xDeamidated [Q7]		0.0957574	0.0010367	1	2	3	A6T4J7	A6T4J7 [295-305]	0	1350.65358599	High	High	Not Found	6.9e6			1.61699485778809	High	5.155E-05	0.002446
False	High	[R].KFISIVAE.[-]			0.0758282	0.0010367	1	1	6	B5XSV6	B5XSV6 [78-85]	1	906.52949496	High	High	Not Found				2.21047186851501	High	0.0001914	0.009426
False	High	[K].TGSLNLYVMDLGSGQIR.[Q]			0.0860113	0.0010367	1	1	2	B5XZC1	B5XZC1 [265-281]	0	1823.93200883	High	High	Not Found		8.4e6		1.3601188659668	High	5.155E-05	0.001981
False	High	[K].AATLFTDAQR.[Q]			0.0871761	0.0010367	1	1	8	A6TDR7	A6TDR7 [156-165]	0	1093.56364851	High	High	High	1.1e6	5.1e6		1.65875256061554	High	0.0005117	0.01475
False	High	[R].LDLAAGVDVQISLG.[-]			0.101011	0.0010367	1	1	8	A6TEX3	A6TEX3 [90-103]	0	1370.75257132	High	High	Not Found	1.9e6			2.85649275779724	High	0.000215	0.009778
False	High	[R].VATVSLPR.[S]			0.0852429	0.0010367	1	1	40	P00761	P00761 [108-115]	0	842.50942824	High	High	High				1.62248003482819	High	5.155E-05	0.001933
False	High	[K].LKQGIESAVQK.[K]			0.084481	0.0010367	1	2	5	A6T5G0	A6T5G0 [98-108]	1	1200.69466262	High	High	Not Found	2.4e6	5.3e5		2.19333600997925	High	0.0005117	0.0148
False	High	[R].LITIAVPR.[I]			0.0833503	0.0010367	1	2	8	A6TEW0	A6TEW0 [103-110]	0	882.57711388	Not Found	High	Not Found				1.96479392051697	High	5.155E-05	0.00201
False	High	[R].ITIEGVQR.[L]			0.103279	0.0010367	1	2	2	A6TEK8	A6TEK8 [213-220]	0	915.52580653	Not Found	Not Found	High				1.68158864974976	High	5.155E-05	0.002842
False	High	[K].EHLGLPNKEDVK.[Q]			0.0782609	0.0010367	1	2	1	A6TGQ1	A6TGQ1 [500-511]	1	1378.7325046	Not Found	Not Found	High				2.53158807754517	High	5.155E-05	0.001636
False	High	[K].NMITGAAQMDGAILVVAATDGPMPQTR.[E]	1xDeamidated [Q/N]; 1xOxidation [M]		0.0928121	0.0010367	1	1	16	A6TEX7	A6TEX7 [91-117]	0	2746.32084732	High	High	Not Found	4.9e6	1.7e6		2.88251996040344	High	0.0001448	0.007848
False	High	[R].SWSFGEVK.[K]			0.101461	0.0010367	1	1	8	A6TGP1	A6TGP1 [32-39]	0	939.45705829	High	High	Not Found				2.10168933868408	High	7.46E-05	0.003818
False	High	[R].DQVDYMDVSTQQVVSVGASLIPFLEHDDANR.[A]	3xDeamidated [Q2; Q11; N/Q]		0.0928121	0.0010367	1	2	8	A6TGP0	A6TGP0 [648-678]	0	3451.58458603	Not Found	Not Found	High			7.9e5	2.81321930885315	High	7.46E-05	0.004687
False	High	[R].SDLWQDPQDLR.[D]			0.105594	0.0010367	1	1	6	P26420	P26420 [161-171]	0	1372.6491689	High	High	Not Found		3.3e6		2.61049103736877	High	0.0001684	0.008237
False	High	[K].ELQLVYNK.[A]			0.0782609	0.0010367	1	2	6	A6TG37	A6TG37 [260-267]	0	1006.55677228	High	Not Found	High			1.8e7	1.94118499755859	High	7.46E-05	0.003715
False	High	[R].QVDDLEELDIGIQALAAIPVGAAGEGIGESDVR.[V]	2xDeamidated [Q1; Q13]		0.0932276	0.0010367	1	1	2	A6TGB9	A6TGB9 [98-130]	0	3322.65365145	High	High	Not Found				2.92283248901367	High	0.000802	0.03237
False	High	[R].DVSIMPYK.[I]			0.099673	0.0010367	1	2	7	A6T4F4	A6T4F4 [85-92]	0	952.4808302	High	High	Not Found				1.72756767272949	High	5.155E-05	0.002657
False	High	[K].NQALEAAFCQLTGNR.[H]	1xCarbamidomethyl [C9]		0.081865	0.0010367	1	2	2	A6TFA0	A6TFA0 [35-49]	0	1692.81222843	High	Not Found	Not Found				2.66244554519653	High	0.0001211	0.00681
False	High	[R].ELFEEQAK.[R]			0.0911677	0.0010367	1	2	13	A6T5H9	A6T5H9 [335-342]	0	993.48875227	High	High	High	4.5e7	2.6e7	4.4e7	2.04901623725891	High	5.155E-05	0.00222
False	High	[K].IILSDDNVK.[A]			0.0863979	0.0010367	1	1	15	A6T6F6	A6T6F6 [304-312]	0	1016.56225154	High	High	High				1.75802958011627	High	0.0006546	0.02558
False	High	[K].VDLMSFSGHK.[I]			0.107006	0.0010367	1	2	4	A6TCF1	A6TCF1 [197-206]	0	1120.54555564	High	High	Not Found				1.74961578845978	High	0.0004671	0.01335
False	High	[K].MVHNGIEYGDMQLIAEAYALLK.[G]			0.0907609	0.0010367	1	1	10	P41576	P41576 [184-205]	0	2479.23597808	High	High	Not Found	1.4e6	1.1e6		3.10356187820435	High	5.155E-05	0.002187
False	High	[R].ALGLGIAADK.[I]			0.0940638	0.0010367	1	2	2	A6TGM5	A6TGM5 [136-145]	0	928.54620762	High	Not Found	Not Found				1.96176314353943	High	0.0008668	0.03336
False	High	[R].NFGMPAPEGYR.[K]			0.0983514	0.0010367	1	2	7	A6T4Y7	A6T4Y7 [131-141]	0	1238.5622683	High	High	Not Found				2.08571529388428	High	0.0007402	0.02857
False	High	[R].EIPFLYASSAATYGGR.[T]			0.0800437	0.0010367	1	3	3	A6TFL4	A6TFL4 [108-123]	0	1702.84351148	High	Not Found	Not Found				2.48594355583191	High	5.155E-05	0.001704
False	High	[R].RENEAAELKR.[K]			0.079326	0.0010367	1	2	4	A6TEI7	A6TEI7 [178-187]	2	1215.64402401	Not Found	High	High			5.3e5	2.20045685768127	High	5.155E-05	0.00168
False	High	[K].SIVVAIER.[M]			0.0782609	0.0010367	1	1	16	A6TEW3	A6TEW3 [20-27]	0	886.53564296	High	High	Not Found				1.76410818099976	High	5.155E-05	0.002631
False	High	[R].NVEDLSDVALR.[Q]			0.100117	0.0010367	1	2	9	A6TFK0	A6TFK0 [38-48]	0	1230.63245624	High	High	High				1.57601237297058	High	0.005397	0.1329
False	High	[K].NDWLDCAK.[K]	1xCarbamidomethyl [C6]		0.0779089	0.0010367	1	1	12	A6TGB8	A6TGB8 [310-317]	0	1021.44075656	High	High	Not Found				2.07507300376892	High	7.46E-05	0.004337
False	High	[K].GQQHALDNIWPVMGVEFNDAPLDFAALFGR.[D]	1xDeamidated [N/Q]		0.104662	0.0010367	1	1	5	A6TDW8	A6TDW8 [33-62]	0	3329.60480779	High	Not Found	Not Found	3.8e6			2.54487180709839	High	0.0001684	0.008391
False	High	[K].VKDETGEAIDDLR.[N]			0.0826045	0.0010367	1	2	4	A6TDS1	A6TDS1 [126-138]	1	1460.72272766	High	Not Found	High				2.80607938766479	High	5.155E-05	0.002171
False	High	[R].TGFYMSLIGTPDEQR.[V]			0.081865	0.0010367	1	1	1	B5XVC4	B5XVC4 [85-99]	0	1714.81049678	Not Found	Not Found	High				2.45365595817566	High	5.155E-05	0.001787
False	High	[R].GPIPLPTR.[K]			0.0919865	0.0010367	1	1	20	A6TEX3	A6TEX3 [38-45]	0	850.51451364	High	High	High			3.3e8	1.93636584281921	High	5.155E-05	0.002444
False	High	[K].AIIPVHYAGAPADIDAIR.[A]			0.0772094	0.0010367	1	2	1	A6TFA0	A6TFA0 [124-141]	0	1863.01230808	Not Found	High	Not Found				1.29078471660614	High	5.155E-05	0.001587
False	High	[R].FSIPGSK.[-]			0.0860113	0.0010367	1	2	39	A6TGC6	A6TGC6 [64-70]	0	735.40356625	High	High	High			1.2e8	2.04182839393616	High	9.845E-05	0.005462
False	High	[R].EIELEDKFENMGAQMVK.[E]	1xDeamidated [N10]		0.105127	0.0010367	1	3	1	A6TH53	A6TH53 [59-75]	1	2011.9351052	High	Not Found	Not Found				3.41730618476868	High	5.155E-05	0.002936
False	High	[R].SQQQAGLLDTPIR.[Y]	1xDeamidated [Q]		0.0826045	0.0010367	1	1	5	Q9F663	Q9F663 [83-95]	0	1427.74888332	Not Found	High	Not Found		1.1e7		1.75360643863678	High	5.155E-05	0.002817
False	High	[K].INGQVITIK.[G]	2xDeamidated [N2; Q4]		0.103738	0.0010367	1	1	2	A6TEV7	A6TEV7 [19-27]	0	987.57208883	Not Found	Not Found	High			7.3e6	2.08334946632385	High	5.155E-05	0.002867
False	High	[K].LSDSELNTLGDLIGEQDIEPLLQAANSDREDAQAAR.[Q]	2xDeamidated [Q/N]		0.0923984	0.0010367	1	1	4	A6T4J7	A6T4J7 [365-400]	1	3869.85230392	High	High	Not Found		1.8e6		4.12318325042725	High	5.155E-05	0.002277
False	High	[R].HMVNELVANLR.[T]			0.0961852	0.0010367	1	1	3	Q7X222	Q7X222 [17-27]	0	1295.68886575	High	High	Not Found				2.10696721076965	High	5.155E-05	0.00246
False	High	[K].LVPYYTVQEFVESLETPR.[R]			0.099673	0.0010367	1	1	2	P41576	P41576 [51-68]	0	2170.10666179	Not Found	High	Not Found		1.9e6		2.33485984802246	High	5.155E-05	0.002655
False	High	[R].GVQSILQR.[Y]			0.0903558	0.0010367	1	2	5	A6TG36	A6TG36 [360-367]	0	900.5261409	Not Found	High	High				2.24184727668762	High	0.0001211	0.006438
False	High	[R].AATILAEQLEAFVDLR.[D]	1xDeamidated [Q8]		0.0856263	0.0010367	1	1	1	A6TEU8	A6TEU8 [220-235]	0	1760.94289153	High	Not Found	Not Found				2.13166332244873	High	5.155E-05	0.001954
False	High	[R].NPEAMAASLK.[A]			0.0782609	0.0010367	1	2	4	A6T4Y7	A6T4Y7 [278-287]	0	1031.51900655	Not Found	Not Found	High			4.6e6	1.5627589225769	High	5.155E-05	0.001641
False	High	[R].GGVPHDVVLGAIADTQQAQQ.[-]			0.0837256	0.0010367	1	2	2	A6TF13	A6TF13 [345-364]	0	2004.01449277	High	Not Found	Not Found				2.86440014839172	High	0.0009311	0.03466
False	High	[R].GFTQDDAHIFCTEDQVR.[D]	1xCarbamidomethyl [C11]		0.0833503	0.0010367	1	1	2	B5XQC6	B5XQC6 [378-394]	0	2038.89232905	Not Found	High	Not Found		4.4e6		2.29103922843933	High	5.155E-05	0.002387
False	High	[K].IPGGFFR.[R]			0.105594	0.0010367	1	2	10	A6TEI3	A6TEI3 [73-79]	0	793.43553511	High	High	Not Found				1.69588100910187	High	5.155E-05	0.00298
False	High	[R].QQFVDWLK.[G]			0.0761713	0.0010367	1	1	26	Q9F663	Q9F663 [204-211]	0	1063.55710665	High	High	Not Found				2.15493035316467	High	5.155E-05	0.002744
False	High	[R].LEEQNEVVAEAVDRQEENEAR.[A]			0.0957574	0.0010367	1	2	2	A6T716	A6T716 [364-384]	1	2457.14881366	High	Not Found	Not Found				1.84993088245392	High	5.155E-05	0.00245
False	High	[R].QLAYPINK.[L]			0.0903558	0.0010367	1	2	23	A6THB1	A6THB1 [46-53]	0	946.53564296	High	High	High	1.8e7	1.3e7	3.3e7	2.14745569229126	High	7.46E-05	0.003729
False	High	[K].IAAHAADLAK.[G]			0.0961852	0.0010367	1	2	2	A6TGQ1	A6TGQ1 [519-528]	0	980.55235562	High	Not Found	Not Found	5.7e6			1.31417894363403	High	5.155E-05	0.002464
False	High	[K].DPQQIISGNEK.[V]	1xDeamidated [Q/N]		0.0829766	0.0010367	1	2	9	A6TFH4	A6TFH4 [311-321]	0	1229.60082218	High	High	High			2.5e7	1.97401082515717	High	0.007448	0.1699
False	High	[R].IQNAGTEVVEAK.[A]			0.0744706	0.0010367	1	2	2	A6TEQ3	A6TEQ3 [206-217]	0	1258.66375636	Not Found	Not Found	High			7.7e6	2.4110267162323	High	0.0001914	0.009195
False	High	[K].DIGAQYIIIGHSER.[R]	1xDeamidated [Q5]		0.0789694	0.0010367	1	1	2	Q7X222	Q7X222 [85-98]	0	1572.80164713	High	Not Found	Not Found	4.0e6			2.04320931434631	High	5.155E-05	0.001659
False	High	[K].DLGFAGFK.[V]			0.094907	0.0010367	1	1	1	B5XXK6	B5XXK6 [127-134]	0	854.44068	Not Found	High	Not Found		3.8e6		1.74798798561096	High	5.155E-05	0.002406
False	High	[K].DNTPMFVR.[G]			0.0891508	0.0010367	1	1	36	P24164	P24164 [119-126]	0	979.46657711	High	High	High			2.0e8	2.46085262298584	High	7.46E-05	0.004441
False	High	[R].EGTDLFLK.[S]			0.079326	0.0010367	1	1	29	B5XNB5	B5XNB5 [15-22]	0	922.48802404	High	High	High			4.9e7	1.73280990123749	High	5.155E-05	0.00168
False	High	[R].LANELTDAADNKGTAVK.[K]	1xDeamidated [N11]		0.0754866	0.0010367	1	2	1	A6TEX9	A6TEX9 [120-136]	1	1731.87593412	Not Found	Not Found	High			2.9e6	2.03471636772156	High	5.155E-05	0.001517
False	High	[R].ESAEPESLVEPFLTR.[F]			0.0761713	0.0010367	1	1	2	A6T7Z4	A6T7Z4 [71-85]	0	1703.84865637	Not Found	High	Not Found		4.8e6		2.59542393684387	High	0.0001211	0.007302
False	High	[R].FNLQEGFPLVTTK.[R]			0.0852429	0.0010367	1	1	6	A6TDG3	A6TDG3 [36-48]	0	1493.79985587	High	High	Not Found				1.67399847507477	High	7.46E-05	0.003887
False	High	[K].VGINELLR.[T]			0.0744706	0.0010367	1	1	6	B5Y1K5	B5Y1K5 [264-271]	0	913.54654199	High	High	Not Found				1.60962867736816	High	5.155E-05	0.001938
False	High	[R].GAQATDIVVLVVAADDGVMPQTIEAIQHAK.[A]	1xDeamidated [Q]		0.102366	0.0010367	1	2	2	A6TEI7	A6TEI7 [464-493]	0	3061.58742639	Not Found	High	Not Found		1.2e6		2.20177960395813	High	5.155E-05	0.002862
False	High	[R].WIVEAAR.[K]			0.105127	0.0010367	1	2	12	A6TEX9	A6TEX9 [103-109]	0	844.46756346	High	High	High				1.49624061584473	High	7.46E-05	0.003771
False	High	[R].IFGPVTR.[E]			0.106533	0.0010367	1	1	17	A6TEW2	A6TEW2 [99-105]	0	789.46174983	High	High	High		1.3e7	2.0e7	1.76448523998261	High	0.0001211	0.00697
False	High	[K].SIGNTVSPQDVMNK.[L]	1xDeamidated [Q9]		0.0867862	0.0010367	1	1	1	B5Y235	B5Y235 [606-619]	0	1490.71553425	High	Not Found	Not Found	1.3e7			3.14538621902466	High	5.155E-05	0.002
False	High	[R].IALFELSK.[R]			0.0852429	0.0010367	1	2	4	A6T5E9	A6T5E9 [87-94]	0	920.54514502	Not Found	High	Not Found				1.31611239910126	High	0.0001211	0.007516
False	High	[K].VLPELNGK.[L]	1xDeamidated [N6]		0.0860113	0.0010367	1	1	17	P24164	P24164 [212-219]	0	870.49310987	High	High	High	6.1e6		3.2e7	1.65640306472778	High	0.0004893	0.01411
False	High	[R].SYDLPETTSEAELLELIDTLNADK.[T]	1xDeamidated [N21]		0.0800437	0.0010367	1	1	4	A6T5R4	A6T5R4 [67-90]	0	2681.29274381	High	High	Not Found	1.2e6			2.42318820953369	High	0.001954	0.06297
False	High	[K].EAMEPEFK.[V]			0.0992307	0.0010367	1	2	17	A6TCG5	A6TCG5 [278-285]	0	980.43935928	High	High	High	3.0e6	8.7e6	3.1e7	2.30250787734985	High	9.845E-05	0.00578
False	High	[K].CVYVAIGQK.[A]	1xCarbamidomethyl [C1]		0.0852429	0.0010367	1	2	5	A6TG38	A6TG38 [193-201]	0	1037.54482772	High	Not Found	Not Found				1.46453380584717	High	0.004849	0.119
False	High	[R].KLNTEDTVQEWVDK.[I]			0.105127	0.0010367	1	2	1	A6T9Y5	A6T9Y5 [94-107]	1	1704.84390534	Not Found	Not Found	High			3.6e6	2.1845383644104	High	5.155E-05	0.00294
False	High	[K].GVLFNSGEFSGLDYEAGFNAIADK.[L]	1xDeamidated [N5]		0.106533	0.0010367	1	2	2	A6T6A3	A6T6A3 [379-402]	0	2522.17217538	High	Not Found	Not Found				2.52806854248047	High	5.155E-05	0.003022
False	High	[R].YVLEMLQEK.[G]			0.084481	0.0010367	1	1	7	B5XSW5	B5XSW5 [310-318]	0	1152.59692248	High	High	Not Found	4.1e6	3.9e6		1.86288869380951	High	0.002059	0.0653
False	High	[K].KVSQALDILTYTNK.[K]	1xDeamidated [Q/N]		0.0944845	0.0010367	1	1	2	A6TEW7	A6TEW7 [28-41]	1	1594.86866403	Not Found	High	Not Found		5.3e6		2.93887495994568	High	0.004928	0.1202
False	High	[K].KRPFYQVVVTDSR.[N]	1xDeamidated [Q6]		0.102366	0.0010367	1	2	2	A6TCL7	A6TCL7 [13-25]	1	1595.85401708	Not Found	Not Found	High			5.5e6	2.14105224609375	High	5.155E-05	0.002789
False	High	[K].EDLEAHDILLLGIPTWYYGEAQCDWDDFFPTLEEIDFNGK.[L]	2xDeamidated [Q22; N38]; 1xCarbamidomethyl [C23]		0.113829	0.0015144	1	1	3	O07026	O07026 [42-81]	0	4777.14906288	High	High	Not Found	8.5e6	1.3e7		3.58121562004089	High	7.46E-05	0.003448
False	High	[R].QWFTDVK.[I]			0.123729	0.0015144	1	1	21	B5XSV5	B5XSV5 [91-97]	0	923.46214369	High	High	Not Found				2.39937877655029	High	0.0001448	0.007865
False	High	[K].IARPDANSETLIR.[E]			0.109882	0.0015144	1	1	6	B5XQ04	B5XQ04 [184-196]	0	1455.79141641	Not Found	High	High		5.8e6	4.8e6	2.32332015037537	High	7.46E-05	0.003358
False	High	[R].GLMAKPDGSIIETPITANFR.[E]	1xDeamidated [N18]		0.110369	0.0015144	1	1	3	A6TGP1	A6TGP1 [745-764]	0	2132.10561638	High	High	Not Found				3.11855840682983	High	0.0005948	0.01906
False	High	[K].FVINLK.[K]			0.126462	0.0015144	1	2	21	A6T5H9	A6T5H9 [233-238]	0	733.46068723	High	High	Not Found				1.15281045436859	High	0.0001684	0.008429
False	High	[R].RIDVQQVEAK.[-]			0.117906	0.0015144	1	1	16	A6TCD4	A6TCD4 [364-373]	1	1185.65861147	High	High	High		7.8e5	2.7e6	2.03342366218567	High	0.001476	0.05206
False	High	[R].EHILLGR.[Q]			0.113329	0.0015144	1	1	61	A6TEX7	A6TEX7 [118-124]	0	837.49411255	High	High	High			1.4e8	2.03432559967041	High	0.0001448	0.007849
False	High	[R].FDMIISNPPFHDGLQTSLEAAQALIR.[G]			0.133825	0.0015144	1	2	2	A6THY6	A6THY6 [262-287]	0	2884.46618879	Not Found	High	Not Found				2.25396656990051	High	9.845E-05	0.005557
False	High	[K].TVGADSLNALIGQIVPQDIQLATPPQVGDATTEFAALAELK.[A]	1xDeamidated [Q]		0.108435	0.0015144	1	2	5	A6TDR5	A6TDR5 [32-72]	0	4177.19145992	High	High	Not Found	1.7e6	4.8e5		3.03243947029114	High	0.0006546	0.02358
False	High	[R].DDLVAEIK.[A]			0.135579	0.0015144	1	1	2	A6TGB8	A6TGB8 [200-207]	0	902.48293864	Not Found	High	Not Found		2.3e7		1.81987082958221	High	0.0001211	0.006903
False	High	[R].ADKPLVGTGMER.[A]			0.109398	0.0015144	1	2	2	A6TGP0	A6TGP0 [695-706]	0	1273.65689689	High	Not Found	Not Found	6.2e6			1.87863445281982	High	7.46E-05	0.003183
False	High	[R].EQLGLSQQAVAER.[L]	1xDeamidated [Q2]		0.136759	0.0015144	1	2	7	A6TCD5	A6TCD5 [24-36]	0	1429.72814786	High	High	High	2.9e6		5.1e7	2.09792613983154	High	0.004407	0.1109
False	High	[R].HAFKPK.[L]			0.110857	0.0015144	2	2	3	B5XP25; A6TBR5	B5XP25 [80-85]; A6TBR5 [80-85]	0	727.42497045	High	Not Found	High	2.4e6		2.3e6	1.8675662279129	High	0.0001211	0.007202
False	High	[K].GETRPVNPLEQR.[M]			0.138546	0.0015144	1	2	2	A6TE31	A6TE31 [385-396]	0	1395.73390157	Not Found	Not Found	High			1.9e6	1.83602130413055	High	7.46E-05	0.005161
False	High	[R].FSLTCPEANLAEWEQVIYEEANPAGEVTIGMVGK.[Y]	2xDeamidated [N9; N22]; 1xCarbamidomethyl [C5]		0.108916	0.0015144	1	2	2	A6TD54	A6TD54 [264-297]	0	3754.75027096	High	Not Found	Not Found				3.32825636863709	High	7.46E-05	0.003154
False	High	[R].GIVWPDAIAPFQVAILPMNMHK.[S]	1xDeamidated [N/Q]		0.136167	0.0015144	1	1	3	A6T4Z7	A6T4Z7 [464-485]	0	2449.27705557	High	Not Found	Not Found				2.23781204223633	High	0.003579	0.09354
False	High	[R].AILGSLER.[F]			0.129814	0.0015144	1	1	5	B5XQC6	B5XQC6 [513-520]	0	858.50434284	High	High	Not Found				1.62816774845123	High	7.46E-05	0.004518
False	High	[R].ATPGVGFAMGLER.[L]			0.124271	0.0015144	1	1	4	B5XNL6	B5XNL6 [299-311]	0	1305.66198229	High	High	Not Found				1.87088859081268	High	7.46E-05	0.004119
False	High	[R].SNTPIVVDGK.[D]			0.109398	0.0015144	1	2	2	A6TGT4	A6TGT4 [105-114]	0	1029.55750051	High	Not Found	Not Found	8.1e6			2.00747323036194	High	0.006177	0.1442
False	High	[R].VADLFEAR.[R]			0.135579	0.0015144	1	1	2	A6TGP1	A6TGP1 [1141-1148]	0	920.48360738	High	Not Found	Not Found				1.47314846515656	High	7.46E-05	0.004913
False	High	[K].RAADTQDDAQFGEWVELLLDQALLAER.[G]			0.116874	0.0015144	1	1	1	A6T5N6	A6T5N6 [579-605]	1	3073.5225175	Not Found	High	Not Found				2.57285189628601	High	7.46E-05	0.003637
False	High	[K].VANLGSLGDQVNVK.[A]	1xDeamidated [Q/N]		0.128688	0.0015144	2	2	3	A6THB4; B5Y305	A6THB4 [9-22]; B5Y305 [9-22]	0	1414.75363435	High	Not Found	High				2.17211627960205	High	7.46E-05	0.004431
False	High	[K].ILFVGTK.[R]			0.135579	0.0015144	1	2	15	A6T4X1	A6T4X1 [67-73]	0	777.48690195	High	High	Not Found				1.34011888504028	High	0.0001914	0.008949
False	High	[R].VETVYIPEEDR.[A]			0.132093	0.0015144	1	2	2	A6TCD6	A6TCD6 [108-118]	0	1349.65833659	Not Found	Not Found	High				2.1186420917511	High	0.0004224	0.01203
False	High	[R].LDQLTVIELDR.[D]			0.118424	0.0015144	1	2	1	A6T4I7	A6T4I7 [59-69]	0	1314.7263566	High	Not Found	Not Found	4.9e6			1.85121214389801	High	7.46E-05	0.003744
False	High	[K].IQLVGDDLFVTNTK.[I]	1xDeamidated [Q2]		0.114331	0.0015144	1	2	17	A6TD53	A6TD53 [312-325]	0	1563.82646488	High	High	Not Found	3.0e7	8.3e6		2.7513587474823	High	7.46E-05	0.003486
False	High	[K].TEEFDAIK.[I]			0.135579	0.0015144	1	1	13	A6TGP1	A6TGP1 [14-21]	0	952.46220318	High	High	High		7.2e6	7.5e7	1.75592756271362	High	0.0004671	0.01349
False	High	[R].LRGETASFDIEANGK.[V]	1xDeamidated [N13]		0.111347	0.0015144	1	2	2	A6TGP0	A6TGP0 [246-260]	1	1608.78639093	Not Found	Not Found	High			9.1e6	1.35081398487091	High	7.46E-05	0.003306
False	High	[R].GIVYIDEIDK.[I]			0.114836	0.0015144	1	2	3	A6T5I1	A6T5I1 [179-188]	0	1164.61468098	High	High	Not Found				2.34307074546814	High	0.0008668	0.03342
False	High	[R].STIIGDASVR.[T]			0.134407	0.0015144	1	2	3	A6TB43	A6TB43 [135-144]	0	1018.55274948	High	Not Found	High				1.22451710700989	High	7.46E-05	0.004848
False	High	[R].EHPVLLNR.[A]			0.124271	0.0015144	1	1	1	A6TGP1	A6TGP1 [418-425]	0	977.55268999	Not Found	Not Found	High			1.1e7	1.56193625926971	High	7.46E-05	0.004112
False	High	[K].KASVEIDRK.[I]			0.129814	0.0015144	1	1	1	B5XQC9	B5XQC9 [85-93]	2	1045.60003403	High	Not Found	Not Found	1.4e6			2.45319676399231	High	7.46E-05	0.004488
False	High	[K].TAIESALTALESSLKGEDK.[A]			0.114836	0.0015144	1	1	1	A6T4F4	A6T4F4 [563-581]	1	1963.02299172	High	Not Found	Not Found				2.16254186630249	High	7.46E-05	0.003508
False	High	[K].YLVDVILDEAANK.[G]	1xDeamidated [N12]		0.118945	0.0015144	1	1	2	P41576	P41576 [248-260]	0	1463.76280204	Not Found	Not Found	High				1.84940814971924	High	7.46E-05	0.003776
False	High	[R].LDRWETELNEALPGDAR.[AD]	1xDeamidated [N9]		0.115851	0.0015144	2	9	2	P0A3M1; P37323	P0A3M1 [158-174]; P37323 [137-153]	1	1985.95630962	Not Found	High	Not Found				3.14395332336426	High	7.46E-05	0.003576
False	High	[K].ANAITWLK.[E]			0.135579	0.0015144	1	2	10	A6TCW1	A6TCW1 [304-311]	0	916.5250783	High	High	Not Found	1.0e7			1.66566264629364	High	0.0001448	0.008117
False	High	[R].EGGRTVGAGVVAK.[V]			0.13038	0.0015144	1	1	1	A6TEX7	A6TEX7 [379-391]	1	1200.6695105	High	Not Found	Not Found				1.50213229656219	High	7.46E-05	0.004528
False	High	[K].GTQAQFIMEK.[Y]			0.124271	0.0015144	1	1	9	A6T5N7	A6T5N7 [14-23]	0	1152.57177036	High	High	High				1.98247015476227	High	7.46E-05	0.004105
False	High	[R].GEIPGLK.[K]			0.117906	0.0015144	1	1	22	B5XNA6	B5XNA6 [91-97]	0	713.41921631	High	High	High			3.1e7	1.1759192943573	High	7.46E-05	0.005155
False	High	[K].VAEFFGK.[E]			0.11184	0.0015144	1	2	15	A6T4F4	A6T4F4 [353-359]	0	797.41921631	High	High	High				1.92066359519959	High	7.46E-05	0.003802
False	High	[K].SVGQLLK.[E]			0.109882	0.0015144	1	1	16	A6T4X2	A6T4X2 [241-247]	0	744.46141546	High	High	High	4.7e7	2.9e7	5.2e7	1.81584334373474	High	7.46E-05	0.003353
False	High	[R].AGLLLQLANLPTPPESVPINMLVK.[V]	1xDeamidated [N20]		0.121582	0.0015144	1	2	2	A6T6L5	A6T6L5 [203-226]	0	2529.43605847	High	Not Found	Not Found	2.0e6			3.06195855140686	High	7.46E-05	0.00396
False	High	[K].ATELAVSQEFGLTPFLPEQIHFVHSQELLSR.[Y]			0.110857	0.0015144	1	1	1	A6TG48	A6TG48 [146-176]	0	3523.82199384	Not Found	High	Not Found		1.3e6		1.767733335495	High	7.46E-05	0.003268
False	High	[R].QISLLLR.[R]			0.112334	0.0015144	1	2	9	A6TG38	A6TG38 [272-278]	0	842.54581376	High	High	Not Found				2.02538108825684	High	7.46E-05	0.004306
False	High	[R].AQCLAHDLPDPLEPLEIDGALLPR.[Y]	1xCarbamidomethyl [C3]		0.122115	0.0015144	1	2	2	A6TGV0	A6TGV0 [58-81]	0	2653.36541251	High	High	Not Found	3.7e6			2.26861977577209	High	0.00216	0.06876
False	High	[R].QMQVGGKDPLVPEENDKTTVIALR.[E]			0.119468	0.0015144	1	1	3	B5XTE8	B5XTE8 [29-52]	2	2638.38687589	High	Not Found	Not Found	7.8e6			2.83291125297546	High	7.46E-05	0.003796
False	High	[K].VDAALLEK.[M]			0.11184	0.0015144	1	2	8	A6TFG7	A6TFG7 [56-63]	0	858.49310944	Not Found	High	High			1.2e6	1.813157081604	High	7.46E-05	0.003333
False	High	[R].QMQQPARPEEPVR.[Q]			0.146537	0.00200692	1	1	2	A6TC48	A6TC48 [100-112]	0	1565.78528517	High	Not Found	Not Found				2.06049823760986	High	9.845E-05	0.005767
False	High	[R].FWVESEKR.[F]			0.142799	0.00200692	1	2	20	A6TFM8	A6TFM8 [38-45]	1	1080.54727022	High	High	Not Found				1.95716094970703	High	0.001392	0.04999
False	High	[K].GDEWICDR.[S]	1xCarbamidomethyl [C6]		0.143416	0.00200692	1	1	2	A6TGJ0	A6TGJ0 [75-82]	0	1050.43092013	Not Found	Not Found	High				2.59298515319824	High	9.845E-05	0.005533
False	High	[R].AALMMGINR.[G]			0.148438	0.00200692	1	2	1	B5XND7	B5XND7 [77-85]	0	976.50666782	Not Found	Not Found	High			2.6e7	1.51486802101135	High	9.845E-05	0.005945
False	High	[K].LGINPQQTAVLEGDNEQQQR.[L]			0.147168	0.00200692	1	2	1	A6T6L5	A6T6L5 [308-327]	0	2238.11091219	High	Not Found	Not Found	3.5e6			1.5947732925415	High	9.845E-05	0.005838
False	High	[R].EITLSIK.[R]			0.144657	0.00200692	1	1	33	B5XNB4	B5XNB4 [72-78]	0	803.48729581	High	High	Not Found				1.76314270496368	High	0.0001684	0.008369
False	High	[K].VPFVVVR.[A]			0.144036	0.00200692	1	2	8	A6T4W3	A6T4W3 [187-193]	0	815.51378541	High	High	Not Found		2.8e6		1.06187081336975	High	9.845E-05	0.005569
False	High	[R].DGLFCAR.[I]	1xCarbamidomethyl [C5]		0.141572	0.00200692	1	1	11	A6TGP1	A6TGP1 [54-60]	0	838.38759889	High	High	High			2.3e7	2.12522315979004	High	9.845E-05	0.005401
False	High	[R].VLDVLIPPAK.[N]			0.144036	0.00200692	1	1	2	B5XZ37	B5XZ37 [131-140]	0	1064.6714081	High	Not Found	Not Found	3.9e6			1.78229331970215	High	9.845E-05	0.005566
False	High	[R].SDLWQDPQDLR.[D]	1xDeamidated [Q]		0.142799	0.00200692	1	1	4	P26420	P26420 [161-171]	0	1373.6331849	Not Found	Not Found	High				2.35884499549866	High	9.845E-05	0.005476
False	High	[K].AEVVAHGR.[G]			0.151007	0.00200692	1	1	4	B5XSV5	B5XSV5 [61-68]	0	838.452976	High	Not Found	High	5.0e5		3.8e5	1.39392185211182	High	0.0001211	0.00613
False	High	[R].FEAAGFK.[I]			0.170833	0.0024597	1	1	5	A6TCD7	A6TCD7 [27-33]	0	769.38791619	High	Not Found	High	4.8e7		4.8e7	1.45125305652618	High	0.0005117	0.01502
False	High	[R].QTTFNDMIK.[I]			0.16168	0.0024597	1	2	4	B5Y274	B5Y274 [219-227]	0	1097.52957121	High	High	Not Found				1.68899130821228	High	0.0001211	0.007079
False	High	[R].LPLPTQYQTAIK.[V]			0.16726	0.0024597	1	2	3	A6T4J7	A6T4J7 [438-449]	0	1372.78347758	High	High	Not Found				1.49834740161896	High	0.003006	0.08394
False	High	[R].GVTSLLEQALLPWVDEVNPQEEVDEDAEYWAK.[F]	2xDeamidated [Q8; Q20]		0.154935	0.0024597	1	1	2	A6TCD0	A6TCD0 [150-181]	0	3674.72721021	Not Found	Not Found	High			1.6e7	3.43126106262207	High	0.0001914	0.008943
False	High	[K].GGLGNLMK.[Q]			0.176686	0.0024597	1	2	5	A6T5N4	A6T5N4 [6-13]	0	789.42873513	High	High	High			7.0e6	1.54716289043427	High	0.00214	0.06822
False	High	[K].VAVTGNK.[R]			0.175945	0.0024597	1	1	2	B5XSS1	B5XSS1 [62-68]	0	688.39881522	Not Found	Not Found	High			9.5e4	1.17826223373413	High	0.0001684	0.008443
False	High	[K].LVADSITSQLER.[R]	1xDeamidated [Q9]		0.155598	0.0024597	1	1	1	B5XNA0	B5XNA0 [115-126]	0	1332.70053617	Not Found	Not Found	High				1.62658202648163	High	0.0001211	0.006555
False	High	[K].LMNLPAPVAVSEAPHEGVVVPPAPDQEPEA.[-]	1xDeamidated [N/Q]		0.17228	0.0024597	1	1	7	A6TC02	A6TC02 [277-306]	0	3061.51867815	High	High	Not Found	1.2e7	8.3e6		2.98495674133301	High	0.0004671	0.01342
False	High	[R].LDNVVYR.[M]			0.154274	0.0024597	1	1	4	B5XNB5	B5XNB5 [98-104]	0	878.47304272	High	Not Found	High			1.8e7	1.68646216392517	High	0.0001211	0.00639
False	High	[R].GVTSLLEQALLPWVDEVNPQEEVDEDAEYWAK.[F]			0.17228	0.0024597	1	1	1	A6TCD0	A6TCD0 [150-181]	0	3672.75917821	Not Found	High	Not Found				1.93350088596344	High	0.0001448	0.00806
False	High	[K].LLEAFVQSGNKPEWMILTVLPVLPPDLRPLVPLDGGR.[F]			0.175945	0.0024597	1	1	2	A6TGP1	A6TGP1 [223-259]	0	4080.27183954	Not Found	Not Found	High				2.3430347442627	High	0.0001684	0.008458
False	High	[R].LVTYQTDANGQPVNQILVEAATDIDKELYLGAVVDR.[S]			0.158276	0.0024597	1	1	1	A6T6F6	A6T6F6 [81-116]	1	3932.0287514	High	Not Found	Not Found				2.7625789642334	High	0.0001211	0.006753
False	High	[K].QALELPR.[E]			0.152306	0.0024597	1	2	9	A6T5H9	A6T5H9 [328-334]	0	826.47812812	High	High	High			1.4e7	2.00424194335938	High	0.0005117	0.01496
False	High	[R].FYGVQFHPEVTHTR.[Q]	1xDeamidated [Q5]		0.168681	0.0024597	2	2	1	B5XNM4; A6TCC2	B5XNM4 [175-188]; A6TCC2 [175-188]	0	1718.82853059	Not Found	Not Found	High				1.89045572280884	High	0.0001211	0.00773
False	High	[R].ASYITPVPGGVGPMTVATLIQNTLQACEEYHDVEEA.[-]	1xDeamidated [Q/N]; 1xCarbamidomethyl [C27]		0.176686	0.0024597	1	1	8	A6T5R4	A6T5R4 [253-288]	0	3861.819747	High	High	Not Found		1.6e6		3.45117998123169	High	0.0004224	0.01244
False	High	[K].AGAWYSYNGDK.[I]			0.170833	0.0024597	1	2	2	A6TCW1	A6TCW1 [288-298]	0	1231.53782765	High	Not Found	Not Found	5.2e6			2.18588972091675	High	0.0001914	0.009045
False	High	[R].LKGNTGENLLALLEGR.[L]	1xDeamidated [N]		0.153616	0.0024597	1	1	4	B5XNB5	B5XNB5 [82-97]	1	1698.93847487	High	Not Found	Not Found				3.3995840549469	High	0.0001211	0.006343
False	High	[R].VPLHTLR.[A]			0.15296	0.0024597	1	1	7	B5XNA0	B5XNA0 [173-179]	0	835.51484801	High	High	High	7.0e6		2.2e7	1.89118123054504	High	0.0001211	0.006799
False	High	[R].VAITIAR.[F]			0.173738	0.0024597	1	1	20	A6T5E8	A6T5E8 [15-21]	0	743.47739989	High	High	High			1.4e7	1.35274934768677	High	0.0006136	0.02239
False	High	[K].SILNHENIK.[V]			0.17228	0.0024597	1	1	3	Q48485	Q48485 [204-212]	0	1067.58438397	High	High	High	6.0e5		5.6e6	1.6521999835968	High	0.000802	0.02975
False	High	[K].FEQLTAYVDELSAPYLEDAEIDFVTDQLGSQLTLK.[A]	1xDeamidated [Q27]		0.163753	0.0024597	1	2	1	B5XTS2	B5XTS2 [58-92]	0	3962.93211702	High	Not Found	Not Found	1.3e6			2.60928583145142	High	0.0001211	0.007269
False	High	[K].KMALELFKPFIYGK.[L]			0.154935	0.0024597	1	1	1	A6TGP1	A6TGP1 [371-384]	1	1684.949497	High	Not Found	Not Found	1.3e6			2.23581957817078	High	0.0001211	0.006459
False	High	[K].APGVLATGVGSIAVVSAITQAADWR.[A]			0.16726	0.0024597	1	1	2	A6TGQ0	A6TGQ0 [172-196]	0	2410.30888371	High	Not Found	Not Found				1.83496570587158	High	0.0001211	0.0076
False	High	[R].LDVLDAR.[M]			0.160311	0.0024597	1	1	4	A6T726	A6T726 [400-406]	0	801.44649363	High	Not Found	Not Found				2.08757138252258	High	0.0001211	0.006945
False	High	[K].RPQVLDVPYLLSIQLDSFQK.[F]	2xDeamidated [Q3; Q14]		0.171555	0.0024597	1	1	1	A6TGP0	A6TGP0 [18-37]	0	2361.27003948	Not Found	Not Found	High				1.91775107383728	High	0.0001448	0.00802
False	High	[R].SVDDVIAQVK.[Q]	1xDeamidated [Q8]		0.171555	0.0024597	1	1	2	B5XUB2	B5XUB2 [208-217]	0	1074.56773123	Not Found	Not Found	High			3.6e7	1.79287326335907	High	0.008788	0.1938
False	High	[K].ALNAPVPVYAHVSMINGDDGKK.[L]	1xDeamidated [N16]		0.175206	0.0024597	1	2	2	A6TC43	A6TC43 [216-237]	1	2297.15944279	Not Found	High	Not Found		5.4e6		1.9133757352829	High	0.0001684	0.008393
False	High	[K].EAYEILTDAQK.[R]	1xDeamidated [Q10]		0.170833	0.0024597	1	2	2	A6T4F5	A6T4F5 [52-62]	0	1281.6208889	Not Found	Not Found	High			3.0e7	2.75592446327209	High	0.0001448	0.007918
False	High	[R].GYTVSVFNR.[S]			0.175206	0.0024597	1	1	4	P41576	P41576 [26-34]	0	1042.53162016	High	High	Not Found				1.79321014881134	High	0.0006136	0.02219
False	High	[R].DLLGITK.[A]			0.166554	0.0024597	1	1	6	A6TGP1	A6TGP1 [1305-1311]	0	759.46108109	High	High	Not Found				1.87354969978333	High	0.0001684	0.0082
False	High	[R].EGFEVTYLAPQSNGIIDLK.[E]			0.16168	0.0024597	1	1	5	A6TCF1	A6TCF1 [117-135]	0	2094.07536167	High	High	Not Found		9.4e6		2.2766375541687	High	0.009368	0.2036
False	High	[R].NDPLAMQR.[L]			0.178176	0.0024597	1	2	6	A6T4F4	A6T4F4 [254-261]	0	944.46182608	High	High	Not Found	1.1e7	4.6e6		1.51332557201386	High	0.0001684	0.008623
False	High	[K].QLAMHVAASKPEFVKPEDVSAEVVEK.[E]	1xDeamidated [Q1]		0.160994	0.0024597	1	1	4	A6T4X2	A6T4X2 [168-193]	0	2839.45462145	High	High	Not Found				1.33192503452301	High	0.002905	0.08103
False	High	[K].FGFTSR.[K]			0.16797	0.0024597	1	1	12	B5XNB2	B5XNB2 [64-69]	0	714.35695044	High	High	High	4.1e7	1.9e7	3.2e7	1.92360150814056	High	0.000215	0.009762
False	High	[R].FDLAIK.[A]			0.151656	0.0024597	1	2	12	A6TGR3	A6TGR3 [173-178]	0	706.41340268	High	High	Not Found		2.4e6		1.63984477519989	High	0.0005117	0.01504
False	High	[R].VGDAPITPEFVLK.[L]			0.157602	0.0024597	1	1	1	B5XSW5	B5XSW5 [16-28]	0	1385.76749315	Not Found	High	Not Found				1.51631593704224	High	0.0001211	0.006706
False	High	[K].ASVEIDRK.[I]			0.178925	0.00293099	1	1	2	B5XQC9	B5XQC9 [86-93]	1	917.50507107	Not Found	Not Found	High			8.7e5	1.96038460731506	High	0.0004224	0.01149
False	High	[R].NFLVPQGK.[A]			0.182711	0.00293099	2	2	16	A6THB4; B5Y305	A6THB4 [28-35]; B5Y305 [28-35]	0	902.50942824	High	High	High				1.84995555877686	High	0.0009311	0.03435
False	High	[R].SLVLDIQSTGDEVINDK.[A]	1xDeamidated [N15]		0.179676	0.00293099	1	2	2	A6T7F8	A6T7F8 [52-68]	0	1846.92802919	High	High	Not Found				2.2319438457489	High	0.0001914	0.008821
False	High	[R].GTTVLTNLLDSDDVR.[H]	1xDeamidated [N7]		0.185015	0.00293099	1	3	2	A6T701	A6T701 [37-51]	0	1619.81227128	Not Found	Not Found	High				1.69736349582672	High	0.0001914	0.00936
False	High	[R].FPMMSTFK.[V]			0.181188	0.00293099	2	9	4	P0A3M1; P37323	P0A3M1 [62-69]; P37323 [41-48]	0	988.4630717	High	High	Not Found				1.48141062259674	High	0.0001914	0.008999
False	High	[R].EIEEGLINNQILDVR.[E]			0.181188	0.00293099	1	1	1	B5XTE8	B5XTE8 [53-67]	0	1754.92830364	High	Not Found	Not Found				2.12178897857666	High	0.0001914	0.008957
False	High	[R].SGLPQAALNYIQR.[I]	1xDeamidated [N/Q]		0.183476	0.00293099	1	2	4	A6TH93	A6TH93 [390-402]	0	1431.75905412	High	High	Not Found				2.3072464466095	High	0.0001914	0.009203
False	High	[R].NLLLVK.[G]			0.180431	0.00293099	1	1	58	A6TEX2	A6TEX2 [185-190]	0	699.47633729	High	High	High	4.7e6	1.4e7	3.1e7	1.51862728595734	High	0.002742	0.0774
False	High	[K].TYDLEVWVPAQNTYR.[E]			0.186565	0.00293099	1	2	2	A6T6Z0	A6T6Z0 [340-354]	0	1854.90208892	Not Found	High	Not Found				2.01838970184326	High	0.0001914	0.009517
False	High	[R].GVVETPAFMPVGTYGTVK.[G]			0.181948	0.00293099	1	1	1	A6T5D8	A6T5D8 [22-39]	0	1852.95134732	Not Found	High	Not Found		9.0e6		2.05602884292603	High	0.0001914	0.009071
False	High	[R].KILPDPK.[F]			0.186565	0.00293099	1	2	5	A6TEX9	A6TEX9 [11-17]	1	810.50836564	Not Found	High	High			8.9e6	1.80735778808594	High	0.0005948	0.01953
False	High	[K].AVGWAALQYVQPGTIVGVGTGSTAAHFIDALGTMK.[G]	1xDeamidated [Q]		0.181188	0.00293099	1	2	6	A6TDS5	A6TDS5 [9-43]	0	3488.78825134	High	High	Not Found				3.17579698562622	High	0.0006546	0.02427
False	High	[R].STLNIPGTGGK.[S]			0.185789	0.00293099	1	2	10	A6TEI7	A6TEI7 [68-78]	0	1044.56839954	High	High	High				1.94512391090393	High	0.007521	0.1734
False	High	[K].QIADDYQQALR.[D]			0.187344	0.00341581	2	2	2	P00350; P41576	P00350 [395-405]; P41576 [395-405]	0	1320.6542543	High	High	Not Found				1.7184282541275	High	0.000215	0.009582
False	High	[K].RLVDIVEPTEK.[T]			0.187344	0.00341581	1	1	2	A6TEX3	A6TEX3 [72-82]	1	1298.731442	Not Found	Not Found	High			2.7e7	2.69512605667114	High	0.000215	0.009659
False	High	[-].MELVLK.[D]			0.189699	0.00389959	1	1	17	A6TEX1	A6TEX1 [1-6]	0	732.43242356	High	High	High			2.3e7	1.62754809856415	High	0.0002385	0.009869
False	High	[K].GYDHLELNGK.[V]	1xDeamidated [N8]		0.189699	0.00389959	1	1	1	A6TCV9	A6TCV9 [460-469]	0	1146.54257911	Not Found	Not Found	High				1.26189029216766	High	0.0002385	0.009854
False	High	[K].HPYLEER.[D]			0.192078	0.00437529	1	2	2	A6TG37	A6TG37 [65-71]	0	943.46320629	Not Found	High	High		6.4e5	1.7e6	1.4962397813797	High	0.005397	0.1331
False	High	[K].KGEDVEK.[L]			0.191282	0.00437529	1	1	1	B5XNA0	B5XNA0 [80-86]	1	804.40977374	High	Not Found	Not Found	1.0e5			1.68670701980591	High	0.000262	0.01004
False	High	[K].HTLTCTYNDLASVR.[A]	1xDeamidated [N8]; 1xCarbamidomethyl [C5]		0.191282	0.00437529	1	2	2	A6T4V8	A6T4V8 [175-188]	0	1651.77444637	Not Found	Not Found	High			4.1e6	2.67758107185364	High	0.000802	0.02943
False	High	[K].TVASNAVTINGEK.[Q]	2xDeamidated [N5; N10]		0.191282	0.00437529	1	1	1	A6T9Y5	A6T9Y5 [382-394]	0	1305.65325205	High	Not Found	Not Found	5.3e5			2.28561496734619	High	0.000262	0.01006
False	High	[R].YWGAPIPMVTLEDGTVLPTPEDQLPVILPEDVVMDGITSPIK.[A]	1xDeamidated [Q23]		0.192877	0.00437529	1	2	9	A6T6A3	A6T6A3 [427-468]	0	4547.3227333	High	High	Not Found	2.2e6	2.7e6		3.81926083564758	High	0.0004671	0.01395
False	High	[R].AVVELHTADGTLIEAEACDVGFR.[E]	1xCarbamidomethyl [C18]		0.194482	0.00485363	1	2	1	A6TI29	A6TI29 [312-334]	0	2473.20276391	Not Found	High	Not Found				2.07671666145325	High	0.0002856	0.01039
False	High	[R].EIVSELDK.[H]			0.194482	0.00485363	1	2	4	B5XZ37	B5XZ37 [8-15]	0	932.4935033	High	Not Found	High				1.75362098217011	High	0.0003093	0.01041
False	High	[R].KLPATIILR.[A]			0.193678	0.00485363	1	2	2	A6TGP0	A6TGP0 [203-211]	1	1024.6877269	High	Not Found	Not Found	6.0e6			1.82211184501648	High	0.0002856	0.01033
False	High	[K].VDGVFTADPAK.[D]			0.202682	0.00579338	1	1	2	A6T4X3	A6T4X3 [167-177]	0	1119.56806517	Not Found	High	Not Found				1.81876337528229	High	0.0004224	0.01235
False	High	[K].TRDEILSGVSK.[Q]			0.1961	0.00579338	1	1	1	B5XWN4	B5XWN4 [110-120]	1	1204.6531917	Not Found	Not Found	High				1.64964735507965	High	0.0003327	0.01059
False	High	[R].QDLIDNLR.[S]	2xDeamidated [Q1; N6]		0.1961	0.00579338	1	1	1	P45413	P45413 [447-454]	0	988.49456676	Not Found	Not Found	High				1.91550385951996	High	0.0003327	0.01058
False	High	[K].RIPSAGDLSDSDDWSEQQP.[-]			0.202682	0.00579338	1	2	4	A6T4P3	A6T4P3 [46-64]	1	2102.92613116	High	High	Not Found	4.4e6	2.9e6		2.76332449913025	High	0.001101	0.04011
False	High	[R].GSWQPDSEAIAQQITLLK.[D]			0.19529	0.00579338	1	1	1	A6T7Z4	A6T7Z4 [324-341]	0	1985.03383126	Not Found	High	Not Found				1.61993014812469	High	0.0003327	0.01055
False	High	[R].KPRPQQPR.[R]			0.198547	0.00579338	1	2	3	A6TB02	A6TB02 [140-147]	0	1006.59047248	High	High	High	2.7e5	1.9e5	2.7e5	1.31664109230042	High	0.0003788	0.01086
False	High	[R].VPLIVGR.[N]			0.1961	0.00579338	1	2	2	A6T7Y5	A6T7Y5 [169-175]	0	753.49813535	High	Not Found	Not Found				1.23703587055206	High	0.0003327	0.01059
False	High	[R].DDEVIVLTGK.[D]			0.1961	0.00579338	1	2	1	A6TEW1	A6TEW1 [8-17]	0	1088.58338086	High	Not Found	Not Found				1.74797737598419	High	0.0003327	0.01062
False	High	[R].SANQVRPVTLTR.[N]			0.197728	0.00579338	1	1	8	B5XTF9	B5XTF9 [7-18]	0	1341.75972243	High	High	High				1.5614093542099	High	0.0004453	0.01299
False	High	[R].LVDVAQDLVVTEDDCGTLEGITMTPVIEGGDVK.[E]	1xDeamidated [Q6]; 1xCarbamidomethyl [C15]		0.201849	0.00579338	1	1	2	A6TGP1	A6TGP1 [800-832]	0	3489.68627332	Not Found	High	Not Found				2.94551920890808	High	0.0008668	0.03319
False	High	[R].FGQNFLNDQFVIDSIVSAINPQK.[G]			0.210308	0.00669484	1	2	2	A6T4I7	A6T4I7 [15-37]	0	2594.32492763	High	Not Found	Not Found				2.80123448371887	High	0.0004224	0.01231
False	High	[R].VGDDPFGR.[F]			0.209449	0.00669484	1	1	5	P26420	P26420 [51-58]	0	862.40535708	High	Not Found	Not Found	1.4e6			1.61481761932373	High	0.0006546	0.02409
False	High	[K].ALPVGTLLLELIYVVEAQAPK.[Q]	1xDeamidated [Q18]		0.204357	0.00669484	1	2	1	A6T4J7	A6T4J7 [808-828]	0	2238.29954834	High	Not Found	Not Found				1.8114207983017	High	0.0004224	0.0116
False	High	[R].SFTFVTK.[T]			0.212903	0.00669484	1	2	35	A6TGN5	A6TGN5 [66-72]	0	829.44543103	High	High	High			1.8e8	1.31041848659515	High	0.0006992	0.02595
False	High	[K].GLPLYAHIAELNGTPGK.[Y]			0.20689	0.00669484	1	2	2	A6TD53	A6TD53 [127-143]	0	1750.94864524	Not Found	High	Not Found				2.01672291755676	High	0.002905	0.08138
False	High	[R].IYGTAWADK.[K]			0.204357	0.00669484	1	1	2	B5XQC6	B5XQC6 [218-226]	0	1024.5098221	High	High	Not Found				1.78948450088501	High	0.0004224	0.01158
False	High	[K].NINADMATGAIEVLASDLTIINR.[S]	1xDeamidated [N1]		0.203518	0.00669484	1	2	1	A6TB35	A6TB35 [82-104]	0	2416.23881518	High	Not Found	Not Found				1.80268180370331	High	0.0004224	0.01142
False	High	[R].INLAGEDVR.[L]			0.209449	0.00669484	1	1	1	B5XW43	B5XW43 [52-60]	0	986.52653476	High	Not Found	Not Found				1.26040196418762	High	0.0004224	0.01224
False	High	[K].IPGLLK.[S]			0.208593	0.00669484	1	2	9	A6TD54	A6TD54 [247-252]	0	640.43922354	High	High	High	3.0e6		3.4e6	1.27397620677948	High	0.0007182	0.02661
False	High	[R].LGIFTPK.[Q]			0.206042	0.00669484	1	2	4	A6TCI3	A6TCI3 [237-243]	0	775.47125189	High	High	Not Found				1.4892829656601	High	0.0006546	0.02532
False	High	[R].VAFMPWNGYNFEDSILVSER.[V]			0.209449	0.00669484	1	2	2	A6TGP0	A6TGP0 [802-821]	0	2374.11724321	Not Found	Not Found	High				2.3095817565918	High	0.0004224	0.01219
False	High	[K].SLADMIK.[G]			0.215524	0.00669484	1	1	3	A6TGP1	A6TGP1 [326-332]	0	777.41750173	High	High	Not Found				1.45538520812988	High	0.000802	0.03193
False	High	[K].FRDEVRPR.[F]			0.214647	0.00669484	1	2	8	A6T4Z7	A6T4Z7 [139-146]	1	1074.58030168	Not Found	High	High				1.54401397705078	High	0.0004224	0.01286
False	High	[K].DENITVVWVPGAYELPLAAGALAK.[T]	1xDeamidated [N3]		0.20774	0.00669484	1	1	2	A6T5E8	A6T5E8 [46-69]	0	2498.31771746	High	Not Found	Not Found	3.3e6			2.31845951080322	High	0.002348	0.07179
False	High	[R].LFSVPNPGAADDFLAVINPESLVIK.[Q]	2xDeamidated [N6; N18]		0.209449	0.00669484	1	1	1	A6T6C3	A6T6C3 [477-501]	0	2628.38071199	Not Found	High	Not Found				1.92737340927124	High	0.0004224	0.01224
False	High	[R].VYEALEVQNGNEVLVLEVQQQLGGGIVR.[T]			0.204357	0.00669484	1	1	1	A6TG36	A6TG36 [26-53]	0	3053.62658866	Not Found	High	Not Found		9.1e5		1.7519416809082	High	0.0004224	0.01154
False	High	[K].LTNTDLSFGPFK.[E]	1xDeamidated [N3]		0.213774	0.00669484	1	2	3	P40785	P40785 [111-122]	0	1340.67325885	Not Found	Not Found	High				1.27294600009918	High	0.0004224	0.01269
False	High	[K].YVQIDPEMVSVQLEQR.[D]	2xDeamidated [Q3; Q12]		0.204357	0.00669484	1	2	1	A6TAX5	A6TAX5 [53-68]	0	1935.93682021	Not Found	Not Found	High				1.17700290679932	High	0.0004224	0.01153
False	High	[K].TFTTQETMTNAHSAR.[D]	1xOxidation [M8]		0.217286	0.00715044	1	2	1	A6TGT4	A6TGT4 [209-223]	0	1711.77042323	High	Not Found	Not Found	8.3e5			1.97565972805023	High	0.0004453	0.01316
False	High	[R].ITDTPSPGLHGKPLMPIR.[H]			0.216404	0.00715044	1	1	1	P52689	P52689 [147-164]	0	1930.05787805	High	Not Found	Not Found				2.31713795661926	High	0.0004453	0.01312
False	High	[K].NLEVMVK.[G]			0.216404	0.00715044	1	1	38	A6TEV0	A6TEV0 [81-87]	0	832.45970088	High	High	High	2.9e7	3.0e7	4.4e7	1.62933075428009	High	0.0006353	0.02321
False	High	[K].LTGMAFR.[V]			0.216404	0.00715044	1	1	24	P24164	P24164 [220-226]	0	795.41817047	High	High	High			7.5e6	1.16740250587463	High	0.001081	0.03832
False	High	[R].LALEGLGVNGQ.[-]			0.216404	0.00715044	1	1	2	Q9F663	Q9F663 [283-293]	0	1070.5840496	High	Not Found	Not Found				2.80638909339905	High	0.0004453	0.01311
False	High	[R].GTVVTGR.[V]			0.218172	0.00715044	1	1	4	A6TEX7	A6TEX7 [225-231]	0	689.39406419	High	High	High			2.9e5	1.76382398605347	High	0.002119	0.06647
False	High	[K].LKDIDTTMK.[L]			0.21906	0.00760318	1	2	6	A6TEK8	A6TEK8 [47-55]	1	1064.56562236	Not Found	High	High		2.7e6	3.2e6	1.81730449199677	High	0.001497	0.05222
False	High	[R].RQLAYPINK.[L]			0.225364	0.00760318	1	2	6	A6THB1	A6THB1 [45-53]	1	1102.63675392	Not Found	High	High			2.9e7	1.8084956407547	High	0.0004893	0.01432
False	High	[R].YNMELTLEEAVR.[G]			0.226277	0.00760318	1	2	3	A6T4F5	A6T4F5 [120-131]	0	1467.71480559	Not Found	Not Found	High				1.82591640949249	High	0.007448	0.1699
False	High	[K].TVGADSLNALIGQIVPQDIQLATPPQVGDATTEFAALAELK.[A]			0.225364	0.00760318	1	2	2	A6TDR5	A6TDR5 [32-72]	0	4176.20744392	High	High	Not Found				1.93021810054779	High	0.009536	0.2079
False	High	[K].GCPAFDVAAACAGFTYALSVADQYVK.[N]	2xCarbamidomethyl [C2; C11]		0.225364	0.00760318	1	1	1	A6T7F1	A6T7F1 [102-127]	0	2752.27454891	Not Found	Not Found	High			9.6e5	1.60369181632996	High	0.0004893	0.01423
False	High	[K].FAGDLFHTRPLEEEADSSNYALIPTAEVPLTNLVR.[D]	2xDeamidated [N19; N32]		0.219952	0.00760318	1	2	4	A6T6Z0	A6T6Z0 [213-247]	0	3887.9337893	High	High	Not Found	4.8e6			3.33196353912354	High	0.0007182	0.02658
False	High	[K].TDGIDVDQAMADFWSLGLGDIYPIAASHGR.[G]	1xDeamidated [Q8]		0.230885	0.0080615	1	1	2	A6TCD0	A6TCD0 [120-149]	0	3192.49425426	High	High	Not Found				2.16572570800781	High	0.005084	0.1238
False	High	[R].VSSAEVAEILR.[R]			0.230885	0.0080615	1	1	5	A6TEB9	A6TEB9 [182-192]	0	1173.64737807	High	High	Not Found				2.06179714202881	High	0.0021	0.06577
False	High	[R].DYLVPSR.[V]			0.229957	0.0080615	1	2	21	A6TB35	A6TB35 [175-181]	0	849.44649363	High	High	High		6.5e6		1.51661384105682	High	0.0005117	0.01493
False	High	[K].IPLDTDLR.[D]			0.229033	0.0080615	1	1	2	A6THE7	A6THE7 [57-64]	0	942.52547216	Not Found	High	Not Found				1.67538142204285	High	0.008483	0.1863
False	High	[K].AYESYDFHEVVQR.[L]	1xDeamidated [Q12]		0.233687	0.00852234	1	1	1	B5Y235	B5Y235 [702-714]	0	1643.73362712	Not Found	Not Found	High			4.1e6	1.85622704029083	High	0.0005562	0.01544
False	High	[R].VNEELDIR.[S]	1xDeamidated [N2]		0.233687	0.00852234	1	2	3	A6TBS0	A6TBS0 [129-136]	0	988.49456633	Not Found	High	High				1.69569873809814	High	0.0005562	0.01538
False	High	[-].MQVSVETTQGLGR.[R]	2xDeamidated [Q2; Q9]; 1xOxidation [M1]		0.233687	0.00852234	1	2	3	A6T5H9	A6T5H9 [1-13]	0	1423.67333593	High	Not Found	Not Found	5.8e6			3.08203983306885	High	0.0005562	0.01547
False	High	[R].SVAIALR.[N]			0.237465	0.0089724	1	1	4	B5XZ37	B5XZ37 [26-32]	0	729.46174983	Not Found	Not Found	High			9.6e6	1.59102714061737	High	0.006825	0.1574
False	High	[K].ASRPAPSEPTPPPPVASQITK.[T]			0.237465	0.0089724	1	1	2	A6TAX3	A6TAX3 [105-125]	0	2128.13969325	Not Found	High	Not Found				2.50981426239014	High	0.0005562	0.01592
False	High	[K].FDHTSGVLPK.[S]			0.234626	0.0089724	1	2	1	A6T5F3	A6T5F3 [304-313]	0	1100.57348494	Not Found	High	Not Found		9.6e5		1.71508276462555	High	0.0005562	0.01561
False	High	[K].QGLITYK.[I]			0.234626	0.0089724	1	2	11	A6TGQ1	A6TGQ1 [512-518]	0	822.47198012	High	High	High			3.4e7	1.75894582271576	High	0.001161	0.04335
False	High	[R].KVIYVPGK.[L]			0.238417	0.0089724	1	2	1	A6T6A3	A6T6A3 [846-853]	1	903.56621485	High	Not Found	Not Found				1.73025798797607	High	0.0005562	0.01611
False	High	[K].VLPELNGK.[L]			0.242257	0.00943482	1	1	5	P24164	P24164 [212-219]	0	869.50909387	Not Found	High	High			1.8e7	1.19941401481628	High	0.0007182	0.02763
False	High	[R].TEVELLK.[T]			0.241292	0.00943482	1	1	6	A6TEU8	A6TEU8 [285-291]	0	831.48221041	High	Not Found	High				1.65246987342834	High	0.0006136	0.02177
False	High	[R].HTPFFK.[G]			0.245169	0.00974449	1	1	54	A6TEX7	A6TEX7 [320-325]	0	776.40898602	High	High	High	5.1e6	1.6e7	1.2e8	2.18860816955566	High	0.001081	0.03846
False	High	[R].NTIGVGVNRPGCFAEYLVIPAFNAFK.[I]	2xDeamidated [N8; N23]; 1xCarbamidomethyl [C12]		0.265307	0.00974449	1	2	1	A6TFL2	A6TFL2 [109-134]	0	2856.43891264	Not Found	Not Found	High				2.07900404930115	High	0.0006136	0.02038
False	High	[K].TWFVEAK.[L]			0.267391	0.00974449	1	2	10	A6T5G0	A6T5G0 [91-97]	0	880.45633006	High	High	Not Found		5.8e6		1.76481020450592	High	0.001101	0.04032
False	High	[R].GTTEGINLVANSWGNANVGAGDNIIISEMEHHANIVPWQMLCAR.[V]	2xDeamidated [N/Q]; 1xCarbamidomethyl [C42]; 1xOxidation [M]		0.269487	0.00974449	1	2	5	A6TAE4	A6TAE4 [93-136]	0	4778.23958361	Not Found	High	Not Found				0.218810245394707	High	0.0006136	0.02107
False	High	[R].QLLQWMVDDR.[V]	2xDeamidated [Q1; Q4]		0.259133	0.00974449	1	7	1	P0A3M1	P0A3M1 [202-211]	0	1305.61436423	High	Not Found	Not Found				2.09669876098633	High	0.0005948	0.01928
False	High	[R].GENLIVLTPSDHMLVPDFPGLPEDGCTITFER.[D]	1xDeamidated [N3]; 1xCarbamidomethyl [C26]		0.256089	0.00974449	1	2	1	A6T4J7	A6T4J7 [734-765]	0	3570.71309729	Not Found	High	Not Found		5.6e6		2.65343260765076	High	0.0005948	0.01879
False	High	[R].QAGCQLHEVGTTNR.[T]	1xCarbamidomethyl [C4]		0.263237	0.00974449	1	2	1	A6TFJ1	A6TFJ1 [192-205]	0	1570.73906353	Not Found	Not Found	High			3.1e5	1.49010825157166	High	0.0005948	0.02006
False	High	[K].SFVVADIPGLIEGAAEGAGLGIR.[F]			0.273718	0.00974449	1	2	1	A6TEK2	A6TEK2 [208-230]	0	2212.19720809	Not Found	High	Not Found		3.3e6		2.29322576522827	High	0.0006136	0.02179
False	High	[K].MGHLLNSKPTE.[-]			0.246146	0.00974449	1	1	2	A6T7Y5	A6T7Y5 [190-200]	0	1226.61978314	High	High	Not Found	7.1e5	4.0e5		0.277669042348862	High	0.001081	0.03806
False	High	[R].TPNTIHVEPK.[K]			0.269487	0.00974449	1	1	2	A6TBG6	A6TBG6 [103-112]	0	1135.61059869	High	Not Found	Not Found	8.4e5			1.31773054599762	High	0.0006136	0.02106
False	High	[K].GIGALYVR.[R]			0.24811	0.00974449	1	2	2	A6TCF1	A6TCF1 [212-219]	0	848.49886358	Not Found	High	Not Found				1.46616458892822	High	0.0005948	0.01758
False	High	[K].SVIEALK.[H]			0.253073	0.00974449	1	2	7	A6TD54	A6TD54 [307-313]	0	759.46108109	High	High	High			9.0e6	1.61880004405975	High	0.001161	0.0441
False	High	[K].ELITDFGVK.[K]			0.247127	0.00974449	1	2	2	B5Y274	B5Y274 [76-84]	0	1021.55643791	High	Not Found	Not Found				1.74719059467316	High	0.0005948	0.0174
False	High	[-].MIGLVGK.[K]			0.245169	0.00974449	1	1	2	A6TEX2	A6TEX2 [1-7]	0	717.43275793	Not Found	Not Found	High				1.31667864322662	High	0.001122	0.04083
False	High	[K].GQQHALDNIWPVMGVEFNDAPLDFAALFGR.[D]			0.246146	0.00974449	1	1	2	A6TDW8	A6TDW8 [33-62]	0	3328.62079179	Not Found	High	Not Found				1.89502596855164	High	0.0005948	0.01725
False	High	[R].NMINVALNHGTLQHPVK.[G]	1xDeamidated [N8]		0.273718	0.00974449	1	1	1	A6TEV5	A6TEV5 [70-86]	0	1886.99052721	Not Found	Not Found	High				1.55721044540405	High	0.0006136	0.02177
False	High	[K].KLSPMVQWR.[N]	1xDeamidated [Q7]; 1xOxidation [M5]		0.273718	0.00974449	1	2	3	A6T6D8	A6T6D8 [24-32]	1	1161.60849108	Not Found	Not Found	High				1.76494562625885	High	0.003923	0.1024
False	High	[K].GVHVVTVNDYLAQR.[D]	1xDeamidated [N8]		0.273718	0.00974449	1	2	1	A6T4P1	A6T4P1 [125-138]	0	1571.81763156	Not Found	High	Not Found				1.54392290115356	High	0.0006136	0.02186
False	High	[R].HQYSLAQVQQIAGALDK.[A]	3xDeamidated [Q7; Q9; Q]		0.263237	0.00974449	1	2	7	A6TAC4	A6TAC4 [22-38]	0	1872.93378419	Not Found	Not Found	High			1.2e7	1.91259753704071	High	0.007272	0.1665
False	High	[R].YWGAPIPMVTLEDGTVLPTPEDQLPVILPEDVVMDGITSPIK.[A]			0.247127	0.00974449	1	2	2	A6T6A3	A6T6A3 [427-468]	0	4546.3387173	Not Found	High	Not Found				1.9526686668396	High	0.0005948	0.01747
False	High	[R].LADGEEFTVGQNISVELFADVK.[K]	2xDeamidated [Q11; N12]		0.245169	0.00974449	1	1	2	A6TEX2	A6TEX2 [84-105]	0	2383.15512878	Not Found	Not Found	High			9.4e5	1.85485363006592	High	0.00118	0.04526
False	High	[K].EYCDLLR.[R]	1xCarbamidomethyl [C3]		0.273718	0.00974449	2	2	3	B5XNM4; A6TCC2	B5XNM4 [419-425]; A6TCC2 [419-425]	0	968.45059299	Not Found	High	Not Found				1.54038178920746	High	0.0009531	0.03558
False	High	[K].VSLVYGQMNEPPGNR.[L]	2xDeamidated [Q7; N14]		0.261179	0.00974449	1	2	1	A6TG36	A6TG36 [203-217]	0	1662.77919752	Not Found	Not Found	High				1.40276110172272	High	0.0005948	0.01963
False	High	[R].GLSLGMR.[L]			0.252074	0.00974449	1	1	4	A6TEU8	A6TEU8 [311-317]	0	733.40252041	Not Found	High	High				1.47397124767303	High	0.001788	0.05948
False	High	[K].GDTLDGETAFR.[L]			0.244195	0.00974449	1	1	2	A6TCV9	A6TCV9 [387-397]	0	1181.54330691	High	Not Found	Not Found				1.70805335044861	High	0.0005948	0.01704
False	High	[R].ALLENTDMGAR.[D]			0.250086	0.00974449	1	1	5	B5XZ36	B5XZ36 [136-146]	0	1190.58339762	High	High	High				1.89478921890259	High	0.001851	0.06072
False	High	[K].ANLVPHF.[-]			0.255081	0.00974449	1	1	4	A6TEI9	A6TEI9 [144-150]	0	797.43044971	High	Not Found	Not Found				1.46549570560455	High	0.0005948	0.01877
False	High	[K].SLEFLNK.[Q]	1xDeamidated [N6]		0.258115	0.00974449	1	1	5	Q48452	Q48452 [269-275]	0	851.45091072	High	High	Not Found				1.86048257350922	High	0.0006546	0.02556
False	High	[K].TDPTSAFGGIIAFNR.[E]			0.258115	0.00974449	1	2	1	A6TGR3	A6TGR3 [310-324]	0	1566.79108204	Not Found	Not Found	High			9.2e6	1.10930335521698	High	0.0005948	0.01917
False	High	[K].TGVEMEALTAASVAALTIYDMCK.[A]	1xCarbamidomethyl [C22]; 2xOxidation [M5; M21]		0.267391	0.00974449	1	2	1	A6T6M7	A6T6M7 [109-131]	0	2477.16082483	Not Found	Not Found	High				2.47479438781738	High	0.0006136	0.02066
False	High	[R].GWANIDANLLSQR.[S]	1xDeamidated [N4]		0.272656	0.00974449	1	1	2	P20440	P20440 [76-88]	0	1458.73356763	Not Found	Not Found	High			1.4e7	1.51859843730927	High	0.0006136	0.02159
False	High	[R].DGPDNPANGPRPLYNVDK.[E]			0.245169	0.00974449	1	1	1	A6TG08	A6TG08 [117-134]	0	1938.93042884	Not Found	Not Found	High			2.6e6	2.04458451271057	High	0.0005948	0.01716
