# Supplementary material for: Disruption of KPC-producing Klebsiella pneumoniae membrane via induction of oxidative stress by cinnamon bark (Cinnamomum verum J. Presl) essential oil
Source: PLoS One. 2019 Apr 2;14(4):e0214326. doi: 10.1371/journal.pone.0214326 (PMC6445408; doi:10.1371/journal.pone.0214326)
Supplement: S1 Attachment — (ZIP) [file pone.0214326.s001.zip › S1 Attachment/Control BR3/Control3_070917_01_Proteins.txt]

Protein FDR Confidence	Master	Accession	Description	Exp. q-value	Sum PEP Score	Coverage	# Peptides	# PSMs	# Unique Peptides	# Protein Groups	# AAs	MW [kDa]	calc. pI	Found in Sample: [S21] F21: Sample	Found in Sample: [S20] F20: Sample	Found in Sample: [S19] F19: Sample	Area: F21: Sample	Area: F20: Sample	Area: F19: Sample	emPAI	Score Sequest HT	# Peptides Sequest HT
High	IsMasterProtein	A6TEX7	Elongation factor Tu OS=Klebsiella pneumoniae subsp. pneumoniae (strain ATCC 700721 / MGH 78578) GN=tufA PE=3 SV=1	0	345.108783318033	84.5177664974619	25	2732	25	1	394	43.219	5.45	High	High	High	2.7e7	2.3e7	1.7e9	63.223	6433.2452583313	25
High	IsMasterProtein	A6TCJ1	Autonomous glycyl radical cofactor OS=Klebsiella pneumoniae subsp. pneumoniae (strain ATCC 700721 / MGH 78578) GN=grcA PE=3 SV=1	0	90.9791392911769	81.8897637795276	11	311	11	1	127	14.234	5.02	High	High	High	4.1e7	3.3e7	5.4e8	22.101	577.793455481529	11
High	IsMasterProtein	A6T5E8	6,7-dimethyl-8-ribityllumazine synthase OS=Klebsiella pneumoniae subsp. pneumoniae (strain ATCC 700721 / MGH 78578) GN=ribH PE=3 SV=1	0	69.5787489493338	79.4871794871795	7	191	7	1	156	16.147	5.25	High	High	High	4.9e6	4.9e6	1.4e7	50.795	459.814494371414	7
High	IsMasterProtein	A6TGN9	50S ribosomal protein L7/L12 OS=Klebsiella pneumoniae subsp. pneumoniae (strain ATCC 700721 / MGH 78578) GN=rplL PE=3 SV=1	0	121.101833904801	75.2066115702479	8	1135	8	1	121	12.334	4.65	High	High	High	7.7e7	8.7e7	1.0e9	99	3291.61798369884	8
High	IsMasterProtein	O07026	Flavodoxin OS=Klebsiella pneumoniae GN=fldA PE=2 SV=2	0	45.9446945367653	74.4318181818182	6	53	6	1	176	19.753	4.48	High	High	High	9.3e6	9.6e6	6.9e7	9	96.0860879421234	6
High	IsMasterProtein	A6TEU8	DNA-directed RNA polymerase subunit alpha OS=Klebsiella pneumoniae subsp. pneumoniae (strain ATCC 700721 / MGH 78578) GN=rpoA PE=3 SV=1	0	185.279778222569	73.2522796352584	16	837	16	1	329	36.443	5.06	High	High	High	2.1e7	1.9e7	6.8e7	15.496	1820.86251318455	16
High	IsMasterProtein	A6T4F4	Chaperone protein DnaK OS=Klebsiella pneumoniae subsp. pneumoniae (strain ATCC 700721 / MGH 78578) GN=dnaK PE=3 SV=1	0	519.154523559313	72.7272727272727	36	1167	36	1	638	69.066	4.97	High	High	High	3.1e7	6.8e7	4.0e8	54.41	2824.87559664249	36
High	IsMasterProtein	A6TEV7	50S ribosomal protein L6 OS=Klebsiella pneumoniae subsp. pneumoniae (strain ATCC 700721 / MGH 78578) GN=rplF PE=3 SV=1	0	129.034964428028	71.7514124293785	9	645	9	1	177	18.832	9.7	High	High	High	4.9e7	2.9e7	5.2e8	25.102	1419.90960633755	9
High	IsMasterProtein	Q9F663	Carbapenem-hydrolyzing beta-lactamase KPC OS=Klebsiella pneumoniae GN=bla PE=1 SV=2	0	192.396638852328	71.6723549488055	17	827	17	1	293	31.096	7.85	High	High	High	9.4e7	1.0e8	2.8e8	27.184	2140.0751093626	17
High	IsMasterProtein	A6T4X2	Elongation factor Ts OS=Klebsiella pneumoniae subsp. pneumoniae (strain ATCC 700721 / MGH 78578) GN=tsf PE=3 SV=1	0	136.120253726827	71.0247349823322	16	456	16	1	283	30.431	5.21	High	High	High	4.4e7	3.3e7	2.0e8	10.159	913.329051733017	16
High	IsMasterProtein	P24164	Glyceraldehyde-3-phosphate dehydrogenase (Fragment) OS=Klebsiella pneumoniae GN=gap PE=3 SV=2	0	166.915677630459	70.957095709571	14	800	14	1	303	32.286	7.03	High	High	High	7.8e7	4.5e7	1.3e8	18.307	2189.23500192165	14
High	IsMasterProtein	A6TGC6	50S ribosomal protein L31 OS=Klebsiella pneumoniae subsp. pneumoniae (strain ATCC 700721 / MGH 78578) GN=rpmE PE=3 SV=1	0	52.7470651749707	70	4	173	4	1	70	7.737	9.36	High	High	High	7.7e6	8.2e6	5.5e7	62.096	377.918459653854	4
High	IsMasterProtein	A6TG36	ATP synthase subunit beta OS=Klebsiella pneumoniae subsp. pneumoniae (strain ATCC 700721 / MGH 78578) GN=atpD PE=3 SV=1	0	191.42711626762	68.695652173913	19	493	19	1	460	50.179	5	High	High	High	1.5e7	1.1e7	2.0e7	16.783	1230.51181840897	19
High	IsMasterProtein	B5XND7	DNA-binding protein Fis OS=Klebsiella pneumoniae (strain 342) GN=fis PE=3 SV=1	0	49.4743510560787	68.3673469387755	3	57	3	1	98	11.233	9.35	High	High	High	2.0e7	3.7e7	2.6e7	99	98.5017352104187	3
High	IsMasterProtein	B5XTE8	DNA-directed RNA polymerase subunit omega OS=Klebsiella pneumoniae (strain 342) GN=rpoZ PE=3 SV=1	0	39.6799517498358	68.1318681318681	4	35	4	1	91	10.23	4.92	High	High	Not Found	1.7e7	9.3e6		6.197	78.6768932342529	4
High	IsMasterProtein	B5XUB8	Phosphoglycerate kinase OS=Klebsiella pneumoniae (strain 342) GN=pgk PE=3 SV=1	0	176.106077937091	67.4418604651163	18	869	18	1	387	41.066	5.29	High	High	High	1.4e7	3.5e7	3.0e7	11.115	2191.43513405323	18
High	IsMasterProtein	A6TH53	60 kDa chaperonin OS=Klebsiella pneumoniae subsp. pneumoniae (strain ATCC 700721 / MGH 78578) GN=groL PE=3 SV=1	0	441.460915221008	66.970802919708	27	1469	27	1	548	57.09	4.94	High	High	High	1.0e8	6.9e7	3.6e8	45.416	3977.06391406059	27
High	IsMasterProtein	B5XNB2	50S ribosomal protein L15 OS=Klebsiella pneumoniae (strain 342) GN=rplO PE=3 SV=1	0	70.0483464786474	64.5833333333333	8	201	8	1	144	15.125	11.15	High	High	High	1.9e7	1.7e7	1.4e8	11.589	475.706530928612	8
High	IsMasterProtein	A6THB4	50S ribosomal protein L9 OS=Klebsiella pneumoniae subsp. pneumoniae (strain ATCC 700721 / MGH 78578) GN=rplI PE=3 SV=1	0	97.3534575929033	63.758389261745	9	628	3	1	149	15.783	6.58	High	High	High	7.8e6	8.2e6		18.307	1234.85511696339	9
High	IsMasterProtein	A6THB1	30S ribosomal protein S6 OS=Klebsiella pneumoniae subsp. pneumoniae (strain ATCC 700721 / MGH 78578) GN=rpsF PE=3 SV=1	0	101.483285574253	63.3587786259542	8	385	8	1	131	15.107	5.38	High	High	High	4.3e7	5.9e7	4.5e8	55.234	1095.00161528587	8
High	IsMasterProtein	A6TD53	Enolase OS=Klebsiella pneumoniae subsp. pneumoniae (strain ATCC 700721 / MGH 78578) GN=eno PE=3 SV=1	0	236.016935656353	63.1944444444444	16	967	16	1	432	45.521	5.3	High	High	High	2.9e7	2.0e7	1.4e8	18.055	2340.79825949669	16
High	IsMasterProtein	A6TGN6	50S ribosomal protein L1 OS=Klebsiella pneumoniae subsp. pneumoniae (strain ATCC 700721 / MGH 78578) GN=rplA PE=3 SV=1	0	117.719632050206	61.965811965812	11	420	5	1	234	24.729	9.64	High	High	High	3.1e7	9.1e6		12.335	952.833466649055	11
High	IsMasterProtein	Q7X222	Triosephosphate isomerase OS=Klebsiella pneumoniae GN=tpiA PE=3 SV=1	0	131.761082626515	61.1764705882353	8	627	8	1	255	26.921	6.16	High	High	Not Found	1.9e7	1.0e7		18.307	1337.61336314678	8
High	IsMasterProtein	A6T4X1	30S ribosomal protein S2 OS=Klebsiella pneumoniae subsp. pneumoniae (strain ATCC 700721 / MGH 78578) GN=rpsB PE=3 SV=2	0	179.01016924169	60.5809128630705	12	809	12	1	241	26.683	7.14	High	High	High	8.9e6	2.0e7	1.7e8	84.77	1519.66119217873	12
High	IsMasterProtein	B5XSS1	50S ribosomal protein L13 OS=Klebsiella pneumoniae (strain 342) GN=rplM PE=3 SV=1	0	65.5054763960683	59.1549295774648	8	265	8	1	142	16.1	9.7	High	High	High	1.7e7	9.6e6	1.2e7	20.544	463.356036067009	8
High	IsMasterProtein	A6TCL7	30S ribosomal protein S16 OS=Klebsiella pneumoniae subsp. pneumoniae (strain ATCC 700721 / MGH 78578) GN=rpsP PE=3 SV=1	0	67.1722693679517	58.5365853658537	4	183	4	1	82	9.085	10.83	High	High	High	9.4e6	6.5e6	8.5e6	176.828	451.184585213661	4
High	IsMasterProtein	B5XZB2	2,3-bisphosphoglycerate-dependent phosphoglycerate mutase OS=Klebsiella pneumoniae (strain 342) GN=gpmA PE=3 SV=1	0	96.256700963782	56.4	9	244	9	1	250	28.301	5.9	High	High	High	2.5e6	5.3e6	3.6e7	6.499	579.297313570976	9
High	IsMasterProtein	A6TEX3	30S ribosomal protein S10 OS=Klebsiella pneumoniae subsp. pneumoniae (strain ATCC 700721 / MGH 78578) GN=rpsJ PE=3 SV=1	0	36.5684143678058	56.3106796116505	6	177	6	1	103	11.759	9.86	High	High	High	1.6e7	1.3e7	1.4e8	9	363.702061057091	6
High	IsMasterProtein	P41576	6-phosphogluconate dehydrogenase, decarboxylating OS=Klebsiella pneumoniae GN=gnd PE=3 SV=2	0	200.075740162186	55.5555555555556	16	422	11	1	468	51.296	5.2	High	High	High	1.0e7	1.1e7		9	1273.72210478783	16
High	IsMasterProtein	B5XZS3	UPF0250 protein KPK_3910 OS=Klebsiella pneumoniae (strain 342) GN=KPK_3910 PE=3 SV=1	0	19.7735815634085	55.1724137931034	3	59	3	1	87	9.779	5.33	High	High	High	4.0e6	2.5e6	6.3e6	4.623	86.4969782829285	3
High	IsMasterProtein	A6TEW1	50S ribosomal protein L24 OS=Klebsiella pneumoniae subsp. pneumoniae (strain ATCC 700721 / MGH 78578) GN=rplX PE=3 SV=1	0	58.0206994454089	54.8076923076923	6	301	6	1	104	11.309	10.21	High	High	High	1.5e7	1.8e7	1.6e8	20.544	937.432904481888	6
High	IsMasterProtein	A6TCD7	Nucleoside diphosphate kinase OS=Klebsiella pneumoniae subsp. pneumoniae (strain ATCC 700721 / MGH 78578) GN=ndk PE=3 SV=1	0	73.4264667243137	54.5454545454545	6	217	6	1	143	15.517	5.81	High	High	High	9.7e7	2.4e7	3.3e8	16.783	392.757921934128	6
High	IsMasterProtein	A6TEV5	30S ribosomal protein S5 OS=Klebsiella pneumoniae subsp. pneumoniae (strain ATCC 700721 / MGH 78578) GN=rpsE PE=3 SV=1	0	59.8168617830707	54.4910179640719	7	184	7	1	167	17.636	10.27	High	High	High	2.8e6	5.0e6		3.394	347.041630506516	7
High	IsMasterProtein	B5XNA0	30S ribosomal protein S3 OS=Klebsiella pneumoniae (strain 342) GN=rpsC PE=3 SV=1	0	120.434142188753	53.8793103448276	11	288	11	1	232	25.823	10.3	High	High	High	3.4e7	2.2e7	2.2e7	17.478	646.228311419487	11
High	IsMasterProtein	A6TEX9	30S ribosomal protein S7 OS=Klebsiella pneumoniae subsp. pneumoniae (strain ATCC 700721 / MGH 78578) GN=rpsG PE=3 SV=1	0	92.5187527416992	53.8461538461538	10	480	10	1	156	17.621	10.3	High	High	High	6.4e6	4.0e6	1.3e8	22.101	1287.45579838753	10
High	IsMasterProtein	A6T5H9	Trigger factor OS=Klebsiella pneumoniae subsp. pneumoniae (strain ATCC 700721 / MGH 78578) GN=tig PE=3 SV=1	0	156.002754480641	53.2407407407407	19	642	19	1	432	48.083	4.89	High	High	High	2.5e7	2.4e7	7.4e7	8.183	1761.27894926071	19
High	IsMasterProtein	A6TEX2	50S ribosomal protein L3 OS=Klebsiella pneumoniae subsp. pneumoniae (strain ATCC 700721 / MGH 78578) GN=rplC PE=3 SV=1	0	92.9612790291981	52.6315789473684	8	253	8	1	209	22.225	9.91	High	High	High	3.8e7	2.7e7	2.7e7	7.66	468.566622376442	8
High	IsMasterProtein	A6TGP1	DNA-directed RNA polymerase subunit beta' OS=Klebsiella pneumoniae subsp. pneumoniae (strain ATCC 700721 / MGH 78578) GN=rpoC PE=3 SV=1	0	413.802703859394	52.2388059701493	46	840	46	1	1407	155.165	6.87	High	High	High	2.3e7	1.2e7	4.1e7	4.658	2100.22915017605	46
High	IsMasterProtein	A6T5N4	Nucleoid-associated protein KPN78578_04440 OS=Klebsiella pneumoniae subsp. pneumoniae (strain ATCC 700721 / MGH 78578) GN=KPN78578_04440 PE=3 SV=1	0	26.6278360409081	51.8181818181818	3	23	3	1	110	12.048	5.07	High	High	High	1.4e7	1.4e7	7.0e6	2.162	50.0609526634216	3
High	IsMasterProtein	A6TEW7	50S ribosomal protein L22 OS=Klebsiella pneumoniae subsp. pneumoniae (strain ATCC 700721 / MGH 78578) GN=rplV PE=3 SV=1	0	91.0576131492051	51.8181818181818	6	184	6	1	110	12.189	10.18	High	High	High	6.2e6	6.0e6	5.2e7	70.969	464.263081669807	6
High	IsMasterProtein	B5XSV6	50S ribosomal protein L27 OS=Klebsiella pneumoniae (strain 342) GN=rpmA PE=3 SV=1	0	32.9990785275241	51.7647058823529	4	269	4	1	85	9.118	10.77	High	High	High	4.9e7	1.4e7	4.0e7	14.849	694.294342041016	4
High	IsMasterProtein	A6TH52	10 kDa chaperonin OS=Klebsiella pneumoniae subsp. pneumoniae (strain ATCC 700721 / MGH 78578) GN=groS PE=3 SV=1	0	31.3749721719409	51.5463917525773	4	116	4	1	97	10.378	5.5	High	High	High	8.3e7	3.1e7	2.5e7	5.813	275.781004428864	4
High	IsMasterProtein	A6TEW0	50S ribosomal protein L5 OS=Klebsiella pneumoniae subsp. pneumoniae (strain ATCC 700721 / MGH 78578) GN=rplE PE=3 SV=1	0	81.5642185113997	51.3966480446927	9	240	9	1	179	20.289	9.48	High	High	High	1.0e7	1.3e7	3.2e6	10.938	499.987392425537	9
High	IsMasterProtein	B5XTJ1	Protein-export protein SecB OS=Klebsiella pneumoniae (strain 342) GN=secB PE=3 SV=1	0	75.7573106027581	50.9677419354839	4	261	4	1	155	17.179	4.32	High	High	High	5.8e6	1.9e6	1.7e8	30.623	658.102318525314	4
High	IsMasterProtein	B5XNB5	30S ribosomal protein S4 OS=Klebsiella pneumoniae (strain 342) GN=rpsD PE=3 SV=1	0	82.2369006327808	49.5145631067961	10	402	10	1	206	23.488	10.05	High	High	High	5.2e7	5.5e6	1.1e8	10.659	882.035270690918	10
High	IsMasterProtein	B5XNA2	50S ribosomal protein L29 OS=Klebsiella pneumoniae (strain 342) GN=rpmC PE=3 SV=1	0	59.6778248270118	49.2063492063492	3	116	3	1	63	7.239	10.27	High	High	High	3.0e6	5.9e6	1.8e7	99	254.656449913979	3
High	IsMasterProtein	B5XN98	30S ribosomal protein S19 OS=Klebsiella pneumoniae (strain 342) GN=rpsS PE=3 SV=1	0	40.7286855596956	48.9130434782609	4	300	4	1	92	10.41	10.52	High	High	High	2.6e7	2.3e7	1.6e8	13.678	793.418283939362	4
High	IsMasterProtein	A6TG39	ATP synthase subunit delta OS=Klebsiella pneumoniae subsp. pneumoniae (strain ATCC 700721 / MGH 78578) GN=atpH PE=3 SV=1	0	26.0468177440006	48.5875706214689	4	96	4	1	177	19.518	5.05	High	High	High	2.4e6	3.0e6		1.848	176.156344175339	4
High	IsMasterProtein	A6TEV0	30S ribosomal protein S11 OS=Klebsiella pneumoniae subsp. pneumoniae (strain ATCC 700721 / MGH 78578) GN=rpsK PE=3 SV=1	0	59.9770452236181	48.062015503876	5	171	5	1	129	13.85	11.33	High	High	High	2.8e7	1.7e7	1.1e8	16.783	299.854036331177	5
High	IsMasterProtein	A6TG38	ATP synthase subunit alpha OS=Klebsiella pneumoniae subsp. pneumoniae (strain ATCC 700721 / MGH 78578) GN=atpA PE=3 SV=1	0	156.973050318463	47.7582846003899	19	526	19	1	513	55.135	6	High	High	High	3.0e7	3.1e7	1.4e7	4.946	1407.18171811104	19
High	IsMasterProtein	B5Y305	50S ribosomal protein L9 OS=Klebsiella pneumoniae (strain 342) GN=rplI PE=3 SV=1	0	54.0445335970159	46.3087248322148	7	156	1	1	149	15.742	6.58	High	High	Not Found	7.2e6	6.1e6		6.197	288.666271686554	7
High	IsMasterProtein	A6TEN8	30S ribosomal protein S9 OS=Klebsiella pneumoniae subsp. pneumoniae (strain ATCC 700721 / MGH 78578) GN=rpsI PE=3 SV=1	0	29.8780376118809	46.1538461538462	6	108	6	1	130	14.847	10.95	High	High	High	4.2e7	2.6e7	5.0e7	2.981	182.994979262352	6
High	IsMasterProtein	A6TFN1	Deoxyuridine 5'-triphosphate nucleotidohydrolase OS=Klebsiella pneumoniae subsp. pneumoniae (strain ATCC 700721 / MGH 78578) GN=dut PE=3 SV=1	0	18.0674367131699	46.0526315789474	3	45	3	1	152	16.152	5.78	High	High	High	8.1e6		3.0e7	1.683	85.5197459459305	3
High	IsMasterProtein	A6TGP0	DNA-directed RNA polymerase subunit beta OS=Klebsiella pneumoniae subsp. pneumoniae (strain ATCC 700721 / MGH 78578) GN=rpoB PE=3 SV=2	0	407.742139902908	46.0506706408346	42	928	42	1	1342	150.422	5.29	High	High	High	2.4e7	2.7e7	9.6e7	5.596	2159.30304574966	42
High	IsMasterProtein	A6TCC2	GMP synthase [glutamine-hydrolyzing] OS=Klebsiella pneumoniae subsp. pneumoniae (strain ATCC 700721 / MGH 78578) GN=guaA PE=3 SV=1	0	148.702418824561	45.3333333333333	15	376	3	1	525	58.755	5.44	High	High	Not Found	5.9e6	7.2e6		3.87	870.945363521576	15
High	IsMasterProtein	A6TCW1	Protein RecA OS=Klebsiella pneumoniae subsp. pneumoniae (strain ATCC 700721 / MGH 78578) GN=recA PE=3 SV=1	0	79.0580345453199	44.6022727272727	10	106	10	1	352	37.9	5.19	High	High	High	8.6e6	1.0e7		4.179	236.54106771946	10
High	IsMasterProtein	B5Y1K5	2,3,4,5-tetrahydropyridine-2,6-dicarboxylate N-succinyltransferase OS=Klebsiella pneumoniae (strain 342) GN=dapD PE=3 SV=1	0	96.3871230242231	44.5255474452555	8	400	8	1	274	29.813	5.54	High	High	High	2.3e7	9.8e6	1.5e7	5.494	1014.4630895853	8
High	IsMasterProtein	A6TFR0	Cell division protein ZapB OS=Klebsiella pneumoniae subsp. pneumoniae (strain ATCC 700721 / MGH 78578) GN=zapB PE=3 SV=1	0	28.7955497113723	44.4444444444444	2	66	2	1	81	9.551	4.56	High	High	High	6.5e6	3.6e6		3.642	132.286911010742	2
High	IsMasterProtein	A6T7E9	50S ribosomal protein L32 OS=Klebsiella pneumoniae subsp. pneumoniae (strain ATCC 700721 / MGH 78578) GN=rpmF PE=3 SV=1	0	22.1717057040003	43.859649122807	2	113	2	1	57	6.426	11.36	High	High	Not Found	1.2e7	6.8e6		9	318.163916826248	2
High	IsMasterProtein	A6TCF1	Cysteine desulfurase IscS OS=Klebsiella pneumoniae subsp. pneumoniae (strain ATCC 700721 / MGH 78578) GN=iscS PE=3 SV=1	0	78.2484978521709	43.8118811881188	13	86	13	1	404	45.028	6.18	High	High	High	1.0e7	7.1e6	4.0e6	2.981	187.767654418945	13
High	IsMasterProtein	A6TCB0	Uracil phosphoribosyltransferase OS=Klebsiella pneumoniae subsp. pneumoniae (strain ATCC 700721 / MGH 78578) GN=upp PE=3 SV=1	0	39.9235069531713	43.75	6	61	6	1	208	22.551	5.82	High	High	Not Found	7.1e6	9.2e6		2.455	117.680671691895	6
High	IsMasterProtein	P19650	Aminoglycoside N(6')-acetyltransferase type 1 OS=Klebsiella pneumoniae GN=aacA4 PE=3 SV=1	0	57.8963468945516	43.2835820895522	6	258	6	1	201	22.393	5	High	High	High	8.8e6	9.1e6	5.7e8	18.307	639.64272415638	6
High	IsMasterProtein	B5XNB4	30S ribosomal protein S13 OS=Klebsiella pneumoniae (strain 342) GN=rpsM PE=3 SV=1	0	34.2137330137067	43.2203389830509	5	227	5	1	118	13.202	10.76	High	High	High	6.4e6	1.3e7	8.1e7	6.197	350.638324022293	5
High	IsMasterProtein	B5XYF8	50S ribosomal protein L1 OS=Klebsiella pneumoniae (strain 342) GN=rplA PE=3 SV=1	0	58.2173691445027	43.1623931623932	7	211	1	1	234	24.616	9.57	High	Not Found	Not Found				3.87	272.338317275047	7
High	IsMasterProtein	A6TEW2	50S ribosomal protein L14 OS=Klebsiella pneumoniae subsp. pneumoniae (strain ATCC 700721 / MGH 78578) GN=rplN PE=3 SV=1	0	91.834425440405	43.0894308943089	4	212	4	1	123	13.546	10.42	High	High	High	6.0e6	1.0e7	2.0e7	25.827	501.434740900993	4
High	IsMasterProtein	A6T6F6	Succinate--CoA ligase [ADP-forming] subunit beta OS=Klebsiella pneumoniae subsp. pneumoniae (strain ATCC 700721 / MGH 78578) GN=sucC PE=3 SV=1	0	100.841865514247	42.7835051546392	12	295	12	1	388	41.477	5.52	High	High	High	4.8e6	9.6e6	5.4e6	4.055	462.455835223198	12
High	IsMasterProtein	P16481	Phosphocarrier protein HPr OS=Klebsiella pneumoniae GN=ptsH PE=3 SV=1	0	50.0708105635376	42.3529411764706	2	436	2	1	85	9.114	5.83	High	High	High	1.9e7	6.1e7		14.849	1076.79759025574	2
High	IsMasterProtein	B5XZM0	ATP synthase subunit b OS=Klebsiella pneumoniae (strain 342) GN=atpF PE=3 SV=1	0	50.2437342611244	42.3076923076923	7	93	7	1	156	17.364	5.8	High	High	High	1.4e7	1.8e7	4.0e7	5.31	241.14962053299	7
High	IsMasterProtein	B5XU21	30S ribosomal protein S21 OS=Klebsiella pneumoniae (strain 342) GN=rpsU PE=3 SV=1	0	26.4676996171698	42.2535211267606	4	121	4	1	71	8.495	11.15	High	High	High	2.8e7	1.2e8	5.0e8	99	209.218558907509	4
High	IsMasterProtein	A6T5N6	Chaperone protein HtpG OS=Klebsiella pneumoniae subsp. pneumoniae (strain ATCC 700721 / MGH 78578) GN=htpG PE=3 SV=1	0	144.053648052707	41.9871794871795	18	256	18	1	624	71.063	5.24	High	High	High	4.9e7	4.8e7	1.7e8	2.35	691.712045907974	18
High	IsMasterProtein	A6TEI4	30S ribosomal protein S15 OS=Klebsiella pneumoniae subsp. pneumoniae (strain ATCC 700721 / MGH 78578) GN=rpsO PE=3 SV=1	0	35.0309067952743	41.5730337078652	2	97	2	1	89	10.203	10.46	High	High	High	4.5e6	1.5e6	4.0e8	14.849	95.4293706417084	2
High	IsMasterProtein	A6TEW9	50S ribosomal protein L2 OS=Klebsiella pneumoniae subsp. pneumoniae (strain ATCC 700721 / MGH 78578) GN=rplB PE=3 SV=1	0	110.658837065348	41.3919413919414	9	533	9	1	273	29.816	10.93	High	High	High	2.8e7	2.7e7	4.4e8	6.848	859.345023155212	9
High	IsMasterProtein	P37323	Beta-lactamase SHV-4 OS=Klebsiella pneumoniae GN=bla PE=1 SV=1	0	56.8855382300173	41.1320754716981	10	114	1	1	265	28.842	7.39	High	High	High			1.4e8	2.548	236.645281553268	10
High	IsMasterProtein	B5XVK6	50S ribosomal protein L19 OS=Klebsiella pneumoniae (strain 342) GN=rplS PE=3 SV=1	0	37.333153480566	40.8695652173913	4	143	4	1	115	13.125	10.62	High	High	High	3.7e7	2.4e7	1.5e8	4.623	249.535419225693	4
High	IsMasterProtein	A6T5G0	UPF0234 protein KPN78578_03700 OS=Klebsiella pneumoniae subsp. pneumoniae (strain ATCC 700721 / MGH 78578) GN=KPN78578_03700 PE=3 SV=1	0	40.3900915311742	40.4907975460123	5	53	5	1	163	18.342	5.76	High	High	Not Found	2.5e6	3.1e6		4.012	104.647078990936	5
High	IsMasterProtein	A6TGQ0	Thiamine-phosphate synthase OS=Klebsiella pneumoniae subsp. pneumoniae (strain ATCC 700721 / MGH 78578) GN=thiE PE=3 SV=1	0	33.5798346709685	40.2843601895735	5	51	5	1	211	23.001	5.58	High	High	Not Found	8.0e6	7.5e6		1.848	124.748967409134	5
High	IsMasterProtein	A6TCM1	Protein GrpE OS=Klebsiella pneumoniae subsp. pneumoniae (strain ATCC 700721 / MGH 78578) GN=grpE PE=3 SV=1	0	50.1658386454447	39.2857142857143	4	74	4	1	196	21.721	4.77	High	High	Not Found	4.4e7	1.3e7		2.511	205.477562904358	4
High	IsMasterProtein	A6TEV4	50S ribosomal protein L30 OS=Klebsiella pneumoniae subsp. pneumoniae (strain ATCC 700721 / MGH 78578) GN=rpmD PE=3 SV=1	0	11.6763377289127	38.9830508474576	2	99	2	1	59	6.51	10.96	High	High	High		4.1e6	2.4e7	4.623	93.7173675298691	2
High	IsMasterProtein	A6TEW5	50S ribosomal protein L16 OS=Klebsiella pneumoniae subsp. pneumoniae (strain ATCC 700721 / MGH 78578) GN=rplP PE=3 SV=1	0	27.9899252525288	38.9705882352941	4	132	4	1	136	15.24	11.05	High	High	High	1.5e6	6.3e6	1.4e8	2.728	297.498886704445	4
High	IsMasterProtein	A6T6Y1	Translation initiation factor IF-1 OS=Klebsiella pneumoniae subsp. pneumoniae (strain ATCC 700721 / MGH 78578) GN=infA PE=3 SV=1	0	21.9834946230162	38.8888888888889	2	34	2	1	72	8.244	9.25	High	High	Not Found	3.2e6	1.4e7		9	49.1949959993362	2
High	IsMasterProtein	P0A297	50S ribosomal protein L10 OS=Salmonella typhimurium (strain LT2 / SGSC1412 / ATCC 700720) GN=rplJ PE=3 SV=2	0	47.4503029497319	38.7878787878788	6	204	6	1	165	17.789	8.98	High	High	High	7.0e6	3.1e6	1.4e8	2.831	474.484630942345	6
High	IsMasterProtein	P0A3M1	Beta-lactamase SHV-5 OS=Klebsiella pneumoniae GN=bla PE=3 SV=1	0	54.3535544451322	38.4615384615385	10	91	1	1	286	31.233	8.63	High	Not Found	Not Found				2.548	190.018581151962	10
High	IsMasterProtein	A6T6Z0	Serine--tRNA ligase OS=Klebsiella pneumoniae subsp. pneumoniae (strain ATCC 700721 / MGH 78578) GN=serS PE=3 SV=1	0	64.0168196738555	38.3720930232558	11	122	11	1	430	48.573	5.77	High	High	High	7.6e6	6.4e6	3.1e7	2.162	255.661085605621	11
High	IsMasterProtein	A6TGT4	Glucose-6-phosphate isomerase OS=Klebsiella pneumoniae subsp. pneumoniae (strain ATCC 700721 / MGH 78578) GN=pgi PE=3 SV=1	0	145.119561473747	38.0692167577413	14	288	14	1	549	61.29	6.23	High	High	High	1.4e7	1.0e7	1.1e8	3.642	562.837839365005	14
High	IsMasterProtein	A6TGN5	50S ribosomal protein L11 OS=Klebsiella pneumoniae subsp. pneumoniae (strain ATCC 700721 / MGH 78578) GN=rplK PE=3 SV=1	0	29.1414626115829	38.0281690140845	5	179	5	1	142	14.866	9.63	High	High	High	6.3e7	7.8e7	5.1e8	1.848	355.473026871681	5
High	IsMasterProtein	B5XNM4	GMP synthase [glutamine-hydrolyzing] OS=Klebsiella pneumoniae (strain 342) GN=guaA PE=3 SV=1	0	104.197201688023	37.5238095238095	13	288	1	1	525	58.841	5.5	High	High	Not Found				2.275	625.562982559204	13
High	IsMasterProtein	B5XP25	50S ribosomal protein L25 OS=Klebsiella pneumoniae (strain 342) GN=rplY PE=3 SV=1	0	25.5694823166786	37.2340425531915	3	64	1	1	94	10.63	9.31	High	Not Found	Not Found	6.4e6			1.683	139.068595290184	3
High	IsMasterProtein	A6TEI7	Translation initiation factor IF-2 OS=Klebsiella pneumoniae subsp. pneumoniae (strain ATCC 700721 / MGH 78578) GN=infB PE=3 SV=1	0	185.278873826044	36.9419642857143	20	311	20	1	896	98.016	6.02	High	High	High	3.1e7	3.1e7	2.7e8	2.101	725.564878582954	20
High	IsMasterProtein	B5XSV5	50S ribosomal protein L21 OS=Klebsiella pneumoniae (strain 342) GN=rplU PE=3 SV=1	0	15.9472823122133	35.9223300970874	4	86	4	1	103	11.555	9.85	High	High	High	5.0e6		2.3e7	2.728	144.074183940887	4
High	IsMasterProtein	B5Y237	30S ribosomal protein S20 OS=Klebsiella pneumoniae (strain 342) GN=rpsT PE=3 SV=1	0	23.193817545122	35.632183908046	4	136	4	1	87	9.664	11.18	High	High	High	1.4e6	3.1e7	1.3e8	16.783	279.688474297524	4
High	IsMasterProtein	B5XTS2	Fe/S biogenesis protein NfuA OS=Klebsiella pneumoniae (strain 342) GN=nfuA PE=3 SV=1	0	20.2432491066531	35.6020942408377	4	40	4	1	191	20.991	4.6	High	High	High	3.0e6	6.4e6	2.7e7	1.512	88.3184639215469	4
High	IsMasterProtein	A6TEI3	Polyribonucleotide nucleotidyltransferase OS=Klebsiella pneumoniae subsp. pneumoniae (strain ATCC 700721 / MGH 78578) GN=pnp PE=3 SV=1	0	151.298312548808	35.4430379746835	16	331	16	1	711	76.798	5.17	High	High	High	1.2e7	1.0e7	7.2e7	2.35	815.241817951202	16
High	IsMasterProtein	P33318	Translation initiation factor IF-3 OS=Klebsiella pneumoniae GN=infC PE=3 SV=1	0	57.9068987742672	35	4	102	4	1	180	20.492	9.52	High	High	High	7.6e6	1.0e7	1.4e8	4.012	345.588921189308	4
High	IsMasterProtein	A6TFM8	50S ribosomal protein L28 OS=Klebsiella pneumoniae subsp. pneumoniae (strain ATCC 700721 / MGH 78578) GN=rpmB PE=3 SV=1	0	15.2543383089767	34.6153846153846	4	115	4	1	78	9.001	11.41	High	High	High	1.2e6	8.2e6	3.0e7	3.642	121.309182405472	4
High	IsMasterProtein	A6TEV8	30S ribosomal protein S8 OS=Klebsiella pneumoniae subsp. pneumoniae (strain ATCC 700721 / MGH 78578) GN=rpsH PE=3 SV=1	0	38.9759167167721	34.6153846153846	6	342	6	1	130	14.09	9.39	High	High	High	5.6e6	7.2e6	1.0e8	3.329	609.997012972832	6
High	IsMasterProtein	P45602	UDP-glucose 4-epimerase (Fragment) OS=Klebsiella pneumoniae GN=galE PE=3 SV=1	0	30.3546204132279	34.5323741007194	3	54	3	1	139	15.147	7.5	High	High	Not Found	9.1e6	1.5e7		2.594	159.390113115311	3
High	IsMasterProtein	A6T4Z7	Proline--tRNA ligase OS=Klebsiella pneumoniae subsp. pneumoniae (strain ATCC 700721 / MGH 78578) GN=proS PE=3 SV=1	0	75.2937380009283	34.2657342657343	13	115	13	1	572	63.483	5.12	High	High	High	1.3e7	8.6e6	3.2e7	1.762	244.567750692368	13
High	IsMasterProtein	A6TEV6	50S ribosomal protein L18 OS=Klebsiella pneumoniae subsp. pneumoniae (strain ATCC 700721 / MGH 78578) GN=rplR PE=3 SV=1	0	40.543779562945	34.1880341880342	3	279	3	1	117	12.762	10.42	High	High	High	4.8e6	5.1e6	4.4e6	4.623	816.429974675179	3
High	IsMasterProtein	A6TDS5	Ribose-5-phosphate isomerase A OS=Klebsiella pneumoniae subsp. pneumoniae (strain ATCC 700721 / MGH 78578) GN=rpiA PE=3 SV=1	0	22.9125931141247	33.7899543378995	4	45	4	1	219	22.721	5.63	High	High	High	8.1e6	2.5e6	3.4e7	1.031	103.57844889164	4
High	IsMasterProtein	A6TGQ1	Phosphomethylpyrimidine synthase OS=Klebsiella pneumoniae subsp. pneumoniae (strain ATCC 700721 / MGH 78578) GN=thiC PE=3 SV=1	0	123.187695282838	33.7559429477021	15	219	15	1	631	70.74	6.24	High	High	High	1.2e7	1.0e7	4.6e7	2.665	450.16979765892	15
High	IsMasterProtein	A6TC99	Phosphoribosylaminoimidazole-succinocarboxamide synthase OS=Klebsiella pneumoniae subsp. pneumoniae (strain ATCC 700721 / MGH 78578) GN=purC PE=3 SV=1	0	56.8241960120404	33.7552742616034	5	150	5	1	237	26.861	5.35	High	High	High	8.9e6	6.5e6	5.7e6	3.217	306.17523252964	5
High	IsMasterProtein	A6TEX1	50S ribosomal protein L4 OS=Klebsiella pneumoniae subsp. pneumoniae (strain ATCC 700721 / MGH 78578) GN=rplD PE=3 SV=1	0	39.6581158429613	33.3333333333333	6	133	6	1	201	22.1	9.73	High	High	High	7.5e6	9.9e6	1.5e8	2.831	263.2209649086	6
High	IsMasterProtein	B5XXH6	Acyl carrier protein OS=Klebsiella pneumoniae (strain 342) GN=acpP PE=3 SV=1	0	68.0525450977398	33.3333333333333	3	359	3	1	78	8.634	4.06	High	High	High	1.3e7	1.6e7	2.0e7	176.828	938.620614647865	3
High	IsMasterProtein	B5Y1J9	Ribosome-recycling factor OS=Klebsiella pneumoniae (strain 342) GN=frr PE=3 SV=1	0	31.4571014973885	32.972972972973	4	96	4	1	185	20.618	6.89	High	High	High	6.5e6	1.6e7	2.2e7	0.931	293.939988970757	4
High	IsMasterProtein	A6T518	Phosphoheptose isomerase OS=Klebsiella pneumoniae subsp. pneumoniae (strain ATCC 700721 / MGH 78578) GN=gmhA PE=3 SV=1	0	37.5618288488319	32.6424870466321	4	53	4	1	193	20.859	6.2	High	High	Not Found	3.2e6	5.8e6		1.894	84.9977244138718	4
High	IsMasterProtein	A6TH93	Adenylosuccinate synthetase OS=Klebsiella pneumoniae subsp. pneumoniae (strain ATCC 700721 / MGH 78578) GN=purA PE=3 SV=1	0	80.4406231988843	32.6388888888889	8	130	8	1	432	47.136	5.48	High	High	High	8.8e6	7.3e6		2.02	326.431188225746	8
High	IsMasterProtein	A6TGR3	Bifunctional purine biosynthesis protein PurH OS=Klebsiella pneumoniae subsp. pneumoniae (strain ATCC 700721 / MGH 78578) GN=purH PE=3 SV=1	0	64.3706750334399	32.3251417769376	12	83	12	1	529	57.182	6	High	High	High	1.3e7	3.5e6	2.5e7	1.371	172.853717803955	12
High	IsMasterProtein	A6TEY0	30S ribosomal protein S12 OS=Klebsiella pneumoniae subsp. pneumoniae (strain ATCC 700721 / MGH 78578) GN=rpsL PE=3 SV=1	0	48.9265201007243	32.258064516129	3	242	3	1	124	13.743	10.87	High	High	High	3.9e6	3.2e6	1.8e8	6.197	402.819227576256	3
High	IsMasterProtein	A6TEW3	30S ribosomal protein S17 OS=Klebsiella pneumoniae subsp. pneumoniae (strain ATCC 700721 / MGH 78578) GN=rpsQ PE=3 SV=1	0	46.8345227987555	32.1428571428571	3	166	3	1	84	9.697	9.72	High	High	High	5.9e6	5.6e6	1.4e8	14.849	458.714619040489	3
High	IsMasterProtein	A6T5R4	Bifunctional protein FolD OS=Klebsiella pneumoniae subsp. pneumoniae (strain ATCC 700721 / MGH 78578) GN=folD PE=3 SV=1	0	26.5573685149709	31.9444444444444	4	57	4	1	288	30.954	5.92	High	High	Not Found	5.9e6	8.1e6		1.683	130.123324632645	4
High	IsMasterProtein	A6TDX0	Probable Fe(2+)-trafficking protein OS=Klebsiella pneumoniae subsp. pneumoniae (strain ATCC 700721 / MGH 78578) GN=KPN78578_33300 PE=3 SV=1	0	19.3243874712619	31.8681318681319	3	43	3	1	91	10.912	6.29	High	High	High	6.0e6	5.9e6	1.1e7	1.371	120.544304132462	3
High	IsMasterProtein	A6TCG5	Serine hydroxymethyltransferase OS=Klebsiella pneumoniae subsp. pneumoniae (strain ATCC 700721 / MGH 78578) GN=glyA PE=3 SV=1	0	57.474904128323	31.4148681055156	9	79	9	1	417	45.411	6.48	High	High	High	4.4e6	7.2e6	1.7e7	2.02	171.080096125603	9
High	IsMasterProtein	A6TBR5	50S ribosomal protein L25 OS=Klebsiella pneumoniae subsp. pneumoniae (strain ATCC 700721 / MGH 78578) GN=rplY PE=3 SV=1	0	12.6516547964905	30.8510638297872	3	60	1	1	94	10.574	9.52	High	High	Not Found	1.6e6	5.2e6		1.683	82.1370524168015	3
High	IsMasterProtein	B5XQC9	50S ribosomal protein L20 OS=Klebsiella pneumoniae (strain 342) GN=rplT PE=3 SV=1	0	17.5785722163866	30.5084745762712	5	131	5	1	118	13.489	11.47	High	High	High	3.9e6	5.5e6	1.2e8	2.162	177.030877351761	5
High	IsMasterProtein	A6T9Y5	Tyrosine--tRNA ligase OS=Klebsiella pneumoniae subsp. pneumoniae (strain ATCC 700721 / MGH 78578) GN=tyrS PE=3 SV=1	0	71.3446827021764	30.3738317757009	8	112	8	1	428	47.708	5.55	High	High	High	5.8e6	2.9e6	2.8e6	4.012	213.163321256638	8
High	IsMasterProtein	P41392	Methionine aminopeptidase (Fragment) OS=Klebsiella oxytoca GN=map PE=3 SV=1	0.00641025641025641	3.77884667804529	30.2325581395349	1	4	1	1	43	4.823	5.74	Not Found	High	Not Found		2.6e6		2.162	8.95800340175629	1
Medium	IsMasterProtein	A6T4P3	DNA gyrase inhibitor YacG OS=Klebsiella pneumoniae subsp. pneumoniae (strain ATCC 700721 / MGH 78578) GN=yacG PE=3 SV=1	0.0385395537525355	1.94500413847086	29.6875	1	4	1	1	64	7.185	4.42	High	High	Not Found	4.4e6	2.9e6		0.778	9.85127687454224	1
High	IsMasterProtein	B5Y306	30S ribosomal protein S18 OS=Klebsiella pneumoniae (strain 342) GN=rpsR PE=3 SV=1	0	12.719093983836	29.3333333333333	2	63	2	1	75	8.981	10.59	High	High	Not Found	8.3e6	6.8e6		2.162	140.450326919556	2
High	IsMasterProtein	A6T4V8	Glutamate-1-semialdehyde 2,1-aminomutase OS=Klebsiella pneumoniae subsp. pneumoniae (strain ATCC 700721 / MGH 78578) GN=hemL PE=3 SV=1	0	48.0344391315944	27.9342723004695	6	59	6	1	426	45.299	5.02	High	High	High	3.1e6	6.4e6	4.1e6	2.594	106.435735464096	6
High	IsMasterProtein	A6T6A3	Leucine--tRNA ligase OS=Klebsiella pneumoniae subsp. pneumoniae (strain ATCC 700721 / MGH 78578) GN=leuS PE=3 SV=1	0	115.405338024041	27.906976744186	15	177	15	1	860	96.994	5.24	High	High	High	1.7e7	1.9e7	3.9e7	1.884	366.133137583733	15
High	IsMasterProtein	A6TDV1	S-adenosylmethionine synthase OS=Klebsiella pneumoniae subsp. pneumoniae (strain ATCC 700721 / MGH 78578) GN=metK PE=3 SV=1	0	46.2889858264037	27.6041666666667	7	93	7	1	384	41.881	5.26	High	High	High	4.8e6	5.3e6	8.1e6	1.228	235.572692275047	7
High	IsMasterProtein	A6TD54	CTP synthase OS=Klebsiella pneumoniae subsp. pneumoniae (strain ATCC 700721 / MGH 78578) GN=pyrG PE=3 SV=1	0	69.5014891395202	27.5229357798165	11	140	11	1	545	60.125	5.86	High	High	High	7.2e6	1.2e7	2.0e7	1.448	298.26403939724	11
High	IsMasterProtein	Q48447	UTP--glucose-1-phosphate uridylyltransferase OS=Klebsiella pneumoniae GN=galF PE=3 SV=1	0	35.2342625384735	27.5167785234899	5	26	5	1	298	32.757	5.74	High	High	High	8.7e6	8.3e6	1.9e7	1.154	59.1195417642593	5
High	IsMasterProtein	B5Y277	Deoxyribose-phosphate aldolase OS=Klebsiella pneumoniae (strain 342) GN=deoC PE=3 SV=1	0	40.7124001249217	27.4131274131274	6	56	6	1	259	27.695	5.54	High	High	High	8.6e6	7.2e6		1.239	104.962754249573	6
High	IsMasterProtein	B5XTG7	50S ribosomal protein L33 OS=Klebsiella pneumoniae (strain 342) GN=rpmG PE=3 SV=1	0	17.1302308507269	27.2727272727273	1	49	1	1	55	6.402	10.17	High	High	High			2.4e8	3.642	124.707773685455	1
High	IsMasterProtein	A6TB33	Probable transcriptional regulatory protein KPN78578_23430 OS=Klebsiella pneumoniae subsp. pneumoniae (strain ATCC 700721 / MGH 78578) GN=KPN78578_23430 PE=3 SV=1	0	31.1174915574015	27.2357723577236	4	57	4	1	246	26.301	4.86	High	High	High	3.7e6	1.2e7	9.7e6	1.276	165.588379383087	4
High	IsMasterProtein	A6T5I1	ATP-dependent Clp protease ATP-binding subunit ClpX OS=Klebsiella pneumoniae subsp. pneumoniae (strain ATCC 700721 / MGH 78578) GN=clpX PE=3 SV=1	0	73.0007611631916	26.8867924528302	7	100	7	1	424	46.265	5.5	High	High	High	1.6e7	1.7e7	1.6e7	1.649	293.671097278595	7
High	IsMasterProtein	A6TCV9	Alanine--tRNA ligase OS=Klebsiella pneumoniae subsp. pneumoniae (strain ATCC 700721 / MGH 78578) GN=alaS PE=3 SV=1	0	113.810908043782	26.5142857142857	18	172	18	1	875	95.571	5.74	High	High	High	1.6e7	6.7e6	2.9e7	1.243	421.791250944138	18
High	IsMasterProtein	B5XZ37	ATP-dependent protease ATPase subunit HslU OS=Klebsiella pneumoniae (strain 342) GN=hslU PE=3 SV=1	0	50.7189010221967	26.3513513513513	11	79	11	1	444	49.681	5.47	High	High	High	4.6e6	6.5e6	6.0e6	1.512	153.109002590179	11
High	IsMasterProtein	A6TC43	Glutamate--tRNA ligase OS=Klebsiella pneumoniae subsp. pneumoniae (strain ATCC 700721 / MGH 78578) GN=gltX PE=3 SV=1	0	48.3600011592576	26.0593220338983	7	78	7	1	472	53.57	6.01	High	High	Not Found	3.8e6	1.0e7		1.043	126.794182658196	7
High	IsMasterProtein	B5XNA6	30S ribosomal protein S14 OS=Klebsiella pneumoniae (strain 342) GN=rpsN PE=3 SV=1	0	36.7842639588207	25.7425742574257	3	183	3	1	101	11.571	11.34	High	High	High	9.3e6	6.4e6	1.6e7	6.197	268.202153563499	3
High	IsMasterProtein	A6TFH4	Glycine--tRNA ligase beta subunit OS=Klebsiella pneumoniae subsp. pneumoniae (strain ATCC 700721 / MGH 78578) GN=glyS PE=3 SV=1	0	71.6382857529928	25.544267053701	12	79	12	1	689	76.284	5.58	High	High	High	1.6e7	1.8e7	3.4e7	1.047	173.282734751701	12
High	IsMasterProtein	A6TEK8	UDP-N-acetylglucosamine 1-carboxyvinyltransferase OS=Klebsiella pneumoniae subsp. pneumoniae (strain ATCC 700721 / MGH 78578) GN=murA PE=3 SV=1	0	44.4809134403388	25.2983293556086	7	88	7	1	419	44.557	5.88	High	High	High	3.4e6	3.3e6	3.2e6	1.219	196.398100137711	7
High	IsMasterProtein	A6TCL6	Ribosome maturation factor RimM OS=Klebsiella pneumoniae subsp. pneumoniae (strain ATCC 700721 / MGH 78578) GN=rimM PE=3 SV=1	0	23.8352174312772	25.2747252747253	2	23	2	1	182	20.579	4.82	High	High	Not Found	7.2e6	3.0e6		0.778	64.9387016296387	2
High	IsMasterProtein	A6TAN5	2-dehydro-3-deoxyphosphooctonate aldolase OS=Klebsiella pneumoniae subsp. pneumoniae (strain ATCC 700721 / MGH 78578) GN=kdsA PE=3 SV=1	0	32.9588054702234	24.2957746478873	4	65	4	1	284	30.805	6.32	High	High	High	5.9e6	7.2e6	2.4e7	0.688	154.375737667084	4
High	IsMasterProtein	A6TBN1	Cytidine deaminase OS=Klebsiella pneumoniae subsp. pneumoniae (strain ATCC 700721 / MGH 78578) GN=cdd PE=3 SV=1	0	22.1887375010937	23.469387755102	2	18	2	1	294	31.457	5.91	High	High	Not Found	4.2e6	8.9e6		0.778	33.0754318237305	2
High	IsMasterProtein	A6T6Y8	Outer-membrane lipoprotein carrier protein OS=Klebsiella pneumoniae subsp. pneumoniae (strain ATCC 700721 / MGH 78578) GN=lolA PE=3 SV=1	0	40.2086510399998	23.1527093596059	3	56	3	1	203	22.544	7.43	High	High	High	6.4e6	6.6e6	2.8e7	1.154	188.155379533768	3
High	IsMasterProtein	A6T6C3	Glutamine--tRNA ligase OS=Klebsiella pneumoniae subsp. pneumoniae (strain ATCC 700721 / MGH 78578) GN=glnS PE=3 SV=1	0	78.206281095291	23.0630630630631	8	161	8	1	555	63.572	5.78	High	High	High	7.4e6	6.6e6	6.5e6	1.448	342.503398299217	8
High	IsMasterProtein	B5XZC1	Protein TolB OS=Klebsiella pneumoniae (strain 342) GN=tolB PE=3 SV=1	0	37.017206422948	22.7906976744186	5	63	5	1	430	45.767	8.22	High	High	High	7.7e6	1.3e7	5.5e6	0.995	148.350466251373	5
High	IsMasterProtein	A6T5N7	Adenylate kinase OS=Klebsiella pneumoniae subsp. pneumoniae (strain ATCC 700721 / MGH 78578) GN=adk PE=3 SV=1	0	36.6899074983024	22.4299065420561	5	72	5	1	214	23.533	6.04	High	High	High	6.4e6	7.7e6	6.2e7	1.371	185.100394368172	5
High	IsMasterProtein	P24017	Outer membrane protein A OS=Klebsiella pneumoniae GN=ompA PE=1 SV=2	0	83.2733011997238	22.3837209302326	5	177	5	1	344	37.038	6.05	High	High	High	6.5e6	5.8e6	2.0e8	1.565	537.071805596352	5
High	IsMasterProtein	B5XVC4	S-ribosylhomocysteine lyase OS=Klebsiella pneumoniae (strain 342) GN=luxS PE=3 SV=1	0	12.1316384461897	22.2222222222222	3	17	3	1	171	19.442	5.38	High	High	High		8.4e6		0.778	23.4465311765671	3
High	IsMasterProtein	A6T6Q6	DNA protection during starvation protein OS=Klebsiella pneumoniae subsp. pneumoniae (strain ATCC 700721 / MGH 78578) GN=dps PE=3 SV=1	0	13.695317184388	22.1556886227545	2	19	2	1	167	18.697	6.04	High	High	Not Found	5.8e6	8.7e6		0.425	42.6060228347778	2
High	IsMasterProtein	B5XQC6	Threonine--tRNA ligase OS=Klebsiella pneumoniae (strain 342) GN=thrS PE=3 SV=1	0	68.4875189211323	22.1183800623053	9	123	9	1	642	73.891	6.23	High	High	High	7.2e6	4.2e6	4.2e7	0.823	274.621184825897	9
High	IsMasterProtein	B5XNL6	Histidine--tRNA ligase OS=Klebsiella pneumoniae (strain 342) GN=hisS PE=3 SV=1	0	37.5773647817038	21.9339622641509	7	53	7	1	424	47.027	5.55	High	High	High	9.1e6	5.5e6	3.9e7	0.848	125.966589331627	7
High	IsMasterProtein	A6T4F5	Chaperone protein DnaJ OS=Klebsiella pneumoniae subsp. pneumoniae (strain ATCC 700721 / MGH 78578) GN=dnaJ PE=3 SV=1	0	69.9734544648456	21.7506631299735	6	110	6	1	377	40.985	8	High	High	High	8.0e6	4.0e6	3.4e7	3.642	216.420337796211	6
High	IsMasterProtein	A6T6B5	tRNA-2-methylthio-N(6)-dimethylallyladenosine synthase OS=Klebsiella pneumoniae subsp. pneumoniae (strain ATCC 700721 / MGH 78578) GN=miaB PE=3 SV=2	0	41.0822004501297	21.7299578059072	7	49	7	1	474	53.517	5.45	High	High	High	3.6e6	2.6e6	1.1e7	0.743	91.3114639520645	7
High	IsMasterProtein	A6T7Y5	GTP cyclohydrolase-2 OS=Klebsiella pneumoniae subsp. pneumoniae (strain ATCC 700721 / MGH 78578) GN=ribA PE=3 SV=1	0	20.6370396560863	21.5	3	13	3	1	200	22.168	6.2	High	High	Not Found	5.2e6	3.1e6		1.031	23.4624853134155	3
High	IsMasterProtein	A6THE3	Fructose-1,6-bisphosphatase class 1 OS=Klebsiella pneumoniae subsp. pneumoniae (strain ATCC 700721 / MGH 78578) GN=fbp PE=3 SV=1	0	23.7013541058079	21.0843373493976	4	31	4	1	332	36.724	5.97	High	High	High	1.4e7	1.1e7	8.9e6	0.968	51.2554883956909	4
High	IsMasterProtein	A6TG48	Aspartate--ammonia ligase OS=Klebsiella pneumoniae subsp. pneumoniae (strain ATCC 700721 / MGH 78578) GN=asnA PE=3 SV=1	0	20.2762719540823	20.9090909090909	4	25	4	1	330	36.789	5.8	High	High	High	9.0e6	5.5e6	1.8e7	0.389	54.1237244606018	4
High	IsMasterProtein	A6T4X3	Uridylate kinase OS=Klebsiella pneumoniae subsp. pneumoniae (strain ATCC 700721 / MGH 78578) GN=pyrH PE=3 SV=1	0	13.9200359231837	20.746887966805	3	8	3	1	241	25.939	7.39	High	High	Not Found	8.2e6	5.8e6		0.54	25.5010193586349	3
High	IsMasterProtein	A6TGP7	Thiazole synthase OS=Klebsiella pneumoniae subsp. pneumoniae (strain ATCC 700721 / MGH 78578) GN=thiG PE=3 SV=1	0	13.0726214300022	20.703125	3	23	2	1	256	26.769	5.91	High	High	Not Found	1.0e7	1.3e7		0.638	45.7089022397995	3
High	IsMasterProtein	A6TG37	ATP synthase gamma chain OS=Klebsiella pneumoniae subsp. pneumoniae (strain ATCC 700721 / MGH 78578) GN=atpG PE=3 SV=1	0	33.9301764417482	20.5574912891986	5	44	5	1	287	31.493	9.06	High	High	High	7.1e6	5.5e6	9.9e6	1.069	121.191197872162	5
High	IsMasterProtein	A6T7F1	3-oxoacyl-[acyl-carrier-protein] synthase 3 OS=Klebsiella pneumoniae subsp. pneumoniae (strain ATCC 700721 / MGH 78578) GN=fabH PE=3 SV=1	0	14.734344951814	20.5047318611987	3	8	3	1	317	33.401	5.08	High	High	High		6.2e6	9.6e5	0.778	12.8719966411591	3
High	IsMasterProtein	A6TGB9	Regulator of ribonuclease activity A OS=Klebsiella pneumoniae subsp. pneumoniae (strain ATCC 700721 / MGH 78578) GN=rraA PE=3 SV=1	0	6.41381569150423	20.4968944099379	1	9	1	1	161	17.375	4.2	High	High	High			2.0e6	1.371	13.5530073642731	1
High	IsMasterProtein	A6TEU7	50S ribosomal protein L17 OS=Klebsiella pneumoniae subsp. pneumoniae (strain ATCC 700721 / MGH 78578) GN=rplQ PE=3 SV=1	0	17.3025988843177	20.3125	3	64	3	1	128	14.437	11.05	High	High	Not Found	2.7e6	2.6e6		1.371	181.503495931625	3
High	IsMasterProtein	A6TAI1	Integration host factor subunit alpha OS=Klebsiella pneumoniae subsp. pneumoniae (strain ATCC 700721 / MGH 78578) GN=ihfA PE=3 SV=1	0	9.58234134299802	20.2020202020202	2	34	2	1	99	11.346	9.7	High	High	High	1.2e7	4.4e6	1.3e7	0.778	61.5747601985931	2
High	IsMasterProtein	A6TAI3	Phenylalanine--tRNA ligase alpha subunit OS=Klebsiella pneumoniae subsp. pneumoniae (strain ATCC 700721 / MGH 78578) GN=pheS PE=3 SV=1	0	37.8890875913061	20.1834862385321	6	70	6	1	327	36.776	5.78	High	High	High	6.0e6	4.7e6	3.5e7	1.081	145.667126178741	6
High	IsMasterProtein	A6T4Y7	Acetyl-coenzyme A carboxylase carboxyl transferase subunit alpha OS=Klebsiella pneumoniae subsp. pneumoniae (strain ATCC 700721 / MGH 78578) GN=accA PE=3 SV=1	0	23.1384579796707	20.0626959247649	5	33	5	1	319	35.289	5.66	High	High	High	6.4e6	4.0e6	1.3e7	0.73	71.5512497425079	5
High	IsMasterProtein	B5XQC8	50S ribosomal protein L35 OS=Klebsiella pneumoniae (strain 342) GN=rpmI PE=3 SV=1	0	6.16386585053463	20	1	30	1	1	65	7.284	11.78	High	High	Not Found		5.2e6		9	75.0477137565613	1
High	IsMasterProtein	A6TCI3	Elongation factor 4 OS=Klebsiella pneumoniae subsp. pneumoniae (strain ATCC 700721 / MGH 78578) GN=lepA PE=3 SV=1	0	45.3104476725847	19.8664440734558	10	80	10	1	599	66.393	5.59	High	High	High	8.4e6	5.0e6	9.3e6	1.054	167.580093741417	10
High	IsMasterProtein	P00350	6-phosphogluconate dehydrogenase, decarboxylating OS=Escherichia coli (strain K12) GN=gnd PE=1 SV=2	0	54.3770874923046	19.4444444444444	6	79	1	1	468	51.449	5.15	High	High	High		7.4e6	5.5e7	0.951	212.774540781975	6
High	IsMasterProtein	A6T726	Asparagine--tRNA ligase OS=Klebsiella pneumoniae subsp. pneumoniae (strain ATCC 700721 / MGH 78578) GN=asnS PE=3 SV=1	0	36.8250716153383	19.31330472103	7	54	7	1	466	52.462	5.29	High	High	High	1.6e7	1.8e7	1.2e7	0.887	104.347558379173	7
High	IsMasterProtein	A6TCD0	GTPase Der OS=Klebsiella pneumoniae subsp. pneumoniae (strain ATCC 700721 / MGH 78578) GN=der PE=3 SV=1	0	24.7444442201077	19.1056910569106	4	27	4	1	492	55.189	6.13	High	High	High	8.4e6	7.1e6	1.6e7	0.501	71.1066832542419	4
High	IsMasterProtein	A6T4W3	5'-methylthioadenosine/S-adenosylhomocysteine nucleosidase OS=Klebsiella pneumoniae subsp. pneumoniae (strain ATCC 700721 / MGH 78578) GN=mtnN PE=1 SV=1	0	16.6729842260316	18.5344827586207	4	70	4	1	232	24.489	5.4	High	High	High	2.7e6	4.5e6	1.4e7	1.031	154.062351226807	4
High	IsMasterProtein	A6T4P1	Protein translocase subunit SecA OS=Klebsiella pneumoniae subsp. pneumoniae (strain ATCC 700721 / MGH 78578) GN=secA PE=3 SV=1	0	66.9153401768432	18.2019977802442	10	85	10	1	901	101.897	5.6	High	High	High	8.6e6	5.0e6	1.3e7	0.585	229.305996179581	10
High	IsMasterProtein	A6TAX5	Cell division topological specificity factor OS=Klebsiella pneumoniae subsp. pneumoniae (strain ATCC 700721 / MGH 78578) GN=minE PE=3 SV=1	0	5.39002705527046	17.9775280898876	1	3	1	1	89	10.303	5.24	High	Not Found	High				0.931	6.13574981689453	1
High	IsMasterProtein	A6TDR6	Glycine cleavage system H protein OS=Klebsiella pneumoniae subsp. pneumoniae (strain ATCC 700721 / MGH 78578) GN=gcvH PE=3 SV=1	0	18.9860792500293	17.8294573643411	1	17	1	1	129	13.867	4.09	High	High	Not Found	5.5e6			2.981	56.1985664367676	1
High	IsMasterProtein	A6T532	Xanthine phosphoribosyltransferase OS=Klebsiella pneumoniae subsp. pneumoniae (strain ATCC 700721 / MGH 78578) GN=gpt PE=3 SV=1	0	16.6584349099214	17.7631578947368	2	50	2	1	152	16.924	5.85	High	High	High	5.0e6	6.0e6	5.5e6	1.154	164.555475354195	2
High	IsMasterProtein	A6TF33	Probable [Fe-S]-dependent transcriptional repressor OS=Klebsiella pneumoniae subsp. pneumoniae (strain ATCC 700721 / MGH 78578) GN=feoC PE=1 SV=2	0	6.35615268970029	17.7215189873418	1	6	1	1	79	8.795	7.77	High	High	High	1.3e6	1.4e6	2.0e6	0.389	17.0018560886383	1
High	IsMasterProtein	B5XTF9	Ribonuclease PH OS=Klebsiella pneumoniae (strain 342) GN=rph PE=3 SV=1	0	16.5300934190584	17.6470588235294	3	29	3	1	238	25.254	5.71	High	High	High	4.6e6	7.7e6		0.701	50.8646641969681	3
High	IsMasterProtein	A6TG05	50S ribosomal protein L34 OS=Klebsiella pneumoniae subsp. pneumoniae (strain ATCC 700721 / MGH 78578) GN=rpmH PE=3 SV=1	0.00641025641025641	3.11884367892444	17.3913043478261	1	41	1	1	46	5.377	13	High	High	High			3.5e7	9	5.24969244003296	1
High	IsMasterProtein	A6TB43	Arginine--tRNA ligase OS=Klebsiella pneumoniae subsp. pneumoniae (strain ATCC 700721 / MGH 78578) GN=argS PE=1 SV=1	0	39.90997986484	17.3310225303293	6	65	6	1	577	64.202	5.62	High	High	High	6.2e6	3.1e6	3.4e6	0.604	149.901952624321	6
High	IsMasterProtein	A6TFL4	ADP-L-glycero-D-manno-heptose-6-epimerase OS=Klebsiella pneumoniae subsp. pneumoniae (strain ATCC 700721 / MGH 78578) GN=hldD PE=3 SV=1	0	19.3884194493446	17.0967741935484	4	25	4	1	310	34.917	4.93	High	High	High	3.1e6	6.1e6	5.9e6	0.585	58.4240225553513	4
High	IsMasterProtein	A6TH65	Elongation factor P OS=Klebsiella pneumoniae subsp. pneumoniae (strain ATCC 700721 / MGH 78578) GN=efp PE=3 SV=1	0	30.5868592355816	17.0212765957447	2	85	2	1	188	20.59	5.02	High	High	High	4.2e6	5.8e6	1.3e8	0.995	240.25196480751	2
High	IsMasterProtein	A6TC02	Acetyl-coenzyme A carboxylase carboxyl transferase subunit beta OS=Klebsiella pneumoniae subsp. pneumoniae (strain ATCC 700721 / MGH 78578) GN=accD PE=3 SV=1	0	14.7197742997237	16.9934640522876	2	13	2	1	306	33.414	7.31	High	High	Not Found	1.1e7	8.6e6		0.389	31.9527761936188	2
High	IsMasterProtein	B5XSW5	Phosphoglucosamine mutase OS=Klebsiella pneumoniae (strain 342) GN=glmM PE=3 SV=1	0	27.2750037553187	16.8539325842697	6	39	6	1	445	47.875	6.06	High	High	High	5.5e6	2.9e6	9.9e6	0.509	61.8015118837357	6
High	IsMasterProtein	A6T6L5	Biotin synthase OS=Klebsiella pneumoniae subsp. pneumoniae (strain ATCC 700721 / MGH 78578) GN=bioB PE=3 SV=2	0	18.3753624632443	16.7630057803468	3	17	3	1	346	38.655	5.2	High	High	Not Found	2.8e6			0.468	20.6602305173874	3
High	IsMasterProtein	P26420	Fructokinase OS=Klebsiella pneumoniae GN=scrK PE=1 SV=1	0	17.9995667651785	16.6123778501629	4	23	4	1	307	32.324	5.08	High	High	High	1.4e6	3.3e6	1.7e6	1.054	36.9097599983215	4
High	IsMasterProtein	A6TGB8	ATP-dependent 6-phosphofructokinase OS=Klebsiella pneumoniae subsp. pneumoniae (strain ATCC 700721 / MGH 78578) GN=pfkA PE=3 SV=1	0	27.6708556282689	16.25	5	59	5	1	320	34.962	6.02	High	High	High	2.3e6	2.3e7	5.2e6	0.995	118.744984149933	5
High	IsMasterProtein	A6TBJ8	Hydroxyethylthiazole kinase OS=Klebsiella pneumoniae subsp. pneumoniae (strain ATCC 700721 / MGH 78578) GN=thiM PE=3 SV=1	0	10.146203991739	15.9533073929961	2	6	2	1	257	26.101	6.28	High	High	Not Found	9.1e6	1.8e7		0.389	16.6911654472351	2
High	IsMasterProtein	A6TI29	Beta-galactosidase 2 OS=Klebsiella pneumoniae subsp. pneumoniae (strain ATCC 700721 / MGH 78578) GN=lacZ2 PE=3 SV=1	0	63.8587847428994	15.91796875	10	89	10	1	1024	116.248	5.53	High	High	High	1.1e7	8.4e6	8.2e7	0.723	193.27811050415	10
High	IsMasterProtein	A6T4I7	Ribosomal RNA small subunit methyltransferase A OS=Klebsiella pneumoniae subsp. pneumoniae (strain ATCC 700721 / MGH 78578) GN=rsmA PE=3 SV=1	0	7.7081193759131	15.7509157509158	3	5	3	1	273	30.563	8.02	High	Not Found	Not Found	4.9e6			0.359	8.35304570198059	3
High	IsMasterProtein	A6TB35	Aspartate--tRNA ligase OS=Klebsiella pneumoniae subsp. pneumoniae (strain ATCC 700721 / MGH 78578) GN=aspS PE=3 SV=1	0	42.2594574821745	15.4621848739496	5	76	5	1	595	66.373	5.55	High	High	High	5.8e6	5.4e6	2.6e7	0.567	110.308031082153	5
High	IsMasterProtein	A6T9W8	Adenosine deaminase OS=Klebsiella pneumoniae subsp. pneumoniae (strain ATCC 700721 / MGH 78578) GN=add PE=3 SV=1	0	17.4398095062732	15.3153153153153	3	19	3	1	333	36.208	5.49	High	High	High	4.6e6	2.5e6	2.4e7	0.35	50.439589381218	3
High	IsMasterProtein	A6TFH5	Glycine--tRNA ligase alpha subunit OS=Klebsiella pneumoniae subsp. pneumoniae (strain ATCC 700721 / MGH 78578) GN=glyQ PE=3 SV=1	0	17.0979032415247	14.8514851485149	3	18	3	1	303	34.71	5.11	High	High	Not Found	1.1e7	1.0e7		0.638	49.5144193172455	3
Low	IsMasterProtein	A6T6M7	Cyclic pyranopterin monophosphate synthase OS=Klebsiella pneumoniae subsp. pneumoniae (strain ATCC 700721 / MGH 78578) GN=moaC PE=3 SV=1	0.0623781676413255	1.6848696828164	14.1975308641975	1	1	1	1	162	17.455	7.15	Not Found	Not Found	High				0.259	2.47479438781738	1
High	IsMasterProtein	A6T7F8	Thymidylate kinase OS=Klebsiella pneumoniae subsp. pneumoniae (strain ATCC 700721 / MGH 78578) GN=tmk PE=3 SV=1	0	11.1120735675461	14.0845070422535	2	12	2	1	213	23.541	5.49	High	High	High		8.4e6	3.5e6	0.638	22.6246024370193	2
High	IsMasterProtein	Q48436	Diacetyl reductase [(S)-acetoin forming] OS=Klebsiella pneumoniae GN=budC PE=1 SV=2	0	10.3520242900296	14.0625	2	7	2	1	256	26.626	6.58	High	High	Not Found		4.6e6		0.359	11.6736327409744	2
High	IsMasterProtein	P52671	Uridine phosphorylase OS=Klebsiella pneumoniae GN=udp PE=3 SV=1	0	15.1071088345871	13.9784946236559	3	29	3	1	279	30.255	7.05	High	High	High	2.8e6	4.0e6	7.6e6	0.501	71.2034842967987	3
High	IsMasterProtein	A6TFL2	L-threonine 3-dehydrogenase OS=Klebsiella pneumoniae subsp. pneumoniae (strain ATCC 700721 / MGH 78578) GN=tdh PE=3 SV=1	0	17.9703936636992	13.782991202346	3	33	3	1	341	37.203	6.24	High	High	High	4.3e6	1.9e6	3.2e6	0.719	43.889986038208	3
High	IsMasterProtein	B5XUB2	Agmatinase OS=Klebsiella pneumoniae (strain 342) GN=speB PE=3 SV=1	0	20.0077615209762	13.7254901960784	3	27	3	1	306	33.493	5.29	High	High	High	5.3e6	7.8e6	3.6e7	1.424	41.4904885292053	3
High	IsMasterProtein	B5XUF3	Peptide chain release factor 2 OS=Klebsiella pneumoniae (strain 342) GN=prfB PE=3 SV=1	0	26.8384894191461	13.6986301369863	3	14	3	1	365	41.178	4.78	High	High	High	5.0e6	1.1e7	2.0e7	0.551	32.7668616771698	3
High	IsMasterProtein	A6TCF2	HTH-type transcriptional regulator IscR OS=Klebsiella pneumoniae subsp. pneumoniae (strain ATCC 700721 / MGH 78578) GN=iscR PE=3 SV=1	0	10.357337668558	13.4969325153374	1	12	1	1	163	17.54	7.34	High	High	Not Found	5.5e6			0.259	47.043758392334	1
High	IsMasterProtein	A6TCE4	Peptidase B OS=Klebsiella pneumoniae subsp. pneumoniae (strain ATCC 700721 / MGH 78578) GN=pepB PE=3 SV=1	0	24.8415095929741	13.3177570093458	4	41	4	1	428	46.19	5.86	High	High	High	9.1e6	5.8e6	3.2e7	0.407	117.510479688644	4
High	IsMasterProtein	A6TE25	UPF0441 protein KPN78578_33850 OS=Klebsiella pneumoniae subsp. pneumoniae (strain ATCC 700721 / MGH 78578) GN=KPN78578_33850 PE=3 SV=1	0	13.7408420676403	13.0044843049327	2	22	2	1	223	23.365	9.09	High	High	High		2.2e6	7.0e6	0.425	52.8253989219666	2
High	IsMasterProtein	A6T5E9	N utilization substance protein B homolog OS=Klebsiella pneumoniae subsp. pneumoniae (strain ATCC 700721 / MGH 78578) GN=nusB PE=3 SV=1	0	6.4282171232195	12.9496402877698	2	17	2	1	139	15.754	6.8	High	High	High			1.2e7	0.52	20.1401295661926	2
High	IsMasterProtein	A6T5R2	Cysteine--tRNA ligase OS=Klebsiella pneumoniae subsp. pneumoniae (strain ATCC 700721 / MGH 78578) GN=cysS PE=3 SV=1	0	29.008076514839	12.7982646420824	3	76	3	1	461	52.135	5.49	High	High	High	6.3e6	5.9e6	9.0e6	0.616	181.727658748627	3
High	IsMasterProtein	B5Y235	Isoleucine--tRNA ligase OS=Klebsiella pneumoniae (strain 342) GN=ileS PE=3 SV=1	0	49.8894332737557	12.7931769722815	9	59	9	1	938	104.379	6.1	High	High	High	1.3e7	6.4e6	1.4e7	0.559	132.91489470005	9
High	IsMasterProtein	A6TBQ0	Elongation factor P-like protein OS=Klebsiella pneumoniae subsp. pneumoniae (strain ATCC 700721 / MGH 78578) GN=KPN78578_25600 PE=3 SV=1	0	9.53573033813229	12.6315789473684	2	16	2	1	190	21.471	5.01	High	High	High		6.7e6	2.5e7	0.668	38.7621423006058	2
High	IsMasterProtein	A6T4J7	RNA polymerase-associated protein RapA OS=Klebsiella pneumoniae subsp. pneumoniae (strain ATCC 700721 / MGH 78578) GN=rapA PE=3 SV=1	0	19.2153209799111	12.603305785124	6	40	6	1	968	109.547	5.24	High	High	High	5.4e6	3.7e6		0.302	38.0320321321487	6
High	IsMasterProtein	A6TDW8	tRNA (guanine-N(7)-)-methyltransferase OS=Klebsiella pneumoniae subsp. pneumoniae (strain ATCC 700721 / MGH 78578) GN=trmB PE=3 SV=1	0.00641025641025641	4.29767934361716	12.5523012552301	1	7	1	1	239	26.996	7.68	High	High	Not Found	3.8e6			0.668	4.94753050804138	1
High	IsMasterProtein	B5Y274	Purine nucleoside phosphorylase DeoD-type OS=Klebsiella pneumoniae (strain 342) GN=deoD PE=3 SV=1	0	6.91358051574211	12.5523012552301	3	7	3	1	239	25.928	5.86	High	High	High			2.2e7	0.501	6.79421389102936	3
High	IsMasterProtein	A6T4T0	3-methyl-2-oxobutanoate hydroxymethyltransferase OS=Klebsiella pneumoniae subsp. pneumoniae (strain ATCC 700721 / MGH 78578) GN=panB PE=3 SV=1	0.00641025641025641	4.52461940685664	12.5475285171103	1	3	1	1	263	28.009	6.15	High	Not Found	Not Found	4.2e6			0.233	6.93063592910767	1
High	IsMasterProtein	A6TF98	Bifunctional polymyxin resistance protein ArnA OS=Klebsiella pneumoniae subsp. pneumoniae (strain ATCC 700721 / MGH 78578) GN=arnA PE=3 SV=1	0	34.1384681083077	12.4054462934947	4	26	4	1	661	73.998	6.33	High	High	Not Found	1.2e7	9.6e6		0.365	67.891651391983	4
High	IsMasterProtein	B5XXK6	Glucans biosynthesis protein G OS=Klebsiella pneumoniae (strain 342) GN=mdoG PE=3 SV=1	0	35.5371161392525	12.3287671232877	4	44	4	1	511	57.785	8.28	High	High	High	8.0e6	4.2e6	1.1e7	0.487	107.444936513901	4
High	IsMasterProtein	A6TG35	ATP synthase epsilon chain OS=Klebsiella pneumoniae subsp. pneumoniae (strain ATCC 700721 / MGH 78578) GN=atpC PE=3 SV=1	0	20.5309654329746	12.2302158273381	1	37	1	1	139	15.055	6.28	High	High	High	1.8e6	1.0e7	6.2e7	0.931	114.200324296951	1
High	IsMasterProtein	A6THY6	Ribosomal RNA small subunit methyltransferase C OS=Klebsiella pneumoniae subsp. pneumoniae (strain ATCC 700721 / MGH 78578) GN=rsmC PE=3 SV=1	0	11.5906840300263	11.9883040935673	2	11	2	1	342	37.337	6.24	High	High	Not Found	6.7e6			0.274	27.5275509357452	2
High	IsMasterProtein	A6T702	Cytidylate kinase OS=Klebsiella pneumoniae subsp. pneumoniae (strain ATCC 700721 / MGH 78578) GN=cmk PE=3 SV=1	0	10.1959786681862	11.8942731277533	1	7	1	1	227	24.859	5.39	High	High	Not Found	2.9e6	2.2e6		0.425	23.8704414367676	1
High	IsMasterProtein	A6TCF3	tRNA (cytidine/uridine-2'-O-)-methyltransferase TrmJ OS=Klebsiella pneumoniae subsp. pneumoniae (strain ATCC 700721 / MGH 78578) GN=trmJ PE=3 SV=1	0.00641025641025641	3.83327394441995	11.8852459016393	1	1	1	1	244	26.781	6.42	Not Found	High	Not Found				0.259	0	1
High	IsMasterProtein	B5Y275	Phosphopentomutase OS=Klebsiella pneumoniae (strain 342) GN=deoB PE=3 SV=1	0	21.9026529214314	11.7936117936118	4	31	4	1	407	44.255	5.25	High	High	High	3.5e6	4.6e5	5.5e5	0.616	58.0818583965302	4
High	IsMasterProtein	A6TGM5	Xaa-Pro dipeptidase OS=Klebsiella pneumoniae subsp. pneumoniae (strain ATCC 700721 / MGH 78578) GN=pepQ PE=3 SV=1	0	20.7868821571846	11.7381489841986	5	51	5	1	443	50.123	6.19	High	High	High	5.8e6	3.9e6	1.9e7	0.616	76.5293029546738	5
High	IsMasterProtein	A6T8U4	UPF0482 protein KPN78578_15540 OS=Klebsiella pneumoniae subsp. pneumoniae (strain ATCC 700721 / MGH 78578) GN=KPN78578_15540 PE=3 SV=1	0	4.94043658209873	11.5044247787611	1	2	1	1	113	12.894	8.65	Not Found	Not Found	High				0.389	5.56883978843689	1
High	IsMasterProtein	P33906	ATP-dependent RNA helicase DeaD OS=Klebsiella pneumoniae GN=deaD PE=3 SV=3	0	30.7009133673362	11.1975116640747	4	55	4	1	643	71.899	8.1	High	High	High	6.5e6	8.9e6	7.5e6	0.324	141.950318574905	4
High	IsMasterProtein	A6TB02	RNA chaperone ProQ OS=Klebsiella pneumoniae subsp. pneumoniae (strain ATCC 700721 / MGH 78578) GN=proQ PE=3 SV=1	0	12.1003122128632	11.1111111111111	2	21	2	1	225	24.959	9.8	High	High	High	1.8e6	7.9e6	2.7e5	0.292	58.2308869361877	2
High	IsMasterProtein	A6TCA1	4-hydroxy-tetrahydrodipicolinate synthase OS=Klebsiella pneumoniae subsp. pneumoniae (strain ATCC 700721 / MGH 78578) GN=dapA PE=3 SV=1	0	25.6241253647104	10.958904109589	2	32	2	1	292	31.142	6.1	High	High	High	1.1e7	1.1e7	1.0e7	0.54	95.3638628721237	2
High	IsMasterProtein	Q48485	UDP-galactopyranose mutase OS=Klebsiella pneumoniae GN=rfbD PE=1 SV=1	0	11.5625772479088	10.9375	3	19	3	1	384	44.429	6.52	High	High	High	1.6e6		3.6e6	0.468	17.1925616264343	3
Low	IsMasterProtein	A6TAE4	Cysteine desulfurase OS=Klebsiella pneumoniae subsp. pneumoniae (strain ATCC 700721 / MGH 78578) GN=sufS PE=3 SV=1	0.0623781676413255	1.6763354643919	10.8374384236453	1	5	1	1	406	43.722	6.19	Not Found	High	Not Found				0	0	1
High	IsMasterProtein	A6T4W0	Iron-sulfur cluster insertion protein ErpA OS=Klebsiella pneumoniae subsp. pneumoniae (strain ATCC 700721 / MGH 78578) GN=erpA PE=3 SV=1	0	8.0588862729629	10.5263157894737	1	12	1	1	114	12.143	4.41	Not Found	High	High		2.9e6	7.3e6	0.468	33.7715892791748	1
Low	IsMasterProtein	P20440	Pullulanase secretion protein PulS OS=Klebsiella pneumoniae GN=pulS PE=1 SV=1	0.0623781676413255	1.66574735766577	10.4	1	2	1	1	125	13.799	9.58	Not Found	Not Found	High			1.4e7	0.389	0	1
High	IsMasterProtein	B5XNC0	Large-conductance mechanosensitive channel OS=Klebsiella pneumoniae (strain 342) GN=mscL PE=3 SV=1	0	5.90239567112559	10.2189781021898	1	20	1	1	137	15.054	7.25	High	High	High	4.2e6		1.0e7	0.468	46.2120625972748	1
High	IsMasterProtein	A6T5B1	UPF0178 protein KPN78578_03210 OS=Klebsiella pneumoniae subsp. pneumoniae (strain ATCC 700721 / MGH 78578) GN=KPN78578_03210 PE=3 SV=1	0	5.51314464472306	9.86842105263158	1	3	1	1	152	16.849	7.99	Not Found	High	High			7.3e6	0.259	8.11365747451782	1
High	IsMasterProtein	A6THE7	UPF0307 protein KPN78578_45570 OS=Klebsiella pneumoniae subsp. pneumoniae (strain ATCC 700721 / MGH 78578) GN=KPN78578_45570 PE=3 SV=1	0	5.51161809893378	9.83606557377049	2	5	2	1	183	21.305	5.35	Not Found	High	Not Found				0.468	1.67538142204285	2
High	IsMasterProtein	A6T6T1	Ribosomal protein S12 methylthiotransferase RimO OS=Klebsiella pneumoniae subsp. pneumoniae (strain ATCC 700721 / MGH 78578) GN=rimO PE=3 SV=1	0	18.6976943806398	9.75056689342404	2	24	2	1	441	49.536	5.71	High	High	High	4.6e6		1.8e7	0.28	25.7546961307526	2
High	IsMasterProtein	A6TEK2	GTPase Obg OS=Klebsiella pneumoniae subsp. pneumoniae (strain ATCC 700721 / MGH 78578) GN=obg PE=3 SV=1	0	10.439546723452	9.69387755102041	2	19	2	1	392	43.55	4.89	High	High	High	4.0e6	4.2e6	5.1e6	0.233	57.5139758586884	2
High	IsMasterProtein	A6T7Z4	Exoribonuclease 2 OS=Klebsiella pneumoniae subsp. pneumoniae (strain ATCC 700721 / MGH 78578) GN=rnb PE=3 SV=1	0	17.8109856881451	9.62732919254658	4	17	4	1	644	72.306	5.62	High	High	High		4.8e6	6.4e6	0.245	36.5521656274796	4
High	IsMasterProtein	A6TCD5	Cytoskeleton protein RodZ OS=Klebsiella pneumoniae subsp. pneumoniae (strain ATCC 700721 / MGH 78578) GN=rodZ PE=3 SV=1	0	8.2145588290042	9.36555891238671	2	12	2	1	331	35.18	6.57	High	High	High	2.7e6		2.6e7	0.468	14.5462321043015	2
High	IsMasterProtein	A6T5N2	Adenine phosphoribosyltransferase OS=Klebsiella pneumoniae subsp. pneumoniae (strain ATCC 700721 / MGH 78578) GN=apt PE=3 SV=1	0	5.73589084369419	9.2896174863388	1	1	1	1	183	20.065	5.41	Not Found	High	Not Found				0.233	0	1
High	IsMasterProtein	A6TGU8	Chorismate pyruvate-lyase OS=Klebsiella pneumoniae subsp. pneumoniae (strain ATCC 700721 / MGH 78578) GN=ubiC PE=3 SV=1	0.00641025641025641	3.00418936832396	9.09090909090909	1	2	1	1	165	18.567	5.6	Not Found	High	Not Found				0.233	3.36969757080078	1
Low	IsMasterProtein	A6TAX3	Probable septum site-determining protein MinC OS=Klebsiella pneumoniae subsp. pneumoniae (strain ATCC 700721 / MGH 78578) GN=minC PE=3 SV=1	0.0601202404809619	1.79805693659835	9.05172413793103	1	2	1	1	232	24.901	6.64	Not Found	High	Not Found				0.179	2.50981426239014	1
High	IsMasterProtein	A6TEQ3	Malate dehydrogenase OS=Klebsiella pneumoniae subsp. pneumoniae (strain ATCC 700721 / MGH 78578) GN=mdh PE=3 SV=1	0	11.7119583550687	8.97435897435897	2	10	2	1	312	32.406	5.74	High	High	High	1.7e6	1.2e6	6.2e6	0.259	32.0841377973557	2
High	IsMasterProtein	A6TBX4	NADH-quinone oxidoreductase subunit A OS=Klebsiella pneumoniae subsp. pneumoniae (strain ATCC 700721 / MGH 78578) GN=nuoA PE=3 SV=2	0	4.83564714421556	8.78378378378378	1	6	1	1	148	16.554	9.35	High	High	High	2.0e6	1.3e6		0.468	9.24973344802856	1
High	IsMasterProtein	A6TFA0	UDP-4-amino-4-deoxy-L-arabinose--oxoglutarate aminotransferase OS=Klebsiella pneumoniae subsp. pneumoniae (strain ATCC 700721 / MGH 78578) GN=arnB PE=3 SV=2	0	5.54729852073951	8.70712401055409	2	3	2	1	379	41.294	6.62	High	High	Not Found				0.259	4.59124600887299	2
High	IsMasterProtein	B5XYE8	Thiazole synthase OS=Klebsiella pneumoniae (strain 342) GN=thiG PE=3 SV=1	0	10.7775554250801	8.59375	2	28	1	1	256	26.714	5.27	High	High	Not Found		9.5e6		0.425	51.9573713541031	2
High	IsMasterProtein	B5XXP0	NAD(P)H dehydrogenase (quinone) OS=Klebsiella pneumoniae (strain 342) GN=KPK_3530 PE=3 SV=1	0	9.13106182166709	8.58585858585858	1	18	1	1	198	20.882	6.27	High	High	High	7.4e6	3.2e6	1.1e7	0.292	58.3884241580963	1
High	IsMasterProtein	P45599	Ferric uptake regulation protein OS=Klebsiella pneumoniae GN=fur PE=1 SV=2	0	5.9734667354767	8.38709677419355	1	3	1	1	155	17.768	6.68	Not Found	High	Not Found				0.259	5.06414818763733	1
High	IsMasterProtein	A6TCD4	4-hydroxy-3-methylbut-2-en-1-yl diphosphate synthase (flavodoxin) OS=Klebsiella pneumoniae subsp. pneumoniae (strain ATCC 700721 / MGH 78578) GN=ispG PE=3 SV=1	0	15.8197639922792	8.31099195710456	4	45	4	1	373	40.701	6.71	High	High	High	3.5e6	1.2e7	1.0e7	0.445	76.3407347202301	4
High	IsMasterProtein	A6TBK7	Methionine--tRNA ligase OS=Klebsiella pneumoniae subsp. pneumoniae (strain ATCC 700721 / MGH 78578) GN=metG PE=3 SV=1	0	27.4652022951237	8.27178729689808	4	69	4	1	677	76.104	5.53	High	High	Not Found	9.9e6	9.8e6		0.252	157.047057271004	4
High	IsMasterProtein	B5XQ21	Formate-dependent phosphoribosylglycinamide formyltransferase OS=Klebsiella pneumoniae (strain 342) GN=purT PE=3 SV=1	0	11.4926089371707	8.16326530612245	1	6	1	1	392	41.888	5.47	High	High	Not Found	1.0e7	1.2e7		0.222	17.2366230487823	1
High	IsMasterProtein	A6TH77	Phosphatidylserine decarboxylase proenzyme OS=Klebsiella pneumoniae subsp. pneumoniae (strain ATCC 700721 / MGH 78578) GN=psd PE=3 SV=1	0.00641025641025641	2.9017024635053	8.125	1	2	1	1	320	35.472	6.43	High	Not Found	Not Found				0.129	6.95551919937134	1
High	IsMasterProtein	A6T7R0	Peptide methionine sulfoxide reductase MsrB OS=Klebsiella pneumoniae subsp. pneumoniae (strain ATCC 700721 / MGH 78578) GN=msrB PE=3 SV=1	0.00641025641025641	4.040767750949	8.02919708029197	1	1	1	1	137	15.282	6.16	High	Not Found	Not Found	8.7e5			0.389	2.45639204978943	1
High	IsMasterProtein	A6TE31	Bifunctional protein HldE OS=Klebsiella pneumoniae subsp. pneumoniae (strain ATCC 700721 / MGH 78578) GN=hldE PE=3 SV=1	0	10.8427794019293	7.9664570230608	3	11	3	1	477	51.12	5.21	High	High	High	5.7e6		3.6e6	0.304	20.6273173093796	3
High	IsMasterProtein	A6T4R5	S-adenosylmethionine decarboxylase proenzyme OS=Klebsiella pneumoniae subsp. pneumoniae (strain ATCC 700721 / MGH 78578) GN=speD PE=3 SV=2	0	5.68761105062941	7.95454545454545	1	4	1	1	264	30.473	5.39	Not Found	High	Not Found		2.3e6		0.166	5.04695916175842	1
High	IsMasterProtein	P40785	Nucleoside-specific channel-forming protein tsx OS=Klebsiella aerogenes (strain ATCC 13048 / DSM 30053 / JCM 1235 / KCTC 2190 / NBRC 13534 / NCIMB 10102 / NCTC 10006) GN=tsx PE=3 SV=2	0	7.0314936562122	7.82312925170068	2	17	2	1	294	33.553	5.33	High	High	High	1.1e7			0.389	34.0055296421051	2
Medium	IsMasterProtein	B5XWN4	Transcriptional regulator SlyA OS=Klebsiella pneumoniae (strain 342) GN=slyA PE=3 SV=1	0.0366598778004073	1.97510403989252	7.63888888888889	1	1	1	1	144	16.538	7.05	Not Found	Not Found	High				0.259	1.64964735507965	1
Medium	IsMasterProtein	A6TGJ0	Protein CyaY OS=Klebsiella pneumoniae subsp. pneumoniae (strain ATCC 700721 / MGH 78578) GN=cyaY PE=3 SV=1	0.0143737166324435	2.25703932978585	7.54716981132075	1	2	1	1	106	12.214	4.49	Not Found	Not Found	High				0.389	2.59298515319824	1
High	IsMasterProtein	B5XTG0	Orotate phosphoribosyltransferase OS=Klebsiella pneumoniae (strain 342) GN=pyrE PE=3 SV=1	0.00641025641025641	4.61690307005091	7.51173708920188	1	8	1	1	213	23.647	5.68	High	High	High		6.2e6		0.179	21.6200981140137	1
High	IsMasterProtein	A6T9K7	NAD-dependent malic enzyme OS=Klebsiella pneumoniae subsp. pneumoniae (strain ATCC 700721 / MGH 78578) GN=maeA PE=3 SV=1	0	21.1010740945361	7.43362831858407	2	15	2	1	565	62.732	5.49	High	High	Not Found	6.7e6	8.3e6		0.334	46.1248738765717	2
High	IsMasterProtein	B5Y1K6	UPF0325 protein KPK_4555 OS=Klebsiella pneumoniae (strain 342) GN=KPK_4555 PE=3 SV=1	0	4.84254323186577	7.03125	1	11	1	1	128	15.087	7.18	High	High	High	2.8e6	1.5e6	2.0e6	0.233	6.1029144525528	1
High	IsMasterProtein	A6TI09	Probable phosphoglycerate mutase GpmB OS=Klebsiella pneumoniae subsp. pneumoniae (strain ATCC 700721 / MGH 78578) GN=gpmB PE=3 SV=1	0	7.9100948885606	6.97674418604651	1	17	1	1	215	23.853	6.21	High	High	High		4.7e6	1.8e7	0.194	15.7995855808258	1
Medium	IsMasterProtein	A6TDS1	UPF0149 protein KPN78578_32810 OS=Klebsiella pneumoniae subsp. pneumoniae (strain ATCC 700721 / MGH 78578) GN=KPN78578_32810 PE=3 SV=1	0.0104166666666667	2.73945162736302	6.77083333333333	1	4	1	1	192	21.208	4.4	High	Not Found	High				0.468	5.20382452011108	1
Medium	IsMasterProtein	P37424	Leucine-responsive regulatory protein OS=Klebsiella pneumoniae GN=lrp PE=3 SV=3	0.0104166666666667	2.56527145822024	6.70731707317073	1	10	1	1	164	18.861	8.78	High	High	Not Found		1.4e6		0.259	13.4685533046722	1
High	IsMasterProtein	A6T4H8	4-hydroxy-tetrahydrodipicolinate reductase OS=Klebsiella pneumoniae subsp. pneumoniae (strain ATCC 700721 / MGH 78578) GN=dapB PE=3 SV=1	0	12.1543439400165	6.59340659340659	1	8	1	1	273	28.63	6.18	High	High	Not Found		1.9e7		0.129	29.7179844379425	1
High	IsMasterProtein	A6T701	3-phosphoshikimate 1-carboxyvinyltransferase OS=Klebsiella pneumoniae subsp. pneumoniae (strain ATCC 700721 / MGH 78578) GN=aroA PE=3 SV=1	0	12.9448581947453	6.55737704918033	2	14	2	1	427	46.01	5.62	High	High	High	3.4e6	7.4e6		0.318	35.6676129102707	2
High	IsMasterProtein	A6T561	Gamma-glutamyl phosphate reductase OS=Klebsiella pneumoniae subsp. pneumoniae (strain ATCC 700721 / MGH 78578) GN=proA PE=3 SV=1	0	10.1395444203704	6.47482014388489	2	7	2	1	417	44.78	5.74	High	High	High				0.179	14.1103489398956	2
Medium	IsMasterProtein	B5XQ04	Holliday junction ATP-dependent DNA helicase RuvA OS=Klebsiella pneumoniae (strain 342) GN=ruvA PE=3 SV=1	0.0123711340206186	2.4936302829045	6.40394088669951	1	6	1	1	203	22.115	5.96	Not Found	High	High		5.8e6	4.8e6	0.259	4.36894273757935	1
High	IsMasterProtein	A6TBX2	NADH-quinone oxidoreductase subunit C/D OS=Klebsiella pneumoniae subsp. pneumoniae (strain ATCC 700721 / MGH 78578) GN=nuoC PE=3 SV=1	0	13.898000651156	6.31229235880399	3	18	3	1	602	69.066	6.24	High	High	High	2.9e6		3.0e6	0.218	38.3675683736801	3
High	IsMasterProtein	B5XZ36	ATP-dependent protease subunit HslV OS=Klebsiella pneumoniae (strain 342) GN=hslV PE=3 SV=1	0.00641025641025641	4.7436864369106	6.25	1	8	1	1	176	18.988	6.39	High	High	High				0.778	9.98401272296906	1
High	IsMasterProtein	A6TBX3	NADH-quinone oxidoreductase subunit B OS=Klebsiella pneumoniae subsp. pneumoniae (strain ATCC 700721 / MGH 78578) GN=nuoB PE=3 SV=1	0	6.51088563062108	6.25	1	4	1	1	224	25.502	5.99	High	High	Not Found	7.0e6			0.166	9.13185322284698	1
High	IsMasterProtein	A6TGI8	Porphobilinogen deaminase OS=Klebsiella pneumoniae subsp. pneumoniae (strain ATCC 700721 / MGH 78578) GN=hemC PE=3 SV=1	0	6.79479563605186	6.0702875399361	1	4	1	1	313	33.78	5.83	High	High	Not Found		8.5e6		0.116	10.9825923442841	1
High	IsMasterProtein	A6TG45	tRNA uridine 5-carboxymethylaminomethyl modification enzyme MnmG OS=Klebsiella pneumoniae subsp. pneumoniae (strain ATCC 700721 / MGH 78578) GN=mnmG PE=3 SV=1	0	25.438673310217	6.04133545310016	2	27	2	1	629	70.056	6.64	High	High	High	6.0e6	2.4e5	3.6e6	0.283	18.0321364402771	2
High	IsMasterProtein	A6TDR5	Glycine dehydrogenase (decarboxylating) OS=Klebsiella pneumoniae subsp. pneumoniae (strain ATCC 700721 / MGH 78578) GN=gcvP PE=3 SV=1	0	7.82712639413004	5.95611285266458	2	8	2	1	957	104.486	6.05	High	High	High	1.7e6	4.8e5		0.139	4.81662905216217	2
High	IsMasterProtein	A6TDV7	UPF0301 protein KPN78578_33170 OS=Klebsiella pneumoniae subsp. pneumoniae (strain ATCC 700721 / MGH 78578) GN=KPN78578_33170 PE=3 SV=1	0	6.20238626984692	5.88235294117647	1	10	1	1	187	20.79	5.11	High	High	High		1.8e6	3.5e6	0.233	28.763135433197	1
Medium	IsMasterProtein	P52689	Probable HTH-type transcriptional regulator LtrA OS=Klebsiella pneumoniae GN=ltrA PE=4 SV=1	0.0444444444444444	1.88206616496036	5.8252427184466	1	1	1	1	309	34.336	8.19	High	Not Found	Not Found				0.145	2.31713795661926	1
High	IsMasterProtein	A6T748	3-hydroxydecanoyl-[acyl-carrier-protein] dehydratase OS=Klebsiella pneumoniae subsp. pneumoniae (strain ATCC 700721 / MGH 78578) GN=fabA PE=3 SV=1	0.00641025641025641	3.22213837582376	5.81395348837209	1	18	1	1	172	19.072	6.02	High	High	High				0.292	12.3234117031097	1
High	IsMasterProtein	A6TBT7	Ubiquinone biosynthesis O-methyltransferase OS=Klebsiella pneumoniae subsp. pneumoniae (strain ATCC 700721 / MGH 78578) GN=ubiG PE=3 SV=1	0	5.45593195564972	5.78512396694215	1	4	1	1	242	26.634	6.6	Not Found	High	High			1.1e7	0.166	7.28586411476135	1
High	IsMasterProtein	B5Y2Y3	Peptide methionine sulfoxide reductase MsrA OS=Klebsiella pneumoniae (strain 342) GN=msrA PE=3 SV=1	0	6.83803338363593	5.68720379146919	1	8	1	1	211	23.165	6.35	High	High	Not Found	3.1e6	5.0e6		0.233	10.8456454277039	1
High	IsMasterProtein	A6TCD6	Dual-specificity RNA methyltransferase RlmN OS=Klebsiella pneumoniae subsp. pneumoniae (strain ATCC 700721 / MGH 78578) GN=rlmN PE=3 SV=1	0	5.2972001256596	5.67010309278351	2	8	2	1	388	43.348	6.99	High	High	High			1.7e7	0.202	10.0769374370575	2
High	IsMasterProtein	A6TG08	Membrane protein insertase YidC OS=Klebsiella pneumoniae subsp. pneumoniae (strain ATCC 700721 / MGH 78578) GN=yidC PE=3 SV=1	0	7.50565001742383	5.65693430656934	2	25	2	1	548	61.425	9.04	High	High	High	2.2e6	3.7e6	5.3e6	0.202	54.1292526721954	2
High	IsMasterProtein	A6T9H1	Pyrroloquinoline-quinone synthase OS=Klebsiella pneumoniae subsp. pneumoniae (strain ATCC 700721 / MGH 78578) GN=pqqC PE=1 SV=1	0.00641025641025641	4.76321090059071	5.57768924302789	1	2	1	1	251	29.011	6.99	Not Found	Not Found	High				0.129	6.28636002540588	1
High	IsMasterProtein	A6T5I9	HMP-PP phosphatase OS=Klebsiella pneumoniae subsp. pneumoniae (strain ATCC 700721 / MGH 78578) GN=cof PE=3 SV=1	0.00641025641025641	3.97592501269257	5.51470588235294	1	11	1	1	272	30.339	6.14	High	High	Not Found				0.155	13.9095683097839	1
Medium	IsMasterProtein	A6TF13	3-dehydroquinate synthase OS=Klebsiella pneumoniae subsp. pneumoniae (strain ATCC 700721 / MGH 78578) GN=aroB PE=3 SV=1	0.0104166666666667	2.73002032335468	5.49450549450549	1	2	1	1	364	39.188	5.69	High	Not Found	Not Found				0.122	5.02143216133118	1
High	IsMasterProtein	A6TEU1	Methionyl-tRNA formyltransferase OS=Klebsiella pneumoniae subsp. pneumoniae (strain ATCC 700721 / MGH 78578) GN=fmt PE=3 SV=1	0	8.33208031468264	5.3968253968254	1	4	1	1	315	34.001	6.32	High	High	Not Found	1.7e6	7.9e6		0.136	11.8945775032043	1
High	IsMasterProtein	A6TFR2	Glycerol kinase OS=Klebsiella pneumoniae subsp. pneumoniae (strain ATCC 700721 / MGH 78578) GN=glpK PE=3 SV=1	0.00641025641025641	4.56272520258988	5.36779324055666	1	2	1	1	503	56.063	5.69	High	Not Found	Not Found	1.6e7			0.077	6.39412093162537	1
High	IsMasterProtein	A6T710	3-deoxy-manno-octulosonate cytidylyltransferase OS=Klebsiella pneumoniae subsp. pneumoniae (strain ATCC 700721 / MGH 78578) GN=kdsB PE=3 SV=1	0	7.11041819785038	5.24193548387097	1	20	1	1	248	27.316	5.38	High	High	High	2.2e6	8.6e5	2.2e6	0.145	67.1158618927002	1
High	IsMasterProtein	A6TG68	Probable GTP-binding protein EngB OS=Klebsiella pneumoniae subsp. pneumoniae (strain ATCC 700721 / MGH 78578) GN=engB PE=3 SV=1	0.00641025641025641	3.9381706927053	5.23809523809524	1	4	1	1	210	23.517	7.43	High	Not Found	High				0.212	8.23756015300751	1
High	IsMasterProtein	A6TGG1	Ketol-acid reductoisomerase (NADP(+)) OS=Klebsiella pneumoniae subsp. pneumoniae (strain ATCC 700721 / MGH 78578) GN=ilvC PE=3 SV=1	0	9.48847591571797	5.09164969450102	2	14	2	1	491	53.917	5.36	High	High	High	2.7e6		5.3e6	0.145	30.0808901786804	2
Low	IsMasterProtein	A6TAC4	4-hydroxy-2-oxovalerate aldolase OS=Klebsiella pneumoniae subsp. pneumoniae (strain ATCC 700721 / MGH 78578) GN=mhpE PE=3 SV=1	0.0623781676413255	1.69940451611004	5.02958579881657	1	7	1	1	338	35.958	6.47	Not Found	Not Found	High			1.2e7	0.155	5.32796955108643	1
High	IsMasterProtein	A6TBN8	GTP cyclohydrolase 1 OS=Klebsiella pneumoniae subsp. pneumoniae (strain ATCC 700721 / MGH 78578) GN=folE PE=3 SV=1	0	6.84345084866822	4.95495495495496	1	18	1	1	222	24.949	7.62	High	High	High	7.1e6	1.2e7	4.6e7	0.166	43.1319671869278	1
Medium	IsMasterProtein	A6TDG3	Thymidylate synthase OS=Klebsiella pneumoniae subsp. pneumoniae (strain ATCC 700721 / MGH 78578) GN=thyA PE=3 SV=1	0.0104166666666667	2.71152719940022	4.92424242424242	1	6	1	1	264	30.287	6.37	High	High	Not Found				0.179	3.31432032585144	1
High	IsMasterProtein	A6T562	Glutamate 5-kinase OS=Klebsiella pneumoniae subsp. pneumoniae (strain ATCC 700721 / MGH 78578) GN=proB PE=3 SV=1	0	9.39447947656253	4.90463215258856	1	6	1	1	367	39.093	6.7	High	High	Not Found	3.4e6	6.9e6		0.101	11.0504579544067	1
Medium	IsMasterProtein	A6T5D8	Queuine tRNA-ribosyltransferase OS=Klebsiella pneumoniae subsp. pneumoniae (strain ATCC 700721 / MGH 78578) GN=tgt PE=3 SV=1	0.0204918032786885	2.04234483305651	4.8	1	1	1	1	375	42.54	6.48	Not Found	High	Not Found		9.0e6		0.101	2.05602884292603	1
High	IsMasterProtein	A6TES6	Ribosomal protein L11 methyltransferase OS=Klebsiella pneumoniae subsp. pneumoniae (strain ATCC 700721 / MGH 78578) GN=prmA PE=3 SV=1	0.00641025641025641	3.45992091119583	4.77815699658703	1	4	1	1	293	31.852	4.54	Not Found	Not Found	High				0.179	2.03963494300842	1
High	IsMasterProtein	A6TC47	DNA ligase OS=Klebsiella pneumoniae subsp. pneumoniae (strain ATCC 700721 / MGH 78578) GN=ligA PE=3 SV=1	0	12.3853080366043	4.76900149031297	2	10	2	1	671	73.561	5.86	High	High	High	1.4e6		3.3e6	0.11	31.5577735900879	2
High	IsMasterProtein	A6T4G3	4-hydroxy-3-methylbut-2-enyl diphosphate reductase OS=Klebsiella pneumoniae subsp. pneumoniae (strain ATCC 700721 / MGH 78578) GN=ispH PE=3 SV=1	0	4.96417017474717	4.74683544303798	1	5	1	1	316	34.426	5.2	High	High	Not Found	4.2e6	1.4e7		0.136	5.92291879653931	1
Low	IsMasterProtein	A6TBG6	Uridine kinase OS=Klebsiella pneumoniae subsp. pneumoniae (strain ATCC 700721 / MGH 78578) GN=udk PE=3 SV=1	0.0623781676413255	1.67654163315053	4.69483568075117	1	2	1	1	213	24.405	7.24	High	Not Found	Not Found	8.4e5			0.179	0	1
High	IsMasterProtein	A6T5F3	1-deoxy-D-xylulose-5-phosphate synthase OS=Klebsiella pneumoniae subsp. pneumoniae (strain ATCC 700721 / MGH 78578) GN=dxs PE=3 SV=1	0.00641025641025641	4.77965546897855	4.67741935483871	2	3	2	1	620	67.318	6.58	Not Found	High	Not Found		9.6e5		0.155	5.43186950683594	2
High	IsMasterProtein	B5XZS6	Lipoyl synthase OS=Klebsiella pneumoniae (strain 342) GN=lipA PE=3 SV=1	0	5.19976421067265	4.67289719626168	1	10	1	1	321	36.067	7.94	High	High	Not Found	1.1e7			0.122	18.7492830753326	1
Low	IsMasterProtein	A6TEI9	Ribosome maturation factor RimP OS=Klebsiella pneumoniae subsp. pneumoniae (strain ATCC 700721 / MGH 78578) GN=rimP PE=3 SV=2	0.0623781676413255	1.72978714510376	4.66666666666667	1	4	1	1	150	16.719	4.7	High	Not Found	Not Found				0.334	0	1
Medium	IsMasterProtein	B5XW43	Peptidyl-tRNA hydrolase OS=Klebsiella pneumoniae (strain 342) GN=pth PE=3 SV=1	0.0404858299595142	1.91221858219046	4.63917525773196	1	1	1	1	194	21.087	9.16	High	Not Found	Not Found				0.194	0	1
High	IsMasterProtein	A6TCB3	Phosphoribosylformylglycinamidine cyclo-ligase OS=Klebsiella pneumoniae subsp. pneumoniae (strain ATCC 700721 / MGH 78578) GN=purM PE=3 SV=1	0	10.0853924322289	4.34782608695652	1	10	1	1	345	36.7	5	High	High	Not Found	1.1e7	3.7e6		0.166	34.8267455101013	1
High	IsMasterProtein	A6T4N4	UDP-N-acetylmuramate--L-alanine ligase OS=Klebsiella pneumoniae subsp. pneumoniae (strain ATCC 700721 / MGH 78578) GN=murC PE=3 SV=1	0	7.13077620328117	4.27698574338086	2	15	2	1	491	53.458	6.33	High	High	Not Found		7.9e6		0.245	8.88771116733551	2
High	IsMasterProtein	A6T4M5	Ribosomal RNA small subunit methyltransferase H OS=Klebsiella pneumoniae subsp. pneumoniae (strain ATCC 700721 / MGH 78578) GN=rsmH PE=3 SV=1	0	5.32057210338788	4.15335463258786	1	5	1	1	313	34.818	7.17	High	High	Not Found	1.5e6	2.5e6		0.129	5.54292321205139	1
High	IsMasterProtein	A6TA06	HTH-type transcriptional repressor PurR OS=Klebsiella pneumoniae subsp. pneumoniae (strain ATCC 700721 / MGH 78578) GN=purR PE=3 SV=1	0.00641025641025641	2.89448981523003	4.10557184750733	1	2	1	1	341	38.037	6.62	High	High	Not Found	4.4e6	5.9e6		0.122	3.35818946361542	1
High	IsMasterProtein	O85746	Tyrosine aminotransferase OS=Klebsiella pneumoniae GN=tyrB PE=1 SV=1	0	7.11475189221861	4.03022670025189	1	10	1	1	397	43.404	6.46	High	High	Not Found	7.2e6	8.3e6		0.093	20.9153594970703	1
High	IsMasterProtein	P45600	HTH-type transcriptional regulator CysB OS=Klebsiella pneumoniae GN=cysB PE=1 SV=2	0.00641025641025641	3.83923143813887	4.01234567901235	1	2	1	1	324	35.941	7.37	Not Found	Not Found	High			1.2e6	0.129	4.69352984428406	1
High	IsMasterProtein	A6T766	Ribosomal RNA large subunit methyltransferase I OS=Klebsiella pneumoniae subsp. pneumoniae (strain ATCC 700721 / MGH 78578) GN=rlmI PE=3 SV=2	0.00641025641025641	3.4459956789881	4	1	2	1	1	400	44.631	7.99	Not Found	High	Not Found				0.096	4.53537440299988	1
High	IsMasterProtein	A6TGU6	Maltoporin 2 OS=Klebsiella pneumoniae subsp. pneumoniae (strain ATCC 700721 / MGH 78578) GN=lamB2 PE=3 SV=1	0	5.52944251478273	3.96270396270396	1	4	1	1	429	47.747	4.97	High	Not Found	High			4.8e5	0.089	5.30549764633179	1
High	IsMasterProtein	P27218	Sucrose porin OS=Klebsiella pneumoniae GN=scrY PE=3 SV=1	0	34.9029256978542	3.96039603960396	1	34	1	1	505	55.616	5.92	High	High	High	8.4e6	4.4e6	5.1e7	0.233	96.2836511135101	1
High	IsMasterProtein	A6TGQ4	Uroporphyrinogen decarboxylase OS=Klebsiella pneumoniae subsp. pneumoniae (strain ATCC 700721 / MGH 78578) GN=hemE PE=3 SV=1	0	5.89414932561486	3.95480225988701	1	3	1	1	354	39.187	6.37	High	High	Not Found				0.129	7.31828701496124	1
High	IsMasterProtein	A6TB40	tRNA U34 carboxymethyltransferase OS=Klebsiella pneumoniae subsp. pneumoniae (strain ATCC 700721 / MGH 78578) GN=cmoB PE=3 SV=1	0	7.60730304674033	3.89221556886228	1	6	1	1	334	38.203	6.1	High	High	High	1.4e6		6.1e6	0.116	19.2031586170197	1
High	IsMasterProtein	B5XZH9	Protein FdhE homolog OS=Klebsiella pneumoniae (strain 342) GN=fdhE PE=3 SV=1	0.00641025641025641	4.26256879948542	3.88349514563107	1	4	1	1	309	34.603	5.67	High	High	Not Found	2.5e6	8.1e5		0.136	8.35757255554199	1
High	IsMasterProtein	A6TB00	Protease HtpX OS=Klebsiella pneumoniae subsp. pneumoniae (strain ATCC 700721 / MGH 78578) GN=htpX PE=3 SV=1	0	5.81587664576033	3.74149659863946	1	18	1	1	294	32.025	6.7	High	High	High	1.7e6			0.233	46.164711356163	1
Medium	IsMasterProtein	A6TC48	Cell division protein ZipA OS=Klebsiella pneumoniae subsp. pneumoniae (strain ATCC 700721 / MGH 78578) GN=zipA PE=3 SV=1	0.0143737166324435	2.2390500485891	3.68271954674221	1	2	1	1	353	39.191	6.47	High	Not Found	Not Found				0.233	2.06049823760986	1
High	IsMasterProtein	A6TEJ0	Argininosuccinate synthase OS=Klebsiella pneumoniae subsp. pneumoniae (strain ATCC 700721 / MGH 78578) GN=argG PE=3 SV=1	0	5.45979570015794	3.57941834451902	1	2	1	1	447	49.781	5.64	High	High	Not Found		4.1e6		0.083	4.65221691131592	1
High	IsMasterProtein	A6TGG9	ATP-dependent RNA helicase RhlB OS=Klebsiella pneumoniae subsp. pneumoniae (strain ATCC 700721 / MGH 78578) GN=rhlB PE=3 SV=1	0.00641025641025641	4.19531548509306	3.56294536817102	1	1	1	1	421	47.078	7.27	Not Found	High	Not Found		8.5e6		0.089	2.14052510261536	1
Medium	IsMasterProtein	P00761	Trypsin OS=Sus scrofa PE=1 SV=1	0.0104166666666667	2.71376814597145	3.46320346320346	1	40	1	1	231	24.394	7.18	High	High	High				0.194	1.62248003482819	1
High	IsMasterProtein	P27217	Sucrose-6-phosphate hydrolase OS=Klebsiella pneumoniae GN=scrB PE=1 SV=3	0	6.96457026181545	3.43347639484979	1	4	1	1	466	52.674	6.14	High	High	Not Found	3.4e6	6.8e6		0.105	10.0784513950348	1
Low	IsMasterProtein	A6TEB9	Transcriptional regulator LsrR OS=Klebsiella pneumoniae subsp. pneumoniae (strain ATCC 700721 / MGH 78578) GN=lsrR PE=3 SV=1	0.0524193548387097	1.82333006733185	3.40557275541796	1	5	1	1	323	34.43	6.57	High	High	Not Found				0.136	2.06179714202881	1
Low	IsMasterProtein	A6TFJ1	L-seryl-tRNA(Sec) selenium transferase OS=Klebsiella pneumoniae subsp. pneumoniae (strain ATCC 700721 / MGH 78578) GN=selA PE=3 SV=1	0.0623781676413255	1.6976690713156	3.03030303030303	1	1	1	1	462	50.512	6.84	Not Found	Not Found	High			3.1e5	0.075	0	1
Medium	IsMasterProtein	A6TGV0	Glycerol-3-phosphate acyltransferase OS=Klebsiella pneumoniae subsp. pneumoniae (strain ATCC 700721 / MGH 78578) GN=plsB PE=3 SV=1	0.0123711340206186	2.39859193946532	2.97397769516729	1	2	1	1	807	91.234	8.63	High	High	Not Found	3.7e6			0.049	2.26861977577209	1
High	IsMasterProtein	B5XZ20	Phosphoenolpyruvate carboxylase OS=Klebsiella pneumoniae (strain 342) GN=ppc PE=3 SV=1	0	9.48620008985957	2.8312570781427	2	6	2	1	883	98.865	6.14	High	High	Not Found	4.1e6			0.08	14.2174786329269	2
High	IsMasterProtein	B5XXK0	UPF0176 protein KPK_3487 OS=Klebsiella pneumoniae (strain 342) GN=KPK_3487 PE=3 SV=1	0.00641025641025641	4.37427609047424	2.82485875706215	1	2	1	1	354	40.153	5.96	Not Found	Not Found	High			3.4e6	0.101	4.55327558517456	1
Medium	IsMasterProtein	A6TFK0	L-lactate dehydrogenase OS=Klebsiella pneumoniae subsp. pneumoniae (strain ATCC 700721 / MGH 78578) GN=lldD PE=3 SV=1	0.0104166666666667	2.57446577950174	2.79187817258883	1	9	1	1	394	42.981	6.89	High	High	High				0.105	0	1
Medium	IsMasterProtein	A6TDR7	Aminomethyltransferase OS=Klebsiella pneumoniae subsp. pneumoniae (strain ATCC 700721 / MGH 78578) GN=gcvT PE=3 SV=1	0.0104166666666667	2.6929320493387	2.74725274725275	1	8	1	1	364	39.79	5.36	High	High	High	1.1e6	5.1e6		0.122	1.65875256061554	1
Medium	IsMasterProtein	A6T7K3	tRNA-specific 2-thiouridylase MnmA OS=Klebsiella pneumoniae subsp. pneumoniae (strain ATCC 700721 / MGH 78578) GN=mnmA PE=3 SV=2	0.0104166666666667	2.77391588402418	2.71739130434783	1	1	1	1	368	40.991	5.06	Not Found	Not Found	High				0.116	2.1013548374176	1
High	IsMasterProtein	P08470	PTS system sucrose-specific EIIBC component OS=Salmonella typhimurium GN=scrA PE=3 SV=2	0	10.4572167352508	2.63157894736842	1	11	1	1	456	47.834	8.31	High	High	High		1.4e6	4.9e6	0.52	18.5784945487976	1
Medium	IsMasterProtein	A6TFG7	Glyoxylate/hydroxypyruvate reductase B OS=Klebsiella pneumoniae subsp. pneumoniae (strain ATCC 700721 / MGH 78578) GN=ghrB PE=3 SV=1	0.0123711340206186	2.47716468633947	2.47678018575851	1	8	1	1	323	35.41	6.23	Not Found	High	High			1.2e6	0.122	7.00582480430603	1
High	IsMasterProtein	A6TCE7	Chaperone protein HscA OS=Klebsiella pneumoniae subsp. pneumoniae (strain ATCC 700721 / MGH 78578) GN=hscA PE=3 SV=1	0	7.4024144982478	2.43506493506494	1	4	1	1	616	65.355	5.1	High	High	Not Found	2.3e6	2.2e6		0.066	11.7050511837006	1
High	IsMasterProtein	A6T716	Chromosome partition protein MukB OS=Klebsiella pneumoniae subsp. pneumoniae (strain ATCC 700721 / MGH 78578) GN=mukB PE=3 SV=1	0	10.8157885452143	2.42914979757085	2	8	2	1	1482	169.451	5.39	High	Not Found	High	4.6e6			0.046	18.8167924880981	2
High	IsMasterProtein	P14829	DNA gyrase subunit A OS=Klebsiella oxytoca GN=gyrA PE=3 SV=1	0	9.27389183678258	2.3972602739726	2	14	2	1	876	97.095	5.1	High	High	High	2.6e7	8.1e6	1.2e7	0.084	18.4458461999893	2
Low	IsMasterProtein	A6TBS0	Nucleoid-associated protein KPN78578_25800 OS=Klebsiella pneumoniae subsp. pneumoniae (strain ATCC 700721 / MGH 78578) GN=KPN78578_25800 PE=3 SV=1	0.0601202404809619	1.81304366453459	2.38805970149254	1	3	1	1	335	37.859	4.86	Not Found	High	High				0.129	1.69569873809814	1
High	IsMasterProtein	B5XZM7	Bifunctional protein GlmU OS=Klebsiella pneumoniae (strain 342) GN=glmU PE=3 SV=1	0.00641025641025641	3.27984069659404	1.97368421052632	1	7	1	1	456	49.173	6.25	High	High	High	1.7e6	5.5e6	1.2e7	0.105	12.0429521799088	1
High	IsMasterProtein	A6TCV4	Glutamate--cysteine ligase OS=Klebsiella pneumoniae subsp. pneumoniae (strain ATCC 700721 / MGH 78578) GN=gshA PE=3 SV=1	0.00641025641025641	3.35941919351035	1.93050193050193	1	2	1	1	518	58.064	5.52	Not Found	Not Found	High			3.4e6	0.101	0	1
High	IsMasterProtein	B5XUB1	Biosynthetic arginine decarboxylase OS=Klebsiella pneumoniae (strain 342) GN=speA PE=3 SV=1	0.00641025641025641	3.60906489289662	1.89873417721519	1	2	1	1	632	70.974	4.97	Not Found	High	Not Found		6.2e6		0.08	0	1
High	IsMasterProtein	A6TF41	HTH-type transcriptional regulator MalT OS=Klebsiella pneumoniae subsp. pneumoniae (strain ATCC 700721 / MGH 78578) GN=malT PE=3 SV=1	0	7.23254728190223	1.66481687014428	1	6	1	1	901	103.08	6.48	High	High	High	7.9e5		1.7e6	0.042	15.2508071660995	1
Medium	IsMasterProtein	P45413	Citrate lyase alpha chain OS=Klebsiella pneumoniae GN=citF PE=1 SV=1	0.0366598778004073	1.97551433230083	1.5748031496063	1	1	1	1	508	54.634	6.42	Not Found	Not Found	High				0.077	1.91550385951996	1
High	IsMasterProtein	A6T7C6	Glucans biosynthesis glucosyltransferase H OS=Klebsiella pneumoniae subsp. pneumoniae (strain ATCC 700721 / MGH 78578) GN=mdoH PE=3 SV=1	0	7.46890445312997	1.42517814726841	1	20	1	1	842	96.021	8.73	High	High	High	4.8e5	1.4e6	3.8e6	0.054	43.9817036390305	1
Low	IsMasterProtein	A6T6D8	Potassium-transporting ATPase ATP-binding subunit OS=Klebsiella pneumoniae subsp. pneumoniae (strain ATCC 700721 / MGH 78578) GN=kdpB PE=3 SV=1	0.0623781676413255	1.66015121696236	1.31964809384164	1	3	1	1	682	72.206	7.9	Not Found	Not Found	High				0.07	3.3942791223526	1
Low	IsMasterProtein	Q48452	Putative tyrosine-protein kinase in cps region OS=Klebsiella pneumoniae PE=1 SV=1	0.0623781676413255	1.71896663275227	0.969529085872576	1	5	1	1	722	80.351	7.9	High	High	Not Found				0.047	5.31587946414948	1
