# Supplementary material for: Disruption of KPC-producing Klebsiella pneumoniae membrane via induction of oxidative stress by cinnamon bark (Cinnamomum verum J. Presl) essential oil
Source: PLoS One. 2019 Apr 2;14(4):e0214326. doi: 10.1371/journal.pone.0214326 (PMC6445408; doi:10.1371/journal.pone.0214326)
Supplement: S1 Attachment — (ZIP) [file pone.0214326.s001.zip › S1 Attachment/Control BR3/Control3_070917_01_PSMs.txt]

Checked	Confidence	Identifying Node	PSM Ambiguity	Annotated Sequence	Modifications	# Protein Groups	# Proteins	Master Protein Accessions	Protein Accessions	# Missed Cleavages	Charge	DeltaScore	DeltaCn	Rank	Search Engine Rank	m/z [Da]	MH+ [Da]	DeltaM [ppm]	Deltam/z [Da]	Activation Type	MS Order	Isolation Interference [%]	Ion Inject Time [ms]	RT [min]	First Scan	Spectrum File	Ions Matched	XCorr	Area	Apex RT [min]	Percolator q-Value	Percolator PEP
False	High	Sequest HT (A2)	Unambiguous	[R].DQVDYMDVSTQqVVSVGASLIPFLEHDDANR.[A]	Q12(Deamidated)	1	2	A6TGP0	B5XYF5; A6TGP0	0	3		0.0068	2	2	1150.54992675781	3449.63522701344	5.41306059531473	0.00622432781252173	CID	MS2		33.1	89.3359527784	80567	Control_CNB3_070917_02.raw	0/0	2.90639543533325			0	0.000551
False	High	Sequest HT (A2)	Unambiguous	[K].SLEEAGAEVEVK.[-]		1	2	A6TGN9	P0A299; A6TGN9	0	2	0.4654	0	1	1	630.819702148438	1260.63212766688	0.26983840834527	0.000170083437524227	HCD	MS2	5.001395	27.58	28.012903684	24011	Control_CNB3_070917_03.raw	0/0	2.59561944007874			0	2.09E-07
False	High	Sequest HT (A2)	Unambiguous	[K].GGFAEDDVVAVSK.[L]		1	1	A6TCJ1	A6TCJ1	0	2	0.7357	0	1	1	647.320373535156	1293.63347044031	1.04246817138427	0.000674285156264887	CID	MS2		17.11	28.011253424	24009	Control_CNB3_070917_03.raw	0/0	3.14094066619873			0	2.838E-07
False	High	Sequest HT (A2)	Unambiguous	[K].GGFAEDDVVAVSK.[L]		1	1	A6TCJ1	A6TCJ1	0	2	0.6469	0	1	1	647.320373535156	1293.63347044031	1.04246817138427	0.000674285156264887	HCD	MS2	39.94582	24.99567	28.0094290149333	24007	Control_CNB3_070917_03.raw	0/0	3.20389008522034			0	7.019E-09
False	High	Sequest HT (A2)	Unambiguous	[K].APVVVPAGVDVK.[IV]		1	2	A6TEV7	A6TEV7; B5XNA8	0	2	0.95	0	1	1	575.845336914063	1150.68339719813	0.314455079334206	0.000180919062586327	CID	MS2		7.259455	28.0053434090667	24002	Control_CNB3_070917_03.raw	0/0	2.59738445281982			0	4.899E-07
False	High	Sequest HT (A2)	Unambiguous	[R].AGENVGVLLR.[G]		1	1	A6TEX7	A6TEX7	0	2	0.4202	0	1	1	514.298828125	1027.59037962	0.885810946317187	0.000455125000144108	CID	MS2		3.11082	28.0044703885333	24001	Control_CNB3_070917_03.raw	0/0	2.38478684425354			0	1.314E-05
False	High	Sequest HT (A2)	Unambiguous	[K].APVVVPAGVDVK.[IV]		1	2	A6TEV7	A6TEV7; B5XNA8	0	2	0.9363	0	1	1	575.845336914063	1150.68339719813	0.314455079334206	0.000180919062586327	HCD	MS2	8.677448	8.580389	28.0038391096	24000	Control_CNB3_070917_03.raw	0/0	2.51321601867676			0	3.004E-07
False	High	Sequest HT (A2)	Unambiguous	[R].AGENVGVLLR.[G]		1	1	A6TEX7	A6TEX7	0	2	0.6115	0	1	1	514.298828125	1027.59037962	0.885810946317187	0.000455125000144108	HCD	MS2	1.982155	0.01454734	28.0037631773333	23999	Control_CNB3_070917_03.raw	0/0	1.57062411308289			0	2.377E-05
False	High	Sequest HT (A2)	Unambiguous	[K].HQKPVPALNQPGGIVEK.[E]		1	2	A6TEW1	B5XNA4; A6TEW1	0	3	0.7945	0	1	1	604.675170898438	1812.01095943531	-0.928809572272963	-0.000561004895795728	CID	MS2		19.64182	27.9944523629333	23996	Control_CNB3_070917_03.raw	0/0	3.64632368087769			0	1.475E-08
False	High	Sequest HT (A2)	Unambiguous	[K].HQKPVPALNQPGGIVEK.[E]		1	2	A6TEW1	B5XNA4; A6TEW1	0	3	0.8448	0	1	1	604.675170898438	1812.01095943531	-0.928809572272963	-0.000561004895795728	HCD	MS2	49.23055	16.39842	27.9913648114667	23994	Control_CNB3_070917_03.raw	0/0	3.4845290184021			0	1.595E-09
False	High	Sequest HT (A2)	Unambiguous	[R].TFSIIKPNAVAK.[N]		1	1	A6TCD7	A6TCD7	0	3	0.8398	0	1	1	430.259063720703	1288.76263790211	0.224744391103895	9.65473697457734E-05	HCD	MS2	25.16935	28.37541	27.9801613352	23986	Control_CNB3_070917_03.raw	0/0	1.80699932575226			0	2.053E-05
False	High	Sequest HT (A2)	Unambiguous	[R].HYAHVDcPGHADYVK.[N]	C7(Carbamidomethyl)	1	1	A6TEX7	A6TEX7	0	4	0.7685	0	1	1	442.951904296875	1768.7857872975	-0.128004460908494	-5.66031250368582E-05	CID	MS2		15.82	27.9627513376	23967	Control_CNB3_070917_03.raw	0/0	3.36627411842346			0	0.0001776
False	High	Sequest HT (A2)	Unambiguous	[R].HYAHVDcPGHADYVK.[N]	C7(Carbamidomethyl)	1	1	A6TEX7	A6TEX7	0	4	0.5836	0	1	1	442.951904296875	1768.7857872975	-0.128004460908494	-5.66031250368582E-05	HCD	MS2	16.36837	34.765	27.9611537264	23965	Control_CNB3_070917_03.raw	0/0	3.76908421516418			0	1.396E-10
False	High	Sequest HT (A2)	Unambiguous	[R].GVNVLADAVK.[V]		1	3	A6TH53	O66026; B5Y368; A6TH53	0	2	0.7	0	1	1	493.287536621094	985.567796612188	0.127137071488934	6.26510937422609E-05	CID	MS2		15.66048	27.9538622968	23956	Control_CNB3_070917_03.raw	0/0	2.79505372047424			0	1.137E-05
False	High	Sequest HT (A2)	Unambiguous	[K].DLVESAPAALK.[E]		1	2	A6TGN9	P0A299; A6TGN9	0	2	0.7938	0	1	1	557.311645507813	1113.61601438563	0.897110411997649	0.000499517812613703	CID	MS2		1.970827	27.9530352746667	23955	Control_CNB3_070917_03.raw	0/0	2.91078925132751			0	1.318E-05
False	High	Sequest HT (A2)	Unambiguous	[R].GVNVLADAVK.[V]		1	3	A6TH53	O66026; B5Y368; A6TH53	0	2	0.5953	0	1	1	493.287536621094	985.567796612188	0.127137071488934	6.26510937422609E-05	HCD	MS2	14.0554	12.08742	27.9523830053333	23954	Control_CNB3_070917_03.raw	0/0	2.14826059341431			0	0.0003006
False	High	Sequest HT (A2)	Unambiguous	[R].KVIEAESLDLR.[Y]		1	2	A6TEI7	B5XSX4; A6TEI7	1	3	0.2236	0	1	1	424.910522460938	1272.71701412281	0.960295158090863	0.000407394270875254	CID	MS2		34.615	27.9428253832	23945	Control_CNB3_070917_03.raw	0/0	2.46422028541565	4209958.375	27.8813915252686	0	0.0003201
False	High	Sequest HT (A2)	Unambiguous	[R].KVIEAESLDLR.[Y]		1	2	A6TEI7	B5XSX4; A6TEI7	1	3	0.3263	0	1	1	424.910522460938	1272.71701412281	0.960295158090863	0.000407394270875254	HCD	MS2	65.05563	25.255	27.9411418653333	23943	Control_CNB3_070917_03.raw	0/0	2.36165308952332	4209958.375	27.8813915252686	0	8.61E-05
False	High	Sequest HT (A2)	Unambiguous	[K].EAYEILTDAQK.[R]		1	2	A6T4F5	B5Y241; A6T4F5	0	2	0.5036	0	1	1	640.822143554688	1280.63701047938	0.107430434098088	6.87896875888327E-05	CID	MS2		40.545	27.9390316786667	23941	Control_CNB3_070917_03.raw	0/0	2.75726699829102			0	3.784E-06
False	High	Sequest HT (A2)	Unambiguous	[K].EAYEILTDAQK.[R]		1	2	A6T4F5	B5Y241; A6T4F5	0	2	0.6053	0	1	1	640.822143554688	1280.63701047938	0.107430434098088	6.87896875888327E-05	HCD	MS2	0	31.9	27.9371963677333	23939	Control_CNB3_070917_03.raw	0/0	2.27853989601135			0	1.235E-05
False	High	Sequest HT (A2)	Unambiguous	[K].ITQGDDLAPGVLK.[I]		1	2	A6TGP0	B5XYF5; A6TGP0	0	2	0.7298	0	1	1	663.867309570313	1326.72734251063	0.74311527784133	0.000492955312552112	CID	MS2		37.26	27.9355755624	23937	Control_CNB3_070917_03.raw	0/0	2.4841148853302			0	1.002E-07
False	High	Sequest HT (A2)	Unambiguous	[K].ITQGDDLAPGVLK.[I]		1	2	A6TGP0	B5XYF5; A6TGP0	0	2	0.5819	0	1	1	663.867309570313	1326.72734251063	0.74311527784133	0.000492955312552112	HCD	MS2	0	28.105	27.9338630146667	23935	Control_CNB3_070917_03.raw	0/0	2.31878995895386			0	3.404E-08
False	High	Sequest HT (A2)	Unambiguous	[R].GDVVSDGPEAPHDILR.[L]		1	1	A6TGP1	A6TGP1	0	2	0.5119	0	1	1	838.914916992188	1676.82255735438	-0.764102701370246	-0.000640632812405784	CID	MS2		35.82	27.9307820781333	23932	Control_CNB3_070917_03.raw	0/0	2.95177435874939			0	5.741E-08
False	High	Sequest HT (A2)	Unambiguous	[R].GDVVSDGPEAPHDILR.[L]		1	1	A6TGP1	A6TGP1	0	2	0.3396	0	1	1	838.914916992188	1676.82255735438	-0.764102701370246	-0.000640632812405784	HCD	MS2	17.79965	41.49	27.9282386144	23931	Control_CNB3_070917_03.raw	0/0	2.67670083045959			0	5.847E-06
False	High	Sequest HT (A2)	Unambiguous	[R].YAGVGDIIK.[I]		1	1	A6TEW2	A6TEW2	0	2	0.2418	0	1	1	468.263305664063	935.519334698125	-0.346151865358753	-0.000161915937439971	CID	MS2		22.715	27.9078331621333	23906	Control_CNB3_070917_03.raw	0/0	1.53048932552338			0	0.00034
False	High	Sequest HT (A2)	Unambiguous	[K].ITVAVDATEEQVR.[E]		1	2	A6T6A3	B5XZR2; A6T6A3	0	2	0.3886	0	1	1	715.878295898438	1430.74931516688	0.535836206738662	0.000383323437517902	CID	MS2		25.975	27.8684264333333	23869	Control_CNB3_070917_03.raw	0/0	2.11066460609436	5421026.25	27.7369270324707	0	8.851E-05
False	High	Sequest HT (A2)	Unambiguous	[R].FLPNLHSHR.[F]		1	2	A6TFM8	A6TFM8; B5XTG6	0	3	0.5941	0	1	1	374.205017089844	1120.60049800953	-0.481108307620584	-0.000179710156165432	HCD	MS2	35.23553	38.875	27.8636312757333	23863	Control_CNB3_070917_03.raw	0/0	2.02167296409607			0	0.0001472
False	High	Sequest HT (A2)	Unambiguous	[R].VAFQAVIK.[A]		1	1	B5XQC9	B5XQC9	0	2	0.868	0	1	1	438.271087646484	875.534898662969	-0.0183511026380043	-8.0335155416833E-06	CID	MS2		14.82618	27.8579413784	23857	Control_CNB3_070917_03.raw	0/0	1.97250306606293			0	0.0006641
False	High	Sequest HT (A2)	Unambiguous	[R].SAGTYVQIVAR.[D]		1	1	A6TEW9	A6TEW9	0	2	0.8095	0	1	1	582.822204589844	1164.63713254969	-0.0130773025381096	-7.61515616432007E-06	CID	MS2		14.9683	27.8557331722667	23854	Control_CNB3_070917_03.raw	0/0	2.94417142868042			0	2.222E-05
False	High	Sequest HT (A2)	Unambiguous	[R].SAGTYVQIVAR.[D]		1	1	A6TEW9	A6TEW9	0	2	0.7343	0	1	1	582.822204589844	1164.63713254969	-0.0130773025381096	-7.61515616432007E-06	HCD	MS2	7.141723	13.81875	27.8540664592	23852	Control_CNB3_070917_03.raw	0/0	2.71137833595276			0	2.711E-07
False	High	Sequest HT (A2)	Unambiguous	[K].SLEEAGAEVEVK.[-]		1	2	A6TGN9	P0A299; A6TGN9	0	2	0.491	0	1	1	630.819702148438	1260.63212766688	0.26983840834527	0.000170083437524227	CID	MS2		20.62	28.0142533282667	24013	Control_CNB3_070917_03.raw	0/0	3.90900874137878			0	5.65E-07
False	High	Sequest HT (A2)	Unambiguous	[K].LTHIDFVR.[A]		2	2	B5XP25; A6TBR5	B5XP25; A6TBR5	0	3	0.7967	0	1	1	334.190582275391	1000.55719356617	-0.247315964074347	-8.24846093792075E-05	HCD	MS2	0	30.61	28.0159638170667	24015	Control_CNB3_070917_03.raw	0/0	1.82029509544373			0	0.0003469
False	High	Sequest HT (A2)	Unambiguous	[K].LTHIDFVR.[A]		2	2	B5XP25; A6TBR5	B5XP25; A6TBR5	0	3	0.8756	0	1	1	334.190582275391	1000.55719356617	-0.247315964074347	-8.24846093792075E-05	CID	MS2		22.87	28.0172805045333	24017	Control_CNB3_070917_03.raw	0/0	2.25207757949829			0	6.398E-07
False	High	Sequest HT (A2)	Unambiguous	[K].AIcAETGIAENVK.[I]	C3(Carbamidomethyl)	1	1	B5XNB4	B5XNB4	0	2	0.278	0	1	1	688.349792480469	1375.69230833094	2.7020293409949	0.00185857546872015	HCD	MS2	73.65613	29.605	28.0296968002667	24031	Control_CNB3_070917_03.raw	0/0	2.22527980804443	4791382.75	27.9555492401123	0	0.0007596
False	High	Sequest HT (A2)	Unambiguous	[K].VILSGEVTRPVTVR.[G]		1	1	B5XNB2	B5XNB2	0	3	0.9832	0	1	1	509.306915283203	1525.90619258961	0.0919844372636113	4.67865365105051E-05	CID	MS2		12.00615	28.2011746221333	24202	Control_CNB3_070917_03.raw	0/0	1.18919086456299			0	3.41E-06
False	High	Sequest HT (A2)	Unambiguous	[K].VILSGEVTRPVTVR.[G]		1	1	B5XNB2	B5XNB2	0	3	0.5918	0	1	1	509.306915283203	1525.90619258961	0.0919844372636113	4.67865365105051E-05	HCD	MS2	26.49515	0.03737408	28.2002829770667	24200	Control_CNB3_070917_03.raw	0/0	0.982420980930328			0	0.0009984
False	High	Sequest HT (A2)	Unambiguous	[R].DGYADGWAQAGTAR.[A]		1	1	A6TEV7	A6TEV7	0	2	0.6486	0	1	1	719.821105957031	1438.63493528406	0.245958262743889	0.000176922031187132	CID	MS2		19.7789	28.1759153085333	24178	Control_CNB3_070917_03.raw	0/0	3.70133757591248			0	3.911E-08
False	High	Sequest HT (A2)	Unambiguous	[R].GITINTSHVEYDTPTR.[H]		1	1	A6TEX7	A6TEX7	0	3	0.7778	0	1	1	601.967590332031	1803.88821773609	0.582434485701204	0.000350215364809022	CID	MS2		4.509594	28.1749634802667	24177	Control_CNB3_070917_03.raw	0/0	1.88927567005157			0	4.266E-10
False	High	Sequest HT (A2)	Unambiguous	[R].DGYADGWAQAGTAR.[A]		1	1	A6TEV7	A6TEV7	0	2	0.6146	0	1	1	719.821105957031	1438.63493528406	0.245958262743889	0.000176922031187132	HCD	MS2	7.110262	18.12691	28.1741359309333	24176	Control_CNB3_070917_03.raw	0/0	3.01436805725098			0	1.22E-09
False	High	Sequest HT (A2)	Unambiguous	[R].ADYADSFTEnGTHGSDSVESAAR.[E]	N10(Deamidated)	1	1	A6TCD7	A6TCD7	0	2	0.7844	0	1	1	1194.49768066406	2387.98808469813	0.943715031923221	0.00112678906242381	CID	MS2		41.7	28.1572433314667	24165	Control_CNB3_070917_03.raw	0/0	1.67168319225311	3135109.75	28.0618743896484	0	0.0005162
False	High	Sequest HT (A2)	Unambiguous	[R].ITHIPTGLVTQcQNDR.[S]	C12(Carbamidomethyl)	1	1	B5XUF3	B5XUF3	0	3	0.395	0	1	1	618.316040039063	1852.93356685719	0.0867528143814975	5.35823959471789E-05	CID	MS2		33.7	28.1192929304	24126	Control_CNB3_070917_03.raw	0/0	2.81252908706665			0	9.476E-07
False	High	Sequest HT (A2)	Unambiguous	[R].SQQQAGLLDTPIR.[Y]		1	1	Q9F663	Q9F663	0	2	0.8605	0	1	1	713.886108398438	1426.76494016688	0.0510573793875974	3.64234375638262E-05	CID	MS2		34.96	28.1154543493333	24122	Control_CNB3_070917_03.raw	0/0	2.584636926651			0	3.501E-06
False	High	Sequest HT (A2)	Unambiguous	[R].SQQQAGLLDTPIR.[Y]		1	1	Q9F663	Q9F663	0	2	0.6405	0	1	1	713.886108398438	1426.76494016688	0.0510573793875974	3.64234375638262E-05	HCD	MS2	30.2038	25.66	28.1137115954667	24120	Control_CNB3_070917_03.raw	0/0	2.41961574554443			0	0.0001078
False	High	Sequest HT (A2)	Unambiguous	[K].GFTSEITVTSnGK.[S]	N11(Deamidated)	1	1	P16481	P16481	0	2	0.7842	0	1	1	671.330139160156	1341.65300169031	-0.186284859413507	-0.000124964843679853	CID	MS2		21.685	28.1112783272	24117	Control_CNB3_070917_03.raw	0/0	4.16780519485474			0	1.593E-07
False	High	Sequest HT (A2)	Unambiguous	[R].LGAQQcQLSDDSLVR.[Q]	C6(Carbamidomethyl)	1	1	A6TD54	A6TD54	0	2	0.7538	0	1	1	845.415222167969	1689.82316770594	0.419562383033895	0.000354492968842379	CID	MS2		42.39	28.0930169485333	24099	Control_CNB3_070917_03.raw	0/0	3.98020792007446			0	9.746E-09
False	High	Sequest HT (A2)	Unambiguous	[R].ADYADSFTEnGTHGSDSVESAAR.[E]	N10(Deamidated)	1	1	A6TCD7	A6TCD7	0	3	0.9213	0	1	1	796.66845703125	2387.99081783375	2.08825097908152	0.00166223791662305	CID	MS2		21.89244	28.0919751837333	24098	Control_CNB3_070917_03.raw	0/0	2.67042970657349			0	3.042E-08
False	High	Sequest HT (A2)	Unambiguous	[R].LGAQQcQLSDDSLVR.[Q]	C6(Carbamidomethyl)	1	1	A6TD54	A6TD54	0	2	0.5967	0	1	1	845.415222167969	1689.82316770594	0.419562383033895	0.000354492968842379	HCD	MS2	6.239745	33.1	28.0910585645333	24097	Control_CNB3_070917_03.raw	0/0	4.24104022979736			0	1.474E-11
False	High	Sequest HT (A2)	Unambiguous	[R].ADYADSFTEnGTHGSDSVESAAR.[E]	N10(Deamidated)	1	1	A6TCD7	A6TCD7	0	3	0.8622	0	1	1	796.667297363281	2387.98733882984	0.631373027415328	0.000502569947873048	HCD	MS2	45.62701	19.86547	28.0902376626667	24096	Control_CNB3_070917_03.raw	0/0	2.8300404548645			0	1.832E-08
False	High	Sequest HT (A2)	Unambiguous	[K].AIAQVGTISANSDETVGK.[L]		1	3	A6TH53	O66026; B5Y368; A6TH53	0	2	0.7099	0	1	1	880.955871582031	1760.90446653406	1.12655532137254	0.000991877031196964	CID	MS2		44.05	27.8390236250667	23837	Control_CNB3_070917_03.raw	0/0	3.93425750732422	10134280.5	27.9111423492432	0	1.199E-10
False	High	Sequest HT (A2)	Unambiguous	[R].GITINTSHVEYDTPTR.[H]		1	1	A6TEX7	A6TEX7	0	2	0.79	0	1	1	902.447387695313	1803.88749876063	0.183864396679854	0.000165835312827767	CID	MS2		24.60096	28.0894295093333	24095	Control_CNB3_070917_03.raw	0/0	2.18791651725769			0	1.007E-08
False	High	Sequest HT (A2)	Unambiguous	[R].GITINTSHVEYDTPTR.[H]		1	1	A6TEX7	A6TEX7	0	2	0.8848	0	1	1	902.447387695313	1803.88749876063	0.183864396679854	0.000165835312827767	HCD	MS2	7.496346	21.265	28.0877126216	24093	Control_CNB3_070917_03.raw	0/0	3.55578875541687			0	1.495E-09
False	High	Sequest HT (A2)	Unambiguous	[R].QIVSNAGEEPSVVANnVK.[A]	N16(Deamidated)	1	3	A6TH53	O66026; B5Y368; A6TH53	0	2		0.021	3	3	928.474670410156	1855.94206419031	1.32936994081139	0.00123361515608011	CID	MS2		22.405	28.0801442821333	24087	Control_CNB3_070917_03.raw	0/0	4.20133543014526			0	9.043E-09
False	High	Sequest HT (A2)	Unambiguous	[R].QIVSNAGEEPSVVAnNVK.[A]	N15(Deamidated)	1	3	A6TH53	O66026; B5Y368; A6TH53	0	2	0.021	0	1	2	928.474670410156	1855.94206419031	1.32936994081139	0.00123361515608011	CID	MS2		22.405	28.0801442821333	24087	Control_CNB3_070917_03.raw	0/0	4.29184579849243			0	7.347E-09
False	High	Sequest HT (A2)	Unambiguous	[R].QIVSnAGEEPSVVANNVK.[A]	N5(Deamidated)	1	3	A6TH53	O66026; B5Y368; A6TH53	0	2	0.021	0	1	1	928.474670410156	1855.94206419031	1.32936994081139	0.00123361515608011	CID	MS2		22.405	28.0801442821333	24087	Control_CNB3_070917_03.raw	0/0	4.29442071914673			0	1.067E-10
False	High	Sequest HT (A2)	Unambiguous	[R].QIVSNAGEEPSVVANnVK.[A]	N16(Deamidated)	1	3	A6TH53	O66026; B5Y368; A6TH53	0	2		0.0212	2	2	928.474670410156	1855.94206419031	1.32936994081139	0.00123361515608011	HCD	MS2	9.578819	40.68	28.0784215584	24085	Control_CNB3_070917_03.raw	0/0	4.61999034881592			0	3.32E-08
False	High	Sequest HT (A2)	Unambiguous	[R].QIVSNAGEEPSVVAnNVK.[A]	N15(Deamidated)	1	3	A6TH53	O66026; B5Y368; A6TH53	0	2	0.0212	0	1	1	928.474670410156	1855.94206419031	1.32936994081139	0.00123361515608011	HCD	MS2	9.578819	40.68	28.0784215584	24085	Control_CNB3_070917_03.raw	0/0	4.7174334526062			0	9.588E-09
False	High	Sequest HT (A2)	Unambiguous	[R].SVDDVIAQVK.[Q]		1	1	B5XUB2	B5XUB2	0	2	0.1503	0	1	1	537.295837402344	1073.58439817469	0.636135475772076	0.000341472343734495	HCD	MS2	34.38663	20.83	28.0689029770667	24074	Control_CNB3_070917_03.raw	0/0	1.53082990646362			0	0.001165
False	High	Sequest HT (A2)	Unambiguous	[K].GAVPGATGSDLIVKPAVK.[A]		1	1	A6TEX2	A6TEX2	0	2	0.6772	0	1	1	840.489501953125	1679.97172727625	1.59583074211715	0.00134047312496932	CID	MS2		13.84	28.0666054469333	24071	Control_CNB3_070917_03.raw	0/0	2.84953474998474			0	1.114E-07
False	High	Sequest HT (A2)	Unambiguous	[K].GAVPGATGSDLIVKPAVK.[A]		1	1	A6TEX2	A6TEX2	0	2	0.6585	0	1	1	840.488098144531	1679.96891965906	-0.0754007568401799	-6.33354687806786E-05	HCD	MS2	0	39.93	28.0649431872	24069	Control_CNB3_070917_03.raw	0/0	4.07025241851807			0	1.775E-10
False	High	Sequest HT (A2)	Unambiguous	[K].LGADGNALFR.[Q]		1	1	A6T6F6	A6T6F6	0	2	0.5722	0	1	1	517.274841308594	1033.54240598719	-0.109528935936526	-5.66014061860187E-05	CID	MS2		27.685	28.0455981405333	24047	Control_CNB3_070917_03.raw	0/0	1.94395887851715			0	7.207E-05
False	High	Sequest HT (A2)	Unambiguous	[K].LGADGNALFR.[Q]		1	1	A6T6F6	A6T6F6	0	2	0.5668	0	1	1	517.274841308594	1033.54240598719	-0.109528935936526	-5.66014061860187E-05	HCD	MS2	28.38051	17.23	28.0441187712	24045	Control_CNB3_070917_03.raw	0/0	1.87323999404907			0	0.000221
False	High	Sequest HT (A2)	Unambiguous	[K].INPAGAPNYVPGEYK.[L]		1	2	A6T5H9	A6T5H9; B5Y0U3	0	2	0.7597	0	1	1	795.401611328125	1589.79594602625	0.0710507900450818	5.64781249750013E-05	CID	MS2		31.81	28.0384692456	24039	Control_CNB3_070917_03.raw	0/0	2.58221101760864	7180414.875	27.9488544464111	0	1.431E-06
False	High	Sequest HT (A2)	Unambiguous	[K].INPAGAPNYVPGEYK.[L]		1	2	A6T5H9	A6T5H9; B5Y0U3	0	2	0.7343	0	1	1	795.401611328125	1589.79594602625	0.0710507900450818	5.64781249750013E-05	HCD	MS2	0	22.015	28.0367897744	24037	Control_CNB3_070917_03.raw	0/0	3.35429358482361	7180414.875	27.9488544464111	0	1.198E-08
False	High	Sequest HT (A2)	Unambiguous	[K].AIcAETGIAENVK.[I]	C3(Carbamidomethyl)	1	1	B5XNB4	B5XNB4	0	2	0.4563	0	1	1	688.349792480469	1375.69230833094	2.7020293409949	0.00185857546872015	CID	MS2		31.525	28.031108792	24033	Control_CNB3_070917_03.raw	0/0	2.52335858345032	4791382.75	27.9555492401123	0	1.549E-05
False	High	Sequest HT (A2)	Unambiguous	[R].AAVPADWAVGDK.[T]		1	1	Q9F663	Q9F663	0	2	0.8007	0	1	1	600.306823730469	1199.60637083094	0.714852447874411	0.000428770468829498	CID	MS2		5.944284	28.088389772	24094	Control_CNB3_070917_03.raw	0/0	2.76402354240417			0	1.398E-05
False	High	Sequest HT (A2)	Unambiguous	[-].MQVSVETTQGLGR.[R]		1	2	A6T5H9	A6T5H9; B5Y0U3	0	2	0.4706	0	1	1	703.359130859375	1405.71098508875	0.424097847471344	0.000298079375056659	HCD	MS2	0	24.535	28.2040410157333	24205	Control_CNB3_070917_03.raw	0/0	2.7229597568512			0	1.061E-06
False	High	Sequest HT (A2)	Unambiguous	[K].AIAQVGTISANSDETVGK.[L]		1	3	A6TH53	O66026; B5Y368; A6TH53	0	2	0.7444	0	1	1	880.955871582031	1760.90446653406	1.12655532137254	0.000991877031196964	HCD	MS2	0	33.1	27.8370989453333	23835	Control_CNB3_070917_03.raw	0/0	3.56038856506348	10134280.5	27.9111423492432	0	2.684E-10
False	High	Sequest HT (A2)	Unambiguous	[K].VLcTASIDEGVPR.[F]	C3(Carbamidomethyl)	1	1	B5XTF9	B5XTF9	0	2	0.3636	0	1	1	708.861145019531	1416.71501340906	-0.0895458330635211	-6.34304687245901E-05	HCD	MS2	0	29.335	27.8328009557333	23830	Control_CNB3_070917_03.raw	0/0	2.08825755119324			0	3.687E-07
False	High	Sequest HT (A2)	Unambiguous	[K].SLEEAGAEVEVK.[-]		1	2	A6TGN9	P0A299; A6TGN9	0	2	0.5538	0	1	1	630.819580078125	1260.63188352625	0.0761731149417436	4.80131250242266E-05	CID	MS2		17.11	27.6436298872	23645	Control_CNB3_070917_03.raw	0/0	3.90211534500122			0	4.159E-07
False	High	Sequest HT (A2)	Unambiguous	[K].SLEEAGAEVEVK.[-]		1	2	A6TGN9	P0A299; A6TGN9	0	2	0.4636	0	1	1	630.819580078125	1260.63188352625	0.0761731149417436	4.80131250242266E-05	HCD	MS2	2.445205	20.71229	27.6421403557333	23643	Control_CNB3_070917_03.raw	0/0	2.61054134368896			0	1.706E-07
False	High	Sequest HT (A2)	Unambiguous	[K].GGFAEDDVVAVSK.[L]		1	1	A6TCJ1	A6TCJ1	0	2	0.7704	0	1	1	647.319763183594	1293.63224973719	0.0988435470703493	6.39335937648866E-05	CID	MS2		11.77797	27.6367447496	23637	Control_CNB3_070917_03.raw	0/0	3.18390870094299			0	1.37E-06
False	High	Sequest HT (A2)	Unambiguous	[K].GGFAEDDVVAVSK.[L]		1	1	A6TCJ1	A6TCJ1	0	2	0.581	0	1	1	647.319763183594	1293.63224973719	0.0988435470703493	6.39335937648866E-05	HCD	MS2	12.63699	11.6183	27.6353386242667	23635	Control_CNB3_070917_03.raw	0/0	3.27079129219055			0	2.266E-09
False	High	Sequest HT (A2)	Unambiguous	[K].APVVVPAGVDVK.[IV]		1	2	A6TEV7	A6TEV7; B5XNA8	0	2	0.9775	0	1	1	575.845153808594	1150.68303098719	-0.00380018840373248	-2.18640616367338E-06	CID	MS2		6.161272	27.6345680706667	23634	Control_CNB3_070917_03.raw	0/0	2.67121529579163			0	2.382E-07
False	High	Sequest HT (A2)	Unambiguous	[R].AGENVGVLLR.[G]		1	1	A6TEX7	A6TEX7	0	2	0.4262	0	1	1	514.298583984375	1027.58989133875	0.410639426411131	0.000210984375144108	CID	MS2		2.989215	27.6336949173333	23633	Control_CNB3_070917_03.raw	0/0	2.3674852848053			0	1.212E-05
False	High	Sequest HT (A2)	Unambiguous	[K].APVVVPAGVDVK.[IV]		1	2	A6TEV7	A6TEV7; B5XNA8	0	2	0.9544	0	1	1	575.845153808594	1150.68303098719	-0.00380018840373248	-2.18640616367338E-06	HCD	MS2	6.207963	6.165354	27.6329989514667	23632	Control_CNB3_070917_03.raw	0/0	2.406334400177			0	4.208E-08
False	High	Sequest HT (A2)	Unambiguous	[R].AGENVGVLLR.[G]		1	1	A6TEX7	A6TEX7	0	2	0.8086	0	1	1	514.298583984375	1027.58989133875	0.410639426411131	0.000210984375144108	HCD	MS2	1.476865	0.01	27.6329249858667	23631	Control_CNB3_070917_03.raw	0/0	1.62286758422852			0	0.000293
False	High	Sequest HT (A2)	Unambiguous	[K].LTHIDFVR.[A]		2	2	B5XP25; A6TBR5	B5XP25; A6TBR5	0	3	0.9055	0	1	1	334.190246582031	1000.55618648609	-1.25383496721958	-0.000418177968754208	CID	MS2		40.36	27.6111916962667	23615	Control_CNB3_070917_03.raw	0/0	2.00874590873718			0	1.339E-06
False	High	Sequest HT (A2)	Unambiguous	[K].HQKPVPALNQPGGIVEK.[E]		1	2	A6TEW1	B5XNA4; A6TEW1	0	3	0.7483	0	1	1	604.675170898438	1812.01095943531	-0.928809572272963	-0.000561004895795728	CID	MS2		16.04592	27.6103644762667	23614	Control_CNB3_070917_03.raw	0/0	2.86379051208496			0	6.724E-08
False	High	Sequest HT (A2)	Unambiguous	[K].LTHIDFVR.[A]		2	2	B5XP25; A6TBR5	B5XP25; A6TBR5	0	3	0.9128	0	1	1	334.190246582031	1000.55618648609	-1.25383496721958	-0.000418177968754208	HCD	MS2	20.47281	30.475	27.6094938621333	23613	Control_CNB3_070917_03.raw	0/0	1.95422995090485			0	0.0005023
False	High	Sequest HT (A2)	Unambiguous	[K].HQKPVPALNQPGGIVEK.[E]		1	2	A6TEW1	B5XNA4; A6TEW1	0	3	0.9241	0	1	1	604.675170898438	1812.01095943531	-0.928809572272963	-0.000561004895795728	HCD	MS2	49.57695	23.86356	27.6084062224	23612	Control_CNB3_070917_03.raw	0/0	2.90105390548706			0	7.26E-08
False	High	Sequest HT (A2)	Unambiguous	[R].GVNVLADAVK.[V]		1	3	A6TH53	O66026; B5Y368; A6TH53	0	2	0.6877	0	1	1	493.287445068359	985.567613506719	-0.0586497334968863	-2.89016406327391E-05	CID	MS2		10.98166	27.6046274666667	23607	Control_CNB3_070917_03.raw	0/0	2.68927025794983			0	1.105E-05
False	High	Sequest HT (A2)	Unambiguous	[K].DLVESAPAALK.[E]		1	2	A6TGN9	P0A299; A6TGN9	0	2	0.7911	0	1	1	557.311340332031	1113.61540403406	0.349029114523251	0.000194342031363703	CID	MS2		2.066746	27.6038002936	23606	Control_CNB3_070917_03.raw	0/0	2.91527628898621			0	1.167E-05
False	High	Sequest HT (A2)	Unambiguous	[R].GVNVLADAVK.[V]		1	3	A6TH53	O66026; B5Y368; A6TH53	0	2	0.6169	0	1	1	493.287445068359	985.567613506719	-0.0586497334968863	-2.89016406327391E-05	HCD	MS2	7.174996	9.11162	27.6031460242667	23605	Control_CNB3_070917_03.raw	0/0	2.00780558586121			0	0.0007395
False	High	Sequest HT (A2)	Unambiguous	[K].DLVESAPAALK.[E]		1	2	A6TGN9	P0A299; A6TGN9	0	2	0.7483	0	1	1	557.311340332031	1113.61540403406	0.349029114523251	0.000194342031363703	HCD	MS2	0.8104305	0.01	27.6030720253333	23604	Control_CNB3_070917_03.raw	0/0	1.47363865375519			0	0.0009774
False	High	Sequest HT (A2)	Unambiguous	[K].VGAEVEEGEDYIR.[I]		1	3	A6T701	A6T701; B5XY87; P24497	0	2	0.8375	0	1	1	733.342407226563	1465.67753782313	-2.04047663643983	-0.00149534343745472	CID	MS2		38.1	27.5683580672	23584	Control_CNB3_070917_03.raw	0/0	2.83111715316772			0	1.523E-05
False	High	Sequest HT (A2)	Unambiguous	[R].YTcPQYQEGMLDSK.[A]	C3(Carbamidomethyl)	1	2	A6T6A3	B5XZR2; A6T6A3	0	2	1	0	1	1	860.371215820313	1719.73515501063	-0.0745634377704572	-6.41146873867626E-05	CID	MS2		25.27	27.56739142	23583	Control_CNB3_070917_03.raw	0/0	1.97822248935699	17673377.5625	27.539134979248	0	1.163E-06
False	High	Sequest HT (A2)	Unambiguous	[K].VGAEVEEGEDYIR.[I]		1	3	A6T701	A6T701; B5XY87; P24497	0	2	0.6082	0	1	1	733.343627929688	1465.67997922938	-0.374761494217186	-0.000274640312454721	HCD	MS2	0	29.065	27.5664873274667	23582	Control_CNB3_070917_03.raw	0/0	3.19040751457214			0	8.972E-07
False	High	Sequest HT (A2)	Unambiguous	[R].YTcPQYQEGMLDSK.[A]	C3(Carbamidomethyl)	1	2	A6T6A3	B5XZR2; A6T6A3	0	2	1	0	1	1	860.371215820313	1719.73515501063	-0.0745634377704572	-6.41146873867626E-05	HCD	MS2	31.41582	37.275	27.5657020128	23581	Control_CNB3_070917_03.raw	0/0	2.02158188819885	17673377.5625	27.539134979248	0	4.723E-07
False	High	Sequest HT (A2)	Unambiguous	[K].ITQGDDLAPGVLK.[I]		1	2	A6TGP0	B5XYF5; A6TGP0	0	2	0.6027	0	1	1	663.8671875	1326.72709837	0.559097960490631	0.000370885000052112	CID	MS2		40.545	27.5611254962667	23576	Control_CNB3_070917_03.raw	0/0	2.19126796722412	3118063.5625	27.4937896728516	0	5.731E-07
False	High	Sequest HT (A2)	Unambiguous	[K].ITQGDDLAPGVLK.[I]		1	2	A6TGP0	B5XYF5; A6TGP0	0	2	0.4	0	1	1	663.8671875	1326.72709837	0.559097960490631	0.000370885000052112	HCD	MS2	0	31.9	27.5593127064	23574	Control_CNB3_070917_03.raw	0/0	2.19714593887329	3118063.5625	27.4937896728516	0	1.501E-07
False	High	Sequest HT (A2)	Unambiguous	[R].EcITSLVSR.[G]	C2(Carbamidomethyl)	1	1	B5XTJ1	B5XTJ1	0	2	0.4326	0	1	1	532.773742675781	1064.54020872156	-0.245954423135343	-0.000130914218669176	HCD	MS2	59.44762	17.665	27.5564355621333	23570	Control_CNB3_070917_03.raw	0/0	1.78472304344177			0	0.001157
False	High	Sequest HT (A2)	Unambiguous	[R].STVGHDLNLDVcGK.[C]	C12(Carbamidomethyl)	1	2	A6TGC6	A6TGC6; B5XZ32	0	2	0.5311	0	1	1	757.866882324219	1514.72648801844	-0.184529361010359	-0.000139755781258799	CID	MS2		33.1	27.5447110965333	23560	Control_CNB3_070917_03.raw	0/0	2.08628082275391	6371388.625	27.5445041656494	0	2.737E-05
False	High	Sequest HT (A2)	Unambiguous	[R].STVGHDLNLDVcGK.[C]	C12(Carbamidomethyl)	1	2	A6TGC6	A6TGC6; B5XZ32	0	2	0.6789	0	1	1	757.866882324219	1514.72648801844	-0.184529361010359	-0.000139755781258799	HCD	MS2	37.36689	32.62	27.5432071114667	23558	Control_CNB3_070917_03.raw	0/0	2.45978045463562	6371388.625	27.5445041656494	0	5.187E-07
False	High	Sequest HT (A2)	Unambiguous	[K].ITVAVDATEEQVR.[E]		1	2	A6T6A3	B5XZR2; A6T6A3	0	2	0.4737	0	1	1	715.877990722656	1430.74870481531	0.109240238403512	7.81476562679018E-05	CID	MS2		41.505	27.5081088978667	23518	Control_CNB3_070917_03.raw	0/0	2.4740629196167	7408725.25	27.5761985778809	0	7.29E-06
False	High	Sequest HT (A2)	Unambiguous	[K].ITVAVDATEEQVR.[E]		1	2	A6T6A3	B5XZR2; A6T6A3	0	2	0.5921	0	1	1	715.877990722656	1430.74870481531	0.109240238403512	7.81476562679018E-05	HCD	MS2	52.74447	33.025	27.5062506322667	23516	Control_CNB3_070917_03.raw	0/0	2.76592516899109	7408725.25	27.5761985778809	0	8.879E-07
False	High	Sequest HT (A2)	Unambiguous	[R].SAGTYVQIVAR.[D]		1	1	A6TEW9	A6TEW9	0	2	0.8386	0	1	1	582.82275390625	1164.6382311825	0.930248964011248	0.00054170125008568	CID	MS2		11.90243	27.5012946317333	23510	Control_CNB3_070917_03.raw	0/0	3.15806913375854			0	1.994E-05
False	High	Sequest HT (A2)	Unambiguous	[R].SAGTYVQIVAR.[D]		1	1	A6TEW9	A6TEW9	0	2	0.7849	0	1	1	582.82275390625	1164.6382311825	0.930248964011248	0.00054170125008568	HCD	MS2	3.623998	17.33169	27.4995630616	23508	Control_CNB3_070917_03.raw	0/0	2.64886450767517			0	3.825E-07
False	High	Sequest HT (A2)	Unambiguous	[K].GNTYSINEGNYIK.[F]		1	2	A6THE3	B5Y2X3; A6THE3	0	2	0.3058	0	1	1	736.854187011719	1472.70109739344	-0.340154830389084	-0.000250473281198538	HCD	MS2	25.27655	31.735	27.6544211525333	23659	Control_CNB3_070917_03.raw	0/0	2.06081891059875			0	2.625E-05
False	High	Sequest HT (A2)	Unambiguous	[K].GNTYSINEGNYIK.[F]		1	2	A6THE3	B5Y2X3; A6THE3	0	2	0.6408	0	1	1	736.854187011719	1472.70109739344	-0.340154830389084	-0.000250473281198538	CID	MS2		25.48	27.6558960618667	23661	Control_CNB3_070917_03.raw	0/0	2.0586838722229			0	2.665E-05
False	High	Sequest HT (A2)	Unambiguous	[K].HPVSPWGLQTK.[G]		1	1	A6TEW9	A6TEW9	0	2	0.6786	0	1	1	625.338195800781	1249.66911497156	0.266231794517587	0.000166350781228175	CID	MS2		10.37305	27.6719936232	23672	Control_CNB3_070917_03.raw	0/0	1.11885869503021			0	0.001392
False	High	Sequest HT (A2)	Unambiguous	[K].LGADGNALFR.[Q]		1	1	A6T6F6	A6T6F6	0	2	0.3971	0	1	1	517.274963378906	1033.54265012781	0.126688365690635	6.54689063139813E-05	HCD	MS2	38.88562	18.91	27.6742658626667	23675	Control_CNB3_070917_03.raw	0/0	1.36491298675537			0	0.0007975
False	High	Sequest HT (A2)	Unambiguous	[K].VILSGEVTRPVTVR.[G]		1	1	B5XNB2	B5XNB2	0	3	1	0	1	1	509.307067871094	1525.90665035328	0.391979100241723	0.000199374427135505	CID	MS2		11.56688	27.8310528813333	23828	Control_CNB3_070917_03.raw	0/0	1.50855112075806			0	1.435E-05
False	High	Sequest HT (A2)	Unambiguous	[-].MQVSVETTQGLGR.[R]		1	2	A6T5H9	A6T5H9; B5Y0U3	0	2	0.6036	0	1	1	703.359375	1405.71147337	0.7714533581407	0.000542220000056659	CID	MS2		39.645	27.8259991272	23824	Control_CNB3_070917_03.raw	0/0	3.33210611343384			0	5.524E-08
False	High	Sequest HT (A2)	Unambiguous	[-].MQVSVETTQGLGR.[R]		1	2	A6T5H9	A6T5H9; B5Y0U3	0	2	0.5534	0	1	1	703.359375	1405.71147337	0.7714533581407	0.000542220000056659	HCD	MS2	21.39385	33.1	27.820426456	23822	Control_CNB3_070917_03.raw	0/0	2.61777114868164			0	4.018E-07
False	High	Sequest HT (A2)	Unambiguous	[R].DGYADGWAQAGTAR.[A]		1	1	A6TEV7	A6TEV7	0	2	0.6603	0	1	1	719.821166992188	1438.63505735438	0.330809769912453	0.000237957187437132	CID	MS2		10.20293	27.8032042626667	23803	Control_CNB3_070917_03.raw	0/0	3.64761114120483			0	3.081E-09
False	High	Sequest HT (A2)	Unambiguous	[R].DGYADGWAQAGTAR.[A]		1	1	A6TEV7	A6TEV7	0	2	0.711	0	1	1	719.821166992188	1438.63505735438	0.330809769912453	0.000237957187437132	HCD	MS2	0	10.95661	27.8015981864	23801	Control_CNB3_070917_03.raw	0/0	3.53437852859497			0	7.672E-10
False	High	Sequest HT (A2)	Unambiguous	[R].GITINTSHVEYDTPTR.[H]		1	1	A6TEX7	A6TEX7	0	3	0.8348	0	1	1	601.967590332031	1803.88821773609	0.582434485701204	0.000350215364809022	CID	MS2		2.461372	27.8006732213333	23800	Control_CNB3_070917_03.raw	0/0	2.29999732971191			0	8.635E-11
False	High	Sequest HT (A2)	Unambiguous	[R].GITINTSHVEYDTPTR.[H]		1	1	A6TEX7	A6TEX7	0	3	0.916	0	1	1	601.967590332031	1803.88821773609	0.582434485701204	0.000350215364809022	HCD	MS2	14.20947	2.66659	27.7987688064	23798	Control_CNB3_070917_03.raw	0/0	3.57413506507874			0	5.262E-09
False	High	Sequest HT (A2)	Unambiguous	[K].ALEGDAEWEAK.[I]		1	1	A6TEX7	A6TEX7	0	2	0.6218	0	1	1	609.785217285156	1218.56315794031	-0.451400024471919	-0.000275029843805896	CID	MS2		28.95	27.7958736069333	23795	Control_CNB3_070917_03.raw	0/0	1.92958903312683			0	0.0004074
False	High	Sequest HT (A2)	Unambiguous	[K].ALEGDAEWEAK.[I]		1	1	A6TEX7	A6TEX7	0	2	0.6703	0	1	1	609.785217285156	1218.56315794031	-0.451400024471919	-0.000275029843805896	HCD	MS2	62.75964	30.84454	27.793696592	23794	Control_CNB3_070917_03.raw	0/0	1.81792187690735			0	0.0008209
False	High	Sequest HT (A2)	Unambiguous	[R].NQSSDWQQYNIK.[Q]		1	2	A6T6Y8	A6T6Y8; B5XYA1	0	2	0.7992	0	1	1	755.851013183594	1510.69474973719	1.75645136031923	0.00132672859376726	CID	MS2		25.645	27.7886046848	23788	Control_CNB3_070917_03.raw	0/0	2.48763108253479			0	8.858E-05
False	High	Sequest HT (A2)	Unambiguous	[R].NQSSDWQQYNIK.[Q]		1	2	A6T6Y8	A6T6Y8; B5XYA1	0	2	0.3184	0	1	1	755.850402832031	1510.69352903406	0.948409054407973	0.000716377031267257	HCD	MS2	0	27.46	27.7872008101333	23786	Control_CNB3_070917_03.raw	0/0	2.22604990005493			0	2.029E-05
False	High	Sequest HT (A2)	Unambiguous	[K].VLcTASIDEGVPR.[F]	C3(Carbamidomethyl)	1	1	B5XTF9	B5XTF9	0	2	0.5669	0	1	1	708.861267089844	1416.71525754969	0.082782829248559	5.86398437754099E-05	CID	MS2		34.36	27.7826137378667	23781	Control_CNB3_070917_03.raw	0/0	1.2724107503891			0	0.0008742
False	High	Sequest HT (A2)	Unambiguous	[K].AGDQIQSGVDAAIK.[A]		1	1	A6TEW9	A6TEW9	0	2	0.4525	0	1	1	686.857238769531	1372.70720090906	0.376751325580412	0.000258584531366068	HCD	MS2	23.6667	33.505	27.7662455168	23767	Control_CNB3_070917_03.raw	0/0	2.62752747535706			0	0.0006695
False	High	Sequest HT (A2)	Unambiguous	[K].GFTSEITVTSnGK.[S]	N11(Deamidated)	1	1	P16481	P16481	0	2	0.778	0	1	1	671.330261230469	1341.65324583094	-0.00431487223149251	-2.89453117985339E-06	CID	MS2		26.89	27.7456399616	23749	Control_CNB3_070917_03.raw	0/0	4.19439601898193			0	1.085E-07
False	High	Sequest HT (A2)	Unambiguous	[K].VLcTASIDEGVPR.[F]	C3(Carbamidomethyl)	1	1	B5XTF9	B5XTF9	0	2	0.6989	0	1	1	708.861145019531	1416.71501340906	-0.0895458330635211	-6.34304687245901E-05	CID	MS2		21.25	27.8342798426667	23832	Control_CNB3_070917_03.raw	0/0	2.69206047058105			0	1.249E-06
False	High	Sequest HT (A2)	Unambiguous	[K].GKPFAPLLEK.[N]		1	1	A6TEW9	A6TEW9	0	3	0.1988	0	1	1	367.221984863281	1099.65140132984	0.358586352805741	0.000131439947987625	CID	MS2		33.1	27.7327074064	23736	Control_CNB3_070917_03.raw	0/0	1.60871434211731			0	0.000124
False	High	Sequest HT (A2)	Unambiguous	[R].SPGVFFDSDK.[G]		1	2	A6TGP0	B5XYF5; A6TGP0	0	2	0.8854	0	1	1	549.758972167969	1098.51066770594	0.411235080805142	0.000225872968712793	CID	MS2		33.1	27.7241221152	23728	Control_CNB3_070917_03.raw	0/0	1.91911649703979			0	6.726E-05
False	High	Sequest HT (A2)	Unambiguous	[R].ADYADSFTEnGTHGSDSVESAAR.[E]	N10(Deamidated)	1	1	A6TCD7	A6TCD7	0	2	0.8176	0	1	1	1194.49645996094	2387.98564329188	-0.0786554604741081	-9.39140625761947E-05	HCD	MS2	7.04501	19.75	27.7234346386667	23727	Control_CNB3_070917_03.raw	0/0	3.40414595603943			0	4.753E-10
False	High	Sequest HT (A2)	Unambiguous	[R].SPGVFFDSDK.[G]		1	2	A6TGP0	B5XYF5; A6TGP0	0	2	0.7816	0	1	1	549.758972167969	1098.51066770594	0.411235080805142	0.000225872968712793	HCD	MS2	25.60376	35.565	27.7226766557333	23726	Control_CNB3_070917_03.raw	0/0	2.06250667572021			0	8.296E-06
False	High	Sequest HT (A2)	Unambiguous	[R].LGAQQcQLSDDSLVR.[Q]	C6(Carbamidomethyl)	1	1	A6TD54	A6TD54	0	2	0.8083	0	1	1	845.415100097656	1689.82292356531	0.27508529685235	0.000232422656342379	CID	MS2		26.14	27.7204602792	23724	Control_CNB3_070917_03.raw	0/0	4.33270597457886			0	3.044E-09
False	High	Sequest HT (A2)	Unambiguous	[R].LGAQQcQLSDDSLVR.[Q]	C6(Carbamidomethyl)	1	1	A6TD54	A6TD54	0	2	0.6955	0	1	1	845.415100097656	1689.82292356531	0.27508529685235	0.000232422656342379	HCD	MS2	0	42.39	27.7187476541333	23722	Control_CNB3_070917_03.raw	0/0	4.39694786071777			0	1.261E-11
False	High	Sequest HT (A2)	Unambiguous	[R].ADYADSFTEnGTHGSDSVESAAR.[E]	N10(Deamidated)	1	1	A6TCD7	A6TCD7	0	3	0.7781	0	1	1	796.6669921875	2387.9864233025	0.24798409276633	0.000197394166623048	CID	MS2		14.61348	27.7178019232	23721	Control_CNB3_070917_03.raw	0/0	3.46976852416992			0	5.155E-12
False	High	Sequest HT (A2)	Unambiguous	[R].GITINTSHVEYDTPTR.[H]		1	1	A6TEX7	A6TEX7	0	2	0.7735	0	1	1	902.44775390625	1803.8882311825	0.589888613915974	0.000532046250327767	CID	MS2		18.44246	27.7166933789333	23720	Control_CNB3_070917_03.raw	0/0	2.86591672897339			0	8.305E-09
False	High	Sequest HT (A2)	Unambiguous	[R].ADYADSFTEnGTHGSDSVESAAR.[E]	N10(Deamidated)	1	1	A6TCD7	A6TCD7	0	3	0.816	0	1	1	796.667053222656	2387.98660640797	0.324661879696129	0.000258429322873048	HCD	MS2	20.60288	14.82144	27.7158620032	23719	Control_CNB3_070917_03.raw	0/0	3.74568653106689			0	1.804E-12
False	High	Sequest HT (A2)	Unambiguous	[R].ITHIPTGLVTQcQNDR.[S]	C12(Carbamidomethyl)	1	1	B5XUF3	B5XUF3	0	3	0.4624	0	1	1	618.31591796875	1852.93320064625	-0.110885663230504	-6.84879165528211E-05	CID	MS2		22.765	27.7080061621333	23713	Control_CNB3_070917_03.raw	0/0	2.65547633171082	5809685.25	27.5714778900146	0	3.376E-06
False	High	Sequest HT (A2)	Unambiguous	[K].GAVPGATGSDLIVKPAVK.[A]		1	1	A6TEX2	A6TEX2	0	2	0.6705	0	1	1	840.489013671875	1679.97075071375	1.01453282943634	0.000852191874969321	CID	MS2		19.375	27.7013647354667	23705	Control_CNB3_070917_03.raw	0/0	2.58222556114197			0	6.105E-06
False	High	Sequest HT (A2)	Unambiguous	[R].SVDDVIAQVK.[Q]		1	1	B5XUB2	B5XUB2	0	2	0.2822	0	1	1	537.295837402344	1073.58439817469	0.636135475772076	0.000341472343734495	HCD	MS2	44.46807	28.48	27.7005107669333	23704	Control_CNB3_070917_03.raw	0/0	1.62950766086578			0	0.0001248
False	High	Sequest HT (A2)	Unambiguous	[K].GAVPGATGSDLIVKPAVK.[A]		1	1	A6TEX2	A6TEX2	0	2	0.6675	0	1	1	840.487609863281	1679.96794309656	-0.65669866952099	-0.000551616718780679	HCD	MS2	0	38.46	27.6996713469333	23703	Control_CNB3_070917_03.raw	0/0	3.99512219429016			0	2.201E-08
False	High	Sequest HT (A2)	Unambiguous	[K].AHPDVELYTASVDK.[G]		1	2	A6TCB0	A6TCB0; B5XNQ4	0	2	0.6134	0	1	1	772.882995605469	1544.75871458094	-0.25803315147064	-0.000199299531118413	HCD	MS2	20.18	30.82	27.6812449317333	23683	Control_CNB3_070917_03.raw	0/0	1.94097936153412			0	0.0008135
False	High	Sequest HT (A2)	Unambiguous	[K].LGADGNALFR.[Q]		1	1	A6T6F6	A6T6F6	0	2	0.6762	0	1	1	517.274963378906	1033.54265012781	0.126688365690635	6.54689063139813E-05	CID	MS2		29.14	27.6757808184	23677	Control_CNB3_070917_03.raw	0/0	2.09913539886475			0	0.000363
False	High	Sequest HT (A2)	Unambiguous	[R].ADYADSFTEnGTHGSDSVESAAR.[E]	N10(Deamidated)	1	1	A6TCD7	A6TCD7	0	2	0.9401	0	1	1	1194.49658203125	2387.9858874325	0.0235815887656248	2.81562499238053E-05	CID	MS2		29.86	27.7251932714667	23729	Control_CNB3_070917_03.raw	0/0	2.17181944847107			0	2.853E-11
False	High	Sequest HT (A2)	Unambiguous	[R].FLPNLHSHR.[F]		1	2	A6TFM8	A6TFM8; B5XTG6	0	3	0.663	0	1	1	374.205291748047	1120.60132198414	0.254188717873833	9.4948046959568E-05	HCD	MS2	58.9114	33.1	27.4710789818667	23487	Control_CNB3_070917_03.raw	0/0	1.84078335762024			0	0.0001028
False	High	Sequest HT (A2)	Unambiguous	[-].MQVSVETTQGLGR.[R]		1	2	A6T5H9	A6T5H9; B5Y0U3	0	2	0.6969	0	1	1	703.359130859375	1405.71098508875	0.424097847471344	0.000298079375056659	CID	MS2		33.985	28.2057849645333	24207	Control_CNB3_070917_03.raw	0/0	3.19834303855896			0	4.248E-08
False	High	Sequest HT (A2)	Unambiguous	[R].SAGTYVQIVAR.[D]		1	1	A6TEW9	A6TEW9	0	2	0.708	0	1	1	582.822021484375	1164.63676633875	-0.327519391387896	-0.00019072062491432	HCD	MS2	14.67248	14.84097	28.2160243682667	24217	Control_CNB3_070917_03.raw	0/0	2.25980377197266			0	4.468E-06
False	High	Sequest HT (A2)	Unambiguous	[R].FLPNLHSHR.[F]		1	2	A6TFM8	A6TFM8; B5XTG6	0	3	0.3571	0	1	1	374.205139160156	1120.60086422047	-0.154309629623065	-5.7639843665432E-05	HCD	MS2	64.57569	41.49	28.8300619322667	24840	Control_CNB3_070917_03.raw	0/0	1.82100236415863			0	0.0004278
False	High	Sequest HT (A2)	Unambiguous	[K].GAVPGATGSDLIVKPAVK.[A]		1	1	A6TEX2	A6TEX2	0	2	0.7318	0	1	1	840.49072265625	1679.9741686825	3.04907552381917	0.00256117624996932	CID	MS2		23.86	28.8210935058667	24830	Control_CNB3_070917_03.raw	0/0	2.20245313644409			0	3.104E-08
False	High	Sequest HT (A2)	Unambiguous	[K].GAVPGATGSDLIVKPAVK.[A]		1	1	A6TEX2	A6TEX2	0	2	0.6967	0	1	1	840.49072265625	1679.9741686825	3.04907552381917	0.00256117624996932	HCD	MS2	12.207	39.915	28.8194249709333	24828	Control_CNB3_070917_03.raw	0/0	3.88707852363586			0	9.916E-09
False	High	Sequest HT (A2)	Unambiguous	[R].FTAEGVQEIDYK.[D]		1	1	B5Y306	B5Y306	0	2	0.6407	0	1	1	700.3408203125	1399.674363995	0.269594922574761	0.000188672500030407	CID	MS2		31.18	28.8175062042667	24826	Control_CNB3_070917_03.raw	0/0	2.30746388435364			0	4.564E-05
False	High	Sequest HT (A2)	Unambiguous	[R].VGGSTYQVPVEVRPVR.[R]		1	2	A6TEX9	A6TEX9; B5XN86	0	3	0.9181	0	1	1	581.656616210938	1742.95529537281	0.288092849364841	0.000167377604232873	CID	MS2		22.74623	28.8042801944	24811	Control_CNB3_070917_03.raw	0/0	2.31511878967285			0	9.86E-05
False	High	Sequest HT (A2)	Unambiguous	[R].VGGSTYQVPVEVRPVR.[R]		1	2	A6TEX9	A6TEX9; B5XN86	0	3	0.7711	0	1	1	581.656616210938	1742.95529537281	0.288092849364841	0.000167377604232873	HCD	MS2	37.95417	32.43975	28.8023593024	24809	Control_CNB3_070917_03.raw	0/0	2.00969076156616			0	1.103E-05
False	High	Sequest HT (A2)	Unambiguous	[K].LGADGNALFR.[Q]		1	1	A6T6F6	A6T6F6	0	2	0.6583	0	1	1	517.275634765625	1033.54399290125	1.42588352464002	0.000736855625063981	CID	MS2		31.75	28.7888867328	24796	Control_CNB3_070917_03.raw	0/0	2.40472388267517			0	0.0002636
False	High	Sequest HT (A2)	Unambiguous	[K].EIMQVALNQAK.[G]		1	2	A6TEI3	A6TEI3; B5XSX9	0	2	0.528	0	1	1	622.836730957031	1244.66618528406	-0.440307371144847	-0.000274017968649787	CID	MS2		18.79	28.7880430562667	24795	Control_CNB3_070917_03.raw	0/0	2.49577975273132			0	2.371E-05
False	High	Sequest HT (A2)	Unambiguous	[K].LGADGNALFR.[Q]		1	1	A6T6F6	A6T6F6	0	2	0.5353	0	1	1	517.275634765625	1033.54399290125	1.42588352464002	0.000736855625063981	HCD	MS2	54.02113	21.94	28.7873137824	24794	Control_CNB3_070917_03.raw	0/0	2.41003775596619			0	0.0002561
False	High	Sequest HT (A2)	Unambiguous	[K].EIMQVALNQAK.[G]		1	2	A6TEI3	A6TEI3; B5XSX9	0	2	0.1818	0	1	1	622.836730957031	1244.66618528406	-0.440307371144847	-0.000274017968649787	HCD	MS2	0	38.385	28.7865102074667	24793	Control_CNB3_070917_03.raw	0/0	1.7638053894043			0	4.877E-05
False	High	Sequest HT (A2)	Unambiguous	[K].DGSAVVLGYTDR.[I]		1	1	P24017	P24017	0	2	0.7135	0	1	1	626.812255859375	1252.61723508875	0.342410183220569	0.000214454375054629	CID	MS2		21.94511	28.7815957672	24788	Control_CNB3_070917_03.raw	0/0	3.41951274871826			0	2.569E-07
False	High	Sequest HT (A2)	Unambiguous	[K].INPAGAPNYVPGEYK.[L]		1	2	A6T5H9	A6T5H9; B5Y0U3	0	2	0.7396	0	1	1	795.401794433594	1589.79631223719	0.301401713026697	0.000239583593725001	CID	MS2		22.06	28.7806809202667	24787	Control_CNB3_070917_03.raw	0/0	2.87685370445251			0	4.416E-07
False	High	Sequest HT (A2)	Unambiguous	[K].DGSAVVLGYTDR.[I]		1	1	P24017	P24017	0	2	0.6364	0	1	1	626.812255859375	1252.61723508875	0.342410183220569	0.000214454375054629	HCD	MS2	19.72827	19.22104	28.7799055738667	24786	Control_CNB3_070917_03.raw	0/0	2.42067360877991			0	2.932E-06
False	High	Sequest HT (A2)	Unambiguous	[R].TFSIIKPNAVAK.[N]		1	1	A6TCD7	A6TCD7	0	3	0.7791	0	1	1	430.259002685547	1288.76245479664	0.0826658542834983	3.55122134957734E-05	HCD	MS2	49.95854	23.545	28.7719185421333	24779	Control_CNB3_070917_03.raw	0/0	1.62809073925018			0	2.431E-05
False	High	Sequest HT (A2)	Unambiguous	[K].SLEEAGAEVEVK.[-]		1	2	A6TGN9	P0A299; A6TGN9	0	2	0.5285	0	1	1	630.819702148438	1260.63212766688	0.26983840834527	0.000170083437524227	CID	MS2		18.04	28.748831984	24756	Control_CNB3_070917_03.raw	0/0	3.86375284194946			0	6.484E-07
False	High	Sequest HT (A2)	Unambiguous	[K].SLEEAGAEVEVK.[-]		1	2	A6TGN9	P0A299; A6TGN9	0	2	0.4173	0	1	1	630.819702148438	1260.63212766688	0.26983840834527	0.000170083437524227	HCD	MS2	0	33.64	28.7473718429333	24754	Control_CNB3_070917_03.raw	0/0	2.54399538040161			0	4.194E-06
False	High	Sequest HT (A2)	Unambiguous	[K].APVVVPAGVDVK.[IV]		1	2	A6TEV7	A6TEV7; B5XNA8	0	2	0.891	0	1	1	575.844970703125	1150.68266477625	-0.322055456141671	-0.000185291874913673	CID	MS2		28.55778	28.7431023792	24749	Control_CNB3_070917_03.raw	0/0	2.65888524055481			0	0.0008071
False	High	Sequest HT (A2)	Unambiguous	[K].APVVVPAGVDVK.[IV]		1	2	A6TEV7	A6TEV7; B5XNA8	0	2	0.88	0	1	1	575.844970703125	1150.68266477625	-0.322055456141671	-0.000185291874913673	HCD	MS2	16.79059	22.42321	28.7413969104	24747	Control_CNB3_070917_03.raw	0/0	2.50150394439697			0	1.9E-06
False	High	Sequest HT (A2)	Unambiguous	[R].AGENVGVLLR.[G]		1	1	A6TEX7	A6TEX7	0	2	0.4492	0	1	1	514.298583984375	1027.58989133875	0.410639426411131	0.000210984375144108	CID	MS2		11.02399	28.7388720994667	24744	Control_CNB3_070917_03.raw	0/0	2.36495447158813			0	8.905E-06
False	High	Sequest HT (A2)	Unambiguous	[K].HQKPVPALNQPGGIVEK.[E]		1	2	A6TEW1	B5XNA4; A6TEW1	0	3	0.8026	0	1	1	604.675598144531	1812.01224117359	-0.221453425178438	-0.000133758802045728	CID	MS2		25.195	28.7155877325333	24725	Control_CNB3_070917_03.raw	0/0	3.89590811729431			0	2.076E-08
False	High	Sequest HT (A2)	Unambiguous	[K].EAYEILTDAQK.[R]		1	2	A6T4F5	B5Y241; A6T4F5	0	2	0.5115	0	1	1	640.821716308594	1280.63615598719	-0.559809597469177	-0.000358456406161167	CID	MS2		24.865	28.7076443328	24718	Control_CNB3_070917_03.raw	0/0	2.62016177177429			0	0.0001418
False	High	Sequest HT (A2)	Unambiguous	[K].EAYEILTDAQK.[R]		1	2	A6T4F5	B5Y241; A6T4F5	0	2	0.5058	0	1	1	640.821716308594	1280.63615598719	-0.559809597469177	-0.000358456406161167	HCD	MS2	0	26.47	28.7063050362667	24716	Control_CNB3_070917_03.raw	0/0	1.7223334312439			0	4.51E-05
False	High	Sequest HT (A2)	Unambiguous	[R].GVNVLADAVK.[V]		1	3	A6TH53	O66026; B5Y368; A6TH53	0	2	0.7339	0	1	1	493.28759765625	985.5679186825	0.250994941479481	0.000123686249992261	CID	MS2		32.89	28.6978661629333	24707	Control_CNB3_070917_03.raw	0/0	2.18332386016846			0	6.176E-05
False	High	Sequest HT (A2)	Unambiguous	[R].GVNVLADAVK.[V]		1	3	A6TH53	O66026; B5Y368; A6TH53	0	2	0.5587	0	1	1	493.28759765625	985.5679186825	0.250994941479481	0.000123686249992261	HCD	MS2	35.67124	23.26	28.6962801821333	24705	Control_CNB3_070917_03.raw	0/0	1.79063141345978			0	0.001025
False	High	Sequest HT (A2)	Unambiguous	[K].DLVESAPAALK.[E]		1	2	A6TGN9	P0A299; A6TGN9	0	2	0.8381	0	1	1	557.311462402344	1113.61564817469	0.56826163351301	0.000316412343863703	CID	MS2		15.44329	28.6948387722667	24703	Control_CNB3_070917_03.raw	0/0	2.77849364280701			0	1.455E-05
False	High	Sequest HT (A2)	Unambiguous	[K].DLVESAPAALK.[E]		1	2	A6TGN9	P0A299; A6TGN9	0	2	0.8	0	1	1	557.311462402344	1113.61564817469	0.56826163351301	0.000316412343863703	HCD	MS2	0	13.79181	28.6933239448	24701	Control_CNB3_070917_03.raw	0/0	1.94759559631348			0	8.398E-06
False	High	Sequest HT (A2)	Unambiguous	[-].MQVSVETTQGLGR.[R]		1	2	A6T5H9	A6T5H9; B5Y0U3	0	2	0.7061	0	1	1	703.360778808594	1405.71428098719	2.7687475444895	0.00194602859380666	CID	MS2		28.105	28.6862473573333	24695	Control_CNB3_070917_03.raw	0/0	2.62256288528442	3800488.125	28.6948986053467	0	2.242E-05
False	High	Sequest HT (A2)	Unambiguous	[-].MQVSVETTQGLGR.[R]		1	2	A6T5H9	A6T5H9; B5Y0U3	0	2	0.5308	0	1	1	703.360778808594	1405.71428098719	2.7687475444895	0.00194602859380666	HCD	MS2	25.53188	32.32	28.6847703293333	24693	Control_CNB3_070917_03.raw	0/0	2.59604382514954	3800488.125	28.6948986053467	0	1.263E-05
False	High	Sequest HT (A2)	Unambiguous	[R].TFSIIKPNAVAK.[N]		1	1	A6TCD7	A6TCD7	0	2	0.5432	0	1	1	644.885498046875	1288.76371946375	1.063969436795	0.000685601874920394	HCD	MS2	50.52352	33.1	28.6819995037333	24690	Control_CNB3_070917_03.raw	0/0	2.78053069114685			0	0.0002146
False	High	Sequest HT (A2)	Unambiguous	[R].ITNITDVTPIPHnGcRPPK.[K]	N13(Deamidated); C15(Carbamidomethyl)	1	1	A6TEV0	A6TEV0	0	4	0.6837	0	1	1	533.530090332031	2131.09853143813	0.977167469911598	0.00052060953130173	HCD	MS2	18.25492	31.03054	28.8404741346667	24852	Control_CNB3_070917_03.raw	0/0	2.93656826019287			0	4.731E-08
False	High	Sequest HT (A2)	Unambiguous	[R].AAVPADWAVGDK.[T]		1	1	Q9F663	Q9F663	0	2	0.7772	0	1	1	600.306396484375	1199.60551633875	0.00254146060952535	1.52437507949799E-06	CID	MS2		14.94558	28.8480964458667	24859	Control_CNB3_070917_03.raw	0/0	2.02404117584229			0	1.904E-05
False	High	Sequest HT (A2)	Unambiguous	[R].SQQQAGLLDTPIR.[Y]		1	1	Q9F663	Q9F663	0	2	0.7862	0	1	1	713.886352539063	1426.76542844813	0.393287035572765	0.000280564062563826	CID	MS2		28.135	28.8665793397333	24878	Control_CNB3_070917_03.raw	0/0	3.04032564163208			0	3.277E-07
False	High	Sequest HT (A2)	Unambiguous	[K].GFTSEITVTSnGK.[S]	N11(Deamidated)	1	1	P16481	P16481	0	2	0.7013	0	1	1	671.329895019531	1341.65251340906	-0.550224833777537	-0.000369105468679853	HCD	MS2	0	26.71	28.869295776	24881	Control_CNB3_070917_03.raw	0/0	2.97943162918091			0	5.641E-06
False	High	Sequest HT (A2)	Unambiguous	[K].APVVVPAGVDVK.[IV]		1	2	A6TEV7	A6TEV7; B5XNA8	0	2	0.7783	0	1	1	575.845336914063	1150.68339719813	0.314455079334206	0.000180919062586327	HCD	MS2	56.62392	30.90314	29.1441154373333	25157	Control_CNB3_070917_03.raw	0/0	2.11693334579468			0	1.793E-05
False	High	Sequest HT (A2)	Unambiguous	[K].DGSAVVLGYTDR.[I]		1	1	P24017	P24017	0	2	0.7079	0	1	1	626.812072753906	1252.61686887781	0.0500534659122628	3.13489063046291E-05	CID	MS2		17.83184	29.1432173786667	25156	Control_CNB3_070917_03.raw	0/0	2.90663766860962			0	8.297E-07
False	High	Sequest HT (A2)	Unambiguous	[K].INPAGAPNYVPGEYK.[L]		1	2	A6T5H9	A6T5H9; B5Y0U3	0	2	0.7391	0	1	1	795.401611328125	1589.79594602625	0.0710507900450818	5.64781249750013E-05	CID	MS2		22.06	29.1423088050667	25155	Control_CNB3_070917_03.raw	0/0	2.99059152603149			0	1.116E-07
False	High	Sequest HT (A2)	Unambiguous	[K].DGSAVVLGYTDR.[I]		1	1	P24017	P24017	0	2	0.6128	0	1	1	626.812072753906	1252.61686887781	0.0500534659122628	3.13489063046291E-05	HCD	MS2	37.11322	14.42361	29.1415296024	25154	Control_CNB3_070917_03.raw	0/0	2.34536862373352			0	2.225E-05
False	High	Sequest HT (A2)	Unambiguous	[K].EATFIEGDIR.[N]		1	1	P45602	P45602	0	2	0.55	0	1	1	575.79052734375	1150.5737780575	-0.0875584799112927	-5.0371249926684E-05	CID	MS2		24.13	29.1224972573333	25134	Control_CNB3_070917_03.raw	0/0	2.40430068969727			0	3.729E-05
False	High	Sequest HT (A2)	Unambiguous	[K].EATFIEGDIR.[N]		1	1	P45602	P45602	0	2	0.6135	0	1	1	575.79052734375	1150.5737780575	-0.0875584799112927	-5.0371249926684E-05	HCD	MS2	46.09039	27.38728	29.1211578589333	25132	Control_CNB3_070917_03.raw	0/0	2.06971406936646			0	0.000181
False	High	Sequest HT (A2)	Unambiguous	[K].SLEEAGAEVEVK.[-]		1	2	A6TGN9	P0A299; A6TGN9	0	2	0.5029	0	1	1	630.819641113281	1260.63200559656	0.173005761643507	0.000109048281274227	CID	MS2		18.04	29.1195032482667	25130	Control_CNB3_070917_03.raw	0/0	3.46200156211853			0	9.243E-07
False	High	Sequest HT (A2)	Unambiguous	[K].SLEEAGAEVEVK.[-]		1	2	A6TGN9	P0A299; A6TGN9	0	2	0.3962	0	1	1	630.819641113281	1260.63200559656	0.173005761643507	0.000109048281274227	HCD	MS2	0	28.09721	29.1176849192	25128	Control_CNB3_070917_03.raw	0/0	2.59693002700806			0	4.992E-06
False	High	Sequest HT (A2)	Unambiguous	[R].AGENVGVLLR.[G]		1	1	A6TEX7	A6TEX7	0	2	0.4279	0	1	1	514.298645019531	1027.59001340906	0.529432306387645	0.000272019531394108	CID	MS2		12.89893	29.1127748557333	25122	Control_CNB3_070917_03.raw	0/0	2.29370784759521			0	8.48E-06
False	High	Sequest HT (A2)	Unambiguous	[R].AGENVGVLLR.[G]		1	1	A6TEX7	A6TEX7	0	2	0.7339	0	1	1	514.298645019531	1027.59001340906	0.529432306387645	0.000272019531394108	HCD	MS2	1.292967	0.03805167	29.1120672986667	25120	Control_CNB3_070917_03.raw	0/0	1.24393582344055			0	0.001132
False	High	Sequest HT (A2)	Unambiguous	[K].HQKPVPALNQPGGIVEK.[E]		1	2	A6TEW1	B5XNA4; A6TEW1	0	3	0.824	0	1	1	604.67626953125	1812.01425533375	0.890106234541529	0.000537627916704272	CID	MS2		16.70224	29.0809890272	25088	Control_CNB3_070917_03.raw	0/0	3.58441090583801			0	2.238E-07
False	High	Sequest HT (A2)	Unambiguous	[K].HQKPVPALNQPGGIVEK.[E]		1	2	A6TEW1	B5XNA4; A6TEW1	0	3	0.8212	0	1	1	604.675964355469	1812.01333980641	0.384851843759725	0.000232452135454272	HCD	MS2	12.0206	19.615	29.0792844925333	25086	Control_CNB3_070917_03.raw	0/0	3.30089092254639			0	1.307E-09
False	High	Sequest HT (A2)	Unambiguous	[K].DLEHPIEVPVGK.[A]		1	2	A6TG36	A6TG36; B5XZM4	0	3	0.6385	0	1	1	444.91015625	1332.71591549	0.0927054370073445	4.11833332994623E-05	CID	MS2		28.19585	29.058340328	25065	Control_CNB3_070917_03.raw	0/0	2.12948703765869			0	1.46E-05
False	High	Sequest HT (A2)	Unambiguous	[K].DLEHPIEVPVGK.[A]		1	2	A6TG36	A6TG36; B5XZM4	0	3	0.6987	0	1	1	444.91015625	1332.71591549	0.0927054370073445	4.11833332994623E-05	HCD	MS2	0	19.075	29.0567480216	25063	Control_CNB3_070917_03.raw	0/0	3.12027430534363			0	1.908E-07
False	High	Sequest HT (A2)	Unambiguous	[K].DLEHPIEVPVGK.[A]		1	2	A6TG36	A6TG36; B5XZM4	0	3	0.6318	0	1	1	444.910552978516	1332.71710567555	0.985758219958522	0.000437911848924462	CID	MS2		30.715	28.6692434549333	24676	Control_CNB3_070917_03.raw	0/0	2.19875550270081			0	0.0004403
False	High	Sequest HT (A2)	Unambiguous	[K].GKPFAPLLEK.[N]		1	1	A6TEW9	A6TEW9	0	3	0.3218	0	1	1	367.221649169922	1099.65039424977	-0.557231549151441	-0.000204253411387375	CID	MS2		41.71	29.0259555957333	25038	Control_CNB3_070917_03.raw	0/0	1.73791861534119			0	2.167E-06
False	High	Sequest HT (A2)	Unambiguous	[R].ITNITDVTPIPHnGcRPPK.[K]	N13(Deamidated); C15(Carbamidomethyl)	1	1	A6TEV0	A6TEV0	0	3	0.5035	0	1	1	711.037292480469	2131.09732418141	0.410671889977603	0.000291727135478463	HCD	MS2	8.722981	34.24	29.0122187885333	25023	Control_CNB3_070917_03.raw	0/0	2.81737661361694			0	3.748E-08
False	High	Sequest HT (A2)	Unambiguous	[R].YAGVGDIIK.[I]		1	1	A6TEW2	A6TEW2	0	2	0.2129	0	1	1	468.263427734375	935.51957883875	-0.085183939378851	-3.98456249399715E-05	CID	MS2		18.03401	29.0105126229333	25021	Control_CNB3_070917_03.raw	0/0	1.55318033695221			0	2.646E-05
False	High	Sequest HT (A2)	Unambiguous	[R].EKPTWLEVDAGK.[M]		1	1	B5XNB5	B5XNB5	0	3	0.6525	0	1	1	458.241607666016	1372.71026973805	-0.318203938417176	-0.000145600651042817	CID	MS2		26.7501	28.9974797429333	25009	Control_CNB3_070917_03.raw	0/0	2.35960841178894			0	5.899E-05
False	High	Sequest HT (A2)	Unambiguous	[R].EKPTWLEVDAGK.[M]		1	1	B5XNB5	B5XNB5	0	3	0.4305	0	1	1	458.241607666016	1372.71026973805	-0.318203938417176	-0.000145600651042817	HCD	MS2	45.49301	24.235	28.9957777792	25007	Control_CNB3_070917_03.raw	0/0	2.95415043830872			0	0.0001098
False	High	Sequest HT (A2)	Unambiguous	[R].QQDLVDYSPVSEK.[H]		2	10	P0A3M1; P37323	P96348; P0A3M1; P0A9Z9; P30896; P0A9Z8; Q9S424; P05192; P37323; Q9AHN9; P0AD64	0	2	0.6835	0	1	1	754.367980957031	1507.72868528406	0.800273311556556	0.000603297031148031	CID	MS2		36.84	28.9662416325333	24981	Control_CNB3_070917_03.raw	0/0	2.37199211120605			0	2.702E-05
False	High	Sequest HT (A2)	Unambiguous	[R].STGSYSLVTQQPLGGK.[A]		1	2	A6TGP0	B5XYF5; A6TGP0	0	2	0.5508	0	1	1	811.923950195313	1622.84062376063	1.35422022910021	0.00109884031257934	CID	MS2		25.885	28.9652642970667	24980	Control_CNB3_070917_03.raw	0/0	3.54357433319092			0	2.407E-08
False	High	Sequest HT (A2)	Unambiguous	[R].QQDLVDYSPVSEK.[H]		2	10	P0A3M1; P37323	P96348; P0A3M1; P0A9Z9; P30896; P0A9Z8; Q9S424; P05192; P37323; Q9AHN9; P0AD64	0	2	0.6178	0	1	1	754.367980957031	1507.72868528406	0.800273311556556	0.000603297031148031	HCD	MS2	18.02623	27.61	28.9644809802667	24979	Control_CNB3_070917_03.raw	0/0	2.58759593963623			0	2.96E-05
False	High	Sequest HT (A2)	Unambiguous	[K].VGLFGGAGVGK.[T]		1	2	A6TG36	A6TG36; B5XZM4	0	2	0.6008	0	1	1	481.277038574219	961.546800518438	0.268867315511824	0.000129264218742264	CID	MS2		25.84577	28.9529432744	24968	Control_CNB3_070917_03.raw	0/0	2.52701663970947			0	5.293E-07
False	High	Sequest HT (A2)	Unambiguous	[K].VGLFGGAGVGK.[T]		1	2	A6TG36	A6TG36; B5XZM4	0	2	0.5156	0	1	1	481.277038574219	961.546800518438	0.268867315511824	0.000129264218742264	HCD	MS2	16.90303	33.1	28.9511941533333	24966	Control_CNB3_070917_03.raw	0/0	1.92324566841125			0	4.211E-05
False	High	Sequest HT (A2)	Unambiguous	[R].VAFQAVIK.[A]		1	1	B5XQC9	B5XQC9	0	2	0.8415	0	1	1	438.271240234375	875.53520383875	0.330208133682241	0.000144554375083317	CID	MS2		36.445	28.9496923058667	24964	Control_CNB3_070917_03.raw	0/0	1.82648766040802			0	0.0004909
False	High	Sequest HT (A2)	Unambiguous	[K].VILSGEVTRPVTVR.[G]		1	1	B5XNB2	B5XNB2	0	3	0.8828	0	1	1	509.306823730469	1525.90591793141	-0.0880123605232559	-4.47661978644949E-05	CID	MS2		15.46466	28.9488900272	24963	Control_CNB3_070917_03.raw	0/0	1.44500494003296			0	3.19E-07
False	High	Sequest HT (A2)	Unambiguous	[K].VILSGEVTRPVTVR.[G]		1	1	B5XNB2	B5XNB2	0	3	0.7405	0	1	1	509.306823730469	1525.90591793141	-0.0880123605232559	-4.47661978644949E-05	HCD	MS2	18.93735	0.06977185	28.9480534130667	24961	Control_CNB3_070917_03.raw	0/0	1.30641555786133			0	0.001135
False	High	Sequest HT (A2)	Unambiguous	[R].ELDKLEnSLGGIK.[D]	N7(Deamidated)	1	2	A6T4X1	A6T4X1; B5Y1K2	1	3	0.4254	0	1	1	472.923919677734	1416.7572057732	-0.596599254377651	-0.000281745598955367	HCD	MS2	61.58161	14.665	28.8835178224	24897	Control_CNB3_070917_03.raw	0/0	2.28111982345581			0	0.0008811
False	High	Sequest HT (A2)	Unambiguous	[K].GFTSEITVTSnGK.[S]	N11(Deamidated)	1	1	P16481	P16481	0	2	0.8265	0	1	1	671.329895019531	1341.65251340906	-0.550224833777537	-0.000369105468679853	CID	MS2		33.82215	28.8710767205333	24883	Control_CNB3_070917_03.raw	0/0	3.915452003479			0	1.298E-07
False	High	Sequest HT (A2)	Unambiguous	[R].ITNITDVTPIPHnGcRPPK.[K]	N13(Deamidated); C15(Carbamidomethyl)	1	1	A6TEV0	A6TEV0	0	3	0.412	0	1	1	711.037353515625	2131.09750728688	0.496592669788353	0.000352762291728463	CID	MS2		28.795	29.0138705288	25025	Control_CNB3_070917_03.raw	0/0	2.32592606544495			0	8.399E-07
False	High	Sequest HT (A2)	Unambiguous	[R].VAFQAVIK.[A]		1	1	B5XQC9	B5XQC9	0	2	0.8605	0	1	1	438.271057128906	875.534837627813	-0.0880629499020534	-3.85510936666833E-05	CID	MS2		14.43322	28.2142949634667	24215	Control_CNB3_070917_03.raw	0/0	2.14720416069031			0	0.0004172
False	High	Sequest HT (A2)	Unambiguous	[R].SAGTYVQIVAR.[D]		1	1	A6TEW9	A6TEW9	0	2	0.7829	0	1	1	582.822082519531	1164.63688840906	-0.2227053617713	-0.00012968546866432	CID	MS2		23.275	28.6683208712	24675	Control_CNB3_070917_03.raw	0/0	2.57837653160095			0	6.007E-05
False	High	Sequest HT (A2)	Unambiguous	[R].SAGTYVQIVAR.[D]		1	1	A6TEW9	A6TEW9	0	2	0.6596	0	1	1	582.822082519531	1164.63688840906	-0.2227053617713	-0.00012968546866432	HCD	MS2	28.0203	25.78506	28.6668753826667	24673	Control_CNB3_070917_03.raw	0/0	1.87934339046478			0	4.065E-05
False	High	Sequest HT (A2)	Unambiguous	[K].APVVVPAGVDVK.[IV]		1	2	A6TEV7	A6TEV7; B5XNA8	0	2	0.9108	0	1	1	575.845092773438	1150.68290891688	-0.109885277649712	-6.32215624136734E-05	CID	MS2		11.54349	28.3788876314667	24387	Control_CNB3_070917_03.raw	0/0	2.68782186508179			0	2.182E-05
False	High	Sequest HT (A2)	Unambiguous	[K].APVVVPAGVDVK.[IV]		1	2	A6TEV7	A6TEV7; B5XNA8	0	2	0.9339	0	1	1	575.845092773438	1150.68290891688	-0.109885277649712	-6.32215624136734E-05	HCD	MS2	12.74134	11.73871	28.3774295896	24385	Control_CNB3_070917_03.raw	0/0	2.41572737693787			0	7.401E-07
False	High	Sequest HT (A2)	Unambiguous	[R].AGENVGVLLR.[G]		1	1	A6TEX7	A6TEX7	0	2	0.4612	0	1	1	514.298706054688	1027.59013547938	0.648225186364159	0.000333054687644108	CID	MS2		4.441189	28.3756670941333	24383	Control_CNB3_070917_03.raw	0/0	2.45361256599426			0	7.965E-06
False	High	Sequest HT (A2)	Unambiguous	[R].TFSIIKPNAVAK.[N]		1	1	A6TCD7	A6TCD7	0	3	0.7515	0	1	1	430.25927734375	1288.76327877125	0.722019269975286	0.000310170416620773	HCD	MS2	4.498081	33.1	28.3536763997333	24361	Control_CNB3_070917_03.raw	0/0	1.65262520313263			0	6.634E-06
False	High	Sequest HT (A2)	Unambiguous	[K].HQKPVPALNQPGGIVEK.[E]		1	2	A6TEW1	B5XNA4; A6TEW1	0	3	0.8345	0	1	1	604.676330566406	1812.01443843922	0.991157112697889	0.000598663072954272	CID	MS2		21.4823	28.3510034224	24358	Control_CNB3_070917_03.raw	0/0	4.17402505874634			0	1.508E-08
False	High	Sequest HT (A2)	Unambiguous	[R].HYAHVDcPGHADYVK.[N]	C7(Carbamidomethyl)	1	1	A6TEX7	A6TEX7	0	4	0.6512	0	1	1	442.952056884766	1768.78639764906	0.217063601462599	9.59847655881418E-05	CID	MS2		26.47	28.3366082314667	24344	Control_CNB3_070917_03.raw	0/0	3.23644065856934			0	4.959E-07
False	High	Sequest HT (A2)	Unambiguous	[R].HYAHVDcPGHADYVK.[N]	C7(Carbamidomethyl)	1	1	A6TEX7	A6TEX7	0	4	0.6316	0	1	1	442.951934814453	1768.78590936781	-0.0589908484342753	-2.60855469118582E-05	HCD	MS2	38.25615	15.82	28.3349605736	24342	Control_CNB3_070917_03.raw	0/0	3.41856908798218			0	1.14E-07
False	High	Sequest HT (A2)	Unambiguous	[R].GVNVLADAVK.[V]		1	3	A6TH53	O66026; B5Y368; A6TH53	0	2	0.7026	0	1	1	493.287811279297	985.568345928594	0.684497486446395	0.000337309296867261	CID	MS2		18.14064	28.3265507293333	24332	Control_CNB3_070917_03.raw	0/0	2.69017934799194			0	1.282E-05
False	High	Sequest HT (A2)	Unambiguous	[K].DLVESAPAALK.[E]		1	2	A6TGN9	P0A299; A6TGN9	0	2	0.7568	0	1	1	557.312133789063	1113.61699094813	1.77404048795669	0.000987799062613703	CID	MS2		5.204876	28.3257088016	24331	Control_CNB3_070917_03.raw	0/0	2.95870184898376			0	1.435E-05
False	High	Sequest HT (A2)	Unambiguous	[R].GVNVLADAVK.[V]		1	3	A6TH53	O66026; B5Y368; A6TH53	0	2	0.5882	0	1	1	493.287811279297	985.568345928594	0.684497486446395	0.000337309296867261	HCD	MS2	19.2917	19.975	28.3250420413333	24330	Control_CNB3_070917_03.raw	0/0	2.04490923881531			0	0.0007033
False	High	Sequest HT (A2)	Unambiguous	[K].EAYEILTDAQK.[R]		1	2	A6T4F5	B5Y241; A6T4F5	0	2	0.5292	0	1	1	640.822204589844	1280.63713254969	0.202750438607698	0.000129824843838833	CID	MS2		41.325	28.3105930384	24315	Control_CNB3_070917_03.raw	0/0	3.08200860023499			0	2.68E-05
False	High	Sequest HT (A2)	Unambiguous	[K].EAYEILTDAQK.[R]		1	2	A6T4F5	B5Y241; A6T4F5	0	2	0.4562	0	1	1	640.822204589844	1280.63713254969	0.202750438607698	0.000129824843838833	HCD	MS2	11.7228	33.1	28.3087611709333	24313	Control_CNB3_070917_03.raw	0/0	2.1691267490387			0	1.002E-05
False	High	Sequest HT (A2)	Unambiguous	[R].FLPNLHSHR.[F]		1	2	A6TFM8	A6TFM8; B5XTG6	0	3	0.4293	0	1	1	374.204986572266	1120.6004064568	-0.562807977119963	-0.000210227734290432	HCD	MS2	59.05807	36.6	28.2845250421333	24291	Control_CNB3_070917_03.raw	0/0	1.98268365859985			0	0.0003412
False	High	Sequest HT (A2)	Unambiguous	[R].YAGVGDIIK.[I]		1	1	A6TEW2	A6TEW2	0	2	0.2183	0	1	1	468.263580322266	935.519884014531	0.241025968096026	0.000112742265685029	CID	MS2		25.32187	28.2757650296	24281	Control_CNB3_070917_03.raw	0/0	1.41834461688995			0	8.071E-05
False	High	Sequest HT (A2)	Unambiguous	[K].AIAQVGTISANSDETVGK.[L]		1	3	A6TH53	O66026; B5Y368; A6TH53	0	2	0.7379	0	1	1	880.954528808594	1760.90178098719	-0.398541554384163	-0.000350896406303036	CID	MS2		14.935	28.2646216333333	24270	Control_CNB3_070917_03.raw	0/0	3.09331750869751	4276128.875	28.2310676574707	0	2.764E-06
False	High	Sequest HT (A2)	Unambiguous	[K].AIAQVGTISANSDETVGK.[L]		1	3	A6TH53	O66026; B5Y368; A6TH53	0	2	0.7893	0	1	1	880.954528808594	1760.90178098719	-0.398541554384163	-0.000350896406303036	HCD	MS2	0	32.86	28.2630677504	24268	Control_CNB3_070917_03.raw	0/0	3.37488913536072	4276128.875	28.2310676574707	0	4.745E-09
False	High	Sequest HT (A2)	Unambiguous	[R].QQDLVDYSPVSEK.[H]		2	10	P0A3M1; P37323	P96348; P0A3M1; P0A9Z9; P30896; P0A9Z8; Q9S424; P05192; P37323; Q9AHN9; P0AD64	0	2	0.7407	0	1	1	754.367431640625	1507.72758665125	0.0716052810086511	5.39806248980312E-05	CID	MS2		35.96793	28.2546474592	24259	Control_CNB3_070917_03.raw	0/0	1.89229166507721			0	0.0002034
False	High	Sequest HT (A2)	Unambiguous	[R].QQDLVDYSPVSEK.[H]		2	10	P0A3M1; P37323	P96348; P0A3M1; P0A9Z9; P30896; P0A9Z8; Q9S424; P05192; P37323; Q9AHN9; P0AD64	0	2	0.6628	0	1	1	754.367431640625	1507.72758665125	0.0716052810086511	5.39806248980312E-05	HCD	MS2	47.41995	27.535	28.2528932536	24257	Control_CNB3_070917_03.raw	0/0	2.60749483108521			0	2.271E-05
False	High	Sequest HT (A2)	Unambiguous	[R].STGSYSLVTQQPLGGK.[A]		1	2	A6TGP0	B5XYF5; A6TGP0	0	2	0.3988	0	1	1	811.924499511719	1622.84172239344	2.03120248121127	0.00164815671882934	CID	MS2		38.31	28.2390063032	24244	Control_CNB3_070917_03.raw	0/0	3.20694160461426	697172.46875	28.3083209991455	0	1.178E-06
False	High	Sequest HT (A2)	Unambiguous	[R].STGSYSLVTQQPLGGK.[A]		1	2	A6TGP0	B5XYF5; A6TGP0	0	2	0.5035	0	1	1	811.923583984375	1622.83989133875	0.90289872769284	0.000732629375079341	HCD	MS2	22.30256	29.32	28.2371584474667	24242	Control_CNB3_070917_03.raw	0/0	2.82130813598633	697172.46875	28.3083209991455	0	2.248E-06
False	High	Sequest HT (A2)	Unambiguous	[K].GKPFAPLLEK.[N]		1	1	A6TEW9	A6TEW9	0	3	0.4408	0	1	1	367.222473144531	1099.65286617359	1.69068511928891	0.000619721197987625	CID	MS2		33.1	28.2343875173333	24239	Control_CNB3_070917_03.raw	0/0	2.10786700248718			0	1.583E-05
False	High	Sequest HT (A2)	Unambiguous	[K].GKPFAPLLEK.[N]		1	1	A6TEW9	A6TEW9	0	3	0.3973	0	1	1	367.221557617188	1099.65011959156	-0.807000067867036	-0.000295806145762375	HCD	MS2	50.28314	35.805	28.232891976	24237	Control_CNB3_070917_03.raw	0/0	2.1915910243988			0	0.0002617
False	High	Sequest HT (A2)	Unambiguous	[K].ALEGDAEWEAK.[I]		1	1	A6TEX7	A6TEX7	0	2	0.7947	0	1	1	609.784362792969	1218.56144895594	-1.85385798689139	-0.0011295220313059	CID	MS2		33.1	28.2274565490667	24231	Control_CNB3_070917_03.raw	0/0	1.90164399147034			0	0.0004407
False	High	Sequest HT (A2)	Unambiguous	[K].ALEGDAEWEAK.[I]		1	1	A6TEX7	A6TEX7	0	2	0.6761	0	1	1	609.784362792969	1218.56144895594	-1.85385798689139	-0.0011295220313059	HCD	MS2	73.04459	32.32	28.2260299690667	24229	Control_CNB3_070917_03.raw	0/0	1.7562803030014			0	0.0003428
False	High	Sequest HT (A2)	Unambiguous	[R].TFSIIKPNAVAK.[N]		1	1	A6TCD7	A6TCD7	0	2	0.7358	0	1	1	644.884826660156	1288.76237669031	0.0220601667787492	1.4215156170394E-05	CID	MS2		35.851	28.2250488394667	24228	Control_CNB3_070917_03.raw	0/0	2.45629358291626			0	0.0001522
False	High	Sequest HT (A2)	Unambiguous	[R].TFSIIKPNAVAK.[N]		1	1	A6TCD7	A6TCD7	0	2	0.625	0	1	1	644.884826660156	1288.76237669031	0.0220601667787492	1.4215156170394E-05	HCD	MS2	66.4686	33.1	28.2232318496	24226	Control_CNB3_070917_03.raw	0/0	2.40130162239075			0	0.0003265
False	High	Sequest HT (A2)	Unambiguous	[K].VGLFGGAGVGK.[T]		1	2	A6TG36	A6TG36; B5XZM4	0	2	0.5692	0	1	1	481.27685546875	961.5464343075	-0.111988858898721	-5.38412500077357E-05	CID	MS2		30.715	28.2183430514667	24220	Control_CNB3_070917_03.raw	0/0	1.95184230804443			0	4.481E-06
False	High	Sequest HT (A2)	Unambiguous	[R].SAGTYVQIVAR.[D]		1	1	A6TEW9	A6TEW9	0	2	0.8114	0	1	1	582.822021484375	1164.63676633875	-0.327519391387896	-0.00019072062491432	CID	MS2		14.38507	28.217519608	24219	Control_CNB3_070917_03.raw	0/0	2.81026554107666			0	3.398E-05
False	High	Sequest HT (A2)	Unambiguous	[K].VGLFGGAGVGK.[T]		1	2	A6TG36	A6TG36; B5XZM4	0	2	0.5359	0	1	1	481.27685546875	961.5464343075	-0.111988858898721	-5.38412500077357E-05	HCD	MS2	26.00844	20.74	28.2168199882667	24218	Control_CNB3_070917_03.raw	0/0	1.81296730041504			0	0.0001341
False	High	Sequest HT (A2)	Unambiguous	[K].SLEEAGAEVEVK.[-]		1	2	A6TGN9	P0A299; A6TGN9	0	2	0.4667	0	1	1	630.819946289063	1260.63261594813	0.657168995152324	0.000414224062524227	HCD	MS2	12.78584	24.13	28.3815230018667	24390	Control_CNB3_070917_03.raw	0/0	2.54979228973389			0	3.288E-07
False	High	Sequest HT (A2)	Unambiguous	[K].SLEEAGAEVEVK.[-]		1	2	A6TGN9	P0A299; A6TGN9	0	2	0.515	0	1	1	630.819946289063	1260.63261594813	0.657168995152324	0.000414224062524227	CID	MS2		33.64	28.38321488	24392	Control_CNB3_070917_03.raw	0/0	3.67392826080322			0	1E-06
False	High	Sequest HT (A2)	Unambiguous	[K].EIMQVALNQAK.[G]		1	2	A6TEI3	A6TEI3; B5XSX9	0	2	0.3163	0	1	1	622.836303710938	1244.66533079188	-1.12683024881568	-0.000701264062399787	HCD	MS2	36.1172	28.50873	28.384072876	24393	Control_CNB3_070917_03.raw	0/0	1.95969974994659			0	7.694E-05
False	High	Sequest HT (A2)	Unambiguous	[K].EIMQVALNQAK.[G]		1	2	A6TEI3	A6TEI3; B5XSX9	0	2	0.3821	0	1	1	622.836303710938	1244.66533079188	-1.12683024881568	-0.000701264062399787	CID	MS2		28.66	28.3855019186667	24395	Control_CNB3_070917_03.raw	0/0	2.12493705749512			0	0.0003126
False	High	Sequest HT (A2)	Unambiguous	[K].LTHIDFVR.[A]		2	2	B5XP25; A6TBR5	B5XP25; A6TBR5	0	3	0.917	0	1	1	334.190582275391	1000.55719356617	-0.247315964074347	-8.24846093792075E-05	CID	MS2		41.505	28.6403869242667	24645	Control_CNB3_070917_03.raw	0/0	2.76779890060425	6071415.875	28.6549816131592	0	5.837E-06
False	High	Sequest HT (A2)	Unambiguous	[K].LTHIDFVR.[A]		2	2	B5XP25; A6TBR5	B5XP25; A6TBR5	0	3	0.7638	0	1	1	334.190582275391	1000.55719356617	-0.247315964074347	-8.24846093792075E-05	HCD	MS2	32.32759	33.025	28.6386448506667	24643	Control_CNB3_070917_03.raw	0/0	1.99012124538422	6071415.875	28.6549816131592	0	0.0002212
False	High	Sequest HT (A2)	Unambiguous	[R].YAGVGDIIK.[I]		1	1	A6TEW2	A6TEW2	0	2	0.172	0	1	1	468.263580322266	935.519884014531	0.241025968096026	0.000112742265685029	CID	MS2		18.86494	28.6319289650667	24636	Control_CNB3_070917_03.raw	0/0	1.57161450386047			0	3.187E-05
False	High	Sequest HT (A2)	Unambiguous	[R].STGSYSLVTQQPLGGK.[A]		1	2	A6TGP0	B5XYF5; A6TGP0	0	2	0.5244	0	1	1	811.9228515625	1622.838426495	0.000255724878098108	2.07500079341116E-07	CID	MS2		33.1	28.6222187136	24627	Control_CNB3_070917_03.raw	0/0	3.06645226478577			0	1.501E-06
False	High	Sequest HT (A2)	Unambiguous	[R].STGSYSLVTQQPLGGK.[A]		1	2	A6TGP0	B5XYF5; A6TGP0	0	2	0.6462	0	1	1	811.9228515625	1622.838426495	0.000255724878098108	2.07500079341116E-07	HCD	MS2	59.24511	39.6	28.6205689984	24625	Control_CNB3_070917_03.raw	0/0	3.24875831604004			0	1.671E-10
False	High	Sequest HT (A2)	Unambiguous	[R].QQDLVDYSPVSEK.[H]		2	10	P0A3M1; P37323	P96348; P0A3M1; P0A9Z9; P30896; P0A9Z8; Q9S424; P05192; P37323; Q9AHN9; P0AD64	0	2	0.6837	0	1	1	754.36767578125	1507.7280749325	0.395457739029942	0.000298121249898031	CID	MS2		19.885	28.6078859485333	24615	Control_CNB3_070917_03.raw	0/0	2.14902758598328			0	0.0002852
False	High	Sequest HT (A2)	Unambiguous	[K].VGLFGGAGVGK.[T]		1	2	A6TG36	A6TG36; B5XZM4	0	2	0.6184	0	1	1	481.277069091797	961.546861553594	0.332343344580248	0.000159781796867264	CID	MS2		35.06028	28.5925687544	24599	Control_CNB3_070917_03.raw	0/0	2.07096219062805			0	9E-07
False	High	Sequest HT (A2)	Unambiguous	[K].VGLFGGAGVGK.[T]		1	2	A6TG36	A6TG36; B5XZM4	0	2	0.5333	0	1	1	481.277069091797	961.546861553594	0.332343344580248	0.000159781796867264	HCD	MS2	19.4646	33.1	28.5908180896	24597	Control_CNB3_070917_03.raw	0/0	1.94831585884094			0	3.709E-05
False	High	Sequest HT (A2)	Unambiguous	[R].VAFQAVIK.[A]		1	1	B5XQC9	B5XQC9	0	2	0.8789	0	1	1	438.271240234375	875.53520383875	0.330208133682241	0.000144554375083317	CID	MS2		21.46448	28.5893164234667	24595	Control_CNB3_070917_03.raw	0/0	1.90308833122253			0	0.0004074
False	High	Sequest HT (A2)	Unambiguous	[K].VILSGEVTRPVTVR.[G]		1	1	B5XNB2	B5XNB2	0	3	0.908	0	1	1	509.307037353516	1525.90655880055	0.331980167646101	0.000168856849010505	CID	MS2		14.28917	28.5885118936	24594	Control_CNB3_070917_03.raw	0/0	1.7390319108963			0	4.047E-07
False	High	Sequest HT (A2)	Unambiguous	[R].DGYADGWAQAGTAR.[A]		1	1	A6TEV7	A6TEV7	0	2	0.6887	0	1	1	719.821655273438	1438.63603391688	1.00962182726096	0.000726238437437132	CID	MS2		16.96	28.5587256562667	24567	Control_CNB3_070917_03.raw	0/0	2.56966757774353			0	8.385E-07
False	High	Sequest HT (A2)	Unambiguous	[R].DGYADGWAQAGTAR.[A]		1	1	A6TEV7	A6TEV7	0	2	0.5949	0	1	1	719.821655273438	1438.63603391688	1.00962182726096	0.000726238437437132	HCD	MS2	51.33866	36.945	28.5571616	24565	Control_CNB3_070917_03.raw	0/0	2.36670541763306			0	3.417E-08
False	High	Sequest HT (A2)	Unambiguous	[R].SQQQAGLLDTPIR.[Y]		1	1	Q9F663	Q9F663	0	2	0.8092	0	1	1	713.886169433594	1426.76506223719	0.136614793433889	9.74585938138262E-05	CID	MS2		33.01	28.4971619258667	24504	Control_CNB3_070917_03.raw	0/0	2.62021398544312			0	1.11E-06
False	High	Sequest HT (A2)	Unambiguous	[K].GFTSEITVTSnGK.[S]	N11(Deamidated)	1	1	P16481	P16481	0	2	0.8169	0	1	1	671.330261230469	1341.65324583094	-0.00431487223149251	-2.89453117985339E-06	CID	MS2		24.685	28.4960283493333	24503	Control_CNB3_070917_03.raw	0/0	4.26013708114624			0	6.711E-08
False	High	Sequest HT (A2)	Unambiguous	[K].DLEHPIEVPVGK.[A]		1	2	A6TG36	A6TG36; B5XZM4	0	3	0.6979	0	1	1	444.910552978516	1332.71710567555	0.985758219958522	0.000437911848924462	HCD	MS2	0	20.74	28.6676190490667	24674	Control_CNB3_070917_03.raw	0/0	2.34624981880188			0	5.141E-06
False	High	Sequest HT (A2)	Unambiguous	[R].SQQQAGLLDTPIR.[Y]		1	1	Q9F663	Q9F663	0	2	0.7482	0	1	1	713.885375976563	1426.76347532313	-0.975631589167906	-0.000695998437436174	HCD	MS2	15.64617	23.395	28.4951451573333	24502	Control_CNB3_070917_03.raw	0/0	2.7417049407959			0	4.965E-05
False	High	Sequest HT (A2)	Unambiguous	[R].AAVPADWAVGDK.[T]		1	1	Q9F663	Q9F663	0	2	0.893	0	1	1	600.306579589844	1199.60588254969	0.307817598008762	0.000184629843829498	CID	MS2		7.936934	28.4642881770667	24476	Control_CNB3_070917_03.raw	0/0	1.87225389480591			0	2.223E-05
False	High	Sequest HT (A2)	Unambiguous	[R].GITINTSHVEYDTPTR.[H]		1	1	A6TEX7	A6TEX7	0	2	0.7363	0	1	1	902.447082519531	1803.88688840906	-0.15448911768358	-0.000139340468422233	HCD	MS2	17.4334	21.265	28.4635485037333	24475	Control_CNB3_070917_03.raw	0/0	3.10505867004395			0	1.228E-07
False	High	Sequest HT (A2)	Unambiguous	[K].GAVPGATGSDLIVKPAVK.[A]		1	1	A6TEX2	A6TEX2	0	2	0.7472	0	1	1	840.4873046875	1679.967332745	-1.0200098649465	-0.000856792500030679	CID	MS2		41.28	28.4413434394667	24454	Control_CNB3_070917_03.raw	0/0	2.69472360610962			0	1.437E-08
False	High	Sequest HT (A2)	Unambiguous	[K].GAVPGATGSDLIVKPAVK.[A]		1	1	A6TEX2	A6TEX2	0	2	0.7018	0	1	1	840.4873046875	1679.967332745	-1.0200098649465	-0.000856792500030679	HCD	MS2	0	33.1	28.4392996744	24452	Control_CNB3_070917_03.raw	0/0	3.89188885688782			0	5.1E-11
False	High	Sequest HT (A2)	Unambiguous	[R].ITNITDVTPIPHnGcRPPK.[K]	N13(Deamidated); C15(Carbamidomethyl)	1	1	A6TEV0	A6TEV0	0	4	0.337	0	1	1	533.530334472656	2131.09950800063	1.43541162890226	0.00076475015630173	CID	MS2		30.73388	28.4248400530667	24437	Control_CNB3_070917_03.raw	0/0	1.8355724811554			0	5.058E-06
False	High	Sequest HT (A2)	Unambiguous	[R].ITNITDVTPIPHnGcRPPK.[K]	N13(Deamidated); C15(Carbamidomethyl)	1	1	A6TEV0	A6TEV0	0	4	0.6115	0	1	1	533.530334472656	2131.09950800063	1.43541162890226	0.00076475015630173	HCD	MS2	48.02697	34.105	28.4224297309333	24436	Control_CNB3_070917_03.raw	0/0	2.59700965881348			0	8.906E-08
False	High	Sequest HT (A2)	Unambiguous	[K].LGADGNALFR.[Q]		1	1	A6T6F6	A6T6F6	0	2	0.59	0	1	1	517.274841308594	1033.54240598719	-0.109528935936526	-5.66014061860187E-05	CID	MS2		40.23	28.415694716	24427	Control_CNB3_070917_03.raw	0/0	2.00142073631287			0	5.847E-05
False	High	Sequest HT (A2)	Unambiguous	[K].LGADGNALFR.[Q]		1	1	A6T6F6	A6T6F6	0	2	0.5114	0	1	1	517.274841308594	1033.54240598719	-0.109528935936526	-5.66014061860187E-05	HCD	MS2	14.35339	31.54	28.4139402576	24425	Control_CNB3_070917_03.raw	0/0	1.7603554725647			0	7.981E-05
False	High	Sequest HT (A2)	Unambiguous	[K].GGFAEDDVVAVSK.[L]		1	1	A6TCJ1	A6TCJ1	0	2	0.7391	0	1	1	647.320373535156	1293.63347044031	1.04246817138427	0.000674285156264887	CID	MS2		17.23	28.4116527786667	24422	Control_CNB3_070917_03.raw	0/0	3.22282409667969			0	9.822E-07
False	High	Sequest HT (A2)	Unambiguous	[K].GGFAEDDVVAVSK.[L]		1	1	A6TCJ1	A6TCJ1	0	2	0.641	0	1	1	647.320373535156	1293.63347044031	1.04246817138427	0.000674285156264887	HCD	MS2	31.48511	38.385	28.4101031728	24420	Control_CNB3_070917_03.raw	0/0	2.72629976272583			0	2.435E-06
False	High	Sequest HT (A2)	Unambiguous	[K].DGSAVVLGYTDR.[I]		1	1	P24017	P24017	0	2	0.7564	0	1	1	626.812133789063	1252.61699094813	0.147505705015032	9.23840625546291E-05	CID	MS2		21.44653	28.4077428312	24418	Control_CNB3_070917_03.raw	0/0	3.12046813964844			0	4.189E-08
False	High	Sequest HT (A2)	Unambiguous	[K].DGSAVVLGYTDR.[I]		1	1	P24017	P24017	0	2	0.6651	0	1	1	626.812133789063	1252.61699094813	0.147505705015032	9.23840625546291E-05	HCD	MS2	17.07081	22.18203	28.4062433586667	24416	Control_CNB3_070917_03.raw	0/0	2.08721017837524			0	9.215E-06
False	High	Sequest HT (A2)	Unambiguous	[K].INPAGAPNYVPGEYK.[L]		1	2	A6T5H9	A6T5H9; B5Y0U3	0	2	0.7532	0	1	1	795.402465820313	1589.79765501063	1.14602176395929	0.000910970312475001	CID	MS2		31.00364	28.4053531890667	24415	Control_CNB3_070917_03.raw	0/0	3.11796069145203			0	9.654E-08
False	High	Sequest HT (A2)	Unambiguous	[K].INPAGAPNYVPGEYK.[L]		1	2	A6T5H9	A6T5H9; B5Y0U3	0	2	0.6559	0	1	1	795.401550292969	1589.79582395594	-0.00573285094878983	-4.55703127499874E-06	HCD	MS2	4.877751	21.87748	28.4035845026667	24413	Control_CNB3_070917_03.raw	0/0	2.79069709777832			0	2.43E-07
False	High	Sequest HT (A2)	Unambiguous	[R].GITINTSHVEYDTPTR.[H]		1	1	A6TEX7	A6TEX7	0	2	0.6689	0	1	1	902.447509765625	1803.88774290125	0.319205802425227	0.000287905625327767	CID	MS2		31.165	28.4654028616	24477	Control_CNB3_070917_03.raw	0/0	2.92776870727539			0	2.011E-08
False	High	Sequest HT (A2)	Unambiguous	[K].TPVGNTAAVcIYPR.[F]	C10(Carbamidomethyl)	1	1	B5Y277	B5Y277	0	2	0.7082	0	1	1	759.890441894531	1518.77360715906	0.186538081901213	0.000141654531336854	HCD	MS2	35.26034	35.955	29.1473022757333	25161	Control_CNB3_070917_03.raw	0/0	2.32856392860413	5288672.625	29.1173076629639	0	5.779E-07
False	High	Sequest HT (A2)	Unambiguous	[K].AIAQVGTISANSDETVGK.[L]		1	3	A6TH53	O66026; B5Y368; A6TH53	0	2	0.6813	0	1	1	880.953552246094	1760.89982786219	-1.50770291857086	-0.00132745890630304	CID	MS2		37.305	27.4556984237333	23472	Control_CNB3_070917_03.raw	0/0	4.32873153686523			0	2.251E-09
False	High	Sequest HT (A2)	Unambiguous	[K].LAGLTGQNEDQnVGIK.[V]	N12(Deamidated)	1	3	A6TH53	O66026; B5Y368; A6TH53	0	2		0.022	3	3	829.425109863281	1657.84294309656	2.28511707644294	0.00189417828124605	CID	MS2		29.695	27.4546670330667	23471	Control_CNB3_070917_03.raw	0/0	3.11033129692078	12969181	27.3882637023926	0	1.494E-07
False	High	Sequest HT (A2)	Unambiguous	[K].DGGFQAFADK.[V]		1	1	A6T4X2	A6T4X2	0	2	0.75	0	1	1	528.243225097656	1055.47917356531	-0.0726160058395424	-3.83223436983826E-05	HCD	MS2	22.32736	31.195	26.7236029037333	22784	Control_CNB3_070917_03.raw	0/0	2.51826572418213			0	3.666E-05
False	High	Sequest HT (A2)	Unambiguous	[R].GITINTSHVEYDTPTR.[H]		1	1	A6TEX7	A6TEX7	0	3	0.8689	0	1	1	601.967529296875	1803.88803463063	0.480928431392174	0.000289180208559022	CID	MS2		2.215385	26.7211738109333	22781	Control_CNB3_070917_03.raw	0/0	2.06076240539551			0	1.545E-10
False	High	Sequest HT (A2)	Unambiguous	[R].GITINTSHVEYDTPTR.[H]		1	1	A6TEX7	A6TEX7	0	3	0.616	0	1	1	601.967529296875	1803.88803463063	0.480928431392174	0.000289180208559022	HCD	MS2	15.30877	0.01	26.7202627013333	22779	Control_CNB3_070917_03.raw	0/0	1.24581480026245			0	0.0004195
False	High	Sequest HT (A2)	Unambiguous	[K].IVAQAQAEIDAER.[K]		1	2	B5XZM0	B5XZM0; A6TG40	0	2	0.3548	0	1	1	707.36962890625	1413.7319811825	-0.88534913859185	-0.000625823749942356	CID	MS2		32.485	26.7086768312	22771	Control_CNB3_070917_03.raw	0/0	3.0952889919281	7957530.5	26.666145324707	0	1.666E-07
False	High	Sequest HT (A2)	Unambiguous	[K].IVAQAQAEIDAER.[K]		1	2	B5XZM0	B5XZM0; A6TG40	0	2	0.629	0	1	1	707.36962890625	1413.7319811825	-0.88534913859185	-0.000625823749942356	HCD	MS2	0	22.795	26.7069787133333	22769	Control_CNB3_070917_03.raw	0/0	2.48265051841736	7957530.5	26.666145324707	0	4.991E-05
False	High	Sequest HT (A2)	Unambiguous	[R].EGSSLVGSDAGELAGAGK.[A]		1	3	A6T4H8	B5Y210; P45415; A6T4H8	0	2	0.8104	0	1	1	802.892028808594	1604.77678098719	0.349760409238301	0.000280643593669083	CID	MS2		34.255	26.7053413733333	22767	Control_CNB3_070917_03.raw	0/0	3.64062285423279			0	2.383E-10
False	High	Sequest HT (A2)	Unambiguous	[R].DGYADGWAQAGTAR.[A]		1	1	A6TEV7	A6TEV7	0	2	0.6493	0	1	1	719.821228027344	1438.63517942469	0.415661277081017	0.000298992343687132	CID	MS2		27.34	26.7043495544	22766	Control_CNB3_070917_03.raw	0/0	3.44805598258972	11202625.25	26.7781391143799	0	2.008E-08
False	High	Sequest HT (A2)	Unambiguous	[R].EGSSLVGSDAGELAGAGK.[A]		1	3	A6T4H8	B5Y210; P45415; A6T4H8	0	2	0.8054	0	1	1	802.892028808594	1604.77678098719	0.349760409238301	0.000280643593669083	HCD	MS2	19.44082	24.85	26.7036078002667	22765	Control_CNB3_070917_03.raw	0/0	4.10739278793335			0	7.009E-13
False	High	Sequest HT (A2)	Unambiguous	[K].VVGDVVYEDAAER.[A]		1	1	A6T5R4	A6T5R4	0	2	0.6774	0	1	1	711.348876953125	1421.69047727625	-0.156175847681586	-0.000111016875052883	CID	MS2		17.77	26.6749862234667	22749	Control_CNB3_070917_03.raw	0/0	3.10112404823303	9420581.375	26.7787036895752	0	7.648E-08
False	High	Sequest HT (A2)	Unambiguous	[K].VVGDVVYEDAAER.[A]		1	1	A6T5R4	A6T5R4	0	2	0.6444	0	1	1	711.348876953125	1421.69047727625	-0.156175847681586	-0.000111016875052883	HCD	MS2	0	27.745	26.6735929146667	22747	Control_CNB3_070917_03.raw	0/0	2.39306926727295	9420581.375	26.7787036895752	0	3.18E-08
False	High	Sequest HT (A2)	Unambiguous	[K].DLDLAQANATDQLKK.[A]		1	2	B5XZM0	B5XZM0; A6TG40	1	2	0.6767	0	1	1	822.434265136719	1643.86125364344	0.829677423317885	0.000681936718819998	CID	MS2		33.1	26.6550058197333	22730	Control_CNB3_070917_03.raw	0/0	3.31258654594421	11617248.5	26.6093673706055	0	1.203E-07
False	High	Sequest HT (A2)	Unambiguous	[R].ADYADSFTEnGTHGSDSVESAAR.[E]	N10(Deamidated)	1	1	A6TCD7	A6TCD7	0	2	0.9142	0	1	1	1194.49658203125	2387.9858874325	0.0235815887656248	2.81562499238053E-05	CID	MS2		23.95	26.6314592429333	22715	Control_CNB3_070917_03.raw	0/0	2.33240866661072	5261655.0625	26.7552814483643	0	2.003E-07
False	High	Sequest HT (A2)	Unambiguous	[R].ADYADSFTEnGTHGSDSVESAAR.[E]	N10(Deamidated)	1	1	A6TCD7	A6TCD7	0	2	0.8963	0	1	1	1194.49658203125	2387.9858874325	0.0235815887656248	2.81562499238053E-05	HCD	MS2	0	31.42	26.6298864146667	22713	Control_CNB3_070917_03.raw	0/0	2.41171169281006	5261655.0625	26.7552814483643	0	3.07E-07
False	High	Sequest HT (A2)	Unambiguous	[K].ALEGDAEWEAK.[I]		1	1	A6TEX7	A6TEX7	0	2	0.7042	0	1	1	609.785278320313	1218.56328001063	-0.351224455727671	-0.000213994687555896	CID	MS2		29.86	26.6286881698667	22712	Control_CNB3_070917_03.raw	0/0	2.12722587585449			0	3.327E-05
False	High	Sequest HT (A2)	Unambiguous	[R].SPGVFFDSDK.[G]		1	2	A6TGP0	B5XYF5; A6TGP0	0	2	0.8081	0	1	1	549.758850097656	1098.51042356531	0.188988058016517	0.000103802656212793	CID	MS2		21.55	26.627757112	22711	Control_CNB3_070917_03.raw	0/0	1.97946810722351			0	0.0001833
False	High	Sequest HT (A2)	Unambiguous	[K].ALEGDAEWEAK.[I]		1	1	A6TEX7	A6TEX7	0	2	0.7182	0	1	1	609.785278320313	1218.56328001063	-0.351224455727671	-0.000213994687555896	HCD	MS2	36.4553	19.75	26.6270737264	22710	Control_CNB3_070917_03.raw	0/0	1.81492853164673			0	0.0001528
False	High	Sequest HT (A2)	Unambiguous	[R].SPGVFFDSDK.[G]		1	2	A6TGP0	B5XYF5; A6TGP0	0	2	0.5979	0	1	1	549.758850097656	1098.51042356531	0.188988058016517	0.000103802656212793	HCD	MS2	50.0788	31.19356	26.6262011181333	22709	Control_CNB3_070917_03.raw	0/0	1.89435064792633			0	6.501E-05
False	High	Sequest HT (A2)	Unambiguous	[R].ADYADSFTEnGTHGSDSVESAAR.[E]	N10(Deamidated)	1	1	A6TCD7	A6TCD7	0	3	0.8497	0	1	1	796.666564941406	2387.98514156422	-0.288760415742268	-0.000229851927126952	CID	MS2		28.25403	26.6252576112	22708	Control_CNB3_070917_03.raw	0/0	3.46170330047607			0	5.986E-12
False	High	Sequest HT (A2)	Unambiguous	[R].GITINTSHVEYDTPTR.[H]		1	1	A6TEX7	A6TEX7	0	2	0.7481	0	1	1	902.447387695313	1803.88749876063	0.183864396679854	0.000165835312827767	CID	MS2		19.18923	26.6241614448	22707	Control_CNB3_070917_03.raw	0/0	2.58383011817932			0	1.597E-08
False	High	Sequest HT (A2)	Unambiguous	[R].ADYADSFTEnGTHGSDSVESAAR.[E]	N10(Deamidated)	1	1	A6TCD7	A6TCD7	0	3	0.8189	0	1	1	796.668518066406	2387.99100093922	2.16492876601132	0.00172327307287305	HCD	MS2	10.74941	29.72111	26.6233320789333	22706	Control_CNB3_070917_03.raw	0/0	4.0287914276123			0	2.135E-12
False	High	Sequest HT (A2)	Unambiguous	[R].GITINTSHVEYDTPTR.[H]		1	1	A6TEX7	A6TEX7	0	2	0.7576	0	1	1	902.447387695313	1803.88749876063	0.183864396679854	0.000165835312827767	HCD	MS2	1.560469	0.1255079	26.6232582568	22705	Control_CNB3_070917_03.raw	0/0	2.30788373947144			0	9.334E-05
False	High	Sequest HT (A2)	Unambiguous	[-].MITGIQITK.[A]		1	1	A6TCJ1	A6TCJ1	0	2	0.7611	0	1	1	502.794036865234	1004.58079710047	-0.0810880765707646	-4.07297656010996E-05	CID	MS2		13.84	26.6054016165333	22686	Control_CNB3_070917_03.raw	0/0	1.80458128452301			0	8.868E-05
False	High	Sequest HT (A2)	Unambiguous	[K].AIcAETGIAENVK.[I]	C3(Carbamidomethyl)	1	1	B5XNB4	B5XNB4	0	2	0.6386	0	1	1	688.345397949219	1375.68351926844	-3.6868166204746	-0.00253595578127985	CID	MS2		33.1	26.583892604	22675	Control_CNB3_070917_03.raw	0/0	3.21485662460327	14026617.125	26.6382217407227	0	8.422E-07
False	High	Sequest HT (A2)	Unambiguous	[K].AIcAETGIAENVK.[I]	C3(Carbamidomethyl)	1	1	B5XNB4	B5XNB4	0	2	0.5062	0	1	1	688.345397949219	1375.68351926844	-3.6868166204746	-0.00253595578127985	HCD	MS2	77.98525	37.905	26.582336228	22673	Control_CNB3_070917_03.raw	0/0	2.43084716796875	14026617.125	26.6382217407227	0	1.079E-05
False	High	Sequest HT (A2)	Unambiguous	[K].HPVSPWGLQTK.[G]		1	1	A6TEW9	A6TEW9	0	2	0.8114	0	1	1	625.338073730469	1249.66887083094	0.070867528030492	4.4280468728175E-05	CID	MS2		13.06435	26.5537415416	22642	Control_CNB3_070917_03.raw	0/0	1.74707281589508			0	0.0004051
False	High	Sequest HT (A2)	Unambiguous	[K].HPVSPWGLQTK.[G]		1	1	A6TEW9	A6TEW9	0	2	0.7889	0	1	1	625.338073730469	1249.66887083094	0.070867528030492	4.4280468728175E-05	HCD	MS2	20.28921	14.11492	26.5523104552	22640	Control_CNB3_070917_03.raw	0/0	2.69737315177917			0	3.752E-06
False	High	Sequest HT (A2)	Unambiguous	[K].AYGSTNPINVVR.[A]		1	1	A6TEV5	A6TEV5	0	2	0.7653	0	1	1	645.843933105469	1290.68058958094	0.398565800723479	0.000257210468816993	CID	MS2		17.85387	26.5515855949333	22639	Control_CNB3_070917_03.raw	0/0	3.74801635742188			0	6.574E-06
False	High	Sequest HT (A2)	Unambiguous	[K].VAIANVLK.[E]		1	2	A6TEV8	A6TEV8; B5XNA7	0	2	0.5145	0	1	1	414.271179199219	827.535081768438	0.201850622485376	8.35192188333167E-05	CID	MS2		12.14881	26.5506645253333	22638	Control_CNB3_070917_03.raw	0/0	1.37631726264954			0	0.0002717
False	High	Sequest HT (A2)	Unambiguous	[K].AYGSTNPINVVR.[A]		1	1	A6TEV5	A6TEV5	0	2	0.7373	0	1	1	645.843933105469	1290.68058958094	0.398565800723479	0.000257210468816993	HCD	MS2	21.62647	15.685	26.5500583069333	22637	Control_CNB3_070917_03.raw	0/0	3.16310596466064			0	2.127E-07
False	High	Sequest HT (A2)	Unambiguous	[K].DGGFQAFADK.[V]		1	1	A6T4X2	A6T4X2	0	2	0.8179	0	1	1	528.243225097656	1055.47917356531	-0.0726160058395424	-3.83223436983826E-05	CID	MS2		19.3082	26.7253423269333	22786	Control_CNB3_070917_03.raw	0/0	3.56747889518738			0	1.327E-05
False	High	Sequest HT (A2)	Unambiguous	[-].MQVSVETTQGLGR.[R]		1	2	A6T5H9	A6T5H9; B5Y0U3	0	2	0.4731	0	1	1	703.358459472656	1405.70964231531	-0.531129806869387	-0.000373307343693341	HCD	MS2	9.547306	29.305	26.7263199117333	22787	Control_CNB3_070917_03.raw	0/0	2.79031276702881			0	3.275E-08
False	High	Sequest HT (A2)	Unambiguous	[R].QIVSNAGEEPSVVANNVK.[A]		1	3	A6TH53	O66026; B5Y368; A6TH53	0	2	0.6425	0	1	1	927.981872558594	1854.95646848719	0.478462770898755	0.000443763593580115	HCD	MS2	11.56237	24.355	26.7273818629333	22788	Control_CNB3_070917_03.raw	0/0	3.72203326225281			0	3.404E-12
False	High	Sequest HT (A2)	Unambiguous	[-].MQVSVETTQGLGR.[R]		1	2	A6T5H9	A6T5H9; B5Y0U3	0	2	0.7039	0	1	1	703.358459472656	1405.70964231531	-0.531129806869387	-0.000373307343693341	CID	MS2		31.105	26.7281507626667	22789	Control_CNB3_070917_03.raw	0/0	3.8514358997345			0	7.96E-09
False	High	Sequest HT (A2)	Unambiguous	[K].DLVESAPAALK.[E]		1	2	A6TGN9	P0A299; A6TGN9	0	2	0.6181	0	1	1	557.310974121094	1113.61467161219	-0.308668442446027	-0.000171868906136297	HCD	MS2	5.086682	11.05605	26.8655117269333	22904	Control_CNB3_070917_03.raw	0/0	1.98794639110565	40243784	27.0184268951416	0	5.447E-05
False	High	Sequest HT (A2)	Unambiguous	[R].GVNVLADAVK.[V]		1	3	A6TH53	O66026; B5Y368; A6TH53	0	2	0.7088	0	1	1	493.287475585938	985.567674541875	0.00327920149838717	1.61593749226085E-06	CID	MS2		14.81242	26.8647200618667	22903	Control_CNB3_070917_03.raw	0/0	2.84889626502991			0	7.462E-06
False	High	Sequest HT (A2)	Unambiguous	[R].GVNVLADAVK.[V]		1	3	A6TH53	O66026; B5Y368; A6TH53	0	2	0.6404	0	1	1	493.287475585938	985.567674541875	0.00327920149838717	1.61593749226085E-06	HCD	MS2	2.085759	15.11632	26.8630949202667	22901	Control_CNB3_070917_03.raw	0/0	2.03322672843933			0	0.0003699
False	High	Sequest HT (A2)	Unambiguous	[R].VETGSGIGFGATVK.[A]		1	2	A6T5I1	B5Y0U1; A6T5I1	0	2	0.6657	0	1	1	661.851684570313	1322.69609251063	0.783272470680375	0.000518015312422904	CID	MS2		25.6	26.8352149173333	22882	Control_CNB3_070917_03.raw	0/0	3.46823716163635			0	7.564E-06
False	High	Sequest HT (A2)	Unambiguous	[R].VETGSGIGFGATVK.[A]		1	2	A6T5I1	B5Y0U1; A6T5I1	0	2	0.514	0	1	1	661.851745605469	1322.69621458094	0.875561552658845	0.000579050468672904	HCD	MS2	11.23032	14.815	26.8335544146667	22880	Control_CNB3_070917_03.raw	0/0	2.85918855667114			0	1.155E-05
False	High	Sequest HT (A2)	Unambiguous	[R].YTcPQYQEGMLDSK.[A]	C3(Carbamidomethyl)	1	2	A6T6A3	B5XZR2; A6T6A3	0	2	1	0	1	1	860.371887207031	1719.73649778406	0.706238962800287	0.000607272031363237	CID	MS2		40.375	26.8317547664	22878	Control_CNB3_070917_03.raw	0/0	2.2982816696167			0	2.602E-07
False	High	Sequest HT (A2)	Unambiguous	[K].HQKPVPALNQPGGIVEK.[E]		1	2	A6TEW1	B5XNA4; A6TEW1	0	3	0.7562	0	1	1	604.675354003906	1812.01150875172	-0.625656937803881	-0.000377899427045728	CID	MS2		29.065	26.8306630885333	22877	Control_CNB3_070917_03.raw	0/0	2.83085250854492			0	1.266E-07
False	High	Sequest HT (A2)	Unambiguous	[R].YTcPQYQEGMLDSK.[A]	C3(Carbamidomethyl)	1	2	A6T6A3	B5XZR2; A6T6A3	0	2	1	0	1	1	860.371887207031	1719.73649778406	0.706238962800287	0.000607272031363237	HCD	MS2	31.29099	30.49	26.8297403874667	22876	Control_CNB3_070917_03.raw	0/0	1.95570063591003			0	1.19E-06
False	High	Sequest HT (A2)	Unambiguous	[K].HQKPVPALNQPGGIVEK.[E]		1	2	A6TEW1	B5XNA4; A6TEW1	0	3	0.8571	0	1	1	604.6748046875	1812.0098608025	-1.53511484121113	-0.000927215833295728	HCD	MS2	50.48409	32.815	26.8285856581333	22875	Control_CNB3_070917_03.raw	0/0	2.5160071849823			0	8.707E-07
False	High	Sequest HT (A2)	Unambiguous	[K].EHNADVTGFIR.[F]		1	1	A6T4X2	A6T4X2	0	3	0.8755	0	1	1	420.210906982422	1258.61816768727	0.55041923360379	0.000230922421981935	CID	MS2		36.38351	26.827579792	22874	Control_CNB3_070917_03.raw	0/0	2.32656621932983			0	1.497E-05
False	High	Sequest HT (A2)	Unambiguous	[K].EHNADVTGFIR.[F]		1	1	A6T4X2	A6T4X2	0	3	0.8069	0	1	1	420.210906982422	1258.61816768727	0.55041923360379	0.000230922421981935	HCD	MS2	21.84373	33.1	26.8257276861333	22872	Control_CNB3_070917_03.raw	0/0	2.33324551582336			0	0.0002464
False	High	Sequest HT (A2)	Unambiguous	[R].EcITSLVSR.[G]	C2(Carbamidomethyl)	1	1	B5XTJ1	B5XTJ1	0	2	0.4375	0	1	1	532.774230957031	1064.54118528406	0.671401494292065	0.000357367031330824	CID	MS2		13.75574	26.8242053034667	22870	Control_CNB3_070917_03.raw	0/0	1.91514909267426			0	0.0003621
False	High	Sequest HT (A2)	Unambiguous	[R].VEGGQHLNVNVLR.[R]		1	1	A6TCJ1	A6TCJ1	0	3	0.7688	0	1	1	478.932159423828	1434.78192501148	0.514985484730377	0.000246297161538678	CID	MS2		19.24	26.8233298909333	22869	Control_CNB3_070917_03.raw	0/0	1.86182975769043			0	4.548E-07
False	High	Sequest HT (A2)	Unambiguous	[R].EcITSLVSR.[G]	C2(Carbamidomethyl)	1	1	B5XTJ1	B5XTJ1	0	2	0.4082	0	1	1	532.774230957031	1064.54118528406	0.671401494292065	0.000357367031330824	HCD	MS2	39.4664	20.9146	26.8225797213333	22868	Control_CNB3_070917_03.raw	0/0	1.95873153209686			0	0.001049
False	High	Sequest HT (A2)	Unambiguous	[R].STVGHDLNLDVcGK.[C]	C12(Carbamidomethyl)	1	2	A6TGC6	A6TGC6; B5XZ32	0	3	0.8149	0	1	1	505.580749511719	1514.72769527516	0.612483502728857	0.000309248385417978	CID	MS2		11.87932	26.5481189216	22635	Control_CNB3_070917_03.raw	0/0	2.81131792068481			0	2.852E-08
False	High	Sequest HT (A2)	Unambiguous	[R].TGcDMLPETVGR.[L]	C3(Carbamidomethyl)	1	1	A6TCA1	A6TCA1	0	2	0.3907	0	1	1	668.305236816406	1335.60319700281	0.0374084268327302	2.4981406301805E-05	HCD	MS2	47.32745	26.44	26.8125074445333	22859	Control_CNB3_070917_03.raw	0/0	2.15244698524475	10695136.125	26.8656730651855	0	0.0009565
False	High	Sequest HT (A2)	Unambiguous	[K].MLHLTVEQAR.[G]		1	1	A6TCD7	A6TCD7	0	3	0.6579	0	1	1	399.885223388672	1197.64111690602	0.220379936977388	8.79786718996911E-05	CID	MS2		28.09	26.7979144258667	22846	Control_CNB3_070917_03.raw	0/0	1.51641762256622			0	0.000155
False	High	Sequest HT (A2)	Unambiguous	[K].MLHLTVEQAR.[G]		1	1	A6TCD7	A6TCD7	0	3	0.2063	0	1	1	399.885223388672	1197.64111690602	0.220379936977388	8.79786718996911E-05	HCD	MS2	67.21861	17.695	26.7963726714667	22844	Control_CNB3_070917_03.raw	0/0	1.25842118263245			0	0.0005138
False	High	Sequest HT (A2)	Unambiguous	[R].SAGTYVQIVAR.[D]		1	1	A6TEW9	A6TEW9	0	2	0.8104	0	1	1	582.822204589844	1164.63713254969	-0.0130773025381096	-7.61515616432007E-06	CID	MS2		10.73666	26.7843356690667	22833	Control_CNB3_070917_03.raw	0/0	2.68856239318848			0	3.298E-05
False	High	Sequest HT (A2)	Unambiguous	[R].SAGTYVQIVAR.[D]		1	1	A6TEW9	A6TEW9	0	2	0.8101	0	1	1	582.822204589844	1164.63713254969	-0.0130773025381096	-7.61515616432007E-06	HCD	MS2	12.59208	0.05280608	26.7835949274667	22831	Control_CNB3_070917_03.raw	0/0	1.58101189136505			0	3.522E-05
False	High	Sequest HT (A2)	Unambiguous	[R].AQYVLAEQVTR.[L]		1	2	A6T9Y5	B5XWP0; A6T9Y5	0	2	0.709	0	1	1	639.345886230469	1277.68449583094	-0.258560683882121	-0.000165179531222748	CID	MS2		35.27146	26.7778196336	22829	Control_CNB3_070917_03.raw	0/0	2.43762874603271			0	8.887E-05
False	High	Sequest HT (A2)	Unambiguous	[R].STVGHDLNLDVcGK.[C]	C12(Carbamidomethyl)	1	2	A6TGC6	A6TGC6; B5XZ32	0	2	0.8143	0	1	1	757.86669921875	1514.7261218075	-0.42629635513113	-0.000322861250008799	CID	MS2		29.29	26.7633554696	22817	Control_CNB3_070917_03.raw	0/0	3.06571817398071			0	1.983E-06
False	High	Sequest HT (A2)	Unambiguous	[K].LTHIDFVR.[A]		2	2	B5XP25; A6TBR5	B5XP25; A6TBR5	0	3	0.8957	0	1	1	334.190521240234	1000.5570104607	-0.430319419191663	-0.000143519765629208	CID	MS2		25.99	26.7623805010667	22816	Control_CNB3_070917_03.raw	0/0	2.1083402633667			0	6.634E-07
False	High	Sequest HT (A2)	Unambiguous	[R].STVGHDLNLDVcGK.[C]	C12(Carbamidomethyl)	1	2	A6TGC6	A6TGC6; B5XZ32	0	2	0.7789	0	1	1	757.86669921875	1514.7261218075	-0.42629635513113	-0.000322861250008799	HCD	MS2	23.3155	18.295	26.7617263616	22815	Control_CNB3_070917_03.raw	0/0	3.97599840164185			0	3.508E-08
False	High	Sequest HT (A2)	Unambiguous	[R].MPEEVEAMEQQR.[R]		1	2	A6T4P1	B5Y1T9; A6T4P1	0	2	0.8357	0	1	1	738.827514648438	1476.64775266688	1.36317521604724	0.00100646343764765	CID	MS2		33.1	26.7426354224	22801	Control_CNB3_070917_03.raw	0/0	3.52646684646606			0	3.209E-07
False	High	Sequest HT (A2)	Unambiguous	[R].MPEEVEAMEQQR.[R]		1	2	A6T4P1	B5Y1T9; A6T4P1	0	2	0.9459	0	1	1	738.827514648438	1476.64775266688	1.36317521604724	0.00100646343764765	HCD	MS2	0	31.885	26.7374294813333	22799	Control_CNB3_070917_03.raw	0/0	3.13912343978882			0	6.092E-07
False	High	Sequest HT (A2)	Unambiguous	[K].AIAQVGTISAnSDETVGK.[L]	N11(Deamidated)	1	3	A6TH53	O66026; B5Y368; A6TH53	0	2	0.1366	0	1	1	881.4462890625	1761.885301495	-0.67954717908056	-0.000598642500053037	CID	MS2		20.095	26.7317524712	22793	Control_CNB3_070917_03.raw	0/0	4.53867530822754			0	9.28E-11
False	High	Sequest HT (A2)	Unambiguous	[R].FLPNLHSHR.[F]		1	2	A6TFM8	A6TFM8; B5XTG6	0	3	0.588	0	1	1	374.205322265625	1120.60141353688	0.335888387373212	0.000125465625084568	HCD	MS2	50.83201	29.695	26.7308920909333	22792	Control_CNB3_070917_03.raw	0/0	2.16220593452454			0	6.706E-05
False	High	Sequest HT (A2)	Unambiguous	[K].AIAQVGTISAnSDETVGK.[L]	N11(Deamidated)	1	3	A6TH53	O66026; B5Y368; A6TH53	0	2	0.0691	0	1	1	881.4462890625	1761.885301495	-0.67954717908056	-0.000598642500053037	HCD	MS2	27.89102	39.855	26.7300613325333	22791	Control_CNB3_070917_03.raw	0/0	4.05136823654175			0	6.684E-12
False	High	Sequest HT (A2)	Unambiguous	[R].QIVSNAGEEPSVVANNVK.[A]		1	3	A6TH53	O66026; B5Y368; A6TH53	0	2	0.81	0	1	1	927.981811523438	1854.95634641688	0.412655096713465	0.000382728437330115	CID	MS2		33.835	26.7292069776	22790	Control_CNB3_070917_03.raw	0/0	3.79059791564941			0	9.364E-12
False	High	Sequest HT (A2)	Unambiguous	[K].AHPDVELYTASVDK.[G]		1	2	A6TCB0	A6TCB0; B5XNQ4	0	2	0.5498	0	1	1	772.883911132813	1544.76054563563	0.927300323423475	0.000716227812631587	HCD	MS2	0	40.245	26.8112405986667	22858	Control_CNB3_070917_03.raw	0/0	2.11414742469788	8741413.75	26.7005271911621	0	8.885E-05
False	High	Sequest HT (A2)	Unambiguous	[R].VVNIASYQVK.[A]		1	1	B5XNB5	B5XNB5	0	2	0.6538	0	1	1	560.821594238281	1120.63591184656	-0.15467415317057	-8.66667187437997E-05	HCD	MS2	31.04837	8.543073	26.8661448754667	22905	Control_CNB3_070917_03.raw	0/0	1.82354819774628			0	0.0002951
False	High	Sequest HT (A2)	Unambiguous	[R].AGENVGVLLR.[G]		1	1	A6TEX7	A6TEX7	0	2	0.4229	0	1	1	514.298522949219	1027.58976926844	0.291846546434617	0.000149949218894108	CID	MS2		9.194482	26.5471459218667	22634	Control_CNB3_070917_03.raw	0/0	2.52831649780273			0	7.624E-06
False	High	Sequest HT (A2)	Unambiguous	[R].AGENVGVLLR.[G]		1	1	A6TEX7	A6TEX7	0	2	0.6429	0	1	1	514.298522949219	1027.58976926844	0.291846546434617	0.000149949218894108	HCD	MS2	8.97759	11.65972	26.5457752898667	22632	Control_CNB3_070917_03.raw	0/0	2.51977324485779			0	4.298E-06
False	High	Sequest HT (A2)	Unambiguous	[R].KITQGDDLAPGVLK.[I]		1	2	A6TGP0	B5XYF5; A6TGP0	1	2	0.4185	0	1	1	727.914123535156	1454.82097044031	-0.239974272375951	-0.000174559843799216	HCD	MS2	0	35.595	26.4174972930667	22497	Control_CNB3_070917_03.raw	0/0	2.69583082199097	3638844	26.4958324432373	0	8.109E-07
False	High	Sequest HT (A2)	Unambiguous	[R].TVDATqPLDAVAR.[D]	Q6(Deamidated)	1	2	A6T7F8	B5XXH2; A6T7F8	0	2	0.7861	0	1	1	679.354797363281	1357.70231809656	4.8117970418243	0.00326647828131699	CID	MS2		41.49	26.4064773074667	22487	Control_CNB3_070917_03.raw	0/0	1.73447871208191			0	0.0002091
False	High	Sequest HT (A2)	Unambiguous	[R].TVDATqPLDAVAR.[D]	Q6(Deamidated)	1	2	A6T7F8	B5XXH2; A6T7F8	0	2	0.4286	0	1	1	679.354797363281	1357.70231809656	4.8117970418243	0.00326647828131699	HCD	MS2	37.01648	33.1	26.4046665973333	22485	Control_CNB3_070917_03.raw	0/0	1.96183264255524			0	0.0001833
False	High	Sequest HT (A2)	Unambiguous	[R].AQYVLAEQVTR.[L]		1	2	A6T9Y5	B5XWP0; A6T9Y5	0	2	0.5574	0	1	1	639.346496582031	1277.68571653406	0.696841697032179	0.000445172031277252	CID	MS2		21.13	26.3886068128	22466	Control_CNB3_070917_03.raw	0/0	2.44487977027893			0	9.312E-05
False	High	Sequest HT (A2)	Unambiguous	[R].AQYVLAEQVTR.[L]		1	2	A6T9Y5	B5XWP0; A6T9Y5	0	2	0.4682	0	1	1	639.346496582031	1277.68571653406	0.696841697032179	0.000445172031277252	HCD	MS2	59.81464	29.29	26.3872260872	22464	Control_CNB3_070917_03.raw	0/0	1.72746455669403			0	2.954E-05
False	High	Sequest HT (A2)	Unambiguous	[K].LTHIDFVR.[A]		2	2	B5XP25; A6TBR5	B5XP25; A6TBR5	0	3	0.8802	0	1	1	334.190490722656	1000.55691890797	-0.521821146750321	-0.000174037343754208	CID	MS2		37.975	26.3863031189333	22463	Control_CNB3_070917_03.raw	0/0	1.92478036880493			0	1.993E-06
False	High	Sequest HT (A2)	Unambiguous	[K].LTHIDFVR.[A]		2	2	B5XP25; A6TBR5	B5XP25; A6TBR5	0	3	0.7566	0	1	1	334.190490722656	1000.55691890797	-0.521821146750321	-0.000174037343754208	HCD	MS2	22.23479	27.85	26.3846528576	22461	Control_CNB3_070917_03.raw	0/0	1.89229810237885			0	0.001308
False	High	Sequest HT (A2)	Unambiguous	[R].STVGHDLNLDVcGK.[C]	C12(Carbamidomethyl)	1	2	A6TGC6	A6TGC6; B5XZ32	0	2	0.7701	0	1	1	757.867065429688	1514.72685422938	0.0572376331104116	4.33496874912009E-05	CID	MS2		15.58	26.3823905298667	22458	Control_CNB3_070917_03.raw	0/0	3.34922432899475			0	3.097E-06
False	High	Sequest HT (A2)	Unambiguous	[R].STVGHDLNLDVcGK.[C]	C12(Carbamidomethyl)	1	2	A6TGC6	A6TGC6; B5XZ32	0	2	0.8678	0	1	1	757.867065429688	1514.72685422938	0.0572376331104116	4.33496874912009E-05	HCD	MS2	10.67605	28.135	26.3805446581333	22456	Control_CNB3_070917_03.raw	0/0	4.01155948638916			0	3.466E-10
False	High	Sequest HT (A2)	Unambiguous	[K].DGGFQAFADK.[V]		1	1	A6T4X2	A6T4X2	0	2	0.8115	0	1	1	528.243408203125	1055.47953977625	0.274345753405974	0.000144783125051617	CID	MS2		18.86689	26.3767158634667	22451	Control_CNB3_070917_03.raw	0/0	3.65949010848999			0	1.218E-05
False	High	Sequest HT (A2)	Unambiguous	[R].QIVSNAGEEPSVVANNVK.[A]		1	3	A6TH53	O66026; B5Y368; A6TH53	0	2	0.8208	0	1	1	927.981567382813	1854.95585813563	0.149424399972307	0.000138587812330115	CID	MS2		19.105	26.3758640829333	22450	Control_CNB3_070917_03.raw	0/0	3.45704030990601			0	8.021E-11
False	High	Sequest HT (A2)	Unambiguous	[K].DGGFQAFADK.[V]		1	1	A6T4X2	A6T4X2	0	2	0.7582	0	1	1	528.243408203125	1055.47953977625	0.274345753405974	0.000144783125051617	HCD	MS2	15.09915	21.2922	26.3750240424	22449	Control_CNB3_070917_03.raw	0/0	2.44037818908691			0	1.661E-05
False	High	Sequest HT (A2)	Unambiguous	[R].AIAGDSVSGLGTGGMGTK.[L]		1	2	A6T562	A6T562; B5Y168	0	2	0.7989	0	1	1	789.895385742188	1578.78349485438	2.72247973868807	0.00214909718738454	CID	MS2		30.43	26.3673996706667	22442	Control_CNB3_070917_03.raw	0/0	3.48227286338806			0	5.908E-10
False	High	Sequest HT (A2)	Unambiguous	[R].AIAGDSVSGLGTGGMGTK.[L]		1	2	A6T562	A6T562; B5Y168	0	2	0.6077	0	1	1	789.895385742188	1578.78349485438	2.72247973868807	0.00214909718738454	HCD	MS2	73.90295	20.41	26.3656682861333	22440	Control_CNB3_070917_03.raw	0/0	1.81032025814056			0	0.0001597
False	High	Sequest HT (A2)	Unambiguous	[R].FLPNLHSHR.[F]		1	2	A6TFM8	A6TFM8; B5XTG6	0	3	0.5467	0	1	1	374.205474853516	1120.60187130055	0.744386734870111	0.000278053515709568	HCD	MS2	61.47456	41.02	26.361770348	22435	Control_CNB3_070917_03.raw	0/0	2.24953985214233			0	9.702E-05
False	High	Sequest HT (A2)	Unambiguous	[-].MQVSVETTQGLGR.[R]		1	2	A6T5H9	A6T5H9; B5Y0U3	0	2	0.6417	0	1	1	703.359069824219	1405.71086301844	0.337258969804004	0.000237044218806659	CID	MS2		31.195	26.3595167482667	22433	Control_CNB3_070917_03.raw	0/0	3.59607815742493			0	1.096E-08
False	High	Sequest HT (A2)	Unambiguous	[-].MQVSVETTQGLGR.[R]		1	2	A6T5H9	A6T5H9; B5Y0U3	0	2	0.5877	0	1	1	703.359069824219	1405.71086301844	0.337258969804004	0.000237044218806659	HCD	MS2	6.888176	38.64	26.3579438077333	22431	Control_CNB3_070917_03.raw	0/0	3.08047604560852			0	1.218E-08
False	High	Sequest HT (A2)	Unambiguous	[K].AIAQVGTISAnSDETVGK.[L]	N11(Deamidated)	1	3	A6TH53	O66026; B5Y368; A6TH53	0	2	0.1531	0	1	1	881.447631835938	1761.88798704188	0.844697928001865	0.000744130937446963	CID	MS2		40.24	26.3569833805333	22430	Control_CNB3_070917_03.raw	0/0	4.90198659896851	65755786	26.2038402557373	0	1.195E-11
False	High	Sequest HT (A2)	Unambiguous	[R].GITINTSHVEYDTPTR.[H]		1	1	A6TEX7	A6TEX7	0	3	0.9122	0	1	1	601.967651367188	1803.88840084156	0.683940540010234	0.000411250521059022	CID	MS2		3.284362	26.3559438594667	22429	Control_CNB3_070917_03.raw	0/0	2.05446624755859			0	1.021E-08
False	High	Sequest HT (A2)	Unambiguous	[K].AIAQVGTISAnSDETVGK.[L]	N11(Deamidated)	1	3	A6TH53	O66026; B5Y368; A6TH53	0	2	0.1217	0	1	1	881.447631835938	1761.88798704188	0.844697928001865	0.000744130937446963	HCD	MS2	28.07628	30.34	26.3551147288	22428	Control_CNB3_070917_03.raw	0/0	4.93179416656494	65755786	26.2038402557373	0	4.424E-12
False	High	Sequest HT (A2)	Unambiguous	[K].IADIYANcGITK.[K]	C8(Carbamidomethyl)	1	1	B5Y275	B5Y275	0	2	0.5938	0	1	1	669.840454101563	1338.67363157313	1.05976885991985	0.00070934156243041	CID	MS2		33.1	26.34897758	22424	Control_CNB3_070917_03.raw	0/0	2.24102067947388			0	4.011E-05
False	High	Sequest HT (A2)	Unambiguous	[K].IADIYANcGITK.[K]	C8(Carbamidomethyl)	1	1	B5Y275	B5Y275	0	2	0.6032	0	1	1	669.840454101563	1338.67363157313	1.05976885991985	0.00070934156243041	HCD	MS2	64.97268	36.6	26.3470859050667	22422	Control_CNB3_070917_03.raw	0/0	2.47198176383972			0	4.821E-05
False	High	Sequest HT (A2)	Unambiguous	[R].EGSSLVGSDAGELAGAGK.[A]		1	3	A6T4H8	B5Y210; P45415; A6T4H8	0	2	0.8013	0	1	1	802.891845703125	1604.77641477625	0.121559783503419	9.75381249190832E-05	CID	MS2		39.085	26.3461484696	22421	Control_CNB3_070917_03.raw	0/0	4.63210868835449			0	4.625E-10
False	High	Sequest HT (A2)	Unambiguous	[R].EGSSLVGSDAGELAGAGK.[A]		1	3	A6T4H8	B5Y210; P45415; A6T4H8	0	2	0.7881	0	1	1	802.891845703125	1604.77641477625	0.121559783503419	9.75381249190832E-05	HCD	MS2	53.79786	28.075	26.3443546461333	22419	Control_CNB3_070917_03.raw	0/0	3.87407946586609			0	1.94E-12
False	High	Sequest HT (A2)	Unambiguous	[R].DGYADGWAQAGTAR.[A]		1	1	A6TEV7	A6TEV7	0	2	0.5865	0	1	1	719.822692871094	1438.63810911219	2.45209744912655	0.00176383609368713	CID	MS2		33.1	26.3338492632	22412	Control_CNB3_070917_03.raw	0/0	3.41099333763123			0	2.109E-07
False	High	Sequest HT (A2)	Unambiguous	[R].DGYADGWAQAGTAR.[A]		1	1	A6TEV7	A6TEV7	0	2	0.6286	0	1	1	719.822448730469	1438.63762083094	2.11269142045229	0.00151969546868713	HCD	MS2	0	41.13	26.3284241674667	22410	Control_CNB3_070917_03.raw	0/0	2.10192513465881			0	8.37E-07
False	High	Sequest HT (A2)	Unambiguous	[K].VVGDVVYEDAAER.[A]		1	1	A6T5R4	A6T5R4	0	2	0.728	0	1	1	711.349060058594	1421.69084348719	0.101412485475363	7.20885936971172E-05	CID	MS2		17.77	26.3124892754667	22396	Control_CNB3_070917_03.raw	0/0	3.53269743919373			0	2.308E-07
False	High	Sequest HT (A2)	Unambiguous	[K].VVGDVVYEDAAER.[A]		1	1	A6T5R4	A6T5R4	0	2	0.6827	0	1	1	711.349060058594	1421.69084348719	0.101412485475363	7.20885936971172E-05	HCD	MS2	11.80638	42.39	26.3108501877333	22394	Control_CNB3_070917_03.raw	0/0	2.70992040634155			0	3.485E-08
False	High	Sequest HT (A2)	Unambiguous	[R].ADYADSFTENGTHGSDSVESAAR.[E]		1	1	A6TCD7	A6TCD7	0	3	0.9386	0	1	1	796.339660644531	2387.00442867359	1.09491060168622	0.000871184531206382	CID	MS2		28.87	26.3100813629333	22393	Control_CNB3_070917_03.raw	0/0	2.77049970626831			0	1.379E-10
False	High	Sequest HT (A2)	Unambiguous	[K].MLHLTVEQAR.[G]		1	1	A6TCD7	A6TCD7	0	3	0.0672	0	1	1	399.885314941406	1197.64139156422	0.449712630867949	0.000179531406274691	HCD	MS2	69.05596	42.57	26.4244367098667	22505	Control_CNB3_070917_03.raw	0/0	1.19252681732178			0	0.0003818
False	High	Sequest HT (A2)	Unambiguous	[K].MLHLTVEQAR.[G]		1	1	A6TCD7	A6TCD7	0	3	0.5347	0	1	1	399.885314941406	1197.64139156422	0.449712630867949	0.000179531406274691	CID	MS2		33.1	26.4260115224	22507	Control_CNB3_070917_03.raw	0/0	1.44025790691376			0	0.0002116
False	High	Sequest HT (A2)	Unambiguous	[R].SAGTYVQIVAR.[D]		1	1	A6TEW9	A6TEW9	0	2	0.7698	0	1	1	582.822326660156	1164.63737669031	0.196550756695081	0.00011445515633568	CID	MS2		14.695	26.432523876	22512	Control_CNB3_070917_03.raw	0/0	2.65409779548645			0	9.658E-06
False	High	Sequest HT (A2)	Unambiguous	[R].TGcDMLPETVGR.[L]	C3(Carbamidomethyl)	1	1	A6TCA1	A6TCA1	0	2	0.498	0	1	1	668.304382324219	1335.60148801844	-1.24215158228188	-0.000829510781198195	HCD	MS2	35.02437	16.915	26.4388544293333	22519	Control_CNB3_070917_03.raw	0/0	2.46887445449829			0	3.101E-06
False	High	Sequest HT (A2)	Unambiguous	[R].VVEGTQFEcLK.[D]	C9(Carbamidomethyl)	1	1	P0A297	P0A297	0	2	0.8849	0	1	1	655.326721191406	1309.64616575281	0.383273755911372	0.000250976406238834	CID	MS2		15.10901	26.5448650026667	22631	Control_CNB3_070917_03.raw	0/0	3.03932237625122			0	3.746E-06
False	High	Sequest HT (A2)	Unambiguous	[K].LAGLTGQNEDQNVGIK.[V]		1	3	A6TH53	O66026; B5Y368; A6TH53	0	2	0.7466	0	1	1	828.931518554688	1656.85576047938	0.375252706440541	0.000310869687496051	CID	MS2		16.20136	26.5439480501333	22630	Control_CNB3_070917_03.raw	0/0	2.20694661140442			0	2.972E-09
False	High	Sequest HT (A2)	Unambiguous	[R].VVEGTQFEcLK.[D]	C9(Carbamidomethyl)	1	1	P0A297	P0A297	0	2	0.7993	0	1	1	655.326721191406	1309.64616575281	0.383273755911372	0.000250976406238834	HCD	MS2	0.9072727	8.73302	26.5431563898667	22629	Control_CNB3_070917_03.raw	0/0	2.98506259918213			0	2.882E-07
False	High	Sequest HT (A2)	Unambiguous	[R].LSDYGVQLR.[E]		1	1	B5XNB5	B5XNB5	0	2	0.5336	0	1	1	525.782958984375	1050.55864133875	0.767648122999906	0.000403229375024239	CID	MS2		24.25	26.5327216098667	22621	Control_CNB3_070917_03.raw	0/0	2.2255334854126			0	0.000726
False	High	Sequest HT (A2)	Unambiguous	[K].APVVVPAGVDVK.[IV]		1	2	A6TEV7	A6TEV7; B5XNA8	0	2	0.9468	0	1	1	575.845520019531	1150.68376340906	0.632710347072144	0.000364024531336327	CID	MS2		17.065	26.5165097797333	22601	Control_CNB3_070917_03.raw	0/0	2.63147211074829			0	0.001247
False	High	Sequest HT (A2)	Unambiguous	[K].APVVVPAGVDVK.[IV]		1	2	A6TEV7	A6TEV7; B5XNA8	0	2	1	0	1	1	575.845520019531	1150.68376340906	0.632710347072144	0.000364024531336327	HCD	MS2	22.66253	0.1304708	26.5157667613333	22599	Control_CNB3_070917_03.raw	0/0	2.13253474235535			0	0.001263
False	High	Sequest HT (A2)	Unambiguous	[R].VELEnGHVVTAHISGK.[M]	N5(Deamidated)	1	1	A6T6Y1	A6T6Y1	0	3	0.2865	0	1	1	564.296813964844	1690.87588863453	0.0082824124557777	4.66817713506984E-06	HCD	MS2	27.54925	29.605	26.495827112	22580	Control_CNB3_070917_03.raw	0/0	1.77512323856354			0	5.72E-07
False	High	Sequest HT (A2)	Unambiguous	[K].DLVESAPAALK.[E]		1	2	A6TGN9	P0A299; A6TGN9	0	2	0.5977	0	1	1	557.311401367188	1113.61552610438	0.458645374018131	0.000255377187613703	CID	MS2		19.45	26.4941794922667	22578	Control_CNB3_070917_03.raw	0/0	2.60816979408264			0	4.389E-05
False	High	Sequest HT (A2)	Unambiguous	[K].DLVESAPAALK.[E]		1	2	A6TGN9	P0A299; A6TGN9	0	2	0.5026	0	1	1	557.311401367188	1113.61552610438	0.458645374018131	0.000255377187613703	HCD	MS2	26.1504	28.405	26.492440216	22576	Control_CNB3_070917_03.raw	0/0	1.9056704044342			0	0.0001699
False	High	Sequest HT (A2)	Unambiguous	[R].GVNVLADAVK.[V]		1	3	A6TH53	O66026; B5Y368; A6TH53	0	2	0.6886	0	1	1	493.287628173828	985.567979717656	0.312923876474754	0.000154203828117261	CID	MS2		21.69989	26.4916110328	22575	Control_CNB3_070917_03.raw	0/0	2.73400163650513			0	7.212E-06
False	High	Sequest HT (A2)	Unambiguous	[K].SLEEAGAEVEVK.[-]		1	2	A6TGN9	P0A299; A6TGN9	0	2	0.4766	0	1	1	630.819702148438	1260.63212766688	0.26983840834527	0.000170083437524227	CID	MS2		18.055	26.4907795968	22574	Control_CNB3_070917_03.raw	0/0	3.83879947662354			0	1.105E-07
False	High	Sequest HT (A2)	Unambiguous	[R].GVNVLADAVK.[V]		1	3	A6TH53	O66026; B5Y368; A6TH53	0	2	0.6716	0	1	1	493.287628173828	985.567979717656	0.312923876474754	0.000154203828117261	HCD	MS2	1.927484	22.18	26.4900545818667	22573	Control_CNB3_070917_03.raw	0/0	2.04448270797729			0	1.302E-05
False	High	Sequest HT (A2)	Unambiguous	[K].SLEEAGAEVEVK.[-]		1	2	A6TGN9	P0A299; A6TGN9	0	2	0.4925	0	1	1	630.819702148438	1260.63212766688	0.26983840834527	0.000170083437524227	HCD	MS2	22.80013	18.75229	26.4893901968	22572	Control_CNB3_070917_03.raw	0/0	2.66138553619385			0	4.271E-07
False	High	Sequest HT (A2)	Unambiguous	[R].VVNIASYQVK.[A]		1	1	B5XNB5	B5XNB5	0	2	0.6597	0	1	1	560.821716308594	1120.63615598719	0.0631848183802035	3.54035937562003E-05	CID	MS2		5.70258	26.4886048824	22571	Control_CNB3_070917_03.raw	0/0	2.37683248519897			0	7.907E-05
False	High	Sequest HT (A2)	Unambiguous	[R].STVGHDLNLDVcGK.[C]	C12(Carbamidomethyl)	1	2	A6TGC6	A6TGC6; B5XZ32	0	3	0.8628	0	1	1	505.580749511719	1514.72769527516	0.612483502728857	0.000309248385417978	HCD	MS2	72.4879	14.63886	26.5464836234667	22633	Control_CNB3_070917_03.raw	0/0	4.01057767868042			0	6.178E-08
False	High	Sequest HT (A2)	Unambiguous	[R].VVNIASYQVK.[A]		1	1	B5XNB5	B5XNB5	0	2	0.7391	0	1	1	560.821716308594	1120.63615598719	0.0631848183802035	3.54035937562003E-05	HCD	MS2	26.52211	7.687467	26.4870900354667	22569	Control_CNB3_070917_03.raw	0/0	2.07347393035889			0	0.0001811
False	High	Sequest HT (A2)	Unambiguous	[R].VETGSGIGFGATVK.[A]		1	2	A6T5I1	B5Y0U1; A6T5I1	0	2	0.556	0	1	1	661.850341796875	1322.69340696375	-1.24708733284597	-0.000824758125077096	HCD	MS2	38.74024	14.815	26.4712009309333	22554	Control_CNB3_070917_03.raw	0/0	2.67557144165039			0	1.239E-05
False	High	Sequest HT (A2)	Unambiguous	[K].EHNADVTGFIR.[F]		1	1	A6T4X2	A6T4X2	0	3	0.8874	0	1	1	420.210906982422	1258.61816768727	0.55041923360379	0.000230922421981935	CID	MS2		16.465	26.4685534450667	22551	Control_CNB3_070917_03.raw	0/0	2.30999326705933			0	4.66E-06
False	High	Sequest HT (A2)	Unambiguous	[K].EHNADVTGFIR.[F]		1	1	A6T4X2	A6T4X2	0	3	0.8365	0	1	1	420.210906982422	1258.61816768727	0.55041923360379	0.000230922421981935	HCD	MS2	8.527505	29.425	26.4671851877333	22549	Control_CNB3_070917_03.raw	0/0	2.62649536132813			0	0.000312
False	High	Sequest HT (A2)	Unambiguous	[R].EcITSLVSR.[G]	C2(Carbamidomethyl)	1	1	B5XTJ1	B5XTJ1	0	2	0.4019	0	1	1	532.774291992188	1064.54130735438	0.786070983970491	0.000418402187580824	CID	MS2		18.46926	26.4662792754667	22548	Control_CNB3_070917_03.raw	0/0	2.14264440536499			0	0.0005216
False	High	Sequest HT (A2)	Unambiguous	[R].VEGGQHLNVNVLR.[R]		1	1	A6TCJ1	A6TCJ1	0	3	0.6818	0	1	1	478.93212890625	1434.78183345875	0.451175939929625	0.000215779583413678	CID	MS2		17.15272	26.4654225368	22547	Control_CNB3_070917_03.raw	0/0	1.32168889045715			0	2.662E-07
False	High	Sequest HT (A2)	Unambiguous	[R].EcITSLVSR.[G]	C2(Carbamidomethyl)	1	1	B5XTJ1	B5XTJ1	0	2	0.4398	0	1	1	532.774291992188	1064.54130735438	0.786070983970491	0.000418402187580824	HCD	MS2	52.12387	23.80513	26.4646827016	22546	Control_CNB3_070917_03.raw	0/0	1.90910649299622			0	0.0005752
False	High	Sequest HT (A2)	Unambiguous	[K].HQKPVPALNQPGGIVEK.[E]		1	2	A6TEW1	B5XNA4; A6TEW1	0	3	0.7177	0	1	1	604.674682617188	1812.00949459156	-1.73721659752385	-0.00104928614579573	CID	MS2		37.875	26.4603602402667	22543	Control_CNB3_070917_03.raw	0/0	2.09333229064941			0	1.55E-05
False	High	Sequest HT (A2)	Unambiguous	[K].HQKPVPALNQPGGIVEK.[E]		1	2	A6TEW1	B5XNA4; A6TEW1	0	3	0.6809	0	1	1	604.674682617188	1812.00949459156	-1.73721659752385	-0.00104928614579573	HCD	MS2	39.59864	29.695	26.4576938408	22542	Control_CNB3_070917_03.raw	0/0	2.81503343582153			0	7.616E-09
False	High	Sequest HT (A2)	Unambiguous	[K].AHPDVELYTASVDK.[G]		1	2	A6TCB0	A6TCB0; B5XNQ4	0	2	0.3538	0	1	1	772.883911132813	1544.76054563563	0.927300323423475	0.000716227812631587	HCD	MS2	25.84113	36.24	26.4543750624	22538	Control_CNB3_070917_03.raw	0/0	1.95025372505188	6020877.75	26.4912586212158	0	0.0004317
False	High	Sequest HT (A2)	Unambiguous	[R].YTcPQYQEGMLDSK.[A]	C3(Carbamidomethyl)	1	2	A6T6A3	B5XZR2; A6T6A3	0	2	1	0	1	1	860.371826171875	1719.73637571375	0.635256926384765	0.000546236875113237	CID	MS2		42.48	26.4471211973333	22529	Control_CNB3_070917_03.raw	0/0	1.71197295188904			0	1.84E-06
False	High	Sequest HT (A2)	Unambiguous	[R].YTcPQYQEGMLDSK.[A]	C3(Carbamidomethyl)	1	2	A6T6A3	B5XZR2; A6T6A3	0	2	1	0	1	1	860.371826171875	1719.73637571375	0.635256926384765	0.000546236875113237	HCD	MS2	18.09417	33.1	26.4451859909333	22527	Control_CNB3_070917_03.raw	0/0	2.14388871192932			0	0.0001826
False	High	Sequest HT (A2)	Unambiguous	[R].VGGLSVVcEDSETAGR.[V]	C8(Carbamidomethyl)	1	1	O85746	O85746	0	2	0.493	0	1	1	818.386657714844	1635.76603879969	1.07818694561655	0.000881829843780935	CID	MS2		31.525	26.4435902512	22525	Control_CNB3_070917_03.raw	0/0	2.13208985328674	7187640.75	26.3978004455566	0	1.128E-05
False	High	Sequest HT (A2)	Unambiguous	[R].VGGLSVVcEDSETAGR.[V]	C8(Carbamidomethyl)	1	1	O85746	O85746	0	2	0.4211	0	1	1	818.386657714844	1635.76603879969	1.07818694561655	0.000881829843780935	HCD	MS2	39.29894	21.685	26.4418775738667	22523	Control_CNB3_070917_03.raw	0/0	1.70856964588165	7187640.75	26.3978004455566	0	7.976E-07
False	High	Sequest HT (A2)	Unambiguous	[R].TGcDMLPETVGR.[L]	C3(Carbamidomethyl)	1	1	A6TCA1	A6TCA1	0	2	0.638	0	1	1	668.304382324219	1335.60148801844	-1.24215158228188	-0.000829510781198195	CID	MS2		27.415	26.4404194205333	22521	Control_CNB3_070917_03.raw	0/0	2.20923924446106			0	5.948E-06
False	High	Sequest HT (A2)	Unambiguous	[R].VETGSGIGFGATVK.[A]		1	2	A6T5I1	B5Y0U1; A6T5I1	0	2	0.6456	0	1	1	661.850341796875	1322.69340696375	-1.24708733284597	-0.000824758125077096	CID	MS2		25.6	26.4727098864	22556	Control_CNB3_070917_03.raw	0/0	3.33076119422913			0	1.153E-07
False	High	Sequest HT (A2)	Unambiguous	[K].LAGLTGqNEDQNVGIK.[V]	Q7(Deamidated)	1	3	A6TH53	O66026; B5Y368; A6TH53	0	2		0.0252	4	4	829.425109863281	1657.84294309656	2.28511707644294	0.00189417828124605	CID	MS2		29.695	27.4546670330667	23471	Control_CNB3_070917_03.raw	0/0	3.09579014778137	12969181	27.3882637023926	0	1.635E-07
False	High	Sequest HT (A2)	Unambiguous	[K].DLVESAPAALK.[E]		1	2	A6TGN9	P0A299; A6TGN9	0	2	0.8508	0	1	1	557.310974121094	1113.61467161219	-0.308668442446027	-0.000171868906136297	CID	MS2		8.995243	26.8669300621333	22906	Control_CNB3_070917_03.raw	0/0	2.9537091255188	40243784	27.0184268951416	0	1.271E-05
False	High	Sequest HT (A2)	Unambiguous	[K].SLEEAGAEVEVK.[-]		1	2	A6TGN9	P0A299; A6TGN9	0	2	0.4825	0	1	1	630.8193359375	1260.631395245	-0.31115747186531	-0.000196127499975773	HCD	MS2	9.43684	17.73862	26.8687006768	22908	Control_CNB3_070917_03.raw	0/0	2.57136654853821			0	3.036E-07
False	High	Sequest HT (A2)	Unambiguous	[R].ADYADSFTEnGTHGSDSVESAAR.[E]	N10(Deamidated)	1	1	A6TCD7	A6TCD7	0	3	0.8127	0	1	1	796.666931152344	2387.98624019703	0.17130630583653	0.000136359010373048	CID	MS2		10.11276	27.3514260922667	23364	Control_CNB3_070917_03.raw	0/0	3.472815990448			0	7.435E-12
False	High	Sequest HT (A2)	Unambiguous	[R].GITINTSHVEYDTPTR.[H]		1	1	A6TEX7	A6TEX7	0	2	0.7283	0	1	1	902.447387695313	1803.88749876063	0.183864396679854	0.000165835312827767	CID	MS2		12.52987	27.3503237242667	23363	Control_CNB3_070917_03.raw	0/0	2.54090189933777			0	1.833E-08
False	High	Sequest HT (A2)	Unambiguous	[R].ADYADSFTEnGTHGSDSVESAAR.[E]	N10(Deamidated)	1	1	A6TCD7	A6TCD7	0	3	0.8676	0	1	1	796.666748046875	2387.98569088063	-0.0587270549528692	-4.67464583769524E-05	HCD	MS2	10.04898	9.818988	27.3494891042667	23362	Control_CNB3_070917_03.raw	0/0	4.38192129135132			0	1.147E-12
False	High	Sequest HT (A2)	Unambiguous	[K].GAVPGATGSDLIVKPAVK.[A]		1	1	A6TEX2	A6TEX2	0	2	0.5787	0	1	1	840.48828125	1679.96928587	0.142585960415124	0.000119769999969321	CID	MS2		14.905	27.3384493101333	23352	Control_CNB3_070917_03.raw	0/0	1.9656800031662			0	1.56E-05
False	High	Sequest HT (A2)	Unambiguous	[K].GAVPGATGSDLIVKPAVK.[A]		1	1	A6TEX2	A6TEX2	0	2	0.6957	0	1	1	840.48828125	1679.96928587	0.142585960415124	0.000119769999969321	HCD	MS2	0	37.92	27.3368266336	23350	Control_CNB3_070917_03.raw	0/0	3.91067004203796			0	5.334E-10
False	High	Sequest HT (A2)	Unambiguous	[-].MITGIQITK.[A]		1	1	A6TCJ1	A6TCJ1	0	2	0.7988	0	1	1	502.793975830078	1004.58067503016	-0.202601749690822	-0.0001017649218511	CID	MS2		22.47745	27.3264811085333	23337	Control_CNB3_070917_03.raw	0/0	1.68509304523468			0	0.0001142
False	High	Sequest HT (A2)	Unambiguous	[-].MITGIQITK.[A]		1	1	A6TCJ1	A6TCJ1	0	2	0.8523	0	1	1	502.793975830078	1004.58067503016	-0.202601749690822	-0.0001017649218511	HCD	MS2	39.92548	16.63	27.3250372109333	23335	Control_CNB3_070917_03.raw	0/0	1.75620746612549			0	0.0006289
False	High	Sequest HT (A2)	Unambiguous	[K].VLcTASIDEGVPR.[F]	C3(Carbamidomethyl)	1	1	B5XTF9	B5XTF9	0	2	0.4735	0	1	1	708.861022949219	1416.71476926844	-0.261874495375601	-0.00018550078122459	CID	MS2		42.315	27.3168798944	23328	Control_CNB3_070917_03.raw	0/0	2.64464116096497	4528898.5	27.2075996398926	0	1.783E-06
False	High	Sequest HT (A2)	Unambiguous	[K].VLcTASIDEGVPR.[F]	C3(Carbamidomethyl)	1	1	B5XTF9	B5XTF9	0	2	0.2909	0	1	1	708.861022949219	1416.71476926844	-0.261874495375601	-0.00018550078122459	HCD	MS2	28.85092	33.1	27.3150022818667	23326	Control_CNB3_070917_03.raw	0/0	2.19710659980774	4528898.5	27.2075996398926	0	2.094E-06
False	High	Sequest HT (A2)	Unambiguous	[K].LAGLTGQNEDQNVGIK.[V]		1	3	A6TH53	O66026; B5Y368; A6TH53	0	2	0.5466	0	1	1	828.931396484375	1656.85551633875	0.227900883525193	0.000188799374996051	CID	MS2		22.3	27.3124753293333	23323	Control_CNB3_070917_03.raw	0/0	2.4674129486084			0	1.832E-08
False	High	Sequest HT (A2)	Unambiguous	[K].LAGLTGQNEDQNVGIK.[V]		1	3	A6TH53	O66026; B5Y368; A6TH53	0	2	0.594	0	1	1	828.931396484375	1656.85551633875	0.227900883525193	0.000188799374996051	HCD	MS2	0	32.59	27.3105566850667	23321	Control_CNB3_070917_03.raw	0/0	2.97616577148438			0	7.334E-12
False	High	Sequest HT (A2)	Unambiguous	[R].VVEGTQFEcLK.[D]	C9(Carbamidomethyl)	1	1	P0A297	P0A297	0	2	0.7106	0	1	1	655.326293945313	1309.64531126063	-0.26918683791112	-0.000176269687511166	CID	MS2		26.35	27.3098027584	23320	Control_CNB3_070917_03.raw	0/0	2.72669005393982			0	8.294E-06
False	High	Sequest HT (A2)	Unambiguous	[R].VVEGTQFEcLK.[D]	C9(Carbamidomethyl)	1	1	P0A297	P0A297	0	2	0.6128	0	1	1	655.326293945313	1309.64531126063	-0.26918683791112	-0.000176269687511166	HCD	MS2	22.34766	15.685	27.3082674042667	23318	Control_CNB3_070917_03.raw	0/0	2.35042119026184			0	6.099E-06
False	High	Sequest HT (A2)	Unambiguous	[K].GGFAEDDVVAVSK.[L]		1	1	A6TCJ1	A6TCJ1	0	2	0.2925	0	1	1	647.319763183594	1293.63224973719	0.0988435470703493	6.39335937648866E-05	HCD	MS2	27.07321	10.19993	27.2942950056	23308	Control_CNB3_070917_03.raw	0/0	2.52798867225647			0	7.932E-05
False	High	Sequest HT (A2)	Unambiguous	[K].GGFAEDDVVAVSK.[L]		1	1	A6TCJ1	A6TCJ1	0	2	0.769	0	1	1	647.319763183594	1293.63224973719	0.0988435470703493	6.39335937648866E-05	CID	MS2		9.764534	27.2666344101333	23283	Control_CNB3_070917_03.raw	0/0	3.29031586647034			0	1.837E-07
False	High	Sequest HT (A2)	Unambiguous	[R].AGENVGVLLR.[G]		1	1	A6TEX7	A6TEX7	0	2	0.444	0	1	1	514.298522949219	1027.58976926844	0.291846546434617	0.000149949218894108	CID	MS2		3.121723	27.2657190290667	23282	Control_CNB3_070917_03.raw	0/0	2.31648588180542			0	9.06E-06
False	High	Sequest HT (A2)	Unambiguous	[K].GGFAEDDVVAVSK.[L]		1	1	A6TCJ1	A6TCJ1	0	2	0.5578	0	1	1	647.319763183594	1293.63224973719	0.0988435470703493	6.39335937648866E-05	HCD	MS2	27.07321	7.918785	27.2650856605333	23281	Control_CNB3_070917_03.raw	0/0	2.94142937660217			0	4.8E-09
False	High	Sequest HT (A2)	Unambiguous	[K].GNTYSINEGNYIK.[F]		1	2	A6THE3	B5Y2X3; A6THE3	0	2	0.6833	0	1	1	736.854248046875	1472.70121946375	-0.257266136143355	-0.000189438124948538	CID	MS2		26.71	27.2508054416	23266	Control_CNB3_070917_03.raw	0/0	2.39974784851074	13122736.5	27.2116107940674	0	1.36E-05
False	High	Sequest HT (A2)	Unambiguous	[K].GNTYSINEGNYIK.[F]		1	2	A6THE3	B5Y2X3; A6THE3	0	2	0.5634	0	1	1	736.854248046875	1472.70121946375	-0.257266136143355	-0.000189438124948538	HCD	MS2	0	16.09	27.2492303858667	23264	Control_CNB3_070917_03.raw	0/0	2.68173146247864	13122736.5	27.2116107940674	0	8.486E-06
False	High	Sequest HT (A2)	Unambiguous	[K].SLEEAGAEVEVK.[-]		1	2	A6TGN9	P0A299; A6TGN9	0	2	0.5	0	1	1	630.819580078125	1260.63188352625	0.0761731149417436	4.80131250242266E-05	CID	MS2		19.00835	27.2464698864	23261	Control_CNB3_070917_03.raw	0/0	3.89921617507935			0	5.589E-07
False	High	Sequest HT (A2)	Unambiguous	[K].SLEEAGAEVEVK.[-]		1	2	A6TGN9	P0A299; A6TGN9	0	2	0.4793	0	1	1	630.819580078125	1260.63188352625	0.0761731149417436	4.80131250242266E-05	HCD	MS2	2.64764	17.53325	27.2450702357333	23259	Control_CNB3_070917_03.raw	0/0	2.89729809761047			0	2.512E-07
False	High	Sequest HT (A2)	Unambiguous	[K].APVVVPAGVDVK.[IV]		1	2	A6TEV7	A6TEV7; B5XNA8	0	2	0.9419	0	1	1	575.84521484375	1150.6831530575	0.102284900842247	5.88487500863266E-05	CID	MS2		7.400043	27.2433824477333	23257	Control_CNB3_070917_03.raw	0/0	2.57754135131836			0	3.05E-07
False	High	Sequest HT (A2)	Unambiguous	[K].APVVVPAGVDVK.[IV]		1	2	A6TEV7	A6TEV7; B5XNA8	0	2	0.9459	0	1	1	575.84521484375	1150.6831530575	0.102284900842247	5.88487500863266E-05	HCD	MS2	2.430202	0.03014846	27.2426354229333	23255	Control_CNB3_070917_03.raw	0/0	1.85105192661285			0	0.001093
False	High	Sequest HT (A2)	Unambiguous	[K].GGFAEDDVVAVSK.[L]		1	1	A6TCJ1	A6TCJ1	0	2	0.2746	0	1	1	647.319946289063	1293.63261594813	0.381930934364526	0.000247039062514887	HCD	MS2	90.43331	27.52	27.2362181874667	23251	Control_CNB3_070917_03.raw	0/0	1.92645442485809			0	0.0006827
False	High	Sequest HT (A2)	Unambiguous	[R].GVNVLADAVK.[V]		1	3	A6TH53	O66026; B5Y368; A6TH53	0	2	0.7143	0	1	1	493.287536621094	985.567796612188	0.127137071488934	6.26510937422609E-05	CID	MS2		8.488629	27.2225752272	23237	Control_CNB3_070917_03.raw	0/0	2.93671011924744			0	6.792E-06
False	High	Sequest HT (A2)	Unambiguous	[K].DLVESAPAALK.[E]		1	2	A6TGN9	P0A299; A6TGN9	0	2	0.8344	0	1	1	557.311279296875	1113.61528196375	0.239412855028371	0.000133306875113703	CID	MS2		3.247295	27.2217417698667	23236	Control_CNB3_070917_03.raw	0/0	3.08222532272339			0	1.518E-05
False	High	Sequest HT (A2)	Unambiguous	[R].GVNVLADAVK.[V]		1	3	A6TH53	O66026; B5Y368; A6TH53	0	2	0.6219	0	1	1	493.287536621094	985.567796612188	0.127137071488934	6.26510937422609E-05	HCD	MS2	5.913555	11.76948	27.2210854144	23235	Control_CNB3_070917_03.raw	0/0	2.00520396232605			0	0.0003967
False	High	Sequest HT (A2)	Unambiguous	[K].ITQGDDLAPGVLK.[I]		1	2	A6TGP0	B5XYF5; A6TGP0	0	2	0.5498	0	1	1	663.867370605469	1326.72746458094	0.83512393651668	0.000553990468802112	CID	MS2		34.615	27.2030676506667	23220	Control_CNB3_070917_03.raw	0/0	2.51176071166992	3226575.9375	27.2060279846191	0	0.0001208
False	High	Sequest HT (A2)	Unambiguous	[K].VGAEVEEGEDYIR.[I]		1	3	A6T701	A6T701; B5XY87; P24497	0	2	0.7148	0	1	1	733.342956542969	1465.67863645594	-1.29090482243964	-0.000946027031204721	CID	MS2		23.17	27.2021406642667	23219	Control_CNB3_070917_03.raw	0/0	2.76558065414429	3367499.5	27.2399768829346	0	4.283E-06
False	High	Sequest HT (A2)	Unambiguous	[R].ADYADSFTEnGTHGSDSVESAAR.[E]	N10(Deamidated)	1	1	A6TCD7	A6TCD7	0	2	0.8465	0	1	1	1194.49584960938	2387.98442258875	-0.589840706672773	-0.000704265625076195	HCD	MS2	0	22.585	27.3532403133333	23366	Control_CNB3_070917_03.raw	0/0	2.53648328781128			0	1.083E-09
False	High	Sequest HT (A2)	Unambiguous	[R].ADYADSFTEnGTHGSDSVESAAR.[E]	N10(Deamidated)	1	1	A6TCD7	A6TCD7	0	2	0.8732	0	1	1	1194.49584960938	2387.98442258875	-0.589840706672773	-0.000704265625076195	CID	MS2		32.305	27.3553442021333	23368	Control_CNB3_070917_03.raw	0/0	2.04895830154419			0	3.686E-11
False	High	Sequest HT (A2)	Unambiguous	[R].LGAQQcQLSDDSLVR.[Q]	C6(Carbamidomethyl)	1	1	A6TD54	A6TD54	0	2	0.645	0	1	1	845.415283203125	1689.82328977625	0.491800926124667	0.000415528125092379	HCD	MS2	0	40.755	27.3561778994667	23369	Control_CNB3_070917_03.raw	0/0	4.62135934829712			0	5.335E-12
False	High	Sequest HT (A2)	Unambiguous	[R].SPGVFFDSDK.[G]		1	2	A6TGP0	B5XYF5; A6TGP0	0	2	0.738	0	1	1	549.758666992188	1098.51005735438	-0.144382476166421	-7.93028125372075E-05	HCD	MS2	29.46816	28.615	27.3570217509333	23370	Control_CNB3_070917_03.raw	0/0	2.29116082191467			0	2.081E-05
False	High	Sequest HT (A2)	Unambiguous	[K].LAGLTGQnEDQNVGIK.[V]	N8(Deamidated)	1	3	A6TH53	O66026; B5Y368; A6TH53	0	2		0.0063	2	2	829.425109863281	1657.84294309656	2.28511707644294	0.00189417828124605	CID	MS2		29.695	27.4546670330667	23471	Control_CNB3_070917_03.raw	0/0	3.16467308998108	12969181	27.3882637023926	0	1.356E-07
False	High	Sequest HT (A2)	Unambiguous	[K].LAGLTGQNEDqNVGIK.[V]	Q11(Deamidated)	1	3	A6TH53	O66026; B5Y368; A6TH53	0	2	0.0063	0	1	1	829.425109863281	1657.84294309656	2.28511707644294	0.00189417828124605	CID	MS2		29.695	27.4546670330667	23471	Control_CNB3_070917_03.raw	0/0	3.18113851547241	12969181	27.3882637023926	0	1.324E-07
False	High	Sequest HT (A2)	Unambiguous	[K].AIAQVGTISANSDETVGK.[L]		1	3	A6TH53	O66026; B5Y368; A6TH53	0	2	0.756	0	1	1	880.954956054688	1760.90263547938	0.0867165424475157	7.63496874469638E-05	HCD	MS2	0	28.15	27.4538338570667	23470	Control_CNB3_070917_03.raw	0/0	3.72548604011536			0	2.517E-10
False	High	Sequest HT (A2)	Unambiguous	[K].LAGLTGQNEDqNVGIK.[V]	Q11(Deamidated)	1	3	A6TH53	O66026; B5Y368; A6TH53	0	2		0.035	4	4	829.424194335938	1657.84111204188	1.18063436334936	0.000978650937496051	HCD	MS2	0	36.78	27.4530530672	23469	Control_CNB3_070917_03.raw	0/0	3.57773923873901	12969181	27.3882637023926	0	2.481E-09
False	High	Sequest HT (A2)	Unambiguous	[K].LAGLTGqNEDQNVGIK.[V]	Q7(Deamidated)	1	3	A6TH53	O66026; B5Y368; A6TH53	0	2		0.0296	3	3	829.424194335938	1657.84111204188	1.18063436334936	0.000978650937496051	HCD	MS2	0	36.78	27.4530530672	23469	Control_CNB3_070917_03.raw	0/0	3.60309362411499	12969181	27.3882637023926	0	4.198E-10
False	High	Sequest HT (A2)	Unambiguous	[K].LAGLTGQNEDQnVGIK.[V]	N12(Deamidated)	1	3	A6TH53	O66026; B5Y368; A6TH53	0	2		0.0243	2	2	829.424194335938	1657.84111204188	1.18063436334936	0.000978650937496051	HCD	MS2	0	36.78	27.4530530672	23469	Control_CNB3_070917_03.raw	0/0	3.61563658714294	12969181	27.3882637023926	0	2.377E-09
False	High	Sequest HT (A2)	Unambiguous	[K].LAGLTGQnEDQNVGIK.[V]	N8(Deamidated)	1	3	A6TH53	O66026; B5Y368; A6TH53	0	2	0.0243	0	1	1	829.424194335938	1657.84111204188	1.18063436334936	0.000978650937496051	HCD	MS2	0	36.78	27.4530530672	23469	Control_CNB3_070917_03.raw	0/0	3.70857548713684	12969181	27.3882637023926	0	3.379E-10
False	High	Sequest HT (A2)	Unambiguous	[-].MQVSVETTQGLGR.[R]		1	2	A6T5H9	A6T5H9; B5Y0U3	0	2	0.6402	0	1	1	703.358947753906	1405.71061887781	0.163581214469326	0.000114973906306659	CID	MS2		27.535	27.4511945432	23467	Control_CNB3_070917_03.raw	0/0	3.52728939056396			0	8.903E-08
False	High	Sequest HT (A2)	Unambiguous	[-].MQVSVETTQGLGR.[R]		1	2	A6T5H9	A6T5H9; B5Y0U3	0	2	0.5446	0	1	1	703.358947753906	1405.71061887781	0.163581214469326	0.000114973906306659	HCD	MS2	8.407217	28.285	27.4497929034667	23465	Control_CNB3_070917_03.raw	0/0	3.02935004234314			0	5.254E-07
False	High	Sequest HT (A2)	Unambiguous	[R].GITINTSHVEYDTPTR.[H]		1	1	A6TEX7	A6TEX7	0	3	0.8257	0	1	1	601.967651367188	1803.88840084156	0.683940540010234	0.000411250521059022	CID	MS2		1.893951	27.4438197154667	23459	Control_CNB3_070917_03.raw	0/0	2.18254923820496			0	2.155E-08
False	High	Sequest HT (A2)	Unambiguous	[R].GITINTSHVEYDTPTR.[H]		1	1	A6TEX7	A6TEX7	0	3	0.6054	0	1	1	601.967651367188	1803.88840084156	0.683940540010234	0.000411250521059022	HCD	MS2	9.43041	0.01	27.4429105170667	23457	Control_CNB3_070917_03.raw	0/0	1.46781766414642			0	0.001117
False	High	Sequest HT (A2)	Unambiguous	[K].MLHLTVEQAR.[G]		1	1	A6TCD7	A6TCD7	0	3	0.5692	0	1	1	399.885345458984	1197.64148311695	0.526156862164803	0.000210048984399691	CID	MS2		41.49	27.4352868141333	23451	Control_CNB3_070917_03.raw	0/0	1.29848575592041			0	0.0002687
False	High	Sequest HT (A2)	Unambiguous	[R].DGYADGWAQAGTAR.[A]		1	1	A6TEV7	A6TEV7	0	2	0.6111	0	1	1	719.821105957031	1438.63493528406	0.245958262743889	0.000176922031187132	CID	MS2		10.75174	27.4240850373333	23438	Control_CNB3_070917_03.raw	0/0	3.42443156242371			0	4.647E-09
False	High	Sequest HT (A2)	Unambiguous	[R].DGYADGWAQAGTAR.[A]		1	1	A6TEV7	A6TEV7	0	2	0.89	0	1	1	719.821105957031	1438.63493528406	0.245958262743889	0.000176922031187132	HCD	MS2	0	0.02957987	27.4232737218667	23436	Control_CNB3_070917_03.raw	0/0	0.997356832027435			0	0.0003647
False	High	Sequest HT (A2)	Unambiguous	[K].ITQGDDLAPGVLK.[I]		1	2	A6TGP0	B5XYF5; A6TGP0	0	2	0.4367	0	1	1	663.867370605469	1326.72746458094	0.83512393651668	0.000553990468802112	HCD	MS2	32.46287	25.27	27.2013551464	23218	Control_CNB3_070917_03.raw	0/0	2.28723740577698	3226575.9375	27.2060279846191	0	3.128E-06
False	High	Sequest HT (A2)	Unambiguous	[K].ALEGDAEWEAK.[I]		1	1	A6TEX7	A6TEX7	0	2	0.8523	0	1	1	609.784484863281	1218.56169309656	-1.6535068494029	-0.0010074517188059	CID	MS2		30.2429	27.4173732384	23432	Control_CNB3_070917_03.raw	0/0	1.75566303730011			0	0.0001049
False	High	Sequest HT (A2)	Unambiguous	[R].GDVVSDGPEAPHDILR.[L]		1	1	A6TGP1	A6TGP1	0	2	0.6644	0	1	1	838.916198730469	1676.82512083094	0.764666453420457	0.000641105468844216	CID	MS2		33.1	27.4095107968	23423	Control_CNB3_070917_03.raw	0/0	2.88790011405945			0	4.473E-07
False	High	Sequest HT (A2)	Unambiguous	[R].GDVVSDGPEAPHDILR.[L]		1	1	A6TGP1	A6TGP1	0	2	0.6292	0	1	1	838.916198730469	1676.82512083094	0.764666453420457	0.000641105468844216	HCD	MS2	0	27.46	27.4080692122667	23421	Control_CNB3_070917_03.raw	0/0	2.39994692802429			0	1.456E-07
False	High	Sequest HT (A2)	Unambiguous	[K].AGAWYSYnGDK.[I]	N8(Deamidated)	1	2	A6TCW1	A6TCW1; B5XVB6	0	2	0.6404	0	1	1	616.764282226563	1232.52128782313	-0.450967159645849	-0.000277913437516153	CID	MS2		24.55	27.4025944208	23415	Control_CNB3_070917_03.raw	0/0	2.28101372718811			0	5.956E-05
False	High	Sequest HT (A2)	Unambiguous	[K].AGAWYSYnGDK.[I]	N8(Deamidated)	1	2	A6TCW1	A6TCW1; B5XVB6	0	2	0.6792	0	1	1	616.764282226563	1232.52128782313	-0.450967159645849	-0.000277913437516153	HCD	MS2	22.03584	34.375	27.401132152	23413	Control_CNB3_070917_03.raw	0/0	2.12036514282227			0	0.0001489
False	High	Sequest HT (A2)	Unambiguous	[R].QIVSNAGEEPSVVANnVK.[A]	N16(Deamidated)	1	3	A6TH53	O66026; B5Y368; A6TH53	0	2		0.0228	2	2	928.475646972656	1855.94401731531	2.38173446991524	0.00221017765608011	CID	MS2		25.975	27.3839663064	23396	Control_CNB3_070917_03.raw	0/0	4.29437875747681			0	5.6E-08
False	High	Sequest HT (A2)	Unambiguous	[R].QIVSNAGEEPSVVAnNVK.[A]	N15(Deamidated)	1	3	A6TH53	O66026; B5Y368; A6TH53	0	2	0.0228	0	1	1	928.475646972656	1855.94401731531	2.38173446991524	0.00221017765608011	CID	MS2		25.975	27.3839663064	23396	Control_CNB3_070917_03.raw	0/0	4.39024639129639			0	1.447E-08
False	High	Sequest HT (A2)	Unambiguous	[R].QIVSNAGEEPSVVANnVK.[A]	N16(Deamidated)	1	3	A6TH53	O66026; B5Y368; A6TH53	0	2		0.0088	2	2	928.475646972656	1855.94401731531	2.38173446991524	0.00221017765608011	HCD	MS2	34.73399	33.505	27.3823703637333	23394	Control_CNB3_070917_03.raw	0/0	4.52677392959595			0	1.439E-09
False	High	Sequest HT (A2)	Unambiguous	[R].QIVSNAGEEPSVVAnNVK.[A]	N15(Deamidated)	1	3	A6TH53	O66026; B5Y368; A6TH53	0	2	0.0088	0	1	1	928.475646972656	1855.94401731531	2.38173446991524	0.00221017765608011	HCD	MS2	34.73399	33.505	27.3823703637333	23394	Control_CNB3_070917_03.raw	0/0	4.57090187072754			0	4.038E-11
False	High	Sequest HT (A2)	Unambiguous	[K].GFTSEITVTSnGK.[S]	N11(Deamidated)	1	1	P16481	P16481	0	2	0.7553	0	1	1	671.330505371094	1341.65373411219	0.359625102132537	0.000241246093820147	CID	MS2		30.26269	27.3710498098667	23387	Control_CNB3_070917_03.raw	0/0	3.80370903015137			0	3.195E-07
False	High	Sequest HT (A2)	Unambiguous	[K].GFTSEITVTSnGK.[S]	N11(Deamidated)	1	1	P16481	P16481	0	2	0.6255	0	1	1	671.330505371094	1341.65373411219	0.359625102132537	0.000241246093820147	HCD	MS2	47.00066	30.16	27.3696334325333	23385	Control_CNB3_070917_03.raw	0/0	2.74967527389526			0	1.025E-05
False	High	Sequest HT (A2)	Unambiguous	[R].NQSSDWQQYNIK.[Q]		1	2	A6T6Y8	A6T6Y8; B5XYA1	0	2	0.8582	0	1	1	755.849914550781	1510.69255247156	0.301975209678969	0.000228095781267257	CID	MS2		35.565	27.3620774874667	23376	Control_CNB3_070917_03.raw	0/0	2.67781829833984			0	3.05E-06
False	High	Sequest HT (A2)	Unambiguous	[R].NQSSDWQQYNIK.[Q]		1	2	A6T6Y8	A6T6Y8; B5XYA1	0	2	0.754	0	1	1	755.849914550781	1510.69255247156	0.301975209678969	0.000228095781267257	HCD	MS2	0	26.14	27.3603066261333	23374	Control_CNB3_070917_03.raw	0/0	2.52327227592468			0	3.699E-06
False	High	Sequest HT (A2)	Unambiguous	[R].SPGVFFDSDK.[G]		1	2	A6TGP0	B5XYF5; A6TGP0	0	2	0.9113	0	1	1	549.758666992188	1098.51005735438	-0.144382476166421	-7.93028125372075E-05	CID	MS2		30.39592	27.3587298101333	23372	Control_CNB3_070917_03.raw	0/0	2.0312328338623			0	4.785E-05
False	High	Sequest HT (A2)	Unambiguous	[R].LGAQQcQLSDDSLVR.[Q]	C6(Carbamidomethyl)	1	1	A6TD54	A6TD54	0	2	0.8651	0	1	1	845.415283203125	1689.82328977625	0.491800926124667	0.000415528125092379	CID	MS2		19.75	27.3578649869333	23371	Control_CNB3_070917_03.raw	0/0	3.92839217185974			0	3.08E-09
False	High	Sequest HT (A2)	Unambiguous	[K].ALEGDAEWEAK.[I]		1	1	A6TEX7	A6TEX7	0	2	0.6574	0	1	1	609.784484863281	1218.56169309656	-1.6535068494029	-0.0010074517188059	HCD	MS2	60.2686	21.01	27.4157543325333	23430	Control_CNB3_070917_03.raw	0/0	2.15713930130005			0	0.0001384
False	High	Sequest HT (A2)	Unambiguous	[R].VVNIASYQVK.[A]		1	1	B5XNB5	B5XNB5	0	2	0.7917	0	1	1	560.821594238281	1120.63591184656	-0.15467415317057	-8.66667187437997E-05	CID	MS2		8.139436	26.8679079632	22907	Control_CNB3_070917_03.raw	0/0	2.40017771720886			0	6.421E-05
False	High	Sequest HT (A2)	Unambiguous	[K].VGAEVEEGEDYIR.[I]		1	3	A6T701	A6T701; B5XY87; P24497	0	2	0.6406	0	1	1	733.342956542969	1465.67863645594	-1.29090482243964	-0.000946027031204721	HCD	MS2	55.99736	40.245	27.2005177802667	23217	Control_CNB3_070917_03.raw	0/0	2.81395363807678	3367499.5	27.2399768829346	0	6.32E-05
False	High	Sequest HT (A2)	Unambiguous	[K].IVAQAQAEIDAER.[K]		1	2	B5XZM0	B5XZM0; A6TG40	0	2	0.3665	0	1	1	707.370666503906	1413.73405637781	0.582534097303999	0.000411773906307644	HCD	MS2	40.20893	30.88	27.1966600752	23213	Control_CNB3_070917_03.raw	0/0	1.91026592254639			0	0.0001491
False	High	Sequest HT (A2)	Unambiguous	[R].SPGVFFDSDK.[G]		1	2	A6TGP0	B5XYF5; A6TGP0	0	2	0.8776	0	1	1	549.758850097656	1098.51042356531	0.188988058016517	0.000103802656212793	CID	MS2		23.07994	26.9918203512	23031	Control_CNB3_070917_03.raw	0/0	2.45449495315552			0	0.0001506
False	High	Sequest HT (A2)	Unambiguous	[R].ADYADSFTEnGTHGSDSVESAAR.[E]	N10(Deamidated)	1	1	A6TCD7	A6TCD7	0	2	0.9139	0	1	1	1194.49731445313	2387.98735227625	0.637003884204022	0.000760578124923805	HCD	MS2	0	19.75	26.9911330432	23030	Control_CNB3_070917_03.raw	0/0	3.60156273841858			0	7.36E-10
False	High	Sequest HT (A2)	Unambiguous	[R].SPGVFFDSDK.[G]		1	2	A6TGP0	B5XYF5; A6TGP0	0	2	0.4904	0	1	1	549.758850097656	1098.51042356531	0.188988058016517	0.000103802656212793	HCD	MS2	28.59747	42.39	26.9902623992	23029	Control_CNB3_070917_03.raw	0/0	1.57055830955505			0	4.37E-05
False	High	Sequest HT (A2)	Unambiguous	[R].ADYADSFTEnGTHGSDSVESAAR.[E]	N10(Deamidated)	1	1	A6TCD7	A6TCD7	0	3	0.874	0	1	1	796.667236328125	2387.98715572438	0.554695240485528	0.000441534791623048	CID	MS2		9.054721	26.9893167325333	23028	Control_CNB3_070917_03.raw	0/0	3.73114633560181	233094195.75	26.9694519042969	0	1.14E-11
False	High	Sequest HT (A2)	Unambiguous	[R].GITINTSHVEYDTPTR.[H]		1	1	A6TEX7	A6TEX7	0	2	0.739	0	1	1	902.447570800781	1803.88786497156	0.386876505297914	0.000348940781577767	CID	MS2		12.91995	26.988212464	23027	Control_CNB3_070917_03.raw	0/0	2.49326610565186			0	7.829E-09
False	High	Sequest HT (A2)	Unambiguous	[R].ADYADSFTEnGTHGSDSVESAAR.[E]	N10(Deamidated)	1	1	A6TCD7	A6TCD7	0	3	0.7961	0	1	1	796.667175292969	2387.98697261891	0.478017453555729	0.000380499635373048	HCD	MS2	0.6775098	10.13774	26.9873809829333	23026	Control_CNB3_070917_03.raw	0/0	4.06660795211792	233094195.75	26.9694519042969	0	4.27E-14
False	High	Sequest HT (A2)	Unambiguous	[R].LGAQQcQLSDDSLVR.[Q]	C6(Carbamidomethyl)	1	1	A6TD54	A6TD54	0	2	0.8136	0	1	1	845.416076660156	1689.82487669031	1.43090198630471	0.00120898515634238	CID	MS2		16.795	26.9821416730667	23022	Control_CNB3_070917_03.raw	0/0	3.80768251419067	2511573.0625	26.9782066345215	0	6.936E-07
False	High	Sequest HT (A2)	Unambiguous	[R].LGAQQcQLSDDSLVR.[Q]	C6(Carbamidomethyl)	1	1	A6TD54	A6TD54	0	2	0.6844	0	1	1	845.416076660156	1689.82487669031	1.43090198630471	0.00120898515634238	HCD	MS2	0	33.34	26.9805981322667	23020	Control_CNB3_070917_03.raw	0/0	3.57717299461365	2511573.0625	26.9782066345215	0	1.064E-09
False	High	Sequest HT (A2)	Unambiguous	[-].MITGIQITK.[A]		1	1	A6TCJ1	A6TCJ1	0	2	0.8385	0	1	1	502.794067382813	1004.58085813563	-0.0203312400107359	-1.02121874760996E-05	CID	MS2		13.84	26.9725838077333	23010	Control_CNB3_070917_03.raw	0/0	1.92171239852905			0	8.068E-05
False	High	Sequest HT (A2)	Unambiguous	[R].STVGHDLNLDVcGK.[C]	C12(Carbamidomethyl)	1	2	A6TGC6	A6TGC6; B5XZ32	0	3	0.8498	0	1	1	505.580444335938	1514.72677974781	0.00806601742692982	4.07260416797802E-06	CID	MS2		15.46042	26.9471003645333	22988	Control_CNB3_070917_03.raw	0/0	3.13210034370422			0	1.295E-08
False	High	Sequest HT (A2)	Unambiguous	[R].STVGHDLNLDVcGK.[C]	C12(Carbamidomethyl)	1	2	A6TGC6	A6TGC6; B5XZ32	0	3	0.7292	0	1	1	505.580444335938	1514.72677974781	0.00806601742692982	4.07260416797802E-06	HCD	MS2	90.88921	19.05733	26.9453183944	22986	Control_CNB3_070917_03.raw	0/0	4.20787906646729			0	1.426E-08
False	High	Sequest HT (A2)	Unambiguous	[K].YPQLTIR.[V]		1	1	A6TCJ1	A6TCJ1	0	2	0.5736	0	1	1	445.758239746094	890.509202862188	-0.253088631223556	-0.000112688906142466	HCD	MS2	0	0.03334349	26.9424592746667	22981	Control_CNB3_070917_03.raw	0/0	1.28946805000305			0	0.0003585
False	High	Sequest HT (A2)	Unambiguous	[K].AGAWYSYnGDK.[I]	N8(Deamidated)	1	2	A6TCW1	A6TCW1; B5XVB6	0	2	0.7517	0	1	1	616.764709472656	1232.52214231531	0.242320502477444	0.000149332656233847	CID	MS2		13.615	26.9290545130667	22970	Control_CNB3_070917_03.raw	0/0	2.86032915115356			0	8.779E-05
False	High	Sequest HT (A2)	Unambiguous	[K].AGAWYSYnGDK.[I]	N8(Deamidated)	1	2	A6TCW1	A6TCW1; B5XVB6	0	2	0.685	0	1	1	616.764709472656	1232.52214231531	0.242320502477444	0.000149332656233847	HCD	MS2	18.38534	32.065	26.9276253309333	22968	Control_CNB3_070917_03.raw	0/0	1.99863874912262			0	0.0001189
False	High	Sequest HT (A2)	Unambiguous	[K].LAGLTGQNEDQNVGIK.[V]		1	3	A6TH53	O66026; B5Y368; A6TH53	0	2	0.7183	0	1	1	828.931579589844	1656.85588254969	0.448928617898215	0.000371904843746051	CID	MS2		26.35	26.9238069274667	22963	Control_CNB3_070917_03.raw	0/0	2.52132534980774			0	7.815E-08
False	High	Sequest HT (A2)	Unambiguous	[K].VAIANVLK.[E]		1	2	A6TEV8	A6TEV8; B5XNA7	0	2	0.5704	0	1	1	414.271026611328	827.534776592656	-0.166926302594056	-6.90686717916833E-05	CID	MS2		20.40982	26.9227942464	22962	Control_CNB3_070917_03.raw	0/0	1.41602790355682			0	0.0005361
False	High	Sequest HT (A2)	Unambiguous	[K].LAGLTGQNEDQNVGIK.[V]		1	3	A6TH53	O66026; B5Y368; A6TH53	0	2	0.5651	0	1	1	828.931579589844	1656.85588254969	0.448928617898215	0.000371904843746051	HCD	MS2	4.205334	15.685	26.9221814576	22961	Control_CNB3_070917_03.raw	0/0	2.68617415428162			0	1.262E-11
False	High	Sequest HT (A2)	Unambiguous	[K].HPVSPWGLQTK.[G]		1	1	A6TEW9	A6TEW9	0	2	0.7875	0	1	1	625.337829589844	1249.66838254969	-0.319861004943698	-0.000199860156271825	CID	MS2		11.11124	26.9202345794667	22959	Control_CNB3_070917_03.raw	0/0	1.60285687446594			0	0.0003596
False	High	Sequest HT (A2)	Unambiguous	[R].VVEGTQFEcLK.[D]	C9(Carbamidomethyl)	1	1	P0A297	P0A297	0	2	0.8552	0	1	1	655.326477050781	1309.64567747156	0.0104391308699482	6.83578123883422E-06	CID	MS2		18.70641	26.9193259381333	22958	Control_CNB3_070917_03.raw	0/0	2.97277045249939			0	7.142E-06
False	High	Sequest HT (A2)	Unambiguous	[K].HPVSPWGLQTK.[G]		1	1	A6TEW9	A6TEW9	0	2	0.7509	0	1	1	625.337829589844	1249.66838254969	-0.319861004943698	-0.000199860156271825	HCD	MS2	22.85039	12.72353	26.9185841037333	22957	Control_CNB3_070917_03.raw	0/0	2.68911075592041			0	2.67E-06
False	High	Sequest HT (A2)	Unambiguous	[R].VVEGTQFEcLK.[D]	C9(Carbamidomethyl)	1	1	P0A297	P0A297	0	2	0.7032	0	1	1	655.326477050781	1309.64567747156	0.0104391308699482	6.83578123883422E-06	HCD	MS2	6.884759	11.65478	26.9178763461333	22956	Control_CNB3_070917_03.raw	0/0	3.10399699211121			0	3.316E-07
False	High	Sequest HT (A2)	Unambiguous	[K].GGFAEDDVVAVSK.[L]		1	1	A6TCJ1	A6TCJ1	0	2	0.7483	0	1	1	647.319702148438	1293.63212766688	0.00448108463895716	2.89843751488661E-06	CID	MS2		10.62747	26.9171070389333	22955	Control_CNB3_070917_03.raw	0/0	3.01639819145203			0	3.525E-07
False	High	Sequest HT (A2)	Unambiguous	[R].AGENVGVLLR.[G]		1	1	A6TEX7	A6TEX7	0	2	0.4346	0	1	1	514.29833984375	1027.5894030575	-0.0645320934949246	-3.31562498558924E-05	CID	MS2		5.213088	26.9161861562667	22954	Control_CNB3_070917_03.raw	0/0	2.36698198318481			0	6.22E-06
False	High	Sequest HT (A2)	Unambiguous	[K].GGFAEDDVVAVSK.[L]		1	1	A6TCJ1	A6TCJ1	0	2	0.6143	0	1	1	647.319702148438	1293.63212766688	0.00448108463895716	2.89843751488661E-06	HCD	MS2	29.2032	10.16234	26.9155507464	22953	Control_CNB3_070917_03.raw	0/0	2.80070924758911			0	4.458E-08
False	High	Sequest HT (A2)	Unambiguous	[R].AGENVGVLLR.[G]		1	1	A6TEX7	A6TEX7	0	2	0.7687	0	1	1	514.29833984375	1027.5894030575	-0.0645320934949246	-3.31562498558924E-05	HCD	MS2	4.516695	0.0179498	26.915480968	22952	Control_CNB3_070917_03.raw	0/0	1.342529296875			0	0.0001077
False	High	Sequest HT (A2)	Unambiguous	[R].LSDYGVQLR.[E]		1	1	B5XNB5	B5XNB5	0	2	0.5619	0	1	1	525.78271484375	1050.5581530575	0.302865286883346	0.000159088750024239	CID	MS2		33.1	26.8953246322667	22935	Control_CNB3_070917_03.raw	0/0	2.25969839096069			0	0.0006619
False	High	Sequest HT (A2)	Unambiguous	[K].APVVVPAGVDVK.[IV]		1	2	A6TEV7	A6TEV7; B5XNA8	0	2	1	0	1	1	575.84521484375	1150.6831530575	0.102284900842247	5.88487500863266E-05	CID	MS2		10.56522	26.8879605861333	22927	Control_CNB3_070917_03.raw	0/0	2.50694751739502			0	4.254E-07
False	High	Sequest HT (A2)	Unambiguous	[K].APVVVPAGVDVK.[IV]		1	2	A6TEV7	A6TEV7; B5XNA8	0	2	0.9846	0	1	1	575.84521484375	1150.6831530575	0.102284900842247	5.88487500863266E-05	HCD	MS2	2.828492	0.05607706	26.8871344162667	22925	Control_CNB3_070917_03.raw	0/0	1.95040714740753			0	0.0003014
False	High	Sequest HT (A2)	Unambiguous	[K].SLEEAGAEVEVK.[-]		1	2	A6TGN9	P0A299; A6TGN9	0	2	0.5294	0	1	1	630.8193359375	1260.631395245	-0.31115747186531	-0.000196127499975773	CID	MS2		19.45	26.8708153517333	22910	Control_CNB3_070917_03.raw	0/0	3.743168592453			0	1.06E-06
False	High	Sequest HT (A2)	Unambiguous	[R].ADYADSFTEnGTHGSDSVESAAR.[E]	N10(Deamidated)	1	1	A6TCD7	A6TCD7	0	2	0.9542	0	1	1	1194.49731445313	2387.98735227625	0.637003884204022	0.000760578124923805	CID	MS2		29.86	26.9931787034667	23032	Control_CNB3_070917_03.raw	0/0	2.61891651153564			0	6.434E-11
False	High	Sequest HT (A2)	Unambiguous	[K].VQQQLESSDLDQYR.[A]		1	2	P33906	P33906; P0A9P6	0	2	0.6016	0	1	1	854.909851074219	1708.81242551844	-0.726996503912255	-0.000621150781171309	HCD	MS2	52.92538	40.74	26.9939601682667	23033	Control_CNB3_070917_03.raw	0/0	3.64029598236084			0	1.067E-07
False	High	Sequest HT (A2)	Unambiguous	[K].GFTSEITVTSnGK.[S]	N11(Deamidated)	1	1	P16481	P16481	0	2	0.6348	0	1	1	671.330444335938	1341.65361204188	0.26864010854153	0.000180210937570147	HCD	MS2	60.30977	28.915	26.9948013498667	23034	Control_CNB3_070917_03.raw	0/0	2.92912650108337			0	6.79E-06
False	High	Sequest HT (A2)	Unambiguous	[K].VQQQLESSDLDQYR.[A]		1	2	P33906	P33906; P0A9P6	0	2	0.7692	0	1	1	854.909851074219	1708.81242551844	-0.726996503912255	-0.000621150781171309	CID	MS2		23.395	26.9956451578667	23035	Control_CNB3_070917_03.raw	0/0	3.37611317634583			0	4.102E-08
False	High	Sequest HT (A2)	Unambiguous	[K].AHPDVELYTASVDK.[G]		1	2	A6TCB0	A6TCB0; B5XNQ4	0	2	0.5	0	1	1	772.883056640625	1544.75883665125	-0.179010919811032	-0.000138264374868413	HCD	MS2	23.79807	40.305	27.1849912528	23202	Control_CNB3_070917_03.raw	0/0	2.16382598876953	9093252	27.0691814422607	0	1.627E-08
False	High	Sequest HT (A2)	Unambiguous	[R].YTcPQYQEGMLDSK.[A]	C3(Carbamidomethyl)	1	2	A6T6A3	B5XZR2; A6T6A3	0	2	1	0	1	1	860.37158203125	1719.7358874325	0.351328780722676	0.000302096250113237	CID	MS2		33.1	27.1825290101333	23200	Control_CNB3_070917_03.raw	0/0	2.17365884780884			0	1.113E-06
False	High	Sequest HT (A2)	Unambiguous	[R].YTcPQYQEGMLDSK.[A]	C3(Carbamidomethyl)	1	2	A6T6A3	B5XZR2; A6T6A3	0	2	1	0	1	1	860.37158203125	1719.7358874325	0.351328780722676	0.000302096250113237	HCD	MS2	44.75152	28.06	27.1806645290667	23198	Control_CNB3_070917_03.raw	0/0	2.53839111328125			0	1.598E-07
False	High	Sequest HT (A2)	Unambiguous	[R].STVGHDLNLDVcGK.[C]	C12(Carbamidomethyl)	1	2	A6TGC6	A6TGC6; B5XZ32	0	2	0.6906	0	1	1	757.867248535156	1514.72722044031	0.299004627231183	0.000226455156241201	CID	MS2		34.9	27.1512511864	23173	Control_CNB3_070917_03.raw	0/0	2.7844066619873			0	1.168E-05
False	High	Sequest HT (A2)	Unambiguous	[R].STVGHDLNLDVcGK.[C]	C12(Carbamidomethyl)	1	2	A6TGC6	A6TGC6; B5XZ32	0	2	0.727	0	1	1	757.867248535156	1514.72722044031	0.299004627231183	0.000226455156241201	HCD	MS2	27.89518	24.46	27.1495075565333	23171	Control_CNB3_070917_03.raw	0/0	3.37153577804565			0	9.459E-08
False	High	Sequest HT (A2)	Unambiguous	[K].LTHIDFVR.[A]		2	2	B5XP25; A6TBR5	B5XP25; A6TBR5	0	3	0.9701	0	1	1	334.190612792969	1000.55728511891	-0.155814236515689	-5.19670312542075E-05	CID	MS2		26.17	27.147001168	23168	Control_CNB3_070917_03.raw	0/0	2.00663161277771			0	5.282E-06
False	High	Sequest HT (A2)	Unambiguous	[K].LTHIDFVR.[A]		2	2	B5XP25; A6TBR5	B5XP25; A6TBR5	0	3	0.9312	0	1	1	334.190612792969	1000.55728511891	-0.155814236515689	-5.19670312542075E-05	HCD	MS2	35.11029	37.035	27.1455681149333	23166	Control_CNB3_070917_03.raw	0/0	2.18120980262756			0	0.0006144
False	High	Sequest HT (A2)	Unambiguous	[R].VAFQAVIK.[A]		1	1	B5XQC9	B5XQC9	0	2	0.7216	0	1	1	438.270965576172	875.534654522344	-0.297198491694201	-0.000130103828041683	CID	MS2		13.18749	27.13735172	23160	Control_CNB3_070917_03.raw	0/0	1.76280450820923			0	0.001024
False	High	Sequest HT (A2)	Unambiguous	[R].SAGTYVQIVAR.[D]		1	1	A6TEW9	A6TEW9	0	2	0.8481	0	1	1	582.822265625	1164.63725462	0.0917367270784857	5.34200000856799E-05	CID	MS2		11.48797	27.1351374696	23157	Control_CNB3_070917_03.raw	0/0	3.15792083740234			0	1.786E-05
False	High	Sequest HT (A2)	Unambiguous	[R].SAGTYVQIVAR.[D]		1	1	A6TEW9	A6TEW9	0	2	0.6853	0	1	1	582.822265625	1164.63725462	0.0917367270784857	5.34200000856799E-05	HCD	MS2	7.693926	11.91488	27.1334413106667	23155	Control_CNB3_070917_03.raw	0/0	2.5064070224762			0	1.264E-06
False	High	Sequest HT (A2)	Unambiguous	[K].ITVAVDATEEQVR.[E]		1	2	A6T6A3	B5XZR2; A6T6A3	0	2	0.4979	0	1	1	715.877563476563	1430.74785032313	-0.487994117265698	-0.000349098437482098	CID	MS2		22.225	27.1273499221333	23151	Control_CNB3_070917_03.raw	0/0	2.36991667747498	8148101.5	27.0983219146729	0	0.000115
False	High	Sequest HT (A2)	Unambiguous	[K].ITVAVDATEEQVR.[E]		1	2	A6T6A3	B5XZR2; A6T6A3	0	2	0.5504	0	1	1	715.877563476563	1430.74785032313	-0.487994117265698	-0.000349098437482098	HCD	MS2	52.0568	41.505	27.1257189242667	23149	Control_CNB3_070917_03.raw	0/0	2.78358149528503	8148101.5	27.0983219146729	0	5.648E-06
False	High	Sequest HT (A2)	Unambiguous	[R].MPEEVEAMEQQR.[R]		1	2	A6T4P1	B5Y1T9; A6T4P1	0	2	0.9049	0	1	1	738.826843261719	1476.64640989344	0.453834944807618	0.000335076718897653	CID	MS2		33.025	27.1237710341333	23147	Control_CNB3_070917_03.raw	0/0	3.68102383613586			0	2.182E-07
False	High	Sequest HT (A2)	Unambiguous	[R].MPEEVEAMEQQR.[R]		1	2	A6T4P1	B5Y1T9; A6T4P1	0	2	0.9794	0	1	1	738.826843261719	1476.64640989344	0.453834944807618	0.000335076718897653	HCD	MS2	54.82057	32.725	27.1219293285333	23145	Control_CNB3_070917_03.raw	0/0	3.39653205871582			0	7.873E-07
False	High	Sequest HT (A2)	Unambiguous	[K].IVAQAQAEIDAER.[K]		1	2	B5XZM0	B5XZM0; A6TG40	0	2	0.2925	0	1	1	707.370666503906	1413.73405637781	0.582534097303999	0.000411773906307644	CID	MS2		33.1	27.1981071058667	23215	Control_CNB3_070917_03.raw	0/0	2.93540096282959			0	2.237E-07
False	High	Sequest HT (A2)	Unambiguous	[R].FLPNLHSHR.[F]		1	2	A6TFM8	A6TFM8; B5XTG6	0	3	0.4581	0	1	1	374.204925537109	1120.60022335133	-0.726207316118722	-0.000271262890540432	HCD	MS2	59.68307	38.655	27.0918808834667	23122	Control_CNB3_070917_03.raw	0/0	2.26604056358337			0	0.0001234
False	High	Sequest HT (A2)	Unambiguous	[K].AIAQVGTISANSDETVGK.[L]		1	3	A6TH53	O66026; B5Y368; A6TH53	0	2	0.6373	0	1	1	880.955505371094	1760.90373411219	0.710619809802531	0.000625666093696964	HCD	MS2	60.64366	27.535	27.0891203554667	23119	Control_CNB3_070917_03.raw	0/0	3.05733323097229			0	1.582E-07
False	High	Sequest HT (A2)	Unambiguous	[K].DGGFQAFADK.[V]		1	1	A6T4X2	A6T4X2	0	2	0.7467	0	1	1	528.242919921875	1055.47856321375	-0.65088560458207	-0.000343498124948383	CID	MS2		40.735	27.0875059522667	23117	Control_CNB3_070917_03.raw	0/0	3.0028190612793	8489102.125	27.1257019042969	0	9.494E-05
False	High	Sequest HT (A2)	Unambiguous	[K].DGGFQAFADK.[V]		1	1	A6T4X2	A6T4X2	0	2	0.6471	0	1	1	528.242919921875	1055.47856321375	-0.65088560458207	-0.000343498124948383	HCD	MS2	20.269	30.895	27.0857727989333	23115	Control_CNB3_070917_03.raw	0/0	2.03708744049072	8489102.125	27.1257019042969	0	0.0001929
False	High	Sequest HT (A2)	Unambiguous	[-].MQVSVETTQGLGR.[R]		1	2	A6T5H9	A6T5H9; B5Y0U3	0	2	0.5976	0	1	1	703.359008789063	1405.71074094813	0.250420092136665	0.000176009062556659	CID	MS2		28.285	27.0838601485333	23113	Control_CNB3_070917_03.raw	0/0	3.27730560302734			0	1.6E-08
False	High	Sequest HT (A2)	Unambiguous	[-].MQVSVETTQGLGR.[R]		1	2	A6T5H9	A6T5H9; B5Y0U3	0	2	0.5683	0	1	1	703.359008789063	1405.71074094813	0.250420092136665	0.000176009062556659	HCD	MS2	18.40916	17.92	27.0822269456	23111	Control_CNB3_070917_03.raw	0/0	3.22071385383606			0	6.536E-08
False	High	Sequest HT (A2)	Unambiguous	[R].GITINTSHVEYDTPTR.[H]		1	1	A6TEX7	A6TEX7	0	3	0.873	0	1	1	601.967651367188	1803.88840084156	0.683940540010234	0.000411250521059022	CID	MS2		1.793092	27.0793479141333	23108	Control_CNB3_070917_03.raw	0/0	2.51511240005493			0	8.373E-10
False	High	Sequest HT (A2)	Unambiguous	[R].GITINTSHVEYDTPTR.[H]		1	1	A6TEX7	A6TEX7	0	3	0.7794	0	1	1	601.967651367188	1803.88840084156	0.683940540010234	0.000411250521059022	HCD	MS2	5.966147	0.01	27.0784445666667	23106	Control_CNB3_070917_03.raw	0/0	2.04144191741943			0	1.784E-06
False	High	Sequest HT (A2)	Unambiguous	[R].DGYADGWAQAGTAR.[A]		1	1	A6TEV7	A6TEV7	0	2	0.5918	0	1	1	719.820983886719	1438.63469114344	0.0762552484067614	5.48517186871322E-05	CID	MS2		12.66015	27.0670089008	23097	Control_CNB3_070917_03.raw	0/0	3.6479504108429			0	1.596E-08
False	High	Sequest HT (A2)	Unambiguous	[K].DLDLAQANATDQLKK.[A]		1	2	B5XZM0	B5XZM0; A6TG40	1	2	0.6899	0	1	1	822.433410644531	1643.85954465906	-0.209939386870916	-0.000172555468680002	CID	MS2		34.81	27.0498182194667	23085	Control_CNB3_070917_03.raw	0/0	3.15959882736206	5708562	26.92262840271	0	1.712E-07
False	High	Sequest HT (A2)	Unambiguous	[K].DLDLAQANATDQLKK.[A]		1	2	B5XZM0	B5XZM0; A6TG40	1	2	0.5655	0	1	1	822.433410644531	1643.85954465906	-0.209939386870916	-0.000172555468680002	HCD	MS2	64.85834	25.495	27.0480389813333	23083	Control_CNB3_070917_03.raw	0/0	3.12621641159058	5708562	26.92262840271	0	7.032E-07
False	High	Sequest HT (A2)	Unambiguous	[K].ALEGDAEWEAK.[I]		1	1	A6TEX7	A6TEX7	0	2	0.756	0	1	1	609.786071777344	1218.56486692469	0.951057937947556	0.000579462343694104	CID	MS2		16.87	27.0457973232	23080	Control_CNB3_070917_03.raw	0/0	2.09207129478455			0	2.856E-05
False	High	Sequest HT (A2)	Unambiguous	[K].VHIINLEK.[T]		1	2	A6T4X1	A6T4X1; B5Y1K2	0	3	1	0	1	1	322.530914306641	965.578189659922	0.359939827484682	0.000115849973970702	CID	MS2		33.1	27.0329169970667	23069	Control_CNB3_070917_03.raw	0/0	1.76124739646912			0	0.000483
False	High	Sequest HT (A2)	Unambiguous	[K].AGDQIQSGVDAAIK.[A]		1	1	A6TEW9	A6TEW9	0	2	0.619	0	1	1	686.857421875	1372.70756712	0.643531506545396	0.000441690000116068	CID	MS2		25.285	27.0103783842667	23050	Control_CNB3_070917_03.raw	0/0	3.15423059463501	9509805.625	26.9896373748779	0	4.733E-06
False	High	Sequest HT (A2)	Unambiguous	[K].GFTSEITVTSnGK.[S]	N11(Deamidated)	1	1	P16481	P16481	0	2	0.7423	0	1	1	671.330444335938	1341.65361204188	0.26864010854153	0.000180210937570147	CID	MS2		37.965	26.9965828896	23036	Control_CNB3_070917_03.raw	0/0	3.88115501403809			0	1.105E-06
False	High	Sequest HT (A2)	Unambiguous	[K].AIAQVGTISANSDETVGK.[L]		1	3	A6TH53	O66026; B5Y368; A6TH53	0	2	0.6408	0	1	1	880.955505371094	1760.90373411219	0.710619809802531	0.000625666093696964	CID	MS2		36.78	27.0909727210667	23121	Control_CNB3_070917_03.raw	0/0	4.11697149276733			0	9.079E-09
False	High	Sequest HT (A2)	Unambiguous	[R].ADYADSFTENGTHGSDSVESAAR.[E]		1	1	A6TCD7	A6TCD7	0	3	0.8822	0	1	1	796.339233398438	2387.00314693531	0.557944825987571	0.000443938437456382	HCD	MS2	18.19777	18.595	26.3083519314667	22391	Control_CNB3_070917_03.raw	0/0	3.6477222442627			0	3.38E-10
False	High	Sequest HT (A2)	Unambiguous	[K].TPVGNTAAVcIYPR.[F]	C10(Carbamidomethyl)	1	1	B5Y277	B5Y277	0	2	0.6239	0	1	1	759.890441894531	1518.77360715906	0.186538081901213	0.000141654531336854	CID	MS2		33.1	29.1492415872	25163	Control_CNB3_070917_03.raw	0/0	2.18332076072693	5288672.625	29.1173076629639	0	1.338E-06
False	High	Sequest HT (A2)	Unambiguous	[R].TFSIIKPNAVAK.[N]		1	1	A6TCD7	A6TCD7	0	3	0.8633	0	1	1	430.259033203125	1288.76254634938	0.153705122693697	6.60297916207734E-05	HCD	MS2	9.08833	39.23652	29.1669769712	25180	Control_CNB3_070917_03.raw	0/0	1.38545858860016			0	4.441E-06
False	High	Sequest HT (A2)	Unambiguous	[R].ITNITDVTPIPHnGcRPPK.[K]	N13(Deamidated); C15(Carbamidomethyl)	1	1	A6TEV0	A6TEV0	0	3	0.4688	0	1	1	711.037414550781	2131.09769039234	0.582513449599103	0.000413797447978463	CID	MS2		26.11224	30.8265253941333	26811	Control_CNB3_070917_03.raw	0/0	3.19641780853271			0	2.014E-09
False	High	Sequest HT (A2)	Unambiguous	[R].EKPTWLEVDAGK.[M]		1	1	B5XNB5	B5XNB5	0	3	0.5405	0	1	1	458.242034912109	1372.71155147633	0.615523958614165	0.000281645442707183	CID	MS2		9.574567	30.8253902069333	26810	Control_CNB3_070917_03.raw	0/0	2.21827173233032			0	1.725E-05
False	High	Sequest HT (A2)	Unambiguous	[R].ITNITDVTPIPHnGcRPPK.[K]	N13(Deamidated); C15(Carbamidomethyl)	1	1	A6TEV0	A6TEV0	0	3	0.5952	0	1	1	711.037536621094	2131.09805660328	0.754355009220603	0.000535867760478463	HCD	MS2	6.99527	18.36004	30.8246422645333	26809	Control_CNB3_070917_03.raw	0/0	3.36188888549805			0	5.41E-10
False	High	Sequest HT (A2)	Unambiguous	[R].EKPTWLEVDAGK.[M]		1	1	B5XNB5	B5XNB5	0	3	0.488	0	1	1	458.242034912109	1372.71155147633	0.615523958614165	0.000281645442707183	HCD	MS2	16.64869	8.876692	30.8239155989333	26808	Control_CNB3_070917_03.raw	0/0	2.49779200553894			0	0.000217
False	High	Sequest HT (A2)	Unambiguous	[R].FTAEGVQEIDYK.[D]		1	1	B5Y306	B5Y306	0	2	0.8146	0	1	1	700.341186523438	1399.67509641688	0.792875259271586	0.000554883437530407	CID	MS2		14.85522	30.8230342450667	26807	Control_CNB3_070917_03.raw	0/0	3.56311249732971			0	1.982E-07
False	High	Sequest HT (A2)	Unambiguous	[R].LIDQSTAEIVETAK.[R]		1	1	A6TEX3	A6TEX3	0	2	0.7168	0	1	1	759.406982421875	1517.80668821375	0.631980583179302	0.000479611874879993	CID	MS2		6.86283	30.8220944773333	26806	Control_CNB3_070917_03.raw	0/0	3.46480584144592			0	4.873E-09
False	High	Sequest HT (A2)	Unambiguous	[R].FTAEGVQEIDYK.[D]		1	1	B5Y306	B5Y306	0	2	0.7044	0	1	1	700.341186523438	1399.67509641688	0.792875259271586	0.000554883437530407	HCD	MS2	2.613325	12.46231	30.8213402157333	26805	Control_CNB3_070917_03.raw	0/0	3.18245148658752			0	2.7E-08
False	High	Sequest HT (A2)	Unambiguous	[R].IEEALGEQAPFnGR.[K]	N12(Deamidated)	1	2	A6TD53	B5XV19; A6TD53	0	2	0.0691	0	1	1	766.373840332031	1531.74040403406	1.1043097941857	0.000845757031184613	CID	MS2		28.69518	30.8024976808	26787	Control_CNB3_070917_03.raw	0/0	3.75989532470703			0	2.179E-09
False	High	Sequest HT (A2)	Unambiguous	[R].IEEALGEQAPFnGR.[K]	N12(Deamidated)	1	2	A6TD53	B5XV19; A6TD53	0	2	0.1012	0	1	1	766.373840332031	1531.74040403406	1.1043097941857	0.000845757031184613	HCD	MS2	21.93146	27.67	30.8010707261333	26785	Control_CNB3_070917_03.raw	0/0	3.36496758460999			0	8.901E-10
False	High	Sequest HT (A2)	Unambiguous	[K].GIANSILIK.[F]		1	2	A6TD53	B5XV19; A6TD53	0	2	0.4556	0	1	1	464.795104980469	928.582933330938	0.366355066503142	0.000170095468831732	CID	MS2		14.76526	30.8002225848	26784	Control_CNB3_070917_03.raw	0/0	2.47587823867798			0	0.0002027
False	High	Sequest HT (A2)	Unambiguous	[K].GKPFAPLLEK.[N]		1	1	A6TEW9	A6TEW9	0	3	0.1742	0	1	1	367.223114013672	1099.65478878102	3.43906475029808	0.00126059033861263	CID	MS2		37.335	30.7486988245333	26728	Control_CNB3_070917_03.raw	0/0	1.54560101032257			0	1.71E-06
False	High	Sequest HT (A2)	Unambiguous	[K].VSLVYGQMNEPPGNR.[L]		1	2	A6TG36	A6TG36; B5XZM4	0	2	0.8424	0	1	1	830.910217285156	1660.81315794031	1.19966697831437	0.00099621015624507	CID	MS2		19.78	30.747841528	26727	Control_CNB3_070917_03.raw	0/0	3.6754355430603			0	4.773E-09
False	High	Sequest HT (A2)	Unambiguous	[K].VSLVYGQMNEPPGNR.[L]		1	2	A6TG36	A6TG36; B5XZM4	0	2	0.7616	0	1	1	830.910217285156	1660.81315794031	1.19966697831437	0.00099621015624507	HCD	MS2	4.288315	40.39	30.7461749808	26725	Control_CNB3_070917_03.raw	0/0	3.64697909355164			0	2.694E-11
False	High	Sequest HT (A2)	Unambiguous	[R].HYAHVDcPGHADYVK.[N]	C7(Carbamidomethyl)	1	1	A6TEX7	A6TEX7	0	4	0.7593	0	1	1	442.952178955078	1768.78688593031	0.493118051359474	0.000218055078088142	CID	MS2		19.31463	30.7454146930667	26724	Control_CNB3_070917_03.raw	0/0	2.95405340194702			0	7.74E-10
False	High	Sequest HT (A2)	Unambiguous	[R].FPLcSSFK.[G]	C4(Carbamidomethyl)	1	1	Q9F663	Q9F663	0	2	0.7241	0	1	1	493.244598388672	985.481920147344	0.76639449912554	0.000377633671877931	CID	MS2		10.844	30.7443790250667	26723	Control_CNB3_070917_03.raw	0/0	1.73876786231995			0	0.0008447
False	High	Sequest HT (A2)	Unambiguous	[R].HYAHVDcPGHADYVK.[N]	C7(Carbamidomethyl)	1	1	A6TEX7	A6TEX7	0	4	0.6768	0	1	1	442.952178955078	1768.78688593031	0.493118051359474	0.000218055078088142	HCD	MS2	11.63188	18.055	30.7437584562667	26722	Control_CNB3_070917_03.raw	0/0	3.95657086372375			0	2.088E-10
False	High	Sequest HT (A2)	Unambiguous	[K].VTDGSGNAVQDGQGDLWVK.[R]		1	2	A6T6Y8	A6T6Y8; B5XYA1	0	2	0.7366	0	1	1	973.466552734375	1945.92582883875	0.42127458469018	0.0004098843750171	CID	MS2		16.48	30.7275153853333	26706	Control_CNB3_070917_03.raw	0/0	3.91036128997803	6255103.75	30.7195835113525	0	8.743E-08
False	High	Sequest HT (A2)	Unambiguous	[K].VTDGSGNAVQDGQGDLWVK.[R]		1	2	A6T6Y8	A6T6Y8; B5XYA1	0	2	0.7062	0	1	1	973.466552734375	1945.92582883875	0.42127458469018	0.0004098843750171	HCD	MS2	13.5101	32.14	30.725926056	26704	Control_CNB3_070917_03.raw	0/0	4.39477968215942	6255103.75	30.7195835113525	0	4.482E-11
False	High	Sequest HT (A2)	Unambiguous	[K].SLEEAGAEVEVK.[-]		1	2	A6TGN9	P0A299; A6TGN9	0	2	0.5082	0	1	1	630.81982421875	1260.6323718075	0.463503701748797	0.000292153750024227	CID	MS2		20.91596	30.7241946730667	26702	Control_CNB3_070917_03.raw	0/0	3.04652523994446			0	1.011E-05
False	High	Sequest HT (A2)	Unambiguous	[K].QLSGAQVMATDLR.[A]		1	2	A6TEK8	A6TEK8; B5XSV2	0	2	0.6132	0	1	1	695.362060546875	1389.71684446375	0.985909544472109	0.000685066875121265	CID	MS2		36.78	30.7089308312	26688	Control_CNB3_070917_03.raw	0/0	3.48881459236145			0	1.202E-07
False	High	Sequest HT (A2)	Unambiguous	[K].QLSGAQVMATDLR.[A]		1	2	A6TEK8	A6TEK8; B5XSV2	0	2	0.3858	0	1	1	695.362060546875	1389.71684446375	0.985909544472109	0.000685066875121265	HCD	MS2	0	27.535	30.7072014786667	26686	Control_CNB3_070917_03.raw	0/0	2.54063606262207			0	2.978E-07
False	High	Sequest HT (A2)	Unambiguous	[R].VPLPPLTEER.[R]		1	1	B5Y1J9	B5Y1J9	0	2	1	0	1	1	575.8271484375	1150.647020245	0.321910292846116	0.000185202500006199	CID	MS2		22.18	30.6925124874667	26670	Control_CNB3_070917_03.raw	0/0	2.04192519187927			0	9.975E-05
False	High	Sequest HT (A2)	Unambiguous	[R].VPLPPLTEER.[R]		1	1	B5Y1J9	B5Y1J9	0	2	1	0	1	1	575.8271484375	1150.647020245	0.321910292846116	0.000185202500006199	HCD	MS2	22.60179	17.55201	30.6908460144	26668	Control_CNB3_070917_03.raw	0/0	1.89450585842133			0	0.000123
False	High	Sequest HT (A2)	Unambiguous	[R].ITNITDVTPIPHnGcRPPK.[K]	N13(Deamidated); C15(Carbamidomethyl)	1	1	A6TEV0	A6TEV0	0	4	0.435	0	1	1	533.529724121094	2131.09706659438	0.289801231425599	0.00015439859380173	CID	MS2		6.881548	30.6890190064	26666	Control_CNB3_070917_03.raw	0/0	2.45788717269897			0	5.91E-07
False	High	Sequest HT (A2)	Unambiguous	[R].ITNITDVTPIPHnGcRPPK.[K]	N13(Deamidated); C15(Carbamidomethyl)	1	1	A6TEV0	A6TEV0	0	4	0.5527	0	1	1	533.529724121094	2131.09706659438	0.289801231425599	0.00015439859380173	HCD	MS2	5.973221	7.631594	30.6874713072	26664	Control_CNB3_070917_03.raw	0/0	3.88505530357361			0	9.978E-10
False	High	Sequest HT (A2)	Unambiguous	[K].NVEFFEAR.[R]		2	2	A6THB4; B5Y305	A6THB4; B5Y305	0	2	0.812	0	1	1	506.248443603516	1011.48961057703	0.18741375584037	9.47835156921428E-05	CID	MS2		13.10805	30.6866817616	26663	Control_CNB3_070917_03.raw	0/0	2.3390781879425			0	0.0003501
False	High	Sequest HT (A2)	Unambiguous	[R].DIADAVTAAGVK.[V]		2	2	A6THB4; B5Y305	A6THB4; B5Y305	0	2	0.7855	0	1	1	565.806274414063	1130.60527219813	0.0825028282989163	4.66390624751512E-05	CID	MS2		9.319805	30.6858462085333	26662	Control_CNB3_070917_03.raw	0/0	3.44593811035156			0	2.671E-06
False	High	Sequest HT (A2)	Unambiguous	[R].GITInTSHVEYDTPTR.[H]	N5(Deamidated)	1	1	A6TEX7	A6TEX7	0	2	0.7872	0	1	1	902.938537597656	1804.86979856531	-0.767104433721478	-0.000692262343422234	CID	MS2		37.74	30.6821737381333	26658	Control_CNB3_070917_03.raw	0/0	3.43127298355103			0	3.949E-09
False	High	Sequest HT (A2)	Unambiguous	[R].GITInTSHVEYDTPTR.[H]	N5(Deamidated)	1	1	A6TEX7	A6TEX7	0	2	0.7836	0	1	1	902.938537597656	1804.86979856531	-0.767104433721478	-0.000692262343422234	HCD	MS2	23.3848	33.025	30.6797111832	26657	Control_CNB3_070917_03.raw	0/0	3.78853583335876			0	7.452E-09
False	High	Sequest HT (A2)	Unambiguous	[K].TAPPQISAEVLK.[K]		1	2	A6T4F4	A6T4F4; B5Y242	0	2	0.5786	0	1	1	627.358764648438	1253.71025266688	0.218835998573277	0.000137178437512375	HCD	MS2	44.48579	28.6279	30.8278177173333	26812	Control_CNB3_070917_03.raw	0/0	1.59322130680084			0	0.0004042
False	High	Sequest HT (A2)	Unambiguous	[R].ATLGEVGNAEHMLR.[V]		1	1	A6TEW9	A6TEW9	0	3	0.765	0	1	1	499.920715332031	1497.74759273609	-0.163120853844473	-8.1437968674436E-05	HCD	MS2	36.05194	18.39988	30.828694224	26813	Control_CNB3_070917_03.raw	0/0	3.49417066574097			0	1.562E-08
False	High	Sequest HT (A2)	Unambiguous	[R].ATLGEVGNAEHMLR.[V]		1	1	A6TEW9	A6TEW9	0	3	0.7744	0	1	1	499.920715332031	1497.74759273609	-0.163120853844473	-8.1437968674436E-05	CID	MS2		19.1863	30.8303900712	26815	Control_CNB3_070917_03.raw	0/0	1.32557463645935			0	6.195E-05
False	High	Sequest HT (A2)	Unambiguous	[K].SLYEADLVDEAKR.[L]		1	1	B5XUB8	B5XUB8	1	2	0.4259	0	1	1	754.883605957031	1508.75993528406	0.544887553854145	0.0004110520312679	HCD	MS2	11.78892	36.07	30.8312109824	26816	Control_CNB3_070917_03.raw	0/0	2.16037440299988			0	2.425E-05
False	High	Sequest HT (A2)	Unambiguous	[R].AGENVGVLLR.[G]		1	1	A6TEX7	A6TEX7	0	2	0.2974	0	1	1	514.298889160156	1027.59050169031	1.0046038262937	0.000516160156394108	HCD	MS2	24.75742	31.795	30.9584867933333	26946	Control_CNB3_070917_03.raw	0/0	1.95408809185028			0	0.0001393
False	High	Sequest HT (A2)	Unambiguous	[K].IMIDLDGTENK.[S]		1	2	A6TD53	B5XV19; A6TD53	0	2	0.3527	0	1	1	624.811096191406	1248.61491575281	0.710189691812538	0.000443376406224161	CID	MS2		17.47528	30.9576305722667	26945	Control_CNB3_070917_03.raw	0/0	2.23922181129456			0	1.017E-05
False	High	Sequest HT (A2)	Unambiguous	[K].VANLGSLGDQVNVK.[A]		2	2	A6THB4; B5Y305	A6THB4; B5Y305	0	2	0.6283	0	1	1	707.38916015625	1413.7710436825	1.00817875934008	0.000712666249910399	CID	MS2		6.944674	30.9567263613333	26944	Control_CNB3_070917_03.raw	0/0	3.04383754730225			0	3.278E-08
False	High	Sequest HT (A2)	Unambiguous	[K].IMIDLDGTENK.[S]		1	2	A6TD53	B5XV19; A6TD53	0	2	0.3431	0	1	1	624.811096191406	1248.61491575281	0.710189691812538	0.000443376406224161	HCD	MS2	23.18178	18.09639	30.955994868	26943	Control_CNB3_070917_03.raw	0/0	2.38656401634216			0	5.467E-06
False	High	Sequest HT (A2)	Unambiguous	[K].AVAAGMNPMDLK.[R]		1	3	A6TH53	O66026; B5Y368; A6TH53	0	2	0.7663	0	1	1	609.308044433594	1217.60881223719	5.84917649537711	0.00356098359372936	HCD	MS2	7.751329	8.655617	30.9460495354667	26934	Control_CNB3_070917_03.raw	0/0	1.8361212015152			0	0.0001599
False	High	Sequest HT (A2)	Unambiguous	[K].HYYLGNAEEIAAK.[A]		1	1	B5XZB2	B5XZB2	0	2	0.7434	0	1	1	739.867614746094	1478.72795286219	0.360892873565924	0.000266831093767905	CID	MS2		31.465	30.9336023522667	26920	Control_CNB3_070917_03.raw	0/0	3.0352303981781			0	6.353E-08
False	High	Sequest HT (A2)	Unambiguous	[R].VVGQLGQVLGPR.[G]		2	2	B5XYF8; A6TGN6	B5XYF8; A6TGN6	0	2	0.6635	0	1	1	611.866577148438	1222.72587766688	-0.61650176375864	-0.00037690656245104	CID	MS2		9.062982	30.9326021354667	26919	Control_CNB3_070917_03.raw	0/0	2.07656741142273			0	9.033E-06
False	High	Sequest HT (A2)	Unambiguous	[K].HYYLGNAEEIAAK.[A]		1	1	B5XZB2	B5XZB2	0	2	0.7011	0	1	1	739.867614746094	1478.72795286219	0.360892873565924	0.000266831093767905	HCD	MS2	0	21.61	30.9318897509333	26918	Control_CNB3_070917_03.raw	0/0	3.67978262901306			0	9.201E-10
False	High	Sequest HT (A2)	Unambiguous	[R].VVGQLGQVLGPR.[G]		2	2	B5XYF8; A6TGN6	B5XYF8; A6TGN6	0	2	0.6108	0	1	1	611.866577148438	1222.72587766688	-0.61650176375864	-0.00037690656245104	HCD	MS2	62.8909	6.37801	30.9312274456	26917	Control_CNB3_070917_03.raw	0/0	2.03226113319397			0	1.127E-05
False	High	Sequest HT (A2)	Unambiguous	[K].LADVLAAAEAR.[A]		1	1	A6THB4	A6THB4	0	2	0.5163	0	1	1	550.309143066406	1099.61100950281	0.373598447532471	0.000205406406280417	CID	MS2		8.862455	30.9304192882667	26916	Control_CNB3_070917_03.raw	0/0	3.05984425544739			0	1.786E-07
False	High	Sequest HT (A2)	Unambiguous	[K].LTLGSALAAPQR.[Q]		1	1	Q9F663	Q9F663	0	2	0.6689	0	1	1	599.351501464844	1197.69572629969	0.608927723183638	0.000364654843792778	CID	MS2		5.109915	30.9295633117333	26915	Control_CNB3_070917_03.raw	0/0	2.93090105056763			0	1.835E-08
False	High	Sequest HT (A2)	Unambiguous	[K].LADVLAAAEAR.[A]		1	1	A6THB4	A6THB4	0	2	0.4831	0	1	1	550.309143066406	1099.61100950281	0.373598447532471	0.000205406406280417	HCD	MS2	26.80462	6.224217	30.9288876613333	26914	Control_CNB3_070917_03.raw	0/0	2.06598734855652			0	9.721E-07
False	High	Sequest HT (A2)	Unambiguous	[K].LTLGSALAAPQR.[Q]		1	1	Q9F663	Q9F663	0	2	0.6288	0	1	1	599.351501464844	1197.69572629969	0.608927723183638	0.000364654843792778	HCD	MS2	12.19673	0.01106074	30.9288139296	26913	Control_CNB3_070917_03.raw	0/0	1.31897330284119			0	5.68E-05
False	High	Sequest HT (A2)	Unambiguous	[K].DEVILTLNK.[S]		1	1	A6TEU8	A6TEU8	0	2	0.4032	0	1	1	522.800659179688	1044.59404172938	0.469148382392304	0.00024503468750936	HCD	MS2	58.34796	32.455	30.9198594410667	26906	Control_CNB3_070917_03.raw	0/0	1.8608558177948			0	0.001434
False	High	Sequest HT (A2)	Unambiguous	[R].DVSGEGVQQALLK.[L]		1	2	A6T5I1	B5Y0U1; A6T5I1	0	2	0.4527	0	1	1	672.361999511719	1343.71672239344	0.150495610137256	0.000101111718777247	CID	MS2		21.44477	30.6787862797333	26656	Control_CNB3_070917_03.raw	0/0	2.4276397228241	9656198.875	30.6253509521484	0	4.015E-06
False	High	Sequest HT (A2)	Unambiguous	[K].RDWYVVDATGK.[T]		1	1	B5XSS1	B5XSS1	1	2	0.4942	0	1	1	655.33056640625	1309.6538561825	0.252060941065408	0.000165056250125417	CID	MS2		27.895	30.9089117002667	26893	Control_CNB3_070917_03.raw	0/0	2.59300804138184			0	0.0002478
False	High	Sequest HT (A2)	Unambiguous	[K].VSQALIAAGAPADcEPQVR.[Q]	C14(Carbamidomethyl)	1	2	A6TB43	B5XPZ2; A6TB43	0	2	0.8969	0	1	1	976.997985839844	1952.98869504969	1.46416816526392	0.00142974984381183	CID	MS2		32.26	30.8989914432	26884	Control_CNB3_070917_03.raw	0/0	3.19938325881958			0	1.21E-07
False	High	Sequest HT (A2)	Unambiguous	[K].VSQALIAAGAPADcEPQVR.[Q]	C14(Carbamidomethyl)	1	2	A6TB43	B5XPZ2; A6TB43	0	2	0.7739	0	1	1	976.997985839844	1952.98869504969	1.46416816526392	0.00142974984381183	HCD	MS2	0	22.525	30.8971914421333	26882	Control_CNB3_070917_03.raw	0/0	3.75553011894226			0	3.471E-07
False	High	Sequest HT (A2)	Unambiguous	[K].DEEGLEIIR.[H]		1	1	B5XQC6	B5XQC6	0	2	0.5291	0	1	1	537.278137207031	1073.54899778406	1.55379648069553	0.00083403703138174	CID	MS2		42.46	30.8951540029333	26880	Control_CNB3_070917_03.raw	0/0	2.05811619758606			0	0.001298
False	High	Sequest HT (A2)	Unambiguous	[K].DDIIEVMK.[K]		1	2	A6TGP0	B5XYF5; A6TGP0	0	2	0.2674	0	1	1	481.746734619141	962.486192608281	-0.121406109879987	-5.84258593221421E-05	CID	MS2		31.015	30.8919312205333	26876	Control_CNB3_070917_03.raw	0/0	1.87209439277649			0	0.0007109
False	High	Sequest HT (A2)	Unambiguous	[K].VTALFIDGK.[A]		1	1	A6TCV9	A6TCV9	0	2	0.5981	0	1	1	482.279754638672	963.552232647344	1.32218989805414	0.000636998671893707	CID	MS2		30.04	30.8787212632	26864	Control_CNB3_070917_03.raw	0/0	2.08639812469482			0	0.000262
False	High	Sequest HT (A2)	Unambiguous	[R].NVAGMENANSTEFVPDcK.[Y]	C17(Carbamidomethyl)	1	2	A6TD54	B5XV18; A6TD54	0	2	1	0	1	1	991.93310546875	1982.8589343075	0.344229094139785	0.000341278749903751	CID	MS2		31.735	30.8764027813333	26861	Control_CNB3_070917_03.raw	0/0	3.15292167663574			0	7.941E-09
False	High	Sequest HT (A2)	Unambiguous	[K].QAIVAEVSEVAK.[G]		1	2	P0A297	P41190; P0A297	0	2	0.8081	0	1	1	622.348571777344	1243.68986692469	0.501793105537837	0.000312037343746852	CID	MS2		8.203806	30.8753234637333	26860	Control_CNB3_070917_03.raw	0/0	1.98004519939423			0	4.266E-06
False	High	Sequest HT (A2)	Unambiguous	[R].NVAGMENANSTEFVPDcK.[Y]	C17(Carbamidomethyl)	1	2	A6TD54	B5XV18; A6TD54	0	2	1	0	1	1	991.93310546875	1982.8589343075	0.344229094139785	0.000341278749903751	HCD	MS2	7.157518	21.925	30.8746337968	26859	Control_CNB3_070917_03.raw	0/0	4.4484395980835			0	3.127E-11
False	High	Sequest HT (A2)	Unambiguous	[R].VFQTHSPVVDSIAVK.[R]		1	1	B5XVK6	B5XVK6	0	3	0.627	0	1	1	542.966918945313	1626.88620357594	0.750622171255173	0.000407058645957174	HCD	MS2	15.29038	7.644011	30.8651074173333	26851	Control_CNB3_070917_03.raw	0/0	2.44124698638916			0	7.697E-07
False	High	Sequest HT (A2)	Unambiguous	[R].VFQTHSPVVDSIAVK.[R]		1	1	B5XVK6	B5XVK6	0	2	0.6174	0	1	1	813.946655273438	1626.88603391688	0.646337563334551	0.000525758437674995	CID	MS2		32.755	30.8558059378667	26841	Control_CNB3_070917_03.raw	0/0	2.63701772689819			0	2.461E-07
False	High	Sequest HT (A2)	Unambiguous	[R].VFQTHSPVVDSIAVK.[R]		1	1	B5XVK6	B5XVK6	0	2	0.5541	0	1	1	813.946655273438	1626.88603391688	0.646337563334551	0.000525758437674995	HCD	MS2	10.02458	41.16	30.8541285853333	26839	Control_CNB3_070917_03.raw	0/0	3.69564270973206			0	2.23E-10
False	High	Sequest HT (A2)	Unambiguous	[R].FAAYFQQGNMESNGK.[Y]		1	2	A6TGT4	B5XY03; A6TGT4	0	2	0.5188	0	1	1	846.381408691406	1691.75554075281	4.32088101461453	0.00365492140622337	HCD	MS2	58.29737	37.47	30.838075236	26824	Control_CNB3_070917_03.raw	0/0	2.6627311706543	2523905.703125	30.7889442443848	0	0.0003401
False	High	Sequest HT (A2)	Unambiguous	[K].SLYEADLVDEAKR.[L]		1	1	B5XUB8	B5XUB8	1	2	0.6792	0	1	1	754.883605957031	1508.75993528406	0.544887553854145	0.0004110520312679	CID	MS2		22.12	30.8327626621333	26818	Control_CNB3_070917_03.raw	0/0	2.1164870262146			0	6.623E-05
False	High	Sequest HT (A2)	Unambiguous	[R].MGSEVFHHLAK.[V]		1	2	A6TD53	B5XV19; A6TD53	0	3	0.235	0	1	1	419.213623046875	1255.62631588063	0.886387612179354	0.000370990208466537	HCD	MS2	34.4824	25.9	30.83197114	26817	Control_CNB3_070917_03.raw	0/0	2.00013375282288			0	0.0002794
False	High	Sequest HT (A2)	Unambiguous	[K].RDWYVVDATGK.[T]		1	1	B5XSS1	B5XSS1	1	2	0.3355	0	1	1	655.33056640625	1309.6538561825	0.252060941065408	0.000165056250125417	HCD	MS2	9.853483	17.47	30.9073802533333	26891	Control_CNB3_070917_03.raw	0/0	3.0358099937439			0	1.492E-06
False	High	Sequest HT (A2)	Unambiguous	[R].AGENVGVLLR.[G]		1	1	A6TEX7	A6TEX7	0	2	0.3418	0	1	1	514.298889160156	1027.59050169031	1.0046038262937	0.000516160156394108	CID	MS2		24.82	30.9598429050667	26948	Control_CNB3_070917_03.raw	0/0	1.9600555896759			0	4.332E-05
False	High	Sequest HT (A2)	Unambiguous	[R].DVSGEGVQQALLK.[L]		1	2	A6T5I1	B5Y0U1; A6T5I1	0	2	0.5404	0	1	1	672.361999511719	1343.71672239344	0.150495610137256	0.000101111718777247	HCD	MS2	68.31001	27.18745	30.6770403397333	26654	Control_CNB3_070917_03.raw	0/0	2.34511303901672	9656198.875	30.6253509521484	0	3.093E-05
False	High	Sequest HT (A2)	Unambiguous	[R].SQQQAGLLDTPIR.[Y]		1	1	Q9F663	Q9F663	0	2	0.6577	0	1	1	713.886108398438	1426.76494016688	0.0510573793875974	3.64234375638262E-05	CID	MS2		6.356644	30.6707115610667	26647	Control_CNB3_070917_03.raw	0/0	3.33347201347351			0	1.62E-07
False	High	Sequest HT (A2)	Unambiguous	[K].QAIVAEVSEVAK.[G]		1	2	P0A297	P41190; P0A297	0	2	0.8254	0	1	1	622.348327636719	1243.68937864344	0.109185986993441	6.78967187468515E-05	CID	MS2		8.385641	30.5182244501333	26505	Control_CNB3_070917_03.raw	0/0	2.52323961257935			0	1.628E-06
False	High	Sequest HT (A2)	Unambiguous	[K].QVIGQVAADLR.[A]		1	2	A6TEV7	A6TEV7; B5XNA8	0	2	0.6429	0	1	1	585.335571289063	1169.66386594813	0.144552768036626	8.45390625272557E-05	CID	MS2		8.027981	30.5173201370667	26504	Control_CNB3_070917_03.raw	0/0	2.51748967170715			0	9.061E-07
False	High	Sequest HT (A2)	Unambiguous	[K].QAIVAEVSEVAK.[G]		1	2	P0A297	P41190; P0A297	0	2	0.7925	0	1	1	622.348327636719	1243.68937864344	0.109185986993441	6.78967187468515E-05	HCD	MS2	3.427484	9.409965	30.5166533917333	26503	Control_CNB3_070917_03.raw	0/0	2.12067365646362			0	1.955E-07
False	High	Sequest HT (A2)	Unambiguous	[K].AYESYDFHEVVQR.[L]		1	1	B5Y235	B5Y235	0	2	0.5923	0	1	1	821.878601074219	1642.74992551844	0.191385488901767	0.000157199218733695	CID	MS2		41.865	30.5061415424	26492	Control_CNB3_070917_03.raw	0/0	2.33324360847473			0	0.0001344
False	High	Sequest HT (A2)	Unambiguous	[K].AYESYDFHEVVQR.[L]		1	1	B5Y235	B5Y235	0	2	0.544	0	1	1	821.878601074219	1642.74992551844	0.191385488901767	0.000157199218733695	HCD	MS2	23.09107	33.1	30.5042293536	26490	Control_CNB3_070917_03.raw	0/0	1.93244659900665			0	0.001412
False	High	Sequest HT (A2)	Unambiguous	[R].TKPHVNVGTIGHVDHGK.[T]		1	1	A6TEX7	A6TEX7	0	4	0.4299	0	1	1	449.744140625	1795.95473261	-0.811601089053574	-0.000364399999966736	CID	MS2		27.43	30.4979542632	26483	Control_CNB3_070917_03.raw	0/0	1.07012128829956			0	0.0005272
False	High	Sequest HT (A2)	Unambiguous	[R].VFQTHSPVVDSIAVK.[R]		1	1	B5XVK6	B5XVK6	0	3	0.4802	0	1	1	542.966735839844	1626.88565425953	0.412972975280887	0.000223953177207174	HCD	MS2	21.93093	10.97053	30.4819716554667	26467	Control_CNB3_070917_03.raw	0/0	2.01647543907166			0	2.529E-06
False	High	Sequest HT (A2)	Unambiguous	[R].VFQTHSPVVDSIAVK.[R]		1	1	B5XVK6	B5XVK6	0	2	0.6814	0	1	1	813.946655273438	1626.88603391688	0.646337563334551	0.000525758437674995	CID	MS2		22.6	30.4794363410667	26464	Control_CNB3_070917_03.raw	0/0	2.94546270370483			0	2.637E-05
False	High	Sequest HT (A2)	Unambiguous	[R].VFQTHSPVVDSIAVK.[R]		1	1	B5XVK6	B5XVK6	0	2	0.6247	0	1	1	813.94677734375	1626.8862780575	0.796403872656456	0.000647828750174995	HCD	MS2	0	35.455	30.4778617418667	26462	Control_CNB3_070917_03.raw	0/0	3.72614550590515			0	3.318E-10
False	High	Sequest HT (A2)	Unambiguous	[R].ATLGEVGNAEHMLR.[V]		1	1	A6TEW9	A6TEW9	0	3	0.6291	0	1	1	499.920654296875	1497.74740963063	-0.285374723434863	-0.000142473124924436	HCD	MS2	48.9533	35.37	30.4707452946667	26454	Control_CNB3_070917_03.raw	0/0	2.74832320213318			0	1.138E-07
False	High	Sequest HT (A2)	Unambiguous	[K].SLYEADLVDEAKR.[L]		1	1	B5XUB8	B5XUB8	1	2	0.6386	0	1	1	754.883850097656	1508.76042356531	0.868518573368489	0.0006551926562679	CID	MS2		42.55	30.4697432781333	26453	Control_CNB3_070917_03.raw	0/0	2.01934599876404			0	7.228E-05
False	High	Sequest HT (A2)	Unambiguous	[R].ITNITDVTPIPHnGcRPPK.[K]	N13(Deamidated); C15(Carbamidomethyl)	1	1	A6TEV0	A6TEV0	0	3	0.3633	0	1	1	711.037109375	2131.096774865	0.152909550545353	0.000108621666728463	CID	MS2		24.38039	30.4687638866667	26452	Control_CNB3_070917_03.raw	0/0	2.66528511047363			0	1.893E-07
False	High	Sequest HT (A2)	Unambiguous	[K].SLYEADLVDEAKR.[L]		1	1	B5XUB8	B5XUB8	1	2	0.4906	0	1	1	754.883850097656	1508.76042356531	0.868518573368489	0.0006551926562679	HCD	MS2	10.28821	33.1	30.467845292	26451	Control_CNB3_070917_03.raw	0/0	2.11721348762512			0	2.258E-07
False	High	Sequest HT (A2)	Unambiguous	[R].ITNITDVTPIPHnGcRPPK.[K]	N13(Deamidated); C15(Carbamidomethyl)	1	1	A6TEV0	A6TEV0	0	3	0.5586	0	1	1	711.037109375	2131.096774865	0.152909550545353	0.000108621666728463	HCD	MS2	5.971257	20.21349	30.4667003037333	26450	Control_CNB3_070917_03.raw	0/0	3.24470448493958			0	1.386E-08
False	High	Sequest HT (A2)	Unambiguous	[R].EKPTWLEVDAGK.[M]		1	1	B5XNB5	B5XNB5	0	3	0.5811	0	1	1	458.241729736328	1372.71063594898	-0.0514245392653639	-2.35303385428172E-05	CID	MS2		9.686664	30.4649286888	26448	Control_CNB3_070917_03.raw	0/0	2.65165281295776			0	6.779E-05
False	High	Sequest HT (A2)	Unambiguous	[K].TAPPQISAEVLK.[K]		1	2	A6T4F4	A6T4F4; B5Y242	0	2	0.6643	0	1	1	627.358520507813	1253.70976438563	-0.170633064007052	-0.000106962187487625	HCD	MS2	30.76371	23.304	30.4641766178667	26447	Control_CNB3_070917_03.raw	0/0	1.39813053607941			0	0.0002676
False	High	Sequest HT (A2)	Unambiguous	[R].EKPTWLEVDAGK.[M]		1	1	B5XNB5	B5XNB5	0	3	0.4007	0	1	1	458.241729736328	1372.71063594898	-0.0514245392653639	-2.35303385428172E-05	HCD	MS2	17.81742	10.29114	30.4634207786667	26446	Control_CNB3_070917_03.raw	0/0	2.97438335418701			0	1E-05
False	High	Sequest HT (A2)	Unambiguous	[R].LIDQSTAEIVETAK.[R]		1	1	A6TEX3	A6TEX3	0	2	0.7448	0	1	1	759.406677246094	1517.80607786219	0.229852991457699	0.000174436093629993	CID	MS2		12.16955	30.4625686088	26445	Control_CNB3_070917_03.raw	0/0	3.36822271347046			0	4.81E-09
False	High	Sequest HT (A2)	Unambiguous	[R].FTAEGVQEIDYK.[D]		1	1	B5Y306	B5Y306	0	2	0.8729	0	1	1	700.340759277344	1399.67424192469	0.18238153312529	0.000127637343780407	CID	MS2		11.36178	30.4615936624	26444	Control_CNB3_070917_03.raw	0/0	3.54381155967712			0	1.499E-07
False	High	Sequest HT (A2)	Unambiguous	[R].LIDQSTAEIVETAK.[R]		1	1	A6TEX3	A6TEX3	0	2	0.66	0	1	1	759.406677246094	1517.80607786219	0.229852991457699	0.000174436093629993	HCD	MS2	2.007421	13.89177	30.4608662221333	26443	Control_CNB3_070917_03.raw	0/0	3.49743461608887			0	1.845E-08
False	High	Sequest HT (A2)	Unambiguous	[R].ITNITDVTPIPHnGcRPPK.[K]	N13(Deamidated); C15(Carbamidomethyl)	1	1	A6TEV0	A6TEV0	0	2	0.4328	0	1	1	1066.05065917969	2131.09404172938	-1.12959252781156	-0.00120363531241807	CID	MS2		15.505	30.4462461304	26427	Control_CNB3_070917_03.raw	0/0	2.3817183971405			0	0.0001275
False	High	Sequest HT (A2)	Unambiguous	[R].ITNITDVTPIPHnGcRPPK.[K]	N13(Deamidated); C15(Carbamidomethyl)	1	1	A6TEV0	A6TEV0	0	2	0.3243	0	1	1	1066.05065917969	2131.09404172938	-1.12959252781156	-0.00120363531241807	HCD	MS2	0	41.265	30.4445005213333	26425	Control_CNB3_070917_03.raw	0/0	3.69824433326721			0	5.107E-09
False	High	Sequest HT (A2)	Unambiguous	[R].STGSYSLVTQQPLGGK.[A]		1	2	A6TGP0	B5XYF5; A6TGP0	0	2	0.6471	0	1	1	811.92333984375	1622.8394030575	0.602017726754592	0.000488488750079341	CID	MS2		32.74	30.4425253701333	26423	Control_CNB3_070917_03.raw	0/0	3.39742946624756	3428693.21875	30.3694095611572	0	1.325E-07
False	High	Sequest HT (A2)	Unambiguous	[R].STGSYSLVTQQPLGGK.[A]		1	2	A6TGP0	B5XYF5; A6TGP0	0	2	0.6477	0	1	1	811.92333984375	1622.8394030575	0.602017726754592	0.000488488750079341	HCD	MS2	33.76785	39.42	30.4408818914667	26421	Control_CNB3_070917_03.raw	0/0	3.52421450614929	3428693.21875	30.3694095611572	0	2.126E-10
False	High	Sequest HT (A2)	Unambiguous	[K].TGVGVTDVLER.[L]		1	1	A6TCI3	A6TCI3	0	2	0.5963	0	1	1	573.311157226563	1145.61503782313	-0.907919236523148	-0.000520063437420504	CID	MS2		28.01145	30.4390506842667	26419	Control_CNB3_070917_03.raw	0/0	2.18346667289734	8449910.125	30.3872184753418	0	4.877E-05
False	High	Sequest HT (A2)	Unambiguous	[K].TGVGVTDVLER.[L]		1	1	A6TCI3	A6TCI3	0	2	0.5812	0	1	1	573.311157226563	1145.61503782313	-0.907919236523148	-0.000520063437420504	HCD	MS2	67.42333	31.6544	30.4370534050667	26417	Control_CNB3_070917_03.raw	0/0	2.34080648422241	8449910.125	30.3872184753418	0	8.46E-05
False	High	Sequest HT (A2)	Unambiguous	[K].VILSGEVTRPVTVR.[G]		1	1	B5XNB2	B5XNB2	0	3	0.8102	0	1	1	509.306671142578	1525.90546016773	-0.388007023501368	-0.000197354088489495	CID	MS2		33.1	30.4350636949333	26415	Control_CNB3_070917_03.raw	0/0	1.36570966243744			0	0.0002312
False	High	Sequest HT (A2)	Unambiguous	[R].IEEALGEqAPFNGR.[K]	Q8(Deamidated)	1	2	A6TD53	B5XV19; A6TD53	0	2		0.034	2	2	766.374267578125	1531.74125852625	1.66216746306592	0.00127300312493461	CID	MS2		27.67	30.4327198074667	26412	Control_CNB3_070917_03.raw	0/0	3.97564029693604			0	9.085E-08
False	High	Sequest HT (A2)	Unambiguous	[R].IEEALGEQAPFnGR.[K]	N12(Deamidated)	1	2	A6TD53	B5XV19; A6TD53	0	2	0.034	0	1	1	766.374267578125	1531.74125852625	1.66216746306592	0.00127300312493461	CID	MS2		27.67	30.4327198074667	26412	Control_CNB3_070917_03.raw	0/0	4.11648845672607			0	3.105E-08
False	High	Sequest HT (A2)	Unambiguous	[R].NVAGMENANSTEFVPDcK.[Y]	C17(Carbamidomethyl)	1	2	A6TD54	B5XV18; A6TD54	0	2	1	0	1	1	991.932861328125	1982.85844602625	0.0979778809887393	9.71381249037506E-05	HCD	MS2	0	31.735	30.5190244197333	26506	Control_CNB3_070917_03.raw	0/0	4.43718767166138			0	1.499E-12
False	High	Sequest HT (A2)	Unambiguous	[R].NVAGMENANSTEFVPDcK.[Y]	C17(Carbamidomethyl)	1	2	A6TD54	B5XV18; A6TD54	0	2	1	0	1	1	991.932861328125	1982.85844602625	0.0979778809887393	9.71381249037506E-05	CID	MS2		23.785	30.5206243842667	26508	Control_CNB3_070917_03.raw	0/0	3.77751874923706			0	8.663E-10
False	High	Sequest HT (A2)	Unambiguous	[K].AIAQVGTISANSDETVGK.[L]		1	3	A6TH53	O66026; B5Y368; A6TH53	0	2	0.6727	0	1	1	880.95556640625	1760.9038561825	0.779942395064199	0.000686701249946964	HCD	MS2	0	26.26	30.5258449552	26514	Control_CNB3_070917_03.raw	0/0	3.3254120349884			0	1.249E-08
False	High	Sequest HT (A2)	Unambiguous	[K].VSQALIAAGAPADcEPQVR.[Q]	C14(Carbamidomethyl)	1	2	A6TB43	B5XPZ2; A6TB43	0	2	0.7705	0	1	1	976.99560546875	1952.9839343075	-0.973505524345446	-0.000950621249938166	HCD	MS2	0	29.68	30.5264428738667	26515	Control_CNB3_070917_03.raw	0/0	4.14051151275635	3688908.0625	30.5330715179443	0	3.089E-07
False	High	Sequest HT (A2)	Unambiguous	[R].EKPTWLEVDAGK.[M]		1	1	B5XNB5	B5XNB5	0	2	0.3957	0	1	1	686.859069824219	1372.71086301844	0.113992290385371	7.82392187375081E-05	HCD	MS2	11.87428	24.67	30.6699780586667	26646	Control_CNB3_070917_03.raw	0/0	2.34550285339355			0	6.38E-08
False	High	Sequest HT (A2)	Unambiguous	[R].ATLGEVGNAEHMLR.[V]		1	1	A6TEW9	A6TEW9	0	2	0.6996	0	1	1	749.377624511719	1497.74797239344	0.0903646357264889	6.76717188525799E-05	CID	MS2		30.61	30.6625435101333	26641	Control_CNB3_070917_03.raw	0/0	2.53480172157288	6018376.4375	30.6116619110107	0	7.841E-06
False	High	Sequest HT (A2)	Unambiguous	[R].ATLGEVGNAEHMLR.[V]		1	1	A6TEW9	A6TEW9	0	2	0.6606	0	1	1	749.377624511719	1497.74797239344	0.0903646357264889	6.76717188525799E-05	HCD	MS2	30.12691	20.62	30.6608764658667	26639	Control_CNB3_070917_03.raw	0/0	3.27074217796326	6018376.4375	30.6116619110107	0	1.082E-07
False	High	Sequest HT (A2)	Unambiguous	[R].VGGSTYQVPVEVRPVR.[R]		1	2	A6TEX9	A6TEX9; B5XN86	0	3	0.8599	0	1	1	581.656616210938	1742.95529537281	0.288092849364841	0.000167377604232873	CID	MS2		11.16069	30.638329732	26621	Control_CNB3_070917_03.raw	0/0	3.13584160804749			0	8.446E-09
False	High	Sequest HT (A2)	Unambiguous	[K].AFNEMQPIVDR.[Q]		1	2	B5Y237	P45601; B5Y237	0	2	0.7748	0	1	1	660.324340820313	1319.64140501063	0.119866384616908	7.90903126244302E-05	CID	MS2		9.661714	30.6373026992	26620	Control_CNB3_070917_03.raw	0/0	3.0228955745697			0	9.923E-06
False	High	Sequest HT (A2)	Unambiguous	[R].VGGSTYQVPVEVRPVR.[R]		1	2	A6TEX9	A6TEX9; B5XN86	0	3	0.881	0	1	1	581.656616210938	1742.95529537281	0.288092849364841	0.000167377604232873	HCD	MS2	8.800418	9.591837	30.6365961885333	26619	Control_CNB3_070917_03.raw	0/0	3.10654592514038			0	9.169E-08
False	High	Sequest HT (A2)	Unambiguous	[R].IIQIcGGLSDR.[E]	C5(Carbamidomethyl)	1	2	A6TCI3	A6TCI3; B5XNG8	0	2	0.609	0	1	1	616.326965332031	1231.64665403406	0.261027905451801	0.000160747031220154	CID	MS2		32.44295	30.6321637282667	26616	Control_CNB3_070917_03.raw	0/0	2.89002823829651			0	7.67E-07
False	High	Sequest HT (A2)	Unambiguous	[R].TKPHVNVGTIGHVDHGK.[T]		1	1	A6TEX7	A6TEX7	0	5	0.0826	0	1	1	359.997222900391	1795.95700798195	0.455340702483376	0.000163554390655918	CID	MS2		36.225	30.6099350461333	26596	Control_CNB3_070917_03.raw	0/0	1.20615518093109	2457674.6875	30.5106601715088	0	0.0004994
False	High	Sequest HT (A2)	Unambiguous	[R].HYAHVDcPGHADYVK.[N]	C7(Carbamidomethyl)	1	1	A6TEX7	A6TEX7	0	3	0.6923	0	1	1	590.267395019531	1768.78763179859	0.914801779886941	0.000539362864527012	CID	MS2		33.1	30.6051727850667	26591	Control_CNB3_070917_03.raw	0/0	3.63551187515259			0	2.183E-08
False	High	Sequest HT (A2)	Unambiguous	[R].HYAHVDcPGHADYVK.[N]	C7(Carbamidomethyl)	1	1	A6TEX7	A6TEX7	0	3	0.6277	0	1	1	590.266967773438	1768.78635006031	0.190158848907645	0.000112116770777012	HCD	MS2	30.93895	34.24	30.6031954146667	26589	Control_CNB3_070917_03.raw	0/0	4.19176435470581			0	3.496E-13
False	High	Sequest HT (A2)	Unambiguous	[R].AGENVGVLLR.[G]		1	1	A6TEX7	A6TEX7	0	2	0.3333	0	1	1	514.298583984375	1027.58989133875	0.410639426411131	0.000210984375144108	CID	MS2		24.82	30.6014687549333	26587	Control_CNB3_070917_03.raw	0/0	1.88940286636353			0	4.055E-05
False	High	Sequest HT (A2)	Unambiguous	[R].AGENVGVLLR.[G]		1	1	A6TEX7	A6TEX7	0	2	0.3465	0	1	1	514.298583984375	1027.58989133875	0.410639426411131	0.000210984375144108	HCD	MS2	22.3819	31.795	30.6001147797333	26585	Control_CNB3_070917_03.raw	0/0	2.01731538772583			0	0.0001811
False	High	Sequest HT (A2)	Unambiguous	[K].IMIDLDGTENK.[S]		1	2	A6TD53	B5XV19; A6TD53	0	2	0.3296	0	1	1	624.810852050781	1248.61442747156	0.319131095113077	0.000199235781224161	CID	MS2		16.67161	30.5992273437333	26584	Control_CNB3_070917_03.raw	0/0	2.70293140411377			0	7.304E-06
False	High	Sequest HT (A2)	Unambiguous	[K].VANLGSLGDQVNVK.[A]		2	2	A6THB4; B5Y305	A6THB4; B5Y305	0	2	0.6575	0	1	1	707.389038085938	1413.77079954188	0.835491058436634	0.000590595937410399	CID	MS2		5.535687	30.5983228314667	26583	Control_CNB3_070917_03.raw	0/0	2.91939663887024			0	3.927E-08
False	High	Sequest HT (A2)	Unambiguous	[R].EKPTWLEVDAGK.[M]		1	1	B5XNB5	B5XNB5	0	2	0.3778	0	1	1	686.859069824219	1372.71086301844	0.113992290385371	7.82392187375081E-05	CID	MS2		26.91013	30.6716575357333	26648	Control_CNB3_070917_03.raw	0/0	1.35003972053528			0	9.538E-06
False	High	Sequest HT (A2)	Unambiguous	[K].IMIDLDGTENK.[S]		1	2	A6TD53	B5XV19; A6TD53	0	2	0.2045	0	1	1	624.810852050781	1248.61442747156	0.319131095113077	0.000199235781224161	HCD	MS2	29.64073	24.475	30.5975916045333	26582	Control_CNB3_070917_03.raw	0/0	1.76394164562225			0	4.542E-05
False	High	Sequest HT (A2)	Unambiguous	[K].HYYLGNAEEIAAK.[A]		1	1	B5XZB2	B5XZB2	0	2	0.7581	0	1	1	739.868041992188	1478.72880735438	0.938749330682466	0.000694077187517905	CID	MS2		25.525	30.5796233256	26562	Control_CNB3_070917_03.raw	0/0	2.48120760917664			0	8.842E-08
False	High	Sequest HT (A2)	Unambiguous	[K].HYYLGNAEEIAAK.[A]		1	1	B5XZB2	B5XZB2	0	2	0.7632	0	1	1	739.868041992188	1478.72880735438	0.938749330682466	0.000694077187517905	HCD	MS2	4.324295	40.225	30.5775279184	26560	Control_CNB3_070917_03.raw	0/0	3.80292272567749			0	3.964E-10
False	High	Sequest HT (A2)	Unambiguous	[K].LADVLAAAEAR.[A]		1	1	A6THB4	A6THB4	0	2	0.5288	0	1	1	550.309387207031	1099.61149778406	0.817647686946591	0.000449547031280417	CID	MS2		7.687525	30.5756843410667	26558	Control_CNB3_070917_03.raw	0/0	2.77937245368958			0	3.159E-07
False	High	Sequest HT (A2)	Unambiguous	[K].LADVLAAAEAR.[A]		1	1	A6THB4	A6THB4	0	2	0.4508	0	1	1	550.309387207031	1099.61149778406	0.817647686946591	0.000449547031280417	HCD	MS2	37.14544	8.36938	30.5743240829333	26556	Control_CNB3_070917_03.raw	0/0	1.93450319766998			0	8.2E-06
False	High	Sequest HT (A2)	Unambiguous	[K].AVAAGMNPMDLK.[R]		1	3	A6TH53	O66026; B5Y368; A6TH53	0	2	0.7087	0	1	1	609.305419921875	1217.60356321375	1.53822367768182	0.000936471874979361	CID	MS2		10.15861	30.5735161445333	26555	Control_CNB3_070917_03.raw	0/0	3.08874368667603			0	0.0001308
False	High	Sequest HT (A2)	Unambiguous	[K].LTLGSALAAPQR.[Q]		1	1	Q9F663	Q9F663	0	2	0.5976	0	1	1	599.3515625	1197.69584837	0.710848757175416	0.000425690000042778	CID	MS2		6.473544	30.5726136202667	26554	Control_CNB3_070917_03.raw	0/0	3.28475904464722			0	1.316E-08
False	High	Sequest HT (A2)	Unambiguous	[K].AVAAGMNPMDLK.[R]		1	3	A6TH53	O66026; B5Y368; A6TH53	0	2	0.6678	0	1	1	609.305419921875	1217.60356321375	1.53822367768182	0.000936471874979361	HCD	MS2	10.99209	10.0751	30.5719364442667	26553	Control_CNB3_070917_03.raw	0/0	2.91928267478943			0	7.914E-07
False	High	Sequest HT (A2)	Unambiguous	[K].LTLGSALAAPQR.[Q]		1	1	Q9F663	Q9F663	0	2	0.6715	0	1	1	599.3515625	1197.69584837	0.710848757175416	0.000425690000042778	HCD	MS2	8.42614	0.02485338	30.5718625541333	26552	Control_CNB3_070917_03.raw	0/0	1.37455093860626			0	4.43E-05
False	High	Sequest HT (A2)	Unambiguous	[R].HGNTSAASVPcALDEAVR.[D]	C11(Carbamidomethyl)	1	1	A6T7F1	A6T7F1	0	3	0.565	0	1	1	618.96435546875	1854.87851314625	1.20116703619762	0.00074267208330762	HCD	MS2	57.67387	22.51	30.5637932637333	26546	Control_CNB3_070917_03.raw	0/0	1.77032065391541			0	0.0002148
False	High	Sequest HT (A2)	Unambiguous	[-].mIQEQTMLNVADNSGAR.[R]	M1(Oxidation)	1	1	A6TEW2	A6TEW2	0	2	0.2866	0	1	1	947.442932128906	1893.87858762781	-0.387586568448257	-0.000367021093670594	CID	MS2		23.56	30.5575726864	26539	Control_CNB3_070917_03.raw	0/0	3.06880879402161	4333288	30.5413131713867	0	5.666E-08
False	High	Sequest HT (A2)	Unambiguous	[-].mIQEQTMLNVADNSGAR.[R]	M1(Oxidation)	1	1	A6TEW2	A6TEW2	0	2	0.4256	0	1	1	947.442932128906	1893.87858762781	-0.387586568448257	-0.000367021093670594	HCD	MS2	20.10005	31	30.5560186290667	26537	Control_CNB3_070917_03.raw	0/0	3.89950299263	4333288	30.5413131713867	0	5.507E-09
False	High	Sequest HT (A2)	Unambiguous	[K].RDWYVVDATGK.[T]		1	1	B5XSS1	B5XSS1	1	2	0.3061	0	1	1	655.332702636719	1309.65812864344	3.51434432552723	0.00230128671887542	CID	MS2		30.315	30.5391152437333	26523	Control_CNB3_070917_03.raw	0/0	2.45468640327454			0	0.0008764
False	High	Sequest HT (A2)	Unambiguous	[K].VSQALIAAGAPADcEPQVR.[Q]	C14(Carbamidomethyl)	1	2	A6TB43	B5XPZ2; A6TB43	0	2	0.9102	0	1	1	976.99560546875	1952.9839343075	-0.973505524345446	-0.000950621249938166	CID	MS2		38.625	30.5283533354667	26517	Control_CNB3_070917_03.raw	0/0	2.55733251571655	3688908.0625	30.5330715179443	0	1.455E-06
False	High	Sequest HT (A2)	Unambiguous	[K].AIAQVGTISANSDETVGK.[L]		1	3	A6TH53	O66026; B5Y368; A6TH53	0	2	0.7341	0	1	1	880.95556640625	1760.9038561825	0.779942395064199	0.000686701249946964	CID	MS2		32.56	30.5272864453333	26516	Control_CNB3_070917_03.raw	0/0	2.67207217216492			0	2.752E-06
False	High	Sequest HT (A2)	Unambiguous	[R].SAYPDPQPLIGR.[L]		1	2	A6TBK7	A6TBK7; B5XP89	0	2	0.496	0	1	1	657.346435546875	1313.68559446375	0.584823493990322	0.000384136875027252	HCD	MS2	9.250661	34.84	30.5814696594667	26564	Control_CNB3_070917_03.raw	0/0	1.24800074100494			0	0.0001001
False	High	Sequest HT (A2)	Unambiguous	[K].GIANSILIK.[F]		1	2	A6TD53	B5XV19; A6TD53	0	2	0.5661	0	1	1	464.794830322266	928.582384014531	-0.225209335315427	-0.000104562734293268	CID	MS2		26.245	30.4317404632	26411	Control_CNB3_070917_03.raw	0/0	1.89325654506683			0	0.000596
False	High	Sequest HT (A2)	Unambiguous	[R].EMAHQQIGMEVLNR.[V]		1	1	P33318	P33318	0	3	0.6618	0	1	1	552.604309082031	1655.79837398609	-0.511332470567667	-0.000282221302086327	HCD	MS2	30.60424	27.835	30.9650696634667	26954	Control_CNB3_070917_03.raw	0/0	3.40484094619751			0	5.605E-06
False	High	Sequest HT (A2)	Unambiguous	[R].EMAHQQIGMEVLNR.[V]		1	1	P33318	P33318	0	3	0.6054	0	1	1	552.605407714844	1655.80166988453	1.47918570119845	0.000816411510413673	CID	MS2		22.975	30.9665260256	26956	Control_CNB3_070917_03.raw	0/0	2.98568964004517			0	1.973E-06
False	High	Sequest HT (A2)	Unambiguous	[R].DVSGEGVQQALLK.[L]		1	2	A6T5I1	B5Y0U1; A6T5I1	0	2	0.4208	0	1	1	672.362487792969	1343.71769895594	0.877257903627887	0.000589392968777247	HCD	MS2	52.59783	30.88	31.4441633914667	27425	Control_CNB3_070917_03.raw	0/0	2.01637768745422	4285499	31.5175437927246	0	2.886E-05
False	High	Sequest HT (A2)	Unambiguous	[R].SVVScDTDFGVcAHcYGR.[D]	C5(Carbamidomethyl); C12(Carbamidomethyl); C15(Carbamidomethyl)	1	1	A6TGP1	A6TGP1	0	3	0.773	0	1	1	697.288513183594	2089.85098629078	-0.703020548058297	-0.000489736406208863	HCD	MS2	0	36.045	31.4330034112	27412	Control_CNB3_070917_03.raw	0/0	2.82401204109192	7483075.125	31.4022941589355	0	5.707E-10
False	High	Sequest HT (A2)	Unambiguous	[R].ITNITDVTPIPHnGcRPPK.[K]	N13(Deamidated); C15(Carbamidomethyl)	1	1	A6TEV0	A6TEV0	0	4	0.4362	0	1	1	533.530090332031	2131.09853143813	0.977167469911598	0.00052060953130173	CID	MS2		23.36552	31.4147210026667	27392	Control_CNB3_070917_03.raw	0/0	2.81547975540161			0	5.79E-07
False	High	Sequest HT (A2)	Unambiguous	[R].ITNITDVTPIPHnGcRPPK.[K]	N13(Deamidated); C15(Carbamidomethyl)	1	1	A6TEV0	A6TEV0	0	4	0.5539	0	1	1	533.530090332031	2131.09853143813	0.977167469911598	0.00052060953130173	HCD	MS2	18.92701	18.355	31.4129814096	27390	Control_CNB3_070917_03.raw	0/0	2.68825483322144			0	5.668E-09
False	High	Sequest HT (A2)	Unambiguous	[R].EKPTWLEVDAGK.[M]		1	1	B5XNB5	B5XNB5	0	2	0.4	0	1	1	686.860290527344	1372.71330442469	1.89252161806412	0.00129894234373751	HCD	MS2	28.12567	39.4	31.3982446661333	27373	Control_CNB3_070917_03.raw	0/0	2.15438485145569			0	4.73E-06
False	High	Sequest HT (A2)	Unambiguous	[R].VGGSTYQVPVEVRPVR.[R]		1	2	A6TEX9	A6TEX9; B5XN86	0	3	0.5174	0	1	1	581.657409667969	1742.95767574391	1.65380302325013	0.000960834635482873	CID	MS2		31.45282	31.3972967661333	27372	Control_CNB3_070917_03.raw	0/0	1.72348582744598			0	0.0002947
False	High	Sequest HT (A2)	Unambiguous	[R].VGGSTYQVPVEVRPVR.[R]		1	2	A6TEX9	A6TEX9; B5XN86	0	3	0.9073	0	1	1	581.657409667969	1742.95767574391	1.65380302325013	0.000960834635482873	HCD	MS2	22.87725	30.76	31.3953890181333	27370	Control_CNB3_070917_03.raw	0/0	2.59249067306519			0	6.501E-05
False	High	Sequest HT (A2)	Unambiguous	[K].AFNEMQPIVDR.[Q]		1	2	B5Y237	P45601; B5Y237	0	2	0.7469	0	1	1	660.324890136719	1319.64250364344	0.952390235427953	0.00062840671887443	CID	MS2		16.1387	31.3889450181333	27363	Control_CNB3_070917_03.raw	0/0	3.19613432884216			0	0.0002142
False	High	Sequest HT (A2)	Unambiguous	[R].ILEnGTVQPLDVK.[V]	N4(Deamidated)	1	2	A6TH52	B5Y369; A6TH52	0	2	0.0836	0	1	1	713.893127441406	1426.77897825281	0.134416641414263	9.58914062592076E-05	CID	MS2		12.47924	31.3696083288	27344	Control_CNB3_070917_03.raw	0/0	2.74532270431519	157321773.5	31.2960433959961	0	1.611E-05
False	High	Sequest HT (A2)	Unambiguous	[R].TKPHVNVGTIGHVDHGK.[T]		1	1	A6TEX7	A6TEX7	0	4	0.7013	0	1	1	449.744842529297	1795.95754022719	0.751698284731099	0.000337504296908264	CID	MS2		29.455	31.3429843933333	27325	Control_CNB3_070917_03.raw	0/0	2.31154322624207			0	1.1E-05
False	High	Sequest HT (A2)	Unambiguous	[R].TKPHVNVGTIGHVDHGK.[T]		1	1	A6TEX7	A6TEX7	0	4	0.6941	0	1	1	449.744903564453	1795.95778436781	0.887637360712375	0.000398539453158264	HCD	MS2	46.71077	34.24	31.3413933229333	27323	Control_CNB3_070917_03.raw	0/0	3.40169501304626			0	3.497E-09
False	High	Sequest HT (A2)	Unambiguous	[R].AGENVGVLLR.[G]		1	1	A6TEX7	A6TEX7	0	2	0.2944	0	1	1	514.298461914063	1027.58964719813	0.173053666458103	8.89140626441076E-05	CID	MS2		32.035	31.3368291085333	27318	Control_CNB3_070917_03.raw	0/0	1.79747533798218			0	2.257E-05
False	High	Sequest HT (A2)	Unambiguous	[R].AGENVGVLLR.[G]		1	1	A6TEX7	A6TEX7	0	2	0.4133	0	1	1	514.298461914063	1027.58964719813	0.173053666458103	8.89140626441076E-05	HCD	MS2	12.91347	22.27	31.3352536018667	27316	Control_CNB3_070917_03.raw	0/0	1.95527112483978			0	3.63E-05
False	High	Sequest HT (A2)	Unambiguous	[K].IMIDLDGTENK.[S]		1	2	A6TD53	B5XV19; A6TD53	0	2	0.4625	0	1	1	624.811340332031	1248.61540403406	1.101248288512	0.000687517031224161	CID	MS2		17.03007	31.3337015517333	27314	Control_CNB3_070917_03.raw	0/0	2.53499007225037			0	1.105E-05
False	High	Sequest HT (A2)	Unambiguous	[K].VANLGSLGDQVNVK.[A]		2	2	A6THB4; B5Y305	A6THB4; B5Y305	0	2	0.6451	0	1	1	707.388793945313	1413.77031126063	0.490115656629747	0.000346455312410399	CID	MS2		16.26781	31.3327661944	27313	Control_CNB3_070917_03.raw	0/0	3.23863220214844			0	1.917E-08
False	High	Sequest HT (A2)	Unambiguous	[K].IMIDLDGTENK.[S]		1	2	A6TD53	B5XV19; A6TD53	0	2	0.4734	0	1	1	624.810791015625	1248.61430540125	0.221366445938212	0.000138200624974161	HCD	MS2	32.4188	11.07054	31.3320368784	27312	Control_CNB3_070917_03.raw	0/0	2.07110381126404			0	3.738E-05
False	High	Sequest HT (A2)	Unambiguous	[K].LTVLDSLSK.[I]		1	1	B5XUB8	B5XUB8	0	2	0.6571	0	1	1	488.289978027344	975.572679424688	0.606264462494129	0.000295727343768704	CID	MS2		28.54109	31.3117692648	27291	Control_CNB3_070917_03.raw	0/0	1.0464893579483			0	0.001278
False	High	Sequest HT (A2)	Unambiguous	[K].HYYLGNAEEIAAK.[A]		1	1	B5XZB2	B5XZB2	0	2	0.6774	0	1	1	739.86962890625	1478.7319811825	3.08507331425819	0.00228099125001791	CID	MS2		31.465	31.3081761250667	27287	Control_CNB3_070917_03.raw	0/0	2.79014658927917			0	1.564E-06
False	High	Sequest HT (A2)	Unambiguous	[R].VVGQLGQVLGPR.[G]		2	2	B5XYF8; A6TGN6	B5XYF8; A6TGN6	0	2	0.777	0	1	1	611.866394042969	1222.72551145594	-0.916005289789422	-0.00056001203120104	CID	MS2		4.807331	31.30721108	27286	Control_CNB3_070917_03.raw	0/0	2.78125166893005			0	2.221E-07
False	High	Sequest HT (A2)	Unambiguous	[K].HYYLGNAEEIAAK.[A]		1	1	B5XZB2	B5XZB2	0	2	0.6815	0	1	1	739.867919921875	1478.72856321375	0.773647485792025	0.000572006875017905	HCD	MS2	4.143156	21.61	31.3065005882667	27285	Control_CNB3_070917_03.raw	0/0	4.05153322219849			0	5.825E-10
False	High	Sequest HT (A2)	Unambiguous	[R].VVGQLGQVLGPR.[G]		2	2	B5XYF8; A6TGN6	B5XYF8; A6TGN6	0	2	0.8755	0	1	1	611.866394042969	1222.72551145594	-0.916005289789422	-0.00056001203120104	HCD	MS2	55.63712	4.556471	31.3058383498667	27284	Control_CNB3_070917_03.raw	0/0	2.57280874252319			0	9.973E-07
False	High	Sequest HT (A2)	Unambiguous	[K].LADVLAAAEAR.[A]		1	1	A6THB4	A6THB4	0	2	0.5323	0	1	1	550.309265136719	1099.61125364344	0.595623067239531	0.000327476718780417	CID	MS2		9.089666	31.3050300706667	27283	Control_CNB3_070917_03.raw	0/0	3.251877784729			0	1.593E-07
False	High	Sequest HT (A2)	Unambiguous	[K].LTLGSALAAPQR.[Q]		1	1	Q9F663	Q9F663	0	2	0.6422	0	1	1	599.351989746094	1197.69670286219	1.42429599511786	0.000852936093792778	CID	MS2		3.840159	31.3041696669333	27282	Control_CNB3_070917_03.raw	0/0	3.12743353843689			0	1.249E-08
False	High	Sequest HT (A2)	Unambiguous	[K].LADVLAAAEAR.[A]		1	1	A6THB4	A6THB4	0	2	0.5291	0	1	1	550.309265136719	1099.61125364344	0.595623067239531	0.000327476718780417	HCD	MS2	30.66594	12.27004	31.3034946850667	27281	Control_CNB3_070917_03.raw	0/0	2.0566086769104			0	3.899E-06
False	High	Sequest HT (A2)	Unambiguous	[K].VSQALIAAGAPADcEPQVR.[Q]	C14(Carbamidomethyl)	1	2	A6TB43	B5XPZ2; A6TB43	0	2	0.807	0	1	1	976.9970703125	1952.986863995	0.52660136156801	0.000514222500061834	CID	MS2		27.805	31.28280836	27264	Control_CNB3_070917_03.raw	0/0	3.42173457145691			0	1.366E-07
False	High	Sequest HT (A2)	Unambiguous	[K].VSQALIAAGAPADcEPQVR.[Q]	C14(Carbamidomethyl)	1	2	A6TB43	B5XPZ2; A6TB43	0	2	0.7853	0	1	1	976.99658203125	1952.9858874325	0.0265657329301913	2.59412500618339E-05	HCD	MS2	0	17.365	31.2811124824	27262	Control_CNB3_070917_03.raw	0/0	3.26325869560242			0	1.333E-06
False	High	Sequest HT (A2)	Unambiguous	[K].DEEGLEIIR.[H]		1	1	B5XQC6	B5XQC6	0	2	0.507	0	1	1	537.2783203125	1073.549363995	1.89491878370468	0.00101714250013174	CID	MS2		28.105	31.2797041112	27260	Control_CNB3_070917_03.raw	0/0	2.15323948860168			0	0.0007166
False	High	Sequest HT (A2)	Unambiguous	[K].DEVILTLNK.[S]		1	1	A6TEU8	A6TEU8	0	2	0.602	0	1	1	522.80029296875	1044.5933093075	-0.232006505876041	-0.00012117624999064	CID	MS2		37.473	31.2722961557333	27252	Control_CNB3_070917_03.raw	0/0	1.95507061481476			0	7.59E-05
False	High	Sequest HT (A2)	Unambiguous	[K].DEVILTLNK.[S]		1	1	A6TEU8	A6TEU8	0	2	0.4121	0	1	1	522.80029296875	1044.5933093075	-0.232006505876041	-0.00012117624999064	HCD	MS2	48.80847	33.1	31.2705708317333	27250	Control_CNB3_070917_03.raw	0/0	1.99411153793335			0	0.0009579
False	High	Sequest HT (A2)	Unambiguous	[R].DVSGEGVQQALLK.[L]		1	2	A6T5I1	B5Y0U1; A6T5I1	0	2	0.5402	0	1	1	672.362487792969	1343.71769895594	0.877257903627887	0.000589392968777247	CID	MS2		35.66827	31.4459657197333	27427	Control_CNB3_070917_03.raw	0/0	2.61129999160767	4285499	31.5175437927246	0	2.109E-06
False	High	Sequest HT (A2)	Unambiguous	[R].VPLPPLTEER.[R]		1	1	B5Y1J9	B5Y1J9	0	2	0.9591	0	1	1	575.827392578125	1150.64750852625	0.746264068236586	0.000429343125006199	HCD	MS2	18.87685	12.655	31.4496922341333	27430	Control_CNB3_070917_03.raw	0/0	2.20370435714722			0	0.000199
False	High	Sequest HT (A2)	Unambiguous	[K].SLEEAGAEVEVK.[-]		1	2	A6TGN9	P0A299; A6TGN9	0	2	0.3725	0	1	1	630.820434570313	1260.63359251063	1.43183016876643	0.000902505312524227	HCD	MS2	48.55991	30.535	31.4517862365333	27433	Control_CNB3_070917_03.raw	0/0	2.04160833358765			0	9.971E-06
False	High	Sequest HT (A2)	Unambiguous	[K].SLEEAGAEVEVK.[-]		1	2	A6TGN9	P0A299; A6TGN9	0	2	0.5371	0	1	1	630.820434570313	1260.63359251063	1.43183016876643	0.000902505312524227	CID	MS2		29.14	31.4531840344	27435	Control_CNB3_070917_03.raw	0/0	3.50116443634033			0	6.734E-06
False	High	Sequest HT (A2)	Unambiguous	[K].DEEGLEIIR.[H]		1	1	B5XQC6	B5XQC6	0	2	0.3797	0	1	1	537.278015136719	1073.54875364344	1.32638161202276	0.00071196671888174	HCD	MS2	24.15533	27.235	31.6487608154667	27640	Control_CNB3_070917_03.raw	0/0	1.86590909957886	7584706	31.7057819366455	0	0.0006465
False	High	Sequest HT (A2)	Unambiguous	[R].VFQTHSPVVDSIAVK.[R]		1	1	B5XVK6	B5XVK6	0	3	0.5909	0	1	1	542.967102050781	1626.88675289234	1.08827136722946	0.000590164114707174	HCD	MS2	6.919448	8.607269	31.6320322704	27623	Control_CNB3_070917_03.raw	0/0	2.641033411026			0	6.769E-08
False	High	Sequest HT (A2)	Unambiguous	[R].VFQTHSPVVDSIAVK.[R]		1	1	B5XVK6	B5XVK6	0	2	0.6954	0	1	1	813.947326660156	1626.88737669031	1.47170226460503	0.00119714515642499	CID	MS2		22.12	31.5789700050667	27568	Control_CNB3_070917_03.raw	0/0	1.97134029865265			0	5.367E-05
False	High	Sequest HT (A2)	Unambiguous	[R].MGSEVFHHLAK.[V]		1	2	A6TD53	B5XV19; A6TD53	0	3	0.3667	0	1	1	419.213409423828	1255.62567501148	0.375989175496385	0.000157367161591537	HCD	MS2	32.543	27.685	31.5781347032	27567	Control_CNB3_070917_03.raw	0/0	1.80382180213928			0	2.71E-05
False	High	Sequest HT (A2)	Unambiguous	[R].VFQTHSPVVDSIAVK.[R]		1	1	B5XVK6	B5XVK6	0	2	0.5325	0	1	1	813.947082519531	1626.88688840906	1.17156964596122	0.000953004531424995	HCD	MS2	0	41.295	31.5772787848	27566	Control_CNB3_070917_03.raw	0/0	2.45868897438049			0	3.858E-09
False	High	Sequest HT (A2)	Unambiguous	[R].FAAYFQQGNMESnGK.[Y]	N13(Deamidated)	1	2	A6TGT4	B5XY03; A6TGT4	0	2	0.1401	0	1	1	846.869995117188	1692.73271360438	0.275704781898412	0.000233347187473365	HCD	MS2	0	32.485	31.5693146706667	27559	Control_CNB3_070917_03.raw	0/0	3.06900310516357			0	1.58E-07
False	High	Sequest HT (A2)	Unambiguous	[R].FTAEGVQEIDYK.[D]		1	1	B5Y306	B5Y306	0	2	0.8108	0	1	1	700.341064453125	1399.67485227625	0.618448480372645	0.000432813125030407	CID	MS2		22.795	31.5675311474667	27557	Control_CNB3_070917_03.raw	0/0	3.32792472839355			0	2.642E-07
False	High	Sequest HT (A2)	Unambiguous	[R].FTAEGVQEIDYK.[D]		1	1	B5Y306	B5Y306	0	2	0.5511	0	1	1	700.341064453125	1399.67485227625	0.618448480372645	0.000432813125030407	HCD	MS2	12.86047	40.47977	31.5658542661333	27555	Control_CNB3_070917_03.raw	0/0	2.24704766273499			0	4.118E-06
False	High	Sequest HT (A2)	Unambiguous	[R].EKPTWLEVDAGK.[M]		1	1	B5XNB5	B5XNB5	0	3	0.619	0	1	1	458.241638183594	1372.71036129078	-0.251509088629223	-0.000115083072917817	CID	MS2		32.68	31.556114904	27545	Control_CNB3_070917_03.raw	0/0	1.88966238498688			0	1.51E-05
False	High	Sequest HT (A2)	Unambiguous	[R].EKPTWLEVDAGK.[M]		1	1	B5XNB5	B5XNB5	0	3	0.3838	0	1	1	458.241638183594	1372.71036129078	-0.251509088629223	-0.000115083072917817	HCD	MS2	8.344868	22.57999	31.5546005904	27543	Control_CNB3_070917_03.raw	0/0	2.83681726455688			0	7.592E-05
False	High	Sequest HT (A2)	Unambiguous	[R].ATLGEVGNAEHMLR.[V]		1	1	A6TEW9	A6TEW9	0	3	0.7361	0	1	1	499.920959472656	1497.74832515797	0.325894624517089	0.000162702656325564	CID	MS2		18.40555	31.5537213656	27542	Control_CNB3_070917_03.raw	0/0	1.44176125526428			0	3.299E-06
False	High	Sequest HT (A2)	Unambiguous	[R].LIDQSTAEIVETAK.[R]		1	1	A6TEX3	A6TEX3	0	2	0.779	0	1	1	759.406799316406	1517.80632200281	0.39070402814634	0.000296506406129993	CID	MS2		10.61549	31.5527504658667	27541	Control_CNB3_070917_03.raw	0/0	3.61610293388367			0	4.355E-09
False	High	Sequest HT (A2)	Unambiguous	[R].ATLGEVGNAEHMLR.[V]		1	1	A6TEW9	A6TEW9	0	3	0.7333	0	1	1	499.920959472656	1497.74832515797	0.325894624517089	0.000162702656325564	HCD	MS2	20.3106	20.68758	31.551989876	27540	Control_CNB3_070917_03.raw	0/0	3.74661469459534			0	1.115E-08
False	High	Sequest HT (A2)	Unambiguous	[K].GIANSILIK.[F]		1	2	A6TD53	B5XV19; A6TD53	0	2	0.587	0	1	1	464.795196533203	928.583116436406	0.563543200442665	0.000261648203206732	CID	MS2		23.35	31.5286473352	27516	Control_CNB3_070917_03.raw	0/0	2.29988670349121			0	0.0001973
False	High	Sequest HT (A2)	Unambiguous	[R].VFQTHSPVVDSIAVK.[R]		1	1	B5XVK6	B5XVK6	0	3	0.5141	0	1	1	542.966979980469	1626.88638668141	0.863171903246601	0.000468093802207174	HCD	MS2	11.61664	7.30281	31.2608132842667	27241	Control_CNB3_070917_03.raw	0/0	2.84284281730652			0	1.92E-08
False	High	Sequest HT (A2)	Unambiguous	[R].IEEALGEQAPFnGR.[K]	N12(Deamidated)	1	2	A6TD53	B5XV19; A6TD53	0	2	0.0593	0	1	1	766.373657226563	1531.74003782313	0.865227936094173	0.000662651562434613	CID	MS2		15.47731	31.5253704146667	27512	Control_CNB3_070917_03.raw	0/0	3.70761346817017			0	2.035E-08
False	High	Sequest HT (A2)	Unambiguous	[R].LqELGGGEAVPLEGR.[E]	Q2(Deamidated)	1	1	A6T4G3	A6T4G3	0	2	0.5903	0	1	1	763.3935546875	1525.779832745	-3.82095279991945	-0.00291497749998526	CID	MS2		25.705	31.5083253784	27494	Control_CNB3_070917_03.raw	0/0	2.27338218688965	4225687.125	31.4774112701416	0	1.086E-05
False	High	Sequest HT (A2)	Unambiguous	[R].GFEGGQMPLYR.[R]		1	1	B5XNB2	B5XNB2	0	2	0.835	0	1	1	627.800354003906	1254.59343137781	-0.109232336918676	-6.85210936808289E-05	CID	MS2		16.85653	31.4964094776	27481	Control_CNB3_070917_03.raw	0/0	3.08572220802307			0	3.557E-06
False	High	Sequest HT (A2)	Unambiguous	[R].ATLGEVGNAEHMLR.[V]		1	1	A6TEW9	A6TEW9	0	2	0.6952	0	1	1	749.379333496094	1497.75139036219	2.37243686808044	0.00177665609385258	CID	MS2		34.105	31.4884156872	27473	Control_CNB3_070917_03.raw	0/0	2.92086482048035			0	1.002E-05
False	High	Sequest HT (A2)	Unambiguous	[R].ATLGEVGNAEHMLR.[V]		1	1	A6TEW9	A6TEW9	0	2	0.6497	0	1	1	749.379333496094	1497.75139036219	2.37243686808044	0.00177665609385258	HCD	MS2	24.30094	23.59	31.4867096498667	27471	Control_CNB3_070917_03.raw	0/0	2.94439554214478			0	1.335E-07
False	High	Sequest HT (A2)	Unambiguous	[R].LLQcPGGAPANVAVGVAR.[L]	C4(Carbamidomethyl)	1	1	P26420	P26420	0	2	0.5136	0	1	1	875.4775390625	1749.947801495	2.83027243058516	0.00247640749985933	HCD	MS2	0	27.835	31.4792787261333	27462	Control_CNB3_070917_03.raw	0/0	2.19678473472595			0	4.283E-05
False	High	Sequest HT (A2)	Unambiguous	[K].VSLVYGQMNEPPGNR.[L]		1	2	A6TG36	A6TG36; B5XZM4	0	2	0.7706	0	1	1	830.911010742188	1660.81474485438	2.15517239364744	0.00178966718749507	CID	MS2		34.45	31.4749312056	27457	Control_CNB3_070917_03.raw	0/0	3.2681097984314			0	4.123E-07
False	High	Sequest HT (A2)	Unambiguous	[K].AADMTGADIEAMTR.[S]		1	2	A6TGN5	B5XYF9; A6TGN5	0	2	0.765	0	1	1	726.828002929688	1452.64872922938	2.05796175439375	0.00149474468753397	CID	MS2		28.18	31.4739245488	27456	Control_CNB3_070917_03.raw	0/0	4.17205572128296			0	8.986E-08
False	High	Sequest HT (A2)	Unambiguous	[K].VSLVYGQMNEPPGNR.[L]		1	2	A6TG36	A6TG36; B5XZM4	0	2	0.6826	0	1	1	830.911010742188	1660.81474485438	2.15517239364744	0.00178966718749507	HCD	MS2	20.33296	25.075	31.4731326784	27455	Control_CNB3_070917_03.raw	0/0	2.9302966594696			0	5.559E-07
False	High	Sequest HT (A2)	Unambiguous	[K].AADMTGADIEAMTR.[S]		1	2	A6TGN5	B5XYF9; A6TGN5	0	2	0.7578	0	1	1	726.826721191406	1452.64616575281	0.293266830937171	0.000213006406283967	HCD	MS2	0	42.61	31.4722556592	27454	Control_CNB3_070917_03.raw	0/0	3.50778770446777			0	1.955E-08
False	High	Sequest HT (A2)	Unambiguous	[R].HYAHVDcPGHADYVK.[N]	C7(Carbamidomethyl)	1	1	A6TEX7	A6TEX7	0	4	0.7539	0	1	1	442.952209472656	1768.78700800063	0.562131663833693	0.000248572656213142	CID	MS2		24.02528	31.4697209541333	27452	Control_CNB3_070917_03.raw	0/0	3.1654224395752			0	1.793E-10
False	High	Sequest HT (A2)	Unambiguous	[R].HYAHVDcPGHADYVK.[N]	C7(Carbamidomethyl)	1	1	A6TEX7	A6TEX7	0	4	0.5741	0	1	1	442.952209472656	1768.78700800063	0.562131663833693	0.000248572656213142	HCD	MS2	0	18.07992	31.4680688834667	27450	Control_CNB3_070917_03.raw	0/0	4.31503534317017			0	1.845E-10
False	High	Sequest HT (A2)	Unambiguous	[R].FPLcSSFK.[G]	C4(Carbamidomethyl)	1	1	Q9F663	Q9F663	0	2	0.7095	0	1	1	493.244567871094	985.481859112188	0.704460127952213	0.000347116093752931	CID	MS2		16.18414	31.4662395008	27448	Control_CNB3_070917_03.raw	0/0	1.78565049171448			0	0.0007363
False	High	Sequest HT (A2)	Unambiguous	[K].VTDGSGNAVQDGQGDLWVK.[R]		1	2	A6T6Y8	A6T6Y8; B5XYA1	0	2	0.8527	0	1	1	973.466247558594	1945.92521848719	0.107618323706259	0.0001047085937671	CID	MS2		30.985	31.4571003864	27439	Control_CNB3_070917_03.raw	0/0	3.19281005859375			0	1.003E-09
False	High	Sequest HT (A2)	Unambiguous	[K].VTDGSGNAVQDGQGDLWVK.[R]		1	2	A6T6Y8	A6T6Y8; B5XYA1	0	2	0.6192	0	1	1	973.466247558594	1945.92521848719	0.107618323706259	0.0001047085937671	HCD	MS2	14.87352	38.16	31.4550315992	27437	Control_CNB3_070917_03.raw	0/0	3.6497209072113			0	2.535E-08
False	High	Sequest HT (A2)	Unambiguous	[K].GVQcDLAMIGSK.[G]	C4(Carbamidomethyl)	1	2	A6TG37	B5XZM3; A6TG37	0	2	0.4737	0	1	1	639.813171386719	1278.61906614344	0.779961946288258	0.00049863671877759	HCD	MS2	24.73805	39.03	31.5193165896	27507	Control_CNB3_070917_03.raw	0/0	1.71228814125061	7752433.5	31.3939723968506	0	0.000119
False	High	Sequest HT (A2)	Unambiguous	[R].SAYPDPQPLIGR.[L]		1	2	A6TBK7	A6TBK7; B5XP89	0	2	0.5172	0	1	1	657.346801757813	1313.68632688563	1.14235590998404	0.000750347812527252	HCD	MS2	19.0286	28.135	30.9656966210667	26955	Control_CNB3_070917_03.raw	0/0	1.15741574764252			0	0.0005507
False	High	Sequest HT (A2)	Unambiguous	[K].QAIVAEVSEVAK.[G]		1	2	P0A297	P41190; P0A297	0	2	0.5667	0	1	1	622.348388671875	1243.68950071375	0.20733776662954	0.000128931874996852	CID	MS2		9.000037	31.2473596418667	27226	Control_CNB3_070917_03.raw	0/0	2.0972101688385			0	1.598E-05
False	High	Sequest HT (A2)	Unambiguous	[R].VFQTHSPVVDSIAVK.[R]		1	1	B5XVK6	B5XVK6	0	2	0.6078	0	1	1	813.946228027344	1626.88517942469	0.121105480707884	9.85123439249946E-05	HCD	MS2	7.815762	32.755	31.2125527778667	27198	Control_CNB3_070917_03.raw	0/0	3.85022401809692			0	3.754E-10
False	High	Sequest HT (A2)	Unambiguous	[K].AADMTGADIEAMTR.[S]		1	2	A6TGN5	B5XYF9; A6TGN5	0	2	0.4252	0	1	1	726.826965332031	1452.64665403406	0.629399197309853	0.000457147031283967	CID	MS2		41.155	31.0869311866667	27077	Control_CNB3_070917_03.raw	0/0	2.54258584976196	968793.6875	31.1647796630859	0	3.509E-07
False	High	Sequest HT (A2)	Unambiguous	[K].AADMTGADIEAMTR.[S]		1	2	A6TGN5	B5XYF9; A6TGN5	0	2	0.5103	0	1	1	726.826965332031	1452.64665403406	0.629399197309853	0.000457147031283967	HCD	MS2	55.7444	30.265	31.0851227968	27075	Control_CNB3_070917_03.raw	0/0	2.427330493927	968793.6875	31.1647796630859	0	9.451E-05
False	High	Sequest HT (A2)	Unambiguous	[R].TKPHVNVGTIGHVDHGK.[T]		1	1	A6TEX7	A6TEX7	0	5	0.5529	0	1	1	359.996826171875	1795.95502433938	-0.649164289864491	-0.000233174124969082	HCD	MS2	0	28.99	31.0844751544	27074	Control_CNB3_070917_03.raw	0/0	1.70250403881073	6886396.375	31.0797271728516	0	0.0004677
False	High	Sequest HT (A2)	Unambiguous	[R].HYAHVDcPGHADYVK.[N]	C7(Carbamidomethyl)	1	1	A6TEX7	A6TEX7	0	3	0.6875	0	1	1	590.267639160156	1768.78836422047	1.32888345473225	0.000783503489527012	CID	MS2		16.135	31.0685734616	27060	Control_CNB3_070917_03.raw	0/0	3.67738246917725			0	5.214E-07
False	High	Sequest HT (A2)	Unambiguous	[R].HYAHVDcPGHADYVK.[N]	C7(Carbamidomethyl)	1	1	A6TEX7	A6TEX7	0	3	0.7094	0	1	1	590.267639160156	1768.78836422047	1.32888345473225	0.000783503489527012	HCD	MS2	23.08072	30.535	31.0666089285333	27058	Control_CNB3_070917_03.raw	0/0	4.06265497207642			0	7.742E-10
False	High	Sequest HT (A2)	Unambiguous	[R].VPLPPLTEER.[R]		1	1	B5Y1J9	B5Y1J9	0	2	0.9767	0	1	1	575.827514648438	1150.64775266688	0.958440955931821	0.000551413437506199	HCD	MS2	18.44106	12.655	31.0645151762667	27055	Control_CNB3_070917_03.raw	0/0	1.72304356098175			0	0.0001384
False	High	Sequest HT (A2)	Unambiguous	[R].ATLGEVGNAEHMLR.[V]		1	1	A6TEW9	A6TEW9	0	2	0.7215	0	1	1	749.378234863281	1497.74919309656	0.905390432995758	0.00067802328135258	CID	MS2		33.025	31.0472203421333	27038	Control_CNB3_070917_03.raw	0/0	3.15978574752808			0	2.796E-06
False	High	Sequest HT (A2)	Unambiguous	[R].DVSGEGVQQALLK.[L]		1	2	A6T5I1	B5Y0U1; A6T5I1	0	2	0.6085	0	1	1	672.362670898438	1343.71806516688	1.14979376368687	0.000772498437527247	CID	MS2		25.735	31.0462531650667	27037	Control_CNB3_070917_03.raw	0/0	2.5848274230957			0	2.638E-06
False	High	Sequest HT (A2)	Unambiguous	[R].ATLGEVGNAEHMLR.[V]		1	1	A6TEW9	A6TEW9	0	2	0.6986	0	1	1	749.378234863281	1497.74919309656	0.905390432995758	0.00067802328135258	HCD	MS2	20.71725	23.425	31.0454970602667	27036	Control_CNB3_070917_03.raw	0/0	3.44868302345276			0	8.491E-08
False	High	Sequest HT (A2)	Unambiguous	[R].DVSGEGVQQALLK.[L]		1	2	A6T5I1	B5Y0U1; A6T5I1	0	2	0.473	0	1	1	672.362670898438	1343.71806516688	1.14979376368687	0.000772498437527247	HCD	MS2	58.43627	31.40515	31.0444223424	27035	Control_CNB3_070917_03.raw	0/0	2.22347116470337			0	1.226E-06
False	High	Sequest HT (A2)	Unambiguous	[R].ITNITDVTPIPHnGcRPPK.[K]	N13(Deamidated); C15(Carbamidomethyl)	1	1	A6TEV0	A6TEV0	0	4	0.4057	0	1	1	533.530090332031	2131.09853143813	0.977167469911598	0.00052060953130173	CID	MS2		10.83955	31.0404478688	27030	Control_CNB3_070917_03.raw	0/0	2.43625664710999			0	7.978E-07
False	High	Sequest HT (A2)	Unambiguous	[R].VALTGLTMAEK.[F]		1	2	A6TG36	A6TG36; B5XZM4	0	2	0.7794	0	1	1	567.315551757813	1133.62382688563	0.313433546446437	0.000177657812514553	CID	MS2		16.78351	31.0393559189333	27029	Control_CNB3_070917_03.raw	0/0	2.04009675979614			0	3.077E-05
False	High	Sequest HT (A2)	Unambiguous	[R].ITNITDVTPIPHnGcRPPK.[K]	N13(Deamidated); C15(Carbamidomethyl)	1	1	A6TEV0	A6TEV0	0	4	0.6396	0	1	1	533.530090332031	2131.09853143813	0.977167469911598	0.00052060953130173	HCD	MS2	18.06049	13.06391	31.0386912285333	27028	Control_CNB3_070917_03.raw	0/0	3.32669639587402			0	2.368E-09
False	High	Sequest HT (A2)	Unambiguous	[K].GVQcDLAMIGSK.[G]	C4(Carbamidomethyl)	1	2	A6TG37	B5XZM3; A6TG37	0	2	0.5125	0	1	1	639.813293457031	1278.61931028406	0.970902955917321	0.00062070703127759	CID	MS2		29.85	31.0351270597333	27025	Control_CNB3_070917_03.raw	0/0	2.80950140953064	7396697.4375	30.9908180236816	0	8.027E-05
False	High	Sequest HT (A2)	Unambiguous	[K].GVQcDLAMIGSK.[G]	C4(Carbamidomethyl)	1	2	A6TG37	B5XZM3; A6TG37	0	2	0.3804	0	1	1	639.813293457031	1278.61931028406	0.970902955917321	0.00062070703127759	HCD	MS2	18.69412	38.295	31.0325273058667	27024	Control_CNB3_070917_03.raw	0/0	1.83639621734619	7396697.4375	30.9908180236816	0	0.00029
False	High	Sequest HT (A2)	Unambiguous	[R].EKPTWLEVDAGK.[M]		1	1	B5XNB5	B5XNB5	0	2	0.5	0	1	1	686.859252929688	1372.71122922938	0.380771689537183	0.000261344687487508	CID	MS2		34.37734	31.0210860957333	27011	Control_CNB3_070917_03.raw	0/0	0.935393333435059			0	2.092E-05
False	High	Sequest HT (A2)	Unambiguous	[R].VGGSTYQVPVEVRPVR.[R]		1	2	A6TEX9	A6TEX9; B5XN86	0	3	0.7965	0	1	1	581.65673828125	1742.95566158375	0.498202106885655	0.000289447916732873	CID	MS2		23.86	31.0201401221333	27010	Control_CNB3_070917_03.raw	0/0	2.84536409378052			0	1.468E-07
False	High	Sequest HT (A2)	Unambiguous	[R].EKPTWLEVDAGK.[M]		1	1	B5XNB5	B5XNB5	0	2	0.3632	0	1	1	686.859252929688	1372.71122922938	0.380771689537183	0.000261344687487508	HCD	MS2	15.2428	29.425	31.0192880533333	27009	Control_CNB3_070917_03.raw	0/0	2.12276291847229			0	5.647E-07
False	High	Sequest HT (A2)	Unambiguous	[R].VGGSTYQVPVEVRPVR.[R]		1	2	A6TEX9	A6TEX9; B5XN86	0	3	0.8821	0	1	1	581.65673828125	1742.95566158375	0.498202106885655	0.000289447916732873	HCD	MS2	13.3106	24.65317	31.0185526941333	27008	Control_CNB3_070917_03.raw	0/0	2.45742225646973			0	9.309E-06
False	High	Sequest HT (A2)	Unambiguous	[R].SQQQAGLLDTPIR.[Y]		1	1	Q9F663	Q9F663	0	2	0.5676	0	1	1	713.885864257813	1426.76445188563	-0.29117227679757	-0.000207717187436174	CID	MS2		13.72316	31.0177175013333	27007	Control_CNB3_070917_03.raw	0/0	2.96282172203064			0	5.554E-07
False	High	Sequest HT (A2)	Unambiguous	[K].AFNEMQPIVDR.[Q]		1	2	B5Y237	P45601; B5Y237	0	2	0.7095	0	1	1	660.324279785156	1319.64128294031	0.0273637345267917	1.80551563744302E-05	CID	MS2		10.69028	31.0167652722667	27006	Control_CNB3_070917_03.raw	0/0	3.27328205108643			0	1.391E-06
False	High	Sequest HT (A2)	Unambiguous	[R].SQQQAGLLDTPIR.[Y]		1	1	Q9F663	Q9F663	0	2	0.6395	0	1	1	713.885864257813	1426.76445188563	-0.29117227679757	-0.000207717187436174	HCD	MS2	9.530252	10.06095	31.0160570594667	27005	Control_CNB3_070917_03.raw	0/0	2.94294500350952			0	4.54E-06
False	High	Sequest HT (A2)	Unambiguous	[K].AFNEMQPIVDR.[Q]		1	2	B5Y237	P45601; B5Y237	0	2	0.528	0	1	1	660.324279785156	1319.64128294031	0.0273637345267917	1.80551563744302E-05	HCD	MS2	6.045889	0.03391943	31.01598284	27004	Control_CNB3_070917_03.raw	0/0	1.24569416046143			0	0.001182
False	High	Sequest HT (A2)	Unambiguous	[-].mIQEQTMLNVADNSGAR.[R]	M1(Oxidation)	1	1	A6TEW2	A6TEW2	0	2	0.1183	0	1	1	947.444091796875	1893.88090696375	0.837061650137728	0.000792646875079406	CID	MS2		33.1	30.9869018738667	26976	Control_CNB3_070917_03.raw	0/0	3.55212759971619	5369123	30.872184753418	0	3.96E-08
False	High	Sequest HT (A2)	Unambiguous	[-].mIQEQTMLNVADNSGAR.[R]	M1(Oxidation)	1	1	A6TEW2	A6TEW2	0	2	0.4418	0	1	1	947.444091796875	1893.88090696375	0.837061650137728	0.000792646875079406	HCD	MS2	54.16814	29.44	30.9853750592	26974	Control_CNB3_070917_03.raw	0/0	3.35384249687195	5369123	30.872184753418	0	3.118E-06
False	High	Sequest HT (A2)	Unambiguous	[K].LScPITAEDTSGSLYDK.[L]	C3(Carbamidomethyl)	1	2	A6TEU1	B5XNC3; A6TEU1	0	2	0.736	0	1	1	928.933471679688	1856.85966672938	0.771054756988671	0.000715869687571313	CID	MS2		18.445	30.9835915757333	26972	Control_CNB3_070917_03.raw	0/0	2.49823331832886	1742261.9375	31.0233936309814	0	1.349E-06
False	High	Sequest HT (A2)	Unambiguous	[K].LScPITAEDTSGSLYDK.[L]	C3(Carbamidomethyl)	1	2	A6TEU1	B5XNC3; A6TEU1	0	2	0.5086	0	1	1	928.933471679688	1856.85966672938	0.771054756988671	0.000715869687571313	HCD	MS2	42.87245	36.66	30.9819460168	26970	Control_CNB3_070917_03.raw	0/0	2.91403222084045	1742261.9375	31.0233936309814	0	2.584E-05
False	High	Sequest HT (A2)	Unambiguous	[R].GVEATFELNDANK.[T]		1	2	A6T5G0	A6T5G0; B5Y0W4	0	2	0.0777	0	1	1	704.342346191406	1407.67741575281	1.68114282749649	0.0011832514062462	CID	MS2		27.595	30.9734319101333	26964	Control_CNB3_070917_03.raw	0/0	2.95807600021362			0	2.376E-06
False	High	Sequest HT (A2)	Unambiguous	[R].GVEATFELNDANK.[T]		1	2	A6T5G0	A6T5G0; B5Y0W4	0	2	0.2316	0	1	1	704.342346191406	1407.67741575281	1.68114282749649	0.0011832514062462	HCD	MS2	38.37362	32.245	30.9719615050667	26962	Control_CNB3_070917_03.raw	0/0	2.84543132781982			0	4.792E-06
False	High	Sequest HT (A2)	Unambiguous	[K].NVEFFEAR.[R]		2	2	A6THB4; B5Y305	A6THB4; B5Y305	0	2	0.8694	0	1	1	506.247924804688	1011.48857297938	-0.838397918209498	-0.000424015312432857	CID	MS2		16.28485	31.0923536384	27081	Control_CNB3_070917_03.raw	0/0	2.22057461738586			0	0.0009325
False	High	Sequest HT (A2)	Unambiguous	[K].SLEEAGAEVEVK.[-]		1	2	A6TGN9	P0A299; A6TGN9	0	2	0.4138	0	1	1	630.819946289063	1260.63261594813	0.657168995152324	0.000414224062524227	HCD	MS2	50.36686	25.7337	31.0939706072	27083	Control_CNB3_070917_03.raw	0/0	2.03127288818359			0	4.6E-06
False	High	Sequest HT (A2)	Unambiguous	[K].VTDGSGNAVQDGQGDLWVK.[R]		1	2	A6T6Y8	A6T6Y8; B5XYA1	0	2	0.7465	0	1	1	973.468139648438	1945.92900266688	2.05228714180657	0.0019967984375171	HCD	MS2	0	22.18	31.0946181221333	27084	Control_CNB3_070917_03.raw	0/0	4.29841661453247			0	3.691E-11
False	High	Sequest HT (A2)	Unambiguous	[K].SLEEAGAEVEVK.[-]		1	2	A6TGN9	P0A299; A6TGN9	0	2	0.5126	0	1	1	630.819946289063	1260.63261594813	0.657168995152324	0.000414224062524227	CID	MS2		18.39917	31.0953454226667	27085	Control_CNB3_070917_03.raw	0/0	3.57138967514038			0	3.032E-06
False	High	Sequest HT (A2)	Unambiguous	[R].FAAYFQQGNMESnGK.[Y]	N13(Deamidated)	1	2	A6TGT4	B5XY03; A6TGT4	0	2	0.1576	0	1	1	846.870788574219	1692.73430051844	1.21319153764306	0.00102680421872337	CID	MS2		33.1	31.1989740053333	27186	Control_CNB3_070917_03.raw	0/0	3.11408162117004			0	2.576E-08
False	High	Sequest HT (A2)	Unambiguous	[R].FAAYFQQGNMESnGK.[Y]	N13(Deamidated)	1	2	A6TGT4	B5XY03; A6TGT4	0	2	0.0572	0	1	1	846.870788574219	1692.73430051844	1.21319153764306	0.00102680421872337	HCD	MS2	0	42.37	31.1972640674667	27184	Control_CNB3_070917_03.raw	0/0	3.31993198394775			0	2.314E-08
False	High	Sequest HT (A2)	Unambiguous	[R].ITNITDVTPIPHnGcRPPK.[K]	N13(Deamidated); C15(Carbamidomethyl)	1	1	A6TEV0	A6TEV0	0	3	0.2558	0	1	1	711.037475585938	2131.09787349781	0.668434229409853	0.000474832604228463	CID	MS2		22.12	31.1917556904	27178	Control_CNB3_070917_03.raw	0/0	3.00643873214722			0	1.211E-06
False	High	Sequest HT (A2)	Unambiguous	[R].MGSEVFHHLAK.[V]		1	2	A6TD53	B5XV19; A6TD53	0	3	0.4382	0	1	1	419.213653564453	1255.62640743336	0.959301674562636	0.000401507786591537	HCD	MS2	75.44386	33.1	31.1908370744	27177	Control_CNB3_070917_03.raw	0/0	1.78393077850342			0	0.0006927
False	High	Sequest HT (A2)	Unambiguous	[R].ITNITDVTPIPHnGcRPPK.[K]	N13(Deamidated); C15(Carbamidomethyl)	1	1	A6TEV0	A6TEV0	0	3	0.4556	0	1	1	711.037475585938	2131.09787349781	0.668434229409853	0.000474832604228463	HCD	MS2	32.29474	32.89148	31.1896929821333	27176	Control_CNB3_070917_03.raw	0/0	3.37621521949768			0	6.587E-10
False	High	Sequest HT (A2)	Unambiguous	[R].ATLGEVGNAEHMLR.[V]		1	1	A6TEW9	A6TEW9	0	3	0.7281	0	1	1	499.9208984375	1497.7481420525	0.203640754926699	0.000101667500075564	CID	MS2		21.3692	31.1888348938667	27175	Control_CNB3_070917_03.raw	0/0	1.13609337806702			0	2.172E-05
False	High	Sequest HT (A2)	Unambiguous	[R].EKPTWLEVDAGK.[M]		1	1	B5XNB5	B5XNB5	0	3	0.6446	0	1	1	458.241729736328	1372.71063594898	-0.0514245392653639	-2.35303385428172E-05	CID	MS2		18.94105	31.187872448	27174	Control_CNB3_070917_03.raw	0/0	2.42281293869019			0	1.241E-05
False	High	Sequest HT (A2)	Unambiguous	[R].ATLGEVGNAEHMLR.[V]		1	1	A6TEW9	A6TEW9	0	3	0.7175	0	1	1	499.9208984375	1497.7481420525	0.203640754926699	0.000101667500075564	HCD	MS2	20.60991	17.54796	31.187126916	27173	Control_CNB3_070917_03.raw	0/0	3.60533022880554			0	1.444E-08
False	High	Sequest HT (A2)	Unambiguous	[R].EKPTWLEVDAGK.[M]		1	1	B5XNB5	B5XNB5	0	3	0.5504	0	1	1	458.241729736328	1372.71063594898	-0.0514245392653639	-2.35303385428172E-05	HCD	MS2	14.30788	11.36096	31.1864018010667	27172	Control_CNB3_070917_03.raw	0/0	2.37686514854431			0	2.2E-05
False	High	Sequest HT (A2)	Unambiguous	[R].FTAEGVQEIDYK.[D]		1	1	B5Y306	B5Y306	0	2	0.8519	0	1	1	700.3408203125	1399.674363995	0.269594922574761	0.000188672500030407	CID	MS2		24.73139	31.1855226922667	27171	Control_CNB3_070917_03.raw	0/0	3.78061985969543			0	1.117E-07
False	High	Sequest HT (A2)	Unambiguous	[R].LIDQSTAEIVETAK.[R]		1	1	A6TEX3	A6TEX3	0	2	0.7114	0	1	1	759.40673828125	1517.8061999325	0.31027850980202	0.000235471249879993	CID	MS2		7.454436	31.1845788170667	27170	Control_CNB3_070917_03.raw	0/0	3.50299978256226			0	3.258E-09
False	High	Sequest HT (A2)	Unambiguous	[R].FTAEGVQEIDYK.[D]		1	1	B5Y306	B5Y306	0	2	0.6877	0	1	1	700.3408203125	1399.674363995	0.269594922574761	0.000188672500030407	HCD	MS2	3.02519	23.28022	31.18382454	27169	Control_CNB3_070917_03.raw	0/0	3.1730968952179			0	1.426E-07
False	High	Sequest HT (A2)	Unambiguous	[R].NVAGMENANSTEFVPDcK.[Y]	C17(Carbamidomethyl)	1	2	A6TD54	B5XV18; A6TD54	0	2	1	0	1	1	991.931823730469	1982.85637083094	-0.948589774903207	-0.000940459531346249	CID	MS2		27.115	31.1762772306667	27163	Control_CNB3_070917_03.raw	0/0	2.27512240409851	8579619	31.315372467041	0	1.899E-05
False	High	Sequest HT (A2)	Unambiguous	[R].NVAGMENANSTEFVPDcK.[Y]	C17(Carbamidomethyl)	1	2	A6TD54	B5XV18; A6TD54	0	2	1	0	1	1	991.931823730469	1982.85637083094	-0.948589774903207	-0.000940459531346249	HCD	MS2	22.3885	28.795	31.1747356736	27161	Control_CNB3_070917_03.raw	0/0	2.75622606277466	8579619	31.315372467041	0	3.048E-06
False	High	Sequest HT (A2)	Unambiguous	[R].VFQTHSPVVDSIAVK.[R]		1	1	B5XVK6	B5XVK6	0	2	0.626	0	1	1	813.946228027344	1626.88517942469	0.121105480707884	9.85123439249946E-05	CID	MS2		41.28	31.2147028170667	27200	Control_CNB3_070917_03.raw	0/0	2.46144723892212			0	8.537E-08
False	High	Sequest HT (A2)	Unambiguous	[K].GIANSILIK.[F]		1	2	A6TD53	B5XV19; A6TD53	0	2	0.6232	0	1	1	464.794982910156	928.582689190313	0.103437554583778	4.80251563317324E-05	CID	MS2		15.9971	31.1524810277333	27143	Control_CNB3_070917_03.raw	0/0	2.06751227378845			0	0.0002809
False	High	Sequest HT (A2)	Unambiguous	[R].IEEALGEQAPFnGR.[K]	N12(Deamidated)	1	2	A6TD53	B5XV19; A6TD53	0	2	0.1063	0	1	1	766.37353515625	1531.7397936825	0.705840030699824	0.000540581249934613	HCD	MS2	5.706865	0.09267005	31.1475916306667	27136	Control_CNB3_070917_03.raw	0/0	1.60074555873871			0	0.0003751
False	High	Sequest HT (A2)	Unambiguous	[R].VVAAAIEQNFDDR.[G]		1	2	A6T4Z7	B5Y1H7; A6T4Z7	0	2	0.9357	0	1	1	724.363098144531	1447.71891965906	0.923446035763072	0.000668444531356727	CID	MS2		16.855	31.1358017448	27127	Control_CNB3_070917_03.raw	0/0	3.73466062545776			0	8.666E-08
False	High	Sequest HT (A2)	Unambiguous	[R].VVAAAIEQNFDDR.[G]		1	2	A6T4Z7	B5Y1H7; A6T4Z7	0	2	0.8129	0	1	1	724.363098144531	1447.71891965906	0.923446035763072	0.000668444531356727	HCD	MS2	69.98711	35.25	31.1342664901333	27125	Control_CNB3_070917_03.raw	0/0	3.09591126441956			0	1.084E-06
False	High	Sequest HT (A2)	Unambiguous	[R].GFEGGQMPLYR.[R]		1	1	B5XNB2	B5XNB2	0	2	0.8221	0	1	1	627.800109863281	1254.59294309656	-0.498427102690454	-0.000312661718680829	CID	MS2		17.56751	31.1324414658667	27123	Control_CNB3_070917_03.raw	0/0	2.53408789634705			0	6.721E-05
False	High	Sequest HT (A2)	Unambiguous	[K].GIHPNYDEITATcScGNVMK.[I]	C13(Carbamidomethyl); C15(Carbamidomethyl)	1	1	A6TGC6	A6TGC6	0	3	0.6718	0	1	1	756.335266113281	2266.99124507984	1.01302648384854	0.000765506614494408	CID	MS2		37.335	31.1183151517333	27109	Control_CNB3_070917_03.raw	0/0	2.58701229095459			0	3.849E-07
False	High	Sequest HT (A2)	Unambiguous	[K].VSLVYGQMNEPPGNR.[L]		1	2	A6TG36	A6TG36; B5XZM4	0	2	0.7727	0	1	1	830.910095214844	1660.81291379969	1.0526661451862	0.00087413984374507	CID	MS2		33.1	31.1172198517333	27108	Control_CNB3_070917_03.raw	0/0	3.29753684997559			0	3.575E-08
False	High	Sequest HT (A2)	Unambiguous	[K].GIHPNYDEITATcScGNVMK.[I]	C13(Carbamidomethyl); C15(Carbamidomethyl)	1	1	A6TGC6	A6TGC6	0	3	0.7342	0	1	1	756.335266113281	2266.99124507984	1.01302648384854	0.000765506614494408	HCD	MS2	8.959493	28.18	31.1163897944	27107	Control_CNB3_070917_03.raw	0/0	3.16483569145203			0	1.802E-07
False	High	Sequest HT (A2)	Unambiguous	[K].VSLVYGQMNEPPGNR.[L]		1	2	A6TG36	A6TG36; B5XZM4	0	2	0.7114	0	1	1	830.910095214844	1660.81291379969	1.0526661451862	0.00087413984374507	HCD	MS2	0	31.96	31.1153549344	27106	Control_CNB3_070917_03.raw	0/0	3.50410532951355			0	1.915E-10
False	High	Sequest HT (A2)	Unambiguous	[R].ALMEYDESLR.[SG]		1	2	A6TEN8	A6TEN8; B5XSS2	0	2	0.5849	0	1	1	613.791137695313	1226.57499876063	2.31094484925572	0.00141727031257233	CID	MS2		17.37139	31.1136278208	27104	Control_CNB3_070917_03.raw	0/0	2.11697244644165			0	4.486E-05
False	High	Sequest HT (A2)	Unambiguous	[R].ALMEYDESLR.[SG]		1	2	A6TEN8	A6TEN8; B5XSS2	0	2	0.5128	0	1	1	613.789611816406	1226.57194700281	-0.177092872063893	-0.000108608593677673	HCD	MS2	58.19756	13.99102	31.1120698189333	27102	Control_CNB3_070917_03.raw	0/0	1.5575225353241			0	0.001366
False	High	Sequest HT (A2)	Unambiguous	[R].HYAHVDcPGHADYVK.[N]	C7(Carbamidomethyl)	1	1	A6TEX7	A6TEX7	0	4	0.73	0	1	1	442.951843261719	1768.78554315688	-0.266031685856931	-0.000117638281286858	CID	MS2		15.78419	31.1113095448	27101	Control_CNB3_070917_03.raw	0/0	3.62832260131836			0	4.708E-10
False	High	Sequest HT (A2)	Unambiguous	[R].FPLcSSFK.[G]	C4(Carbamidomethyl)	1	1	Q9F663	Q9F663	0	2	0.7376	0	1	1	493.244293212891	985.481309795781	0.147050787392276	7.24578906279305E-05	CID	MS2		8.357341	31.1102736053333	27100	Control_CNB3_070917_03.raw	0/0	2.02426552772522			0	0.0003236
False	High	Sequest HT (A2)	Unambiguous	[R].HYAHVDcPGHADYVK.[N]	C7(Carbamidomethyl)	1	1	A6TEX7	A6TEX7	0	4	0.6385	0	1	1	442.951843261719	1768.78554315688	-0.266031685856931	-0.000117638281286858	HCD	MS2	0	14.59035	31.1096465338667	27099	Control_CNB3_070917_03.raw	0/0	3.90460181236267			0	1.005E-10
False	High	Sequest HT (A2)	Unambiguous	[K].VTDGSGNAVQDGQGDLWVK.[R]		1	2	A6T6Y8	A6T6Y8; B5XYA1	0	2	0.7548	0	1	1	973.467895507813	1945.92851438563	1.80136213301944	0.0017526578125171	CID	MS2		31.96	31.0964190117333	27086	Control_CNB3_070917_03.raw	0/0	4.2009334564209			0	1.615E-10
False	High	Sequest HT (A2)	Unambiguous	[R].IEEALGEQAPFnGR.[K]	N12(Deamidated)	1	2	A6TD53	B5XV19; A6TD53	0	2	0.0771	0	1	1	766.37353515625	1531.7397936825	0.705840030699824	0.000540581249934613	CID	MS2		23.35	31.1484287282667	27138	Control_CNB3_070917_03.raw	0/0	4.01734828948975			0	6.897E-10
False	High	Sequest HT (A2)	Unambiguous	[R].VGGSTYQVPVEVRPVR.[R]		1	2	A6TEX9	A6TEX9; B5XN86	0	3	0.82	0	1	1	581.656433105469	1742.95474605641	-0.0270710369163797	-1.5727864517127E-05	CID	MS2		19.25365	29.1609456032	25174	Control_CNB3_070917_03.raw	0/0	3.00341820716858			0	2.399E-07
False	High	Sequest HT (A2)	Unambiguous	[R].IEEALGEQAPFnGR.[K]	N12(Deamidated)	1	2	A6TD53	B5XV19; A6TD53	0	2	0.103	0	1	1	766.374267578125	1531.74125852625	1.66216746306592	0.00127300312493461	HCD	MS2	41.23234	17.2	30.4311300661333	26410	Control_CNB3_070917_03.raw	0/0	3.30234551429749			0	7.991E-09
False	High	Sequest HT (A2)	Unambiguous	[K].VcSGGIVGLGESVK.[D]	C2(Carbamidomethyl)	1	1	A6T6L5	A6T6L5	0	2	0.184	0	1	1	681.356872558594	1361.70646848719	-2.09894487510129	-0.00142907640626433	HCD	MS2	20.26359	21.85	30.4021251381333	26387	Control_CNB3_070917_03.raw	0/0	2.12379479408264			0	6.339E-05
False	High	Sequest HT (A2)	Unambiguous	[R].STGSYSLVTQQPLGGK.[A]		1	2	A6TGP0	B5XYF5; A6TGP0	0	2	0.6642	0	1	1	811.923889160156	1622.84050169031	1.27899997886565	0.00103780515632934	CID	MS2		27.76	29.6920871314667	25684	Control_CNB3_070917_03.raw	0/0	3.99367356300354			0	2.308E-08
False	High	Sequest HT (A2)	Unambiguous	[R].STGSYSLVTQQPLGGK.[A]		1	2	A6TGP0	B5XYF5; A6TGP0	0	2	0.6571	0	1	1	811.923889160156	1622.84050169031	1.27899997886565	0.00103780515632934	HCD	MS2	0	37.335	29.6904767781333	25682	Control_CNB3_070917_03.raw	0/0	3.81519460678101			0	7.966E-12
False	High	Sequest HT (A2)	Unambiguous	[K].VSLVYGQMNEPPGNR.[L]		1	2	A6TG36	A6TG36; B5XZM4	0	2	0.7541	0	1	1	830.909912109375	1660.81254758875	0.832164895493952	0.00069103437499507	CID	MS2		26.98	29.6897419192	25681	Control_CNB3_070917_03.raw	0/0	3.69696068763733			0	3.698E-09
False	High	Sequest HT (A2)	Unambiguous	[R].VAFQAVIK.[A]		1	1	B5XQC9	B5XQC9	0	2	0.9184	0	1	1	438.271423339844	875.535570049688	0.748479217266536	0.000327659843833317	CID	MS2		28.18	29.6887352898667	25680	Control_CNB3_070917_03.raw	0/0	1.95663952827454			0	0.000958
False	High	Sequest HT (A2)	Unambiguous	[K].VSLVYGQMNEPPGNR.[L]		1	2	A6TG36	A6TG36; B5XZM4	0	2	0.7338	0	1	1	830.909912109375	1660.81254758875	0.832164895493952	0.00069103437499507	HCD	MS2	4.511137	16.405	29.6881392205333	25679	Control_CNB3_070917_03.raw	0/0	3.07502818107605			0	1.013E-10
False	High	Sequest HT (A2)	Unambiguous	[R].ELDKLEnSLGGIK.[D]	N7(Deamidated)	1	2	A6T4X1	A6T4X1; B5Y1K2	1	3	0.2644	0	1	1	472.924957275391	1416.76031856617	1.60052464164038	0.000755852057294633	HCD	MS2	69.62935	23.545	29.6795480162667	25672	Control_CNB3_070917_03.raw	0/0	2.07866239547729			0	0.0002722
False	High	Sequest HT (A2)	Unambiguous	[K].TGVGVTDVLER.[L]		1	1	A6TCI3	A6TCI3	0	2	0.6935	0	1	1	573.3115234375	1145.615770245	-0.268593471899962	-0.000153852499920504	CID	MS2		30.57389	29.6701338010667	25661	Control_CNB3_070917_03.raw	0/0	2.4832489490509			0	1.092E-05
False	High	Sequest HT (A2)	Unambiguous	[K].TGVGVTDVLER.[L]		1	1	A6TCI3	A6TCI3	0	2	0.5946	0	1	1	573.3115234375	1145.615770245	-0.268593471899962	-0.000153852499920504	HCD	MS2	31.39759	28.99	29.6687881978667	25659	Control_CNB3_070917_03.raw	0/0	2.5948166847229			0	3.36E-05
False	High	Sequest HT (A2)	Unambiguous	[R].ALMEYDESLR.[SG]		1	2	A6TEN8	A6TEN8; B5XSS2	0	2	0.688	0	1	1	613.790283203125	1226.57328977625	0.917643725316738	0.000562778125072327	CID	MS2		18.745	29.6671360229333	25657	Control_CNB3_070917_03.raw	0/0	2.49552965164185			0	3.698E-05
False	High	Sequest HT (A2)	Unambiguous	[R].ALMEYDESLR.[SG]		1	2	A6TEN8	A6TEN8; B5XSS2	0	2	0.5955	0	1	1	613.790283203125	1226.57328977625	0.917643725316738	0.000562778125072327	HCD	MS2	32.37319	35.655	29.6655904354667	25655	Control_CNB3_070917_03.raw	0/0	2.19831681251526			0	0.0001004
False	High	Sequest HT (A2)	Unambiguous	[R].IEEALGEQAPFNGR.[K]		1	2	A6TD53	B5XV19; A6TD53	0	2	0.8249	0	1	1	765.882019042969	1530.75676145594	1.34896593298954	0.00103246796868461	CID	MS2		28.09	29.6648362832	25654	Control_CNB3_070917_03.raw	0/0	3.53516578674316			0	3.241E-08
False	High	Sequest HT (A2)	Unambiguous	[K].VGLFGGAGVGK.[T]		1	2	A6TG36	A6TG36; B5XZM4	0	2	0.5616	0	1	1	481.277191162109	961.547105694219	0.586247460853945	0.000281852109367264	CID	MS2		26.23	29.6638594448	25653	Control_CNB3_070917_03.raw	0/0	2.18829774856567			0	6.771E-07
False	High	Sequest HT (A2)	Unambiguous	[R].IEEALGEQAPFNGR.[K]		1	2	A6TD53	B5XV19; A6TD53	0	2	0.8185	0	1	1	765.882019042969	1530.75676145594	1.34896593298954	0.00103246796868461	HCD	MS2	29.16229	17.695	29.6632133930667	25652	Control_CNB3_070917_03.raw	0/0	3.35747194290161			0	2.577E-09
False	High	Sequest HT (A2)	Unambiguous	[K].VGLFGGAGVGK.[T]		1	2	A6TG36	A6TG36; B5XZM4	0	2	0.5581	0	1	1	481.277191162109	961.547105694219	0.586247460853945	0.000281852109367264	HCD	MS2	18.21874	32.725	29.6621029256	25651	Control_CNB3_070917_03.raw	0/0	1.7177814245224			0	5.08E-05
False	High	Sequest HT (A2)	Unambiguous	[K].GKPFAPLLEK.[N]		1	1	A6TEW9	A6TEW9	0	2	0.4706	0	1	1	550.329650878906	1099.65202512781	0.925855390665855	0.000509058906345672	HCD	MS2	24.34283	20.78208	29.6589344266667	25647	Control_CNB3_070917_03.raw	0/0	1.35936033725739			0	0.001376
False	High	Sequest HT (A2)	Unambiguous	[K].VILSGEVTRPVTVR.[G]		1	1	B5XNB2	B5XNB2	0	3	0.8161	0	1	1	509.307312011719	1525.90738277516	0.871970561006702	0.000443515052135505	CID	MS2		32.92	29.6580969866667	25646	Control_CNB3_070917_03.raw	0/0	0.86623877286911			0	1.43E-06
False	High	Sequest HT (A2)	Unambiguous	[R].DTTTPASMAATLR.[K]		2	9	P0A3M1; P37323	P0A3M1; P0A9Z9; P30896; P0A9Z8; Q9S424; P05192; P37323; Q9AHN9; P0AD64	0	2	0.5867	0	1	1	668.332702636719	1335.65812864344	0.627326667867883	0.000418946718809821	CID	MS2		25.06759	29.6571220256	25645	Control_CNB3_070917_03.raw	0/0	2.25379228591919			0	7.99E-06
False	High	Sequest HT (A2)	Unambiguous	[K].VILSGEVTRPVTVR.[G]		1	1	B5XNB2	B5XNB2	0	3	0.2929	0	1	1	509.307312011719	1525.90738277516	0.871970561006702	0.000443515052135505	HCD	MS2	13.71791	23.305	29.6564097986667	25644	Control_CNB3_070917_03.raw	0/0	0.990075767040253			0	9.386E-05
False	High	Sequest HT (A2)	Unambiguous	[K].TPVGNTAAVcIYPR.[F]	C10(Carbamidomethyl)	1	1	B5Y277	B5Y277	0	2	0.6267	0	1	1	759.892150878906	1518.77702512781	2.43701792397248	0.00185063890633685	CID	MS2		32.095	29.6274420394667	25620	Control_CNB3_070917_03.raw	0/0	2.99941229820251			0	1.914E-07
False	High	Sequest HT (A2)	Unambiguous	[R].GNIGYIGPVPER.[A]		1	2	A6TGM5	A6TGM5; B5XYG9	0	2	0.3649	0	1	1	636.341247558594	1271.67521848719	0.752517540640109	0.000478478593890941	CID	MS2		26.065	29.6264669458667	25619	Control_CNB3_070917_03.raw	0/0	2.2249014377594			0	0.0002807
False	High	Sequest HT (A2)	Unambiguous	[K].TPVGNTAAVcIYPR.[F]	C10(Carbamidomethyl)	1	1	B5Y277	B5Y277	0	2	0.6868	0	1	1	759.891296386719	1518.77531614344	1.31177800293685	0.000996146718836854	HCD	MS2	47.14507	22.345	29.6257334312	25618	Control_CNB3_070917_03.raw	0/0	2.81371665000916			0	6.216E-07
False	High	Sequest HT (A2)	Unambiguous	[R].GNIGYIGPVPER.[A]		1	2	A6TGM5	A6TGM5; B5XYG9	0	2	0.6025	0	1	1	636.341247558594	1271.67521848719	0.752517540640109	0.000478478593890941	HCD	MS2	10.31391	27.67	29.6247794426667	25617	Control_CNB3_070917_03.raw	0/0	2.43787026405334			0	0.0003024
False	High	Sequest HT (A2)	Unambiguous	[R].TFSIIKPNAVAK.[N]		1	1	A6TCD7	A6TCD7	0	3	0.7405	0	1	1	430.258911132813	1288.76218013844	-0.130451950947098	-5.60405208792266E-05	HCD	MS2	29.68245	32.39426	29.6216800384	25613	Control_CNB3_070917_03.raw	0/0	1.57984328269959			0	8.523E-06
False	High	Sequest HT (A2)	Unambiguous	[K].EFNEPAcVIVK.[H]	C7(Carbamidomethyl)	1	2	A6TGR3	A6TGR3; B5XYD2	0	2	0.494	0	1	1	653.329406738281	1305.65153684656	0.60325976383002	0.00039382328130344	CID	MS2		30.535	29.6208861626667	25612	Control_CNB3_070917_03.raw	0/0	2.5119686126709			0	0.0004661
False	High	Sequest HT (A2)	Unambiguous	[K].EFNEPAcVIVK.[H]	C7(Carbamidomethyl)	1	2	A6TGR3	A6TGR3; B5XYD2	0	2	0.5531	0	1	1	653.329406738281	1305.65153684656	0.60325976383002	0.00039382328130344	HCD	MS2	52.7609	20.53	29.6192986885333	25610	Control_CNB3_070917_03.raw	0/0	2.26354932785034			0	0.000315
False	High	Sequest HT (A2)	Unambiguous	[R].ITNITDVTPIPHnGcRPPK.[K]	N13(Deamidated); C15(Carbamidomethyl)	1	1	A6TEV0	A6TEV0	0	2	0.1724	0	1	1	1066.05249023438	2131.09770383875	0.58882306840344	0.000627419375081928	CID	MS2		33.1	29.6081241248	25604	Control_CNB3_070917_03.raw	0/0	2.02838778495789			0	0.0004219
False	High	Sequest HT (A2)	Unambiguous	[K].GFTSEITVTSnGK.[S]	N11(Deamidated)	1	1	P16481	P16481	0	2	0.8225	0	1	1	671.329650878906	1341.65202512781	-0.914164808141567	-0.000613246093679853	CID	MS2		20.85531	29.6042993130667	25600	Control_CNB3_070917_03.raw	0/0	3.54639720916748			0	4.222E-07
False	High	Sequest HT (A2)	Unambiguous	[K].GFTSEITVTSnGK.[S]	N11(Deamidated)	1	1	P16481	P16481	0	2	0.7433	0	1	1	671.329650878906	1341.65202512781	-0.914164808141567	-0.000613246093679853	HCD	MS2	15.05801	17.9157	29.6026645261333	25598	Control_CNB3_070917_03.raw	0/0	3.34968781471252			0	5.624E-06
False	High	Sequest HT (A2)	Unambiguous	[R].ITNITDVTPIPHnGcRPPK.[K]	N13(Deamidated); C15(Carbamidomethyl)	1	1	A6TEV0	A6TEV0	0	4	0.513	0	1	1	533.530090332031	2131.09853143813	0.977167469911598	0.00052060953130173	CID	MS2		6.14402	29.6017373349333	25597	Control_CNB3_070917_03.raw	0/0	2.29578948020935			0	5.952E-07
False	High	Sequest HT (A2)	Unambiguous	[-].MQVSVETTQGLGR.[R]		1	2	A6T5H9	A6T5H9; B5Y0U3	0	2	0.2257	0	1	1	703.358947753906	1405.71061887781	0.163581214469326	0.000114973906306659	HCD	MS2	36.06641	28.495	29.7077764525333	25702	Control_CNB3_070917_03.raw	0/0	2.2561297416687			0	2.385E-06
False	High	Sequest HT (A2)	Unambiguous	[-].MQVSVETTQGLGR.[R]		1	2	A6T5H9	A6T5H9; B5Y0U3	0	2	0.6129	0	1	1	703.358947753906	1405.71061887781	0.163581214469326	0.000114973906306659	CID	MS2		31.755	29.7099572584	25703	Control_CNB3_070917_03.raw	0/0	2.79162430763245			0	3.011E-07
False	High	Sequest HT (A2)	Unambiguous	[K].TAPPQISAEVLK.[K]		1	2	A6T4F4	A6T4F4; B5Y242	0	2	0.7474	0	1	1	627.358581542969	1253.70988645594	-0.0732657983619694	-4.59270312376248E-05	HCD	MS2	35.48697	10.14479	29.7163402997333	25706	Control_CNB3_070917_03.raw	0/0	1.93923258781433			0	0.0001459
False	High	Sequest HT (A2)	Unambiguous	[R].FTAEGVQEIDYK.[D]		1	1	B5Y306	B5Y306	0	2	0.8343	0	1	1	700.340698242188	1399.67411985438	0.095168143675819	6.66021875304068E-05	CID	MS2		14.87365	29.7170671637333	25707	Control_CNB3_070917_03.raw	0/0	3.5016450881958			0	1.078E-07
False	High	Sequest HT (A2)	Unambiguous	[K].SLEEAGAEVEVK.[-]		1	2	A6TGN9	P0A299; A6TGN9	0	2	0.3821	0	1	1	630.819580078125	1260.63188352625	0.0761731149417436	4.80131250242266E-05	HCD	MS2	25.18498	27.58	29.8719627442667	25853	Control_CNB3_070917_03.raw	0/0	2.12265515327454			0	2.66E-06
False	High	Sequest HT (A2)	Unambiguous	[R].AGENVGVLLR.[G]		1	1	A6TEX7	A6TEX7	0	2	0.3668	0	1	1	514.298461914063	1027.58964719813	0.173053666458103	8.89140626441076E-05	CID	MS2		17.11	29.8703773397333	25851	Control_CNB3_070917_03.raw	0/0	2.29464030265808			0	9.731E-06
False	High	Sequest HT (A2)	Unambiguous	[K].VANLGSLGDQVNVK.[A]		2	2	A6THB4; B5Y305	A6THB4; B5Y305	0	2	0.6067	0	1	1	707.388366699219	1413.76945676844	-0.114291296532304	-8.07907813396014E-05	CID	MS2		28.81	29.8443598056	25828	Control_CNB3_070917_03.raw	0/0	2.66769456863403			0	5.254E-08
False	High	Sequest HT (A2)	Unambiguous	[K].VANLGSLGDQVNVK.[A]		2	2	A6THB4; B5Y305	A6THB4; B5Y305	0	2	0.4324	0	1	1	707.388366699219	1413.76945676844	-0.114291296532304	-8.07907813396014E-05	HCD	MS2	46.13762	34.255	29.8424785488	25826	Control_CNB3_070917_03.raw	0/0	2.22390484809875			0	3.849E-08
False	High	Sequest HT (A2)	Unambiguous	[K].VVLcGAVLAR.[V]	C4(Carbamidomethyl)	2	9	P0A3M1; P37323	P96348; P0A3M1; P0A9Z9; P30896; P0A9Z8; Q9S424; P37323; Q9AHN9; P0AD64	0	2	0.5822	0	1	1	529.313598632813	1057.61992063563	1.19067076929092	0.000629637812568973	CID	MS2		29.60423	29.8382892608	25821	Control_CNB3_070917_03.raw	0/0	2.24809193611145			0	1.89E-05
False	High	Sequest HT (A2)	Unambiguous	[K].AVAAGMNPMDLK.[R]		1	3	A6TH53	O66026; B5Y368; A6TH53	0	2	0.6415	0	1	1	609.305236816406	1217.60319700281	1.23745952761006	0.000753366406229361	CID	MS2		17.0223	29.8374414202667	25820	Control_CNB3_070917_03.raw	0/0	3.17532634735107			0	9.472E-05
False	High	Sequest HT (A2)	Unambiguous	[K].VVLcGAVLAR.[V]	C4(Carbamidomethyl)	2	9	P0A3M1; P37323	P96348; P0A3M1; P0A9Z9; P30896; P0A9Z8; Q9S424; P37323; Q9AHN9; P0AD64	0	2	0.4225	0	1	1	529.313598632813	1057.61992063563	1.19067076929092	0.000629637812568973	HCD	MS2	40.09548	21.535	29.8367599784	25819	Control_CNB3_070917_03.raw	0/0	1.86779344081879			0	3.496E-05
False	High	Sequest HT (A2)	Unambiguous	[K].LTLGSALAAPQR.[Q]		1	1	Q9F663	Q9F663	0	2	0.4708	0	1	1	599.351379394531	1197.69548215906	0.405085655200083	0.000242584531292778	CID	MS2		22.37309	29.831939928	25816	Control_CNB3_070917_03.raw	0/0	2.5694043636322			0	2.766E-07
False	High	Sequest HT (A2)	Unambiguous	[K].LTLGSALAAPQR.[Q]		1	1	Q9F663	Q9F663	0	2	0.5802	0	1	1	599.351379394531	1197.69548215906	0.405085655200083	0.000242584531292778	HCD	MS2	59.54028	28.41943	29.8302123674667	25814	Control_CNB3_070917_03.raw	0/0	2.43187785148621			0	4.281E-05
False	High	Sequest HT (A2)	Unambiguous	[R].NVAGMENANSTEFVPDcK.[Y]	C17(Carbamidomethyl)	1	2	A6TD54	B5XV18; A6TD54	0	2	1	0	1	1	991.933471679688	1982.85966672938	0.713605913866355	0.000707489687403751	CID	MS2		34.39	29.8052907722667	25793	Control_CNB3_070917_03.raw	0/0	2.76584434509277	2785115.6875	29.8210773468018	0	0.0006806
False	High	Sequest HT (A2)	Unambiguous	[R].NVAGMENANSTEFVPDcK.[Y]	C17(Carbamidomethyl)	1	2	A6TD54	B5XV18; A6TD54	0	2	1	0	1	1	991.933471679688	1982.85966672938	0.713605913866355	0.000707489687403751	HCD	MS2	0	25	29.8034405712	25791	Control_CNB3_070917_03.raw	0/0	2.48952388763428	2785115.6875	29.8210773468018	0	2.006E-06
False	High	Sequest HT (A2)	Unambiguous	[K].QLLEYDDVANDQR.[R]		1	2	A6T4P1	B5Y1T9; A6T4P1	0	2	0.6772	0	1	1	789.874145507813	1578.74101438563	0.997039527209543	0.000787032812581856	CID	MS2		42.46	29.7980617781333	25785	Control_CNB3_070917_03.raw	0/0	3.47400951385498			0	1.576E-06
False	High	Sequest HT (A2)	Unambiguous	[K].QLLEYDDVANDQR.[R]		1	2	A6T4P1	B5Y1T9; A6T4P1	0	2	0.7446	0	1	1	789.874145507813	1578.74101438563	0.997039527209543	0.000787032812581856	HCD	MS2	0	33.1	29.7961598866667	25783	Control_CNB3_070917_03.raw	0/0	3.25379633903503			0	9.799E-07
False	High	Sequest HT (A2)	Unambiguous	[K].QVIGQVAADLR.[A]		1	2	A6TEV7	A6TEV7; B5XNA8	0	2	0.6957	0	1	1	585.335876464844	1169.66447629969	0.666370760792399	0.000389714843777256	CID	MS2		14.82172	29.7876955408	25773	Control_CNB3_070917_03.raw	0/0	1.84004378318787	3224853.375	29.8230724334717	0	2.07E-05
False	High	Sequest HT (A2)	Unambiguous	[R].ITNITDVTPIPHnGcRPPK.[K]	N13(Deamidated); C15(Carbamidomethyl)	1	1	A6TEV0	A6TEV0	0	4	0.519	0	1	1	533.529968261719	2131.09804315688	0.748045390416265	0.00039853921880173	HCD	MS2	1.436146	8.395214	29.59979096	25595	Control_CNB3_070917_03.raw	0/0	3.15707015991211			0	1.126E-07
False	High	Sequest HT (A2)	Unambiguous	[K].QAIVAEVSEVAK.[G]		1	2	P0A297	P41190; P0A297	0	2	0.8883	0	1	1	622.348693847656	1243.69011106531	0.698096664810035	0.000434107656246852	CID	MS2		20.815	29.7868121733333	25772	Control_CNB3_070917_03.raw	0/0	1.88013207912445	15678822.5	29.8690452575684	0	6.768E-06
False	High	Sequest HT (A2)	Unambiguous	[K].QAIVAEVSEVAK.[G]		1	2	P0A297	P41190; P0A297	0	2	0.6968	0	1	1	622.348693847656	1243.69011106531	0.698096664810035	0.000434107656246852	HCD	MS2	11.24363	40.375	29.7852499416	25770	Control_CNB3_070917_03.raw	0/0	1.88434767723084	15678822.5	29.8690452575684	0	1.46E-06
False	High	Sequest HT (A2)	Unambiguous	[K].HQKPVPALNQPGGIVEK.[E]		1	2	A6TEW1	B5XNA4; A6TEW1	0	3	0.8371	0	1	1	604.67626953125	1812.01425533375	0.890106234541529	0.000537627916704272	CID	MS2		15.25203	29.7844003016	25769	Control_CNB3_070917_03.raw	0/0	3.5003125667572			0	8.691E-08
False	High	Sequest HT (A2)	Unambiguous	[K].DLEHPIEVPVGK.[A]		1	2	A6TG36	A6TG36; B5XZM4	0	3	0.6406	0	1	1	444.910217285156	1332.71609859547	0.230098172845987	0.000102218489549462	CID	MS2		30.49	29.7833519288	25768	Control_CNB3_070917_03.raw	0/0	2.80702328681946			0	1.174E-06
False	High	Sequest HT (A2)	Unambiguous	[K].HQKPVPALNQPGGIVEK.[E]		1	2	A6TEW1	B5XNA4; A6TEW1	0	3	0.8454	0	1	1	604.675964355469	1812.01333980641	0.384851843759725	0.000232452135454272	HCD	MS2	28.44662	18.37677	29.7826413826667	25767	Control_CNB3_070917_03.raw	0/0	3.16962695121765			0	2.139E-07
False	High	Sequest HT (A2)	Unambiguous	[R].ELIPGGVNSPVR.[A]		1	2	A6T4V8	B5Y1L5; A6T4V8	0	2	0.5842	0	1	1	619.348876953125	1237.69047727625	0.457050061478652	0.000282843125091858	HCD	MS2	46.39987	22.51	29.7704253461333	25754	Control_CNB3_070917_03.raw	0/0	1.00613570213318			0	0.0001124
False	High	Sequest HT (A2)	Unambiguous	[R].FLPNLHSHR.[F]		1	2	A6TFM8	A6TFM8; B5XTG6	0	3	0.4586	0	1	1	374.205352783203	1120.60150508961	0.417588056872592	0.000155983203209568	HCD	MS2	70.57985	33.1	29.7502721618667	25743	Control_CNB3_070917_03.raw	0/0	1.56824886798859			0	0.0003381
False	High	Sequest HT (A2)	Unambiguous	[R].HYAHVDcPGHADYVK.[N]	C7(Carbamidomethyl)	1	1	A6TEX7	A6TEX7	0	3	0.6319	0	1	1	590.267944335938	1768.78927974781	1.84648554828889	0.00108867927077701	CID	MS2		30.43	29.7472601893333	25740	Control_CNB3_070917_03.raw	0/0	3.64057898521423			0	5.674E-07
False	High	Sequest HT (A2)	Unambiguous	[R].HYAHVDcPGHADYVK.[N]	C7(Carbamidomethyl)	1	1	A6TEX7	A6TEX7	0	3	0.4845	0	1	1	590.267944335938	1768.78927974781	1.84648554828889	0.00108867927077701	HCD	MS2	40.0546	38.4	29.7455953712	25738	Control_CNB3_070917_03.raw	0/0	2.90825319290161			0	2.467E-10
False	High	Sequest HT (A2)	Unambiguous	[R].ITNITDVTPIPHnGcRPPK.[K]	N13(Deamidated); C15(Carbamidomethyl)	1	1	A6TEV0	A6TEV0	0	3	0.5321	0	1	1	711.037780761719	2131.09878902516	1.0980381284636	0.000780008385478463	CID	MS2		17.64704	29.7435620330667	25736	Control_CNB3_070917_03.raw	0/0	2.65298533439636			0	4.197E-07
False	High	Sequest HT (A2)	Unambiguous	[R].ITNITDVTPIPHnGcRPPK.[K]	N13(Deamidated); C15(Carbamidomethyl)	1	1	A6TEV0	A6TEV0	0	3	0.5522	0	1	1	711.037658691406	2131.09842281422	0.926196568842102	0.000657938072978463	HCD	MS2	1.495144	0.06570241	29.7426128826667	25734	Control_CNB3_070917_03.raw	0/0	1.33983790874481			0	0.0004929
False	High	Sequest HT (A2)	Unambiguous	[R].EMAHQQIGMEVLNR.[V]		1	1	P33318	P33318	0	3	0.5906	0	1	1	552.604553222656	1655.79910640797	-0.0689950990640853	-3.80806770863273E-05	CID	MS2		26.065	29.7238211312	25715	Control_CNB3_070917_03.raw	0/0	2.98021507263184			0	1.351E-07
False	High	Sequest HT (A2)	Unambiguous	[R].EMAHQQIGMEVLNR.[V]		1	1	P33318	P33318	0	3	0.6296	0	1	1	552.604553222656	1655.79910640797	-0.0689950990640853	-3.80806770863273E-05	HCD	MS2	73.61333	34.36	29.7219005304	25713	Control_CNB3_070917_03.raw	0/0	3.23935651779175			0	9.078E-08
False	High	Sequest HT (A2)	Unambiguous	[R].EKPTWLEVDAGK.[M]		1	1	B5XNB5	B5XNB5	0	3	0.509	0	1	1	458.241638183594	1372.71036129078	-0.251509088629223	-0.000115083072917817	CID	MS2		12.23141	29.7211152770667	25712	Control_CNB3_070917_03.raw	0/0	2.21975469589233			0	0.0001841
False	High	Sequest HT (A2)	Unambiguous	[R].EKPTWLEVDAGK.[M]		1	1	B5XNB5	B5XNB5	0	3	0.437	0	1	1	458.241638183594	1372.71036129078	-0.251509088629223	-0.000115083072917817	HCD	MS2	25.53883	11.42927	29.7195130306667	25710	Control_CNB3_070917_03.raw	0/0	2.38300204277039			0	3.538E-05
False	High	Sequest HT (A2)	Unambiguous	[K].QVIGQVAADLR.[A]		1	2	A6TEV7	A6TEV7; B5XNA8	0	2	0.7643	0	1	1	585.335876464844	1169.66447629969	0.666370760792399	0.000389714843777256	HCD	MS2	49.71435	21.925	29.7860873629333	25771	Control_CNB3_070917_03.raw	0/0	1.56974899768829	3224853.375	29.8230724334717	0	9.464E-05
False	High	Sequest HT (A2)	Unambiguous	[K].INPAGAPNYVPGEYK.[L]		1	2	A6T5H9	A6T5H9; B5Y0U3	0	2	0.6654	0	1	1	795.4013671875	1589.795457745	-0.236083773930405	-0.000187662500024999	HCD	MS2	18.3106	22.18	29.8725855357333	25854	Control_CNB3_070917_03.raw	0/0	2.53678107261658			0	1.004E-06
False	High	Sequest HT (A2)	Unambiguous	[K].GAVPGATGSDLIVKPAVK.[A]		1	1	A6TEX2	A6TEX2	0	2	0.74	0	1	1	840.488830566406	1679.97038450281	0.796546112181035	0.000669086406219321	CID	MS2		33.1	29.58586236	25581	Control_CNB3_070917_03.raw	0/0	2.49506306648254			0	6.832E-07
False	High	Sequest HT (A2)	Unambiguous	[R].AAVPADWAVGDK.[T]		1	1	Q9F663	Q9F663	0	2	0.5804	0	1	1	600.306579589844	1199.60588254969	0.307817598008762	0.000184629843829498	CID	MS2		32.17581	29.5797466333333	25574	Control_CNB3_070917_03.raw	0/0	1.42969036102295			0	0.0005911
False	High	Sequest HT (A2)	Unambiguous	[R].EKPTWLEVDAGK.[M]		1	1	B5XNB5	B5XNB5	0	3	0.448	0	1	1	458.24169921875	1372.71054439625	-0.118119389053317	-5.40479166678172E-05	HCD	MS2	33.96929	19.81595	29.3357297541333	25340	Control_CNB3_070917_03.raw	0/0	2.49943614006042			0	5.097E-05
False	High	Sequest HT (A2)	Unambiguous	[K].VSLVYGQMNEPPGNR.[L]		1	2	A6TG36	A6TG36; B5XZM4	0	2	0.6769	0	1	1	830.910583496094	1660.81389036219	1.64066947769886	0.00136242109374507	CID	MS2		35.58	29.3318734826667	25337	Control_CNB3_070917_03.raw	0/0	3.25182247161865			0	4.473E-08
False	High	Sequest HT (A2)	Unambiguous	[K].VSLVYGQMNEPPGNR.[L]		1	2	A6TG36	A6TG36; B5XZM4	0	2	0.551	0	1	1	830.910583496094	1660.81389036219	1.64066947769886	0.00136242109374507	HCD	MS2	53.80032	40.815	29.3293488589333	25336	Control_CNB3_070917_03.raw	0/0	2.93971395492554			0	5.792E-07
False	High	Sequest HT (A2)	Unambiguous	[R].STGSYSLVTQQPLGGK.[A]		1	2	A6TGP0	B5XYF5; A6TGP0	0	2	0.5646	0	1	1	811.924255371094	1622.84123411219	1.73032148027302	0.00140401609382934	CID	MS2		32.215	29.3273695658667	25334	Control_CNB3_070917_03.raw	0/0	3.78908896446228			0	9.435E-08
False	High	Sequest HT (A2)	Unambiguous	[R].VAFQAVIK.[A]		1	1	B5XQC9	B5XQC9	0	2	0.8854	0	1	1	438.271118164063	875.534959698125	0.0513607446260448	2.24840625833167E-05	CID	MS2		27.73	29.3176052408	25325	Control_CNB3_070917_03.raw	0/0	1.91901624202728			0	0.0004624
False	High	Sequest HT (A2)	Unambiguous	[R].ALMEYDESLR.[SG]		1	2	A6TEN8	A6TEN8; B5XSS2	0	2	0.4979	0	1	1	613.790100097656	1226.57292356531	0.619079198758384	0.000379672656322327	CID	MS2		34.96	29.3090727629333	25314	Control_CNB3_070917_03.raw	0/0	2.3659930229187			0	0.0001001
False	High	Sequest HT (A2)	Unambiguous	[R].ELDKLEnSLGGIK.[D]	N7(Deamidated)	1	2	A6T4X1	A6T4X1; B5Y1K2	1	3	0.5368	0	1	1	472.924774169922	1416.75976924977	1.21279689528425	0.000572746588544633	HCD	MS2	80.26928	30.475	29.3067371712	25311	Control_CNB3_070917_03.raw	0/0	1.89989638328552			0	0.0001122
False	High	Sequest HT (A2)	Unambiguous	[K].TGVGVTDVLER.[L]		1	1	A6TCI3	A6TCI3	0	2	0.6455	0	1	1	573.313171386719	1145.61906614344	2.60837246890438	0.0014940967188295	CID	MS2		39.45995	29.3057560749333	25310	Control_CNB3_070917_03.raw	0/0	2.6772027015686			0	3.453E-05
False	High	Sequest HT (A2)	Unambiguous	[K].TGVGVTDVLER.[L]		1	1	A6TCI3	A6TCI3	0	2	0.6099	0	1	1	573.313171386719	1145.61906614344	2.60837246890438	0.0014940967188295	HCD	MS2	33.66482	33.1	29.3039685994667	25308	Control_CNB3_070917_03.raw	0/0	2.82436633110046			0	4.581E-05
False	High	Sequest HT (A2)	Unambiguous	[R].IEEALGEQAPFNGR.[K]		1	2	A6TD53	B5XV19; A6TD53	0	2	0.806	0	1	1	765.8818359375	1530.756395245	1.10973038575749	0.000849362499934614	CID	MS2		25.39606	29.2983136424	25302	Control_CNB3_070917_03.raw	0/0	2.99198031425476			0	2.243E-07
False	High	Sequest HT (A2)	Unambiguous	[R].IEEALGEQAPFNGR.[K]		1	2	A6TD53	B5XV19; A6TD53	0	2	0.7445	0	1	1	765.8818359375	1530.756395245	1.10973038575749	0.000849362499934614	HCD	MS2	51.22566	19.765	29.2966438330667	25300	Control_CNB3_070917_03.raw	0/0	3.20767736434937			0	5.51E-08
False	High	Sequest HT (A2)	Unambiguous	[K].VGLFGGAGVGK.[T]		1	2	A6TG36	A6TG36; B5XZM4	0	2	0.6609	0	1	1	481.277099609375	961.54692258875	0.395819373648672	0.000190299374992264	CID	MS2		36.445	29.2951252533333	25298	Control_CNB3_070917_03.raw	0/0	2.3014919757843			0	4.753E-07
False	High	Sequest HT (A2)	Unambiguous	[K].VILSGEVTRPVTVR.[G]		1	1	B5XNB2	B5XNB2	0	3	0.8571	0	1	1	509.306793212891	1525.90582637867	-0.148011293118878	-7.52837759894949E-05	CID	MS2		17.695	29.2942982146667	25297	Control_CNB3_070917_03.raw	0/0	1.04664587974548			0	7.527E-07
False	High	Sequest HT (A2)	Unambiguous	[K].VGLFGGAGVGK.[T]		1	2	A6TG36	A6TG36; B5XZM4	0	2	0.5455	0	1	1	481.277099609375	961.54692258875	0.395819373648672	0.000190299374992264	HCD	MS2	9.845146	26.17	29.2935333696	25296	Control_CNB3_070917_03.raw	0/0	1.86523544788361			0	4.775E-05
False	High	Sequest HT (A2)	Unambiguous	[K].AIAQVGTISANSDETVGK.[L]		1	3	A6TH53	O66026; B5Y368; A6TH53	0	2	0.781	0	1	1	880.955383300781	1760.90348997156	0.571974639279194	0.000503595781196964	CID	MS2		37.08	29.2736616664	25280	Control_CNB3_070917_03.raw	0/0	2.74417400360107			0	3.83E-06
False	High	Sequest HT (A2)	Unambiguous	[K].GFTSEITVTSnGK.[S]	N11(Deamidated)	1	1	P16481	P16481	0	2	0.8197	0	1	1	671.329467773438	1341.65165891688	-1.18711978891459	-0.000796351562429853	CID	MS2		27.33809	29.2480978789333	25253	Control_CNB3_070917_03.raw	0/0	3.65598583221436			0	3.495E-07
False	High	Sequest HT (A2)	Unambiguous	[K].GFTSEITVTSnGK.[S]	N11(Deamidated)	1	1	P16481	P16481	0	2	0.7155	0	1	1	671.329467773438	1341.65165891688	-1.18711978891459	-0.000796351562429853	HCD	MS2	4.749769	0.1633914	29.2473009410667	25251	Control_CNB3_070917_03.raw	0/0	2.39023923873901			0	0.0002092
False	High	Sequest HT (A2)	Unambiguous	[R].ITNITDVTPIPHnGcRPPK.[K]	N13(Deamidated); C15(Carbamidomethyl)	1	1	A6TEV0	A6TEV0	0	4	0.412	0	1	1	533.529663085938	2131.09682245375	0.175240191677932	9.336343755173E-05	CID	MS2		7.695895	29.2235573784	25236	Control_CNB3_070917_03.raw	0/0	2.33471608161926			0	3.199E-06
False	High	Sequest HT (A2)	Unambiguous	[R].ITNITDVTPIPHnGcRPPK.[K]	N13(Deamidated); C15(Carbamidomethyl)	1	1	A6TEV0	A6TEV0	0	4	0.6569	0	1	1	533.529602050781	2131.09657831313	0.0606791519302654	3.232828130173E-05	HCD	MS2	5.068643	9.599568	29.2219660696	25234	Control_CNB3_070917_03.raw	0/0	3.4083468914032			0	9.523E-09
False	High	Sequest HT (A2)	Unambiguous	[R].AAVPADWAVGDK.[T]		1	1	Q9F663	Q9F663	0	2	0.7607	0	1	1	600.306274414063	1199.60527219813	-0.200975964323299	-0.000120545937420502	CID	MS2		25.33187	29.2211054701333	25233	Control_CNB3_070917_03.raw	0/0	1.62620210647583			0	1.113E-05
False	High	Sequest HT (A2)	Unambiguous	[R].SQQQAGLLDTPIR.[Y]		1	1	Q9F663	Q9F663	0	2	0.7436	0	1	1	713.886108398438	1426.76494016688	0.0510573793875974	3.64234375638262E-05	CID	MS2		9.744286	29.2202097477333	25232	Control_CNB3_070917_03.raw	0/0	3.11770606040955			0	2.339E-07
False	High	Sequest HT (A2)	Unambiguous	[R].AAVPADWAVGDK.[T]		1	1	Q9F663	Q9F663	0	2	0.7136	0	1	1	600.306274414063	1199.60527219813	-0.200975964323299	-0.000120545937420502	HCD	MS2	59.57492	18.75629	29.2194763461333	25231	Control_CNB3_070917_03.raw	0/0	2.12776565551758			0	1.008E-05
False	High	Sequest HT (A2)	Unambiguous	[R].EKPTWLEVDAGK.[M]		1	1	B5XNB5	B5XNB5	0	2	0.2642	0	1	1	686.857971191406	1372.70866575281	-1.4866841045255	-0.00102039359376249	HCD	MS2	63.85224	30.4	29.2110915352	25223	Control_CNB3_070917_03.raw	0/0	1.58871650695801			0	3.775E-05
False	High	Sequest HT (A2)	Unambiguous	[K].GAVPGATGSDLIVKPAVK.[A]		1	1	A6TEX2	A6TEX2	0	2	0.748	0	1	1	840.488037109375	1679.96879758875	-0.148062995925281	-0.000124370625030679	CID	MS2		35.43	29.1989411133333	25214	Control_CNB3_070917_03.raw	0/0	2.4591658115387			0	3.421E-07
False	High	Sequest HT (A2)	Unambiguous	[K].GAVPGATGSDLIVKPAVK.[A]		1	1	A6TEX2	A6TEX2	0	2	0.6754	0	1	1	840.488037109375	1679.96879758875	-0.148062995925281	-0.000124370625030679	HCD	MS2	20.71364	25.975	29.1971315464	25212	Control_CNB3_070917_03.raw	0/0	3.44547867774963			0	2.608E-09
False	High	Sequest HT (A2)	Unambiguous	[K].LGADGNALFR.[Q]		1	1	A6T6F6	A6T6F6	0	2	0.5795	0	1	1	517.275756835938	1033.54423704188	1.66210082626718	0.000858925937563981	CID	MS2		33.1	29.1861526605333	25202	Control_CNB3_070917_03.raw	0/0	1.94615840911865			0	0.0006988
False	High	Sequest HT (A2)	Unambiguous	[K].LGADGNALFR.[Q]		1	1	A6T6F6	A6T6F6	0	2	0.4495	0	1	1	517.275756835938	1033.54423704188	1.66210082626718	0.000858925937563981	HCD	MS2	0	41.865	29.1846259989333	25200	Control_CNB3_070917_03.raw	0/0	1.976109623909			0	0.0005383
False	High	Sequest HT (A2)	Unambiguous	[K].EIMQVALNQAK.[G]		1	2	A6TEI3	A6TEI3; B5XSX9	0	2	0.4422	0	1	1	622.8369140625	1244.666551495	-0.146083280714491	-9.09124998997868E-05	CID	MS2		30.835	29.1789427466667	25194	Control_CNB3_070917_03.raw	0/0	2.51355528831482			0	1.439E-05
False	High	Sequest HT (A2)	Unambiguous	[K].EIMQVALNQAK.[G]		1	2	A6TEI3	A6TEI3; B5XSX9	0	2	0.2291	0	1	1	622.8369140625	1244.666551495	-0.146083280714491	-9.09124998997868E-05	HCD	MS2	29.57551	35.02053	29.1773720442667	25192	Control_CNB3_070917_03.raw	0/0	1.79116106033325			0	0.0001266
False	High	Sequest HT (A2)	Unambiguous	[R].FTAEGVQEIDYK.[D]		1	1	B5Y306	B5Y306	0	2	0.8596	0	1	1	700.3408203125	1399.674363995	0.269594922574761	0.000188672500030407	CID	MS2		19.96027	29.3364586981333	25341	Control_CNB3_070917_03.raw	0/0	3.55794429779053			0	1.436E-07
False	High	Sequest HT (A2)	Unambiguous	[R].EKPTWLEVDAGK.[M]		1	1	B5XNB5	B5XNB5	0	3	0.5044	0	1	1	458.24169921875	1372.71054439625	-0.118119389053317	-5.40479166678172E-05	CID	MS2		12.8526	29.337392184	25342	Control_CNB3_070917_03.raw	0/0	2.28460550308228			0	7.111E-05
False	High	Sequest HT (A2)	Unambiguous	[R].QQDLVDYSPVSEK.[H]		2	10	P0A3M1; P37323	P96348; P0A3M1; P0A9Z9; P30896; P0A9Z8; Q9S424; P05192; P37323; Q9AHN9; P0AD64	0	2	0.5535	0	1	1	754.368713378906	1507.73015012781	1.77183068562043	0.00133571890614803	HCD	MS2	22.29557	28.825	29.3389732173333	25344	Control_CNB3_070917_03.raw	0/0	2.70833015441895			0	2.677E-05
False	High	Sequest HT (A2)	Unambiguous	[R].QQDLVDYSPVSEK.[H]		2	10	P0A3M1; P37323	P96348; P0A3M1; P0A9Z9; P30896; P0A9Z8; Q9S424; P05192; P37323; Q9AHN9; P0AD64	0	2	0.4915	0	1	1	754.368713378906	1507.73015012781	1.77183068562043	0.00133571890614803	CID	MS2		38.86	29.3407918453333	25346	Control_CNB3_070917_03.raw	0/0	1.77343225479126			0	5.598E-05
False	High	Sequest HT (A2)	Unambiguous	[R].SQQQAGLLDTPIR.[Y]		1	1	Q9F663	Q9F663	0	2	0.719	0	1	1	713.886352539063	1426.76542844813	0.393287035572765	0.000280564062563826	CID	MS2		5.737512	29.5788481864	25573	Control_CNB3_070917_03.raw	0/0	3.30528378486633			0	2.072E-07
False	High	Sequest HT (A2)	Unambiguous	[R].AAVPADWAVGDK.[T]		1	1	Q9F663	Q9F663	0	2	0.5455	0	1	1	600.306579589844	1199.60588254969	0.307817598008762	0.000184629843829498	HCD	MS2	33.73325	24.67	29.5781148525333	25572	Control_CNB3_070917_03.raw	0/0	1.98191857337952			0	0.0005348
False	High	Sequest HT (A2)	Unambiguous	[K].HYYLGNAEEIAAK.[A]		1	1	B5XZB2	B5XZB2	0	2	0.7143	0	1	1	739.868469238281	1478.72966184656	1.51660578779901	0.00112132328126791	CID	MS2		43.12	29.5410561674667	25540	Control_CNB3_070917_03.raw	0/0	1.82339978218079			0	7.694E-06
False	High	Sequest HT (A2)	Unambiguous	[K].HYYLGNAEEIAAK.[A]		1	1	B5XZB2	B5XZB2	0	2	0.5926	0	1	1	739.868469238281	1478.72966184656	1.51660578779901	0.00112132328126791	HCD	MS2	67.22545	33.1	29.5391749232	25538	Control_CNB3_070917_03.raw	0/0	2.69812059402466			0	4.201E-08
False	High	Sequest HT (A2)	Unambiguous	[K].NVEFFEAR.[R]		2	2	A6THB4; B5Y305	A6THB4; B5Y305	0	2	0.8349	0	1	1	506.248291015625	1011.48930540125	-0.11429556005665	-5.78043749328572E-05	CID	MS2		23.61748	29.5242636429333	25520	Control_CNB3_070917_03.raw	0/0	2.18018817901611			0	0.0002542
False	High	Sequest HT (A2)	Unambiguous	[R].VGGSTYQVPVEVRPVR.[R]		1	2	A6TEX9	A6TEX9; B5XN86	0	3	0.8908	0	1	1	581.65673828125	1742.95566158375	0.498202106885655	0.000289447916732873	CID	MS2		9.74626	29.5234277466667	25519	Control_CNB3_070917_03.raw	0/0	2.38471961021423			0	3.572E-06
False	High	Sequest HT (A2)	Unambiguous	[K].EATFIEGDIR.[N]		1	1	P45602	P45602	0	2	0.5782	0	1	1	575.790344238281	1150.57341184656	-0.405843940973509	-0.000233476718676684	CID	MS2		27.985	29.50255156	25506	Control_CNB3_070917_03.raw	0/0	2.10812902450562			0	3.191E-05
False	High	Sequest HT (A2)	Unambiguous	[K].EATFIEGDIR.[N]		1	1	P45602	P45602	0	2	0.5938	0	1	1	575.790344238281	1150.57341184656	-0.405843940973509	-0.000233476718676684	HCD	MS2	58.73919	28.39	29.5012164576	25504	Control_CNB3_070917_03.raw	0/0	1.91897535324097			0	0.000457
False	High	Sequest HT (A2)	Unambiguous	[K].SLEEAGAEVEVK.[-]		1	2	A6TGN9	P0A299; A6TGN9	0	2	0.4686	0	1	1	630.819519042969	1260.63176145594	-0.0206595317600198	-1.30220312257734E-05	CID	MS2		18.04	29.4995266314667	25502	Control_CNB3_070917_03.raw	0/0	3.18406939506531			0	1.909E-06
False	High	Sequest HT (A2)	Unambiguous	[K].SLEEAGAEVEVK.[-]		1	2	A6TGN9	P0A299; A6TGN9	0	2	0.4699	0	1	1	630.819519042969	1260.63176145594	-0.0206595317600198	-1.30220312257734E-05	HCD	MS2	4.527152	27.58	29.4978081517333	25500	Control_CNB3_070917_03.raw	0/0	2.48775291442871			0	9.823E-06
False	High	Sequest HT (A2)	Unambiguous	[K].INPAGAPNYVPGEYK.[L]		1	2	A6T5H9	A6T5H9; B5Y0U3	0	2	0.7303	0	1	1	795.402160644531	1589.79704465906	0.762103558989927	0.000605794531225001	CID	MS2		17.11	29.4960937050667	25498	Control_CNB3_070917_03.raw	0/0	2.66911625862122			0	4.192E-06
False	High	Sequest HT (A2)	Unambiguous	[K].INPAGAPNYVPGEYK.[L]		1	2	A6T5H9	A6T5H9; B5Y0U3	0	2	0.5366	0	1	1	795.401306152344	1589.79533567469	-0.312867414924276	-0.000248697656274999	HCD	MS2	19.47787	25.62065	29.4946353362667	25496	Control_CNB3_070917_03.raw	0/0	2.46186804771423			0	1.827E-06
False	High	Sequest HT (A2)	Unambiguous	[R].AGENVGVLLR.[G]		1	1	A6TEX7	A6TEX7	0	2	0.3849	0	1	1	514.298828125	1027.59037962	0.885810946317187	0.000455125000144108	CID	MS2		24.3485	29.4937459029333	25495	Control_CNB3_070917_03.raw	0/0	2.38666415214539			0	1.059E-05
False	High	Sequest HT (A2)	Unambiguous	[R].AGENVGVLLR.[G]		1	1	A6TEX7	A6TEX7	0	2	0.6335	0	1	1	514.298828125	1027.59037962	0.885810946317187	0.000455125000144108	HCD	MS2	0	17.02766	29.4921352434667	25493	Control_CNB3_070917_03.raw	0/0	2.50954818725586			0	3.885E-06
False	High	Sequest HT (A2)	Unambiguous	[K].GAVPGATGSDLIVKPAVK.[A]		1	1	A6TEX2	A6TEX2	0	2	0.6553	0	1	1	840.488830566406	1679.97038450281	0.796546112181035	0.000669086406219321	HCD	MS2	32.75698	36.78	29.5839060493333	25579	Control_CNB3_070917_03.raw	0/0	3.79961657524109			0	2.887E-11
False	High	Sequest HT (A2)	Unambiguous	[K].AVAAGMNPMDLK.[R]		1	3	A6TH53	O66026; B5Y368; A6TH53	0	2	0.5283	0	1	1	609.309509277344	1217.61174192469	8.25528969595122	0.00502582734372936	HCD	MS2	48.29495	24.79	29.48642538	25487	Control_CNB3_070917_03.raw	0/0	2.64781785011292			0	0.0001281
False	High	Sequest HT (A2)	Unambiguous	[K].VANLGSLGDQVNVK.[A]		2	2	A6THB4; B5Y305	A6THB4; B5Y305	0	2	0.3593	0	1	1	707.389221191406	1413.77116575281	1.0945226097918	0.000773701406160399	HCD	MS2	75.52282	37.875	29.4797404706667	25479	Control_CNB3_070917_03.raw	0/0	1.67063593864441			0	8.252E-06
False	High	Sequest HT (A2)	Unambiguous	[K].VVLcGAVLAR.[V]	C4(Carbamidomethyl)	2	9	P0A3M1; P37323	P96348; P0A3M1; P0A9Z9; P30896; P0A9Z8; Q9S424; P37323; Q9AHN9; P0AD64	0	2	0.4737	0	1	1	529.312927246094	1057.61857786219	-0.0789488833855144	-4.17489061810272E-05	CID	MS2		25.435	29.4744612786667	25473	Control_CNB3_070917_03.raw	0/0	2.28240847587585			0	1.188E-05
False	High	Sequest HT (A2)	Unambiguous	[K].VVLcGAVLAR.[V]	C4(Carbamidomethyl)	2	9	P0A3M1; P37323	P96348; P0A3M1; P0A9Z9; P30896; P0A9Z8; Q9S424; P37323; Q9AHN9; P0AD64	0	2	0.34	0	1	1	529.312927246094	1057.61857786219	-0.0789488833855144	-4.17489061810272E-05	HCD	MS2	34.59334	34.24	29.4730508909333	25471	Control_CNB3_070917_03.raw	0/0	1.49510014057159			0	3.383E-05
False	High	Sequest HT (A2)	Unambiguous	[K].HQKPVPALNQPGGIVEK.[E]		1	2	A6TEW1	B5XNA4; A6TEW1	0	3	0.7508	0	1	1	604.676086425781	1812.01370601734	0.586953600072447	0.000354522447954272	CID	MS2		15.68587	29.4391334392	25444	Control_CNB3_070917_03.raw	0/0	3.25348019599915			0	3.52E-08
False	High	Sequest HT (A2)	Unambiguous	[K].QLLEYDDVANDQR.[R]		1	2	A6T4P1	B5Y1T9; A6T4P1	0	2	0.7385	0	1	1	789.873840332031	1578.74040403406	0.610432626214984	0.000481857031331856	CID	MS2		25.24	29.4331420501333	25439	Control_CNB3_070917_03.raw	0/0	2.83439755439758	4183597	29.3331756591797	0	6.543E-07
False	High	Sequest HT (A2)	Unambiguous	[K].QLLEYDDVANDQR.[R]		1	2	A6T4P1	B5Y1T9; A6T4P1	0	2	0.764	0	1	1	789.873840332031	1578.74040403406	0.610432626214984	0.000481857031331856	HCD	MS2	0	25.48	29.4317572410667	25437	Control_CNB3_070917_03.raw	0/0	2.67256188392639	4183597	29.3331756591797	0	9.113E-06
False	High	Sequest HT (A2)	Unambiguous	[K].QAIVAEVSEVAK.[G]		1	2	P0A297	P41190; P0A297	0	2	0.5427	0	1	1	622.348266601563	1243.68925657313	0.0110342073573424	6.86156249685155E-06	CID	MS2		24.115	29.4228240381333	25427	Control_CNB3_070917_03.raw	0/0	1.63935112953186	6895003.5	29.5315017700195	0	3.221E-05
False	High	Sequest HT (A2)	Unambiguous	[K].QAIVAEVSEVAK.[G]		1	2	P0A297	P41190; P0A297	0	2	0.4593	0	1	1	622.348266601563	1243.68925657313	0.0110342073573424	6.86156249685155E-06	HCD	MS2	37.72134	39.92313	29.4212367338667	25425	Control_CNB3_070917_03.raw	0/0	1.72083580493927	6895003.5	29.5315017700195	0	2.363E-05
False	High	Sequest HT (A2)	Unambiguous	[K].DLEHPIEVPVGK.[A]		1	2	A6TG36	A6TG36; B5XZM4	0	3	0.5968	0	1	1	444.910308837891	1332.71637325367	0.436187276603951	0.000193771223924462	CID	MS2		21.7271	29.4193096272	25423	Control_CNB3_070917_03.raw	0/0	2.4752471446991			0	5.102E-06
False	High	Sequest HT (A2)	Unambiguous	[K].GKPFAPLLEK.[N]		1	1	A6TEW9	A6TEW9	0	3	0.2949	0	1	1	367.22265625	1099.65341549	2.1902221567201	0.000802826666737625	CID	MS2		22.51	29.4039412546667	25408	Control_CNB3_070917_03.raw	0/0	2.16990184783936			0	2.102E-05
False	High	Sequest HT (A2)	Unambiguous	[R].ITNITDVTPIPHnGcRPPK.[K]	N13(Deamidated); C15(Carbamidomethyl)	1	1	A6TEV0	A6TEV0	0	3	0.476	0	1	1	711.037719726563	2131.09860591969	1.01211734865285	0.000718973229228463	CID	MS2		23.90426	29.3765404778667	25380	Control_CNB3_070917_03.raw	0/0	2.50335144996643			0	1.132E-05
False	High	Sequest HT (A2)	Unambiguous	[R].ITNITDVTPIPHnGcRPPK.[K]	N13(Deamidated); C15(Carbamidomethyl)	1	1	A6TEV0	A6TEV0	0	3	0.6057	0	1	1	711.03759765625	2131.09823970875	0.840275789031352	0.000596902916728463	HCD	MS2	4.845191	17.305	29.3748321098667	25378	Control_CNB3_070917_03.raw	0/0	3.16933584213257			0	1.952E-10
False	High	Sequest HT (A2)	Unambiguous	[R].HYAHVDcPGHADYVK.[N]	C7(Carbamidomethyl)	1	1	A6TEX7	A6TEX7	0	3	0.5404	0	1	1	590.266723632813	1768.78561763844	-0.223922825937667	-0.000132023854222988	CID	MS2		31.87	29.3636890317333	25369	Control_CNB3_070917_03.raw	0/0	2.85011339187622	7243000.875	29.4825954437256	0	2.354E-07
False	High	Sequest HT (A2)	Unambiguous	[R].HYAHVDcPGHADYVK.[N]	C7(Carbamidomethyl)	1	1	A6TEX7	A6TEX7	0	3	0.4731	0	1	1	590.266723632813	1768.78561763844	-0.223922825937667	-0.000132023854222988	HCD	MS2	13.63217	22.075	29.3619575250667	25367	Control_CNB3_070917_03.raw	0/0	3.33705806732178	7243000.875	29.4825954437256	0	1.791E-08
False	High	Sequest HT (A2)	Unambiguous	[K].VANLGSLGDQVNVK.[A]		2	2	A6THB4; B5Y305	A6THB4; B5Y305	0	2	0.4474	0	1	1	707.389221191406	1413.77116575281	1.0945226097918	0.000773701406160399	CID	MS2		33.1	29.4813128773333	25481	Control_CNB3_070917_03.raw	0/0	1.9024738073349			0	2.629E-05
False	High	Sequest HT (A2)	Unambiguous	[K].VcSGGIVGLGESVK.[D]	C2(Carbamidomethyl)	1	1	A6T6L5	A6T6L5	0	2	0.5055	0	1	1	681.356323242188	1361.70536985438	-2.90574908140783	-0.00197839281251433	CID	MS2		31.675	30.4037877570667	26389	Control_CNB3_070917_03.raw	0/0	2.72866106033325			0	4.545E-06
False	High	Sequest HT (A2)	Unambiguous	[K].SLEEAGAEVEVK.[-]		1	2	A6TGN9	P0A299; A6TGN9	0	2	0.4535	0	1	1	630.819580078125	1260.63188352625	0.0761731149417436	4.80131250242266E-05	CID	MS2		23.08718	29.8733126709333	25855	Control_CNB3_070917_03.raw	0/0	3.44195461273193			0	2.976E-07
False	High	Sequest HT (A2)	Unambiguous	[R].FAAYFQQGNMESNGK.[Y]		1	2	A6TGT4	B5XY03; A6TGT4	0	2	0.6914	0	1	1	846.379272460938	1691.75126829188	1.79541010857916	0.00151869093747337	HCD	MS2	22.95453	17.965	29.8796874170667	25862	Control_CNB3_070917_03.raw	0/0	2.4270966053009			0	8.469E-07
False	High	Sequest HT (A2)	Unambiguous	[R].AGENVGVLLR.[G]		1	1	A6TEX7	A6TEX7	0	2	0.3349	0	1	1	514.298461914063	1027.58964719813	0.173053666458103	8.89140626441076E-05	CID	MS2		27.57653	30.2271458973333	26198	Control_CNB3_070917_03.raw	0/0	2.18304252624512			0	1.405E-05
False	High	Sequest HT (A2)	Unambiguous	[K].VANLGSLGDQVNVK.[A]		2	2	A6THB4; B5Y305	A6THB4; B5Y305	0	2	0.6207	0	1	1	707.388916015625	1413.77055540125	0.66280335753319	0.000468525624910399	CID	MS2		16.62696	30.2262994293333	26197	Control_CNB3_070917_03.raw	0/0	2.89791798591614			0	2.587E-07
False	High	Sequest HT (A2)	Unambiguous	[R].AGENVGVLLR.[G]		1	1	A6TEX7	A6TEX7	0	2	0.3822	0	1	1	514.298461914063	1027.58964719813	0.173053666458103	8.89140626441076E-05	HCD	MS2	9.72896	24.475	30.2255681069333	26196	Control_CNB3_070917_03.raw	0/0	2.24674773216248			0	4.4E-05
False	High	Sequest HT (A2)	Unambiguous	[K].VANLGSLGDQVNVK.[A]		2	2	A6THB4; B5Y305	A6THB4; B5Y305	0	2	0.7757	0	1	1	707.388916015625	1413.77055540125	0.66280335753319	0.000468525624910399	HCD	MS2	0	0.05196757	30.2254919464	26195	Control_CNB3_070917_03.raw	0/0	1.06879436969757			0	0.000216
False	High	Sequest HT (A2)	Unambiguous	[K].IMIDLDGTENK.[S]		1	2	A6TD53	B5XV19; A6TD53	0	2	0.2329	0	1	1	624.81103515625	1248.6147936825	0.612425042637673	0.000382341249974161	CID	MS2		29.4	30.2225872725333	26193	Control_CNB3_070917_03.raw	0/0	2.18577337265015			0	3.435E-05
False	High	Sequest HT (A2)	Unambiguous	[K].IMIDLDGTENK.[S]		1	2	A6TD53	B5XV19; A6TD53	0	2	0.1691	0	1	1	624.81103515625	1248.6147936825	0.612425042637673	0.000382341249974161	HCD	MS2	48.86375	28.99	30.2202102664	26192	Control_CNB3_070917_03.raw	0/0	2.06563782691956			0	9.035E-05
False	High	Sequest HT (A2)	Unambiguous	[K].VVLcGAVLAR.[V]	C4(Carbamidomethyl)	2	9	P0A3M1; P37323	P96348; P0A3M1; P0A9Z9; P30896; P0A9Z8; Q9S424; P37323; Q9AHN9; P0AD64	0	2	0.5321	0	1	1	529.313598632813	1057.61992063563	1.19067076929092	0.000629637812568973	CID	MS2		22.975	30.2084396757333	26178	Control_CNB3_070917_03.raw	0/0	2.17958045005798			0	3.375E-05
False	High	Sequest HT (A2)	Unambiguous	[K].VVLcGAVLAR.[V]	C4(Carbamidomethyl)	2	9	P0A3M1; P37323	P96348; P0A3M1; P0A9Z9; P30896; P0A9Z8; Q9S424; P37323; Q9AHN9; P0AD64	0	2	0.2372	0	1	1	529.313598632813	1057.61992063563	1.19067076929092	0.000629637812568973	HCD	MS2	44.10434	26.41216	30.2070149821333	26176	Control_CNB3_070917_03.raw	0/0	1.55672359466553			0	8.44E-05
False	High	Sequest HT (A2)	Unambiguous	[K].HYYLGNAEEIAAK.[A]		1	1	B5XZB2	B5XZB2	0	2	0.7224	0	1	1	739.868286132813	1478.72929563563	1.26895302046335	0.000938217812517905	CID	MS2		29.875	30.2062276706667	26175	Control_CNB3_070917_03.raw	0/0	2.62746477127075			0	8.77E-08
False	High	Sequest HT (A2)	Unambiguous	[K].LADVLAAAEAR.[A]		1	1	A6THB4	A6THB4	0	2	0.4335	0	1	1	550.309814453125	1099.61235227625	1.5947338559213	0.000876793125030417	CID	MS2		9.371037	30.2049690957333	26174	Control_CNB3_070917_03.raw	0/0	2.32634115219116			0	1.101E-06
False	High	Sequest HT (A2)	Unambiguous	[K].HYYLGNAEEIAAK.[A]		1	1	B5XZB2	B5XZB2	0	2	0.7994	0	1	1	739.868286132813	1478.72929563563	1.26895302046335	0.000938217812517905	HCD	MS2	4.933486	19.765	30.2042858853333	26173	Control_CNB3_070917_03.raw	0/0	3.29280376434326			0	6.373E-09
False	High	Sequest HT (A2)	Unambiguous	[K].LADVLAAAEAR.[A]		1	1	A6THB4	A6THB4	0	2	0.4659	0	1	1	550.309814453125	1099.61235227625	1.5947338559213	0.000876793125030417	HCD	MS2	59.88499	11.29096	30.2035984490667	26172	Control_CNB3_070917_03.raw	0/0	1.75971412658691			0	4.868E-05
False	High	Sequest HT (A2)	Unambiguous	[K].LTLGSALAAPQR.[Q]		1	1	Q9F663	Q9F663	0	2	0.5545	0	1	1	599.351745605469	1197.69621458094	1.01661185915075	0.000608795468792778	CID	MS2		16.94668	30.2027900722667	26171	Control_CNB3_070917_03.raw	0/0	3.03310084342957			0	3.193E-08
False	High	Sequest HT (A2)	Unambiguous	[K].AVAAGMNPMDLK.[R]		1	3	A6TH53	O66026; B5Y368; A6TH53	0	2	0.6933	0	1	1	609.305297851563	1217.60331907313	1.33771424430065	0.000814401562479361	CID	MS2		10.35599	30.2018901584	26170	Control_CNB3_070917_03.raw	0/0	3.12749004364014			0	5.897E-05
False	High	Sequest HT (A2)	Unambiguous	[K].LTLGSALAAPQR.[Q]		1	1	Q9F663	Q9F663	0	2	0.751	0	1	1	599.351745605469	1197.69621458094	1.01661185915075	0.000608795468792778	HCD	MS2	19.05673	15.42955	30.2000087850667	26169	Control_CNB3_070917_03.raw	0/0	2.48731064796448			0	7.008E-06
False	High	Sequest HT (A2)	Unambiguous	[K].AIAQVGTISANSDETVGK.[L]		1	3	A6TH53	O66026; B5Y368; A6TH53	0	2	0.502	0	1	1	880.955810546875	1760.90434446375	1.05723273611087	0.000930841874946964	HCD	MS2	0	16.87	30.1686665554667	26140	Control_CNB3_070917_03.raw	0/0	2.55035281181335			0	7.789E-05
False	High	Sequest HT (A2)	Unambiguous	[R].NVAGMENANSTEFVPDcK.[Y]	C17(Carbamidomethyl)	1	2	A6TD54	B5XV18; A6TD54	0	2	1	0	1	1	991.933227539063	1982.85917844813	0.467354700715309	0.000463349062403751	CID	MS2		35.715	30.1669210077333	26138	Control_CNB3_070917_03.raw	0/0	3.22139596939087	7141415.25	30.2058219909668	0	1.963E-08
False	High	Sequest HT (A2)	Unambiguous	[R].NVAGMENANSTEFVPDcK.[Y]	C17(Carbamidomethyl)	1	2	A6TD54	B5XV18; A6TD54	0	2	0.9179	0	1	1	991.933837890625	1982.86039915125	1.08298273359292	0.00107370062490375	HCD	MS2	0	26.305	30.1650373394667	26136	Control_CNB3_070917_03.raw	0/0	4.63209629058838	7141415.25	30.2058219909668	0	3.062E-10
False	High	Sequest HT (A2)	Unambiguous	[R].ALGMTDELAHSSIR.[F]		1	2	A6TCF1	A6TCF1; B5XNJ7	0	2	0.6483	0	1	1	750.878234863281	1500.74919309656	1.1263830589124	0.00084520828136192	CID	MS2		33.34	30.151375664	26121	Control_CNB3_070917_03.raw	0/0	2.35801696777344	1849412.375	30.1202239990234	0	1.587E-05
False	High	Sequest HT (A2)	Unambiguous	[R].ALGMTDELAHSSIR.[F]		1	2	A6TCF1	A6TCF1; B5XNJ7	0	2	0.5285	0	1	1	750.878234863281	1500.74919309656	1.1263830589124	0.00084520828136192	HCD	MS2	25.33381	23.785	30.1496398626667	26119	Control_CNB3_070917_03.raw	0/0	2.45667386054993	1849412.375	30.1202239990234	0	0.0001432
False	High	Sequest HT (A2)	Unambiguous	[K].DLEHPIEVPVGK.[A]		1	2	A6TG36	A6TG36; B5XZM4	0	3	0.6407	0	1	1	444.91015625	1332.71591549	0.0927054370073445	4.11833332994623E-05	CID	MS2		26.30159	30.1475499616	26117	Control_CNB3_070917_03.raw	0/0	2.31156516075134			0	1.572E-06
False	High	Sequest HT (A2)	Unambiguous	[K].HQKPVPALNQPGGIVEK.[E]		1	2	A6TEW1	B5XNA4; A6TEW1	0	3	0.8169	0	1	1	604.675964355469	1812.01333980641	0.384851843759725	0.000232452135454272	CID	MS2		23.275	30.1466196674667	26116	Control_CNB3_070917_03.raw	0/0	2.8361713886261			0	2.173E-08
False	High	Sequest HT (A2)	Unambiguous	[K].DLEHPIEVPVGK.[A]		1	2	A6TG36	A6TG36; B5XZM4	0	3	0.6691	0	1	1	444.91015625	1332.71591549	0.0927054370073445	4.11833332994623E-05	HCD	MS2	14.33859	20.69634	30.1457487954667	26115	Control_CNB3_070917_03.raw	0/0	2.78004336357117			0	1.157E-06
False	High	Sequest HT (A2)	Unambiguous	[K].HQKPVPALNQPGGIVEK.[E]		1	2	A6TEW1	B5XNA4; A6TEW1	0	3	0.8225	0	1	1	604.675964355469	1812.01333980641	0.384851843759725	0.000232452135454272	HCD	MS2	35.53357	17.20617	30.1450739698667	26114	Control_CNB3_070917_03.raw	0/0	2.92537784576416			0	1.823E-07
False	High	Sequest HT (A2)	Unambiguous	[K].QVIGQVAADLR.[A]		1	2	A6TEV7	A6TEV7; B5XNA8	0	2	0.6463	0	1	1	585.335571289063	1169.66386594813	0.144552768036626	8.45390625272557E-05	CID	MS2		9.952676	30.1442571530667	26113	Control_CNB3_070917_03.raw	0/0	2.29315280914307			0	4.867E-06
False	High	Sequest HT (A2)	Unambiguous	[K].QAIVAEVSEVAK.[G]		1	2	P0A297	P41190; P0A297	0	2	0.9171	0	1	1	622.348449707031	1243.68962278406	0.305489546265639	0.000189967031246852	CID	MS2		10.75648	30.1433678024	26112	Control_CNB3_070917_03.raw	0/0	1.93445348739624			0	3.881E-06
False	High	Sequest HT (A2)	Unambiguous	[K].QVIGQVAADLR.[A]		1	2	A6TEV7	A6TEV7; B5XNA8	0	2	0.6227	0	1	1	585.335571289063	1169.66386594813	0.144552768036626	8.45390625272557E-05	HCD	MS2	16.36573	12.11727	30.1426697989333	26111	Control_CNB3_070917_03.raw	0/0	2.20187711715698			0	3.017E-06
False	High	Sequest HT (A2)	Unambiguous	[R].GADVALIGTADGVK.[T]		1	2	A6TDS5	A6TDS5; B5XUC4	0	2	0.5134	0	1	1	643.851806640625	1286.69633665125	0.994929796011911	0.000640085625036591	CID	MS2		32.44	30.1387431264	26108	Control_CNB3_070917_03.raw	0/0	2.97635173797607			0	9.382E-06
False	High	Sequest HT (A2)	Unambiguous	[R].GADVALIGTADGVK.[T]		1	2	A6TDS5	A6TDS5; B5XUC4	0	2	0.4315	0	1	1	643.851806640625	1286.69633665125	0.994929796011911	0.000640085625036591	HCD	MS2	42.78331	22.735	30.1370658074667	26106	Control_CNB3_070917_03.raw	0/0	2.40973353385925			0	9.673E-08
False	High	Sequest HT (A2)	Unambiguous	[K].SLEEAGAEVEVK.[-]		1	2	A6TGN9	P0A299; A6TGN9	0	2	0.3969	0	1	1	630.819702148438	1260.63212766688	0.26983840834527	0.000170083437524227	HCD	MS2	40.38937	21.90764	30.2280016208	26199	Control_CNB3_070917_03.raw	0/0	1.93809485435486			0	3.366E-05
False	High	Sequest HT (A2)	Unambiguous	[K].SLEEAGAEVEVK.[-]		1	2	A6TGN9	P0A299; A6TGN9	0	2	0.4167	0	1	1	630.819702148438	1260.63212766688	0.26983840834527	0.000170083437524227	CID	MS2		20.94485	30.2293785712	26201	Control_CNB3_070917_03.raw	0/0	3.35839819908142			0	8.77E-06
False	High	Sequest HT (A2)	Unambiguous	[K].AFNEMQPIVDR.[Q]		1	2	B5Y237	P45601; B5Y237	0	2	0.6593	0	1	1	660.323913574219	1319.64055051844	-0.527652166013905	-0.00034815578112557	HCD	MS2	2.490213	8.34542	30.2479254904	26217	Control_CNB3_070917_03.raw	0/0	2.7288773059845			0	2.431E-06
False	High	Sequest HT (A2)	Unambiguous	[R].VGGSTYQVPVEVRPVR.[R]		1	2	A6TEX9	A6TEX9; B5XN86	0	3	0.8929	0	1	1	581.65673828125	1742.95566158375	0.498202106885655	0.000289447916732873	CID	MS2		7.212632	30.2487379933333	26218	Control_CNB3_070917_03.raw	0/0	3.07787489891052			0	1.122E-06
False	High	Sequest HT (A2)	Unambiguous	[K].VSLVYGQMNEPPGNR.[L]		1	2	A6TG36	A6TG36; B5XZM4	0	2	0.757	0	1	1	830.909729003906	1660.81218137781	0.611663645801704	0.00050792890624507	CID	MS2		40.39	30.397007484	26381	Control_CNB3_070917_03.raw	0/0	3.58300542831421			0	2.604E-09
False	High	Sequest HT (A2)	Unambiguous	[R].HYAHVDcPGHADYVK.[N]	C7(Carbamidomethyl)	1	1	A6TEX7	A6TEX7	0	4	0.7195	0	1	1	442.952087402344	1768.78651971938	0.286077213936818	0.000126502343713142	CID	MS2		16.75498	30.3959921485333	26380	Control_CNB3_070917_03.raw	0/0	3.03061413764954			0	8.506E-10
False	High	Sequest HT (A2)	Unambiguous	[K].VSLVYGQMNEPPGNR.[L]		1	2	A6TG36	A6TG36; B5XZM4	0	2	0.7377	0	1	1	830.909729003906	1660.81218137781	0.611663645801704	0.00050792890624507	HCD	MS2	6.965208	29.83	30.3951422696	26379	Control_CNB3_070917_03.raw	0/0	3.65519285202026			0	6.903E-11
False	High	Sequest HT (A2)	Unambiguous	[R].HYAHVDcPGHADYVK.[N]	C7(Carbamidomethyl)	1	1	A6TEX7	A6TEX7	0	4	0.4377	0	1	1	442.952087402344	1768.78651971938	0.286077213936818	0.000126502343713142	HCD	MS2	15.68579	13.67084	30.3944569525333	26378	Control_CNB3_070917_03.raw	0/0	3.45273756980896			0	4.446E-10
False	High	Sequest HT (A2)	Unambiguous	[R].ALMEYDESLR.[SG]		1	2	A6TEN8	A6TEN8; B5XSS2	0	2	0.6541	0	1	1	613.789855957031	1226.57243528406	0.220993163347245	0.000135532031322327	CID	MS2		15.8346	30.3936965613333	26377	Control_CNB3_070917_03.raw	0/0	2.65925049781799			0	5.263E-06
False	High	Sequest HT (A2)	Unambiguous	[R].FPLcSSFK.[G]	C4(Carbamidomethyl)	1	1	Q9F663	Q9F663	0	2	0.7337	0	1	1	493.244445800781	985.481614971563	0.456722643258908	0.000225045781252931	CID	MS2		10.59312	30.3927900402667	26376	Control_CNB3_070917_03.raw	0/0	1.84312450885773			0	0.000546
False	High	Sequest HT (A2)	Unambiguous	[R].ALMEYDESLR.[SG]		1	2	A6TEN8	A6TEN8; B5XSS2	0	2	0.6742	0	1	1	613.789855957031	1226.57243528406	0.220993163347245	0.000135532031322327	HCD	MS2	21.66607	14.609	30.3921630432	26375	Control_CNB3_070917_03.raw	0/0	2.21472120285034			0	6.57E-05
False	High	Sequest HT (A2)	Unambiguous	[K].VTDGSGNAVQDGQGDLWVK.[R]		1	2	A6T6Y8	A6T6Y8; B5XYA1	0	2	0.7179	0	1	1	973.467163085938	1945.92704954188	1.04858710665802	0.0010202359375171	CID	MS2		41.4	30.3621228066667	26343	Control_CNB3_070917_03.raw	0/0	3.19300127029419	2813263.375	30.3909797668457	0	9.788E-08
False	High	Sequest HT (A2)	Unambiguous	[K].VTDGSGNAVQDGQGDLWVK.[R]		1	2	A6T6Y8	A6T6Y8; B5XYA1	0	2	0.7113	0	1	1	973.467163085938	1945.92704954188	1.04858710665802	0.0010202359375171	HCD	MS2	0	33.1	30.3601582909333	26341	Control_CNB3_070917_03.raw	0/0	3.88434076309204	2813263.375	30.3909797668457	0	3.517E-09
False	High	Sequest HT (A2)	Unambiguous	[K].QLSGAQVMATDLR.[A]		1	2	A6TEK8	A6TEK8; B5XSV2	0	2	0.5238	0	1	1	695.362060546875	1389.71684446375	0.985909544472109	0.000685066875121265	CID	MS2		42.48	30.3584292445333	26339	Control_CNB3_070917_03.raw	0/0	2.31477022171021	2726767.375	30.3505306243896	0	8.267E-06
False	High	Sequest HT (A2)	Unambiguous	[K].QLSGAQVMATDLR.[A]		1	2	A6TEK8	A6TEK8; B5XSV2	0	2	0.4298	0	1	1	695.362060546875	1389.71684446375	0.985909544472109	0.000685066875121265	HCD	MS2	67.75488	33.1	30.3565645997333	26337	Control_CNB3_070917_03.raw	0/0	2.42179989814758	2726767.375	30.3505306243896	0	7.861E-07
False	High	Sequest HT (A2)	Unambiguous	[K].EFNEPAcVIVK.[H]	C7(Carbamidomethyl)	1	2	A6TGR3	A6TGR3; B5XYD2	0	2	0.3455	0	1	1	653.329772949219	1305.65226926844	1.16422285097164	0.00076003421880344	CID	MS2		27.535	30.347652492	26326	Control_CNB3_070917_03.raw	0/0	2.74655318260193	9564270.25	30.3660488128662	0	0.0002128
False	High	Sequest HT (A2)	Unambiguous	[K].EFNEPAcVIVK.[H]	C7(Carbamidomethyl)	1	2	A6TGR3	A6TGR3; B5XYD2	0	2	0.4364	0	1	1	653.329772949219	1305.65226926844	1.16422285097164	0.00076003421880344	HCD	MS2	25.88929	30.64	30.3462360005333	26324	Control_CNB3_070917_03.raw	0/0	2.74709558486938	9564270.25	30.3660488128662	0	4.936E-05
False	High	Sequest HT (A2)	Unambiguous	[K].GKPFAPLLEK.[N]		1	1	A6TEW9	A6TEW9	0	3	0.1688	0	1	1	367.222259521484	1099.65222530445	1.10789190895253	0.000406098151112625	CID	MS2		27.74697	30.3454111202667	26323	Control_CNB3_070917_03.raw	0/0	1.53908264636993			0	9.51E-06
False	High	Sequest HT (A2)	Unambiguous	[R].GITInTSHVEYDTPTR.[H]	N5(Deamidated)	1	1	A6TEX7	A6TEX7	0	3	0.746	0	1	1	602.294799804688	1804.86984615406	-0.740737593546182	-0.000445645312274312	CID	MS2		10.85407	30.1181667472	26089	Control_CNB3_070917_03.raw	0/0	2.51575016975403			0	1.781E-06
False	High	Sequest HT (A2)	Unambiguous	[R].FAAYFQQGNMESNGK.[Y]		1	2	A6TGT4	B5XY03; A6TGT4	0	2	0.6986	0	1	1	846.379699707031	1691.75212278406	2.30050428978624	0.00194593703122337	CID	MS2		33.1	30.3349071837333	26313	Control_CNB3_070917_03.raw	0/0	2.92276835441589			0	3.916E-05
False	High	Sequest HT (A2)	Unambiguous	[R].ITNITDVTPIPHnGcRPPK.[K]	N13(Deamidated); C15(Carbamidomethyl)	1	1	A6TEV0	A6TEV0	0	4	0.3885	0	1	1	533.52978515625	2131.097310735	0.404362271173265	0.00021543375005173	CID	MS2		8.820107	30.3218955645333	26297	Control_CNB3_070917_03.raw	0/0	2.9645471572876			0	1.923E-07
False	High	Sequest HT (A2)	Unambiguous	[R].ITNITDVTPIPHnGcRPPK.[K]	N13(Deamidated); C15(Carbamidomethyl)	1	1	A6TEV0	A6TEV0	0	4	0.4599	0	1	1	533.529602050781	2131.09657831313	0.0606791519302654	3.232828130173E-05	HCD	MS2	3.507044	5.24346	30.3201870613333	26295	Control_CNB3_070917_03.raw	0/0	3.73735642433167			0	6.23E-10
False	High	Sequest HT (A2)	Unambiguous	[R].DIADAVTAAGVK.[V]		2	2	A6THB4; B5Y305	A6THB4; B5Y305	0	2	0.7863	0	1	1	565.806091308594	1130.60490598719	-0.241404176841304	-0.000136466406274849	CID	MS2		7.343121	30.3183829493333	26293	Control_CNB3_070917_03.raw	0/0	3.51318049430847			0	1.591E-06
False	High	Sequest HT (A2)	Unambiguous	[K].INPAGAPNYVPGEYK.[L]		1	2	A6T5H9	A6T5H9; B5Y0U3	0	2	0.6608	0	1	1	795.403137207031	1589.79899778406	1.99064181489187	0.001582357031225	CID	MS2		32.425	30.3075689602667	26283	Control_CNB3_070917_03.raw	0/0	2.8587384223938			0	0.001369
False	High	Sequest HT (A2)	Unambiguous	[K].INPAGAPNYVPGEYK.[L]		1	2	A6T5H9	A6T5H9; B5Y0U3	0	2	0.5779	0	1	1	795.402282714844	1589.79728879969	0.91567084097767	0.000727864843725001	HCD	MS2	0	22.72	30.3058419528	26281	Control_CNB3_070917_03.raw	0/0	2.89336585998535			0	4.772E-05
False	High	Sequest HT (A2)	Unambiguous	[R].EKPTWLEVDAGK.[M]		1	1	B5XNB5	B5XNB5	0	2	0.4802	0	1	1	686.859558105469	1372.71183958094	0.825404021456869	0.000566520468737508	CID	MS2		20.08303	30.3042565634667	26279	Control_CNB3_070917_03.raw	0/0	1.76840925216675			0	4.333E-06
False	High	Sequest HT (A2)	Unambiguous	[R].SQQQAGLLDTPIR.[Y]		1	1	Q9F663	Q9F663	0	2	0.6767	0	1	1	713.886535644531	1426.76579465906	0.649959277711641	0.000463669531313826	CID	MS2		3.701597	30.3033107869333	26278	Control_CNB3_070917_03.raw	0/0	3.31096172332764			0	2.618E-07
False	High	Sequest HT (A2)	Unambiguous	[R].EKPTWLEVDAGK.[M]		1	1	B5XNB5	B5XNB5	0	2	0.4056	0	1	1	686.859558105469	1372.71183958094	0.825404021456869	0.000566520468737508	HCD	MS2	5.453729	24.67	30.3025751466667	26277	Control_CNB3_070917_03.raw	0/0	1.80245208740234			0	6.718E-08
False	High	Sequest HT (A2)	Unambiguous	[R].GITInTSHVEYDTPTR.[H]	N5(Deamidated)	1	1	A6TEX7	A6TEX7	0	2	0.8085	0	1	1	902.939697265625	1804.87211790125	0.517937933418109	0.000467405625327766	CID	MS2		21.16	30.2808158258667	26255	Control_CNB3_070917_03.raw	0/0	3.28712916374207			0	4.195E-07
False	High	Sequest HT (A2)	Unambiguous	[R].GITInTSHVEYDTPTR.[H]	N5(Deamidated)	1	1	A6TEX7	A6TEX7	0	2	0.8636	0	1	1	902.938842773438	1804.87040891688	-0.428935389737376	-0.000387086562172234	HCD	MS2	0	34.81	30.2792055992	26253	Control_CNB3_070917_03.raw	0/0	3.95759558677673			0	2.921E-09
False	High	Sequest HT (A2)	Unambiguous	[K].NVEFFEAR.[R]		2	2	A6THB4; B5Y305	A6THB4; B5Y305	0	2	0.8249	0	1	1	506.24853515625	1011.4897936825	0.368439345378582	0.000186336250067143	CID	MS2		13.79771	30.2774679458667	26251	Control_CNB3_070917_03.raw	0/0	2.56505966186523			0	0.0001909
False	High	Sequest HT (A2)	Unambiguous	[R].MGSEVFHHLAK.[V]		1	2	A6TD53	B5XV19; A6TD53	0	4	0.7304	0	1	1	314.661804199219	1255.62538690688	0.146538055300832	4.5999218855286E-05	CID	MS2		40.615	30.2597460128	26231	Control_CNB3_070917_03.raw	0/0	2.04446697235107			0	8.975E-07
False	High	Sequest HT (A2)	Unambiguous	[R].MGSEVFHHLAK.[V]		1	2	A6TD53	B5XV19; A6TD53	0	4	0.75	0	1	1	314.661804199219	1255.62538690688	0.146538055300832	4.5999218855286E-05	HCD	MS2	8.537108	30.085	30.2579959882667	26229	Control_CNB3_070917_03.raw	0/0	2.00188088417053			0	0.0003261
False	High	Sequest HT (A2)	Unambiguous	[K].AFNEMQPIVDR.[Q]		1	2	B5Y237	P45601; B5Y237	0	2	0.6978	0	1	1	660.323913574219	1319.64055051844	-0.527652166013905	-0.00034815578112557	CID	MS2		9.01125	30.2496611077333	26219	Control_CNB3_070917_03.raw	0/0	3.21111369132996			0	1.325E-05
False	High	Sequest HT (A2)	Unambiguous	[R].FAAYFQQGNMESNGK.[Y]		1	2	A6TGT4	B5XY03; A6TGT4	0	2	0.7239	0	1	1	846.379699707031	1691.75212278406	2.30050428978624	0.00194593703122337	HCD	MS2	0	29.68	30.3333659834667	26311	Control_CNB3_070917_03.raw	0/0	2.68124270439148			0	2.603E-06
False	High	Sequest HT (A2)	Unambiguous	[K].INPAGAPNYVPGEYK.[L]		1	2	A6T5H9	A6T5H9; B5Y0U3	0	2	0.7194	0	1	1	795.4013671875	1589.795457745	-0.236083773930405	-0.000187662500024999	CID	MS2		31.96	29.8743027056	25856	Control_CNB3_070917_03.raw	0/0	3.0960795879364			0	2.303E-05
False	High	Sequest HT (A2)	Unambiguous	[R].GITInTSHVEYDTPTR.[H]	N5(Deamidated)	1	1	A6TEX7	A6TEX7	0	3	0.832	0	1	1	602.294799804688	1804.86984615406	-0.740737593546182	-0.000445645312274312	HCD	MS2	47.35979	11.82387	30.1163312845333	26087	Control_CNB3_070917_03.raw	0/0	3.63056182861328			0	6.817E-07
False	High	Sequest HT (A2)	Unambiguous	[K].nNTLVQEVQSAQHGR.[E]	N1(Deamidated)	1	2	A6TFR0	A6TFR0; B5XTD6	0	2	0.063	0	1	1	841.415893554688	1681.82451047938	-0.431400724059615	-0.00036277031228038	CID	MS2		26.26	30.1148129066667	26085	Control_CNB3_070917_03.raw	0/0	2.37644481658936	4962926	30.0706233978271	0	3.78E-05
False	High	Sequest HT (A2)	Unambiguous	[K].GAVPGATGSDLIVKPAVK.[A]		1	1	A6TEX2	A6TEX2	0	2	0.6937	0	1	1	840.489868164063	1679.97245969813	2.03180417662776	0.00170668406246932	CID	MS2		41.28	29.9955220381333	25977	Control_CNB3_070917_03.raw	0/0	2.70632195472717	4084349.75	30.0448684692383	0	0.0003503
False	High	Sequest HT (A2)	Unambiguous	[R].ITNITDVTPIPHnGcRPPK.[K]	N13(Deamidated); C15(Carbamidomethyl)	1	1	A6TEV0	A6TEV0	0	2	0.2857	0	1	1	1066.05322265625	2131.0991686825	1.27618930688944	0.00135984125008193	CID	MS2		28.465	29.9945072434667	25976	Control_CNB3_070917_03.raw	0/0	2.58680367469788			0	0.000123
False	High	Sequest HT (A2)	Unambiguous	[K].GAVPGATGSDLIVKPAVK.[A]		1	1	A6TEX2	A6TEX2	0	2	0.6711	0	1	1	840.489868164063	1679.97245969813	2.03180417662776	0.00170668406246932	HCD	MS2	43.59718	33.1	29.9936117370667	25975	Control_CNB3_070917_03.raw	0/0	3.01150989532471	4084349.75	30.0448684692383	0	1.649E-08
False	High	Sequest HT (A2)	Unambiguous	[R].ITNITDVTPIPHnGcRPPK.[K]	N13(Deamidated); C15(Carbamidomethyl)	1	1	A6TEV0	A6TEV0	0	2	0.3921	0	1	1	1066.05322265625	2131.0991686825	1.27618930688944	0.00135984125008193	HCD	MS2	0	36.78	29.9924344554667	25974	Control_CNB3_070917_03.raw	0/0	2.77942943572998			0	1.509E-06
False	High	Sequest HT (A2)	Unambiguous	[R].GNIGYIGPVPER.[A]		1	2	A6TGM5	A6TGM5; B5XYG9	0	2	0.4221	0	1	1	636.341125488281	1271.67497434656	0.560533923148106	0.000356408281390941	CID	MS2		27.535	29.9906118312	25972	Control_CNB3_070917_03.raw	0/0	2.44479727745056			0	0.0002765
False	High	Sequest HT (A2)	Unambiguous	[R].GNIGYIGPVPER.[A]		1	2	A6TGM5	A6TGM5; B5XYG9	0	2	0.6308	0	1	1	636.341125488281	1271.67497434656	0.560533923148106	0.000356408281390941	HCD	MS2	0	35.62	29.989115964	25970	Control_CNB3_070917_03.raw	0/0	2.59690403938293			0	3.405E-05
False	High	Sequest HT (A2)	Unambiguous	[K].GFTSEITVTSnGK.[S]	N11(Deamidated)	1	1	P16481	P16481	0	2	0.7173	0	1	1	671.329528808594	1341.65178098719	-1.09613479532358	-0.000735316406179853	CID	MS2		16.53307	29.987310104	25968	Control_CNB3_070917_03.raw	0/0	3.74853420257568			0	5.113E-07
False	High	Sequest HT (A2)	Unambiguous	[R].ADYADSFTEnGTHGSDSVESAAR.[E]	N10(Deamidated)	1	1	A6TCD7	A6TCD7	0	3	0.8696	0	1	1	796.667175292969	2387.98697261891	0.478017453555729	0.000380499635373048	CID	MS2		32.245	29.9741707997333	25955	Control_CNB3_070917_03.raw	0/0	0.918723225593567	2454266.6875	30.0026226043701	0	0.001298
False	High	Sequest HT (A2)	Unambiguous	[R].ADYADSFTEnGTHGSDSVESAAR.[E]	N10(Deamidated)	1	1	A6TCD7	A6TCD7	0	3	0.6374	0	1	1	796.667175292969	2387.98697261891	0.478017453555729	0.000380499635373048	HCD	MS2	81.36503	32.545	29.9725417256	25953	Control_CNB3_070917_03.raw	0/0	1.7126270532608	2454266.6875	30.0026226043701	0	0.0002251
False	High	Sequest HT (A2)	Unambiguous	[K].EFNEPAcVIVK.[H]	C7(Carbamidomethyl)	1	2	A6TGR3	A6TGR3; B5XYD2	0	2	0.5	0	1	1	653.329711914063	1305.65214719813	1.0707290031147	0.00069899906255344	CID	MS2		30.535	29.9717460626667	25952	Control_CNB3_070917_03.raw	0/0	2.4244282245636			0	3.51E-05
False	High	Sequest HT (A2)	Unambiguous	[K].EFNEPAcVIVK.[H]	C7(Carbamidomethyl)	1	2	A6TGR3	A6TGR3; B5XYD2	0	2	0.5768	0	1	1	653.329711914063	1305.65214719813	1.0707290031147	0.00069899906255344	HCD	MS2	25.81267	20.53	29.9701021352	25950	Control_CNB3_070917_03.raw	0/0	2.66770195960999			0	0.0001964
False	High	Sequest HT (A2)	Unambiguous	[R].ITNITDVTPIPHnGcRPPK.[K]	N13(Deamidated); C15(Carbamidomethyl)	1	1	A6TEV0	A6TEV0	0	4	0.4644	0	1	1	533.529907226563	2131.09779901625	0.633484350668598	0.00033750406255173	CID	MS2		5.633885	29.96671872	25947	Control_CNB3_070917_03.raw	0/0	2.38812685012817			0	1.192E-06
False	High	Sequest HT (A2)	Unambiguous	[R].ITNITDVTPIPHnGcRPPK.[K]	N13(Deamidated); C15(Carbamidomethyl)	1	1	A6TEV0	A6TEV0	0	4	0.5774	0	1	1	533.52978515625	2131.097310735	0.404362271173265	0.00021543375005173	HCD	MS2	3.051646	5.958562	29.96514672	25945	Control_CNB3_070917_03.raw	0/0	3.80622005462646			0	2.19E-09
False	High	Sequest HT (A2)	Unambiguous	[R].DIADAVTAAGVK.[V]		2	2	A6THB4; B5Y305	A6THB4; B5Y305	0	2	0.7781	0	1	1	565.806213378906	1130.60515012781	-0.0254661734144904	-1.43960937748489E-05	CID	MS2		3.972625	29.9642192645333	25944	Control_CNB3_070917_03.raw	0/0	3.38227152824402			0	2.073E-06
False	High	Sequest HT (A2)	Unambiguous	[R].DIADAVTAAGVK.[V]		2	2	A6THB4; B5Y305	A6THB4; B5Y305	0	2	0.6339	0	1	1	565.806213378906	1130.60515012781	-0.0254661734144904	-1.43960937748489E-05	HCD	MS2	44.62711	4.289945	29.962546152	25942	Control_CNB3_070917_03.raw	0/0	2.24082565307617			0	5.564E-06
False	High	Sequest HT (A2)	Unambiguous	[R].EKPTWLEVDAGK.[M]		1	1	B5XNB5	B5XNB5	0	2	0.4012	0	1	1	686.859069824219	1372.71086301844	0.113992290385371	7.82392187375081E-05	CID	MS2		17.125	29.9521946528	25932	Control_CNB3_070917_03.raw	0/0	1.66669869422913			0	8.437E-05
False	High	Sequest HT (A2)	Unambiguous	[R].EKPTWLEVDAGK.[M]		1	1	B5XNB5	B5XNB5	0	2	0.4159	0	1	1	686.859069824219	1372.71086301844	0.113992290385371	7.82392187375081E-05	HCD	MS2	25.31594	29.725	29.9507698181333	25930	Control_CNB3_070917_03.raw	0/0	2.13877439498901			0	5.511E-08
False	High	Sequest HT (A2)	Unambiguous	[R].SQQQAGLLDTPIR.[Y]		1	1	Q9F663	Q9F663	0	2	0.679	0	1	1	713.886413574219	1426.76555051844	0.478844449619057	0.000341599218813826	CID	MS2		4.258342	29.9490472893333	25928	Control_CNB3_070917_03.raw	0/0	3.24167609214783			0	1.815E-07
False	High	Sequest HT (A2)	Unambiguous	[R].GADVALIGTADGVK.[T]		1	2	A6TDS5	A6TDS5; B5XUC4	0	2	0.6	0	1	1	643.851257324219	1286.69523801844	0.141088936853316	9.07692187865905E-05	HCD	MS2	66.23533	24.79	29.9222730704	25909	Control_CNB3_070917_03.raw	0/0	2.80407643318176			0	0.0002271
False	High	Sequest HT (A2)	Unambiguous	[R].GITInTSHVEYDTPTR.[H]	N5(Deamidated)	1	1	A6TEX7	A6TEX7	0	2	0.8235	0	1	1	902.940551757813	1804.87382688563	1.46481125657359	0.00132189781282777	CID	MS2		31.9	29.9181442464	25904	Control_CNB3_070917_03.raw	0/0	3.73714852333069			0	5.615E-08
False	High	Sequest HT (A2)	Unambiguous	[R].GITInTSHVEYDTPTR.[H]	N5(Deamidated)	1	1	A6TEX7	A6TEX7	0	2	0.7919	0	1	1	902.939453125	1804.87162962	0.247402698230827	0.000223265000327766	HCD	MS2	0	21.16	29.9163917072	25902	Control_CNB3_070917_03.raw	0/0	3.69532656669617			0	7.047E-09
False	High	Sequest HT (A2)	Unambiguous	[K].GKPFAPLLEK.[N]		1	1	A6TEW9	A6TEW9	0	3	0.2849	0	1	1	367.222045898438	1099.65158443531	0.525098698616137	0.000192475104237625	CID	MS2		29.14	29.9145901456	25900	Control_CNB3_070917_03.raw	0/0	1.79418528079987			0	3.885E-06
False	High	Sequest HT (A2)	Unambiguous	[K].NVEFFEAR.[R]		2	2	A6THB4; B5Y305	A6THB4; B5Y305	0	2	0.8201	0	1	1	506.248840332031	1011.49040403406	0.971857977172623	0.000491512031317143	CID	MS2		17.35893	29.9105736917333	25895	Control_CNB3_070917_03.raw	0/0	2.39475154876709			0	0.000281
False	High	Sequest HT (A2)	Unambiguous	[K].NVEFFEAR.[R]		2	2	A6THB4; B5Y305	A6THB4; B5Y305	0	2	0.7204	0	1	1	506.248840332031	1011.49040403406	0.971857977172623	0.000491512031317143	HCD	MS2	78.73878	0.05721116	29.909868176	25893	Control_CNB3_070917_03.raw	0/0	0.925725996494293			0	0.0009089
False	High	Sequest HT (A2)	Unambiguous	[K].AFNEMQPIVDR.[Q]		1	2	B5Y237	P45601; B5Y237	0	2	0.5695	0	1	1	660.324584960938	1319.64189329188	0.489876984977372	0.00032323093762443	CID	MS2		21.91158	29.8937055328	25877	Control_CNB3_070917_03.raw	0/0	2.94649291038513			0	6.626E-05
False	High	Sequest HT (A2)	Unambiguous	[R].VGGSTYQVPVEVRPVR.[R]		1	2	A6TEX9	A6TEX9; B5XN86	0	3	0.7882	0	1	1	581.656616210938	1742.95529537281	0.288092849364841	0.000167377604232873	CID	MS2		9.64063	29.8927827658667	25876	Control_CNB3_070917_03.raw	0/0	2.87731981277466			0	1.241E-07
False	High	Sequest HT (A2)	Unambiguous	[K].AFNEMQPIVDR.[Q]		1	2	B5Y237	P45601; B5Y237	0	2	0.5	0	1	1	660.324584960938	1319.64189329188	0.489876984977372	0.00032323093762443	HCD	MS2	33.21988	25.10894	29.891972112	25875	Control_CNB3_070917_03.raw	0/0	2.11839127540588			0	3.979E-05
False	High	Sequest HT (A2)	Unambiguous	[R].VGGSTYQVPVEVRPVR.[R]		1	2	A6TEX9	A6TEX9; B5XN86	0	3	0.8881	0	1	1	581.656616210938	1742.95529537281	0.288092849364841	0.000167377604232873	HCD	MS2	8.662543	0.02453485	29.8918961128	25874	Control_CNB3_070917_03.raw	0/0	1.33592057228088			0	8.871E-07
False	High	Sequest HT (A2)	Unambiguous	[R].FAAYFQQGNMESNGK.[Y]		1	2	A6TGT4	B5XY03; A6TGT4	0	2	0.5547	0	1	1	846.379272460938	1691.75126829188	1.79541010857916	0.00151869093747337	CID	MS2		28.33	29.8813436592	25864	Control_CNB3_070917_03.raw	0/0	2.47239398956299			0	7.541E-07
False	High	Sequest HT (A2)	Unambiguous	[R].DTTTPASMAATLR.[K]		2	9	P0A3M1; P37323	P0A3M1; P0A9Z9; P30896; P0A9Z8; Q9S424; P05192; P37323; Q9AHN9; P0AD64	0	2	0.4125	0	1	1	668.332397460938	1335.65751829188	0.170359475215286	0.000113770937559821	HCD	MS2	17.38936	25.54482	30.0211833354667	25995	Control_CNB3_070917_03.raw	0/0	1.59578609466553			0	2.443E-05
False	High	Sequest HT (A2)	Unambiguous	[K].VILSGEVTRPVTVR.[G]		1	1	B5XNB2	B5XNB2	0	3	0.5316	0	1	1	509.306823730469	1525.90591793141	-0.0880123605232559	-4.47661978644949E-05	HCD	MS2	29.46315	23.30309	30.0218187421333	25996	Control_CNB3_070917_03.raw	0/0	1.58233463764191			0	4.897E-05
False	High	Sequest HT (A2)	Unambiguous	[R].DTTTPASMAATLR.[K]		2	9	P0A3M1; P37323	P0A3M1; P0A9Z9; P30896; P0A9Z8; Q9S424; P05192; P37323; Q9AHN9; P0AD64	0	2	0.6245	0	1	1	668.332397460938	1335.65751829188	0.170359475215286	0.000113770937559821	CID	MS2		26.17	30.0225770104	25997	Control_CNB3_070917_03.raw	0/0	2.53348255157471			0	1.181E-06
False	High	Sequest HT (A2)	Unambiguous	[K].VILSGEVTRPVTVR.[G]		1	1	B5XNB2	B5XNB2	0	3	0.9091	0	1	1	509.306823730469	1525.90591793141	-0.0880123605232559	-4.47661978644949E-05	CID	MS2		20.32179	30.0235647629333	25998	Control_CNB3_070917_03.raw	0/0	1.43403899669647			0	3.036E-06
False	High	Sequest HT (A2)	Unambiguous	[K].nNTLVQEVQSAQHGR.[E]	N1(Deamidated)	1	2	A6TFR0	A6TFR0; B5XTD6	0	2	0.0736	0	1	2	841.415893554688	1681.82451047938	-0.431400724059615	-0.00036277031228038	HCD	MS2	43.99075	15.58	30.1130627997333	26083	Control_CNB3_070917_03.raw	0/0	2.58093643188477	4962926	30.0706233978271	0	1.785E-05
False	High	Sequest HT (A2)	Unambiguous	[K].NnTLVQEVQSAQHGR.[E]	N2(Deamidated)	1	2	A6TFR0	A6TFR0; B5XTD6	0	2	0.0736	0	1	1	841.415893554688	1681.82451047938	-0.431400724059615	-0.00036277031228038	HCD	MS2	43.99075	15.58	30.1130627997333	26083	Control_CNB3_070917_03.raw	0/0	2.58123993873596	4962926	30.0706233978271	0	1.785E-05
False	High	Sequest HT (A2)	Unambiguous	[R].HYAHVDcPGHADYVK.[N]	C7(Carbamidomethyl)	1	1	A6TEX7	A6TEX7	0	3	0.6648	0	1	1	590.2666015625	1768.7852514275	-0.430963663360323	-0.000254094166722988	CID	MS2		33.1	30.1100773730667	26080	Control_CNB3_070917_03.raw	0/0	3.58208322525024			0	8.2E-09
False	High	Sequest HT (A2)	Unambiguous	[R].HYAHVDcPGHADYVK.[N]	C7(Carbamidomethyl)	1	1	A6TEX7	A6TEX7	0	3	0.624	0	1	1	590.2666015625	1768.7852514275	-0.430963663360323	-0.000254094166722988	HCD	MS2	69.17974	38.385	30.1083507266667	26078	Control_CNB3_070917_03.raw	0/0	3.82528567314148			0	1.926E-12
False	High	Sequest HT (A2)	Unambiguous	[R].LIDQSTAEIVETAK.[R]		1	1	A6TEX3	A6TEX3	0	2	0.6955	0	1	1	759.407653808594	1517.80803098719	1.51666128496683	0.00115099859362999	CID	MS2		29.41	30.1063588853333	26076	Control_CNB3_070917_03.raw	0/0	3.12349987030029			0	8.925E-09
False	High	Sequest HT (A2)	Unambiguous	[R].LIDQSTAEIVETAK.[R]		1	1	A6TEX3	A6TEX3	0	2	0.6074	0	1	1	759.407653808594	1517.80803098719	1.51666128496683	0.00115099859362999	HCD	MS2	14.68938	42.55	30.1046052677333	26074	Control_CNB3_070917_03.raw	0/0	3.25943183898926			0	7.041E-09
False	High	Sequest HT (A2)	Unambiguous	[R].ITNITDVTPIPHnGcRPPK.[K]	N13(Deamidated); C15(Carbamidomethyl)	1	1	A6TEV0	A6TEV0	0	3	0.4379	0	1	1	711.037780761719	2131.09878902516	1.0980381284636	0.000780008385478463	CID	MS2		16.93783	30.1030401237333	26073	Control_CNB3_070917_03.raw	0/0	2.90340161323547			0	2.528E-08
False	High	Sequest HT (A2)	Unambiguous	[R].EKPTWLEVDAGK.[M]		1	1	B5XNB5	B5XNB5	0	3	0.5249	0	1	1	458.241943359375	1372.71127681813	0.415439409250306	0.000190092708332183	CID	MS2		9.070947	30.1018347693333	26072	Control_CNB3_070917_03.raw	0/0	2.2061185836792			0	0.0001382
False	High	Sequest HT (A2)	Unambiguous	[R].ITNITDVTPIPHnGcRPPK.[K]	N13(Deamidated); C15(Carbamidomethyl)	1	1	A6TEV0	A6TEV0	0	3	0.5382	0	1	1	711.037658691406	2131.09842281422	0.926196568842102	0.000657938072978463	HCD	MS2	2.786585	15.67605	30.101019656	26071	Control_CNB3_070917_03.raw	0/0	3.27408409118652			0	1.281E-09
False	High	Sequest HT (A2)	Unambiguous	[R].EKPTWLEVDAGK.[M]		1	1	B5XNB5	B5XNB5	0	3	0.4812	0	1	1	458.241943359375	1372.71127681813	0.415439409250306	0.000190092708332183	HCD	MS2	19.99717	8.990574	30.10031554	26070	Control_CNB3_070917_03.raw	0/0	2.92679286003113			0	1.451E-05
False	High	Sequest HT (A2)	Unambiguous	[R].FTAEGVQEIDYK.[D]		1	1	B5Y306	B5Y306	0	2	0.8442	0	1	1	700.341064453125	1399.67485227625	0.618448480372645	0.000432813125030407	CID	MS2		9.677213	30.0984530672	26068	Control_CNB3_070917_03.raw	0/0	3.53336048126221			0	1.232E-07
False	High	Sequest HT (A2)	Unambiguous	[K].TAPPQISAEVLK.[K]		1	2	A6T4F4	A6T4F4; B5Y242	0	2	0.7737	0	1	1	627.35888671875	1253.7104968075	0.413570529863442	0.000259248750012375	HCD	MS2	23.07748	10.71297	30.097663276	26067	Control_CNB3_070917_03.raw	0/0	1.3711131811142			0	4.206E-05
False	High	Sequest HT (A2)	Unambiguous	[R].VFQTHSPVVDSIAVK.[R]		1	1	B5XVK6	B5XVK6	0	2	0.5126	0	1	1	813.947937011719	1626.88859739344	2.22203381121455	0.00180749671892499	HCD	MS2	37.83713	37.95	30.0847119698667	26059	Control_CNB3_070917_03.raw	0/0	2.76836585998535	4894548.75	30.0247116088867	0	8.11E-05
False	High	Sequest HT (A2)	Unambiguous	[-].MQVSVETTQGLGR.[R]		1	2	A6T5H9	A6T5H9; B5Y0U3	0	2	0.6681	0	1	1	703.359069824219	1405.71086301844	0.337258969804004	0.000237044218806659	CID	MS2		28.9	30.0827808629333	26057	Control_CNB3_070917_03.raw	0/0	2.29483604431152			0	1.466E-06
False	High	Sequest HT (A2)	Unambiguous	[K].NnTLVQEVQSAQHGR.[E]	N2(Deamidated)	1	2	A6TFR0	A6TFR0; B5XTD6	0	2	0.063	0	1	2	841.415893554688	1681.82451047938	-0.431400724059615	-0.00036277031228038	CID	MS2		26.26	30.1148129066667	26085	Control_CNB3_070917_03.raw	0/0	2.37644481658936	4962926	30.0706233978271	0	3.78E-05
False	High	Sequest HT (A2)	Unambiguous	[K].SLYEADLVDEAKR.[L]		1	1	B5XUB8	B5XUB8	1	2	0.6603	0	1	1	754.883911132813	1508.76054563563	0.949426328247075	0.0007162278125179	CID	MS2		41.175	30.0738062581333	26049	Control_CNB3_070917_03.raw	0/0	2.09239768981934			0	0.0001031
False	High	Sequest HT (A2)	Unambiguous	[R].EMAHQQIGMEVLNR.[V]		1	1	P33318	P33318	0	2	0.8051	0	1	1	828.40380859375	1655.8003405575	0.676354648560503	0.000559953749984743	CID	MS2		32.74	30.0588295845333	26036	Control_CNB3_070917_03.raw	0/0	1.95184183120728	4831631.9375	30.0591278076172	0	5.86E-06
False	High	Sequest HT (A2)	Unambiguous	[R].EMAHQQIGMEVLNR.[V]		1	1	P33318	P33318	0	2	0.639	0	1	1	828.40380859375	1655.8003405575	0.676354648560503	0.000559953749984743	HCD	MS2	23.22908	36.975	30.0572089744	26034	Control_CNB3_070917_03.raw	0/0	2.41204237937927	4831631.9375	30.0591278076172	0	1.368E-07
False	High	Sequest HT (A2)	Unambiguous	[K].VGLFGGAGVGK.[T]		1	2	A6TG36	A6TG36; B5XZM4	0	2	0.5027	0	1	1	481.277374267578	961.547471905156	0.96710363526449	0.000464957578117264	CID	MS2		17.2	30.0522029250667	26028	Control_CNB3_070917_03.raw	0/0	1.86506628990173			0	1.952E-05
False	High	Sequest HT (A2)	Unambiguous	[K].VGLFGGAGVGK.[T]		1	2	A6TG36	A6TG36; B5XZM4	0	2	0.4939	0	1	1	481.277374267578	961.547471905156	0.96710363526449	0.000464957578117264	HCD	MS2	36.51532	29.83549	30.0507595373333	26026	Control_CNB3_070917_03.raw	0/0	1.63867127895355			0	0.0002259
False	High	Sequest HT (A2)	Unambiguous	[R].STGSYSLVTQQPLGGK.[A]		1	2	A6TGP0	B5XYF5; A6TGP0	0	2	0.7039	0	1	1	811.923767089844	1622.84025754969	1.12855947839652	0.000915734843829341	CID	MS2		35.655	30.0498676354667	26025	Control_CNB3_070917_03.raw	0/0	3.85137844085693			0	5.361E-08
False	High	Sequest HT (A2)	Unambiguous	[R].IEEALGEQAPFNGR.[K]		1	2	A6TD53	B5XV19; A6TD53	0	2	0.8021	0	1	1	765.88134765625	1530.7554186825	0.47176892647201	0.000361081249934614	CID	MS2		27.61	30.0488466234667	26024	Control_CNB3_070917_03.raw	0/0	3.79425525665283			0	1.684E-08
False	High	Sequest HT (A2)	Unambiguous	[R].STGSYSLVTQQPLGGK.[A]		1	2	A6TGP0	B5XYF5; A6TGP0	0	2	0.7054	0	1	1	811.923767089844	1622.84025754969	1.12855947839652	0.000915734843829341	HCD	MS2	11.36881	26.23	30.0480387837333	26023	Control_CNB3_070917_03.raw	0/0	3.86840510368347			0	5.039E-11
False	High	Sequest HT (A2)	Unambiguous	[R].IEEALGEQAPFNGR.[K]		1	2	A6TD53	B5XV19; A6TD53	0	2	0.7165	0	1	1	765.88134765625	1530.7554186825	0.47176892647201	0.000361081249934614	HCD	MS2	21.0966	26.98	30.0470532170667	26022	Control_CNB3_070917_03.raw	0/0	3.27849054336548			0	3.64E-09
False	High	Sequest HT (A2)	Unambiguous	[K].VSLVYGQMNEPPGNR.[L]		1	2	A6TG36	A6TG36; B5XZM4	0	2	0.7775	0	1	1	830.909606933594	1660.81193723719	0.464662812673538	0.00038585859374507	CID	MS2		16.405	30.0453346394667	26020	Control_CNB3_070917_03.raw	0/0	3.73227763175964			0	2.408E-08
False	High	Sequest HT (A2)	Unambiguous	[K].VSLVYGQMNEPPGNR.[L]		1	2	A6TG36	A6TG36; B5XZM4	0	2	0.774	0	1	1	830.909606933594	1660.81193723719	0.464662812673538	0.00038585859374507	HCD	MS2	4.199697	40.39	30.0436599770667	26018	Control_CNB3_070917_03.raw	0/0	3.22765731811523			0	7.97E-10
False	High	Sequest HT (A2)	Unambiguous	[R].HYAHVDcPGHADYVK.[N]	C7(Carbamidomethyl)	1	1	A6TEX7	A6TEX7	0	4	0.6327	0	1	1	442.9521484375	1768.78676386	0.424104438885255	0.000187537499963142	CID	MS2		13.94001	30.0428470168	26017	Control_CNB3_070917_03.raw	0/0	2.93824625015259			0	4.046E-09
False	High	Sequest HT (A2)	Unambiguous	[R].ALMEYDESLR.[SG]		1	2	A6TEN8	A6TEN8; B5XSS2	0	2	0.6417	0	1	1	613.790100097656	1226.57292356531	0.619079198758384	0.000379672656322327	CID	MS2		29.83	30.0418075325333	26016	Control_CNB3_070917_03.raw	0/0	2.54087853431702			0	4.7E-06
False	High	Sequest HT (A2)	Unambiguous	[R].HYAHVDcPGHADYVK.[N]	C7(Carbamidomethyl)	1	1	A6TEX7	A6TEX7	0	4	0.6573	0	1	1	442.9521484375	1768.78676386	0.424104438885255	0.000187537499963142	HCD	MS2	15.73328	12.42464	30.0411178213333	26015	Control_CNB3_070917_03.raw	0/0	3.91101026535034			0	1.373E-09
False	High	Sequest HT (A2)	Unambiguous	[R].ALMEYDESLR.[SG]		1	2	A6TEN8	A6TEN8; B5XSS2	0	2	0.3299	0	1	1	613.790100097656	1226.57292356531	0.619079198758384	0.000379672656322327	HCD	MS2	25.42055	0.1076609	30.0410441090667	26014	Control_CNB3_070917_03.raw	0/0	0.966865837574005			0	0.0009047
False	High	Sequest HT (A2)	Unambiguous	[K].SLYEADLVDEAKR.[L]		1	1	B5XUB8	B5XUB8	1	2	0.3656	0	1	1	754.883911132813	1508.76054563563	0.949426328247075	0.0007162278125179	HCD	MS2	55.01277	33.1	30.071818716	26047	Control_CNB3_070917_03.raw	0/0	1.8648624420166			0	0.0001691
False	High	Sequest HT (A2)	Unambiguous	[K].DEEGLEIIR.[H]		1	1	B5XQC6	B5XQC6	0	2	0.5178	0	1	1	537.278015136719	1073.54875364344	1.32638161202276	0.00071196671888174	CID	MS2		36.51	31.6504735957333	27642	Control_CNB3_070917_03.raw	0/0	2.53027629852295	7584706	31.7057819366455	0	0.0004637
False	High	Sequest HT (A2)	Unambiguous	[R].ELESQHPELITPDSPTQR.[V]		1	2	A6TC47	B5XVT4; A6TC47	0	3	0.5695	0	1	1	693.012023925781	2077.02151851734	0.905555878971253	0.000626952447873919	CID	MS2		34.525	26.2960716266667	22384	Control_CNB3_070917_03.raw	0/0	2.22566270828247	1361395.15625	26.148380279541	0	0.0004817
False	High	Sequest HT (A2)	Unambiguous	[R].APLDnDIGVSEATR.[I]	N5(Deamidated)	1	2	A6TI29	A6TI29; A7KGA5	0	2	0.6463	0	1	1	729.857604980469	1458.70793333094	0.586341802746788	0.000427650468905805	HCD	MS2	77.63921	37.77	26.2934099261333	22381	Control_CNB3_070917_03.raw	0/0	2.46468877792358			0	0.0001998
False	High	Sequest HT (A2)	Unambiguous	[K].ALEGDAEWEAK.[I]		1	1	A6TEX7	A6TEX7	0	2	0.8719	0	1	1	609.785461425781	1218.56364622156	-0.0506977494949263	-3.08892188058962E-05	CID	MS2		2.913121	22.2618871168	18286	Control_CNB3_070917_03.raw	0/0	2.41881394386292			0	4.127E-06
False	High	Sequest HT (A2)	Unambiguous	[K].AEAQVIIEQANK.[R]		1	2	B5XZM0	B5XZM0; A6TG40	0	2	0.7708	0	1	1	657.357238769531	1313.70720090906	0.948004427726763	0.000622699531277249	CID	MS2		32.05	22.2525018733333	18277	Control_CNB3_070917_03.raw	0/0	3.36423993110657			0	1.49E-06
False	High	Sequest HT (A2)	Unambiguous	[K].AEAQVIIEQANK.[R]		1	2	B5XZM0	B5XZM0; A6TG40	0	2	0.5848	0	1	1	657.357238769531	1313.70720090906	0.948004427726763	0.000622699531277249	HCD	MS2	27.95197	25.975	22.2508947616	18275	Control_CNB3_070917_03.raw	0/0	2.88619661331177			0	1.836E-07
False	High	Sequest HT (A2)	Unambiguous	[R].FEVGEGIEK.[V]		1	1	A6T4X2	A6T4X2	0	2	0.6429	0	1	1	504.255889892578	1007.50450315516	0.100074159567252	5.04125781617404E-05	CID	MS2		12.00541	22.2465900085333	18269	Control_CNB3_070917_03.raw	0/0	1.40315163135529			0	8.526E-06
False	High	Sequest HT (A2)	Unambiguous	[R].MQAASGQLQQTHLLK.[Q]		1	1	B5XNA2	B5XNA2	0	3	0.8135	0	1	1	551.963623046875	1653.87631588063	1.33973355354455	0.000738583541760818	CID	MS2		17.73817	22.2277283090667	18253	Control_CNB3_070917_03.raw	0/0	1.93379497528076			0	6.49E-08
False	High	Sequest HT (A2)	Unambiguous	[K].IIGEQLGVK.[Q]		1	1	B5XXH6	B5XXH6	0	2	0.5556	0	1	1	478.792907714844	956.578538799688	1.07786319383979	0.00051552984382397	CID	MS2		4.040708	22.2267156202667	18252	Control_CNB3_070917_03.raw	0/0	1.7115786075592			0	8.698E-05
False	High	Sequest HT (A2)	Unambiguous	[R].MQAASGQLQQTHLLK.[Q]		1	1	B5XNA2	B5XNA2	0	3	0.7087	0	1	1	551.963623046875	1653.87631588063	1.33973355354455	0.000738583541760818	HCD	MS2	11.42881	17.62	22.2260989570667	18251	Control_CNB3_070917_03.raw	0/0	3.32510304450989			0	6.934E-10
False	High	Sequest HT (A2)	Unambiguous	[K].VPMNIVAQR.[Y]		1	1	A6T5H9	A6T5H9	0	2	0.8057	0	1	1	514.289367675781	1027.57145872156	-0.245382813330306	-0.000126074218655958	CID	MS2		28.645	22.2085560706667	18233	Control_CNB3_070917_03.raw	0/0	1.75142192840576			0	0.0001989
False	High	Sequest HT (A2)	Unambiguous	[K].VPMNIVAQR.[Y]		1	1	A6T5H9	A6T5H9	0	2	0.7063	0	1	1	514.289367675781	1027.57145872156	-0.245382813330306	-0.000126074218655958	HCD	MS2	19.79125	26.965	22.2072852978667	18231	Control_CNB3_070917_03.raw	0/0	1.43263375759125			0	0.0004492
False	High	Sequest HT (A2)	Unambiguous	[K].SVEEILGK.[-]		1	1	A6TEV5	A6TEV5	0	2	0.7105	0	1	1	437.747680664063	874.488084698125	0.0693641575872726	3.03290625538466E-05	CID	MS2		8.146492	22.2064626437333	18230	Control_CNB3_070917_03.raw	0/0	1.89502966403961			0	0.001025
False	High	Sequest HT (A2)	Unambiguous	[K].SLEEAGAEVEVK.[-]		1	2	A6TGN9	P0A299; A6TGN9	0	2	0.5141	0	1	1	630.819702148438	1260.63212766688	0.26983840834527	0.000170083437524227	CID	MS2		9.268129	22.2056603277333	18229	Control_CNB3_070917_03.raw	0/0	3.88566160202026			0	4.817E-07
False	High	Sequest HT (A2)	Unambiguous	[K].SLEEAGAEVEVK.[-]		1	2	A6TGN9	P0A299; A6TGN9	0	2	0.4395	0	1	1	630.819702148438	1260.63212766688	0.26983840834527	0.000170083437524227	HCD	MS2	8.505104	0.03766847	22.2048948381333	18227	Control_CNB3_070917_03.raw	0/0	1.57307314872742			0	0.0001433
False	High	Sequest HT (A2)	Unambiguous	[K].AIISDVNATDEDR.[W]		1	1	B5XNA6	B5XNA6	0	2	0.8006	0	1	1	709.841186523438	1418.67509641688	-0.480069608321457	-0.000340531562414981	CID	MS2		27.7	22.191371408	18219	Control_CNB3_070917_03.raw	0/0	3.41222548484802			0	4.402E-07
False	High	Sequest HT (A2)	Unambiguous	[K].AIISDVNATDEDR.[W]		1	1	B5XNA6	B5XNA6	0	2	0.8171	0	1	1	709.841186523438	1418.67509641688	-0.480069608321457	-0.000340531562414981	HCD	MS2	0	17.245	22.1898173117333	18217	Control_CNB3_070917_03.raw	0/0	3.39463496208191			0	2.428E-07
False	High	Sequest HT (A2)	Unambiguous	[R].KFEELVQTR.[N]		1	2	A6T4F4	A6T4F4; B5Y242	1	2	0.4686	0	1	1	575.316955566406	1149.62663450281	0.335546281332282	0.000192876406345022	CID	MS2		24.835	22.1686660144	18196	Control_CNB3_070917_03.raw	0/0	1.75435471534729			0	0.0007255
False	High	Sequest HT (A2)	Unambiguous	[R].KFEELVQTR.[N]		1	2	A6T4F4	A6T4F4; B5Y242	1	2	0.6351	0	1	1	575.316955566406	1149.62663450281	0.335546281332282	0.000192876406345022	HCD	MS2	36.16782	29.17	22.1669536213333	18194	Control_CNB3_070917_03.raw	0/0	2.22269558906555			0	0.0002088
False	High	Sequest HT (A2)	Unambiguous	[K].GALSAVVADSR.[G]		1	1	P0A297	P0A297	0	2	0.4351	0	1	1	523.285461425781	1045.56364622156	-0.00218871168226402	-1.14421868602221E-06	CID	MS2		27.61	22.1661673376	18193	Control_CNB3_070917_03.raw	0/0	2.85235023498535			0	6.68E-06
False	High	Sequest HT (A2)	Unambiguous	[K].GALSAVVADSR.[G]		1	1	P0A297	P0A297	0	2	0.5153	0	1	1	523.285461425781	1045.56364622156	-0.00218871168226402	-1.14421868602221E-06	HCD	MS2	12.78151	17.14	22.1646724933333	18191	Control_CNB3_070917_03.raw	0/0	2.29320073127747			0	7.224E-05
False	High	Sequest HT (A2)	Unambiguous	[K].NWSETSDSPEDSSDYHVTTSqHAR.[Q]	Q21(Deamidated)	1	2	A6TEI7	B5XSX4; A6TEI7	0	3	0.152	0	1	1	913.054260253906	2737.14822750172	8.68715038551586	0.00792593723944313	CID	MS2		42.61	22.1572126125333	18184	Control_CNB3_070917_03.raw	0/0	3.42001843452454			0	4.185E-09
False	High	Sequest HT (A2)	Unambiguous	[K].NWSETSDSPEDSSDYHVTTSQHAR.[Q]		1	2	A6TEI7	B5XSX4; A6TEI7	0	3	1	0	1	1	912.718933105469	2736.14224605641	0.662380623272759	0.00060412213527646	HCD	MS2	35.89038	32.95	22.1549708802667	18182	Control_CNB3_070917_03.raw	0/0	3.68176102638245			0	1.566E-10
False	High	Sequest HT (A2)	Unambiguous	[K].VGTVTPNVAEAVK.[N]		2	2	B5XYF8; A6TGN6	B5XYF8; A6TGN6	0	2	0.4536	0	1	1	642.861511230469	1284.71574583094	-0.0358904768549191	-2.30545311978858E-05	CID	MS2		18.91	22.1309240168	18159	Control_CNB3_070917_03.raw	0/0	1.83220684528351			0	6.013E-06
False	High	Sequest HT (A2)	Unambiguous	[R].MQAASGQLQQTHLLK.[Q]		1	1	B5XNA2	B5XNA2	0	2	0.6353	0	1	1	827.442443847656	1653.87761106531	2.12285524786013	0.00175546765638046	CID	MS2		30.79	22.1112582554667	18140	Control_CNB3_070917_03.raw	0/0	1.70149171352386	2228890.9375	22.1023845672607	0	2.564E-07
False	High	Sequest HT (A2)	Unambiguous	[R].MQAASGQLQQTHLLK.[Q]		1	1	B5XNA2	B5XNA2	0	2	0.6228	0	1	1	827.442443847656	1653.87761106531	2.12285524786013	0.00175546765638046	HCD	MS2	20.13605	20.83	22.1093686797333	18138	Control_CNB3_070917_03.raw	0/0	2.81384253501892	2228890.9375	22.1023845672607	0	7.967E-07
False	High	Sequest HT (A2)	Unambiguous	[K].ELQESFGGPTGENNSPR.[S]		1	2	A6T4F5	B5Y241; A6T4F5	0	2	0.3876	0	1	1	909.917541503906	1818.82780637781	1.38072514132178	0.00125564890629448	CID	MS2		28.33	22.0919115421333	18121	Control_CNB3_070917_03.raw	0/0	3.86666226387024	10871465.5	22.1226997375488	0	3.816E-11
False	High	Sequest HT (A2)	Unambiguous	[K].ELQESFGGPTGENNSPR.[S]		1	2	A6T4F5	B5Y241; A6T4F5	0	2	0.4108	0	1	1	909.918029785156	1818.82878294031	1.917644493962	0.00174393015629448	HCD	MS2	54.81488	17.965	22.0901256642667	18119	Control_CNB3_070917_03.raw	0/0	2.96610760688782	10871465.5	22.1226997375488	0	1.33E-09
False	High	Sequest HT (A2)	Unambiguous	[R].YTGAITAAAGTIHR.[L]		1	2	A6THB1	A6THB1; B5Y307	0	2	0.8007	0	1	1	701.875793457031	1402.74431028406	0.40797477623647	0.00028614203131383	CID	MS2		33.1	22.0848988045333	18115	Control_CNB3_070917_03.raw	0/0	2.96355319023132	3079843.5625	22.0941371917725	0	4.72E-08
False	High	Sequest HT (A2)	Unambiguous	[R].YTGAITAAAGTIHR.[L]		1	2	A6THB1	A6THB1; B5Y307	0	2	0.7422	0	1	1	701.875793457031	1402.74431028406	0.40797477623647	0.00028614203131383	HCD	MS2	26.89465	32.23	22.0833908338667	18113	Control_CNB3_070917_03.raw	0/0	2.86585664749146	3079843.5625	22.0941371917725	0	6.652E-10
False	High	Sequest HT (A2)	Unambiguous	[R].IGGVAHDLPR.[G]		1	2	A6TBX2	B5XNV6; A6TBX2	0	3	0.3818	0	1	1	345.529571533203	1034.57416133961	0.0074036351184816	2.55320317895288E-06	HCD	MS2	36.00813	12.88	22.0780221141333	18106	Control_CNB3_070917_03.raw	0/0	1.65178573131561	3256727.25	22.0553398132324	0	0.0001914
False	High	Sequest HT (A2)	Unambiguous	[K].HADNALTFGPR.[D]		1	2	A6TEV7	A6TEV7; B5XNA8	0	2	0.6527	0	1	1	599.802978515625	1198.59868040125	1.94794624449079	0.00116740062503595	CID	MS2		16.00718	22.07578264	18103	Control_CNB3_070917_03.raw	0/0	1.66521489620209			0	5.462E-06
False	High	Sequest HT (A2)	Unambiguous	[R].MQAASGQLQQTHLLK.[Q]		1	1	B5XNA2	B5XNA2	0	2	0.6719	0	1	1	827.44140625	1653.87553587	0.868107191561962	0.000717870000130461	HCD	MS2	61.4583	36.405	22.2704642970667	18296	Control_CNB3_070917_03.raw	0/0	3.17026019096375	2033999.1875	22.2264080047607	0	2.831E-09
False	High	Sequest HT (A2)	Unambiguous	[R].MQAASGQLQQTHLLK.[Q]		1	1	B5XNA2	B5XNA2	0	2	0.782	0	1	1	827.44140625	1653.87553587	0.868107191561962	0.000717870000130461	CID	MS2		21.625	22.2720573813333	18298	Control_CNB3_070917_03.raw	0/0	2.65508103370667	2033999.1875	22.2264080047607	0	1.191E-07
False	High	Sequest HT (A2)	Unambiguous	[R].VVNTLGAPIDGK.[G]		1	2	A6TG38	A6TG38; B5XZM2	0	2	1	0	1	1	592.337890625	1183.66850462	0.330405115885697	0.000195545000110542	HCD	MS2	16.33677	0.08888971	22.2987428245333	18326	Control_CNB3_070917_03.raw	0/0	1.8946613073349			0	0.001025
False	High	Sequest HT (A2)	Unambiguous	[R].VVNTLGAPIDGK.[G]		1	2	A6TG38	A6TG38; B5XZM2	0	2	1	0	1	1	592.337890625	1183.66850462	0.330405115885697	0.000195545000110542	CID	MS2		18.60511	22.2994876362667	18328	Control_CNB3_070917_03.raw	0/0	3.03817057609558			0	4.805E-06
False	High	Sequest HT (A2)	Unambiguous	[K].DAAGHELVYTGMSK.[M]		1	2	A6T6A3	B5XZR2; A6T6A3	0	2	0.6847	0	1	1	739.851318359375	1478.69536008875	0.646238159213099	0.000477794375001395	HCD	MS2	0	23.455	22.5008454722667	18533	Control_CNB3_070917_03.raw	0/0	3.52055954933167	3272540.859375	22.4129524230957	0	1.581E-07
False	High	Sequest HT (A2)	Unambiguous	[R].DGTIHQFSAVEQDDQR.[S]		1	2	A6T6Y8	A6T6Y8; B5XYA1	0	3	0.6869	0	1	1	615.950073242188	1845.83566646656	-0.285856046510049	-0.000175881145651147	CID	MS2		29.86	22.4914481821333	18524	Control_CNB3_070917_03.raw	0/0	4.1153769493103	6487899.625	22.432014465332	0	1.108E-07
False	High	Sequest HT (A2)	Unambiguous	[R].DGTIHQFSAVEQDDQR.[S]		1	2	A6T6Y8	A6T6Y8; B5XYA1	0	3	0.4892	0	1	1	615.950073242188	1845.83566646656	-0.285856046510049	-0.000175881145651147	HCD	MS2	32.76073	18.91	22.4897290186667	18522	Control_CNB3_070917_03.raw	0/0	3.70165252685547	6487899.625	22.432014465332	0	7.744E-08
False	High	Sequest HT (A2)	Unambiguous	[K].VGTVTPNVAEAVK.[N]		2	2	B5XYF8; A6TGN6	B5XYF8; A6TGN6	0	2	0.5512	0	1	1	642.861206054688	1284.71513547938	-0.510977314215524	-0.000328230312447886	CID	MS2		11.31477	22.4839983090667	18515	Control_CNB3_070917_03.raw	0/0	2.05230045318604	130507126.875	22.5624599456787	0	9.944E-07
False	High	Sequest HT (A2)	Unambiguous	[R].HVDTVcISSYDHDNQR.[E]	C6(Carbamidomethyl)	1	1	A6T532	A6T532	0	3	0.982	0	1	1	649.285949707031	1945.84329586109	-1.24232815043081	-0.000805792968651057	CID	MS2		26.305	22.4486997706667	18481	Control_CNB3_070917_03.raw	0/0	4.44093704223633			0	7.857E-10
False	High	Sequest HT (A2)	Unambiguous	[R].HVDTVcISSYDHDNQR.[E]	C6(Carbamidomethyl)	1	1	A6T532	A6T532	0	3	0.9183	0	1	1	649.285949707031	1945.84329586109	-1.24232815043081	-0.000805792968651057	HCD	MS2	34.15662	39.375	22.4469729242667	18479	Control_CNB3_070917_03.raw	0/0	5.63075971603394			0	6.62E-13
False	High	Sequest HT (A2)	Unambiguous	[K].ELQESFGGPTGENNSPR.[S]		1	2	A6T4F5	B5Y241; A6T4F5	0	2	0.4756	0	1	1	909.916198730469	1818.82512083094	-0.0958030784388073	-8.7124531205518E-05	CID	MS2		38.965	22.4460378632	18478	Control_CNB3_070917_03.raw	0/0	3.49496555328369			0	1.833E-10
False	High	Sequest HT (A2)	Unambiguous	[K].ELQESFGGPTGENNSPR.[S]		1	2	A6T4F5	B5Y241; A6T4F5	0	2	0.4844	0	1	1	909.916198730469	1818.82512083094	-0.0958030784388073	-8.7124531205518E-05	HCD	MS2	0	28.945	22.4441561834667	18476	Control_CNB3_070917_03.raw	0/0	2.89013123512268			0	5.685E-11
False	High	Sequest HT (A2)	Unambiguous	[R].YTGAITAAAGTIHR.[L]		1	2	A6THB1	A6THB1; B5Y307	0	2	0.8065	0	1	1	701.875915527344	1402.74455442469	0.582019841194728	0.00040821234381383	CID	MS2		29.125	22.4423255837333	18474	Control_CNB3_070917_03.raw	0/0	3.09776329994202			0	5.952E-09
False	High	Sequest HT (A2)	Unambiguous	[R].YTGAITAAAGTIHR.[L]		1	2	A6THB1	A6THB1; B5Y307	0	2	0.8265	0	1	1	701.875915527344	1402.74455442469	0.582019841194728	0.00040821234381383	HCD	MS2	6.209569	18.1	22.4407460208	18472	Control_CNB3_070917_03.raw	0/0	3.16898560523987			0	5.699E-10
False	High	Sequest HT (A2)	Unambiguous	[R].GLHSAFTVR.[K]		1	1	B5XVK6	B5XVK6	0	3	0.5918	0	1	1	329.850372314453	987.536563683359	-0.482256990300949	-0.000158748880229117	HCD	MS2	0	28.33	22.4401149424	18471	Control_CNB3_070917_03.raw	0/0	1.46827805042267			0	0.0006462
False	High	Sequest HT (A2)	Unambiguous	[K].HADNALTFGPR.[D]		1	2	A6TEV7	A6TEV7; B5XNA8	0	2	0.8564	0	1	1	599.802490234375	1198.59770383875	1.1331911323257	0.000679119375035953	CID	MS2		17.965	22.4384731533333	18469	Control_CNB3_070917_03.raw	0/0	1.95232212543488			0	3.232E-06
False	High	Sequest HT (A2)	Unambiguous	[K].HLFTSESVSEGHPDK.[I]		1	2	A6TDV1	A6TDV1; B5XUA8	0	3	0.7922	0	1	1	557.26513671875	1669.78085689625	-0.46866831644573	-0.000260857916600798	CID	MS2		36.975	22.4307778386667	18461	Control_CNB3_070917_03.raw	0/0	3.08106994628906			0	0.0001775
False	High	Sequest HT (A2)	Unambiguous	[K].HLFTSESVSEGHPDK.[I]		1	2	A6TDV1	A6TDV1; B5XUA8	0	3	0.6523	0	1	1	557.26513671875	1669.78085689625	-0.46866831644573	-0.000260857916600798	HCD	MS2	19.61766	27.76	22.4289510946667	18459	Control_CNB3_070917_03.raw	0/0	3.48301339149475			0	3.684E-06
False	High	Sequest HT (A2)	Unambiguous	[K].HLFTSESVSEGHPDK.[I]		1	2	A6TDV1	A6TDV1; B5XUA8	0	3	0.7932	0	1	1	557.26513671875	1669.78085689625	-0.46866831644573	-0.000260857916600798	CID	MS2		39.105	22.0623208496	18091	Control_CNB3_070917_03.raw	0/0	2.95243501663208			0	1.305E-05
False	High	Sequest HT (A2)	Unambiguous	[K].KIIGEQLGVK.[Q]		1	1	B5XXH6	B5XXH6	1	2	0.8049	0	1	1	542.839782714844	1084.67228879969	-0.167700681303318	-9.09501561636716E-05	HCD	MS2	17.6432	32.1039	22.4245531832	18454	Control_CNB3_070917_03.raw	0/0	2.04544353485107			0	2.556E-05
False	High	Sequest HT (A2)	Unambiguous	[K].DVHIEGYTPPEKQ.[-]		1	2	A6TDX0	B5XU89; A6TDX0	1	2	0.766	0	1	1	756.870544433594	1512.73381223719	0.604057192491957	0.000456888593816984	CID	MS2		33.19	22.4056851413333	18438	Control_CNB3_070917_03.raw	0/0	2.81553363800049			0	2.65E-05
False	High	Sequest HT (A2)	Unambiguous	[K].DVHIEGYTPPEKQ.[-]		1	2	A6TDX0	B5XU89; A6TDX0	1	2	0.6954	0	1	1	756.870544433594	1512.73381223719	0.604057192491957	0.000456888593816984	HCD	MS2	0	23.605	22.4039680952	18436	Control_CNB3_070917_03.raw	0/0	3.01522302627563			0	2.254E-06
False	High	Sequest HT (A2)	Unambiguous	[R].AVLEVAGVR.[N]		1	1	A6TEV5	A6TEV5	0	2	0.3952	0	1	1	457.276733398438	913.546190166875	-0.385117899013005	-0.000175911562450892	CID	MS2		14.21608	22.3800407437333	18409	Control_CNB3_070917_03.raw	0/0	2.09643602371216			0	4.276E-05
False	High	Sequest HT (A2)	Unambiguous	[R].YTGAITAAAGTIHR.[L]		1	2	A6THB1	A6THB1; B5Y307	0	3	0.7426	0	1	1	468.252746582031	1402.74368648609	-0.036723675683098	-1.71713020336028E-05	CID	MS2		9.931449	22.3792195405333	18408	Control_CNB3_070917_03.raw	0/0	1.01153600215912			0	1.018E-07
False	High	Sequest HT (A2)	Unambiguous	[R].AVLEVAGVR.[N]		1	1	A6TEV5	A6TEV5	0	2	0.5762	0	1	1	457.276733398438	913.546190166875	-0.385117899013005	-0.000175911562450892	HCD	MS2	12.57956	11.00751	22.3784882488	18407	Control_CNB3_070917_03.raw	0/0	1.50598394870758			0	0.0003862
False	High	Sequest HT (A2)	Unambiguous	[R].VELENGHVVTAHISGK.[M]		1	1	A6T6Y1	A6T6Y1	0	3	0.2317	0	1	1	563.968566894531	1689.89114742359	-0.420859123299976	-0.000237068802031596	HCD	MS2	51.49123	28.255	22.3587412437333	18394	Control_CNB3_070917_03.raw	0/0	1.63913655281067	3190610.15625	22.36572265625	0	6.687E-05
False	High	Sequest HT (A2)	Unambiguous	[K].AIcAETGIAENVK.[I]	C3(Carbamidomethyl)	1	1	B5XNB4	B5XNB4	0	2	0.754	0	1	1	688.347961425781	1375.68864622156	0.0400101903826086	2.75207812201472E-05	CID	MS2		6.935126	22.3524499637333	18387	Control_CNB3_070917_03.raw	0/0	3.74069571495056			0	2.088E-07
False	High	Sequest HT (A2)	Unambiguous	[K].INGQVITIK.[G]		1	1	A6TEV7	A6TEV7	0	2	0.4969	0	1	1	493.305816650391	985.604356670781	0.304220319830213	0.000149920390697389	HCD	MS2	50.98905	28.51	22.3364942610667	18370	Control_CNB3_070917_03.raw	0/0	1.63293302059174			0	0.001062
False	High	Sequest HT (A2)	Unambiguous	[R].IAHWVGQGATVSDR.[V]		1	1	A6TCL7	A6TCL7	0	3	0.8072	0	1	1	499.591766357422	1496.76074581227	0.197194057141768	9.8384088611662E-05	CID	MS2		9.871852	22.3325012296	18365	Control_CNB3_070917_03.raw	0/0	2.48962378501892			0	5.436E-07
False	High	Sequest HT (A2)	Unambiguous	[R].TFQPSVLK.[R]		1	1	A6TG05	A6TG05	0	2	0.8974	0	1	1	460.266052246094	919.524827862188	0.0912777912607994	4.19660938177913E-05	CID	MS2		12.25901	22.3315320013333	18364	Control_CNB3_070917_03.raw	0/0	1.56493723392487			0	0.0008876
False	High	Sequest HT (A2)	Unambiguous	[R].IAHWVGQGATVSDR.[V]		1	1	A6TCL7	A6TCL7	0	3	0.7224	0	1	1	499.591766357422	1496.76074581227	0.197194057141768	9.8384088611662E-05	HCD	MS2	11.41453	10.51653	22.3309215386667	18363	Control_CNB3_070917_03.raw	0/0	2.8073136806488			0	8.162E-07
False	High	Sequest HT (A2)	Unambiguous	[R].IAHWVGQGATVSDR.[V]		1	1	A6TCL7	A6TCL7	0	2	0.8943	0	1	1	748.883178710938	1496.75908079188	-0.915222021137384	-0.000684934062405773	CID	MS2		33.1	22.3260029794667	18359	Control_CNB3_070917_03.raw	0/0	2.26575541496277			0	3.137E-07
False	High	Sequest HT (A2)	Unambiguous	[R].IAHWVGQGATVSDR.[V]		1	1	A6TCL7	A6TCL7	0	2	0.8502	0	1	1	748.883178710938	1496.75908079188	-0.915222021137384	-0.000684934062405773	HCD	MS2	82.88988	28.75	22.3245802818667	18357	Control_CNB3_070917_03.raw	0/0	2.46795654296875			0	1.631E-09
False	High	Sequest HT (A2)	Unambiguous	[R].GAAQNIIPSSTGAAK.[A]		1	1	P24164	P24164	0	2	0.5161	0	1	1	693.373168945313	1385.73906126063	0.536198368221641	0.000371515312508564	HCD	MS2	0	20.065	22.305641428	18335	Control_CNB3_070917_03.raw	0/0	2.48024749755859			0	0.0003563
False	High	Sequest HT (A2)	Unambiguous	[R].EIPVDVKPEVR.[V]		1	1	A6TCJ1	A6TCJ1	0	3	0.5857	0	1	1	427.578308105469	1280.72037105641	-0.395311423787013	-0.000168761197831676	HCD	MS2	0	12.3292	22.4223636186667	18451	Control_CNB3_070917_03.raw	0/0	2.10258650779724			0	0.0001219
False	High	Sequest HT (A2)	Unambiguous	[K].DAAGHELVYTGMSK.[M]		1	2	A6T6A3	B5XZR2; A6T6A3	0	2	0.7022	0	1	1	739.851318359375	1478.69536008875	0.646238159213099	0.000477794375001395	CID	MS2		33.055	22.5025480733333	18535	Control_CNB3_070917_03.raw	0/0	3.1867139339447	3272540.859375	22.4129524230957	0	3.174E-07
False	High	Sequest HT (A2)	Unambiguous	[K].HLFTSESVSEGHPDK.[I]		1	2	A6TDV1	A6TDV1; B5XUA8	0	3	0.5965	0	1	1	557.26513671875	1669.78085689625	-0.46866831644573	-0.000260857916600798	HCD	MS2	27.16635	30.235	22.0604352	18089	Control_CNB3_070917_03.raw	0/0	3.99429607391357			0	6.328E-08
False	High	Sequest HT (A2)	Unambiguous	[K].KIIGEQLGVK.[Q]		1	1	B5XXH6	B5XXH6	1	2	0.8786	0	1	1	542.839904785156	1084.67253294031	0.057381665298917	3.11201563363284E-05	HCD	MS2	25.05968	14.92	22.0539334629333	18081	Control_CNB3_070917_03.raw	0/0	2.05518651008606			0	2.534E-05
False	High	Sequest HT (A2)	Unambiguous	[K].VPMNIVAQR.[Y]		1	1	A6T5H9	A6T5H9	0	2	0.8375	0	1	1	514.289672851563	1027.57206907313	0.348591851448313	0.000179101562594042	HCD	MS2	5.525763	17.725	21.8486383397333	17872	Control_CNB3_070917_03.raw	0/0	1.5997554063797			0	8.832E-05
False	High	Sequest HT (A2)	Unambiguous	[K].AIISDVNATDEDR.[W]		1	1	B5XNA6	B5XNA6	0	2	0.8282	0	1	1	709.841918945313	1418.67656126063	0.552473396396653	0.000391890312585019	CID	MS2		24.82205	21.8471575661333	17870	Control_CNB3_070917_03.raw	0/0	2.90768337249756			0	9.907E-07
False	High	Sequest HT (A2)	Unambiguous	[K].AIISDVNATDEDR.[W]		1	1	B5XNA6	B5XNA6	0	2	0.8323	0	1	1	709.841918945313	1418.67656126063	0.552473396396653	0.000391890312585019	HCD	MS2	6.835017	17.245	21.845602828	17868	Control_CNB3_070917_03.raw	0/0	3.22409725189209			0	2.928E-08
False	High	Sequest HT (A2)	Unambiguous	[K].GALSAVVADSR.[G]		1	1	P0A297	P0A297	0	2	0.4047	0	1	1	523.286193847656	1045.56511106531	1.39881997113442	0.000731277656313978	CID	MS2		28.24	21.8250768173333	17854	Control_CNB3_070917_03.raw	0/0	2.57453417778015			0	3.428E-05
False	High	Sequest HT (A2)	Unambiguous	[K].GALSAVVADSR.[G]		1	1	P0A297	P0A297	0	2	0.5528	0	1	1	523.286193847656	1045.56511106531	1.39881997113442	0.000731277656313978	HCD	MS2	48.50985	30.52	21.8237415104	17852	Control_CNB3_070917_03.raw	0/0	1.98790240287781			0	0.0006002
False	High	Sequest HT (A2)	Unambiguous	[R].KFEELVQTR.[N]		1	2	A6T4F4	A6T4F4; B5Y242	1	2	0.3165	0	1	1	575.317077636719	1149.62687864344	0.547911495910025	0.000314946718845022	CID	MS2		27.61	21.8229915741333	17851	Control_CNB3_070917_03.raw	0/0	1.58376979827881			0	0.0009007
False	High	Sequest HT (A2)	Unambiguous	[R].KFEELVQTR.[N]		1	2	A6T4F4	A6T4F4; B5Y242	1	2	0.6256	0	1	1	575.317077636719	1149.62687864344	0.547911495910025	0.000314946718845022	HCD	MS2	30.89225	17.14	21.821505968	17849	Control_CNB3_070917_03.raw	0/0	2.02698421478271			0	0.0002454
False	High	Sequest HT (A2)	Unambiguous	[K].VGTVTPNVAEAVK.[N]		2	2	B5XYF8; A6TGN6	B5XYF8; A6TGN6	0	2	0.3295	0	1	1	642.861022949219	1284.71476926844	-0.796029416631888	-0.000511335781197886	CID	MS2		33.1	21.7934114896	17829	Control_CNB3_070917_03.raw	0/0	1.7618453502655	1028160.3125	21.8768615722656	0	4.601E-05
False	High	Sequest HT (A2)	Unambiguous	[K].NWSETSDSPEDSSDYHVTTSQHAR.[Q]		1	2	A6TEI7	B5XSX4; A6TEI7	0	3	1	0	1	1	912.719299316406	2736.14334468922	1.06390709427278	0.00097033307277646	CID	MS2		29.77	21.781474384	17818	Control_CNB3_070917_03.raw	0/0	2.10050845146179	3679962.125	21.8107509613037	0	1.168E-06
False	High	Sequest HT (A2)	Unambiguous	[K].NWSETSDSPEDSSDYHVTTSQHAR.[Q]		1	2	A6TEI7	B5XSX4; A6TEI7	0	3	1	0	1	1	912.719299316406	2736.14334468922	1.06390709427278	0.00097033307277646	HCD	MS2	77.54037	29.275	21.7799331933333	17816	Control_CNB3_070917_03.raw	0/0	3.8384063243866	3679962.125	21.8107509613037	0	7.919E-09
False	High	Sequest HT (A2)	Unambiguous	[R].HYGALQGLNK.[A]		1	1	B5XZB2	B5XZB2	0	2	0.5826	0	1	1	550.796081542969	1100.58488645594	0.152751473477223	8.40579687064746E-05	HCD	MS2	50.82228	32.545	21.7765578485333	17812	Control_CNB3_070917_03.raw	0/0	2.30351614952087			0	0.000816
False	High	Sequest HT (A2)	Unambiguous	[K].HADNALTFGPR.[D]		1	2	A6TEV7	A6TEV7; B5XNA8	0	2	0.7458	0	1	1	599.802917480469	1198.59855833094	1.84610185547015	0.00110636546878595	CID	MS2		14.04643	21.7206126597333	17756	Control_CNB3_070917_03.raw	0/0	2.39801144599915			0	3.327E-06
False	High	Sequest HT (A2)	Unambiguous	[K].HADNALTFGPR.[D]		1	2	A6TEV7	A6TEV7; B5XNA8	0	2	0.6868	0	1	1	599.802917480469	1198.59855833094	1.84610185547015	0.00110636546878595	HCD	MS2	26.51454	12.77476	21.7190919032	17754	Control_CNB3_070917_03.raw	0/0	1.81710577011108			0	9.666E-06
False	High	Sequest HT (A2)	Unambiguous	[R].AGDMVIDGSVR.[G]		1	2	A6TG39	A6TG39; B5XZM1	0	2	0.4402	0	1	1	560.276672363281	1119.54606809656	-0.192732931734947	-0.000107886718751615	CID	MS2		36.81	21.7094282346667	17744	Control_CNB3_070917_03.raw	0/0	2.58613729476929			0	0.0001164
False	High	Sequest HT (A2)	Unambiguous	[R].AGDMVIDGSVR.[G]		1	2	A6TG39	A6TG39; B5XZM1	0	2	0.5627	0	1	1	560.276672363281	1119.54606809656	-0.192732931734947	-0.000107886718751615	HCD	MS2	57.842	27.58	21.7077443464	17742	Control_CNB3_070917_03.raw	0/0	2.62541651725769			0	0.00071
False	High	Sequest HT (A2)	Unambiguous	[K].SQVTFQYDDGK.[I]		1	2	A6TDV1	A6TDV1; B5XUA8	0	2	0.9377	0	1	1	644.296203613281	1287.58513059656	-0.0319151216607824	-2.05467187015529E-05	CID	MS2		16.585	21.7054944114667	17739	Control_CNB3_070917_03.raw	0/0	2.73076939582825			0	6.45E-05
False	High	Sequest HT (A2)	Unambiguous	[K].HLFTSESVSEGHPDK.[I]		1	2	A6TDV1	A6TDV1; B5XUA8	0	3	0.677	0	1	1	557.265563964844	1669.78213863453	0.29894000487755	0.000166388177149202	HCD	MS2	30.8932	40.68	21.6990265453333	17734	Control_CNB3_070917_03.raw	0/0	3.56179261207581			0	3.41E-09
False	High	Sequest HT (A2)	Unambiguous	[R].EIPVDVKPEVR.[V]		1	1	A6TCJ1	A6TCJ1	0	3	0.5194	0	1	1	427.578247070313	1280.72018795094	-0.53828205227423	-0.000229796354081676	HCD	MS2	48.47164	30.235	21.6894218226667	17727	Control_CNB3_070917_03.raw	0/0	2.05724692344666			0	4.81E-05
False	High	Sequest HT (A2)	Unambiguous	[K].KIIGEQLGVK.[Q]		1	1	B5XXH6	B5XXH6	1	2	1	0	1	1	542.840393066406	1084.67350950281	0.957711051707857	0.000519401406336328	HCD	MS2	20.27568	20.0053	21.6852433418667	17722	Control_CNB3_070917_03.raw	0/0	1.99738335609436			0	3.116E-05
False	High	Sequest HT (A2)	Unambiguous	[R].ILQSAVETYQR.[K]		1	2	A6T4P1	B5Y1T9; A6T4P1	0	2	0.6532	0	1	1	654.351745605469	1307.69621458094	0.629910408452576	0.000411865468890937	CID	MS2		15.85	21.6519633293333	17688	Control_CNB3_070917_03.raw	0/0	2.22171688079834			0	8.63E-05
False	High	Sequest HT (A2)	Unambiguous	[R].ILQSAVETYQR.[K]		1	2	A6T4P1	B5Y1T9; A6T4P1	0	2	0.5766	0	1	1	654.351745605469	1307.69621458094	0.629910408452576	0.000411865468890937	HCD	MS2	30.41279	28.765	21.6505803474667	17686	Control_CNB3_070917_03.raw	0/0	2.48423171043396			0	3.608E-05
False	High	Sequest HT (A2)	Unambiguous	[K].ELQESFGGPTGENNSPR.[S]		1	2	A6T4F5	B5Y241; A6T4F5	0	2	0.5994	0	1	1	909.91748046875	1818.8276843075	1.31361022224175	0.00119461375004448	CID	MS2		23.26	21.6427741106667	17676	Control_CNB3_070917_03.raw	0/0	3.51863241195679	2353718.125	21.654842376709	0	3.38E-06
False	High	Sequest HT (A2)	Unambiguous	[K].ELQESFGGPTGENNSPR.[S]		1	2	A6T4F5	B5Y241; A6T4F5	0	2	0.5645	0	1	1	909.91748046875	1818.8276843075	1.31361022224175	0.00119461375004448	HCD	MS2	74.31365	30.7	21.6408600224	17674	Control_CNB3_070917_03.raw	0/0	3.49297833442688	2353718.125	21.654842376709	0	3.616E-09
False	High	Sequest HT (A2)	Unambiguous	[R].DVLGMAQTGSGK.[T]		1	2	P33906	P33906; P0A9P6	0	2	0.8285	0	1	1	582.290649414063	1163.57402219813	1.30942259871636	0.000761804062449301	CID	MS2		41.065	21.6398794901333	17673	Control_CNB3_070917_03.raw	0/0	2.38777661323547			0	5.764E-06
False	High	Sequest HT (A2)	Unambiguous	[K].AIcAETGIAENVK.[I]	C3(Carbamidomethyl)	1	1	B5XNB4	B5XNB4	0	2	0.765	0	1	1	688.348327636719	1375.68937864344	0.572414020505066	0.000393731718720147	CID	MS2		23.815	21.636703668	17669	Control_CNB3_070917_03.raw	0/0	3.82615232467651			0	2.873E-07
False	High	Sequest HT (A2)	Unambiguous	[K].AIcAETGIAENVK.[I]	C3(Carbamidomethyl)	1	1	B5XNB4	B5XNB4	0	2	0.6021	0	1	1	688.348327636719	1375.68937864344	0.572414020505066	0.000393731718720147	HCD	MS2	22.86609	12.73	21.6352368992	17667	Control_CNB3_070917_03.raw	0/0	2.84179306030273			0	1.002E-06
False	High	Sequest HT (A2)	Unambiguous	[R].YDLSAVGR.[M]		1	2	A6TGP0	B5XYF5; A6TGP0	0	2	0.5392	0	1	1	440.729431152344	880.451585674688	-0.81956206659488	-0.000360792656238118	CID	MS2		33.1	21.6263061128	17659	Control_CNB3_070917_03.raw	0/0	2.16692805290222			0	0.001377
False	High	Sequest HT (A2)	Unambiguous	[K].INGQVITIK.[G]		1	1	A6TEV7	A6TEV7	0	2	0.3473	0	1	1	493.305236816406	985.603197002813	-0.872386006730417	-0.000429913593677611	HCD	MS2	46.84969	28.51	21.6215462152	17653	Control_CNB3_070917_03.raw	0/0	1.67420339584351			0	0.001401
False	High	Sequest HT (A2)	Unambiguous	[R].IAHWVGQGATVSDR.[V]		1	1	A6TCL7	A6TCL7	0	3	0.91	0	1	1	499.591400146484	1496.75964717945	-0.536813052690374	-0.000267826848888338	CID	MS2		18.175	21.6198190626667	17651	Control_CNB3_070917_03.raw	0/0	2.10506796836853			0	0.0001054
False	High	Sequest HT (A2)	Unambiguous	[K].MTDLDLAGK.[R]		1	1	B5XUB8	B5XUB8	0	2	0.4354	0	1	1	482.244445800781	963.481614971563	0.0586846339473745	2.82707812857552E-05	CID	MS2		18.685	21.8492798901333	17873	Control_CNB3_070917_03.raw	0/0	1.47110760211945			0	0.001179
False	High	Sequest HT (A2)	Unambiguous	[K].VPMNIVAQR.[Y]		1	1	A6T5H9	A6T5H9	0	2	0.9369	0	1	1	514.289672851563	1027.57206907313	0.348591851448313	0.000179101562594042	CID	MS2		28.12	21.8501173813333	17874	Control_CNB3_070917_03.raw	0/0	2.06160306930542			0	0.000208
False	High	Sequest HT (A2)	Unambiguous	[K].AEAQVIIEQANK.[R]		1	2	B5XZM0	B5XZM0; A6TG40	0	2	0.6747	0	1	1	657.357299804688	1313.70732297938	1.04092500252359	0.000683734687527249	HCD	MS2	9.806741	22.18	21.8635395626667	17889	Control_CNB3_070917_03.raw	0/0	2.88669323921204			0	3.21E-07
False	High	Sequest HT (A2)	Unambiguous	[K].SLEEAGAEVEVK.[-]		1	2	A6TGN9	P0A299; A6TGN9	0	2	0.5172	0	1	1	630.819519042969	1260.63176145594	-0.0206595317600198	-1.30220312257734E-05	CID	MS2		9.952295	21.8642292770667	17890	Control_CNB3_070917_03.raw	0/0	3.76777505874634			0	5.989E-07
False	High	Sequest HT (A2)	Unambiguous	[K].DVHIEGYTPPEKQ.[-]		1	2	A6TDX0	B5XU89; A6TDX0	1	2	0.6611	0	1	1	756.870300292969	1512.73332395594	0.281276316570582	0.000212747968816984	CID	MS2		17.305	22.0373717042667	18073	Control_CNB3_070917_03.raw	0/0	2.98151159286499			0	0.0002964
False	High	Sequest HT (A2)	Unambiguous	[K].DVHIEGYTPPEKQ.[-]		1	2	A6TDX0	B5XU89; A6TDX0	1	2	0.6701	0	1	1	756.870300292969	1512.73332395594	0.281276316570582	0.000212747968816984	HCD	MS2	0	34.555	22.0358346909333	18071	Control_CNB3_070917_03.raw	0/0	2.88225793838501			0	2.49E-05
False	High	Sequest HT (A2)	Unambiguous	[R].YTGAITAAAGTIHR.[L]		1	2	A6THB1	A6THB1; B5Y307	0	3	0.8757	0	1	1	468.2529296875	1402.7442358025	0.354877720472983	0.000165934166716397	CID	MS2		12.82562	22.0271266032	18061	Control_CNB3_070917_03.raw	0/0	1.84773516654968			0	1.246E-05
False	High	Sequest HT (A2)	Unambiguous	[R].YTGAITAAAGTIHR.[L]		1	2	A6THB1	A6THB1; B5Y307	0	3	0.7767	0	1	1	468.253143310547	1402.74487667164	0.811746015988411	0.000379557213591397	HCD	MS2	45.82114	28.12	22.0257310256	18059	Control_CNB3_070917_03.raw	0/0	2.15084290504456			0	2.147E-07
False	High	Sequest HT (A2)	Unambiguous	[K].SPFVTSGIR.[I]		1	2	A6TCG5	A6TCG5; B5XNI6	0	2	0.5985	0	1	1	482.266265869141	963.525255108281	-0.57229574438561	-0.000275710859341416	CID	MS2		14.16346	22.0249894314667	18058	Control_CNB3_070917_03.raw	0/0	1.32318198680878			0	0.0008039
False	High	Sequest HT (A2)	Unambiguous	[R].AVLEVAGVR.[N]		1	1	A6TEV5	A6TEV5	0	2	0.4455	0	1	1	457.277008056641	913.546739483281	0.216183053923023	9.87466406741078E-05	CID	MS2		12.20196	22.0241557986667	18057	Control_CNB3_070917_03.raw	0/0	2.11078405380249			0	7.199E-05
False	High	Sequest HT (A2)	Unambiguous	[R].ALLEnTDMGAR.[D]	N5(Deamidated)	1	1	B5XZ36	B5XZ36	0	2	0.2533	0	1	1	596.293090820313	1191.57890501063	9.64392823564123	0.00574569531243996	CID	MS2		15.835	22.0146810328	18048	Control_CNB3_070917_03.raw	0/0	2.24636602401733			0	0.001008
False	High	Sequest HT (A2)	Unambiguous	[R].DVLGMAQTGSGK.[T]		1	2	P33906	P33906; P0A9P6	0	2	0.7466	0	1	1	582.289794921875	1163.57231321375	-0.159316458859276	-9.26881250506995E-05	CID	MS2		22.105	22.0082959093333	18040	Control_CNB3_070917_03.raw	0/0	2.20832514762878	2536438.03125	22.048999786377	0	0.0001018
False	High	Sequest HT (A2)	Unambiguous	[R].YDLSAVGR.[M]		1	2	A6TGP0	B5XYF5; A6TGP0	0	2	0.5896	0	1	1	440.729644775391	880.452012920781	-0.334304557213588	-0.000147169609363118	CID	MS2		12.73	22.002169284	18032	Control_CNB3_070917_03.raw	0/0	2.11798763275146			0	0.001139
False	High	Sequest HT (A2)	Unambiguous	[K].AIcAETGIAENVK.[I]	C3(Carbamidomethyl)	1	1	B5XNB4	B5XNB4	0	2	0.7541	0	1	1	688.347778320313	1375.68828001063	-0.22619172467862	-0.000155584687529853	CID	MS2		12.46735	21.9987421730667	18028	Control_CNB3_070917_03.raw	0/0	4.31264400482178			0	2.703E-07
False	High	Sequest HT (A2)	Unambiguous	[K].AIcAETGIAENVK.[I]	C3(Carbamidomethyl)	1	1	B5XNB4	B5XNB4	0	2	0.675	0	1	1	688.347778320313	1375.68828001063	-0.22619172467862	-0.000155584687529853	HCD	MS2	4.485242	0.05214748	21.9979390389333	18026	Control_CNB3_070917_03.raw	0/0	1.20467233657837			0	0.001162
False	High	Sequest HT (A2)	Unambiguous	[K].INGQVITIK.[G]		1	1	A6TEV7	A6TEV7	0	2	0.6235	0	1	1	493.305877685547	985.604478741094	0.428073617362911	0.000210955546947389	CID	MS2		33.59919	21.9801791605333	18012	Control_CNB3_070917_03.raw	0/0	1.69927978515625			0	0.001348
False	High	Sequest HT (A2)	Unambiguous	[R].IAHWVGQGATVSDR.[V]		1	1	A6TCL7	A6TCL7	0	3	0.7509	0	1	1	499.591766357422	1496.76074581227	0.197194057141768	9.8384088611662E-05	CID	MS2		12.9298	21.9769183349333	18008	Control_CNB3_070917_03.raw	0/0	2.65407752990723			0	3.498E-05
False	High	Sequest HT (A2)	Unambiguous	[R].TFQPSVLK.[R]		1	1	A6TG05	A6TG05	0	2	0.62	0	1	1	460.266052246094	919.524827862188	0.0912777912607994	4.19660938177913E-05	CID	MS2		11.54203	21.975949436	18007	Control_CNB3_070917_03.raw	0/0	1.50384271144867			0	0.0008732
False	High	Sequest HT (A2)	Unambiguous	[R].EIPVDVKPEVR.[V]		1	1	A6TCJ1	A6TCJ1	0	3	0.6098	0	1	1	427.578430175781	1280.72073726734	-0.109370166812578	-4.66908853316757E-05	HCD	MS2	6.692346	16.78823	22.0560858893333	18084	Control_CNB3_070917_03.raw	0/0	2.05383944511414	9133708.25	22.1130142211914	0	2.401E-05
False	High	Sequest HT (A2)	Unambiguous	[R].IAHWVGQGATVSDR.[V]		1	1	A6TCL7	A6TCL7	0	3	0.7302	0	1	1	499.591766357422	1496.76074581227	0.197194057141768	9.8384088611662E-05	HCD	MS2	20.51671	13.01111	21.9753347424	18006	Control_CNB3_070917_03.raw	0/0	3.14501857757568			0	4.455E-07
False	High	Sequest HT (A2)	Unambiguous	[K].KIIGEQLGVK.[Q]		1	1	B5XXH6	B5XXH6	1	3	1	0	1	1	362.229339599609	1084.67346553883	0.917179015041438	0.000331612942773063	CID	MS2		33.52	21.9650753178667	17995	Control_CNB3_070917_03.raw	0/0	2.43479943275452			0	2.099E-05
False	High	Sequest HT (A2)	Unambiguous	[R].VVNTLGAPIDGK.[G]		1	2	A6TG38	A6TG38; B5XZM2	0	2	1	0	1	1	592.338012695313	1183.66874876063	0.536662784069315	0.000317615312610542	CID	MS2		16.89411	21.9574462098667	17986	Control_CNB3_070917_03.raw	0/0	2.95407009124756			0	2.425E-05
False	High	Sequest HT (A2)	Unambiguous	[K].EATEQTPSAAAPEAPAAEQGE.[-]		1	1	A6TEI3	A6TEI3	0	2	0.9237	0	1	1	1027.96142578125	2054.9155749325	0.329537977704851	0.000338586249881701	CID	MS2		33.25	21.9237186181333	17955	Control_CNB3_070917_03.raw	0/0	4.72423648834229	12371309.75	21.9818935394287	0	5.181E-09
False	High	Sequest HT (A2)	Unambiguous	[K].EATEQTPSAAAPEAPAAEQGE.[-]		1	1	A6TEI3	A6TEI3	0	2	0.8201	0	1	1	1027.96142578125	2054.9155749325	0.329537977704851	0.000338586249881701	HCD	MS2	27.90896	23.68	21.9218917138667	17953	Control_CNB3_070917_03.raw	0/0	3.28057026863098	12371309.75	21.9818935394287	0	3.46E-05
False	High	Sequest HT (A2)	Unambiguous	[K].ALEGDAEWEAK.[I]		1	1	A6TEX7	A6TEX7	0	2	0.905	0	1	1	609.785522460938	1218.56376829188	0.0494778192493219	3.01459374441038E-05	CID	MS2		4.67111	21.9193872264	17950	Control_CNB3_070917_03.raw	0/0	2.00140857696533			0	6.959E-06
False	High	Sequest HT (A2)	Unambiguous	[R].FEVGEGIEK.[V]		1	1	A6T4X2	A6T4X2	0	2	0.6298	0	1	1	504.256011962891	1007.50474729578	0.342396301719077	0.00017248289066174	CID	MS2		13.48227	21.8914472890667	17919	Control_CNB3_070917_03.raw	0/0	1.80764293670654			0	6.294E-06
False	High	Sequest HT (A2)	Unambiguous	[R].FEVGEGIEK.[V]		1	1	A6T4X2	A6T4X2	0	2	0.5862	0	1	1	504.256011962891	1007.50474729578	0.342396301719077	0.00017248289066174	HCD	MS2	10.42737	12.36955	21.8900303376	17917	Control_CNB3_070917_03.raw	0/0	1.15883469581604			0	0.001078
False	High	Sequest HT (A2)	Unambiguous	[R].AGDMVIDGSVR.[G]		1	2	A6TG39	A6TG39; B5XZM1	0	2	0.4958	0	1	1	560.277160644531	1119.54704465906	0.679551237369934	0.000380394531248385	CID	MS2		24.055	21.8816033973333	17909	Control_CNB3_070917_03.raw	0/0	2.3550181388855			0	0.0006991
False	High	Sequest HT (A2)	Unambiguous	[R].AGDMVIDGSVR.[G]		1	2	A6TG39	A6TG39; B5XZM1	0	2	0.2754	0	1	1	560.277160644531	1119.54704465906	0.679551237369934	0.000380394531248385	HCD	MS2	73.64602	25.84	21.880005736	17907	Control_CNB3_070917_03.raw	0/0	2.35894703865051			0	0.001349
False	High	Sequest HT (A2)	Unambiguous	[R].IAHWVGQGATVSDR.[V]		1	1	A6TCL7	A6TCL7	0	2	0.8702	0	1	1	748.883605957031	1496.75993528406	-0.344327602379051	-0.000257687968655773	CID	MS2		15.085	21.8783495061333	17905	Control_CNB3_070917_03.raw	0/0	2.61701226234436	17264741.625	21.7788200378418	0	2.524E-08
False	High	Sequest HT (A2)	Unambiguous	[R].IAHWVGQGATVSDR.[V]		1	1	A6TCL7	A6TCL7	0	2	0.713	0	1	1	748.883605957031	1496.75993528406	-0.344327602379051	-0.000257687968655773	HCD	MS2	32.54071	38.2	21.8767662949333	17903	Control_CNB3_070917_03.raw	0/0	2.15601372718811	17264741.625	21.7788200378418	0	1.59E-08
False	High	Sequest HT (A2)	Unambiguous	[K].IIGEQLGVK.[Q]		1	1	B5XXH6	B5XXH6	0	2	0.4662	0	1	1	478.79296875	956.57866087	1.20547471670363	0.00057656500007397	CID	MS2		4.665493	21.8750099949333	17901	Control_CNB3_070917_03.raw	0/0	1.48300445079803			0	0.0001917
False	High	Sequest HT (A2)	Unambiguous	[R].MQAASGQLQQTHLLK.[Q]		1	1	B5XNA2	B5XNA2	0	3	0.6266	0	1	1	551.962585449219	1653.87320308766	-0.542388530902707	-0.000299014114489182	HCD	MS2	27.623	17.62	21.8743933253333	17900	Control_CNB3_070917_03.raw	0/0	3.0847635269165	790041.25	21.8678321838379	0	1.137E-07
False	High	Sequest HT (A2)	Unambiguous	[K].AEAQVIIEQANK.[R]		1	2	B5XZM0	B5XZM0; A6TG40	0	2	0.6977	0	1	1	657.357299804688	1313.70732297938	1.04092500252359	0.000683734687527249	CID	MS2		31.96	21.8651482053333	17891	Control_CNB3_070917_03.raw	0/0	3.11012530326843			0	3.01E-06
False	High	Sequest HT (A2)	Unambiguous	[K].cDGPSALPLDK.[L]	C1(Carbamidomethyl)	1	1	A6TAN5	A6TAN5	0	2	0.4943	0	1	1	586.784790039063	1172.56230344813	0.600035106908048	0.000351789062467134	HCD	MS2	53.41906	37.69	21.9693062821333	18000	Control_CNB3_070917_03.raw	0/0	2.63408064842224	1587016.4375	21.9340152740479	0	3.84E-05
False	High	Sequest HT (A2)	Unambiguous	[R].IAHWVGQGATVSDR.[V]		1	1	A6TCL7	A6TCL7	0	3	0.8171	0	1	1	499.591400146484	1496.75964717945	-0.536813052690374	-0.000267826848888338	HCD	MS2	30.01969	18.36629	21.61816314	17649	Control_CNB3_070917_03.raw	0/0	2.45863747596741			0	6.28E-07
False	High	Sequest HT (A2)	Unambiguous	[K].GALSAVVADSR.[G]		1	1	P0A297	P0A297	0	2	0.6468	0	1	1	523.28564453125	1045.5640124325	0.348063459021907	0.000181961250063978	HCD	MS2	11.01636	20.55283	22.5160676629333	18548	Control_CNB3_070917_03.raw	0/0	2.51852345466614			0	1.348E-05
False	High	Sequest HT (A2)	Unambiguous	[R].KFEELVQTR.[N]		1	2	A6T4F4	A6T4F4; B5Y242	1	2	0.5408	0	1	1	575.316650390625	1149.62602415125	-0.195366755112077	-0.000112299374904978	HCD	MS2	43.78131	28.42	22.5360439426667	18572	Control_CNB3_070917_03.raw	0/0	1.95545542240143			0	0.001408
False	High	Sequest HT (A2)	Unambiguous	[K].ELTcVDSAELGK.[A]	C4(Carbamidomethyl)	1	1	B5XSW5	B5XSW5	0	2	0.6019	0	1	1	661.319458007813	1321.63163938563	0.932019737107613	0.000615892812522389	CID	MS2		18.46	23.1429471938667	19164	Control_CNB3_070917_03.raw	0/0	3.24270820617676			0	2.741E-05
False	High	Sequest HT (A2)	Unambiguous	[K].ELTcVDSAELGK.[A]	C4(Carbamidomethyl)	1	1	B5XSW5	B5XSW5	0	2	0.3691	0	1	1	661.319458007813	1321.63163938563	0.932019737107613	0.000615892812522389	HCD	MS2	28.89813	25.69	23.1412828002667	19162	Control_CNB3_070917_03.raw	0/0	2.32881259918213			0	2.913E-06
False	High	Sequest HT (A2)	Unambiguous	[K].HADNALTFGPR.[D]		1	2	A6TEV7	A6TEV7; B5XNA8	0	2	0.8551	0	1	1	599.802429199219	1198.59758176844	1.03134674330506	0.000618084218785953	CID	MS2		14.92	23.1396951178667	19160	Control_CNB3_070917_03.raw	0/0	2.06505107879639			0	1.883E-06
False	High	Sequest HT (A2)	Unambiguous	[K].HADNALTFGPR.[D]		1	2	A6TEV7	A6TEV7; B5XNA8	0	2	0.8761	0	1	1	599.802429199219	1198.59758176844	1.03134674330506	0.000618084218785953	HCD	MS2	7.611683	23.67866	23.1382724728	19158	Control_CNB3_070917_03.raw	0/0	2.25776481628418			0	4.934E-07
False	High	Sequest HT (A2)	Unambiguous	[R].EIPVDVKPEVR.[V]		1	1	A6TCJ1	A6TCJ1	0	3	0.5054	0	1	1	427.57861328125	1280.72128658375	0.319541718649074	0.000136414583418324	HCD	MS2	4.09712	10.23532	23.1359888314667	19155	Control_CNB3_070917_03.raw	0/0	1.85987079143524			0	0.0002593
False	High	Sequest HT (A2)	Unambiguous	[R].GAAQNIIPSSTGAAK.[A]		1	1	P24164	P24164	0	2	0.4528	0	1	1	693.372863769531	1385.73845090906	0.0957461165442821	6.63395312585635E-05	HCD	MS2	22.91679	36.69	23.1266978034667	19147	Control_CNB3_070917_03.raw	0/0	3.18032026290894			0	2.122E-06
False	High	Sequest HT (A2)	Unambiguous	[R].FLPNLHSHR.[F]		1	2	A6TFM8	A6TFM8; B5XTG6	0	3	0.544	0	1	1	374.205169677734	1120.6009557732	-0.0726099601236856	-2.7122265540432E-05	HCD	MS2	56.26978	19.645	23.1019966232	19125	Control_CNB3_070917_03.raw	0/0	1.81782507896423	1158155.25	23.0903415679932	0	0.0002636
False	High	Sequest HT (A2)	Unambiguous	[K].VHIINLEK.[T]		1	2	A6T4X1	A6T4X1; B5Y1K2	0	3	1	0	1	1	322.530914306641	965.578189659922	0.359939827484682	0.000115849973970702	CID	MS2		25.675	23.0774603922667	19102	Control_CNB3_070917_03.raw	0/0	1.54698038101196	2322286.4375	23.1949005126953	0	0.0008887
False	High	Sequest HT (A2)	Unambiguous	[R].VVNTLGAPIDGK.[G]		1	2	A6TG38	A6TG38; B5XZM2	0	2	0.4667	0	1	1	592.337585449219	1183.66789426844	-0.185239054573349	-0.000109630781139458	CID	MS2		20.155	23.0744915229333	19098	Control_CNB3_070917_03.raw	0/0	1.95295917987823			0	0.0002317
False	High	Sequest HT (A2)	Unambiguous	[R].VVNTLGAPIDGK.[G]		1	2	A6TG38	A6TG38; B5XZM2	0	2	0.412	0	1	1	592.337585449219	1183.66789426844	-0.185239054573349	-0.000109630781139458	HCD	MS2	67.20997	41.065	23.0726061202667	19096	Control_CNB3_070917_03.raw	0/0	2.16077184677124			0	0.0007264
False	High	Sequest HT (A2)	Unambiguous	[K].AIcAETGIAENVK.[I]	C3(Carbamidomethyl)	1	1	B5XNB4	B5XNB4	0	2	0.7806	0	1	1	688.347961425781	1375.68864622156	0.0400101903826086	2.75207812201472E-05	CID	MS2		12.6093	23.0706876037333	19094	Control_CNB3_070917_03.raw	0/0	4.33008241653442			0	6.686E-08
False	High	Sequest HT (A2)	Unambiguous	[K].AIcAETGIAENVK.[I]	C3(Carbamidomethyl)	1	1	B5XNB4	B5XNB4	0	2	0.7085	0	1	1	688.347961425781	1375.68864622156	0.0400101903826086	2.75207812201472E-05	HCD	MS2	3.0094	11.2281	23.0693153090667	19092	Control_CNB3_070917_03.raw	0/0	2.94882869720459			0	3.094E-09
False	High	Sequest HT (A2)	Unambiguous	[R].AVLEVAGVR.[N]		1	1	A6TEV5	A6TEV5	0	2	0.4533	0	1	1	457.277008056641	913.546739483281	0.216183053923023	9.87466406741078E-05	CID	MS2		8.196119	23.0684483205333	19091	Control_CNB3_070917_03.raw	0/0	2.25299596786499			0	0.0001554
False	High	Sequest HT (A2)	Unambiguous	[R].YTGAITAAAGTIHR.[L]		1	2	A6THB1	A6THB1; B5Y307	0	3	0.7857	0	1	1	468.253051757813	1402.74460201344	0.615945317910371	0.000288004479216397	CID	MS2		4.876443	23.0676336304	19090	Control_CNB3_070917_03.raw	0/0	2.10110592842102			0	7.342E-08
False	High	Sequest HT (A2)	Unambiguous	[R].AVLEVAGVR.[N]		1	1	A6TEV5	A6TEV5	0	2	0.6159	0	1	1	457.277008056641	913.546739483281	0.216183053923023	9.87466406741078E-05	HCD	MS2	4.150916	11.02016	23.0669064021333	19089	Control_CNB3_070917_03.raw	0/0	1.64472222328186			0	0.0002639
False	High	Sequest HT (A2)	Unambiguous	[R].IAHWVGQGATVSDR.[V]		1	1	A6TCL7	A6TCL7	0	2	0.8356	0	1	1	748.883728027344	1496.76017942469	-0.181214911305242	-0.000135617656155773	CID	MS2		28.75	23.0472013938667	19071	Control_CNB3_070917_03.raw	0/0	2.25130343437195			0	2.286E-07
False	High	Sequest HT (A2)	Unambiguous	[R].IAHWVGQGATVSDR.[V]		1	1	A6TCL7	A6TCL7	0	2	0.7373	0	1	1	748.883728027344	1496.76017942469	-0.181214911305242	-0.000135617656155773	HCD	MS2	57.5503	18.46	23.0455907069333	19069	Control_CNB3_070917_03.raw	0/0	3.16067385673523			0	2.258E-10
False	High	Sequest HT (A2)	Unambiguous	[R].IAHWVGQGATVSDR.[V]		1	1	A6TCL7	A6TCL7	0	3	0.8041	0	1	1	499.591522216797	1496.76001339039	-0.29214401607966	-0.000145756536388338	CID	MS2		10.03363	23.0364494304	19058	Control_CNB3_070917_03.raw	0/0	2.95782351493835			0	8.967E-08
False	High	Sequest HT (A2)	Unambiguous	[R].IAESPESVIAR.[T]		1	2	A6T6B5	B5XZQ0; A6T6B5	0	2	0.5238	0	1	1	586.319580078125	1171.63188352625	0.132734754738138	7.77581250304138E-05	CID	MS2		29.08	23.0207335336	19044	Control_CNB3_070917_03.raw	0/0	2.0963077545166			0	2.344E-06
False	High	Sequest HT (A2)	Unambiguous	[R].IAESPESVIAR.[T]		1	2	A6T6B5	B5XZQ0; A6T6B5	0	2	0.4537	0	1	1	586.319580078125	1171.63188352625	0.132734754738138	7.77581250304138E-05	HCD	MS2	34.44269	18.85	23.0189397074667	19042	Control_CNB3_070917_03.raw	0/0	2.05359840393066			0	2.047E-05
False	High	Sequest HT (A2)	Unambiguous	[R].IAGINIPDHK.[H]		1	1	B5XNB4	B5XNB4	0	3	0.8408	0	1	1	359.873168945313	1077.60495357594	-0.153909868557553	-5.52846874294725E-05	CID	MS2		27.28	23.0147818549333	19036	Control_CNB3_070917_03.raw	0/0	2.01077461242676			0	7.467E-06
False	High	Sequest HT (A2)	Unambiguous	[R].IAGINIPDHK.[H]		1	1	B5XNB4	B5XNB4	0	3	0.5684	0	1	1	359.873168945313	1077.60495357594	-0.153909868557553	-5.52846874294725E-05	HCD	MS2	0	16.75	23.0133253701333	19034	Control_CNB3_070917_03.raw	0/0	1.90393006801605			0	0.0004194
False	High	Sequest HT (A2)	Unambiguous	[R].MQAASGQLQQTHLLK.[Q]		1	1	B5XNA2	B5XNA2	0	2	0.7591	0	1	1	827.44140625	1653.87553587	0.868107191561962	0.000717870000130461	CID	MS2		25.855	22.9974743776	19021	Control_CNB3_070917_03.raw	0/0	3.85794234275818			0	1.762E-09
False	High	Sequest HT (A2)	Unambiguous	[R].MQAASGQLQQTHLLK.[Q]		1	1	B5XNA2	B5XNA2	0	2	0.7406	0	1	1	827.440734863281	1653.87419309656	0.0562113904278528	4.64832813804605E-05	HCD	MS2	5.261006	15.1	22.9959073632	19019	Control_CNB3_070917_03.raw	0/0	3.1954779624939			0	3.069E-09
False	High	Sequest HT (A2)	Unambiguous	[K].ALEGDAEWEAK.[I]		1	1	A6TEX7	A6TEX7	0	2	0.9012	0	1	1	609.785705566406	1218.56413450281	0.350004525482067	0.000213251406194104	CID	MS2		3.899264	22.9661068893333	18997	Control_CNB3_070917_03.raw	0/0	2.52665519714355			0	5.577E-06
False	High	Sequest HT (A2)	Unambiguous	[K].LHDYYKDEVVK.[K]		1	1	A6TEW0	A6TEW0	1	4	0.6313	0	1	1	352.933258056641	1408.71120233656	0.351950588730762	0.00012394914062952	CID	MS2		34.78	22.9491178885333	18979	Control_CNB3_070917_03.raw	0/0	1.97784757614136	4381559.375	22.9529457092285	0	0.0008844
False	High	Sequest HT (A2)	Unambiguous	[K].FGSELLAK.[F]		1	2	A6TEX9	A6TEX9; B5XN86	0	2	0.6027	0	1	1	432.745056152344	864.482835674688	0.336495733059886	0.000145447343811611	CID	MS2		14.4037	22.9423245885333	18971	Control_CNB3_070917_03.raw	0/0	2.24209070205688			0	0.001112
False	High	Sequest HT (A2)	Unambiguous	[R].FEVGEGIEK.[V]		1	1	A6T4X2	A6T4X2	0	2	0.6848	0	1	1	504.256134033203	1007.50499143641	0.584718443870902	0.00029455320316174	CID	MS2		16.24	22.9415266752	18970	Control_CNB3_070917_03.raw	0/0	1.65309941768646			0	1.823E-05
False	High	Sequest HT (A2)	Unambiguous	[R].DGTIHQFSAVEQDDQR.[S]		1	2	A6T6Y8	A6T6Y8; B5XYA1	0	2	0.9382	0	1	1	923.42236328125	1845.8374499325	0.680354250573434	0.000627911250262514	CID	MS2		24.505	22.9293415965333	18957	Control_CNB3_070917_03.raw	0/0	3.71598768234253	3833892.0625	22.9233360290527	0	1.281E-08
False	High	Sequest HT (A2)	Unambiguous	[K].FENMGAQMVK.[E]		1	3	A6TH53	O66026; B5Y368; A6TH53	0	2	0.404	0	1	1	577.770324707031	1154.53337278406	0.0834831394769922	4.8192031272265E-05	HCD	MS2	39.67109	28.75	23.1446202032	19166	Control_CNB3_070917_03.raw	0/0	1.98225748538971			0	0.0004488
False	High	Sequest HT (A2)	Unambiguous	[R].YTGAITAAAGTIHR.[L]		1	2	A6THB1	A6THB1; B5Y307	0	2	0.7589	0	1	1	701.875732421875	1402.74418821375	0.320952243757341	0.00022510687506383	HCD	MS2	10.14893	0.1422225	23.1502788242667	19169	Control_CNB3_070917_03.raw	0/0	1.11804521083832			0	0.0006882
False	High	Sequest HT (A2)	Unambiguous	[R].YTGAITAAAGTIHR.[L]		1	2	A6THB1	A6THB1; B5Y307	0	2	0.8606	0	1	1	701.875732421875	1402.74418821375	0.320952243757341	0.00022510687506383	CID	MS2		15.715	23.1510820157333	19171	Control_CNB3_070917_03.raw	0/0	3.30322980880737			0	2.476E-09
False	High	Sequest HT (A2)	Unambiguous	[K].KIIGEQLGVK.[Q]		1	1	B5XXH6	B5XXH6	1	2	0.8265	0	1	1	542.83984375	1084.67241087	-0.0551595080022005	-2.99149999136716E-05	HCD	MS2	20.3896	23.155	23.1533243330667	19174	Control_CNB3_070917_03.raw	0/0	2.19333815574646			0	0.0001158
False	High	Sequest HT (A2)	Unambiguous	[K].IIGEQLGVK.[Q]		1	1	B5XXH6	B5XXH6	0	2	0.5177	0	1	1	478.792266845703	956.577257061406	-0.262057796230555	-0.00012533929680103	CID	MS2		5.706491	23.2854618584	19302	Control_CNB3_070917_03.raw	0/0	1.41003680229187			0	0.0003112
False	High	Sequest HT (A2)	Unambiguous	[R].MQAASGQLQQTHLLK.[Q]		1	1	B5XNA2	B5XNA2	0	3	0.7469	0	1	1	551.962890625	1653.874118615	0.0111767880523676	6.16166676081775E-06	HCD	MS2	6.657801	6.439847	23.2848471010667	19301	Control_CNB3_070917_03.raw	0/0	4.07198858261108			0	1.175E-09
False	High	Sequest HT (A2)	Unambiguous	[K].SVEEILGK.[-]		1	1	A6TEV5	A6TEV5	0	2	0.6462	0	1	1	437.747711181641	874.488145733281	0.139159460178184	6.08466406788466E-05	CID	MS2		23.36545	23.2720980277333	19288	Control_CNB3_070917_03.raw	0/0	1.9535813331604			0	0.0005637
False	High	Sequest HT (A2)	Unambiguous	[K].SLEEAGAEVEVK.[-]		1	2	A6TGN9	P0A299; A6TGN9	0	2	0.5398	0	1	1	630.81982421875	1260.6323718075	0.463503701748797	0.000292153750024227	CID	MS2		5.276398	23.2712958581333	19287	Control_CNB3_070917_03.raw	0/0	3.89217662811279			0	2.814E-07
False	High	Sequest HT (A2)	Unambiguous	[K].SLEEAGAEVEVK.[-]		1	2	A6TGN9	P0A299; A6TGN9	0	2	0.4809	0	1	1	630.81982421875	1260.6323718075	0.463503701748797	0.000292153750024227	HCD	MS2	1.171386	0.01813162	23.2705319557333	19285	Control_CNB3_070917_03.raw	0/0	1.83387196063995			0	0.0005424
False	High	Sequest HT (A2)	Unambiguous	[R].LNAAQDPANTISSVK.[R]		1	1	A6TCE7	A6TCE7	0	2	0.4172	0	1	1	764.902587890625	1528.79789915125	0.875100902086434	0.000668925624950134	CID	MS2		25.165	23.2590607066667	19276	Control_CNB3_070917_03.raw	0/0	3.37765574455261	2286835.4375	23.3070297241211	0	3.959E-08
False	High	Sequest HT (A2)	Unambiguous	[R].LNAAQDPANTISSVK.[R]		1	1	A6TCE7	A6TCE7	0	2	0.4167	0	1	1	764.902587890625	1528.79789915125	0.875100902086434	0.000668925624950134	HCD	MS2	21.12783	29.98	23.2572961050667	19274	Control_CNB3_070917_03.raw	0/0	2.64190268516541	2286835.4375	23.3070297241211	0	8.493E-07
False	High	Sequest HT (A2)	Unambiguous	[R].EDFANETADDSEAGDSEE.[-]		1	2	A6THB1	A6THB1; B5Y307	0	2	1	0	1	1	965.851623535156	1930.69597044031	0.78262011110057	0.000755500156174094	CID	MS2		28.42	23.2533298058667	19269	Control_CNB3_070917_03.raw	0/0	4.81322860717773			0	1.562E-12
False	High	Sequest HT (A2)	Unambiguous	[K].INGqVITIK.[G]	Q4(Deamidated)	1	1	A6TEV7	A6TEV7	0	2		0.0048	2	2	493.797729492188	986.588182354375	0.111013277132581	5.4762187572388E-05	CID	MS2		22.53703	23.2522714138667	19268	Control_CNB3_070917_03.raw	0/0	2.06121444702148			0	0.0002494
False	High	Sequest HT (A2)	Unambiguous	[K].InGQVITIK.[G]	N2(Deamidated)	1	1	A6TEV7	A6TEV7	0	2	0.0048	0	1	1	493.797729492188	986.588182354375	0.111013277132581	5.4762187572388E-05	CID	MS2		22.53703	23.2522714138667	19268	Control_CNB3_070917_03.raw	0/0	2.06979942321777			0	0.0001596
False	High	Sequest HT (A2)	Unambiguous	[R].EDFANETADDSEAGDSEE.[-]		1	2	A6THB1	A6THB1; B5Y307	0	2	1	0	1	1	965.851440429688	1930.69560422938	0.592941762095404	0.000572394687424094	HCD	MS2	0	18.07	23.2516464152	19267	Control_CNB3_070917_03.raw	0/0	4.53702974319458			0	9.065E-09
False	High	Sequest HT (A2)	Unambiguous	[R].QIVSNAGEEPSVVANnVK.[A]	N16(Deamidated)	1	3	A6TH53	O66026; B5Y368; A6TH53	0	2		0.0461	2	2	928.475402832031	1855.94352903406	2.11864333763928	0.00196603703108011	CID	MS2		35.43	23.2469530493333	19264	Control_CNB3_070917_03.raw	0/0	3.930171251297	684244.34375	23.2364482879639	0	1.202E-07
False	High	Sequest HT (A2)	Unambiguous	[R].QIVSNAGEEPSVVAnNVK.[A]	N15(Deamidated)	1	3	A6TH53	O66026; B5Y368; A6TH53	0	2	0.0461	0	1	1	928.475402832031	1855.94352903406	2.11864333763928	0.00196603703108011	CID	MS2		35.43	23.2469530493333	19264	Control_CNB3_070917_03.raw	0/0	4.11700868606567	684244.34375	23.2364482879639	0	9.831E-09
False	High	Sequest HT (A2)	Unambiguous	[R].QIVSNAGEEPSVVANnVK.[A]	N16(Deamidated)	1	3	A6TH53	O66026; B5Y368; A6TH53	0	2		0.0445	2	2	928.475402832031	1855.94352903406	2.11864333763928	0.00196603703108011	HCD	MS2	0	25.975	23.2451322805333	19262	Control_CNB3_070917_03.raw	0/0	4.51369571685791	684244.34375	23.2364482879639	0	1.84E-06
False	High	Sequest HT (A2)	Unambiguous	[R].DGTIHQFSAVEQDDQR.[S]		1	2	A6T6Y8	A6T6Y8; B5XYA1	0	2	0.8215	0	1	1	923.42236328125	1845.8374499325	0.680354250573434	0.000627911250262514	HCD	MS2	0	38.2	22.9276854528	18955	Control_CNB3_070917_03.raw	0/0	3.5333251953125	3833892.0625	22.9233360290527	0	1.652E-09
False	High	Sequest HT (A2)	Unambiguous	[R].QIVSNAGEEPSVVAnNVK.[A]	N15(Deamidated)	1	3	A6TH53	O66026; B5Y368; A6TH53	0	2	0.0445	0	1	1	928.475402832031	1855.94352903406	2.11864333763928	0.00196603703108011	HCD	MS2	0	25.975	23.2451322805333	19262	Control_CNB3_070917_03.raw	0/0	4.71747064590454	684244.34375	23.2364482879639	0	2.924E-07
False	High	Sequest HT (A2)	Unambiguous	[R].SGEQTTVTQESVAAHLR.[T]		1	1	B5XNL6	B5XNL6	0	3	0.7123	0	1	1	605.306396484375	1813.90463619313	0.417024922599535	0.000252147708351913	HCD	MS2	16.94797	21.145	23.238426428	19254	Control_CNB3_070917_03.raw	0/0	4.3107442855835			0	1.418E-10
False	High	Sequest HT (A2)	Unambiguous	[R].IASLADSVSNAQEQR.[M]		1	3	A6T716	B5XY73; Q937H2; A6T716	0	2	0.4249	0	1	1	794.900146484375	1588.79301633875	0.30075591279433	0.000238919375078694	CID	MS2		19.21	23.2297017474667	19246	Control_CNB3_070917_03.raw	0/0	2.73257541656494	4551207.625	23.1883907318115	0	9.457E-07
False	High	Sequest HT (A2)	Unambiguous	[R].IASLADSVSNAQEQR.[M]		1	3	A6T716	B5XY73; Q937H2; A6T716	0	2	0.483	0	1	1	794.900146484375	1588.79301633875	0.30075591279433	0.000238919375078694	HCD	MS2	53.70829	35.55	23.2281413224	19244	Control_CNB3_070917_03.raw	0/0	3.22619819641113	4551207.625	23.1883907318115	0	6.238E-09
False	High	Sequest HT (A2)	Unambiguous	[R].NIPVGSTVHNVEMKPGK.[G]		1	1	A6TEW9	A6TEW9	0	3	0.8587	0	1	1	602.989624023438	1806.95431881031	0.686321259315122	0.000413383437489756	HCD	MS2	23.51122	12.98029	23.2150856021333	19229	Control_CNB3_070917_03.raw	0/0	1.84174776077271			0	1.117E-06
False	High	Sequest HT (A2)	Unambiguous	[K].VGTVTPNVAEAVK.[N]		2	2	B5XYF8; A6TGN6	B5XYF8; A6TGN6	0	2	0.4802	0	1	1	642.861694335938	1284.71611204188	0.249161625561444	0.000160050937552114	CID	MS2		8.078234	23.2136108445333	19227	Control_CNB3_070917_03.raw	0/0	1.76918494701386			0	8.513E-06
False	High	Sequest HT (A2)	Unambiguous	[K].GALSAVVADSR.[G]		1	1	P0A297	P0A297	0	2	0.6044	0	1	1	523.28564453125	1045.5640124325	0.348063459021907	0.000181961250063978	CID	MS2		9.524127	23.2127004216	19226	Control_CNB3_070917_03.raw	0/0	3.21215891838074			0	1.86E-06
False	High	Sequest HT (A2)	Unambiguous	[K].VGTVTPNVAEAVK.[N]		2	2	B5XYF8; A6TGN6	B5XYF8; A6TGN6	0	2	0.6496	0	1	1	642.861694335938	1284.71611204188	0.249161625561444	0.000160050937552114	HCD	MS2	2.932571	7.218095	23.2120626757333	19225	Control_CNB3_070917_03.raw	0/0	2.34030938148499			0	3.523E-07
False	High	Sequest HT (A2)	Unambiguous	[K].GALSAVVADSR.[G]		1	1	P0A297	P0A297	0	2	0.5301	0	1	1	523.28564453125	1045.5640124325	0.348063459021907	0.000181961250063978	HCD	MS2	2.912848	0.02992292	23.2119908245333	19224	Control_CNB3_070917_03.raw	0/0	1.65955829620361			0	5.894E-05
False	High	Sequest HT (A2)	Unambiguous	[R].IAHWVGqGATVSDR.[V]	Q7(Deamidated)	1	1	A6TCL7	A6TCL7	0	2	0.84	0	1	1	749.373107910156	1497.73893919031	-3.69052919930855	-0.00276373484365577	CID	MS2		42.12	23.1975825573333	19220	Control_CNB3_070917_03.raw	0/0	3.00468230247498			0	1.318E-06
False	High	Sequest HT (A2)	Unambiguous	[R].IAHWVGqGATVSDR.[V]	Q7(Deamidated)	1	1	A6TCL7	A6TCL7	0	2	0.6745	0	1	1	749.373107910156	1497.73893919031	-3.69052919930855	-0.00276373484365577	HCD	MS2	95.91846	33.1	23.1957218901333	19218	Control_CNB3_070917_03.raw	0/0	2.55079293251038			0	1.567E-08
False	High	Sequest HT (A2)	Unambiguous	[K].AIISDVNATDEDR.[W]		1	1	B5XNA6	B5XNA6	0	2	0.7855	0	1	1	709.842651367188	1418.67802610438	1.58501640111476	0.00112431218758502	CID	MS2		35.715	23.1937344277333	19216	Control_CNB3_070917_03.raw	0/0	2.89396619796753	1082395.03125	23.1743049621582	0	9.707E-06
False	High	Sequest HT (A2)	Unambiguous	[K].AIISDVNATDEDR.[W]		1	1	B5XNA6	B5XNA6	0	2	0.6626	0	1	1	709.842651367188	1418.67802610438	1.58501640111476	0.00112431218758502	HCD	MS2	36.04454	26.305	23.1920032568	19214	Control_CNB3_070917_03.raw	0/0	2.45768332481384	1082395.03125	23.1743049621582	0	5.562E-06
False	High	Sequest HT (A2)	Unambiguous	[R].SVGEMAENQFR.[V]		1	2	A6TGP0	B5XYF5; A6TGP0	0	2	0.7645	0	1	1	634.291259765625	1267.57524290125	1.32671688771953	0.00084085562502878	CID	MS2		32.8	23.1766308653333	19198	Control_CNB3_070917_03.raw	0/0	3.27361083030701			0	3.916E-05
False	High	Sequest HT (A2)	Unambiguous	[R].SVGEMAENQFR.[V]		1	2	A6TGP0	B5XYF5; A6TGP0	0	2	0.7077	0	1	1	634.291259765625	1267.57524290125	1.32671688771953	0.00084085562502878	HCD	MS2	20.4415	30.115	23.1748834552	19196	Control_CNB3_070917_03.raw	0/0	2.60030293464661			0	5.354E-05
False	High	Sequest HT (A2)	Unambiguous	[R].SGEQTTVTQESVAAHLR.[T]		1	1	B5XNL6	B5XNL6	0	3	0.5868	0	1	1	605.306701660156	1813.90555172047	0.92175251813022	0.000557323489601913	CID	MS2		31.06	23.2401891277333	19256	Control_CNB3_070917_03.raw	0/0	2.41753840446472			0	4.675E-07
False	High	Sequest HT (A2)	Unambiguous	[K].GALSAVVADSR.[G]		1	1	P0A297	P0A297	0	2	0.5559	0	1	1	523.28564453125	1045.5640124325	0.348063459021907	0.000181961250063978	CID	MS2		22.2264	22.5177555445333	18550	Control_CNB3_070917_03.raw	0/0	3.03616619110107			0	4.322E-06
False	High	Sequest HT (A2)	Unambiguous	[R].MQAASGQLQQTHLLK.[Q]		1	1	B5XNA2	B5XNA2	0	3	0.6237	0	1	1	551.963012695313	1653.87448482594	0.232602915634397	0.000128231979260818	CID	MS2		8.371984	22.9269335005333	18954	Control_CNB3_070917_03.raw	0/0	1.93590128421783			0	1.584E-09
False	High	Sequest HT (A2)	Unambiguous	[R].MQAASGQLQQTHLLK.[Q]		1	1	B5XNA2	B5XNA2	0	3	0.7116	0	1	1	551.963012695313	1653.87448482594	0.232602915634397	0.000128231979260818	HCD	MS2	4.757556	9.684363	22.9253083125333	18952	Control_CNB3_070917_03.raw	0/0	4.23395204544067			0	4.036E-10
False	High	Sequest HT (A2)	Unambiguous	[R].AVLEVAGVR.[N]		1	1	A6TEV5	A6TEV5	0	2	0.5875	0	1	1	457.277069091797	913.546861553594	0.349805487908807	0.000159781796924108	HCD	MS2	5.961755	9.996821	22.7260107346667	18752	Control_CNB3_070917_03.raw	0/0	1.59796154499054			0	0.0003643
False	High	Sequest HT (A2)	Unambiguous	[K].AIcAETGIAENVK.[I]	C3(Carbamidomethyl)	1	1	B5XNB4	B5XNB4	0	2	0.7861	0	1	1	688.347839355469	1375.68840208094	-0.137457752991544	-9.45495312798528E-05	CID	MS2		6.932206	22.7138094949333	18740	Control_CNB3_070917_03.raw	0/0	4.1610255241394			0	1.1E-07
False	High	Sequest HT (A2)	Unambiguous	[K].AEAQVIIEQANK.[R]		1	2	B5XZM0	B5XZM0; A6TG40	0	2	0.718	0	1	1	657.357482910156	1313.70768919031	1.31968672691406	0.000866840156277249	CID	MS2		32.56	22.697995288	18729	Control_CNB3_070917_03.raw	0/0	3.05154418945313			0	3.372E-06
False	High	Sequest HT (A2)	Unambiguous	[R].IAHWVGQGATVSDR.[V]		1	1	A6TCL7	A6TCL7	0	2	0.7362	0	1	1	748.883666992188	1496.76005735438	-0.262771256842147	-0.000196652812405773	CID	MS2		32.575	22.6814638053333	18713	Control_CNB3_070917_03.raw	0/0	2.3493504524231			0	1.236E-08
False	High	Sequest HT (A2)	Unambiguous	[R].IAHWVGQGATVSDR.[V]		1	1	A6TCL7	A6TCL7	0	2	0.7532	0	1	1	748.883666992188	1496.76005735438	-0.262771256842147	-0.000196652812405773	HCD	MS2	55.45918	22.9	22.6797627632	18711	Control_CNB3_070917_03.raw	0/0	2.34781789779663			0	1.53E-09
False	High	Sequest HT (A2)	Unambiguous	[R].TFQPSVLK.[R]		1	1	A6TG05	A6TG05	0	2	0.953	0	1	1	460.266021728516	919.524766827031	0.0249009409879737	1.14485156927913E-05	CID	MS2		18.92567	22.6782547277333	18709	Control_CNB3_070917_03.raw	0/0	1.48944079875946			0	0.0007606
False	High	Sequest HT (A2)	Unambiguous	[R].IAHWVGQGATVSDR.[V]		1	1	A6TCL7	A6TCL7	0	3	0.797	0	1	1	499.591766357422	1496.76074581227	0.197194057141768	9.8384088611662E-05	CID	MS2		13.53533	22.6774399938667	18708	Control_CNB3_070917_03.raw	0/0	3.29750061035156			0	9.278E-08
False	High	Sequest HT (A2)	Unambiguous	[R].IAGINIPDHK.[H]		1	1	B5XNB4	B5XNB4	0	3	0.5175	0	1	1	359.873046875	1077.604587365	-0.493747654121998	-0.000177354999929472	HCD	MS2	50.89462	28.87	22.6460747837333	18681	Control_CNB3_070917_03.raw	0/0	1.43215942382813	3358950.875	22.6478500366211	0	0.001362
False	High	Sequest HT (A2)	Unambiguous	[R].VVNTLGAPIDGK.[G]		1	2	A6TG38	A6TG38; B5XZM2	0	2	0.7811	0	1	1	592.338195800781	1183.66911497156	0.846049286344742	0.000500720781360542	CID	MS2		18.595	22.6444331117333	18679	Control_CNB3_070917_03.raw	0/0	2.96698594093323			0	3.095E-05
False	High	Sequest HT (A2)	Unambiguous	[R].MQAASGQLQQTHLLK.[Q]		1	1	B5XNA2	B5XNA2	0	2	0.7934	0	1	1	827.440856933594	1653.87443723719	0.203828808815873	0.000168553593880461	CID	MS2		33.1	22.6352169362667	18670	Control_CNB3_070917_03.raw	0/0	3.34489011764526			0	1.674E-09
False	High	Sequest HT (A2)	Unambiguous	[R].MQAASGQLQQTHLLK.[Q]		1	1	B5XNA2	B5XNA2	0	2	0.7522	0	1	1	827.440551757813	1653.87382688563	-0.165214737154177	-0.000136622187369539	HCD	MS2	0	40.96	22.6335440957333	18668	Control_CNB3_070917_03.raw	0/0	3.39232325553894			0	5.324E-11
False	High	Sequest HT (A2)	Unambiguous	[K].ALEGDAEWEAK.[I]		1	1	A6TEX7	A6TEX7	0	2	0.91	0	1	1	609.785583496094	1218.56389036219	0.14965338799357	9.11810936941038E-05	CID	MS2		2.781507	22.609218	18645	Control_CNB3_070917_03.raw	0/0	3.11105060577393			0	1.436E-06
False	High	Sequest HT (A2)	Unambiguous	[K].AIISDVNATDEDR.[W]		1	1	B5XNA6	B5XNA6	0	2	0.7426	0	1	1	709.841369628906	1418.67546262781	-0.221933857141929	-0.000157426093664981	CID	MS2		34.75	22.6026579472	18639	Control_CNB3_070917_03.raw	0/0	2.71893501281738			0	2.066E-06
False	High	Sequest HT (A2)	Unambiguous	[K].AIISDVNATDEDR.[W]		1	1	B5XNA6	B5XNA6	0	2	0.7396	0	1	1	709.841369628906	1418.67546262781	-0.221933857141929	-0.000157426093664981	HCD	MS2	0	23.785	22.6009809544	18637	Control_CNB3_070917_03.raw	0/0	2.65194010734558			0	8.864E-07
False	High	Sequest HT (A2)	Unambiguous	[K].DAAGHELVYTGMSK.[M]		1	2	A6T6A3	B5XZR2; A6T6A3	0	2	0.613	0	1	1	739.851318359375	1478.69536008875	0.646238159213099	0.000477794375001395	CID	MS2		32.65	22.5993666093333	18635	Control_CNB3_070917_03.raw	0/0	3.23125958442688			0	6.543E-06
False	High	Sequest HT (A2)	Unambiguous	[K].DAAGHELVYTGMSK.[M]		1	2	A6T6A3	B5XZR2; A6T6A3	0	2	0.6693	0	1	1	739.851318359375	1478.69536008875	0.646238159213099	0.000477794375001395	HCD	MS2	56.63015	22.99	22.5976639946667	18633	Control_CNB3_070917_03.raw	0/0	3.8120801448822			0	4.641E-08
False	High	Sequest HT (A2)	Unambiguous	[R].FEVGEGIEK.[V]		1	1	A6T4X2	A6T4X2	0	2	0.7119	0	1	1	504.255920410156	1007.50456419031	0.160654695105208	8.09301562867404E-05	CID	MS2		16.24	22.5918874152	18626	Control_CNB3_070917_03.raw	0/0	1.77164471149445			0	9.907E-06
False	High	Sequest HT (A2)	Unambiguous	[R].MQAASGQLQQTHLLK.[Q]		1	1	B5XNA2	B5XNA2	0	3	0.7372	0	1	1	551.962951660156	1653.87430172047	0.121889851843383	6.71968230108178E-05	CID	MS2		13.29712	22.5810817416	18614	Control_CNB3_070917_03.raw	0/0	1.56422066688538			0	3.936E-08
False	High	Sequest HT (A2)	Unambiguous	[K].IIGEQLGVK.[Q]		1	1	B5XXH6	B5XXH6	0	2	0.5769	0	1	1	478.792358398438	956.577440166875	-0.0706405119347915	-3.37865624260303E-05	CID	MS2		4.318328	22.5800712032	18613	Control_CNB3_070917_03.raw	0/0	1.82362234592438			0	7.062E-05
False	High	Sequest HT (A2)	Unambiguous	[R].MQAASGQLQQTHLLK.[Q]		1	1	B5XNA2	B5XNA2	0	3	0.7401	0	1	1	551.962951660156	1653.87430172047	0.121889851843383	6.71968230108178E-05	HCD	MS2	3.192349	11.53319	22.5794586829333	18612	Control_CNB3_070917_03.raw	0/0	4.03814888000488			0	4.151E-11
False	High	Sequest HT (A2)	Unambiguous	[K].SVEEILGK.[-]		1	1	A6TEV5	A6TEV5	0	2	0.7225	0	1	1	437.747680664063	874.488084698125	0.0693641575872726	3.03290625538466E-05	CID	MS2		8.001709	22.5640679877333	18601	Control_CNB3_070917_03.raw	0/0	1.7289617061615			0	0.0006329
False	High	Sequest HT (A2)	Unambiguous	[K].SLEEAGAEVEVK.[-]		1	2	A6TGN9	P0A299; A6TGN9	0	2	0.5232	0	1	1	630.819702148438	1260.63212766688	0.26983840834527	0.000170083437524227	CID	MS2		7.826337	22.5632720226667	18600	Control_CNB3_070917_03.raw	0/0	3.87569952011108			0	3.584E-07
False	High	Sequest HT (A2)	Unambiguous	[K].SLEEAGAEVEVK.[-]		1	2	A6TGN9	P0A299; A6TGN9	0	2	0.4756	0	1	1	630.819702148438	1260.63212766688	0.26983840834527	0.000170083437524227	HCD	MS2	0.5218834	0.03059096	22.5625106264	18598	Control_CNB3_070917_03.raw	0/0	1.64456880092621			0	3.981E-05
False	High	Sequest HT (A2)	Unambiguous	[R].IAESPESVIAR.[T]		1	2	A6T6B5	B5XZQ0; A6T6B5	0	2	0.6497	0	1	1	586.319519042969	1171.63176145594	0.0285464594046416	1.67229687804138E-05	CID	MS2		27.565	22.557824216	18595	Control_CNB3_070917_03.raw	0/0	1.57187175750732	1173125	22.5392837524414	0	8.191E-05
False	High	Sequest HT (A2)	Unambiguous	[R].IAESPESVIAR.[T]		1	2	A6T6B5	B5XZQ0; A6T6B5	0	2	0.1148	0	1	1	586.319519042969	1171.63176145594	0.0285464594046416	1.67229687804138E-05	HCD	MS2	52.09239	39.735	22.5562994552	18593	Control_CNB3_070917_03.raw	0/0	1.21720409393311	1173125	22.5392837524414	0	0.0001123
False	High	Sequest HT (A2)	Unambiguous	[R].DGTIHQFSAVEQDDQR.[S]		1	2	A6T6Y8	A6T6Y8; B5XYA1	0	2	0.9786	0	1	1	923.420837402344	1845.83439817469	-0.972965703948021	-0.000897967655987486	CID	MS2		39.865	22.5553516749333	18592	Control_CNB3_070917_03.raw	0/0	2.80478453636169	3568591.375	22.5372371673584	0	3.855E-07
False	High	Sequest HT (A2)	Unambiguous	[R].DGTIHQFSAVEQDDQR.[S]		1	2	A6T6Y8	A6T6Y8; B5XYA1	0	2	0.8317	0	1	1	923.420837402344	1845.83439817469	-0.972965703948021	-0.000897967655987486	HCD	MS2	68.86246	28.9	22.5534952024	18590	Control_CNB3_070917_03.raw	0/0	3.08971977233887	3568591.375	22.5372371673584	0	7.012E-07
False	High	Sequest HT (A2)	Unambiguous	[K].NWSETSDSPEDSSDYHVTTSQHAR.[Q]		1	2	A6TEI7	B5XSX4; A6TEI7	0	4	1	0	1	1	684.790710449219	2736.14101190688	0.211325730025165	0.000144554218650228	CID	MS2		28.0472	22.5470081402667	18583	Control_CNB3_070917_03.raw	0/0	1.46927261352539			0	1.616E-06
False	High	Sequest HT (A2)	Unambiguous	[R].EDFANETADDSEAGDSEE.[-]		1	2	A6THB1	A6THB1; B5Y307	0	2	1	0	1	1	965.850830078125	1930.69438352625	-0.0393194012551481	-3.79568750759063E-05	CID	MS2		30.52	22.5387632741333	18575	Control_CNB3_070917_03.raw	0/0	3.66972923278809	594459.453125	22.531307220459	0	4.319E-11
False	High	Sequest HT (A2)	Unambiguous	[R].YTGAITAAAGTIHR.[L]		1	2	A6THB1	A6THB1; B5Y307	0	3	0.6159	0	1	1	468.253082275391	1402.74469356617	0.681212217269717	0.000318522057341397	CID	MS2		6.217009	22.7267380576	18753	Control_CNB3_070917_03.raw	0/0	1.64139139652252			0	5.094E-08
False	High	Sequest HT (A2)	Unambiguous	[R].AVLEVAGVR.[N]		1	1	A6TEV5	A6TEV5	0	2	0.4455	0	1	1	457.277069091797	913.546861553594	0.349805487908807	0.000159781796924108	CID	MS2		11.46349	22.7275507445333	18754	Control_CNB3_070917_03.raw	0/0	2.19984483718872			0	2.361E-05
False	High	Sequest HT (A2)	Unambiguous	[K].YMMDNNYQYSK.[E]		1	3	A6TFL4	A6TFL4; Q9XCA1; B5XTI2	0	2	0.5773	0	1	1	728.797668457031	1456.58806028406	0.616498679734449	0.000448992031238049	HCD	MS2	0	37.14	22.7531263328	18784	Control_CNB3_070917_03.raw	0/0	2.19640135765076	3096933.5	22.7469024658203	0	0.000104
False	High	Sequest HT (A2)	Unambiguous	[K].YMMDNNYQYSK.[E]		1	3	A6TFL4	A6TFL4; Q9XCA1; B5XTI2	0	2	0.5893	0	1	1	728.797668457031	1456.58806028406	0.616498679734449	0.000448992031238049	CID	MS2		31.375	22.755040708	18786	Control_CNB3_070917_03.raw	0/0	2.24141645431519	3096933.5	22.7469024658203	0	7.018E-05
False	High	Sequest HT (A2)	Unambiguous	[K].SVEEILGK.[-]		1	1	A6TEV5	A6TEV5	0	2	0.6256	0	1	1	437.747894287109	874.488511944219	0.557931275723652	0.000243952109428847	CID	MS2		11.50477	22.9126134645333	18939	Control_CNB3_070917_03.raw	0/0	1.9496066570282			0	0.000436
False	High	Sequest HT (A2)	Unambiguous	[K].SLEEAGAEVEVK.[-]		1	2	A6TGN9	P0A299; A6TGN9	0	2	0.5452	0	1	1	630.820007324219	1260.63273801844	0.754001641854088	0.000475259218774227	CID	MS2		4.886122	22.9118089616	18938	Control_CNB3_070917_03.raw	0/0	3.87422442436218			0	5.606E-08
False	High	Sequest HT (A2)	Unambiguous	[R].EDFANETADDSEAGDSEE.[-]		1	2	A6THB1	A6THB1; B5Y307	0	2	1	0	1	1	965.850952148438	1930.69462766688	0.0871328314149624	8.41134374240937E-05	CID	MS2		28.42	22.8936661933333	18922	Control_CNB3_070917_03.raw	0/0	4.38412380218506			0	3.384E-12
False	High	Sequest HT (A2)	Unambiguous	[K].InGQVITIK.[G]	N2(Deamidated)	1	1	A6TEV7	A6TEV7	0	2		0.0103	2	2	493.797515869141	986.587755108281	-0.322040907806485	-0.000158860859302612	CID	MS2		32.23	22.8926016690667	18921	Control_CNB3_070917_03.raw	0/0	1.92083716392517			0	0.0008717
False	High	Sequest HT (A2)	Unambiguous	[K].INGqVITIK.[G]	Q4(Deamidated)	1	1	A6TEV7	A6TEV7	0	2	0.0103	0	1	1	493.797515869141	986.587755108281	-0.322040907806485	-0.000158860859302612	CID	MS2		32.23	22.8926016690667	18921	Control_CNB3_070917_03.raw	0/0	1.94007408618927			0	0.0009885
False	High	Sequest HT (A2)	Unambiguous	[R].EDFANETADDSEAGDSEE.[-]		1	2	A6THB1	A6THB1; B5Y307	0	2	1	0	1	1	965.850952148438	1930.69462766688	0.0871328314149624	8.41134374240937E-05	HCD	MS2	0	18.07	22.8919765805333	18920	Control_CNB3_070917_03.raw	0/0	3.86941027641296			0	2.046E-10
False	High	Sequest HT (A2)	Unambiguous	[K].HLFTSESVSEGHPDK.[I]		1	2	A6TDV1	A6TDV1; B5XUA8	0	3	0.7229	0	1	1	557.265502929688	1669.78195552906	0.189281673259938	0.000105353020899202	CID	MS2		14.44	22.8853141581333	18914	Control_CNB3_070917_03.raw	0/0	2.30974245071411			0	0.0005349
False	High	Sequest HT (A2)	Unambiguous	[K].HLFTSESVSEGHPDK.[I]		1	2	A6TDV1	A6TDV1; B5XUA8	0	3	0.6433	0	1	1	557.265502929688	1669.78195552906	0.189281673259938	0.000105353020899202	HCD	MS2	70.34326	39.21	22.8834250885333	18912	Control_CNB3_070917_03.raw	0/0	3.41972541809082			0	1.301E-05
False	High	Sequest HT (A2)	Unambiguous	[R].SGEQTTVTQESVAAHLR.[T]		1	1	B5XNL6	B5XNL6	0	3	0.53	0	1	1	605.307006835938	1813.90646724781	1.42648011366091	0.000862499270851913	CID	MS2		21.625	22.8748251984	18905	Control_CNB3_070917_03.raw	0/0	2.16592478752136			0	0.000262
False	High	Sequest HT (A2)	Unambiguous	[R].SGEQTTVTQESVAAHLR.[T]		1	1	B5XNL6	B5XNL6	0	3	0.6369	0	1	1	605.306884765625	1813.90610103688	1.22458907544863	0.000740428958351913	HCD	MS2	4.120107	29.86	22.8733004658667	18903	Control_CNB3_070917_03.raw	0/0	3.467444896698			0	1.37E-08
False	High	Sequest HT (A2)	Unambiguous	[R].NIPVGSTVHNVEMKPGK.[G]		1	1	A6TEW9	A6TEW9	0	3	0.8667	0	1	1	602.989440917969	1806.95376949391	0.382319781502891	0.000230277968739756	HCD	MS2	10.70124	12.18427	22.8600551570667	18887	Control_CNB3_070917_03.raw	0/0	2.09789800643921			0	7.776E-07
False	High	Sequest HT (A2)	Unambiguous	[K].GALSAVVADSR.[G]		1	1	P0A297	P0A297	0	2	0.6	0	1	1	523.285400390625	1045.56352415125	-0.118939435250321	-6.21793749360222E-05	CID	MS2		20.78095	22.8592240448	18886	Control_CNB3_070917_03.raw	0/0	3.09756755828857			0	3.088E-06
False	High	Sequest HT (A2)	Unambiguous	[K].VGTVTPNVAEAVK.[N]		2	2	B5XYF8; A6TGN6	B5XYF8; A6TGN6	0	2	0.4912	0	1	1	642.861450195313	1284.71562376063	-0.13090784432704	-8.40896874478858E-05	CID	MS2		8.9935	22.8583760850667	18885	Control_CNB3_070917_03.raw	0/0	1.70607399940491			0	7.869E-06
False	High	Sequest HT (A2)	Unambiguous	[K].GALSAVVADSR.[G]		1	1	P0A297	P0A297	0	2	0.6429	0	1	1	523.285400390625	1045.56352415125	-0.118939435250321	-6.21793749360222E-05	HCD	MS2	5.376341	12.48364	22.8576760221333	18884	Control_CNB3_070917_03.raw	0/0	2.38096022605896			0	2.337E-05
False	High	Sequest HT (A2)	Unambiguous	[K].IIGEQLGVK.[Q]		1	1	B5XXH6	B5XXH6	0	2	0.5629	0	1	1	478.792266845703	956.577257061406	-0.262057796230555	-0.00012533929680103	CID	MS2		4.430017	22.9259209336	18953	Control_CNB3_070917_03.raw	0/0	1.67361462116241			0	0.0001017
False	High	Sequest HT (A2)	Unambiguous	[R].VELENGHVVTAHISGK.[M]		1	1	A6T6Y1	A6T6Y1	0	3	0.2781	0	1	1	563.969055175781	1689.89261226734	0.445967793771246	0.000251212447968404	HCD	MS2	45.64244	39.375	22.818800784	18853	Control_CNB3_070917_03.raw	0/0	1.69306826591492			0	0.001213
False	High	Sequest HT (A2)	Unambiguous	[K].GETIARPQDEATVQMAER.[R]		1	1	A6T7Z4	A6T7Z4	0	3	0.7214	0	1	1	667.99365234375	2001.96640377125	0.287597940866144	0.000191920416606687	CID	MS2		30.55	22.8167530333333	18851	Control_CNB3_070917_03.raw	0/0	2.62441301345825			0	5.431E-08
False	High	Sequest HT (A2)	Unambiguous	[K].ELQESFGGPTGENNSPR.[S]		1	2	A6T4F5	B5Y241; A6T4F5	0	2	0.187	0	1	1	909.916809082031	1818.82634153406	0.57534611236146	0.000523227031294482	HCD	MS2	0	33.1	22.8158360672	18850	Control_CNB3_070917_03.raw	0/0	2.29768204689026	2965564.625	22.8066825866699	0	1.946E-10
False	High	Sequest HT (A2)	Unambiguous	[K].GETIARPQDEATVQMAER.[R]		1	1	A6T7Z4	A6T7Z4	0	3	0.6735	0	1	1	667.99365234375	2001.96640377125	0.287597940866144	0.000191920416606687	HCD	MS2	74.91729	35.715	22.8150737557333	18849	Control_CNB3_070917_03.raw	0/0	3.91730237007141			0	2.244E-07
False	High	Sequest HT (A2)	Unambiguous	[R].YTGAITAAAGTIHR.[L]		1	2	A6THB1	A6THB1; B5Y307	0	2	0.8367	0	1	1	701.875915527344	1402.74455442469	0.582019841194728	0.00040821234381383	CID	MS2		15.715	22.8067989837333	18839	Control_CNB3_070917_03.raw	0/0	3.42586088180542			0	2.897E-09
False	High	Sequest HT (A2)	Unambiguous	[R].MVNSGTEATMSAIR.[L]		1	2	A6T4V8	B5Y1L5; A6T4V8	0	2	0.7073	0	1	1	734.349731445313	1467.69218626063	-0.570984096075467	-0.000419014687395247	CID	MS2		17.83	22.7980326402667	18834	Control_CNB3_070917_03.raw	0/0	2.87311458587646	2558733.3125	22.7936325073242	0	1.81E-06
False	High	Sequest HT (A2)	Unambiguous	[R].MVNSGTEATMSAIR.[L]		1	2	A6T4V8	B5Y1L5; A6T4V8	0	2	0.4803	0	1	1	734.349731445313	1467.69218626063	-0.570984096075467	-0.000419014687395247	HCD	MS2	64.84103	31.045	22.7965747384	18832	Control_CNB3_070917_03.raw	0/0	2.53636884689331	2558733.3125	22.7936325073242	0	5.679E-07
False	High	Sequest HT (A2)	Unambiguous	[K].KIIGEQLGVK.[Q]		1	1	B5XXH6	B5XXH6	1	2	0.7448	0	1	1	542.839904785156	1084.67253294031	0.057381665298917	3.11201563363284E-05	HCD	MS2	22.77826	25.69	22.7932453565333	18828	Control_CNB3_070917_03.raw	0/0	1.92089891433716			0	2.37E-05
False	High	Sequest HT (A2)	Unambiguous	[K].HADNALTFGPR.[D]		1	2	A6TEV7	A6TEV7; B5XNA8	0	2	0.8259	0	1	1	599.802185058594	1198.59709348719	0.623969187222512	0.000373943593785953	CID	MS2		14.92	22.7916581922667	18826	Control_CNB3_070917_03.raw	0/0	2.00608730316162			0	1.443E-06
False	High	Sequest HT (A2)	Unambiguous	[K].HADNALTFGPR.[D]		1	2	A6TEV7	A6TEV7; B5XNA8	0	2	0.8622	0	1	1	599.802185058594	1198.59709348719	0.623969187222512	0.000373943593785953	HCD	MS2	9.975109	15.86406	22.7902354608	18824	Control_CNB3_070917_03.raw	0/0	1.96235871315002			0	2.361E-06
False	High	Sequest HT (A2)	Unambiguous	[R].EIPVDVKPEVR.[V]		1	1	A6TCJ1	A6TCJ1	0	3	0.6169	0	1	1	427.578460693359	1280.72082882008	-0.0378848525689695	-1.61733072066757E-05	HCD	MS2	2.662655	10.72809	22.7879534845333	18821	Control_CNB3_070917_03.raw	0/0	2.01163530349731			0	9.757E-05
False	High	Sequest HT (A2)	Unambiguous	[K].DVHIEGYTPPEKQ.[-]		1	2	A6TDX0	B5XU89; A6TDX0	1	2	0.7655	0	1	1	756.870727539063	1512.73417844813	0.846142849432989	0.000639994062566984	CID	MS2		27.415	22.7737397466667	18807	Control_CNB3_070917_03.raw	0/0	2.89607715606689	6956975.375	22.857213973999	0	7.789E-05
False	High	Sequest HT (A2)	Unambiguous	[R].GVELLSTGGTAR.[L]		1	2	A6TGR3	A6TGR3; B5XYD2	0	2	0.4569	0	1	1	580.81787109375	1160.6284655575	1.28256324334824	0.000744288749956468	CID	MS2		29.275	22.7711659674667	18804	Control_CNB3_070917_03.raw	0/0	2.3214590549469			0	4.005E-06
False	High	Sequest HT (A2)	Unambiguous	[R].GVELLSTGGTAR.[L]		1	2	A6TGR3	A6TGR3; B5XYD2	0	2	0.5	0	1	1	580.81787109375	1160.6284655575	1.28256324334824	0.000744288749956468	HCD	MS2	44.95803	19.075	22.7696131629333	18802	Control_CNB3_070917_03.raw	0/0	2.14371538162231			0	0.0004901
False	High	Sequest HT (A2)	Unambiguous	[K].FENMGAQMVK.[E]		1	3	A6TH53	O66026; B5Y368; A6TH53	0	2	0.3128	0	1	1	577.770080566406	1154.53288450281	-0.339442089254856	-0.000195948593727735	HCD	MS2	47.4329	17.755	22.76662558	18798	Control_CNB3_070917_03.raw	0/0	2.26602435112			0	0.0004501
False	High	Sequest HT (A2)	Unambiguous	[K].ELQESFGGPTGENNSPR.[S]		1	2	A6T4F5	B5Y241; A6T4F5	0	2	0.2708	0	1	1	909.916809082031	1818.82634153406	0.57534611236146	0.000523227031294482	CID	MS2		42.715	22.8177944805333	18852	Control_CNB3_070917_03.raw	0/0	2.88447785377502	2965564.625	22.8066825866699	0	1.244E-09
False	High	Sequest HT (A2)	Unambiguous	[R].MQAASGQLQQTHLLK.[Q]		1	1	B5XNA2	B5XNA2	0	3	0.6033	0	1	1	551.962890625	1653.874118615	0.0111767880523676	6.16166676081775E-06	CID	MS2		6.822477	23.2864680917333	19303	Control_CNB3_070917_03.raw	0/0	1.83716762065887			0	4.468E-08
False	High	Sequest HT (A2)	Unambiguous	[R].TFQPSVLK.[R]		1	1	A6TG05	A6TG05	0	2	0.6506	0	1	1	460.265838623047	919.524400616094	-0.373360160648981	-0.000171656953057209	CID	MS2		17.17604	21.6163273632	17647	Control_CNB3_070917_03.raw	0/0	1.6556783914566			0	0.001165
False	High	Sequest HT (A2)	Unambiguous	[R].SESLPLDSNHVNTEEAR.[L]		1	2	A6TB35	B5XQ00; A6TB35	0	2	0.8122	0	1	1	949.447326660156	1897.88737669031	-0.656972001613656	-0.000623429843926715	HCD	MS2	0	28.87	21.5822206845333	17617	Control_CNB3_070917_03.raw	0/0	2.12573623657227			0	0.001163
False	High	Sequest HT (A2)	Unambiguous	[K].SLEEAGAEVEVK.[-]		1	2	A6TGN9	P0A299; A6TGN9	0	2	0.4808	0	1	1	630.819885253906	1260.63249387781	0.560336348450561	0.000353188906274227	CID	MS2		20.065	20.4520987472	16459	Control_CNB3_070917_03.raw	0/0	3.90724062919617			0	8.048E-07
False	High	Sequest HT (A2)	Unambiguous	[R].AGDMVIDGSVR.[G]		1	2	A6TG39	A6TG39; B5XZM1	0	2	0.5238	0	1	1	560.275634765625	1119.54399290125	-2.04633679108282	-0.00114548437500162	HCD	MS2	33.87378	22.18	20.4513653973333	16458	Control_CNB3_070917_03.raw	0/0	2.94164538383484			0	0.0004994
False	High	Sequest HT (A2)	Unambiguous	[K].SLEEAGAEVEVK.[-]		1	2	A6TGN9	P0A299; A6TGN9	0	2	0.418	0	1	1	630.819885253906	1260.63249387781	0.560336348450561	0.000353188906274227	HCD	MS2	37.43029	33.13	20.4506551048	16457	Control_CNB3_070917_03.raw	0/0	2.44366264343262			0	2.81E-06
False	High	Sequest HT (A2)	Unambiguous	[K].DAGYTAVISHR.[S]		1	2	A6TD53	B5XV19; A6TD53	0	2	0.6067	0	1	1	595.301879882813	1189.59648313563	0.396694021025383	0.000235952812545293	CID	MS2		22.51	20.4489361466667	16455	Control_CNB3_070917_03.raw	0/0	2.66559481620789			0	8.819E-05
False	High	Sequest HT (A2)	Unambiguous	[R].LTTGcSVIVTGK.[V]	C5(Carbamidomethyl)	1	1	A6T726	A6T726	0	2	0.638	0	1	1	618.3369140625	1235.666551495	0.123200728228313	7.61175001180447E-05	CID	MS2		21.88	20.4265744893333	16440	Control_CNB3_070917_03.raw	0/0	2.21366167068481			0	2.738E-05
False	High	Sequest HT (A2)	Unambiguous	[R].LTTGcSVIVTGK.[V]	C5(Carbamidomethyl)	1	1	A6T726	A6T726	0	2	0.5185	0	1	1	618.3369140625	1235.666551495	0.123200728228313	7.61175001180447E-05	HCD	MS2	29.23491	27.775	20.4252206144	16438	Control_CNB3_070917_03.raw	0/0	1.88750410079956			0	9.909E-06
False	High	Sequest HT (A2)	Unambiguous	[R].LVDIEQVSSTHAK.[V]		1	1	A6TEU8	A6TEU8	0	3	0.5545	0	1	1	476.255828857422	1426.75293331227	-0.491050253740137	-0.000233535911320359	CID	MS2		22.5225	20.42103746	16433	Control_CNB3_070917_03.raw	0/0	2.0184006690979			0	5.339E-08
False	High	Sequest HT (A2)	Unambiguous	[R].LVDIEQVSSTHAK.[V]		1	1	A6TEU8	A6TEU8	0	3	0.7256	0	1	1	476.255828857422	1426.75293331227	-0.491050253740137	-0.000233535911320359	HCD	MS2	16.64695	10.7938	20.41943348	16431	Control_CNB3_070917_03.raw	0/0	2.66008830070496			0	5.583E-07
False	High	Sequest HT (A2)	Unambiguous	[K].SQAIEGLVK.[A]		1	2	A6T5H9	A6T5H9; B5Y0U3	0	2	0.6915	0	1	1	472.774108886719	944.540941143438	-0.191708500708828	-9.0538281199315E-05	CID	MS2		11.21132	20.4180586	16429	Control_CNB3_070917_03.raw	0/0	1.88409698009491			0	0.0001311
False	High	Sequest HT (A2)	Unambiguous	[K].IGENINIR.[R]		1	1	A6T4X2	A6T4X2	0	2	0.352	0	1	1	464.763977050781	928.520677471563	-0.407129633856053	-0.000189014218676675	CID	MS2		11.24344	20.4172395474667	16428	Control_CNB3_070917_03.raw	0/0	1.78530633449554			0	0.0006907
False	High	Sequest HT (A2)	Unambiguous	[K].VPMNIVAQR.[Y]		1	1	A6T5H9	A6T5H9	0	2	0.7662	0	1	1	514.289245605469	1027.57121458094	-0.482972679241754	-0.000248144531155958	CID	MS2		34	20.4072198016	16418	Control_CNB3_070917_03.raw	0/0	2.00653290748596			0	0.0001615
False	High	Sequest HT (A2)	Unambiguous	[K].AIISDVNATDEDR.[W]		1	1	B5XNA6	B5XNA6	0	2	0.865	0	1	1	709.841125488281	1418.67497434656	-0.566114858714632	-0.000401566718664981	CID	MS2		18.685	20.4063652936	16417	Control_CNB3_070917_03.raw	0/0	3.62918519973755	2299748.5625	20.3853702545166	0	2.192E-07
False	High	Sequest HT (A2)	Unambiguous	[K].VPMNIVAQR.[Y]		1	1	A6T5H9	A6T5H9	0	2	0.7651	0	1	1	514.289245605469	1027.57121458094	-0.482972679241754	-0.000248144531155958	HCD	MS2	28.10111	24.55	20.4055899898667	16416	Control_CNB3_070917_03.raw	0/0	1.66103541851044			0	0.0004273
False	High	Sequest HT (A2)	Unambiguous	[K].AIISDVNATDEDR.[W]		1	1	B5XNA6	B5XNA6	0	2	0.7435	0	1	1	709.841125488281	1418.67497434656	-0.566114858714632	-0.000401566718664981	HCD	MS2	0	29.38	20.4049402762667	16415	Control_CNB3_070917_03.raw	0/0	3.86170101165771	2299748.5625	20.3853702545166	0	1.561E-09
False	High	Sequest HT (A2)	Unambiguous	[K].MTDLDLAGK.[R]		1	1	B5XUB8	B5XUB8	0	2	0.3786	0	1	1	482.244232177734	963.481187725469	-0.384755191145075	-0.000185352265589245	CID	MS2		19.195	20.4033297245333	16413	Control_CNB3_070917_03.raw	0/0	1.40108609199524			0	0.0008756
False	High	Sequest HT (A2)	Unambiguous	[R].VIDQGTGETMGDMTK.[H]		1	2	A6TEK2	A6TEK2; B5XSV8	0	2	0.8747	0	1	1	791.859069824219	1582.71086301844	1.34527496553692	0.0010645892186858	CID	MS2		30.46	20.3898951213333	16399	Control_CNB3_070917_03.raw	0/0	3.82569909095764	2680712.375	20.4373226165771	0	7.195E-09
False	High	Sequest HT (A2)	Unambiguous	[R].VIDQGTGETMGDMTK.[H]		1	2	A6TEK2	A6TEK2; B5XSV8	0	2	0.8697	0	1	1	791.859069824219	1582.71086301844	1.34527496553692	0.0010645892186858	HCD	MS2	59.86448	19.57	20.3882470824	16397	Control_CNB3_070917_03.raw	0/0	2.37738752365112	2680712.375	20.4373226165771	0	1.438E-06
False	High	Sequest HT (A2)	Unambiguous	[K].TAEEAVFAAR.[L]		2	2	B5XYE8; A6TGP7	B5XYE8; A6TGP7	0	2	0.6401	0	1	1	532.772705078125	1064.53813352625	0.971414007629091	0.000517053125008715	CID	MS2		32.725	20.3833371882667	16391	Control_CNB3_070917_03.raw	0/0	2.88739633560181			0	4.412E-06
False	High	Sequest HT (A2)	Unambiguous	[K].TAEEAVFAAR.[L]		2	2	B5XYE8; A6TGP7	B5XYE8; A6TGP7	0	2	0.5421	0	1	1	532.772705078125	1064.53813352625	0.971414007629091	0.000517053125008715	HCD	MS2	37.15123	23.065	20.3817308653333	16389	Control_CNB3_070917_03.raw	0/0	1.89604246616364			0	8.249E-05
False	High	Sequest HT (A2)	Unambiguous	[R].DGAYVTLR.[L]		1	1	A6TEW9	A6TEW9	0	2	0.4278	0	1	1	447.737976074219	894.468675518438	0.802933667746841	0.000359099218826486	CID	MS2		13.05711	20.379624624	16386	Control_CNB3_070917_03.raw	0/0	1.93627214431763			0	0.0003466
False	High	Sequest HT (A2)	Unambiguous	[R].FTEGSGNPLENEHVK.[A]		1	1	B5XSW5	B5XSW5	0	3	0.0534	0	1	1	553.264099121094	1657.77774410328	-2.34974656856806	-0.00129845557292659	HCD	MS2	65.38169	32.23	20.3708312525333	16379	Control_CNB3_070917_03.raw	0/0	1.31478548049927	6233646.875	20.4082794189453	0	0.000722
False	High	Sequest HT (A2)	Unambiguous	[R].QVSTNLAWEHNR.[F]		1	1	B5XUB2	B5XUB2	0	3	0.356	0	1	1	485.575988769531	1454.71341304859	-0.0601021479102546	-2.91438019909644E-05	HCD	MS2	53.46538	15.91	20.3518905098667	16359	Control_CNB3_070917_03.raw	0/0	1.9107518196106			0	0.001244
False	High	Sequest HT (A2)	Unambiguous	[R].REDFANETADDSEAGDSEE.[-]		1	2	A6THB1	A6THB1; B5Y307	1	2	1	0	1	1	1043.90075683594	2086.79423704188	-0.638950045696483	-0.000666679062533149	CID	MS2		33.1	20.3489551261333	16356	Control_CNB3_070917_03.raw	0/0	3.02668833732605	3136157.5	20.3632488250732	0	2.996E-09
False	High	Sequest HT (A2)	Unambiguous	[R].REDFANETADDSEAGDSEE.[-]		1	2	A6THB1	A6THB1; B5Y307	1	2	1	0	1	1	1043.90075683594	2086.79423704188	-0.638950045696483	-0.000666679062533149	HCD	MS2	0	30.7	20.3473929392	16354	Control_CNB3_070917_03.raw	0/0	3.73528218269348	3136157.5	20.3632488250732	0	6.88E-07
False	High	Sequest HT (A2)	Unambiguous	[R].DVLGMAQTGSGK.[T]		1	2	P33906	P33906; P0A9P6	0	2	0.6486	0	1	1	582.290405273438	1163.57353391688	0.889782867980461	0.000517663437449301	CID	MS2		29.92	20.3466072810667	16353	Control_CNB3_070917_03.raw	0/0	2.7593104839325			0	4.818E-05
False	High	Sequest HT (A2)	Unambiguous	[R].DVLGMAQTGSGK.[T]		1	2	P33906	P33906; P0A9P6	0	2	0.6437	0	1	1	582.290405273438	1163.57353391688	0.889782867980461	0.000517663437449301	HCD	MS2	36.9976	18.985	20.3450780594667	16351	Control_CNB3_070917_03.raw	0/0	2.47231268882751			0	0.0007971
False	High	Sequest HT (A2)	Unambiguous	[R].nGKGEVDDIDHLGNR.[R]	N1(Deamidated)	1	2	A6TGP0	B5XYF5; A6TGP0	1	3	0.1698	0	1	1	547.260681152344	1639.76749019703	0.266962938995812	0.000145919010529294	CID	MS2		31.78	20.3359673805333	16345	Control_CNB3_070917_03.raw	0/0	3.17819571495056			0	2.782E-06
False	High	Sequest HT (A2)	Unambiguous	[R].nGKGEVDDIDHLGNR.[R]	N1(Deamidated)	1	2	A6TGP0	B5XYF5; A6TGP0	1	3	0.4193	0	1	1	547.260681152344	1639.76749019703	0.266962938995812	0.000145919010529294	HCD	MS2	32.2929	21.97	20.3342432754667	16343	Control_CNB3_070917_03.raw	0/0	3.21514964103699			0	4.076E-08
False	High	Sequest HT (A2)	Unambiguous	[K].nGIIHTTIGK.[V]	N1(Deamidated)	2	2	B5XYF8; A6TGN6	B5XYF8; A6TGN6	0	2	0.9119	0	1	1	527.798278808594	1054.58928098719	0.13802265052797	7.27785938450243E-05	CID	MS2		27.475	20.3328169130667	16341	Control_CNB3_070917_03.raw	0/0	1.92927384376526			0	6.797E-05
False	High	Sequest HT (A2)	Unambiguous	[R].AGDMVIDGSVR.[G]		1	2	A6TG39	A6TG39; B5XZM1	0	2	0.5282	0	1	1	560.275634765625	1119.54399290125	-2.04633679108282	-0.00114548437500162	CID	MS2		31.96	20.4529756064	16460	Control_CNB3_070917_03.raw	0/0	3.00950789451599			0	1.158E-05
False	High	Sequest HT (A2)	Unambiguous	[R].SESLPLDSNHVNTEEAR.[L]		1	2	A6TB35	B5XQ00; A6TB35	0	3	0.5048	0	1	1	633.301452636719	1897.88980465016	0.622323218160639	0.000393700051972701	HCD	MS2	73.28655	24.46	20.4549212952	16462	Control_CNB3_070917_03.raw	0/0	2.10198783874512	3137836.75	20.4823055267334	0	6.336E-05
False	High	Sequest HT (A2)	Unambiguous	[R].AYDLGADVR.[Q]		1	2	A6TGP0	B5XYF5; A6TGP0	0	2	0.5136	0	1	1	490.245819091797	979.484361553594	0.0264869919935129	1.29717968775367E-05	CID	MS2		23.71	20.4790031781333	16488	Control_CNB3_070917_03.raw	0/0	2.19742345809937			0	0.0001328
False	High	Sequest HT (A2)	Unambiguous	[K].HLFTSESVSEGHPDK.[I]		1	2	A6TDV1	A6TDV1; B5XUA8	0	3	0.7007	0	1	1	557.266052246094	1669.78360347828	1.17620665781844	0.000654669427149202	HCD	MS2	39.74309	33.28	20.4806953882667	16490	Control_CNB3_070917_03.raw	0/0	4.10908555984497			0	6.95E-10
False	High	Sequest HT (A2)	Unambiguous	[K].nGIIHTTIGK.[V]	N1(Deamidated)	2	2	B5XYF8; A6TGN6	B5XYF8; A6TGN6	0	2	0.8701	0	1	1	527.797973632813	1054.58867063563	-0.440735030539107	-0.000232397187404976	HCD	MS2	38.79219	31.78	20.6896070938667	16699	Control_CNB3_070917_03.raw	0/0	2.31257915496826			0	1.308E-05
False	High	Sequest HT (A2)	Unambiguous	[K].ADGIGSQLPAAR.[G]		1	2	A6TGM5	A6TGM5; B5XYG9	0	2	0.4054	0	1	1	578.3095703125	1155.611863995	0.17540927180169	0.00010135249999621	CID	MS2		29.785	20.6617959549333	16669	Control_CNB3_070917_03.raw	0/0	2.58628273010254			0	1.508E-05
False	High	Sequest HT (A2)	Unambiguous	[K].ADGIGSQLPAAR.[G]		1	2	A6TGM5	A6TGM5; B5XYG9	0	2	0.484	0	1	1	578.3095703125	1155.611863995	0.17540927180169	0.00010135249999621	HCD	MS2	33.17287	33.31	20.6600335181333	16667	Control_CNB3_070917_03.raw	0/0	2.49820351600647			0	1.888E-06
False	High	Sequest HT (A2)	Unambiguous	[R].HYGALQGLNK.[A]		1	1	B5XZB2	B5XZB2	0	2	0.6461	0	1	1	550.796203613281	1100.58513059656	0.374579580783887	0.000206128281206475	CID	MS2		26.35	20.6563629301333	16662	Control_CNB3_070917_03.raw	0/0	2.43008351325989			0	0.0007544
False	High	Sequest HT (A2)	Unambiguous	[R].HYGALQGLNK.[A]		1	1	B5XZB2	B5XZB2	0	2	0.6429	0	1	1	550.796203613281	1100.58513059656	0.374579580783887	0.000206128281206475	HCD	MS2	18.88783	15.67	20.6549126845333	16660	Control_CNB3_070917_03.raw	0/0	3.08372783660889			0	1.238E-06
False	High	Sequest HT (A2)	Unambiguous	[R].ITEYEKDDnGEFVAK.[T]	N9(Deamidated)	1	1	A6TGP1	A6TGP1	1	2	0.8182	0	1	1	879.908569335938	1758.80986204188	1.71168987227474	0.00150526593750855	CID	MS2		15.955	20.6465921154667	16652	Control_CNB3_070917_03.raw	0/0	3.85074806213379	2430506.9375	20.6595821380615	0	6.122E-07
[truncated: 38,341 more rows]
