# Supplementary material for: Disruption of KPC-producing Klebsiella pneumoniae membrane via induction of oxidative stress by cinnamon bark (Cinnamomum verum J. Presl) essential oil
Source: PLoS One. 2019 Apr 2;14(4):e0214326. doi: 10.1371/journal.pone.0214326 (PMC6445408; doi:10.1371/journal.pone.0214326)
Supplement: S1 Dataset — (XLSX) [file pone.0214326.s002.xlsx]

## Sheet: Protein Abundance
Accession	Protein	Fold Change	Functionality	Cellular Components		Functionality		Cellular Components
Upregulated proteins						BOM	Bacterial Outer Membrane Biosynthesis	CYT	Cytoplasm
A6THY6	Ribosomal RNA small subunit methyltransferase C	1.16363	RNAP	CYT		CD	Cell Division	MPC	Multi-protein Complex
A6TCD6	Dual-specificity RNA methyltransferase RlmN	1.25957	OS/RNAP	CYT		CF	Cofactor Biosythesis	PM	Plasma Membrane
A6T6T1	Ribosomal protein S12 methylthiotransferase RimO	1.50247	RNAP	CYT		CM	Carbohydrate Metabolism	OM	Outer Membrane
A6T4X2	Elongation factor Ts	1.58448	PB	CYT		CWB	Cell Wall Biosynthesis	RU	Ribosomal Unit
A6TBN1	Cytidine deaminase	1.61725	OS	CYT		DNAP	DNA processing	NC	Nucleoid
A6T4W0	Iron-sulfur cluster insertion protein ErpA	1.69751	OS	CYT		ES	Energy Synthesis
A6T4F4	Chaperone protein DnaK	1.73187	OS	CYT/MPC/PM		FAB	Fatty Acid Biosynthesis
A6TGQ0	Thiamine-phosphate synthase	2.08036	CF	CYT		OS	Oxidative Stress
A6TDX0	Probable Fe(2+)-trafficking protein	2.17433	OS	CYT		PB	Protein Biosynthesis
A6T9K7	NAD-dependent malic enzyme	2.19038	ES	CYT		PPL	Phospholipid Biosynthesis
A6TCB3	Phosphoribosylformylglycinamidine cyclo-ligase	2.21291	DNAP	CYT		RB	Ribosome Biosynthesis
A6TGQ1	Phosphomethylpyrimidine synthase	2.32776	CF	CYT		RNAP	RNA processing
A6TC99	Phosphoribosylaminoimidazole-succinocarboxamide synthase	2.52426	DNAP	CYT/PM		TR	Transport
B5XUB2	Agmatinase	2.54617	PB	CYT
P52671	Uridine phosphorylase	2.56611	OS/DNAP	CYT
B5XZ37	ATP-dependent protease ATPase subunit HslU	2.67547	OS	CYT/MPC
P27218	Sucrose porin	3.04961	TR	MPC/OM
B5XTG7	50S ribosomal protein L33	3.96615	PB	CYT/RU
A6TI29	Beta-galactosidase 2	4.65264	ES	MPC
A6TCJ1	Autonomous glycyl radical cofactor	7.06927	OS	CYT
Proteins exclusive to CBO-treated KPC-KP cells
B5XZM7	Bifunctional protein GlmU	UP	BOM/CWB	CYT
B5XVB9	Carbon storage regulator homolog	UP	ES	CYT
A6TDC6	Cobalamin biosynthesis protein CobD	UP	CF	PM
A6TC47	DNA ligase	UP	DNAP/OS	CYT
B5Y0N2	Ferrochelatase	UP	CF	CYT
A6T510	Hydroxyacylglutathione hydrolase	UP	CF	CYT
A6T704	Integration host factor subunit beta	UP	DNAP/PB/RNAP	CYT/NC
O32719	Probable malate:quinone oxidoreductase (Fragment)	UP	ES	CYT/PM
B5XRN3	tRNA 2-thiocytidine biosynthesis protein TtcA	UP	OS/RNAP	CYT
Downregulated proteins
A6T748	3-hydroxydecanoyl-[acyl-carrier-protein] dehydratase	-3.46153	FAB	CYT
B5XZ36	ATP-dependent protease subunit HslV	-3.2458	OS	CYT/MPC
A6TCF2	HTH-type transcriptional regulator IscR	-3.04689	OS	CYT
A6TEI9	Ribosome maturation factor RimP	-2.79899	RB	CYT/RU
A6T7E9	50S ribosomal protein L32	-2.77698	OS/PB	CYT/RU
A6T9H1	Pyrroloquinoline-quinone synthase	-2.63659	CF	CYT
B5Y109	Recombination-associated protein RdgC	-2.47701	DNAP	CYT/NC
A6T7R0	Peptide methionine sulfoxide reductase MsrB	-2.27137	OS	CYT
P41576	6-phosphogluconate dehydrogenase, decarboxylating	-2.24391	ES	CYT
A6TEU7	50S ribosomal protein L17	-2.13269	PB	CYT/RU
A6TCF1	Cysteine desulfurase IscS	-1.9525	OS	CYT
A6TEW0	50S ribosomal protein L5	-1.93988	PB	RU
A6TBG6	Uridine kinase	-1.88824	DNAP	CYT
A6TAX3	Probable septum site-determining protein MinC	-1.67142	CD	CYT
A6TFA0	UDP-4-amino-4-deoxy-L-arabinose--oxoglutarate aminotransferase	-1.61903	BOM	CYT
A6TDV1	S-adenosylmethionine synthase	-1.58142	PB	CYT
A6TC43	Glutamate--tRNA ligase	-1.48842	PB	CYT
A6TB43	Arginine--tRNA ligase	-1.39308	PB	CYT
A6TF41	HTH-type transcriptional regulator MalT	-1.27848	CM	CYT
A6T4Y7	Acetyl-coenzyme A carboxylase carboxyl transferase subunit alpha	-1.07798	PPL	CYT/MPC
B5XNA0	30S ribosomal protein S3	-1.03694	PB	CYT/RU
Proteins exclusive to non-treated KPC-KP cells
B5Y369	10 kDa chaperonin	LOST	CD	CYT/MPC
A6T5F3	1-deoxy-D-xylulose-5-phosphate synthase	LOST	CF	CYT
A6TF13	3-dehydroquinate synthase	LOST	CF/PB	CYT
A6T4T0	3-methyl-2-oxobutanoate hydroxymethyltransferase	LOST	CF	CYT
A6TGM1	3-octaprenyl-4-hydroxybenzoate carboxy-lyase	LOST	CF	CYT/PM
B5XY87	3-phosphoshikimate 1-carboxyvinyltransferase	LOST	CF/PB	CYT
A6T4G3	4-hydroxy-3-methylbut-2-enyl diphosphate reductase	LOST	CF/OS	CYT
A6TG05	50S ribosomal protein L34	LOST	PB	RU
A6T6J6	6-phosphogluconolactonase	LOST	CM	CYT
A6T5N2	Adenine phosphoribosyltransferase	LOST	DNAP	CYT
B5XUB2	Agmatinase	LOST	CF	CYT
A6TDR7	Aminomethyltransferase	LOST	PB	CYT
A6TEJ0	Argininosuccinate synthase	LOST	PB	CYT
A6TG35	ATP synthase epsilon chain	LOST	ES	MPC/PM
B5XZ37	ATP-dependent protease ATPase subunit HslU	LOST	OS/PB	CYT/MPC/PM
A6TGG9	ATP-dependent RNA helicase RhlB	LOST	RNAP	CYT
A6TI29	Beta-galactosidase 2	LOST	ES	MPC
A6TG34	Bifunctional protein GlmU	LOST	BOM	CYT
B5XUB1	Biosynthetic arginine decarboxylase	LOST	CF	PM
A6TC48	Cell division protein ZipA	LOST	CD	PM
A6TAX5	Cell division topological specificity factor	LOST	CD	CYT/PM
A6TC15	Chorismate synthase	LOST	CF/PB	CYT
B5XT51	Chromosomal replication initiator protein DnaA	LOST	DNAP	CYT/PM
A6T6M7	Cyclic pyranopterin monophosphate synthase	LOST	CF	CYT
A6TBN1	Cytidine deaminase	LOST	RNAP	CYT
A6T702	Cytidylate kinase	LOST	DNAP	CYT
A6TAW4	D-amino acid dehydrogenase	LOST	PB	CYT/PM
A6TDT2	D-erythrose-4-phosphate dehydrogenase	LOST	CF	CYT
A6T7D6	Dihydroorotase	LOST	DNAP	CYT
A6T739	Dihydroorotate dehydrogenase (quinone	LOST	DNAP	CYT/PM
A6TGF8	Dihydroxy-acid dehydratase	LOST	PB	CYT
A6T4P3	DNA gyrase inhibitor YacG	LOST	DNAP	CYT
A6TD24	DNA mismatch repair protein MutS	LOST	DNAP/OS	CYT/MPC
A6TEG8	DnaA initiator-associating protein DiaA	LOST	DNAP	CYT
B5XWP9	Electron transport complex subunit C	LOST	ES/TR	PM
A6TH74	Elongation factor P--(R)-beta-lysine ligase	LOST	RNAP	CYT
A6TGQ5	Endonuclease V	LOST	DNAP/OS	CYT
B5XNR7	Erythronate-4-phosphate dehydrogenase	LOST	CF	CYT
B5Y0W9	Exodeoxyribonuclease 7 small subunit	LOST	DNAP	CYT/MPC
B5XQ21	Formate-dependent phosphoribosylglycinamide formyltransferase	LOST	DNAP	CYT
P26420	Fructokinase	LOST	ES	CYT
A6TGD7	Fructose-6-phosphate aldolase	LOST	ES	CYT
A6T561	Gamma-glutamyl phosphate reductase	LOST	PB	CYT
B5XWS2	Glucans biosynthesis protein D	LOST	CWB	PM
A6TC33	Glucokinase	LOST	ES	CYT
A6T6C1	Glucosamine-6-phosphate deaminase	LOST	CM	CYT
A6T562	Glutamate 5-kinase	LOST	PB	CYT
A6TFR2	Glycerol kinase	LOST	PPL	CYT
A6TGV0	Glycerol-3-phosphate acyltransferase	LOST	FAB/PPL	PM
A6TDR6	Glycine cleavage system H protein	LOST	ES	CYT/PM
A6TDR5	Glycine dehydrogenase (decarboxylating)	LOST	PB	CYT
A6TFG7	Glyoxylate/hydroxypyruvate reductase B	LOST	ES	CYT
A6T4P6	GMP reductase	LOST	DNAP	CYT/MPC
A6TBC5	Histidine biosynthesis bifunctional protein HisB	LOST	PB	CYT
B5XQ04	Holliday junction ATP-dependent DNA helicase RuvA	LOST	DNAP/OS	CYT/MPC
P45600	HTH-type transcriptional regulator CysB	LOST	PB	CYT
A6TA06	HTH-type transcriptional repressor PurR	LOST	DNAP	CYT
A6TBJ8	Hydroxyethylthiazole kinase	LOST	CF	CYT
A6TBC8	Imidazole glycerol phosphate synthase subunit HisF	LOST	PB	CYT/MPC
A6TCE9	Iron-binding protein IscA	LOST	OS	CYT
A6T4W0	Iron-sulfur cluster insertion protein ErpA	LOST	OS	CYT
A6TDP3	Isopentenyl-diphosphate Delta-isomerase	LOST	CF	CYT
A6TGG1	Ketol-acid reductoisomerase (NADP(+))	LOST	PB	CYT
B5XNC0	Large-conductance mechanosensitive channel	LOST	PPL	PM
A6TFK0	L-lactate dehydrogenase	LOST	ES	PM
A6TFL2	L-threonine 3-dehydrogenase	LOST	PB	CYT
A6TEQ3	Malate dehydrogenase	LOST	ES	CYT/PM
P07094	Maltodextrin phosphorylase (Fragment)	LOST	ES	CYT
A6TGU6	Maltoporin 2	LOST	TR	MPC/OM
A6TGC7	Met repressor	LOST	PB	CYT
A6TEU1	Methionyl-tRNA formyltransferase	LOST	PB	CYT
B5XXP0	NAD(P)H dehydrogenase (quinone)	LOST	OS	CYT/PM
A6T9K7	NAD-dependent malic enzyme	LOST	CM	CYT
A6TBX3	NADH-quinone oxidoreductase subunit B	LOST	ES/TR	MPC/PM
A6TBX2	NADH-quinone oxidoreductase subunit C/D	LOST	ES/TR	CYT/MPC/PM
A6TD67	NADPH-dependent 7-cyano-7-deazaguanine reductase	LOST	RNAP	CYT
A6TBV3	Nucleoside triphosphatase NudI	LOST	DNAP	CYT
P40786	Nucleoside-specific channel-forming protein tsx	LOST	TR	MPC/OM
Q48476	O-antigen export system ATP-binding protein RfbB	LOST	BOM/TR	OM
A6TH79	Oligoribonuclease	LOST	DNAP/RNAP	CYT
B5XTG0	Orotate phosphoribosyltransferase	LOST	DNAP	CYT
A6T4X9	Outer membrane protein assembly factor BamA	LOST	CA/BOM	MPC/OM
A6T4S9	Pantothenate synthetase	LOST	CF	CYT
A6T7G4	Penicillin-binding protein activator LpoB	LOST	CWB	OM
B5XSP2	Peptidase T	LOST	PB	CYT
A6TD47	Phosphoadenosine phosphosulfate reductase	LOST	PB/SM	CYT
A6TC99	Phosphoribosylaminoimidazole-succinocarboxamide synthase	LOST	DNAP	CYT/PM
A6TCB3	Phosphoribosylformylglycinamidine cyclo-ligase	LOST	DNAP	CYT
A6T700	Phosphoserine aminotransferase	LOST	CF	CYT
A6T4R6	Polyamine aminopropyltransferase	LOST	CF	CYT
Q07411	Polyphosphate kinase	LOST	ES	CYT/MPC/PM
A6TGI8	Porphobilinogen deaminase	LOST	CF	CYT
A6TF33	Probable [Fe-S]-dependent transcriptional repressor	LOST	OS	CYT
A6THI2	Probable cytosol aminopeptidase	LOST	PB	CYT
A6TDX0	Probable Fe(2+)-trafficking protein	LOST	OS	CYT
A6TG68	Probable GTP-binding protein EngB	LOST	CD	CYT
A6TDG4	Prolipoprotein diacylglyceryl transferase	LOST	PB	PM
A6TB00	Protease HtpX	LOST	PB	CYT
A6TGJ0	Protein CyaY	LOST	OS	CYT
P27219	PTS system sucrose-specific EIIBC component	LOST	TR	PM
A6T5B6	Pyrimidine/purine nucleoside phosphorylase	LOST	DNAP	CYT
A6TCI1	Ribonuclease 3	LOST	RNAP	CYT
A6TES6	Ribosomal protein L11 methyltransferase	LOST	RB	CYT
A6T6T1	Ribosomal protein S12 methylthiotransferase RimO	LOST	RNAP	CYT
A6TEJ8	Ribosomal RNA large subunit methyltransferase E	LOST	RNAP	CYT
A6T6Q1	Ribosomal RNA large subunit methyltransferase F	LOST	RNAP	CYT
A6T766	Ribosomal RNA large subunit methyltransferase I	LOST	RNAP	CYT
A6TEU2	Ribosomal RNA small subunit methyltransferase B	LOST	RNAP/RB	CYT
A6THY6	Ribosomal RNA small subunit methyltransferase C	LOST	RNAP	CYT
A6TG44	Ribosomal RNA small subunit methyltransferase G	LOST	RNAP	CYT
A6TCL6	Ribosome maturation factor RimM	LOST	PB	CYT/RU
B5XSX5	Ribosome-binding factor A	LOST	OS/RB	CYT/RU
A6T4R5	S-adenosylmethionine decarboxylase proenzyme	LOST	CF	CYT
A6T5D7	S-adenosylmethionine:tRNA ribosyltransferase-isomerase	LOST	RNAP	CYT
A6TF07	Siroheme synthase 2	LOST	CF	CYT
B5XVJ3	SsrA-binding protein	LOST	PB	CYT
A6TC94	Succinyl-diaminopimelate desuccinylase	LOST	CWB/PB	CYT/PM
P27218	Sucrose porin	LOST	TR	MPC/OM
P27217	Sucrose-6-phosphate hydrolase	LOST	ES	CYT
A6TD48	Sulfite reductase [NADPH] hemoprotein beta-component	LOST	PB/SM	CYT/MPC
A6T9Q5	Tautomerase PptA	LOST	CF	CYT
B5XYE8	Thiazole synthase	LOST	CF	CYT
A6THZ7	Thymidine phosphorylase	LOST	DNAP	CYT/PM
A6TDG3	Thymidylate synthase	LOST	DNAP	CYT
B5XWN4	Transcriptional regulator SlyA	LOST	DNAP	CYT
A6TCF3	tRNA (cytidine/uridine-2'-O-)-methyltransferase TrmJ	LOST	RNAP	CYT
A6TDW8	tRNA (guanine-N(7)-)-methyltransferase	LOST	RNAP	CYT
A6TGE9	tRNA/tmRNA (uracil-C(5))-methyltransferase	LOST	RNAP	CYT
A6TBT7	Ubiquinone biosynthesis O-methyltransferase	LOST	CF	CYT
A6TGL3	Ubiquinone/menaquinone biosynthesis C-methyltransferase UbiE	LOST	CF	CYT/PM
A6T4N9	UDP-3-O-acyl-N-acetylglucosamine deacetylase	LOST	BOM	CYT
Q48485	UDP-galactopyranose mutase	LOST	BOM	CYT
P45602	UDP-glucose 4-epimerase (Fragment)	LOST	ES	CYT
A6T4N3	UDP-N-acetylglucosamine--N-acetylmuramyl-(pentapeptide) pyrophosphoryl-undecaprenol N-acetylglucosamine transferase	LOST	CWB	PM
A6TCJ2	Uracil-DNA glycosylase	LOST	DNAP/OS	CYT
P52671	Uridine phosphorylase	LOST	DNAP	CYT
A6TGQ4	Uroporphyrinogen decarboxylase	LOST	CF	CYT

## Sheet: Gene Ontology Analysis
Biological Processes												Cellular Components												Molecular Functions
Upregulated Proteins	Cellular Process	Metabolic Process	Cellular Component Organization	Biological Regulation	Developmental Process	Cellular Adhesion	Localization	Response to Stimulus	Multi-Organism Process			Upregulated Proteins	Cytosol	Plasma Membrane	Cytoplasm	Protein-Containing Complex	Outer Membrane	Extracellular	Ribosome	Periplasm	Chromosome			Upregulated Proteins	Binding	Catalytic Activity	Structural Molecule Activity	Molecular Function Regulator	Antioxidant Activity	Transcription Regulator Activity	Molecular Carrier Activity	Transporter Activity	Hijacked Molecular Activity
P00722	1	1	0	0	0	0	0	0	0			P00722	0	0	0	1	0	0	0	0	0			P00722	1	1	0	0	0	0	0	0	0
P02943	1	0	0	0	0	0	1	1	0			P02943	0	1	0	1	0	0	0	0	0			P02943	0	0	0	0	0	0	0	1	1
P08178	1	1	0	0	0	0	0	0	0			P08178	1	0	1	0	0	0	0	0	0			P08178	1	1	0	0	0	0	0	0	0
P0A6H5	1	1	1	0	0	0	0	1	0			P0A6H5	1	1	1	1	0	0	0	0	0			P0A6H5	1	1	0	0	0	0	0	0	0
P0A6P1	0	0	0	0	0	0	0	0	0			P0A6P1	1	1	1	0	0	0	0	0	0			P0A6P1	1	0	0	1	0	0	0	0	0
P0A6Y8	1	1	1	0	0	0	0	1	0			P0A6Y8	1	1	1	1	0	0	0	0	0			P0A6Y8	1	1	0	0	0	1	0	0	0
P0A7D7	1	1	0	0	0	0	0	0	0			P0A7D7	1	1	0	0	0	0	0	0	0			P0A7D7	1	1	0	0	0	0	0	0	0
P0A7N9	1	1	1	0	0	0	0	1	0			P0A7N9	1	0	0	0	0	0	1	0	0			P0A7N9	1	0	1	0	0	0	0	0	0
P0A8L1	1	1	0	0	0	0	0	0	0			P0A8L1	1	0	1	0	0	0	0	0	0			P0A8L1	1	1	0	0	0	0	0	0	0
P0A8P3	1	0	0	0	0	0	0	1	0			P0A8P3	1	0	0	0	0	0	0	0	0			P0A8P3	1	0	0	0	0	0	0	0	0
P0ABF6	1	1	0	0	0	0	0	0	0			P0ABF6	1	0	0	0	0	0	0	0	0			P0ABF6	1	1	0	0	0	0	0	0	0
P0ACC3	1	1	1	0	0	0	0	0	0			P0ACC3	1	0	0	0	0	0	0	0	0			P0ACC3	1	0	1	0	0	0	0	0	0
P0AEI4	1	1	0	0	0	0	0	0	0			P0AEI4	1	0	1	0	0	0	0	0	0			P0AEI4	1	1	0	0	0	0	0	0	0
P12758	1	1	1	0	0	0	0	1	0			P12758	1	0	1	0	0	0	0	0	0			P12758	1	1	0	0	0	0	0	0	0
P26616	1	1	0	0	0	0	0	0	0			P26616	1	0	0	0	0	0	0	0	0			P26616	1	1	0	0	0	0	0	0	0
P27434	1	0	1	1	1	0	0	0	0			P27434	0	1	0	1	0	0	0	0	0			P27434	1	0	0	0	0	0	0	0	0
P30136	1	1	0	0	0	0	0	0	0			P30136	1	0	0	0	0	0	0	0	0			P30136	1	1	0	0	0	0	0	0	0
P30137	1	1	0	0	0	0	0	0	0			P30137	0	0	1	0	0	0	0	0	0			P30137	1	1	0	0	0	0	0	0	0
P36979	1	1	1	0	0	0	0	1	0			P36979	1	0	1	0	0	0	0	0	0			P36979	1	1	0	0	0	0	0	0	0
P39406	1	1	1	0	0	0	0	0	0			P39406	1	0	1	0	0	0	0	0	0			P39406	1	1	0	0	0	0	0	0	0
P60651	1	1	0	0	0	0	0	0	0			P60651	1	0	0	0	0	0	0	0	0			P60651	1	1	0	0	0	0	0	0	0
P68066	1	1	0	0	0	0	0	0	0			P68066	1	0	1	0	0	0	0	0	0			P68066	0	1	0	0	0	0	0	0	0
Proteins Exclusive to CBO-treated KPC-KP Cells												Proteins Exclusive to CBO-treated KPC-KP Cells												Proteins Exclusive to CBO-treated KPC-KP Cells
P0A6Y1	1	1	0	1	0	0	0	0	1			P0A6Y1	1	0	1	0	0	0	0	0	1			P0A6Y1	1	0	0	0	0	0	0	0	0
P15042	1	1	0	0	0	0	0	1	0			P15042	1	0	0	0	0	0	0	0	0			P15042	1	1	0	0	0	0	0	0	0
P23871	1	1	0	0	0	0	0	1	0			P23871	0	0	1	0	0	0	0	0	0			P23871	1	1	0	0	0	0	0	0	0
P33940	1	1	0	0	0	0	0	0	0			P33940	1	1	0	0	0	0	0	0	0			P33940	1	1	0	0	0	0	0	0	0
P69913	1	1	0	1	0	0	0	0	0			P69913	1	0	1	0	0	0	0	0	0			P69913	1	0	0	0	0	0	0	0	0
P75849	1	1	0	0	0	0	0	1	0			P75849	1	0	0	0	0	0	0	0	0			P75849	1	1	0	0	0	0	0	0	0
P76055	1	1	0	0	0	0	0	0	0			P76055	1	0	1	0	0	0	0	0	0			P76055	1	1	0	0	0	0	0	0	0
Downregulated Proteins												Downregulated Proteins												Downregulated Proteins
P00350	1	1	0	0	0	0	0	0	0			P00350	1	0	0	0	0	0	0	0	0			P00350	1	1	0	0	0	0	0	0	0
P04805	1	1	0	0	0	0	0	0	0			P04805	1	0	1	0	0	0	0	0	0			P04805	1	1	0	0	0	0	0	0	0
P06993	1	1	0	1	0	0	0	0	0			P06993	0	0	0	0	0	0	0	0	0			P06993	1	0	0	0	0	0	0	0	0
P0A6B7	1	1	1	0	0	0	0	0	0			P0A6B7	1	0	1	0	0	0	0	0	0			P0A6B7	1	1	0	0	0	0	1	0	0
P0A6Q3	1	1	0	0	0	0	0	0	0			P0A6Q3	1	0	1	0	0	0	0	0	0			P0A6Q3	0	1	0	0	0	0	0	0	0
P0A746	1	1	0	0	0	0	0	1	0			P0A746	1	0	0	0	0	0	0	0	0			P0A746	1	1	0	0	0	0	0	0	0
P0A7B8	1	1	1	0	0	0	0	1	0			P0A7B8	1	0	1	1	0	0	0	0	0			P0A7B8	1	1	0	0	0	0	0	0	0
P0A7N4	1	1	1	0	0	0	0	1	0			P0A7N4	1	0	0	0	0	0	1	0	0			P0A7N4	0	0	1	0	0	0	0	0	0
P0A7V3	1	1	1	0	0	0	0	0	0			P0A7V3	1	0	0	0	0	0	1	0	0			P0A7V3	1	0	1	0	0	0	0	0	0
P0A817	1	1	0	0	0	0	0	0	0			P0A817	1	0	1	0	0	0	0	0	0			P0A817	1	1	0	0	0	0	0	0	0
P0A855	1	0	0	0	0	0	1	1	0			P0A855	0	1	0	1	0	0	0	1	0			P0A855	1	0	0	0	0	0	0	0	0
P0A8A8	1	1	1	0	0	0	0	0	0			P0A8A8	1	0	1	0	0	0	0	0	0			P0A8A8	0	0	0	0	0	0	0	0	0
P0A8F4	1	1	0	0	0	0	0	0	0			P0A8F4	1	0	1	0	0	0	0	0	0			P0A8F4	1	1	0	0	0	0	0	0	0
P0ABD5	1	1	0	0	0	0	0	0	0			P0ABD5	1	0	1	1	0	0	0	0	0			P0ABD5	1	1	0	0	0	0	0	0	0
P0AG44	1	1	1	0	0	0	0	0	0			P0AG44	1	0	0	0	0	0	1	0	0			P0AG44	0	0	1	0	0	0	0	0	0
P0AGK8	1	1	0	1	0	0	0	0	0			P0AGK8	1	0	0	0	0	0	0	0	0			P0AGK8	1	0	0	0	0	1	0	0	0
P11875	1	1	0	0	0	0	0	0	0			P11875	1	0	1	0	0	0	0	0	0			P11875	1	1	0	0	0	0	0	0	0
P18196	1	0	1	1	1	0	0	0	0			P18196	1	0	0	0	0	0	0	0	0			P18196	1	0	0	0	0	0	0	0	0
P36767	1	1	0	1	0	0	0	0	0			P36767	1	0	0	0	0	0	0	0	1			P36767	1	0	0	0	0	0	0	0	0
P42641	1	0	1	1	1	0	0	0	0			P42641	1	0	1	0	0	0	0	0	0			P42641	1	1	0	0	0	0	0	0	0
P62399	1	1	1	0	0	0	0	0	0			P62399	1	0	0	0	0	0	1	0	0			P62399	1	0	1	0	0	0	0	0	0
P77690	1	1	0	0	0	0	0	1	0			P77690	0	0	1	0	0	0	0	0	0			P77690	1	1	0	0	0	0	0	0	0
Proteins Exclusive to Non-treated KPC-KP Cells												Proteins Exclusive to Non-treated KPC-KP Cells												Proteins Exclusive to Non-treated KPC-KP Cells
B1ISB1	0	0	0	0	0	0	0	0	0			B1ISB1	0	0	1	0	0	0	0	0	0			B1ISB1	1	1	0	0	0	0	0	0	0
P00490	1	1	0	0	0	0	0	0	0			P00490	1	0	1	0	0	0	0	0	0			P00490	1	1	0	0	0	0	0	0	0
P03004	1	1	0	1	0	0	0	0	0			P03004	1	1	1	0	0	0	0	0	0			P03004	1	0	0	0	0	0	0	0	0
P05020	1	1	0	0	0	0	0	0	0			P05020	1	0	0	0	0	0	0	0	0			P05020	1	1	0	0	0	0	0	0	0
P05306	0	0	0	0	0	0	1	0	0			P05306	0	1	0	1	0	0	0	0	0			P05306	0	1	0	0	0	0	0	1	0
P05459	1	1	0	0	0	0	0	0	0			P05459	1	0	1	0	0	0	0	0	0			P05459	1	1	0	0	0	0	0	0	0
P05791	1	1	0	0	0	0	0	0	0			P05791	1	0	0	0	0	0	0	0	0			P05791	1	1	0	0	0	0	0	0	0
P05793	1	1	0	0	0	0	0	0	0			P05793	1	0	1	0	0	0	0	0	0			P05793	1	1	0	0	0	0	0	0	0
P06983	1	1	0	0	0	0	0	0	0			P06983	1	0	1	0	0	0	0	0	0			P06983	0	1	0	0	0	0	0	0	0
P06987	1	1	0	0	0	0	0	0	0			P06987	0	0	1	0	0	0	0	0	0			P06987	1	1	0	0	0	0	0	0	0
P07004	1	1	0	0	0	0	0	0	0			P07004	1	0	1	0	0	0	0	0	0			P07004	1	1	0	0	0	0	0	0	0
P07639	1	1	0	0	0	0	0	0	0			P07639	0	0	1	0	0	0	0	0	0			P07639	1	1	0	0	0	0	0	0	0
P07650	1	1	0	0	0	0	0	1	0			P07650	1	1	0	0	0	0	0	0	0			P07650	0	1	0	0	0	0	0	0	0
P07913	1	1	0	1	0	0	0	0	0			P07913	1	0	1	0	0	0	0	0	0			P07913	1	1	0	0	0	0	0	0	0
P09147	1	1	0	0	0	0	0	0	0			P09147	1	0	1	0	0	0	0	0	0			P09147	1	1	0	0	0	0	0	0	0
P09158	1	1	0	0	0	0	0	0	0			P09158	0	0	1	0	0	0	0	0	0			P09158	0	1	0	0	0	0	0	0	0
P0A6D3	1	1	0	0	0	0	0	0	0			P0A6D3	1	0	1	0	0	0	0	0	0			P0A6D3	0	1	0	0	0	0	0	0	0
P0A6E4	1	1	0	0	0	0	0	0	0			P0A6E4	1	0	1	0	0	0	0	0	0			P0A6E4	1	1	0	0	0	0	0	0	0
P0A6E6	1	1	0	0	0	0	1	0	0			P0A6E6	0	1	0	1	0	0	0	0	0			P0A6E6	0	1	0	0	0	0	0	1	0
P0A6F3	1	1	0	0	0	0	0	1	0			P0A6F3	1	0	0	0	0	0	0	0	0			P0A6F3	1	1	0	0	0	0	0	0	0
P0A6F9	1	0	0	0	0	0	0	1	1			P0A6F9	1	0	1	1	0	0	0	0	0			P0A6F9	1	0	0	0	0	0	0	0	0
P0A6I0	1	1	0	0	0	0	0	1	0			P0A6I0	1	0	1	0	0	0	0	0	0			P0A6I0	1	1	0	0	0	0	0	0	0
P0A6J5	1	1	0	0	0	0	0	0	0			P0A6J5	0	1	1	1	0	0	0	0	0			P0A6J5	0	1	0	0	0	0	0	0	0
P0A6P7	1	0	0	0	0	0	0	0	0			P0A6P7	1	0	0	0	0	0	0	0	0			P0A6P7	1	0	0	0	0	0	0	0	0
P0A6T9	1	1	0	1	0	0	0	0	0			P0A6T9	1	0	1	1	0	0	0	0	0			P0A6T9	1	0	0	0	0	0	0	0	0
P0A6U5	1	1	1	0	0	0	0	0	0			P0A6U5	1	0	1	0	0	0	0	0	0			P0A6U5	0	1	0	0	0	0	0	0	0
P0A6V8	1	1	0	0	0	0	0	0	0			P0A6V8	1	0	1	0	0	0	0	0	0			P0A6V8	1	1	0	0	0	0	0	0	0
P0A725	1	1	0	0	0	0	0	0	0			P0A725	0	0	1	0	0	0	0	0	0			P0A725	1	1	0	0	0	0	0	0	0
P0A734	1	0	1	1	0	0	0	0	0			P0A734	1	1	0	0	0	0	0	0	0			P0A734	1	0	0	0	0	0	0	0	0
P0A738	1	1	1	0	0	0	0	0	0			P0A738	0	0	0	0	0	0	0	0	0			P0A738	1	1	0	0	0	0	0	0	0
P0A742	0	0	0	0	0	0	1	0	0			P0A742	0	1	0	1	0	0	0	0	0			P0A742	1	0	0	0	0	0	0	1	0
P0A759	1	1	0	0	0	0	0	0	0			P0A759	1	0	0	0	0	0	0	0	0			P0A759	1	1	0	0	0	0	0	0	0
P0A766	1	1	0	0	0	0	0	0	0			P0A766	0	1	0	1	0	0	0	0	0			P0A766	0	0	0	0	0	0	0	0	0
P0A784	1	1	0	0	0	0	0	0	0			P0A784	1	0	1	0	0	0	0	0	0			P0A784	1	1	0	0	0	0	0	0	0
P0A7A7	1	1	0	0	0	0	0	0	0			P0A7A7	0	1	0	1	0	0	0	0	0			P0A7A7	0	1	0	0	0	0	0	0	0
P0A7B1	1	1	0	0	0	0	0	0	0			P0A7B1	1	1	0	1	1	0	0	0	0			P0A7B1	1	1	0	0	0	0	0	0	0
P0A7B5	1	1	0	0	0	0	0	0	0			P0A7B5	1	0	1	0	0	0	0	0	0			P0A7B5	1	1	0	0	0	0	0	0	0
P0A7E1	1	1	0	0	0	0	0	0	0			P0A7E1	1	1	0	1	0	0	0	0	0			P0A7E1	1	1	0	0	0	0	0	0	0
P0A7E3	1	1	0	0	0	0	0	0	0			P0A7E3	1	0	1	0	0	0	0	0	0			P0A7E3	1	1	0	0	0	0	0	0	0
P0A7F6	1	1	0	0	0	0	0	0	0			P0A7F6	1	0	0	0	0	0	0	0	0			P0A7F6	0	1	0	0	0	0	0	0	0
P0A7F9	1	1	0	0	0	0	0	1	0			P0A7F9	1	0	1	0	0	0	0	0	0			P0A7F9	0	1	0	0	0	0	0	0	0
P0A7G2	1	1	1	0	0	0	0	1	0			P0A7G2	1	0	1	0	0	0	0	0	0			P0A7G2	1	0	0	0	0	0	0	0	0
P0A7P5	1	1	0	0	0	0	0	0	0			P0A7P5	0	0	0	0	0	0	1	0	0			P0A7P5	0	0	1	0	0	0	0	0	0
P0A7X6	1	1	1	0	0	0	0	0	0			P0A7X6	1	0	1	0	0	0	1	0	0			P0A7X6	1	0	0	0	0	0	0	0	0
P0A7Y0	1	1	1	0	0	0	0	0	0			P0A7Y0	1	0	1	0	0	0	0	0	0			P0A7Y0	1	1	0	0	0	0	0	0	0
P0A809	1	1	0	0	0	0	0	1	0			P0A809	0	0	1	1	0	0	0	0	0			P0A809	1	1	0	0	0	0	0	0	0
P0A832	1	1	0	0	0	0	0	0	0			P0A832	1	0	1	0	0	0	0	0	0			P0A832	1	0	0	0	0	0	0	0	0
P0A884	1	1	0	1	0	0	0	1	0			P0A884	1	0	1	0	0	0	0	0	0			P0A884	1	1	0	0	0	0	0	0	0
P0A887	1	1	0	0	0	0	0	0	0			P0A887	0	0	0	0	0	0	0	0	0			P0A887	0	1	0	0	0	0	0	0	0
P0A8G6	1	0	1	0	0	0	0	1	0			P0A8G6	1	1	0	0	0	0	0	0	0			P0A8G6	1	1	0	0	0	0	0	0	0
P0A8G9	1	1	0	0	0	0	0	0	0			P0A8G9	1	0	1	1	0	0	0	0	0			P0A8G9	0	1	0	0	0	0	0	0	0
P0A8H8	1	1	0	1	0	0	0	0	0			P0A8H8	0	0	0	0	0	0	0	0	0			P0A8H8	1	1	0	0	0	0	0	0	0
P0A8I5	1	1	0	0	0	0	0	0	0			P0A8I5	0	0	0	1	0	0	0	0	0			P0A8I5	0	1	0	0	0	0	0	0	0
P0A8J8	1	1	0	0	0	0	0	0	0			P0A8J8	1	0	1	0	0	0	0	0	0			P0A8J8	1	1	0	0	0	0	0	0	0
P0A8N7	1	1	0	0	0	0	0	0	0			P0A8N7	1	0	0	0	0	0	0	0	0			P0A8N7	1	1	0	0	0	0	0	0	0
P0A8T1	1	1	0	0	0	0	0	0	0			P0A8T1	1	0	1	0	0	0	0	0	0			P0A8T1	0	1	0	0	0	0	0	0	0
P0A8U6	1	1	0	0	0	0	0	0	0			P0A8U6	1	0	1	0	0	0	0	0	0			P0A8U6	1	0	0	0	0	1	0	0	0
P0A8W2	1	1	1	1	0	0	0	0	1			P0A8W2	0	0	0	0	0	0	0	0	0			P0A8W2	1	0	0	0	0	1	0	0	0
P0A927	0	0	0	0	0	0	1	0	1			P0A927	0	0	0	1	1	0	0	0	0			P0A927	0	0	0	0	0	0	0	1	0
P0A940	1	0	1	0	0	1	1	0	0			P0A940	0	0	0	0	1	0	0	0	0			P0A940	0	0	0	0	0	0	0	0	0
P0A9B6	1	1	0	0	0	0	0	0	0			P0A9B6	1	0	1	0	0	0	0	0	0			P0A9B6	1	1	0	0	0	0	0	0	0
P0A9F3	1	1	0	0	0	0	0	1	0			P0A9F3	1	0	1	0	0	0	0	0	0			P0A9F3	1	0	0	0	0	1	0	0	0
P0AAB4	1	1	0	0	0	0	0	0	0			P0AAB4	1	1	0	1	0	0	0	0	0			P0AAB4	1	1	0	0	0	0	0	0	0
P0AAC8	1	1	1	0	0	0	0	0	0			P0AAC8	1	0	0	0	0	0	0	0	0			P0AAC8	1	0	1	0	0	0	1	0	0
P0ACC7	1	1	1	1	1	0	0	0	0			P0ACC7	1	0	1	0	0	0	0	0	0			P0ACC7	1	1	0	0	0	0	0	0	0
P0ACP7	1	1	0	1	0	0	0	0	0			P0ACP7	1	0	0	0	0	0	0	0	0			P0ACP7	1	0	0	0	0	1	0	0	0
P0AE01	1	1	0	0	0	0	0	0	0			P0AE01	1	0	1	0	0	0	0	0	0			P0AE01	1	1	0	0	0	0	0	0	0
P0AEA8	1	1	0	0	0	0	0	1	0			P0AEA8	0	0	0	0	0	0	0	0	0			P0AEA8	1	1	0	0	0	0	0	0	0
P0AED7	1	1	0	0	0	0	0	0	0			P0AED7	1	0	0	0	0	0	0	0	0			P0AED7	1	1	0	0	0	0	0	0	0
P0AFC7	1	1	0	0	0	0	1	0	0			P0AFC7	0	1	1	1	0	0	0	0	0			P0AFC7	1	1	0	0	0	0	0	0	0
P0C037	0	0	0	0	0	0	0	0	0			P0C037	1	0	0	0	0	0	0	0	0			P0C037	0	1	0	0	0	0	0	0	0
P0C0R7	1	1	1	0	0	0	0	0	0			P0C0R7	1	0	1	0	0	0	0	0	0			P0C0R7	0	1	0	0	0	0	0	0	0
P12008	1	1	0	0	0	0	0	0	0			P12008	1	0	0	0	0	0	0	0	0			P12008	1	1	0	0	0	0	0	0	0
P12295	1	1	0	0	0	0	0	1	0			P12295	0	0	1	0	0	0	0	0	0			P12295	0	1	0	0	0	0	0	0	0
P13024	0	1	0	0	0	0	0	0	0			P13024	1	0	1	0	0	0	0	0	0			P13024	1	0	0	0	0	0	0	0	0
P13029	1	1	0	0	0	0	0	1	0			P13029	1	0	0	0	0	1	0	0	0			P13029	1	1	0	0	1	0	0	0	0
P17443	1	1	1	1	1	0	0	0	0			P17443	0	1	0	0	0	0	0	0	0			P17443	0	1	0	0	0	0	0	0	0
P17846	1	1	0	0	0	0	0	0	0			P17846	0	0	0	1	0	0	0	0	0			P17846	1	1	0	0	0	0	0	0	0
P17854	1	1	0	0	0	0	0	0	0			P17854	0	0	1	0	0	0	0	0	0			P17854	0	1	0	0	0	0	0	0	0
P17993	1	1	0	0	0	0	0	1	0			P17993	1	0	0	0	0	0	0	0	0			P17993	1	1	0	0	0	0	0	0	0
P21170	1	1	0	0	0	0	0	0	0			P21170	0	0	0	0	0	0	0	1	0			P21170	1	1	0	0	0	0	0	0	0
P23003	1	1	0	0	0	0	0	0	0			P23003	1	0	0	0	0	0	0	0	0			P23003	1	1	0	0	0	0	0	0	0
P23721	1	1	0	0	0	0	0	0	0			P23721	1	0	1	0	0	0	0	0	0			P23721	1	1	0	0	0	0	0	0	0
P23882	1	1	0	0	0	0	0	0	0			P23882	1	0	0	0	0	0	0	0	0			P23882	0	1	0	0	0	0	0	0	0
P23894	0	1	0	0	0	0	0	1	0			P23894	0	1	0	1	0	0	0	0	0			P23894	1	1	0	0	0	0	0	0	0
P23909	1	1	0	1	0	0	0	1	0			P23909	1	0	0	1	0	0	0	0	0			P23909	1	1	0	0	0	0	0	0	0
P23917	0	1	0	0	0	0	0	0	0			P23917	1	0	0	0	0	0	0	0	0			P23917	1	1	0	0	0	0	0	0	0
P27248	1	1	0	1	0	0	0	0	0			P27248	1	0	0	0	0	0	0	0	0			P27248	0	1	0	0	0	0	0	0	0
P27838	1	1	1	1	0	0	0	1	0			P27838	1	0	1	0	0	0	0	0	0			P27838	1	1	0	0	0	0	1	0	0
P29680	1	1	0	0	0	0	0	0	0			P29680	1	0	1	0	0	0	0	0	0			P29680	0	1	0	0	0	0	0	0	0
P29745	1	1	0	0	0	0	0	0	0			P29745	1	0	1	0	0	0	0	0	0			P29745	1	1	0	0	0	0	0	0	0
P30139	1	1	0	0	0	0	0	0	0			P30139	1	0	1	0	0	0	0	0	0			P30139	0	1	0	0	0	0	0	0	0
P31057	1	1	0	0	0	0	0	0	0			P31057	1	1	1	0	0	0	0	0	0			P31057	1	1	0	0	0	0	0	0	0
P31663	1	1	0	0	0	0	0	0	0			P31663	1	0	1	0	0	0	0	0	0			P31663	1	1	0	0	0	0	0	0	0
P31992	1	1	0	0	0	0	0	0	0			P31992	0	0	1	0	0	0	0	0	0			P31992	0	1	0	0	0	0	0	0	0
P33195	1	1	0	1	0	0	0	0	0			P33195	1	0	0	0	0	0	0	0	0			P33195	1	1	0	0	0	0	0	0	0
P33221	1	1	0	0	0	0	0	0	0			P33221	1	0	0	0	0	0	0	0	0			P33221	1	1	0	0	0	0	0	0	0
P33232	1	1	0	0	0	0	0	0	0			P33232	0	1	0	1	0	0	0	0	0			P33232	1	1	0	0	0	0	0	0	0
P33599	0	0	0	0	0	0	0	0	0			P33599	0	1	1	1	0	0	0	0	0			P33599	1	1	0	0	0	0	0	0	0
P37666	1	1	0	0	0	0	0	0	0			P37666	1	0	1	0	0	0	0	0	0			P37666	1	1	0	0	0	0	0	0	0
P37747	1	1	0	0	0	0	0	0	0			P37747	1	0	0	0	0	0	0	0	0			P37747	1	1	0	0	0	0	0	0	0
P40120	1	1	0	1	0	0	0	0	0			P40120	0	0	0	0	0	0	0	1	0			P40120	1	1	0	0	0	0	0	0	0
P52006	0	0	0	0	0	0	0	0	0			P52006	0	0	0	0	0	0	0	0	0			P52006	0	1	0	0	0	0	0	0	0
P52697	1	1	0	0	0	0	0	0	0			P52697	1	0	0	0	0	0	0	0	0			P52697	0	1	0	0	0	0	0	0	0
P60560	1	1	0	0	0	0	0	0	0			P60560	1	0	0	1	0	0	0	0	0			P60560	1	1	0	0	0	0	0	0	0
P60664	1	1	0	0	0	0	0	0	0			P60664	0	0	1	1	0	0	0	0	0			P60664	0	1	0	0	0	0	0	0	0
P60955	1	1	0	0	0	0	0	0	0			P60955	0	1	0	1	0	0	0	0	0			P60955	0	1	0	0	0	0	0	0	0
P61889	1	1	0	0	0	0	0	0	0			P61889	1	1	1	1	0	0	0	0	0			P61889	0	1	0	0	0	0	0	0	0
P62623	1	1	0	0	0	0	0	0	0			P62623	1	0	0	0	0	0	0	0	0			P62623	1	1	0	0	0	0	0	0	0
P64638	1	1	0	1	0	0	0	0	0			P64638	0	0	0	0	0	0	0	0	0			P64638	1	0	0	0	0	0	0	0	0
P66817	1	1	0	1	0	0	0	0	0			P66817	0	0	0	0	0	0	0	0	0			P66817	1	0	0	0	0	0	0	0	0
P68739	1	1	0	0	0	0	0	1	0			P68739	0	0	1	0	0	0	0	0	0			P68739	1	1	0	0	0	0	0	0	0
P69503	1	1	0	0	0	0	0	0	0			P69503	1	0	1	0	0	0	0	0	0			P69503	1	1	0	0	0	0	0	0	0
P75782	1	1	1	0	0	0	0	0	0			P75782	0	0	1	0	0	0	0	0	0			P75782	0	1	0	0	0	0	0	0	0
P75876	1	1	1	0	0	0	0	0	0			P75876	1	0	1	0	0	0	0	0	0			P75876	1	1	0	0	0	0	0	0	0
P76423	1	1	0	0	0	0	0	0	0			P76423	1	0	0	0	0	0	0	0	0			P76423	1	1	0	0	0	0	0	0	0
P77173	1	0	1	0	0	0	0	0	0			P77173	0	1	0	1	0	0	0	0	0			P77173	0	0	0	0	0	0	0	0	0
P77488	1	1	0	0	0	0	0	0	0			P77488	1	0	0	0	0	0	0	0	0			P77488	1	1	0	0	0	0	0	0	0
P78055	0	1	0	0	0	0	0	0	0			P78055	0	0	1	0	0	0	0	0	0			P78055	0	1	0	0	0	0	0	0	0
Q1RD49	1	1	1	1	1	0	0	0	0			Q1RD49	0	0	0	0	1	0	0	0	0			Q1RD49	0	1	0	1	0	0	0	0	0
Q46822	1	1	0	0	0	0	0	1	0			Q46822	0	0	1	0	0	0	0	0	0			Q46822	1	1	0	0	0	0	0	0	0
Q46920	1	1	0	0	0	0	0	0	0			Q46920	1	0	1	0	0	0	0	0	0			Q46920	0	1	0	0	0	0	0	0	0
Q50863	0	0	0	0	0	0	1	0	0			Q50863	0	1	0	1	0	0	0	0	0			Q50863	1	1	0	0	0	0	0	0	0
Total	161	153	35	26	6	1	9	34	4	429		Total	122	31	89	35	4	1	7	3	2	294		Total	129	134	8	2	1	6	3	5	1	289
Percentage	37.5291	35.6643	8.15851	6.06061	1.3986	0.2331	2.0979	7.92541	0.932401			Percentage	41.4966	10.5442	30.2721	11.9048	1.36054	0.340136	2.38095	1.02041	0.680272			Percentage	44.6367	46.3668	2.76817	0.692042	0.346021	2.07612	1.03806	1.7301	0.346021
	Cellular Process	Metabolic Process	Cellular Component Organization	Biological Regulation	Developmental Process	Cellular Adhesion	Localization	Response to Stimulus	Multi-Organism Process				Cytosol	Plasma Membrane	Cytoplasm	Protein-Containing Complex	Outer Membrane	Extracellular	Ribosome	Periplasm	Chromosome				Binding	Catalytic Activity	Structural Molecule Activity	Molecular Function Regulator	Antioxidant Activity	Transcription Regulator Activity	Molecular Carrier Activity	Transporter Activity	Hijacked Molecular Activity
Upregulated Proteins & Proteins Exclusive to CBO-treated KPC-KP Cells	28	25	8	3	1	0	1	10	1			Upregulated Proteins & Proteins Exclusive to CBO-treated KPC-KP Cells	24	7	15	5	0	0	1	0	1			Upregulated Proteins & Proteins Exclusive to CBO-treated KPC-KP Cells	27	21	2	1	0	1	0	1	1
Downregulated Proteins & Proteins Exclusive to Non-treated KPC-KP Cells	133	128	27	23	5	1	8	24	3			Downregulated Proteins & Proteins Exclusive to Non-treated KPC-KP Cells	98	24	74	30	4	1	6	3	1			Downregulated Proteins & Proteins Exclusive to Non-treated KPC-KP Cells	102	113	6	1	1	5	3	4	0

## Sheet: KEGG Pathway Analysis
Disruption in Bacterial Membrane
Downregulated Proteins & Proteins Exclusive to Non-treated KPC-KP Cells
A6TGM1	3-octaprenyl-4-hydroxybenzoate carboxy-lyase
A6TG35	ATP synthase epsilon chain
B5XZ37	ATP-dependent protease ATPase subunit HslU
B5XUB1	Biosynthetic arginine decarboxylase
A6TC48	Cell division protein ZipA
A6TAX5	Cell division topological specificity factor
B5XT51	Chromosomal replication initiator protein DnaA
A6TAW4	D-amino acid dehydrogenase
A6T739	Dihydroorotate dehydrogenase (quinone
B5XWP9	Electron transport complex subunit C
B5XWS2	Glucans biosynthesis protein D
A6TGV0	Glycerol-3-phosphate acyltransferase
A6TDR6	Glycine cleavage system H protein
B5XNC0	Large-conductance mechanosensitive channel
A6TFK0	L-lactate dehydrogenase
A6TEQ3	Malate dehydrogenase
B5XXP0	NAD(P)H dehydrogenase (quinone)
A6TBX3	NADH-quinone oxidoreductase subunit B
A6TBX2	NADH-quinone oxidoreductase subunit C/D
Q48476	O-antigen export system ATP-binding protein RfbB
A6TC99	Phosphoribosylaminoimidazole-succinocarboxamide synthase
Q07411	Polyphosphate kinase
A6TDG4	Prolipoprotein diacylglyceryl transferase
P27219	PTS system sucrose-specific EIIBC component
A6TC94	Succinyl-diaminopimelate desuccinylase
A6THZ7	Thymidine phosphorylase
A6TGL3	Ubiquinone/menaquinone biosynthesis C-methyltransferase UbiE
A6T4N3	UDP-N-acetylglucosamine--N-acetylmuramyl-(pentapeptide) pyrophosphoryl-undecaprenol N-acetylglucosamine transferase
Oxidative Stress Indicator
Upregulated Proteins & Proteins Exclusive to CBO-treated KPC-KP Cells
Accession	Protein	Fold Change	Function
A6TC47	DNA ligase	UP	DNA repairing
B5XRN3	tRNA 2-thiocytidine biosynthesis protein TtcA	UP	Fe-Cluster
A6TCJ1	Autonomous glycyl radical cofactor	7.06927	Protect protein
B5XZ37	ATP-dependent protease ATPase subunit HslU	2.67547	Protect protein
P52671	Uridine phosphorylase	2.56611	Pyrimidine Biosynthesis
A6TDX0	Probable Fe(2+)-trafficking protein	2.17433	Fe-Cluster
A6T4F4	Chaperone protein DnaK	1.73187	Protect protein
A6T4W0	Iron-sulfur cluster insertion protein ErpA	1.69751	Fe-Cluster
A6TBN1	Cytidine deaminase	1.61725	Fe-Cluster
A6TCD6	Dual-specificity RNA methyltransferase RlmN	1.25957	DNA & RNA modification
Downregulated Proteins & Proteins Exclusive to Non-treated KPC-KP Cells
B5XNA0	30S ribosomal protein S3	-1.03694
A6T7E9	50S ribosomal protein L32	-2.77698
A6TEU7	50S ribosomal protein L17	-2.13269
A6TEW0	50S ribosomal protein L5	-1.93988
A6TES6	Ribosomal protein L11 methyltransferase	LOST
A6T6T1	Ribosomal protein S12 methylthiotransferase RimO	LOST
A6TEJ8	Ribosomal RNA large subunit methyltransferase E	LOST
A6T6Q1	Ribosomal RNA large subunit methyltransferase F	LOST
A6T766	Ribosomal RNA large subunit methyltransferase I	LOST
A6TEU2	Ribosomal RNA small subunit methyltransferase B	LOST
A6THY6	Ribosomal RNA small subunit methyltransferase C	LOST
A6TG44	Ribosomal RNA small subunit methyltransferase G	LOST
A6TCL6	Ribosome maturation factor RimM	LOST
B5XSX5	Ribosome-binding factor A	LOST
Affected Pathway
Lipid Biosynthesis
A6T748	3-hydroxydecanoyl-[acyl-carrier-protein] dehydratase	-3.46153
A6T4Y7	Acetyl-coenzyme A carboxylase carboxyl transferase subunit alpha	-1.07798
A6TGV0	Glycerol-3-phosphate acyltransferase	LOST
B5XNC0	Large-conductance mechanosensitive channel	LOST
Cell Wall Biosynthesis
A6T7G4	Penicillin-binding protein activator LpoB	LOST
A6TC94	Succinyl-diaminopimelate desuccinylase	LOST
A6T4N3	UDP-N-acetylglucosamine--N-acetylmuramyl-(pentapeptide) pyrophosphoryl-undecaprenol N-acetylglucosamine transferase	LOST
Lipopolysaccharide Biosynthesis
A6TFA0	UDP-4-amino-4-deoxy-L-arabinose--oxoglutarate aminotransferase	-1.61903
Q48476	O-antigen export system ATP-binding protein RfbB	LOST
A6T4N9	UDP-3-O-acyl-N-acetylglucosamine deacetylase	LOST
